# Supplementary material for: Evolution of Research on Persistent Postural-Perceptual Dizziness: A Bibliometric and Visualization Analysis from 1994 to 2025
Source: Audiol Res. 2026 Apr 1;16(2):52. doi: 10.3390/audiolres16020052 (PMC13113745; doi:10.3390/audiolres16020052)
Supplement: Supplementary file 1 [file audiolres-16-00052-s001.zip]

Archive with 92 entries (87 files):
- results/
- results/imput/
- results/imput/1994.net-1997.net-1999.net-2000.net-2001.net-2002.net-2003.net-2004.net-2005.net-2006.net-2007.net-2008.net-2009.net-2010.net-2011.net-2012.net-2013.net-2014.net-2015.net-2016.net-2017.net-2018.net-2019.net-2020.net-2021.n.svg
- results/imput/download_1-500.txt
- results/output/
- results/output/doi_370.list
- results/output/download1994u1.txt
- results/output/download1997u1.txt
- results/output/download1999u1.txt
- results/output/download2000u2.txt
- results/output/download2001u2.txt
- results/output/download2002u1.txt
- results/output/download2003u2.txt
- results/output/download2004u2.txt
- results/output/download2005u11.txt
- results/output/download2006u5.txt
- results/output/download2007u3.txt
- results/output/download2008u4.txt
- results/output/download2009u6.txt
- results/output/download2010u6.txt
- results/output/download2011u8.txt
- results/output/download2012u3.txt
- results/output/download2013u10.txt
- results/output/download2014u7.txt
- results/output/download2015u11.txt
- results/output/download2016u4.txt
- results/output/download2017u10.txt
- results/output/download2018u15.txt
- results/output/download2019u17.txt
- results/output/download2020u29.txt
- results/output/download2021u35.txt
- results/output/download2022u43.txt
- results/output/download2023u37.txt
- results/output/download2024u49.txt
- results/output/download2025u45.txt
- results/project/
- results/project/1093.graphml
- results/project/147.graphml
- results/project/173.graphml
- results/project/181.graphml
- results/project/192.graphml
- results/project/196.graphml
- results/project/198.graphml
- results/project/1991.net-1992.net-1994.net-1995.net-1997.net-1998.net-1999.net-2000.net-2001.net-2002.net-2003.net-2004.net-2005.net-2006.net-2007.net-2008.net-2009.net-2010.net-2011.net-2012.net-2013.net-2014.net-2015.net-2016.net-2017.n.svg
- results/project/258.graphml
- results/project/305.graphml
- results/project/39.graphml
- results/project/446.graphml
- results/project/450.graphml
- results/project/454.graphml
- results/project/50.graphml
- results/project/603.graphml
- results/project/67.graphml
- results/project/801.graphml
- results/project/817.graphml
- results/project/90.graphml
- results/project/CitationBurst.in
- results/project/CitationBurst.out
- results/project/CitationBurstHistory.tsv
- results/project/citespace.config
- results/project/citespace.parameters
- results/project/citespace.signature
- results/project/pajek/
- results/project/pajek/1994.net
- results/project/pajek/1997.net
- results/project/pajek/1999.net
- results/project/pajek/2000.net
- results/project/pajek/2001.net
- results/project/pajek/2002.net
- results/project/pajek/2003.net
- results/project/pajek/2004.net
- results/project/pajek/2005.net
- results/project/pajek/2006.net
- results/project/pajek/2007.net
- results/project/pajek/2008.net
- results/project/pajek/2009.net
- results/project/pajek/2010.net
- results/project/pajek/2011.net
- results/project/pajek/2012.net
- results/project/pajek/2013.net
- results/project/pajek/2014.net
- results/project/pajek/2015.net
- results/project/pajek/2016.net
- results/project/pajek/2017.net
- results/project/pajek/2018.net
- results/project/pajek/2019.net
- results/project/pajek/2020.net
- results/project/pajek/2021.net
- results/project/pajek/2022.net
- results/project/pajek/2023.net
- results/project/pajek/2024.net
- results/project/pajek/2025.net
