# Supplementary material for: Evolution of Research on Persistent Postural-Perceptual Dizziness: A Bibliometric and Visualization Analysis from 1994 to 2025
Source: Audiol Res. 2026 Apr 1;16(2):52. doi: 10.3390/audiolres16020052 (PMC13113745; doi:10.3390/audiolres16020052)
Supplement: Supplementary file 1 [file audiolres-16-00052-s001.zip › results/imput/download_1-500.txt]

FN Clarivate Analytics Web of Science
VR 1.0
PT J
AU Dieterich, M
   Staab, JP
AF Dieterich, Marianne
   Staab, Jeffrey P.
TI Functional dizziness: from phobic postural vertigo and chronic
   subjective dizziness to persistent postural-perceptual dizziness
SO CURRENT OPINION IN NEUROLOGY
LA English
DT Review
DE chronic subjective dizziness; functional dizziness; persistent
   postural-perceptual dizziness; phobic postural vertigo; psychiatric
   dizziness
ID COGNITIVE-BEHAVIOR THERAPY; PERSONALITY-TRAITS; FOLLOW-UP; INTERNATIONAL
   CLASSIFICATION; VESTIBULAR SYMPTOMS; BALANCE; ANXIETY; DISORDERS;
   COMORBIDITY; FEAR
AB Purpose of reviewFunctional dizziness is the new term for somatoform or psychogenic dizziness. The aim of this study is to review arguments for the new nomenclature, clinical features, possible pathomechanisms, and comorbidities of functional dizziness.Recent findingsThe prevalence of functional dizziness as a primary cause of vestibular symptoms amounts to 10% in neuro-otology centers. Rates of psychiatric comorbidity in patients with structural vestibular syndromes are much higher with nearly 50% and with highest rates in patients with vestibular migraine, vestibular paroxysmia, and Meniere's disease. Pathophysiologic processes seem to include precipitating events that trigger anxiety-related changes in postural strategies with an increased attention to head and body motion and a cocontraction of leg muscles. Personality traits with high levels of neuroticism and low levels of extraversion appear as risk factors for anxiety and depressive disorders and increased morbidity in functional disorders.SummaryCorrect and early diagnosis of functional dizziness, as primary cause or secondary disorder after a structural vestibular syndrome, is very important to prevent further chronification and enable adequate treatment. Treatment plans that include patient education, vestibular rehabilitation, cognitive and behavioral therapies, and medications substantially reduce morbidity and offer the potential for sustained remission when applied systematically.
C1 [Dieterich, Marianne] Ludwig Maximilians Univ Munchen, Dept Neurol, Munich, Germany.
   [Dieterich, Marianne] Ludwig Maximilians Univ Munchen, German Ctr Vertigo & Balance Disorders, Munich, Germany.
   [Dieterich, Marianne] SyNergy Munich Cluster Syst Neurol, Munich, Germany.
   [Staab, Jeffrey P.] Mayo Clin, Dept Psychiat & Psychol, Rochester, MN USA.
   [Staab, Jeffrey P.] Mayo Clin, Dept Otorhinolaryngol Head & Neck Surg, Rochester, MN USA.
C3 University of Munich; University of Munich; Mayo Clinic; Mayo Clinic
RP Dieterich, M (corresponding author), Ludwig Maximilians Univ Munchen, Dept Neurol, Klinikum Grosshadern, Marchioninistr 15, D-81377 Munich, Germany.
EM Marianne.Dieterich@med.uni-muenchen.de
RI Staab, Jeffrey/B-8792-2015
OI Staab, Jeffrey/0000-0002-1516-3131
FU German Federal Ministry of Education and Research (BMBF) [01 EO 0901];
   German Foundation for Neurology
FX The work was supported by funds from the German Federal Ministry of
   Education and Research (BMBF grant code 01 EO 0901 to M.D.) and the
   German Foundation for Neurology (M.D.).
CR Andersson G, 2006, BEHAV RES THER, V44, P1265, DOI 10.1016/j.brat.2005.09.008
   [Anonymous], J ANXIETY DISORD
   Best C, 2009, NEUROSCIENCE, V164, P1579, DOI 10.1016/j.neuroscience.2009.09.034
   Best C, 2015, BEHAV NEUROL, V2015, DOI 10.1155/2015/456850
   Best C, 2009, J NEUROL, V256, P58, DOI 10.1007/s00415-009-0038-8
   Bisdorff A, 2009, J VESTIBUL RES-EQUIL, V19, P1, DOI 10.3233/VES-2009-0343
   Bisdorff AR, 2015, NEUROL CLIN, V33, P541, DOI 10.1016/j.ncl.2015.04.010
   BRANDT T, 1986, MUNCHEN MED WOCHEN, V128, P247
   Brandt T, 2015, ANN NY ACAD SCI, V1343, P37, DOI 10.1111/nyas.12692
   Brandt T, 2012, J NEUROL, V259, P182, DOI 10.1007/s00415-011-6124-8
   Brandt Thomas, 1996, Neurology, V46, P1515
   Bronstein AM, 2004, J NEUROL, V251, P381, DOI 10.1007/s00415-004-0410-7
   Costa P. T., 1992, NEO PERSONALITY INVE, DOI DOI 10.1037/1040-3590.4.1.5
   Dieterich M, 2016, HAND CLINIC, V139, P447, DOI 10.1016/B978-0-12-801772-2.00037-0
   Eckhardt-Henn A, 2008, J NEUROL, V255, P420, DOI 10.1007/s00415-008-0697-x
   Edelman S, 2012, AM J OTOLARYNG, V33, P395, DOI 10.1016/j.amjoto.2011.10.009
   Furman JM, 1997, NEUROLOGY, V48, P1161, DOI 10.1212/WNL.48.5.1161
   Hanel G, 2009, J PSYCHOSOM RES, V67, P189, DOI 10.1016/j.jpsychores.2009.04.013
   Holmberg J, 2006, J NEUROL, V253, P500, DOI 10.1007/s00415-005-0050-6
   Holmberg J, 2007, J NEUROL, V254, P1189, DOI 10.1007/s00415-007-0499-6
   Holmberg J, 2009, J NEUROL, V256, P1258, DOI 10.1007/s00415-009-5110-x
   Indovina I, 2014, J PSYCHOSOM RES, V77, P391, DOI 10.1016/j.jpsychores.2014.09.005
   Jacob RG, 2009, J NEUROL NEUROSUR PS, V80, P74, DOI 10.1136/jnnp.2007.136432
   Kessler RC, 2005, ARCH GEN PSYCHIAT, V62, P593, DOI 10.1001/archpsyc.62.6.593
   Kugler G, 2014, J VESTIBUL RES-EQUIL, V24, P433, DOI 10.3233/VES-140529
   Lahmann C, 2015, J NEUROL NEUROSUR PS, V86, P302, DOI 10.1136/jnnp-2014-307601
   Mahoney AEJ, 2013, AM J OTOLARYNG, V34, P115, DOI 10.1016/j.amjoto.2012.09.013
   Neff BA, 2012, OTOL NEUROTOL, V33, P1235, DOI 10.1097/MAO.0b013e31825d644a
   Ödman M, 2008, ACTA OTO-LARYNGOL, V128, P1085, DOI 10.1080/00016480701805455
   Querner V, 2000, NEUROSCI LETT, V285, P21, DOI 10.1016/S0304-3940(00)01008-9
   Querner V, 2002, EXP BRAIN RES, V143, P269, DOI 10.1007/s00221-001-0955-y
   Radziej K, 2015, J PSYCHOSOM RES, V79, P123, DOI 10.1016/j.jpsychores.2015.05.005
   Schaaf H, 2015, EUR ARCH OTO-RHINO-L, V272, P1529, DOI 10.1007/s00405-014-3447-y
   Schlick C, 2015, J VESTIBUL RES-EQUIL, V25, P241, DOI 10.3233/VES-150564
   Schrier AC, 2013, J NERV MENT DIS, V201, P421, DOI 10.1097/NMD.0b013e31828e110d
   Staab J P, 2013, OXFORD TXB VERTIGO I, P333
   Staab JP, 2007, ARCH OTOLARYNGOL, V133, P170, DOI 10.1001/archotol.133.2.170
   Staab JP, 2014, CURR OPIN NEUROL, V27, P118, DOI 10.1097/WCO.0000000000000055
   Staab JP, 2014, J PSYCHOSOM RES, V76, P80, DOI 10.1016/j.jpsychores.2013.11.008
   Staab Jeffrey P, 2012, Continuum (Minneap Minn), V18, P1118, DOI 10.1212/01.CON.0000421622.56525.58
   Staab JP, 2003, LARYNGOSCOPE, V113, P1714, DOI 10.1097/00005537-200310000-00010
   Staab JP, 2016, J VEST RES
   Thompson KJ, 2015, J VESTIBUL RES-EQUIL, V25, P97, DOI 10.3233/VES-150551
   Tomenson B, 2013, BRIT J PSYCHIAT, V203, P373, DOI 10.1192/bjp.bp.112.114405
   Torres X, 2013, GEN HOSP PSYCHIAT, V35, P640, DOI 10.1016/j.genhosppsych.2013.07.014
   Tschan R, 2012, PSYCHOTHER PSYCH MED, V62, P111, DOI 10.1055/s-0032-1304575
   Tschan R, 2011, J NEUROL, V258, P104, DOI 10.1007/s00415-010-5697-y
   WHO, 2015, PERS POST PERC DIZZ, V11
   Wuehr M, 2013, J NEUROL, V260, P1314, DOI 10.1007/s00415-012-6797-7
   Wuehr M, 2016, NEUROLOGY IN PRESS
   Yardley L, 2001, J ANXIETY DISORD, V15, P107, DOI 10.1016/S0887-6185(00)00045-1
   Zaback M, 2015, HUM MOVEMENT SCI, V40, P393, DOI 10.1016/j.humov.2015.01.015
NR 52
TC 128
Z9 176
U1 4
U2 54
PU LIPPINCOTT WILLIAMS & WILKINS
PI PHILADELPHIA
PA TWO COMMERCE SQ, 2001 MARKET ST, PHILADELPHIA, PA 19103 USA
SN 1350-7540
EI 1473-6551
J9 CURR OPIN NEUROL
JI Curr. Opin. Neurol.
PD FEB
PY 2017
VL 30
IS 1
BP 107
EP 113
DI 10.1097/WCO.0000000000000417
PG 7
WC Clinical Neurology; Neurosciences
WE Science Citation Index Expanded (SCI-EXPANDED); Social Science Citation Index (SSCI)
SC Neurosciences & Neurology
GA EK0ZG
UT WOS:000393655000015
PM 28002123
DA 2025-12-18
ER

PT J
AU Holmberg, J
   Tjernström, F
   Karlberg, M
   Fransson, PA
   Magnusson, M
AF Holmberg, Johan
   Tjernstrom, Fredrik
   Karlberg, Mikael
   Fransson, Per Anders
   Magnusson, Mans
TI Reduced postural differences between phobic postural vertigo patients
   and healthy subjects during a postural threat
SO JOURNAL OF NEUROLOGY
LA English
DT Article
DE Anxiety; Muscular; Posture; Psychological
ID VIBRATORY PROPRIOCEPTIVE STIMULATION; BODY SWAY; ADAPTATION; BALANCE;
   TASK
AB Phobic postural vertigo is characterized by subjective imbalance and dizziness while standing or walking, despite normal values for clinical balance tests. Patients with phobic postural vertigo exhibit an increased high-frequency sway in posturographic tests. Their postural sway, however, becomes similar to the sway of healthy subjects during difficult balance tasks. Posturographic recordings of 30 s of quiet stance was compared to recordings of 30 s of quiet stance during a postural threat, which consisted of the knowledge of forthcoming vibratory calf muscle stimulation, in 37 consecutive patients with phobic postural vertigo and 24 healthy subjects. During quiet stance without the threat of forthcoming vibratory stimulation, patients with phobic postural vertigo exhibited a postural sway containing significantly more high-frequency sway than the healthy subjects. During the quiet stance with forthcoming vibratory stimulation, i.e., anticipation of a postural threat, the significant differences between groups disappeared for all variables except sagittal high-frequency sway. During postural threat, healthy subjects seemed to adopt a postural strategy that was similar to that exhibited by phobic postural vertigo patients. The lack of additional effects facing a postural threat among phobic postural vertigo patients may be due to an already maximized postural adaptation. Deviant postural reactions among patients with phobic postural vertigo may be considered as an avoidant postural response due to a constant fear of losing postural control.
C1 [Holmberg, Johan; Tjernstrom, Fredrik; Karlberg, Mikael; Fransson, Per Anders; Magnusson, Mans] Univ Lund Hosp, Dept Otorhinolaryngol Head & Neck Surg, S-22731 Lund, Sweden.
C3 Lund University; Skane University Hospital
RP Holmberg, J (corresponding author), Univ Lund Hosp, Dept Otorhinolaryngol Head & Neck Surg, S-22731 Lund, Sweden.
EM johan.holmberg@skane.se
RI ; Fransson, Peter/M-5679-2014
OI Fransson, Per-Anders/0000-0002-9789-1748; Magnusson,
   Måns/0000-0002-4266-1996; 
FU Swedish Research Council [2004-4656]; Council for Medical Health Care in
   South Sweden
FX This study was supported by grants from The Swedish Research Council
   (2004-4656) and the Council for Medical Health Care in South Sweden.
CR Andersson G, 1998, AM J OTOL, V19, P632
   Barlow D. H., 2001, CLIN HDB PSYCHOL
   Brandt Thomas, 1996, Neurology, V46, P1515
   Carpenter MG, 2001, EXP BRAIN RES, V138, P210, DOI 10.1007/s002210100681
   Fransson PA, 2003, IEEE T BIO-MED ENG, V50, P1310, DOI 10.1109/TBME.2003.819851
   Fransson PA, 2002, BIOL CYBERN, V86, P355, DOI [10.1007/s00422-001-0305-y, 10.1007/s00422-001-305-y]
   Holmberg J, 2006, J NEUROL, V253, P500, DOI 10.1007/s00415-005-0050-6
   Holmberg J, 2003, NEUROREPORT, V14, P1007, DOI 10.1097/01.wnr.0000070191.28954.a5
   JOHANSSON H, 1991, MED HYPOTHESES, V35, P196, DOI 10.1016/0306-9877(91)90233-O
   Kapfhammer HP, 1997, ACTA NEUROL SCAND, V95, P23, DOI 10.1111/j.1600-0404.1997.tb00063.x
   Kolb FP, 2002, PFLUG ARCH EUR J PHY, V445, P224, DOI 10.1007/s00424-002-0892-z
   Krafczyk S, 1999, NEUROSCI LETT, V259, P149, DOI 10.1016/S0304-3940(98)00917-3
   Ledin T, 2004, GAIT POSTURE, V19, P184, DOI 10.1016/S0966-6362(03)00061-4
   Maki BE, 1996, J VESTIBUL RES-EQUIL, V6, P53, DOI 10.1016/0957-4271(95)00014-3
   Querner V, 2000, NEUROSCI LETT, V285, P21, DOI 10.1016/S0304-3940(00)01008-9
   Riley MA, 1999, HUM MOVEMENT SCI, V18, P795, DOI 10.1016/S0167-9457(99)00041-X
   Shea CH, 1999, HUM MOVEMENT SCI, V18, P553, DOI 10.1016/S0167-9457(99)00031-7
NR 17
TC 31
Z9 41
U1 0
U2 2
PU DR DIETRICH STEINKOPFF VERLAG
PI HEIDELBERG
PA TIERGARTENSTRASSE 17, 69121 HEIDELBERG, GERMANY
SN 0340-5354
J9 J NEUROL
JI J. Neurol.
PD AUG
PY 2009
VL 256
IS 8
BP 1258
EP 1262
DI 10.1007/s00415-009-5110-x
PG 5
WC Clinical Neurology
WE Science Citation Index Expanded (SCI-EXPANDED)
SC Neurosciences & Neurology
GA 480OM
UT WOS:000268745600008
PM 19363634
DA 2025-12-18
ER

PT J
AU Wurthmann, S
   Naegel, S
   Steinberg, BS
   Theysohn, N
   Diener, HC
   Kleinschnitz, C
   Obermann, M
   Holle, D
AF Wurthmann, Sebastian
   Naegel, Steffen
   Steinberg, Benedict Schulte
   Theysohn, Nina
   Diener, Hans-Christoph
   Kleinschnitz, Christoph
   Obermann, Mark
   Holle, Dagny
TI Cerebral gray matter changes in persistent postural perceptual dizziness
SO JOURNAL OF PSYCHOSOMATIC RESEARCH
LA English
DT Article
DE Persistent postural perceptual dizziness; Phobic postural vertigo;
   Chronic subjective dizziness; Voxel-based morphometry; Functional
   vestibular disorder
ID VESTIBULAR NEURITIS; HIPPOCAMPAL-FORMATION; CALORIC STIMULATION; BRAIN;
   VERTIGO; CORTEX; COMPENSATION; PLASTICITY; DISORDERS; HEADACHE
AB Background Persistent postural perceptual dizziness (PPPD) is the most common vestibular syndrome in middle-aged patients. Multisensory maladjustment involving alterations of sensory response pattern including vestibular, visual and motion stimuli is thought to be a key pathophysiological correlate of this disorder.
   Objective: We aimed to identify regional gray matter changes in PPPD patients that might be involved in the underlying pathophysiology of this disorder.
   Methods: 42 PPPD patients and healthy age and gender matched controls were investigated using magnetic resonance imaging-based voxel-based morphometry. All patients fulfilled the current diagnostic criteria for PPPD, established by the Barany-Society based on previous criteria for chronic subjective dizziness and phobic postural vertigo.
   Results: PPPD patients showed gray matter volume decrease in the temporal cortex, cingulate cortex, precentral gyrus, hippocampus, dorsolateral prefrontal cortex, caudate nucleus and the cerebellum. A negative correlation of disease duration and gray matter volume was observed in the visual cortex, supplementary motor area and somatosensory processing structures.
   Conclusions: In patients with PPPD areas involved in multisensory vestibular processing show gray matter volume decrease. These brain regions resemble those previously described for other vestibular disorders. Longer duration of disease leads to a more pronounced gray matter alteration, which might represent maladaptive mechanisms within the course of disease.
C1 [Wurthmann, Sebastian; Naegel, Steffen; Steinberg, Benedict Schulte; Diener, Hans-Christoph; Kleinschnitz, Christoph; Obermann, Mark; Holle, Dagny] Univ Duisburg Essen, Vertigo Ctr Essen, Dept Neurol & Dizziness, Essen, Germany.
   [Theysohn, Nina] Univ Duisburg Essen, Inst Diagnost & Intervent Radiol & Neuroradiol, Essen, Germany.
   [Obermann, Mark] Asklepios Hosp Schildautal, Ctr Neurol, Karl Herold Str 1, D-38723 Semen, Germany.
C3 University of Duisburg Essen; University of Duisburg Essen
RP Wurthmann, S (corresponding author), Univ Duisburg Essen, Dept Neurol, Hufelandstr 55, D-45147 Essen, Germany.
EM sebastian.wurthmann@uk-essen.de; steffen.naegel@uk-essen.de;
   benedict.schulte-steinberg@uk-essen.de; nina.theysohn@uk-essen.de;
   hans.diener@uk-essen.de; christoph.kleinschnitz@uk-essen.de;
   mark.obermann@uk-essen.de; dagny.holle@uk-essen.de
RI Holle-Lee, Dagny/H-1609-2019; Naegel, Steffen/ABI-4859-2020; Diener,
   Hans-Christoph/AAF-7275-2019
OI Holle-Lee, Dagny/0000-0003-4872-0384; Kleinschnitz,
   Christoph/0000-0002-1650-8875; 
CR Ashburner J, 2000, NEUROIMAGE, V11, P805, DOI 10.1006/nimg.2000.0582
   Ashburner J, 2005, NEUROIMAGE, V26, P839, DOI 10.1016/j.neuroimage.2005.02.018
   Ashburner J, 2007, NEUROIMAGE, V38, P95, DOI 10.1016/j.neuroimage.2007.07.007
   Balaban CD, 2001, J ANXIETY DISORD, V15, P53, DOI 10.1016/S0887-6185(00)00042-6
   Bense S, 2001, J NEUROPHYSIOL, V85, P886, DOI 10.1152/jn.2001.85.2.886
   Brandt T, 1998, BRAIN, V121, P1749, DOI 10.1093/brain/121.9.1749
   Brandt T, 1999, ANN NY ACAD SCI, V871, P293, DOI 10.1111/j.1749-6632.1999.tb09193.x
   Brandt T, 2005, BRAIN, V128, P2732, DOI 10.1093/brain/awh617
   Brandt Thomas, 1996, Neurology, V46, P1515
   Chen CH, 2007, BIOL PSYCHIAT, V62, P407, DOI 10.1016/j.biopsych.2006.09.018
   Critchley HD, 2004, NAT NEUROSCI, V7, P189, DOI 10.1038/nn1176
   Dieterich M, 2008, BRAIN, V131, P2538, DOI 10.1093/brain/awn042
   Draganski B, 2004, NATURE, V427, P311, DOI 10.1038/427311a
   Eulenburg PZ, 2010, ANN NEUROL, V68, P241, DOI 10.1002/ana.22063
   Fasold O, 2002, NEUROIMAGE, V17, P1384, DOI 10.1006/nimg.2002.1241
   Grieve SM, 2013, NEUROIMAGE-CLIN, V3, P332, DOI 10.1016/j.nicl.2013.08.016
   Hautzinger M., 2012, Allgemeine Depressionsskala (ADS)
   Helmchen C, 2014, BRAIN STRUCT FUNCT, V219, P1889, DOI 10.1007/s00429-013-0608-5
   Helmchen C, 2009, ANN NY ACAD SCI, V1164, P104, DOI 10.1111/j.1749-6632.2008.03745.x
   Holle D, 2015, PLOS ONE, V10, DOI 10.1371/journal.pone.0142468
   Hong SK, 2014, RESTOR NEUROL NEUROS, V32, P663, DOI 10.3233/RNN-140405
   Hüfner K, 2011, ANN NY ACAD SCI, V1233, P177, DOI 10.1111/j.1749-6632.2011.06115.x
   Hüfner K, 2011, HIPPOCAMPUS, V21, P855, DOI 10.1002/hipo.20801
   Indovina I, 2015, FRONT BEHAV NEUROSCI, V9, DOI 10.3389/fnbeh.2015.00334
   Krafczyk S, 1999, NEUROSCI LETT, V259, P149, DOI 10.1016/S0304-3940(98)00917-3
   Lahmann C., 2014, J NEUROL NEUROSURG P
   May A, 2009, BRAIN, V132, P1419, DOI 10.1093/brain/awp116
   Obermann M, 2014, CEPHALALGIA, V34, P1053, DOI 10.1177/0333102414527650
   Rodriguez-Raecke R, 2009, J NEUROSCI, V29, P13746, DOI 10.1523/JNEUROSCI.3687-09.2009
   Schmidt-Wilcke T, 2005, NEUROLOGY, V65, P1483, DOI 10.1212/01.wnl.0000183067.94400.80
   Schniepp R, 2014, J NEUROL, V261, P738, DOI 10.1007/s00415-014-7259-1
   Schniepp R, 2013, FRONT NEUROL, V4, DOI 10.3389/fneur.2013.00115
   Shin JH, 2014, CEPHALALGIA, V34, P58, DOI 10.1177/0333102413498940
   Staab Jeffrey P, 2012, Continuum (Minneap Minn), V18, P1118, DOI 10.1212/01.CON.0000421622.56525.58
   Stiles L, 2015, BRAIN RES, V1597, P180, DOI 10.1016/j.brainres.2014.11.063
   Strupp M, 2003, NERVENARZT, V74, P911, DOI 10.1007/s00115-003-1567-5
   Suzuki M, 2001, COGNITIVE BRAIN RES, V12, P441, DOI 10.1016/S0926-6410(01)00080-5
   Teutsch S, 2008, NEUROIMAGE, V42, P845, DOI 10.1016/j.neuroimage.2008.05.044
   Trachtenberg JT, 2002, NATURE, V420, P788, DOI 10.1038/nature01273
   Tzourio-Mazoyer N, 2002, NEUROIMAGE, V15, P273, DOI 10.1006/nimg.2001.0978
   Van Ombergen A, 2017, NEUROIMAGE-CLIN, V14, P538, DOI 10.1016/j.nicl.2017.02.020
   Wuehr M, 2013, J NEUROL, V260, P1314, DOI 10.1007/s00415-012-6797-7
NR 42
TC 50
Z9 66
U1 2
U2 24
PU PERGAMON-ELSEVIER SCIENCE LTD
PI OXFORD
PA THE BOULEVARD, LANGFORD LANE, KIDLINGTON, OXFORD OX5 1GB, ENGLAND
SN 0022-3999
EI 1879-1360
J9 J PSYCHOSOM RES
JI J. Psychosomat. Res.
PD DEC
PY 2017
VL 103
BP 95
EP 101
DI 10.1016/j.jpsychores.2017.10.007
PG 7
WC Psychiatry
WE Science Citation Index Expanded (SCI-EXPANDED); Social Science Citation Index (SSCI)
SC Psychiatry
GA FO9RB
UT WOS:000417227800013
PM 29167054
DA 2025-12-18
ER

PT J
AU Indovina, I
   Passamonti, L
   Mucci, V
   Chiarella, G
   Lacquaniti, F
   Staab, JP
AF Indovina, Iole
   Passamonti, Luca
   Mucci, Viviana
   Chiarella, Giuseppe
   Lacquaniti, Francesco
   Staab, Jeffrey P.
TI Brain Correlates of Persistent Postural-Perceptual Dizziness: A Review
   of Neuroimaging Studies
SO JOURNAL OF CLINICAL MEDICINE
LA English
DT Review
DE persistent postural-perceptual dizziness; phobic postural vertigo;
   chronic subjective dizziness; visually induced dizziness; visual
   dependency; neuroimaging
ID VISUAL GRAVITATIONAL MOTION; CHRONIC SUBJECTIVE DIZZINESS; SIMULATED
   SELF-MOTION; FUNCTIONAL DIZZINESS; VESTIBULAR NEURITIS;
   PERSONALITY-TRAITS; VERTIGO; ANXIETY; CORTEX; ATTENTION
AB Persistent postural-perceptual dizziness (PPPD), defined in 2017, is a vestibular disorder characterized by chronic dizziness that is exacerbated by upright posture and exposure to complex visual stimuli. This review focused on recent neuroimaging studies that explored the pathophysiological mechanisms underlying PPPD and three conditions that predated it. The emerging picture is that local activity and functional connectivity in multimodal vestibular cortical areas are decreased in PPPD, which is potentially related to structural abnormalities (e.g., reductions in cortical folding and grey-matter volume). Additionally, connectivity between the prefrontal cortex, which regulates attentional and emotional responses, and primary visual and motor regions appears to be increased in PPPD. These results complement physiological and psychological data identifying hypervigilant postural control and visual dependence in patients with PPPD, supporting the hypothesis that PPPD arises from shifts in interactions among visuo-vestibular, sensorimotor, and emotional networks that overweigh visual over vestibular inputs and increase the effects of anxiety-related mechanisms on locomotor control and spatial orientation.
C1 [Indovina, Iole] Univ Messina, Dept Biomed & Dent Sci & Morphofunct Imaging, I-98125 Messina, Italy.
   [Indovina, Iole; Mucci, Viviana; Lacquaniti, Francesco] IRCCS Santa Lucia Fdn, Lab Neuromotor Physiol, I-00179 Rome, Italy.
   [Passamonti, Luca] Univ Cambridge, Dept Clin Neurosci, Cambridge CB2 0QQ, England.
   [Passamonti, Luca] CNR, Inst Bioimaging & Mol Physiol, I-20054 Milan, Italy.
   [Mucci, Viviana] Western Sydney Univ, Sch Sci, Sydney, NSW 2000, Australia.
   [Chiarella, Giuseppe] Magna Graecia Univ Catanzaro, Dept Expt & Clin Med, Unit Audiol, I-88100 Catanzaro, Italy.
   [Lacquaniti, Francesco] Univ Roma Tor Vergata, Dept Syst Med & Ctr Space BioMed, I-00133 Rome, Italy.
   [Staab, Jeffrey P.] Mayo Clin, Dept Psychiat & Psychol & Otorhinolaryngol Head &, Rochester, MN 55905 USA.
C3 University of Messina; IRCCS Santa Lucia; University of Cambridge;
   Consiglio Nazionale delle Ricerche (CNR); Western Sydney University;
   Magna Graecia University of Catanzaro; University of Rome Tor Vergata;
   Mayo Clinic
RP Indovina, I (corresponding author), Univ Messina, Dept Biomed & Dent Sci & Morphofunct Imaging, I-98125 Messina, Italy.; Indovina, I (corresponding author), IRCCS Santa Lucia Fdn, Lab Neuromotor Physiol, I-00179 Rome, Italy.; Staab, JP (corresponding author), Mayo Clin, Dept Psychiat & Psychol & Otorhinolaryngol Head &, Rochester, MN 55905 USA.
EM i.indovina@hsantalucia.lt; passamontiluca@gmail.com;
   viviana.mucci@gmail.com; chiarella@unicz.it; lacquaniti@med.uniroma2.it;
   Staab.Jeffrey@mayo.edu
RI Passamonti, Luca/I-7057-2019; Indovina, Iole/Z-2978-2019; Lacquaniti,
   Francesco/J-9842-2016; Staab, Jeffrey/B-8792-2015; LACQUANITI,
   FRANCESCO/J-9842-2016; Chiarella, Giuseppe/Q-1175-2019
OI Indovina, Iole/0000-0002-1183-0013; CHIARELLA,
   Giuseppe/0000-0002-9829-2229; Passamonti, Luca/0000-0002-7937-0615;
   LACQUANITI, FRANCESCO/0000-0003-0896-7315; 
FU Italian Ministry of Health (IRCCS Fondazione Santa Lucia Ricerca
   Corrente) [RF-2019-12369194]; U.S. Department of Defense Congressionally
   Directed Medical Research Program [W81XWH1810760 PT170028]; U.K. Medical
   Research Council (MRC) [MR/P01271X/1]; MRC [MR/P01271X/1] Funding
   Source: UKRI; Medical Research Council [MR/P01271X/1] Funding Source:
   researchfish
FX I.I., F.L., and V.M. were supported by the Italian Ministry of Health
   (IRCCS Fondazione Santa Lucia Ricerca Corrente and RF-2019-12369194).
   J.P.S. and I.I. were supported by the U.S. Department of Defense
   Congressionally Directed Medical Research Program (grant number
   W81XWH1810760 PT170028). L.P. was funded by the U.K. Medical Research
   Council (MRC) (grant number MR/P01271X/1).
CR Adamec I, 2020, J CLIN NEUROSCI, V72, P26, DOI 10.1016/j.jocn.2020.01.043
   Balaban CD, 2001, J ANXIETY DISORD, V15, P53, DOI 10.1016/S0887-6185(00)00042-6
   Balestrucci P, 2017, EXP BRAIN RES, V235, P1999, DOI 10.1007/s00221-017-4942-3
   BRANDT T, 1986, MUNCHEN MED WOCHEN, V128, P247
   Brandt T, 2015, J NEUROL, V262, P1977, DOI 10.1007/s00415-015-7826-0
   BRONSTEIN AM, 1995, J NEUROL NEUROSUR PS, V59, P472, DOI 10.1136/jnnp.59.5.472
   Chiarella G, 2016, J VESTIBUL RES-EQUIL, V26, P403, DOI 10.3233/VES-160590
   Christoffel DJ, 2011, REV NEUROSCIENCE, V22, P535, DOI 10.1515/RNS.2011.044
   Corbetta M, 2002, NAT REV NEUROSCI, V3, P201, DOI 10.1038/nrn755
   Cousins S, 2017, ANN CLIN TRANSL NEUR, V4, P340, DOI 10.1002/acn3.386
   Cousins S, 2014, PLOS ONE, V9, DOI 10.1371/journal.pone.0105426
   Dieterich M, 2017, CURR OPIN NEUROL, V30, P107, DOI 10.1097/WCO.0000000000000417
   Downar J, 2013, BRAIN STIMUL, V6, P231, DOI 10.1016/j.brs.2012.08.006
   Drevets WC, 2008, CNS SPECTRUMS, V13, P663, DOI 10.1017/S1092852900013754
   Dusi N, 2015, CURR NEUROPHARMACOL, V13, P458, DOI 10.2174/1570159X1304150831121909
   Edwards MJ, 2012, BRAIN, V135, P3495, DOI 10.1093/brain/aws129
   Eickhoff SB, 2005, NEUROIMAGE, V25, P1325, DOI 10.1016/j.neuroimage.2004.12.034
   Eulenburg PZ, 2010, ANN NEUROL, V68, P241, DOI 10.1002/ana.22063
   Fan LZ, 2016, CEREB CORTEX, V26, P3508, DOI 10.1093/cercor/bhw157
   Frank SM, 2018, J NEUROPHYSIOL, V120, P1438, DOI 10.1152/jn.00907.2017
   Glasser MF, 2016, NATURE, V536, P171, DOI 10.1038/nature18933
   Godemann F, 2005, J PSYCHIATR RES, V39, P529, DOI 10.1016/j.jpsychires.2004.12.006
   Gold AL, 2015, BIOL PSYCHIAT, V77, P394, DOI 10.1016/j.biopsych.2014.03.030
   Graham BM, 2011, AM J PSYCHIAT, V168, P1255, DOI 10.1176/appi.ajp.2011.11040557
   Habs M, 2020, J NEUROL, V267, P212, DOI 10.1007/s00415-020-10150-9
   Heinrichs N, 2007, PSYCHOSOM MED, V69, P700, DOI 10.1097/PSY.0b013e318151a4dd
   Holle D, 2015, PLOS ONE, V10, DOI 10.1371/journal.pone.0142468
   Indovina I, 2004, MAGN RESON IMAGING, V22, P1477, DOI 10.1016/j.mri.2004.10.016
   Indovina I, 2005, SCIENCE, V308, P416, DOI 10.1126/science.1107961
   Indovina I, 2007, CEREB CORTEX, V17, P1701, DOI 10.1093/cercor/bhl081
   Indovina I, 2020, NEUROIMAGE, V222, DOI 10.1016/j.neuroimage.2020.117247
   Indovina I, 2016, NEUROIMAGE, V142, P512, DOI 10.1016/j.neuroimage.2016.07.008
   Indovina I, 2015, FRONT BEHAV NEUROSCI, V9, DOI 10.3389/fnbeh.2015.00334
   Indovina I, 2014, J PSYCHOSOM RES, V77, P391, DOI 10.1016/j.jpsychores.2014.09.005
   Indovina I, 2013, EXP BRAIN RES, V229, P579, DOI 10.1007/s00221-013-3620-3
   Indovina I, 2013, NEUROIMAGE, V71, P114, DOI 10.1016/j.neuroimage.2013.01.005
   Ishizuka K, 2020, INTERNAL MED, V59, P2857, DOI 10.2169/internalmedicine.5172-20
   Jacob RG., 1989, J ANXIETY DISORD, V3, P117, DOI [10.1016/0887-6185(89)90006-6, DOI 10.1016/0887-6185(89)90006-6]
   Kim HJ, 2020, J NEUROL, V267, P2252, DOI 10.1007/s00415-020-09831-2
   Lee JO, 2018, HUM BRAIN MAPP, V39, P3340, DOI 10.1002/hbm.24080
   Li KZ, 2020, NEUROIMAGE-CLIN, V26, DOI 10.1016/j.nicl.2020.102216
   Li KZ, 2020, BRAIN IMAGING BEHAV, V14, P2176, DOI 10.1007/s11682-019-00168-7
   Lloyd D, 2006, J NEUROPHYSIOL, V95, P205, DOI 10.1152/jn.00614.2005
   Maffei V, 2016, CORTEX, V78, P55, DOI 10.1016/j.cortex.2016.02.004
   Maffei V, 2010, J NEUROPHYSIOL, V103, P360, DOI 10.1152/jn.00892.2009
   McEwen BS, 2012, NEUROPHARMACOLOGY, V62, P3, DOI 10.1016/j.neuropharm.2011.07.014
   Miller WL, 2008, J NEUROPHYSIOL, V99, P1969, DOI 10.1152/jn.00889.2007
   Na S, 2019, J NEURAL TRANSM, V126, P123, DOI 10.1007/s00702-018-1948-3
   Nigro Salvatore, 2019, Brain Imaging Behav, V13, P798, DOI 10.1007/s11682-018-9900-6
   Ödman M, 2008, ACTA OTO-LARYNGOL, V128, P1085, DOI 10.1080/00016480701805455
   Palomero-Gallagher N, 2015, NEUROIMAGE, V115, P177, DOI 10.1016/j.neuroimage.2015.04.053
   Passamonti L, 2018, J VESTIBUL RES-EQUIL, V28, P369, DOI 10.3233/VES-190653
   Patel M, 2016, OTOL NEUROTOL, V37, P179, DOI 10.1097/MAO.0000000000000949
   Pavlou M, 2012, J VESTIBUL RES-EQUIL, V22, P273, DOI 10.3233/VES-120462
   Popp P, 2018, ANN CLIN TRANSL NEUR, V5, P717, DOI 10.1002/acn3.570
   Redfern MS, 2007, J ANXIETY DISORD, V21, P704, DOI 10.1016/j.janxdis.2006.09.002
   Riccelli R, 2017, FRONT NEUROL, V8, DOI 10.3389/fneur.2017.00529
   Riccelli R, 2017, HUM BRAIN MAPP, V38, P715, DOI 10.1002/hbm.23411
   Roberts RE, 2018, NEUROIMAGE-CLIN, V20, P1010, DOI 10.1016/j.nicl.2018.10.007
   Rousseau C, 2016, NEUROSCIENCE, V325, P10, DOI 10.1016/j.neuroscience.2016.03.039
   Schniepp R, 2014, J NEUROL, V261, P738, DOI 10.1007/s00415-014-7259-1
   Smith SM, 2009, P NATL ACAD SCI USA, V106, P13040, DOI 10.1073/pnas.0905267106
   Söhsten E, 2016, J VESTIBUL RES-EQUIL, V26, P319, DOI 10.3233/VES-160583
   Staab JP, 2016, HAND CLINIC, V137, P341, DOI 10.1016/B978-0-444-63437-5.00024-8
   Staab J P, 2013, OXFORD TXB VERTIGO I, P333
   Staab JP, 2020, SEMIN NEUROL, V40, P130, DOI 10.1055/s-0039-3402736
   Staab JP, 2017, J VESTIBUL RES-EQUIL, V27, P191, DOI 10.3233/VES-170622
   Staab JP, 2014, J PSYCHOSOM RES, V76, P80, DOI 10.1016/j.jpsychores.2013.11.008
   Staab JP, 2004, LARYNGOSCOPE, V114, P1637, DOI 10.1097/00005537-200409000-00025
   Staab JP, 2003, LARYNGOSCOPE, V113, P1714, DOI 10.1097/00005537-200310000-00010
   Staibano P, 2019, J OTOLARYNGOL-HEAD N, V48, DOI 10.1186/s40463-019-0336-9
   Sun L, 2020, REV NEUROSCIENCE, V31, P675, DOI 10.1515/revneuro-2019-0109
   Teggi R, 2020, OTOL NEUROTOL, V41, pE70, DOI 10.1097/MAO.0000000000002446
   Trinidade A, 2021, FRONT NEUROL, V11, DOI 10.3389/fneur.2020.601883
   Van Ombergen A, 2017, NEUROIMAGE-CLIN, V14, P538, DOI 10.1016/j.nicl.2017.02.020
   Van Ombergen A, 2016, PLOS ONE, V11, DOI 10.1371/journal.pone.0154528
   VanEssen DC, 1997, NATURE, V385, P313, DOI 10.1038/385313a0
   von Economo C., 2008, Atlas of the Cytoarchitectonics of the Adult Human Cerebral Cortex
   Lins EMDV, 2021, INT ARCH OTORHINOLAR, V25, pE355
   Westphal CarlOtto., 1872, Archiv fur Psychiatrie und Nervenkrankheiten, V3, P138, DOI DOI 10.1007/BF02156040
   World Health Organization, AB32 0 PERS POST AL
   Wuehr M, 2013, J NEUROL, V260, P1314, DOI 10.1007/s00415-012-6797-7
   Wuehr M, 2017, NEUROLOGY, V88, P284, DOI 10.1212/WNL.0000000000003516
   Wuehr M, 2014, PHYSIOL REP, V2, DOI 10.1002/phy2.232
   Wurthmann S, 2017, J PSYCHOSOM RES, V103, P95, DOI 10.1016/j.jpsychores.2017.10.007
   Xue H, 2018, Zhonghua Yi Xue Za Zhi, V98, P1227, DOI 10.3760/cma.j.issn.0376-2491.2018.16.008
   Yan ZH, 2017, INT J AUDIOL, V56, P33, DOI 10.1080/14992027.2016.1211763
NR 87
TC 34
Z9 44
U1 2
U2 15
PU MDPI
PI BASEL
PA MDPI AG, Grosspeteranlage 5, CH-4052 BASEL, SWITZERLAND
EI 2077-0383
J9 J CLIN MED
JI J. Clin. Med.
PD SEP
PY 2021
VL 10
IS 18
AR 4274
DI 10.3390/jcm10184274
PG 19
WC Medicine, General & Internal
WE Science Citation Index Expanded (SCI-EXPANDED)
SC General & Internal Medicine
GA UV5WY
UT WOS:000699549500001
PM 34575385
OA Green Submitted, gold
DA 2025-12-18
ER

PT J
AU Popkirov, S
   Stone, J
   Holle-Lee, D
AF Popkirov, Stoyan
   Stone, Jon
   Holle-Lee, Dagny
TI Treatment of Persistent Postural-Perceptual Dizziness (PPPD) and Related
   Disorders
SO CURRENT TREATMENT OPTIONS IN NEUROLOGY
LA English
DT Review
DE Phobic postural vertigo; Chronic subjective dizziness; Persistent
   postural-perceptual dizziness; Vestibular rehabilitation;
   Cognitive-behavioral therapy; Functional neurological disorder
ID CHRONIC SUBJECTIVE DIZZINESS; COGNITIVE-BEHAVIORAL THERAPY; RANDOMIZED
   CONTROLLED-TRIAL; FOLLOW-UP; VERTIGO; REHABILITATION; HANDICAPS;
   SYMPTOMS; PROTOCOL; ANXIETY
AB Purpose of review Persistent postural-perceptual dizziness (PPPD) is a newly defined disorder of functional dizziness that in the International Classification of Diseases in its 11th revision (ICD-11) supersedes phobic postural vertigo and chronic subjective dizziness. Despite efforts to unify the diagnosis of functional (somatoform) dizziness, patients will present with a variety of triggers, perpetuating factors, and comorbidities, requiring individualized treatment. This article will review different treatment strategies for this common functional neurological disorder and provide practical recommendations for tailored therapy.
   Recent findings An emerging understanding of the underlying pathophysiology that considers vestibular, postural, cognitive, and emotional aspects can enable patients to profit from vestibular rehabilitation, as well as cognitive-behavioral therapy (CBT). Crucially, approaches from CBT should inform and augment physiotherapeutic techniques, and, on the other hand, vestibular exercises or relaxation techniques can be integrated into CBT programs. Antidepressant medication might further facilitate rehabilitation, though the mechanisms are yet to be elucidated, and the level of evidence is low.
   Summary In PPPD and related disorders, vestibular rehabilitation combined with CBT, and possibly supported by medication, can help patients escape a cycle of maladaptive balance control, recalibrate vestibular systems, and regain independence in everyday life.
C1 [Popkirov, Stoyan] Ruhr Univ Bochum, Univ Hosp Knappschaftskrankenhaus Bochum, Dept Neurol, Bochum, Germany.
   [Stone, Jon] Univ Edinburgh, Western Gen Hosp, Ctr Clin Brain Sci, Edinburgh, Midlothian, Scotland.
   [Holle-Lee, Dagny] Univ Duisburg Essen, Dizziness & Vertigo Ctr Essen, Essen, Germany.
   [Holle-Lee, Dagny] Univ Duisburg Essen, Dept Neurol, Essen, Germany.
C3 Ruhr University Bochum; University of Edinburgh; University of Duisburg
   Essen; University of Duisburg Essen
RP Popkirov, S (corresponding author), Ruhr Univ Bochum, Univ Hosp Knappschaftskrankenhaus Bochum, Dept Neurol, Bochum, Germany.
EM popkirov@gmail.com
RI Popkirov, Stoyan/JJC-5951-2023; Holle-Lee, Dagny/H-1609-2019; Stone,
   Jon/C-3119-2014
OI Popkirov, Stoyan/0000-0001-6168-0036; Stone, Jon/0000-0001-9829-8092;
   Holle-Lee, Dagny/0000-0003-4872-0384
FU NHS Scotland NRS Career Fellowship
FX Jon Stone is supported by an NHS Scotland NRS Career Fellowship.
CR Best C, 2015, BEHAV NEUROL, V2015, DOI 10.1155/2015/456850
   BRANDT T, 1994, J NEUROL, V241, P191, DOI 10.1007/BF00863767
   Dieterich M, 2016, HAND CLINIC, V139, P447, DOI 10.1016/B978-0-12-801772-2.00037-0
   Dieterich M, 2017, CURR OPIN NEUROL, V30, P107, DOI 10.1097/WCO.0000000000000417
   Edelman S, 2012, AM J OTOLARYNG, V33, P395, DOI 10.1016/j.amjoto.2011.10.009
   Eren OE, 2018, J NEUROL, V265, P63, DOI 10.1007/s00415-018-8894-8
   Goto F, 2012, J PSYCHOSOM RES, V72, P410, DOI 10.1016/j.jpsychores.2012.01.017
   Goto Fumiyuki, 2008, Cases J, V1, P189, DOI 10.1186/1757-1626-1-189
   Holle D, 2015, PLOS ONE, V10, DOI 10.1371/journal.pone.0142468
   Holmberg J, 2006, J NEUROL, V253, P500, DOI 10.1007/s00415-005-0050-6
   Holmberg J, 2007, J NEUROL, V254, P1189, DOI 10.1007/s00415-007-0499-6
   Horii A, 2004, OTOL NEUROTOL, V25, P536, DOI 10.1097/00129492-200407000-00022
   Horii A, 2007, J VESTIBUL RES-EQUIL, V17, P1
   Horii A, 2016, J VESTIBUL RES-EQUIL, V26, P335, DOI 10.3233/VES-160582
   Huppert D, 2005, J NEUROL, V252, P564, DOI 10.1007/s00415-005-0699-x
   Jacob RG, 2001, J ANXIETY DISORD, V15, P131, DOI 10.1016/S0887-6185(00)00047-5
   Jordbru AA, 2014, J REHABIL MED, V46, P181, DOI 10.2340/16501977-1246
   Lahmann C, 2015, J NEUROL, V262, P1867, DOI 10.1007/s00415-015-7784-6
   Mahoney AEJ, 2013, AM J OTOLARYNG, V34, P115, DOI 10.1016/j.amjoto.2012.09.013
   Morisod B, 2017, J VESTIBUL RES-EQUIL, V27, P305, DOI 10.3233/VES-170628
   Nielsen G, 2015, J NEUROL NEUROSUR PS, V86, P1113, DOI 10.1136/jnnp-2014-309255
   Obermann M, 2015, J NEUROL, V262, P2083, DOI 10.1007/s00415-015-7803-7
   Palm U, 2019, EUR ARCH PSY CLIN N, V269, P269, DOI 10.1007/s00406-018-0894-2
   Pavlou M, 2004, J NEUROL, V251, P983, DOI 10.1007/s00415-004-0476-2
   Popkirov Stoyan, 2018, Pract Neurol, V18, P5, DOI [10.1136/practneurol-2017-001809, 10.1136/practneurol-2017-001809]
   RASCOL O, 1995, DRUGS, V50, P777, DOI 10.2165/00003495-199550050-00002
   Staab JP, 2017, J VESTIBUL RES-EQUIL, V27, P191, DOI 10.3233/VES-170622
   Staab Jeffrey P, 2012, Continuum (Minneap Minn), V18, P1118, DOI 10.1212/01.CON.0000421622.56525.58
   Staab JP, 2011, J VESTIBUL RES-EQUIL, V21, P331, DOI 10.3233/VES-2011-0426
   Staab JP, 2011, NEUROREHABILITATION, V29, P179, DOI 10.3233/NRE-2011-0693
   Staab JP, 2005, ARCH OTOLARYNGOL, V131, P675, DOI 10.1001/archotol.131.8.675
   Staab JP, 2004, LARYNGOSCOPE, V114, P1637, DOI 10.1097/00005537-200409000-00025
   Staab JP, 2002, ARCH OTOLARYNGOL, V128, P554, DOI 10.1001/archotol.128.5.554
   Stone J, 2016, HAND CLINIC, V139, P543, DOI 10.1016/B978-0-12-801772-2.00044-8
   Stone Jon, 2016, Pract Neurol, V16, P7, DOI 10.1136/practneurol-2015-001241
   Stone J, 2012, NEUROLOGY, V79, P282, DOI 10.1212/WNL.0b013e31825fdf63
   Thompson KJ, 2015, J VESTIBUL RES-EQUIL, V25, P97, DOI 10.3233/VES-150551
   Tschan R, 2012, PSYCHOTHER PSYCH MED, V62, P111, DOI 10.1055/s-0032-1304575
   Whalley MG, 2017, COGN BEHAV PRACT, V24, P72, DOI 10.1016/j.cbpra.2016.03.003
   Whitney SL, 2016, HAND CLINIC, V137, P187, DOI 10.1016/B978-0-444-63437-5.00013-3
   Wurthmann S, 2017, J PSYCHOSOM RES, V103, P95, DOI 10.1016/j.jpsychores.2017.10.007
   Yu YC, 2018, BIOMED RES INT, V2018, DOI 10.1155/2018/8518631
NR 42
TC 73
Z9 95
U1 4
U2 46
PU CURRENT MEDICINE GROUP
PI PHILADELPHIA
PA 400 MARKET STREET, STE 700, PHILADELPHIA, PA 19106 USA
SN 1092-8480
EI 1534-3138
J9 CURR TREAT OPTION NE
JI Curr. Treat. Options Neurol.
PD DEC
PY 2018
VL 20
IS 12
AR 50
DI 10.1007/s11940-018-0535-0
PG 11
WC Clinical Neurology
WE Science Citation Index Expanded (SCI-EXPANDED); Social Science Citation Index (SSCI)
SC Neurosciences & Neurology
GA GY2WC
UT WOS:000448404000001
PM 30315375
DA 2025-12-18
ER

PT J
AU Ferreira, LSD
   Pereira, CB
   Rossini, S
   Kanashiro, AMK
   Adda, CC
   Scaff, M
AF dos Santos Ferreira, Liliani Souza
   Pereira, Cristiana Borges
   Rossini, Sueli
   Kozoroski Kanashiro, Aline Mizuta
   Adda, Carla Cristina
   Scaff, Milberto
TI Psychological assessment in patients with phobic postural vertigo
SO ARQUIVOS DE NEURO-PSIQUIATRIA
LA English
DT Article
DE dizziness; phobic postural vertigo; mood disorder; anxiety disorder
ID VESTIBULAR REHABILITATION; PSYCHOGENIC DIZZINESS; MENTAL-DISORDERS;
   PRIMARY-CARE; FOLLOW-UP; PRIME-MD-1000; DYSFUNCTION; EXPERIENCE;
   THERAPY; ANXIETY
AB Phobic postural vertigo (PPV) is a frequent diagnosis which can be challenging to treat. Objective: To investigate the presence of psychiatric disturbances in patients with PPV; to assess the psychological status of patients using adaptive diagnosis; to verify possible correlations between severity of psychiatric disturbance and adaptive efficacy. Method: A total of nineteen subjects were assessed and two instruments applied: the Primary Care Evaluation of Mental Disorders Questionnaire (PRIME-MD) and the Adaptive Operationalized Diagnostic Scale (AODS), and results from both tests were compared. Results: Fourteen patients presented with mood disorder and thirteen with anxiety. All patients presented compromised adaptive efficacy. Correlation was found between overall outcome on the PRIME and the AODS (tau= -0.42, p=0.027), Separate analysis revealed correlation between results of the AODS and anxiety disorders (tau= -0.45, p=0.018) but not with mood disorders (tau= -0.36, p=0.054). Conclusion: Adaptive compromise was observed in individuals with PPV which was shown to be associated to psychiatric disorders.
C1 [dos Santos Ferreira, Liliani Souza; Pereira, Cristiana Borges; Rossini, Sueli; Kozoroski Kanashiro, Aline Mizuta; Adda, Carla Cristina; Scaff, Milberto] Univ Sao Paulo, Sch Med HCFMUSP, Hosp Clin, Sao Paulo, Brazil.
C3 Universidade de Sao Paulo
RP Pereira, CB (corresponding author), Rua Borges Lagoa 1080-106, BR-04038033 Sao Paulo, Brazil.
EM cbpereira@uol.com.br
RI Kanashiro, Aline/KSM-5936-2024; Pareira, Cristiana/G-9146-2014
OI Mizuta Kozoroski Kanashiro, Aline/0000-0003-3005-3755
CR Ardic FN, 2006, EUR ARCH OTO-RHINO-L, V263, P578, DOI 10.1007/s00405-006-0013-2
   Beidel DC, 2001, J ANXIETY DISORD, V15, P121, DOI 10.1016/S0887-6185(00)00046-3
   Bensenor IM, 1998, ARQ NEURO-PSIQUIAT, V56, P406, DOI 10.1590/S0004-282X1998000300009
   Best C, 2006, J NEUROL NEUROSUR PS, V77, P658, DOI 10.1136/jnnp.2005.072934
   BRANDT T, 1994, J NEUROL, V241, P191, DOI 10.1007/BF00863767
   BRANDT T, 1986, MUNCHEN MED WOCHEN, V128, P247
   Brandt Thomas, 1996, Neurology, V46, P1515
   Eckhardt-Henn A, 2008, J NEUROL, V255, P420, DOI 10.1007/s00415-008-0697-x
   HILGERT C, 2008, SNC FOCO, V4, P13
   Holmberg J, 2006, J NEUROL, V253, P500, DOI 10.1007/s00415-005-0050-6
   Holmberg J, 2005, ACTA OTO-LARYNGOL, V125, P270, DOI 10.1080/00016480410023001
   Huppert D, 2005, J NEUROL, V252, P564, DOI 10.1007/s00415-005-0699-x
   Jacob RG, 2001, J ANXIETY DISORD, V15, P131, DOI 10.1016/S0887-6185(00)00047-5
   Jacob RG, 2001, CURR OPIN NEUROL, V14, P41, DOI 10.1097/00019052-200102000-00007
   Linzer M, 1996, AM J MED, V101, P526, DOI 10.1016/S0002-9343(96)00275-6
   SIMON R., 2005, PSICOTERAPIA BREVE O
   SIMON R, 1989, PSICOLOGIA CLIN PREV
   SPITZER RL, 1994, JAMA-J AM MED ASSOC, V272, P1749, DOI 10.1001/jama.272.22.1749
   Staab JP, 2003, LARYNGOSCOPE, V113, P1714, DOI 10.1097/00005537-200310000-00010
   Staab JP, 2006, CURR OPIN NEUROL, V19, P41, DOI 10.1097/01.wco.0000198102.95294.1f
   Yardley L, 2001, J ANXIETY DISORD, V15, P107, DOI 10.1016/S0887-6185(00)00045-1
NR 21
TC 1
Z9 4
U1 0
U2 2
PU ASSOC ARQUIVOS NEURO- PSIQUIATRIA
PI SAO PAULO SP
PA PR AMADEU AMARAL 47/33, 01327-010 SAO PAULO SP, BRAZIL
SN 0004-282X
EI 1678-4227
J9 ARQ NEURO-PSIQUIAT
JI Arq. Neuro-Psiquiatr.
PD APR
PY 2010
VL 68
IS 2
BP 224
EP 227
DI 10.1590/S0004-282X2010000200013
PG 4
WC Neurosciences; Psychiatry
WE Science Citation Index Expanded (SCI-EXPANDED); Social Science Citation Index (SSCI)
SC Neurosciences & Neurology; Psychiatry
GA 592MT
UT WOS:000277384000013
PM 20464289
OA Green Submitted, Green Published, gold
DA 2025-12-18
ER

PT J
AU Moaty, AS
   Nada, N
AF Moaty, Asmaa Salah
   Nada, Nashwa
TI Updates on persistent postural-perceptual dizziness (PPPD): a review
   article
SO EGYPTIAN JOURNAL OF OTOLARYNGOLOGY
LA English
DT Review
DE Visual dependence; Chronic subjective dizziness; Postural control
ID VERTIGO
AB Persistent postural-perceptual dizziness (PPPD) is a chronic functional vestibular disorder, not a structural or psychiatric condition, presented by one or more dizziness, unsteadiness, or non-spinning vertigo symptoms. These symptoms will worsen with upright posture, movements, and exposure to complex visual stimuli. PPDD may be precipitated by disorders that impair balance or induce vestibular symptoms, such as peripheral or central vestibular diseases, other medical conditions, or psychological illness The exact pathophysiological mechanism is unknown, and it might result from functional adjustments to the postural control systems-alterations in the way multisensory information are processed or the integration of spatial orientation and danger perception in the cortex. PPPD is usually associated with co morbidities like anxiety. Subtypes of PPPD are phobic postural vertigo, space and motion discomfort, visual vertigo, and chronic subjective dizziness. PPPD is diagnosed according to the diagnostic criteria of the Barany society. Physical examination and diagnostic investigation are not pathognomic to PPPD. Treatment approaches include patient counseling, vestibular rehabilitation therapy, cognitive behavioral therapy, and medications.
C1 [Moaty, Asmaa Salah] Menoufia Univ, Fac Med, Dept Oto Rhino Laryngol, Audiovestibular Med, Al Menoufia, Egypt.
   [Nada, Nashwa] Tanta Univ, Fac Med, Dept Oto Rhino Laryngol Head & Neck Surg, Audiovestibular Med, Tanta, Egypt.
C3 Egyptian Knowledge Bank (EKB); Menofia University; Egyptian Knowledge
   Bank (EKB); Tanta University
RP Nada, N (corresponding author), Tanta Univ, Fac Med, Dept Oto Rhino Laryngol Head & Neck Surg, Audiovestibular Med, Tanta, Egypt.
EM nashwa.nada@med.tanta.edu.eg
RI Moaty, Asmaa/AAG-9038-2021; Nada, Nashwa/JLM-3448-2023
OI Nada, Nashwa/0000-0001-9792-2965; 
FU Not applicable.
FX Not applicable.
CR [Anonymous], 2008, INT CLASSIFICATION D
   Brandt T, 1996, NEUROLOGY, V46, P1515, DOI 10.1212/WNL.46.6.1515
   BRONSTEIN AM, 1995, J NEUROL NEUROSUR PS, V59, P472, DOI 10.1136/jnnp.59.5.472
   Cao ZT, 2022, J NEUROL, V269, P1225, DOI 10.1007/s00415-021-10558-x
   Cousins SAO, 2014, PLOS ONE, V9, DOI [10.1371/journal.pone.0103367, 10.1371/journal.pone.0105426]
   Dieterich M, 2016, HAND CLINIC, V139, P447, DOI 10.1016/B978-0-12-801772-2.00037-0
   Dieterich M, 2017, CURR OPIN NEUROL, V30, P107, DOI 10.1097/WCO.0000000000000417
   Indovina I, 2015, FRONT BEHAV NEUROSCI, V9, DOI 10.3389/fnbeh.2015.00334
   Jacob RG., 1989, J ANXIETY DISORD, V3, P117, DOI [10.1016/0887-6185(89)90006-6, DOI 10.1016/0887-6185(89)90006-6]
   Lee JO, 2018, HUM BRAIN MAPP, V39, P3340, DOI 10.1002/hbm.24080
   Li KZ, 2020, NEUROIMAGE-CLIN, V26, DOI 10.1016/j.nicl.2020.102216
   Li KZ, 2020, BRAIN IMAGING BEHAV, V14, P2176, DOI 10.1007/s11682-019-00168-7
   Na S, 2019, J NEURAL TRANSM, V126, P123, DOI 10.1007/s00702-018-1948-3
   Nielsen G, 2015, J NEUROL NEUROSUR PS, V86, P1113, DOI 10.1136/jnnp-2014-309255
   Okumura T, 2015, ACTA OTO-LARYNGOL, V135, P925, DOI 10.3109/00016489.2015.1040172
   Pavlou M, 2004, J NEUROL, V251, P983, DOI 10.1007/s00415-004-0476-2
   Popkirov S, 2018, CURR TREAT OPTION NE, V20, DOI 10.1007/s11940-018-0535-0
   Popkirov Stoyan, 2018, Pract Neurol, V18, P5, DOI [10.1136/practneurol-2017-001809, 10.1136/practneurol-2017-001809]
   Seemungal Barry M, 2018, Pract Neurol, V18, P3, DOI [10.1136/practneurol-2017-001817, 10.1136/practneurol-2017-001817]
   Sezier AEI, 2019, BMJ OPEN, V9, DOI 10.1136/bmjopen-2018-024326
   Söhsten E, 2016, J VESTIBUL RES-EQUIL, V26, P319, DOI 10.3233/VES-160583
   Staab JP, 2020, SEMIN NEUROL, V40, P130, DOI 10.1055/s-0039-3402736
   Staab JP, 2017, J VESTIBUL RES-EQUIL, V27, P191, DOI 10.3233/VES-170622
   Staab Jeffrey P, 2012, Continuum (Minneap Minn), V18, P1118, DOI 10.1212/01.CON.0000421622.56525.58
   Staab JP, 2004, LARYNGOSCOPE, V114, P1637, DOI 10.1097/00005537-200409000-00025
   Teh CS, 2022, INDIAN J OTOL, V28, P32, DOI 10.4103/indianjotol.indianjotol_149_21
   Thompson KJ, 2015, J VESTIBUL RES-EQUIL, V25, P97, DOI 10.3233/VES-150551
   Waterston J, 2021, FRONT NEUROL, V12, DOI 10.3389/fneur.2021.795516
   Wuehr M, 2013, J NEUROL, V260, P1314, DOI 10.1007/s00415-012-6797-7
   Wurthmann S, 2017, J PSYCHOSOM RES, V103, P95, DOI 10.1016/j.jpsychores.2017.10.007
   Yagi C, 2021, OTOL NEUROTOL, V42, pE1618, DOI 10.1097/MAO.0000000000003340
   Yagi C, 2019, OTOL NEUROTOL, V40, pE747, DOI 10.1097/MAO.0000000000002325
   Yan ZH, 2017, INT J AUDIOL, V56, P33, DOI 10.1080/14992027.2016.1211763
   Zaidi SFM, 2022, ELECTRONICS-SWITZ, V11, DOI 10.3390/electronics11010142
NR 34
TC 2
Z9 3
U1 2
U2 8
PU SPRINGER
PI NEW YORK
PA ONE NEW YORK PLAZA, SUITE 4600, NEW YORK, NY, UNITED STATES
SN 1012-5574
EI 2090-8539
J9 EGYPT J OTOLARYNGOL
JI Egypt. J. Otolaryngol.
PD AUG 23
PY 2023
VL 39
IS 1
AR 131
DI 10.1186/s43163-023-00497-x
PG 6
WC Otorhinolaryngology
WE Emerging Sources Citation Index (ESCI)
SC Otorhinolaryngology
GA P9LB2
UT WOS:001053807500002
OA gold
DA 2025-12-18
ER

PT J
AU Yagi, C
   Morita, Y
   Kitazawa, M
   Yamagishi, T
   Ohshima, S
   Izumi, S
   Takahashi, K
   Horii, A
AF Yagi, Chihiro
   Morita, Yuka
   Kitazawa, Meiko
   Yamagishi, Tatsuya
   Ohshima, Shinsuke
   Izumi, Shuji
   Takahashi, Kuniyuki
   Horii, Arata
TI Subtypes of Persistent Postural-Perceptual Dizziness
SO FRONTIERS IN NEUROLOGY
LA English
DT Article
DE chronic dizziness; persistent postural-perceptual dizziness; subtypes;
   factor analysis; cluster analysis
ID ANXIETY; MOTION
AB Background: Persistent postural-perceptual dizziness (PPPD) is a persistent chronic vestibular syndrome exacerbated by upright posture/walking, active or passive motion, and exposure to moving or complex visual stimuli. PPPD has four precursors: phobic postural vertigo, space-motion discomfort, visual vertigo, and chronic subjective dizziness. These four diseases share clinical features that form the basis of the diagnostic criteria for PPPD. Semiological similarities do not necessarily mean that PPPD is a single entity. However, if PPPD is not a single disorder but just a composite of four precursors, it may be subdivided according to the characteristics of each precursor.
   Objective: To test whether PPPD is a single disorder, we attempted a subtyping of PPPD.
   Methods: One-hundred-eight untreated patients with PPPD were enrolled in the study, who filled out the Niigata PPPD Questionnaire (NPQ) that consists of 12 questions on exacerbating factors for PPPD. A factor analysis of the patients' answers to the NPQ and a subsequent cluster analysis of the patients with PPPD using factors revealed by the factor analysis were performed. To validate our cluster classification, cluster differences were assessed using analysis of variance. Multiple comparison analyses were performed on demographical data, precipitating diseases, the Dizziness Handicap Inventory, the Hospital Anxiety and Depression Scale, and several vestibular tests to characterize each cluster.
   Results: Factor analysis revealed three underlying factors among the exacerbating factors in the NPQ. Exacerbation by visual stimuli (visual factor) accounted for 47.4% of total variance in the questionnaire. Exacerbation by walking/active motion (active-motion factor) and by passive motion/standing (passive-motion/standing factor) accounted for 12.0 and 7.67% of variance, respectively. Cluster analysis revealed three clusters: the visual-dominant subtype (n = 49); the active motion-dominant subtype (n = 20); and the mixed subtype (n = 39). The patients in the active motion-dominant subtype were significantly older than those in the visual-dominant subtype. There were no significant differences among the subtypes in other demographical data or conventional vestibular tests.
   Conclusions: The most common main exacerbating factor of PPPD was the visual factor. PPPD may be categorized into three subtypes. Conventional vestibular tests failed to point the characteristics of each subtype.
C1 [Yagi, Chihiro; Morita, Yuka; Kitazawa, Meiko; Yamagishi, Tatsuya; Ohshima, Shinsuke; Izumi, Shuji; Takahashi, Kuniyuki; Horii, Arata] Niigata Univ, Grad Sch Med & Dent Sci, Dept Otolaryngol Head & Neck Surg, Niigata, Japan.
C3 Niigata University
RP Yagi, C (corresponding author), Niigata Univ, Grad Sch Med & Dent Sci, Dept Otolaryngol Head & Neck Surg, Niigata, Japan.
EM c-yagi@med.nitgata-u.ac.jp
OI Yagi, Chihiro/0000-0002-6178-3702
FU Ministry of Education, Culture, Sports, Science and Technology of Japan
   [19K18799, 18K09371]; Grants-in-Aid for Scientific Research [23K20412,
   20H04548, 19K18799, 18K09371] Funding Source: KAKEN
FX This work was partly supported by Grants-in-Aid from the Ministry of
   Education, Culture, Sports, Science and Technology of Japan to CY
   (19K18799) and AH (18K09371).
CR Brandt Thomas, 1996, Neurology, V46, P1515
   BRONSTEIN AM, 1995, J NEUROL NEUROSUR PS, V59, P472, DOI 10.1136/jnnp.59.5.472
   Cousins S, 2014, PLOS ONE, V9, DOI 10.1371/journal.pone.0105426
   Goto F, 2011, ACTA OTO-LARYNGOL, V131, P817, DOI 10.3109/00016489.2011.565423
   Ionescu E, 2005, Ann Otolaryngol Chir Cervicofac, V122, P231, DOI 10.1016/S0003-438X(05)82354-0
   Jacob RG, 2009, J NEUROL NEUROSUR PS, V80, P74, DOI 10.1136/jnnp.2007.136432
   Jacob RG., 1989, J ANXIETY DISORD, V3, P117, DOI DOI 10.1016/0887-6185(89)90006-6
   JACOBSON GP, 1990, ARCH OTOLARYNGOL, V116, P424
   JONGKEES L B, 1962, Pract Otorhinolaryngol (Basel), V24, P65
   Lee JO, 2018, HUM BRAIN MAPP, V39, P3340, DOI 10.1002/hbm.24080
   Okumura T, 2015, ACTA OTO-LARYNGOL, V135, P925, DOI 10.3109/00016489.2015.1040172
   Riccelli R, 2017, FRONT NEUROL, V8, DOI 10.3389/fneur.2017.00529
   Rosengren SM, 2019, CLIN NEUROPHYS PRACT, V4, P47, DOI 10.1016/j.cnp.2019.01.005
   Staab JP, 2007, ARCH OTOLARYNGOL, V133, P170, DOI 10.1001/archotol.133.2.170
   Staab JP, 2020, SEMIN NEUROL, V40, P130, DOI 10.1055/s-0039-3402736
   Staab JP, 2017, J VESTIBUL RES-EQUIL, V27, P191, DOI 10.3233/VES-170622
   Staab JP, 2004, LARYNGOSCOPE, V114, P1637, DOI 10.1097/00005537-200409000-00025
   Wuehr M, 2013, J NEUROL, V260, P1314, DOI 10.1007/s00415-012-6797-7
   Yagi C, 2019, OTOL NEUROTOL, V40, pE747, DOI 10.1097/MAO.0000000000002325
   ZIGMOND AS, 1983, ACTA PSYCHIAT SCAND, V67, P361, DOI 10.1111/j.1600-0447.1983.tb09716.x
NR 20
TC 17
Z9 26
U1 0
U2 16
PU FRONTIERS MEDIA SA
PI LAUSANNE
PA AVENUE DU TRIBUNAL FEDERAL 34, LAUSANNE, CH-1015, SWITZERLAND
SN 1664-2295
J9 FRONT NEUROL
JI Front. Neurol.
PD APR 16
PY 2021
VL 12
AR 652366
DI 10.3389/fneur.2021.652366
PG 9
WC Clinical Neurology; Neurosciences
WE Science Citation Index Expanded (SCI-EXPANDED)
SC Neurosciences & Neurology
GA RU9BT
UT WOS:000645435700001
PM 33935950
OA Green Submitted, gold
DA 2025-12-18
ER

PT J
AU Holmberg, J
   Karlberg, M
   Harlacher, U
   Magnusson, M
AF Holmberg, Johan
   Karlberg, Mikael
   Harlacher, Uwe
   Magnusson, Mans
TI One-year follow-up of cognitive behavioral therapy for phobic postural
   vertigo
SO JOURNAL OF NEUROLOGY
LA English
DT Article
DE dizziness; anxiety; posture vestibular disorder
ID VESTIBULAR REHABILITATION; BODY SWAY; PANIC DISORDER; DIZZY PATIENTS;
   DIZZINESS; AGORAPHOBIA; HANDICAP; ANXIETY; SCALE
AB Background Phobic postural vertigo is characterized by dizziness in standing and walking despite normal clinical balance tests. Patients sometimes exhibit anxiety reactions and avoidance behavior to specific stimuli. Different treatments are possible for PPV, including vestibular rehabilitation exercises, pharmacological treatment, and cognitive behavioral therapy. We recently reported significant benefits of cognitive behavioural therapy for patients with phobic postural vertigo. This study presents the results of a one-year follow-up of these patients. Methods Swedish translations of the following questionnaires were administered: (Dizziness Handicap Inventory, Vertigo Symptom Scale, Vertigo Handicap Questionnaire, and Hospital Anxiety and Depression Scale) were administered to 20 patients (9 men and 11 women; mean age 43 years, range 23-59 years) one year after completion of cognitive behavioral therapy. Results Test results were similar to those obtained before treatment, showing that no significant treatment effects remained. Conclusion Cognitive behavioral therapy has a limited long-term effect on phobic postural vertigo. This condition is more difficult to treat than panic disorder with agoraphobia. Vestibular rehabilitation exercises and pharmacological treatment might be the necessary components of treatment.
C1 Univ Lund Hosp, Dept Otorhinolaryngol Head & Neck Surg, S-22731 Lund, Sweden.
   Univ Lund Hosp, Lund Orup Rehabil Ctr, S-22731 Lund, Sweden.
C3 Lund University; Skane University Hospital; Lund University; Skane
   University Hospital
RP Holmberg, J (corresponding author), Univ Lund Hosp, Dept Otorhinolaryngol Head & Neck Surg, S-22731 Lund, Sweden.
EM johan.holmberg@skane.se
OI Magnusson, Måns/0000-0002-4266-1996
CR Bakker A, 1998, J NERV MENT DIS, V186, P414, DOI 10.1097/00005053-199807000-00005
   BRANDT T, 1994, J NEUROL, V241, P191, DOI 10.1007/BF00863767
   Brandt Thomas, 1996, Neurology, V46, P1515
   Holmberg J, 2003, NEUROREPORT, V14, P1007, DOI 10.1097/01.wnr.0000070191.28954.a5
   HOLMBERG J, 2005, J NEUROL
   Huppert D, 2005, J NEUROL, V252, P564, DOI 10.1007/s00415-005-0699-x
   Jacob RG, 2001, J ANXIETY DISORD, V15, P131, DOI 10.1016/S0887-6185(00)00047-5
   JACOBSON GP, 1990, ARCH OTOLARYNGOL, V116, P424
   Krafczyk S, 1999, NEUROSCI LETT, V259, P149, DOI 10.1016/S0304-3940(98)00917-3
   Mendel B, 1999, CLIN OTOLARYNGOL, V24, P286, DOI 10.1046/j.1365-2273.1999.00261.x
   Pavlou M, 2004, J NEUROL, V251, P983, DOI 10.1007/s00415-004-0476-2
   Querner V, 2002, EXP BRAIN RES, V143, P269, DOI 10.1007/s00221-001-0955-y
   Staab JP, 2004, LARYNGOSCOPE, V114, P1637, DOI 10.1097/00005537-200409000-00025
   VanBalkom AJLM, 1997, J NERV MENT DIS, V185, P510, DOI 10.1097/00005053-199708000-00006
   YARDLEY L, 1992, J PSYCHOSOM RES, V36, P731, DOI 10.1016/0022-3999(92)90131-K
   Yardley L, 1998, CLIN OTOLARYNGOL, V23, P442, DOI 10.1046/j.1365-2273.1998.00179.x
   YARDLEY L, 1992, CLIN OTOLARYNGOL, V17, P231, DOI 10.1111/j.1365-2273.1992.tb01833.x
   YARDLEY L, 1994, BRIT MED J, V308, P1252, DOI 10.1136/bmj.308.6939.1252
   ZIGMOND AS, 1983, ACTA PSYCHIAT SCAND, V67, P361, DOI 10.1111/j.1600-0447.1983.tb09716.x
NR 19
TC 58
Z9 72
U1 0
U2 9
PU DR DIETRICH STEINKOPFF VERLAG
PI DARMSTADT
PA PO BOX 10 04 62, D-64204 DARMSTADT, GERMANY
SN 0340-5354
J9 J NEUROL
JI J. Neurol.
PD SEP
PY 2007
VL 254
IS 9
BP 1189
EP 1192
DI 10.1007/s00415-007-0499-6
PG 4
WC Clinical Neurology
WE Science Citation Index Expanded (SCI-EXPANDED); Social Science Citation Index (SSCI)
SC Neurosciences & Neurology
GA 216QD
UT WOS:000249893200005
PM 17676355
DA 2025-12-18
ER

PT J
AU Kapfhammer, HP
   Mayer, C
   Hock, U
   Huppert, D
   Dieterich, M
   Brandt, T
AF Kapfhammer, HP
   Mayer, C
   Hock, U
   Huppert, D
   Dieterich, M
   Brandt, T
TI Course of illness in phobic postural vertigo
SO ACTA NEUROLOGICA SCANDINAVICA
LA English
DT Article
DE phobic postural vertigo; anxiety disorders; panic disorder; follow-up;
   psychiatric comorbidity
ID PANIC DISORDER; ATTACKS; DIZZINESS
AB Forty-two patients with phobic postural vertigo took part in a neurological and psychiatric follow-up study. During the follow-up time of about 2.5 years the neurological diagnosis remained stable (41 of 42 patients). PPV can be assigned to various psychiatric categories according to DSM-III-R. Although an association of PPV with anxiety disorders is evident, not all patients present with symptoms of anxiety or panic during attacks of vertigo. However most patients develop a disabling ''phobic-avoidance pattern'' with recurrent attacks. Important psychosocial stressors can be identified at the onset of the condition. Motives of secondary gain have also to be taken into consideration. The course of illness varies depending on the neurological syndrome of vertigo, on the one hand, and concomitant psychopathological syndromes, on the other. Despite a considerable rate of improvement in vertigo complaints (79%), the group of patients with phobic postural vertigo as a whole presented with significant psychological problems at follow-up term (74%), requiring specific psychiatric and/or psychotherapeutic interventions. Dependent or avoidant personality, and hypochondria were prognostic of a more negative course of illness.
C1 UNIV MUNICH,DEPT NEUROL,D-80336 MUNICH,GERMANY.
C3 University of Munich
RP Kapfhammer, HP (corresponding author), UNIV MUNICH,DEPT PSYCHIAT,NUSSBAUMSTR 7,D-80336 MUNICH,GERMANY.
CR [Anonymous], J NEUROL NEUROSURG P
   BEITMAN BD, 1987, BEHAV RES THER, V25, P487, DOI 10.1016/0005-7967(87)90056-8
   BRANDT T, 1994, J NEUROL, V241, P191, DOI 10.1007/BF00863767
   BRANDT T, 1986, MUNCHEN MED WOCHEN, V128, P247
   Brandt T, 1991, VERTIGO ITS MULTISEN, P291
   Brandt Thomas, 1996, Neurology, V46, P1515
   CLARK DB, 1994, AM J PSYCHIAT, V151, P1223
   CROWE RR, 1990, J PSYCHIAT RES, V24, P129, DOI 10.1016/0022-3956(90)90044-Q
   EAGGER S, 1992, J NEUROL NEUROSUR PS, V55, P383, DOI 10.1136/jnnp.55.5.383
   FREUD S, 1895, NEUROLOGISCHES CENTR, V12, P50
   FROMMBERGER U, 1993, NERVENARZT, V64, P377
   FYER AJ, 1990, ARCH GEN PSYCHIAT, V47, P252
   HUPPERT D, 1994, NERVENARZT, V65, P421
   Huppert D, 1995, J AUDIOL MED, V4, P97
   JACOB RG, 1985, AM J PSYCHIAT, V142, P715
   NOYES R, 1994, MED BASIS PSYCHIAT
   PRATT RTC, 1958, LANCET, V2, P347
   Spitzer R., 1983, STRUCTURED CLIN INTE
NR 18
TC 48
Z9 52
U1 0
U2 2
PU MUNKSGAARD INT PUBL LTD
PI COPENHAGEN
PA 35 NORRE SOGADE, PO BOX 2148, DK-1016 COPENHAGEN, DENMARK
SN 0001-6314
J9 ACTA NEUROL SCAND
JI Acta Neurol. Scand.
PD JAN
PY 1997
VL 95
IS 1
BP 23
EP 28
DI 10.1111/j.1600-0404.1997.tb00063.x
PG 6
WC Clinical Neurology
WE Science Citation Index Expanded (SCI-EXPANDED); Social Science Citation Index (SSCI)
SC Neurosciences & Neurology
GA WH419
UT WOS:A1997WH41900005
PM 9048981
DA 2025-12-18
ER

PT J
AU Nigro, S
   Indovina, I
   Riccelli, R
   Chiarella, G
   Petrolo, C
   Lacquaniti, F
   Staab, JP
   Passamonti, L
AF Nigro, Salvatore
   Indovina, Iole
   Riccelli, Roberta
   Chiarella, Giuseppe
   Petrolo, Claudio
   Lacquaniti, Francesco
   Staab, Jeffrey P.
   Passamonti, Luca
TI Reduced cortical folding in multi-modal vestibular regions in persistent
   postural perceptual dizziness
SO BRAIN IMAGING AND BEHAVIOR
LA English
DT Article
DE Persistent postural perceptual dizziness; Surface based morphometry;
   Local gyrification index; Vestibular cortex; Occipital cortex; Superior
   parietal cortex
ID CHRONIC SUBJECTIVE DIZZINESS; COGNITIVE-BEHAVIORAL THERAPY;
   SURFACE-BASED ANALYSIS; VISUAL VERTIGO; SPATIAL ORIENTATION;
   PERSONALITY-TRAITS; SELF-MOTION; ANXIETY; STIMULATION; CORTEX
AB Persistent postural perceptual dizziness (PPPD) is a common functional vestibular disorder that is triggered and sustained by a complex interaction between physiological and psychological factors affecting spatial orientation and postural control. Past functional neuroimaging research and one recent structural (i.e., voxel-based morphometry-VBM) study have identified alterations in vestibular, visuo-spatial, and limbic brain regions in patients with PPPD and anxiety-prone normal individuals. However, no-one thus far has employed surface based morphometry (SBM) to explore whether cortical morphology in patients with PPPD differs from that of healthy people. We calculated SBM measures from structural MR images in 15 patients with PPPD and compared them to those from 15 healthy controls matched for demographics, personality traits known to confer risk for PPPD as well as anxiety and depressive symptoms that are commonly comorbid with PPPD. We tested for associations between SBM measures and dizziness severity in patients with PPPD. Relative to controls, PPPD patients showed significantly decreased local gyrification index (LGI) in multi-modal vestibular regions bilaterally, specifically the posterior insular cortices, supra-marginal gyri, and posterior superior temporal gyri (p<0.001). Within the PPPD group, dizziness severity positively correlated with LGI in visual areas and negatively with LGI in the right superior parietal cortex. These findings demonstrate abnormal cortical folding in vestibular cortices and correlations between dizziness severity and cortical folding in visual and somatosensory spatial association areas in PPPD patients, which provides new insights into the pathophysiological mechanisms underlying this disorder.
C1 [Nigro, Salvatore; Passamonti, Luca] CNR, Inst Bioimaging & Mol Physiol, Catanzaro, Italy.
   [Indovina, Iole; Riccelli, Roberta; Lacquaniti, Francesco] Univ Rome TorVergata, Ctr Space BioMed, Rome, Italy.
   [Indovina, Iole; Riccelli, Roberta; Lacquaniti, Francesco] IRCCS Santa Lucia Fdn, Lab Neuromotor Physiol, Rome, Italy.
   [Chiarella, Giuseppe; Petrolo, Claudio] Univ MagnaGraecia, Dept Expt & Clin Med, Catanzaro, Italy.
   [Lacquaniti, Francesco] Univ Rome TorVergata, Dept Syst Med, Rome, Italy.
   [Staab, Jeffrey P.] Mayo Clin, Dept Psychiat & Psychol, Rochester, MN USA.
   [Staab, Jeffrey P.] Mayo Clin, Dept Otorhinolaryngol Head & Neck Surg, Rochester, MN USA.
   [Passamonti, Luca] Univ Cambridge, Dept Clin Neurosci, Cambridge CB2 0SZ, England.
C3 Consiglio Nazionale delle Ricerche (CNR); University of Rome Tor
   Vergata; IRCCS Santa Lucia; University of Rome Tor Vergata; Mayo Clinic;
   Mayo Clinic; University of Cambridge
RP Passamonti, L (corresponding author), CNR, Inst Bioimaging & Mol Physiol, Catanzaro, Italy.; Passamonti, L (corresponding author), Univ Cambridge, Dept Clin Neurosci, Cambridge CB2 0SZ, England.
EM lp337@medschl.cam.ac.uk
RI Lacquaniti, Francesco/J-9842-2016; Staab, Jeffrey/B-8792-2015;
   Passamonti, Luca/I-7057-2019; Indovina, Iole/Z-2978-2019; Nigro,
   Salvatore/L-7210-2019
OI Indovina, Iole/0000-0002-1183-0013; Passamonti,
   Luca/0000-0002-7937-0615; CHIARELLA, Giuseppe/0000-0002-9829-2229;
   Nigro, Salvatore/0000-0001-7566-7983
FU Italian Ministry of Health [PE-2013-02355372]; Italian Ministry of
   University and Research (PRIN) [2010MEFNF7_002]; Italian Space Agency
   (COREA) [2013-084-R.0]; Medical Research Council (MRC) at the University
   of Cambridge, UK [MR/P01271X/1]; Medical Research Council [MR/P01271X/1]
   Funding Source: researchfish; MRC [MR/P01271X/1] Funding Source: UKRI
FX This work was supported by the Italian Ministry of Health
   (PE-2013-02355372 Grant), Italian Ministry of University and Research
   (PRIN Grant 2010MEFNF7_002), and Italian Space Agency (COREA Grant
   2013-084-R.0). Luca Passamonti is funded by the Medical Research Council
   (MRC) (MR/P01271X/1) at the University of Cambridge, UK.
CR Balaban CD, 2001, J ANXIETY DISORD, V15, P27, DOI 10.1016/S0887-6185(00)00041-4
   Balaban CD, 2001, J ANXIETY DISORD, V15, P53, DOI 10.1016/S0887-6185(00)00042-6
   Bense S, 2001, J NEUROPHYSIOL, V85, P886, DOI 10.1152/jn.2001.85.2.886
   Best C, 2009, NEUROSCIENCE, V164, P1579, DOI 10.1016/j.neuroscience.2009.09.034
   Bottini G, 2001, BRAIN, V124, P1182, DOI 10.1093/brain/124.6.1182
   Brandt T, 1999, CURR OPIN NEUROL, V12, P1, DOI 10.1097/00019052-199902000-00001
   BRANDT T, 1986, MUNCHEN MED WOCHEN, V128, P247
   Bronstein A, 2005, NEUROL CLIN, V23, P705, DOI 10.1016/j.ncl.2005.01.004
   Bronstein AM, 2013, SEMIN NEUROL, V33, P219, DOI 10.1055/s-0033-1354602
   BRONSTEIN AM, 1995, J NEUROL NEUROSUR PS, V59, P472, DOI 10.1136/jnnp.59.5.472
   Bronstein AM, 2004, J NEUROL, V251, P381, DOI 10.1007/s00415-004-0410-7
   Brown LA, 2002, EXP BRAIN RES, V145, P286, DOI 10.1007/s00221-002-1082-0
   Chiarella G, 2016, J VESTIBUL RES-EQUIL, V26, P403, DOI 10.3233/VES-160590
   Costa PT, 1997, J PERS ASSESS, V68, P86, DOI 10.1207/s15327752jpa6801_7
   Cousins S, 2017, ANN CLIN TRANSL NEUR, V4, P340, DOI 10.1002/acn3.386
   Cousins S, 2014, PLOS ONE, V9, DOI 10.1371/journal.pone.0105426
   Dale AM, 1999, NEUROIMAGE, V9, P179, DOI 10.1006/nimg.1998.0395
   Dieterich M, 2017, CURR OPIN NEUROL, V30, P107, DOI 10.1097/WCO.0000000000000417
   Edelman S, 2012, AM J OTOLARYNG, V33, P395, DOI 10.1016/j.amjoto.2011.10.009
   Eulenburg PZ, 2012, NEUROIMAGE, V60, P162, DOI 10.1016/j.neuroimage.2011.12.032
   Fischl B, 1999, NEUROIMAGE, V9, P195, DOI 10.1006/nimg.1998.0396
   Fischl B, 2000, P NATL ACAD SCI USA, V97, P11050, DOI 10.1073/pnas.200033797
   FURMAN JMR, 1993, ACTA OTO-LARYNGOL, V113, P3, DOI 10.3109/00016489309135759
   Gage WH, 2003, EXP BRAIN RES, V150, P385, DOI 10.1007/s00221-003-1468-7
   Godemann F, 2005, J PSYCHIATR RES, V39, P529, DOI 10.1016/j.jpsychires.2004.12.006
   Guerraz M, 2001, BRAIN, V124, P1646, DOI 10.1093/brain/124.8.1646
   Guldin WO, 1998, TRENDS NEUROSCI, V21, P254, DOI 10.1016/S0166-2236(97)01211-3
   Hagler DJ, 2006, NEUROIMAGE, V33, P1093, DOI 10.1016/j.neuroimage.2006.07.036
   Heinrichs N, 2007, PSYCHOSOM MED, V69, P700, DOI 10.1097/PSY.0b013e318151a4dd
   Holmberg J, 2006, J NEUROL, V253, P500, DOI 10.1007/s00415-005-0050-6
   Holmberg J, 2007, J NEUROL, V254, P1189, DOI 10.1007/s00415-007-0499-6
   Indovina I, 2005, SCIENCE, V308, P416, DOI 10.1126/science.1107961
   Indovina I, 2016, NEUROIMAGE, V142, P512, DOI 10.1016/j.neuroimage.2016.07.008
   Indovina I, 2015, FRONT BEHAV NEUROSCI, V9, DOI 10.3389/fnbeh.2015.00334
   Indovina I, 2014, J PSYCHOSOM RES, V77, P391, DOI 10.1016/j.jpsychores.2014.09.005
   Indovina I, 2013, NEUROIMAGE, V71, P114, DOI 10.1016/j.neuroimage.2013.01.005
   Jacob RG., 1989, J ANXIETY DISORD, V3, P117, DOI DOI 10.1016/0887-6185(89)90006-6
   JACOBSON GP, 1990, ARCH OTOLARYNGOL, V116, P424
   Kroenke K, 2001, J GEN INTERN MED, V16, P606, DOI 10.1046/j.1525-1497.2001.016009606.x
   Lacquaniti F, 2013, FRONT INTEGR NEUROSC, V7, DOI 10.3389/fnint.2013.00101
   Lee JO, 2018, HUM BRAIN MAPP, V39, P3340, DOI 10.1002/hbm.24080
   Lopez C, 2012, NEUROSCIENCE, V212, P159, DOI 10.1016/j.neuroscience.2012.03.028
   Lopez C, 2011, BRAIN RES REV, V67, P119, DOI 10.1016/j.brainresrev.2010.12.002
   Luders E, 2006, NEUROIMAGE, V29, P1224, DOI 10.1016/j.neuroimage.2005.08.049
   Ödman M, 2008, ACTA OTO-LARYNGOL, V128, P1085, DOI 10.1080/00016480701805455
   Panizzon MS, 2009, CEREB CORTEX, V19, P2728, DOI 10.1093/cercor/bhp026
   Rakic P, 2009, NAT REV NEUROSCI, V10, P724, DOI 10.1038/nrn2719
   Raznahan A, 2011, J NEUROSCI, V31, P7174, DOI 10.1523/JNEUROSCI.0054-11.2011
   Riccelli R, 2017, FRONT NEUROL, V8, DOI 10.3389/fneur.2017.00529
   Riccelli R, 2017, SOC COGN AFFECT NEUR, V12, P671, DOI 10.1093/scan/nsw175
   Riccelli R, 2017, HUM BRAIN MAPP, V38, P715, DOI 10.1002/hbm.23411
   Schaer M, 2012, JOVE-J VIS EXP, DOI 10.3791/3417
   Schuez A., 2003, CORTICAL AREAS UNITY
   Söhsten E, 2016, J VESTIBUL RES-EQUIL, V26, P319, DOI 10.3233/VES-160583
   Spitzer RL, 2006, ARCH INTERN MED, V166, P1092, DOI 10.1001/archinte.166.10.1092
   Staab JP, 2007, ARCH OTOLARYNGOL, V133, P170, DOI 10.1001/archotol.133.2.170
   Staab JP, 2017, J VESTIBUL RES-EQUIL, V27, P191, DOI 10.3233/VES-170622
   Staab JP, 2014, J PSYCHOSOM RES, V76, P80, DOI 10.1016/j.jpsychores.2013.11.008
   Staab JP, 2013, SEMIN NEUROL, V33, P297, DOI 10.1055/s-0033-1356462
   Staab Jeffrey P, 2012, Continuum (Minneap Minn), V18, P1118, DOI 10.1212/01.CON.0000421622.56525.58
   Staab JP, 2005, ARCH OTOLARYNGOL, V131, P675, DOI 10.1001/archotol.131.8.675
   Staab JP, 2004, LARYNGOSCOPE, V114, P1637, DOI 10.1097/00005537-200409000-00025
   Staab JP, 2003, LARYNGOSCOPE, V113, P1714, DOI 10.1097/00005537-200310000-00010
   Tschan R, 2011, J NEUROL, V258, P104, DOI 10.1007/s00415-010-5697-y
   VanEssen DC, 1997, NATURE, V385, P313, DOI 10.1038/385313a0
   Westphal CarlOtto., 1872, Archiv fur Psychiatrie und Nervenkrankheiten, V3, P138, DOI DOI 10.1007/BF02156040
   White T, 2010, BRAIN COGNITION, V72, P36, DOI 10.1016/j.bandc.2009.10.009
   World Health Organization, 2016, INT CLASS DIS ICD 11
   Wurthmann S, 2017, J PSYCHOSOM RES, V103, P95, DOI 10.1016/j.jpsychores.2017.10.007
   Yan ZH, 2017, INT J AUDIOL, V56, P33, DOI 10.1080/14992027.2016.1211763
NR 70
TC 17
Z9 19
U1 1
U2 6
PU SPRINGER
PI NEW YORK
PA 233 SPRING ST, NEW YORK, NY 10013 USA
SN 1931-7557
EI 1931-7565
J9 BRAIN IMAGING BEHAV
JI Brain Imaging Behav.
PD JUN
PY 2019
VL 13
IS 3
BP 798
EP 809
DI 10.1007/s11682-018-9900-6
PG 12
WC Neuroimaging
WE Science Citation Index Expanded (SCI-EXPANDED); Social Science Citation Index (SSCI)
SC Neurosciences & Neurology
GA IA1VV
UT WOS:000469351500021
OA Green Submitted, hybrid
DA 2025-12-18
ER

PT J
AU Axer, H
   Finn, S
   Wassermann, A
   Guntinas-Lichius, O
   Klingner, CM
   Witte, OW
AF Axer, Hubertus
   Finn, Sigrid
   Wassermann, Alexander
   Guntinas-Lichius, Orlando
   Klingner, Carsten M.
   Witte, Otto W.
TI Multimodal treatment of persistent postural-perceptual dizziness
SO BRAIN AND BEHAVIOR
LA English
DT Article
DE cognitive-behavioral therapy; functional dizziness; multimodal
   treatment; persistent postural-perceptual dizziness; vestibular
   rehabilitation
ID COGNITIVE-BEHAVIORAL THERAPY; CHRONIC SUBJECTIVE DIZZINESS; FOLLOW-UP;
   VERTIGO; ANXIETY; DEPRESSION; DISORDERS; SYMPTOMS; TRIAL
AB Background Persistent postural-perceptual dizziness (PPPD) is a chronic disorder with fluctuating symptoms of dizziness, unsteadiness, or vertigo for at least three months. Its pathophysiological mechanisms give theoretical support for the use of multimodal treatment. However, there are different therapeutic programs and principles available, and their clinical effectiveness remains elusive. Methods A database of patients who participated in a day care multimodal treatment program was analyzed regarding the therapeutic effects on PPPD. Vertigo Severity Scale (VSS) and Hospital Anxiety and Depression Scale (HADS) were assessed before and 6 months after therapy. Results Of a total of 657 patients treated with a tertiary care multimodal treatment program, 46.4% met the criteria for PPPD. PPPD patients were younger than patients with somatic diagnoses and complained more distress due to dizziness. 63.6% completed the follow-up questionnaire. All patients showed significant changes in VSS and HADS anxiety, but the PPPD patients generally showed a tendency to improve more than the patients with somatic diagnoses. The change in the autonomic-anxiety subscore of VSS only reached statistical significance when comparing PPPD with somatic diagnoses (p = .002). Conclusions Therapeutic principles comprise cognitive-behavioral therapy, vestibular rehabilitation exercises, and serotonergic medication. However, large-scale, randomized, controlled trials are still missing. Follow-up observations after multimodal interdisciplinary therapy reveal an improvement in symptoms in most patients with chronic dizziness. The study was not designed to detect diagnosis-specific effects, but patients with PPPD and patients with other vestibular disorders benefit from multimodal therapies.
C1 [Axer, Hubertus; Finn, Sigrid; Wassermann, Alexander; Klingner, Carsten M.; Witte, Otto W.] Jena Univ Hosp, Dept Neurol, Ctr Vertigo & Dizziness, Jena, Germany.
   [Guntinas-Lichius, Orlando] Jena Univ Hosp, Dept Otorhinolaryngol, Jena, Germany.
   [Klingner, Carsten M.] Jena Univ Hosp, Biomagnet Ctr, Jena, Germany.
C3 Friedrich Schiller University of Jena; Friedrich Schiller University of
   Jena; Friedrich Schiller University of Jena
RP Axer, H (corresponding author), Jena Univ Hosp, Dept Neurol, Klinikum 1, D-07747 Jena, Germany.
EM hubertus.axer@med.uni-jena.de
RI Witte, Otto/P-4127-2018; Axer, Hubertus/B-4592-2010; Guntinas-Lichius,
   Orlando/L-1871-2016
OI Axer, Hubertus/0000-0002-3191-2796; Guntinas-Lichius,
   Orlando/0000-0001-9671-0784
FU ProjektDEAL
FX We thank Panagiota Karvouniari, German Center for Vertigo and Gait
   Disorders in Munich, for her thoughtful comments. Open access funding
   enabled and organized by ProjektDEAL.
CR ANDERSSON E, 1993, SOC BEHAV PERSONAL, V21, P197, DOI 10.2224/sbp.1993.21.3.197
   Andersson G, 2006, BEHAV RES THER, V44, P1265, DOI 10.1016/j.brat.2005.09.008
   Chiarella G, 2016, J VESTIBUL RES-EQUIL, V26, P403, DOI 10.3233/VES-160590
   Dieterich M, 2017, CURR OPIN NEUROL, V30, P107, DOI 10.1097/WCO.0000000000000417
   Dietzek M, 2018, FRONT AGING NEUROSCI, V10, DOI 10.3389/fnagi.2018.00345
   Edelman S, 2012, AM J OTOLARYNG, V33, P395, DOI 10.1016/j.amjoto.2011.10.009
   Eren OE, 2018, J NEUROL, V265, P63, DOI 10.1007/s00415-018-8894-8
   Hofmann SG, 2012, COGNITIVE THER RES, V36, P427, DOI 10.1007/s10608-012-9476-1
   Holmberg J, 2006, J NEUROL, V253, P500, DOI 10.1007/s00415-005-0050-6
   Holmberg J, 2007, J NEUROL, V254, P1189, DOI 10.1007/s00415-007-0499-6
   Horii A, 2007, J VESTIBUL RES-EQUIL, V17, P1
   Kondo M, 2015, HEALTH QUAL LIFE OUT, V13, DOI 10.1186/s12955-015-0207-7
   Kundakci Burak, 2018, F1000Res, V7, P276, DOI [10.12688/f1000research.14089.1, 10.12688/f1000research.14089.1]
   Lahmann C, 2015, J NEUROL NEUROSUR PS, V86, P302, DOI 10.1136/jnnp-2014-307601
   Li KZ, 2020, NEUROIMAGE-CLIN, V26, DOI 10.1016/j.nicl.2020.102216
   Limburg K, 2019, PSYCHOL PSYCHOTHER-T, V92, P57, DOI 10.1111/papt.12177
   McDonnell MN, 2015, COCHRANE DB SYST REV, DOI 10.1002/14651858.CD005397.pub4
   Nada EH, 2019, ANN OTO RHINOL LARYN, V128, P323, DOI 10.1177/0003489418823017
   Obermann M, 2015, J NEUROL, V262, P2083, DOI 10.1007/s00415-015-7803-7
   Popkirov S, 2018, CURR TREAT OPTION NE, V20, DOI 10.1007/s11940-018-0535-0
   Popkirov Stoyan, 2018, Pract Neurol, V18, P5, DOI [10.1136/practneurol-2017-001809, 10.1136/practneurol-2017-001809]
   Schmid G, 2011, J NEUROL NEUROSUR PS, V82, P601, DOI 10.1136/jnnp.2010.237388
   Seemungal Barry M, 2018, Pract Neurol, V18, P3, DOI [10.1136/practneurol-2017-001817, 10.1136/practneurol-2017-001817]
   Staab JP, 2016, HAND CLINIC, V137, P341, DOI 10.1016/B978-0-444-63437-5.00024-8
   Staab JP, 2020, SEMIN NEUROL, V40, P130, DOI 10.1055/s-0039-3402736
   Staab JP, 2017, J VESTIBUL RES-EQUIL, V27, P191, DOI 10.3233/VES-170622
   Staab JP, 2005, ARCH OTOLARYNGOL, V131, P675, DOI 10.1001/archotol.131.8.675
   Staab JP, 2004, LARYNGOSCOPE, V114, P1637, DOI 10.1097/00005537-200409000-00025
   Staibano P, 2019, J OTOLARYNGOL-HEAD N, V48, DOI 10.1186/s40463-019-0336-9
   Thompson KJ, 2015, J VESTIBUL RES-EQUIL, V25, P97, DOI 10.3233/VES-150551
   YARDLEY L, 1992, J PSYCHOSOM RES, V36, P731, DOI 10.1016/0022-3999(92)90131-K
   Yu YC, 2018, BIOMED RES INT, V2018, DOI 10.1155/2018/8518631
NR 32
TC 43
Z9 66
U1 0
U2 17
PU WILEY
PI HOBOKEN
PA 111 RIVER ST, HOBOKEN, NJ 07030 USA
SN 2162-3279
J9 BRAIN BEHAV
JI Brain Behav.
PD DEC
PY 2020
VL 10
IS 12
AR e01864
DI 10.1002/brb3.1864
EA SEP 2020
PG 10
WC Behavioral Sciences; Neurosciences
WE Science Citation Index Expanded (SCI-EXPANDED); Social Science Citation Index (SSCI)
SC Behavioral Sciences; Neurosciences & Neurology
GA PL3RK
UT WOS:000573210800001
PM 32989916
OA Green Submitted, gold
DA 2025-12-18
ER

PT J
AU Lee, JO
   Lee, ES
   Kim, JS
   Lee, YB
   Jeong, Y
   Choi, BS
   Kim, JH
   Staab, JP
AF Lee, Jin-Ok
   Lee, Eek-Sung
   Kim, Ji-Soo
   Lee, Young-Beom
   Jeong, Yong
   Choi, Byung Se
   Kim, Jae-Hyoung
   Staab, Jeffrey P.
TI Altered brain function in persistent postural perceptual dizziness: A
   study on resting state functional connectivity
SO HUMAN BRAIN MAPPING
LA English
DT Article
DE functional connectivity; persistent postural perceptual dizziness;
   resting state functional imaging; support vector machine; vertigo
ID PARIETOINSULAR VESTIBULAR CORTEX; CHRONIC SUBJECTIVE DIZZINESS; LATERAL
   OCCIPITAL COMPLEX; PERSONALITY-TRAITS; ANXIETY; MOTION; VERTIGO; SPACE;
   DISORDER; FMRI
AB This study used resting state functional magnetic resonance imaging (rsfMRI) to investigate whole brain networks in patients with persistent postural perceptual dizziness (PPPD). We compared rsfMRI data from 38 patients with PPPD and 38 healthy controls using whole brain and region of interest analyses. We examined correlations among connectivity and clinical variables and tested the ability of a machine learning algorithm to classify subjects using rsfMRI results. Patients with PPPD showed: (a) increased connectivity of subcallosal cortex with left superior lateral occipital cortex and left middle frontal gyrus, (b) decreased connectivity of left hippocampus with bilateral central opercular cortices, left posterior opercular cortex, right insular cortex and cerebellum, and (c) decreased connectivity between right nucleus accumbens and anterior left temporal fusiform cortex. After controlling for anxiety and depression as covariates, patients with PPPD still showed decreased connectivity between left hippocampus and right inferior frontal gyrus, bilateral temporal lobes, bilateral insular cortices, bilateral central opercular cortex, left parietal opercular cortex, bilateral occipital lobes and cerebellum (bilateral lobules VI and V, and left I-IV). Dizziness handicap, anxiety, and depression correlated with connectivity in clinically meaningful brain regions. The machine learning algorithm correctly classified patients and controls with a sensitivity of 78.4%, specificity of 76.9%, and area under the curve = 0.88 using 11 connectivity parameters. Patients with PPPD showed reduced connectivity among the areas involved in multisensory vestibular processing and spatial cognition, but increased connectivity in networks linking visual and emotional processing. Connectivity patterns may become an imaging biomarker of PPPD.
C1 [Lee, Jin-Ok; Kim, Ji-Soo] Seoul Natl Univ, Bundang Hosp, Coll Med, Dept Neurol, 173-82 Gumi Ro, Seongnam Si 13620, Gyeonggi Do, South Korea.
   [Lee, Eek-Sung] Soonchunhyang Univ, Bucheon Hosp, Dept Neurol, Asan, South Korea.
   [Lee, Young-Beom; Jeong, Yong] Korea Adv Inst Sci & Technol, Dept Bio & Brain Engn, Daejeon, South Korea.
   [Lee, Young-Beom; Jeong, Yong] Korea Adv Inst Sci & Technol, KI Hlth Sci & Technol, Daejeon, South Korea.
   [Choi, Byung Se; Kim, Jae-Hyoung] Seoul Natl Univ, Bundang Hosp, Dept Radiol, Seoul, South Korea.
   [Staab, Jeffrey P.] Mayo Clin, Dept Psychiat, Rochester, MN USA.
   [Staab, Jeffrey P.] Mayo Clin, Dept Psychol, Rochester, MN USA.
   [Staab, Jeffrey P.] Mayo Clin, Dept Otorhinolaryngol Head & Neck Surg, Rochester, MN USA.
C3 Seoul National University (SNU); Soonchunhyang University; Korea
   Advanced Institute of Science & Technology (KAIST); Korea Advanced
   Institute of Science & Technology (KAIST); Seoul National University
   (SNU); Seoul National University Hospital; Mayo Clinic; Mayo Clinic;
   Mayo Clinic
RP Kim, JS (corresponding author), Seoul Natl Univ, Bundang Hosp, Coll Med, Dept Neurol, 173-82 Gumi Ro, Seongnam Si 13620, Gyeonggi Do, South Korea.; Kim, JH (corresponding author), Seoul Natl Univ, Bundang Hosp, Coll Med, Dept Radiol, 173-82 Gumi Ro, Seongnam Si 13620, Gyeonggi Do, South Korea.
EM jisookim@snu.ac.kr; jaehkim@snu.ac.kr
RI Lee, Young-Beom/NQE-7598-2025; Lee, Eek-Sung/S-3717-2018; Choi, Byung
   Se/J-9022-2018; Jeong, Yong/C-1677-2011; Kim, Ji-Soo/D-8744-2012; Staab,
   Jeffrey/B-8792-2015
OI Lee, Eek-Sung/0000-0003-3517-8207; Kim, Ji-soo/0000-0002-1508-2024;
   Choi, Byung Se/0000-0001-6310-1798; Lee, Jin-Ok/0000-0002-3151-9679
FU SNUBH Research Fund [14-2017-008]
FX The SNUBH Research Fund, Grant/Award Number: 14-2017-008
CR [Anonymous], 1995, Kor J Psychopathol
   Baier B, 2013, BRAIN BEHAV, V3, P519, DOI 10.1002/brb3.155
   Ben-Shabat E, 2015, FRONT NEUROL, V6, DOI 10.3389/fneur.2015.00248
   Blaizot X, 2010, CEREB CORTEX, V20, P2198, DOI 10.1093/cercor/bhp289
   Brandt T, 1998, BRAIN, V121, P1749, DOI 10.1093/brain/121.9.1749
   Brandt Thomas, 1996, Neurology, V46, P1515
   Bressler SL, 2010, TRENDS COGN SCI, V14, P277, DOI 10.1016/j.tics.2010.04.004
   BRONSTEIN AM, 1995, J NEUROL NEUROSUR PS, V59, P472, DOI 10.1136/jnnp.59.5.472
   BRUCE CJ, 1985, J NEUROPHYSIOL, V54, P714, DOI 10.1152/jn.1985.54.3.714
   Caviness VS, 1996, J COGNITIVE NEUROSCI, V8, P566, DOI 10.1162/jocn.1996.8.6.566
   Chen AC, 2013, NEUROPSYCHOPHARMACOL, V38, P1889, DOI 10.1038/npp.2013.122
   Chen G, 2011, RADIOLOGY, V259, P213, DOI 10.1148/radiol.10100734
   Chiarella G, 2016, J VESTIBUL RES-EQUIL, V26, P403, DOI 10.3233/VES-160590
   Cousins S, 2017, ANN CLIN TRANSL NEUR, V4, P340, DOI 10.1002/acn3.386
   Day JJ, 2007, NEUROSCIENTIST, V13, P148, DOI 10.1177/1073858406295854
   Dedovic K, 2009, NEUROIMAGE, V47, P864, DOI 10.1016/j.neuroimage.2009.05.074
   Diedrichsen J, 2009, NEUROIMAGE, V46, P39, DOI 10.1016/j.neuroimage.2009.01.045
   Dieterich M, 2016, HAND CLINIC, V139, P447, DOI 10.1016/B978-0-12-801772-2.00037-0
   Dieterich M, 2017, CURR OPIN NEUROL, V30, P107, DOI 10.1097/WCO.0000000000000417
   Eickhoff SB, 2007, CEREB CORTEX, V17, P1800, DOI 10.1093/cercor/bhl090
   Eickhoff SB, 2006, HUM BRAIN MAPP, V27, P611, DOI 10.1002/hbm.20205
   Eulenburg PZ, 2012, NEUROIMAGE, V60, P162, DOI 10.1016/j.neuroimage.2011.12.032
   Ferber S, 2003, CEREB CORTEX, V13, P716, DOI 10.1093/cercor/13.7.716
   Friston K J, 1994, Hum Brain Mapp, V1, P210, DOI 10.1002/hbm.460010306
   Godemann F, 2005, J PSYCHIATR RES, V39, P529, DOI 10.1016/j.jpsychires.2004.12.006
   Grill-Spector K, 2001, VISION RES, V41, P1409, DOI 10.1016/S0042-6989(01)00073-6
   Hamani C, 2011, BIOL PSYCHIAT, V69, P301, DOI 10.1016/j.biopsych.2010.09.034
   Hamilton JP, 2012, AM J PSYCHIAT, V169, P693, DOI 10.1176/appi.ajp.2012.11071105
   Han GC., 2004, J Korean Bal Soc, V3, P307
   Heinrichs N, 2007, PSYCHOSOM MED, V69, P700, DOI 10.1097/PSY.0b013e318151a4dd
   Hüfner K, 2011, ANN NY ACAD SCI, V1233, P177, DOI 10.1111/j.1749-6632.2011.06115.x
   Iglói K, 2010, P NATL ACAD SCI USA, V107, P14466, DOI 10.1073/pnas.1004243107
   Indovina I, 2015, FRONT BEHAV NEUROSCI, V9, DOI 10.3389/fnbeh.2015.00334
   Indovina I, 2014, J PSYCHOSOM RES, V77, P391, DOI 10.1016/j.jpsychores.2014.09.005
   Jacob RG, 2009, J NEUROL NEUROSUR PS, V80, P74, DOI 10.1136/jnnp.2007.136432
   JACOB RG, 1993, J PSYCHOPATHOL BEHAV, V15, P299, DOI 10.1007/BF00965035
   Kaski D, 2016, BRAIN, V139, P392, DOI 10.1093/brain/awv370
   Kjelstrup KB, 2008, SCIENCE, V321, P140, DOI 10.1126/science.1157086
   Kravitz DJ, 2013, TRENDS COGN SCI, V17, P26, DOI 10.1016/j.tics.2012.10.011
   Kwon S., 1997, Korean J Psychopathol, V6, P37
   Lee TMC, 2005, NEUROPSYCHOLOGIA, V43, P1870, DOI 10.1016/j.neuropsychologia.2005.03.025
   Longridge NS, 2002, J OTOLARYNGOL, V31, P5, DOI 10.2310/7070.2002.19125
   Ludbrook J, 2013, CLIN EXP PHARMACOL P, V40, P357, DOI 10.1111/1440-1681.12086
   MARKS I, 1981, J NEUROL NEUROSUR PS, V44, P387, DOI 10.1136/jnnp.44.5.387
   Nigmatullina Y, 2015, NEUROSCIENCE, V291, P46, DOI 10.1016/j.neuroscience.2015.01.021
   OLDFIELD RC, 1971, NEUROPSYCHOLOGIA, V9, P97, DOI 10.1016/0028-3932(71)90067-4
   Onuki Y, 2015, CEREB CORTEX, V25, P313, DOI 10.1093/cercor/bht221
   PAGE NGR, 1985, J NEUROL NEUROSUR PS, V48, P729, DOI 10.1136/jnnp.48.8.729
   Pochon JB, 2001, CEREB CORTEX, V11, P260, DOI 10.1093/cercor/11.3.260
   REED CL, 1994, NEUROPSYCHOLOGIA, V32, P527, DOI 10.1016/0028-3932(94)90142-2
   Riccelli R, 2017, HUM BRAIN MAPP, V38, P715, DOI 10.1002/hbm.23411
   Royet JP, 2000, J NEUROSCI, V20, P7752
   Shinder ME, 2014, J NEUROPHYSIOL, V111, P2445, DOI 10.1152/jn.00731.2013
   Simons JS, 2003, NEUROIMAGE, V19, P613, DOI 10.1016/S1053-8119(03)00096-X
   Smith PF, 1997, HIPPOCAMPUS, V7, P465, DOI 10.1002/(SICI)1098-1063(1997)7:5<465::AID-HIPO3>3.0.CO;2-G
   Staab JP, 2007, ARCH OTOLARYNGOL, V133, P170, DOI 10.1001/archotol.133.2.170
   Staab JP, 2017, J VESTIBUL RES-EQUIL, V27, P191, DOI 10.3233/VES-170622
   Staab JP, 2014, J PSYCHOSOM RES, V76, P80, DOI 10.1016/j.jpsychores.2013.11.008
   Staab Jeffrey P, 2012, Continuum (Minneap Minn), V18, P1118, DOI 10.1212/01.CON.0000421622.56525.58
   Stoodley CJ, 2012, NEUROIMAGE, V59, P1560, DOI 10.1016/j.neuroimage.2011.08.065
   Tschan R, 2011, J NEUROL, V258, P104, DOI 10.1007/s00415-010-5697-y
   Van Ombergen A, 2017, NEUROIMAGE-CLIN, V14, P538, DOI 10.1016/j.nicl.2017.02.020
   Whitfield-Gabrieli S, 2012, BRAIN CONNECT, V2, P125, DOI 10.1089/brain.2012.0073
   Xia MR, 2013, PLOS ONE, V8, DOI 10.1371/journal.pone.0068910
   Yan ZH, 2017, INT J AUDIOL, V56, P33, DOI 10.1080/14992027.2016.1211763
   Zeng LL, 2012, BRAIN, V135, P1498, DOI 10.1093/brain/aws059
NR 66
TC 75
Z9 102
U1 3
U2 26
PU WILEY
PI HOBOKEN
PA 111 RIVER ST, HOBOKEN 07030-5774, NJ USA
SN 1065-9471
EI 1097-0193
J9 HUM BRAIN MAPP
JI Hum. Brain Mapp.
PD AUG
PY 2018
VL 39
IS 8
BP 3340
EP 3353
DI 10.1002/hbm.24080
PG 14
WC Neurosciences; Neuroimaging; Radiology, Nuclear Medicine & Medical
   Imaging
WE Science Citation Index Expanded (SCI-EXPANDED); Social Science Citation Index (SSCI)
SC Neurosciences & Neurology; Radiology, Nuclear Medicine & Medical Imaging
GA GN0NK
UT WOS:000438666800018
PM 29656497
OA Green Submitted, Bronze
DA 2025-12-18
ER

PT J
AU BRANDT, T
   HUPPERT, D
   DIETERICH, M
AF BRANDT, T
   HUPPERT, D
   DIETERICH, M
TI PHOBIC POSTURAL VERTIGO - A FIRST FOLLOW-UP
SO JOURNAL OF NEUROLOGY
LA English
DT Article
DE PHOBIC POSTURAL VERTIGO PSYCHOGENIC DISORDERS; POSTURAL BALANCE; PANIC
   DISORDER; CONVERSION
ID PANIC DISORDER; PSYCHOGENIC DISORDERS; AGORAPHOBIA; PROGNOSIS;
   FREQUENCY; ATTACKS
AB Seventy-eight patients with phobic postural vertigo (PPV) and 17 patients with psychogenic disorder of stance and gait (PSG) were asked to evaluate their condition 6 months to 5.5 years after their original referral and short-term pay chotherapy. Two results seem most important: (I) PPV had a favourable course with a 72% improvement rate (22% of patients becoming symptom free), whereas the majority of patients with PSG (52%) remained unchanged; (2) the majority of patients with PPV experienced complete remission or considerable improvement even if their condition had lasted between 1 and 20 years prior to diagnosis. Complete remission of PSG was observed only if the disorder had been present less than 4 months; there was no improvement if it had lasted longer than 2 years. PPV can be defined as a distinct clinical entity with a relatively benign course. It can be reliably diag nosed on the basis of typical features.
RP BRANDT, T (corresponding author), UNIV MUNICH,KLINIKUM GROSSHADERN,NEUROL KLIN,MARCHIONINISTR 15,D-81377 MUNICH,GERMANY.
CR AGRAS WS, 1972, ARCH GEN PSYCHIAT, V26, P315
   BALLENGER JC, 1988, ARCH GEN PSYCHIAT, V45, P413
   Barlow D H., 1988, Anxiety and Its Disorders: The Nature and Treatment of Anxiety Panic
   Benedikt M., 1870, Allgemeine Wiener Medizinische Zeitung, V15, P488
   BRANDT T, 1986, MUNCHEN MED WOCHEN, V128, P247
   Brandt T., 1991, VERTIGO ITS MULTISEN
   EAGGER S, 1992, J NEUROL NEUROSUR PS, V55, P383, DOI 10.1136/jnnp.55.5.383
   FITZGERALD G, 1945, J MENT SCI, V91, P93, DOI 10.1192/bjp.91.382.93
   FORD CV, 1985, PSYCHOSOMATICS, V26, P371, DOI 10.1016/S0033-3182(85)72845-9
   FREUD S, 1895, NEUROLOGISCHES CENTR, V12, P50
   FROMMBERGER U, 1993, NERVENARZT, V64, P377
   HALLPIKE CS, 1951, ACTA OTO-LARYNGOL, V39, P151, DOI 10.3109/00016485109120291
   JACOB RG, 1985, AM J PSYCHIAT, V142, P715
   LAZARE A, 1981, NEW ENGL J MED, V305, P745, DOI 10.1056/NEJM198109243051306
   LEMPERT T, 1990, ACTA NEUROL SCAND, V82, P335
   LEMPERT T, 1991, J NEUROL, V238, P140, DOI 10.1007/BF00319680
   LESSER IM, 1988, ARCH GEN PSYCHIAT, V45, P437
   LILIENFELD SO, 1989, J NERV MENT DIS, V177, P700, DOI 10.1097/00005053-198911000-00009
   MARKS I, 1981, J NEUROL NEUROSUR PS, V44, P387, DOI 10.1136/jnnp.44.5.387
   MARKS IM, 1970, BRIT J PSYCHIAT, V116, P337
   MAVISSAKALIAN M, 1988, J NERV MENT DIS, V176, P446, DOI 10.1097/00005053-198807000-00007
   NOYES R, 1980, ARCH GEN PSYCHIAT, V37, P173
   PAGE NGR, 1985, J NEUROL NEUROSUR PS, V48, P729, DOI 10.1136/jnnp.48.8.729
   PRATT RTC, 1958, LANCET, V2, P347
   SCHILDER P, 1933, J NERV MENT DIS, V78, P137
   TRIMBLE MR, 1984, VERTIGO, P345
NR 26
TC 85
Z9 93
U1 0
U2 2
PU SPRINGER VERLAG
PI NEW YORK
PA 175 FIFTH AVE, NEW YORK, NY 10010
SN 0340-5354
J9 J NEUROL
JI J. Neurol.
PD FEB
PY 1994
VL 241
IS 4
BP 191
EP 195
DI 10.1007/BF00863767
PG 5
WC Clinical Neurology
WE Science Citation Index Expanded (SCI-EXPANDED)
SC Neurosciences & Neurology
GA MY992
UT WOS:A1994MY99200001
PM 8195816
DA 2025-12-18
ER

PT J
AU Huppert, D
   Strupp, M
   Rettinger, N
   Hecht, J
   Brandt, T
AF Huppert, D
   Strupp, M
   Rettinger, N
   Hecht, J
   Brandt, T
TI Phobic postural vertigo - A long-term follow-up (5 to 15 years) of 106
   patients
SO JOURNAL OF NEUROLOGY
LA English
DT Article
DE phobic postural vertigo; postural sway; follow-up; somatoform disorders
ID DE-DEBARQUEMENT SYNDROME; PANIC DISORDER; ANXIETY DISORDER; BODY SWAY;
   BALANCE; DIZZINESS; ATTACKS
AB One hundred and six patients diagnosed between 1987 and 1998 to have somatoform phobic postural vertigo were examined in a follow-up study with a self-evaluating questionnaire. The improvement rate after a mean follow-up time of 8.5 years (5 to 15.9 years) was 75 % (27 % of the patients reported a complete remission). While the majority of these patients experienced improvement or remission during the first year after assessment of diagnosis and a short-term psychotherapeutic approach, some patients also had considerable improvement even after two or more years. There was a negative correlation between the duration of the condition before assessment of the diagnosis and the improvement/regression rate. The improvement/regression rate was independent of gender, age, preceding vestibular or nonvestibular organic disorders, and the various medical, physical, or psychotherapeutic interventions. Transient relapses occurred in 47 % of the improved patients once or repeatedly. The probability of developing a relapse remained constant throughout the entire follow-up. None of the patients required a revision of the initial diagnosis on the basis of the questionnaire.
C1 Univ Munich, Klinikum Grosshadern, Dept Neurol, D-81377 Munich, Germany.
C3 University of Munich
RP Brandt, T (corresponding author), Univ Munich, Klinikum Grosshadern, Dept Neurol, Marchioninistr 15, D-81377 Munich, Germany.
EM thomas.brandt@med.uni-muenchen.de
CR BRANDT T, 1994, J NEUROL, V241, P191, DOI 10.1007/BF00863767
   BRANDT T, 1986, MUNCHEN MED WOCHEN, V128, P247
   Brandt T., 2004, VERTIGO DIZZINESS CO
   Brandt Thomas, 1996, Neurology, V46, P1515
   BRONSTEIN AM, 1995, J NEUROL NEUROSUR PS, V59, P472, DOI 10.1136/jnnp.59.5.472
   Bronstein AM, 2004, J NEUROL, V251, P381, DOI 10.1007/s00415-004-0410-7
   BROWN JJ, 1987, AM J OTOLARYNG, V8, P219, DOI 10.1016/S0196-0709(87)80007-8
   ECKARDTHENN A, 2003, J ANXIETY DISORD, V431, P1
   Erwin BA, 2002, BEHAV RES THER, V40, P19, DOI 10.1016/S0005-7967(00)00114-5
   Furman JM, 1997, NEUROLOGY, V48, P1161, DOI 10.1212/WNL.48.5.1161
   Hain TC, 1999, ARCH OTOLARYNGOL, V125, P615, DOI 10.1001/archotol.125.6.615
   Holmberg J, 2003, NEUROREPORT, V14, P1007, DOI 10.1097/01.wnr.0000070191.28954.a5
   Huppert D, 1995, J AUDIOL MED, V4, P97
   Jacob R.G., 2004, CLIN DISORDERS BALAN, P245
   Kapfhammer HP, 1997, ACTA NEUROL SCAND, V95, P23, DOI 10.1111/j.1600-0404.1997.tb00063.x
   KELLER MB, 1994, J NERV MENT DIS, V182, P290, DOI 10.1097/00005053-199405000-00007
   MARKS I, 1981, J NEUROL NEUROSUR PS, V44, P387, DOI 10.1136/jnnp.44.5.387
   MURPHY TP, 1993, OTOLARYNG HEAD NECK, V109, P10, DOI 10.1177/019459989310900103
   NOYES R, 1990, ARCH GEN PSYCHIAT, V47, P809
   NOYES R, 1994, MED BASIS PSYCHIAT
   PERSSON G, 1984, ACTA PSYCHIAT SCAND, V69, P307, DOI 10.1111/j.1600-0447.1984.tb02500.x
   Pollak L, 2003, ISR MED ASSOC J, V5, P720
   Querner V, 2000, NEUROSCI LETT, V285, P21, DOI 10.1016/S0304-3940(00)01008-9
   Querner V, 2002, EXP BRAIN RES, V143, P269, DOI 10.1007/s00221-001-0955-y
   STAHL SM, 1995, SEMIN NEUROL, V15, P126, DOI 10.1055/s-2008-1041016
   Strupp M, 2003, NERVENARZT, V74, P911, DOI 10.1007/s00115-003-1567-5
   VONHOLST E, 1950, NATURWISSENSCHAFTEN, V37, P464, DOI 10.1007/BF00622503
   Yardley L, 2001, J ANXIETY DISORD, V15, P107, DOI 10.1016/S0887-6185(00)00045-1
   Yonkers KA, 1996, BRIT J PSYCHIAT, V168, P308, DOI 10.1192/bjp.168.3.308
NR 29
TC 73
Z9 96
U1 0
U2 2
PU SPRINGER HEIDELBERG
PI HEIDELBERG
PA TIERGARTENSTRASSE 17, D-69121 HEIDELBERG, GERMANY
SN 0340-5354
EI 1432-1459
J9 J NEUROL
JI J. Neurol.
PD MAY
PY 2005
VL 252
IS 5
BP 564
EP 569
DI 10.1007/s00415-005-0699-x
PG 6
WC Clinical Neurology
WE Science Citation Index Expanded (SCI-EXPANDED)
SC Neurosciences & Neurology
GA 930TL
UT WOS:000229439900008
PM 15742115
DA 2025-12-18
ER

PT J
AU Wang, A
   Fleischman, KM
   Kawai, K
   Corcoran, M
   Brodsky, JR
AF Wang, Alicia
   Fleischman, Katie M.
   Kawai, Kosuke
   Corcoran, Meghan
   Brodsky, Jacob R.
TI Persistent Postural-Perceptual Dizziness in Children and Adolescents
SO OTOLOGY & NEUROTOLOGY
LA English
DT Article
DE Dizziness; Imbalance; Pediatric; Persistent postural-perceptual
   dizziness; Phobic postural vertigo
ID HEART-RATE-VARIABILITY; COGNITIVE-BEHAVIORAL THERAPY; CHRONIC SUBJECTIVE
   DIZZINESS; FOLLOW-UP; VERTIGO; BIOFEEDBACK; DISORDERS
AB Objective: Persistent postural-perceptual dizziness (PPPD) is a recently defined diagnostic syndrome characterized by chronic symptoms of dizziness, unsteadiness, and/or non-spinning vertigo. Although PPPD has been studied in adults, reports in the pediatric population are few. The goal of this study was to describe the presentation and treatment of PPPD in a group of pediatric patients. Study Design: Retrospective chart review. Setting: Tertiary referral center. Patients: <= 21 years old, who met Barany Society consensus criteria for a diagnosis of PPPD and were followed for >= 6 months or until symptom resolution. Main Outcome Measures(s): Patient demographics, comorbidities, symptom chronicity, and response to treatment(s). Results: Of the 53 patients identified, 44 (83.0%) were women. Mean age at the time of initial evaluation was 14.6 years old. Common diagnoses in addition to PPPD included benign paroxysmal positional vertigo (64.2%), vestibular migraine (56.6%), and anxiety (28.3%). A high proportion of patients (43.4%) reported initially missing school or work due to their symptoms. Eighteen patients (34.0%) reported symptom resolution ranging from 2 to 48 months after diagnosis (median 9 mo). Of these patients, 15 of 18 attended physical therapy (PT), 11 of 18 attended cognitive behavioral therapy (CBT) and/or biofeedback therapy, and 10 of 18 took selective serotonin reuptake inhibitor (SSRI) medications, and 7 of 18 (40%) did a combination of all three therapies. Conclusion: PPPD can impact patients at a young age, and prolonged symptoms present a significant burden to children and adolescents, many of whom are unable to attend school. Treatments such as PT, CBT, and SSRI medication may be effective.
C1 [Wang, Alicia; Fleischman, Katie M.; Kawai, Kosuke; Corcoran, Meghan; Brodsky, Jacob R.] Boston Childrens Hosp, Dept Otolaryngol & Commun Enhancement, Boston, MA USA.
   [Fleischman, Katie M.; Kawai, Kosuke; Brodsky, Jacob R.] Harvard Med Sch, Boston, MA 02115 USA.
C3 Harvard University; Harvard University Medical Affiliates; Boston
   Children's Hospital; Harvard University; Harvard Medical School
RP Brodsky, JR (corresponding author), Dept Otolaryngol & Commun Enhancement, 300 Longwood Ave, Boston, MA 02115 USA.
EM jacob.brodsky@childrens.harvard.edu
RI Brodsky, Jacob/JDC-8253-2023
FU Department of Otolaryngology and Communication Enhancement at Boston
   Children's Hospital
FX All financial support for this study was provided by the Department of
   Otolaryngology and Communication Enhancement at Boston Children's
   Hospital.
CR Angeli SI, 2014, OTOLARYNG HEAD NECK, V151, P321, DOI 10.1177/0194599814533075
   [Anonymous], 1992, International Classification of Diseases, 10th Revision (ICD- 10)
   Balaban CD, 2001, J ANXIETY DISORD, V15, P27, DOI 10.1016/S0887-6185(00)00041-4
   Brandt Thomas, 1996, Neurology, V46, P1515
   Brodsky JR, 2016, LARYNGOSCOPE, V126, P727, DOI 10.1002/lary.25389
   BRONSTEIN AM, 1995, ACTA OTO-LARYNGOL, P45
   Conder RL, 2014, FRONT PSYCHOL, V5, DOI 10.3389/fpsyg.2014.00890
   Craske MG, 2016, LANCET, V388, P3048, DOI 10.1016/S0140-6736(16)30381-6
   Dieterich M, 2017, CURR OPIN NEUROL, V30, P107, DOI 10.1097/WCO.0000000000000417
   Edelman S, 2012, AM J OTOLARYNG, V33, P395, DOI 10.1016/j.amjoto.2011.10.009
   Faralli M, 2011, AURIS NASUS LARYNX, V38, P307, DOI 10.1016/j.anl.2010.10.005
   Frank Dana L, 2010, Ment Health Fam Med, V7, P85
   Giggins OM, 2013, J NEUROENG REHABIL, V10, DOI 10.1186/1743-0003-10-60
   Hallman DM, 2011, APPL PSYCHOPHYS BIOF, V36, P71, DOI 10.1007/s10484-011-9147-0
   Harris PA, 2019, J BIOMED INFORM, V95, DOI 10.1016/j.jbi.2019.103208
   Harris PA, 2009, J BIOMED INFORM, V42, P377, DOI 10.1016/j.jbi.2008.08.010
   Headache Classification Committee of the International Headache Society (IHS), 2013, CEPHALALGIA, V33, p629 808
   Henriques G, 2011, APPL PSYCHOPHYS BIOF, V36, P101, DOI 10.1007/s10484-011-9151-4
   Holmberg J, 2006, J NEUROL, V253, P500, DOI 10.1007/s00415-005-0050-6
   Holmberg J, 2007, J NEUROL, V254, P1189, DOI 10.1007/s00415-007-0499-6
   Horii A, 2004, OTOL NEUROTOL, V25, P536, DOI 10.1097/00129492-200407000-00022
   Huppert D, 2005, J NEUROL, V252, P564, DOI 10.1007/s00415-005-0699-x
   Jacob RG, 1996, AM J PSYCHIAT, V153, P503
   Jacob RG., 1989, J ANXIETY DISORD, V3, P117, DOI [10.1016/0887-6185(89)90006-6, DOI 10.1016/0887-6185(89)90006-6]
   Karavidas MK, 2007, APPL PSYCHOPHYS BIOF, V32, P19, DOI 10.1007/s10484-006-9029-z
   Khazan I., 2013, The clinical handbook of biofeedback : a step by step guide for training and practice with mindfulness
   Kim HJ, 2020, J NEUROL, V267, P2252, DOI 10.1007/s00415-020-09831-2
   Mattsson P, 2003, HEADACHE, V43, P27, DOI 10.1046/j.1526-4610.2003.03005.x
   Bittar RSM, 2015, BRAZ J OTORHINOLAR, V81, P276, DOI 10.1016/j.bjorl.2014.08.012
   Nada EH, 2019, ANN OTO RHINOL LARYN, V128, P323, DOI 10.1177/0003489418823017
   Popkirov S, 2018, CURR TREAT OPTION NE, V20, DOI 10.1007/s11940-018-0535-0
   Popkirov Stoyan, 2018, Pract Neurol, V18, P5, DOI [10.1136/practneurol-2017-001809, 10.1136/practneurol-2017-001809]
   Riccelli R, 2017, FRONT NEUROL, V8, DOI 10.3389/fneur.2017.00529
   Ricci-Vitor AL, 2013, EUR J PHYS REHAB MED, V49, P793
   Routledge FS, 2010, CAN J CARDIOL, V26, P303, DOI 10.1016/S0828-282X(10)70395-0
   Sacco S, 2012, J HEADACHE PAIN, V13, P177, DOI 10.1007/s10194-012-0424-y
   Schaaf H, 2015, EUR ARCH OTO-RHINO-L, V272, P1529, DOI 10.1007/s00405-014-3447-y
   Schmid G, 2011, J NEUROL NEUROSUR PS, V82, P601, DOI 10.1136/jnnp.2010.237388
   Sezier AEI, 2019, BMJ OPEN, V9, DOI 10.1136/bmjopen-2018-024326
   Siepmann M, 2008, APPL PSYCHOPHYS BIOF, V33, P195, DOI 10.1007/s10484-008-9064-z
   Staab JP, 2016, HAND CLINIC, V137, P341, DOI 10.1016/B978-0-444-63437-5.00024-8
   Staab JP, 2007, ARCH OTOLARYNGOL, V133, P170, DOI 10.1001/archotol.133.2.170
   Staab JP, 2020, SEMIN NEUROL, V40, P130, DOI 10.1055/s-0039-3402736
   Staab JP, 2017, J VESTIBUL RES-EQUIL, V27, P191, DOI 10.3233/VES-170622
   Staab JP, 2014, J PSYCHOSOM RES, V76, P80, DOI 10.1016/j.jpsychores.2013.11.008
   Staab Jeffrey P, 2012, Continuum (Minneap Minn), V18, P1118, DOI 10.1212/01.CON.0000421622.56525.58
   Staab JP, 2004, LARYNGOSCOPE, V114, P1637, DOI 10.1097/00005537-200409000-00025
   Staab JP, 2003, LARYNGOSCOPE, V113, P1714, DOI 10.1097/00005537-200310000-00010
   Staab JP, 2002, ARCH OTOLARYNGOL, V128, P554, DOI 10.1001/archotol.128.5.554
   Thompson KJ, 2015, J VESTIBUL RES-EQUIL, V25, P97, DOI 10.3233/VES-150551
   Trinidade A, 2018, OTOL NEUROTOL, V39, P1291, DOI 10.1097/MAO.0000000000002010
   van der Zwan JE, 2015, APPL PSYCHOPHYS BIOF, V40, P257, DOI 10.1007/s10484-015-9293-x
   Wang A, 2021, LARYNGOSCOPE, V131, pE1308, DOI 10.1002/lary.29024
   Whalley MG, 2017, COGN BEHAV PRACT, V24, P72, DOI 10.1016/j.cbpra.2016.03.003
   Wurthmann S, 2017, J PSYCHOSOM RES, V103, P95, DOI 10.1016/j.jpsychores.2017.10.007
   Yan ZH, 2017, INT J AUDIOL, V56, P33, DOI 10.1080/14992027.2016.1211763
   Yu YC, 2018, BIOMED RES INT, V2018, DOI 10.1155/2018/8518631
   Zeltzer L., 2005, CONQUERING YOUR CHIL, P97
   Zernikow B, 2015, SCHMERZ, V29, P516, DOI 10.1007/s00482-015-0036-y
NR 59
TC 16
Z9 21
U1 1
U2 8
PU LIPPINCOTT WILLIAMS & WILKINS
PI PHILADELPHIA
PA TWO COMMERCE SQ, 2001 MARKET ST, PHILADELPHIA, PA 19103 USA
SN 1531-7129
EI 1537-4505
J9 OTOL NEUROTOL
JI Otol. Neurotol.
PD SEP
PY 2021
VL 42
IS 8
BP E1093
EP E1100
DI 10.1097/MAO.0000000000003212
PG 8
WC Clinical Neurology; Otorhinolaryngology
WE Science Citation Index Expanded (SCI-EXPANDED); Social Science Citation Index (SSCI)
SC Neurosciences & Neurology; Otorhinolaryngology
GA TZ2PC
UT WOS:000684317000020
PM 34191779
DA 2025-12-18
ER

PT J
AU Feuerecker, R
   Habs, M
   Dieterich, M
   Strupp, M
AF Feuerecker, Regina
   Habs, Maximilian
   Dieterich, Marianne
   Strupp, Michael
TI Chronic subjective dizziness: Fewer symptoms in the early morning - a
   comparison with bilateral vestibulopathy and downbeat nystagmus syndrome
SO JOURNAL OF VESTIBULAR RESEARCH-EQUILIBRIUM & ORIENTATION
LA English
DT Article
DE Chronic subjective dizziness; phobic postural vertigo; downbeat
   nystagmus; bilateral vestibulopathy
ID PHOBIC POSTURAL VERTIGO
AB OBJECTIVE: Chronic subjective dizziness (CSD) is a form of chronic dizziness. Many patients report fewer symptoms when they get up with an aggravation over of the day. Therefore, the change in the severity of the symptoms during daytime was evaluated and compared with other chronic vestibular diseases: bilateral vestibulopathy (BVP) and downbeat nystagmus (DBN).
   DESIGN/METHODS: In a prospective study 131 patients with CSD, 108 patients with BVP, and 38 patients with DBN filled out a questionnaire asking about the symptom intensity (0 = no symptoms, 1 = light, 2 = moderate, 3 = strong) at 6 time-points. The influences of duration of the disease and physical activity on the change of symptoms were also investigated.
   RESULTS: The symptom intensity score in CSD was lower after getting up in comparison to later time points. In BVP a strong sensation of dizziness after getting up with worsening in the evening was observed. In DBN symptoms significantly improved during daytime. In BVP, the symptom intensity scores were significantly higher in patients with symptoms more than six month as less than six month. In the other groups, no association between duration of illness and intensity of perceived dizziness could be seen.
   CONCLUSION: There are considerable differences in the change in symptoms between the three diseases. Taking the patient history simply asking how the symptoms are when the patient gets up in the morning and how they change during daytime can be helpful in the differential diagnosis. Having less or no symptoms after getting up may be a diagnostic criterion for CSD.
C1 [Feuerecker, Regina; Habs, Maximilian; Dieterich, Marianne; Strupp, Michael] Univ Hosp Munich, Dept Neurol, D-81377 Munich, Germany.
   [Feuerecker, Regina; Habs, Maximilian; Dieterich, Marianne; Strupp, Michael] Univ Hosp Munich, German Ctr Vertigo & Balance Disorders, D-81377 Munich, Germany.
   [Dieterich, Marianne] Univ Munich, SyNergy, Ctr Syst Neurol, Munich, Germany.
C3 University of Munich; University of Munich; University of Munich
RP Feuerecker, R (corresponding author), Univ Hosp Munich, Dept Neurol, Campus Grosshadern,Marchioninistr 15, D-81377 Munich, Germany.
EM regina.feuerecker@med.uni-muenchen.de
FU BMBF [01 EO 0901]
FX This study was supported by a grant from the BMBF to the IFB (grant code
   01 EO 0901).
CR BALOH RW, 1984, ANN NEUROL, V16, P222, DOI 10.1002/ana.410160209
   BALOH RW, 1981, NEUROLOGY, V31, P304, DOI 10.1212/WNL.31.3.304
   BRANDT T, 1994, J NEUROL, V241, P191, DOI 10.1007/BF00863767
   Brandt T., 2013, VERTIGO LEITSYMPTOM, V2, P112
   Brandt Thomas, 1996, Neurology, V46, P1515
   BRONSTEIN AM, 1987, J NEUROL SCI, V81, P173, DOI 10.1016/0022-510X(87)90094-3
   Ciríaco JGM, 2004, ARQ NEURO-PSIQUIAT, V62, P669, DOI 10.1590/S0004-282X2004000400019
   Dieterich M, 2001, ADV NEUROL, V87, P225
   Dieterich M, 2000, MMW Fortschr Med, V142, P26
   Dieterich M., 2013, DTSCH OPHTHALMOLOGIS, V110, P26
   Eckhardt-Henn A, 2013, OPHTHALMOLOGE, V110, P26, DOI 10.1007/s00347-012-2574-3
   HALMAGYI GM, 1988, ARCH NEUROL-CHICAGO, V45, P737, DOI 10.1001/archneur.1988.00520310043015
   Huppert D, 2005, J NEUROL, V252, P564, DOI 10.1007/s00415-005-0699-x
   HUPPERT D, 1994, NERVENARZT, V65, P421
   Kalla R, 2007, BRAIN, V130, P2441, DOI 10.1093/brain/awm172
   Kapfhammer HP, 1997, ACTA NEUROL SCAND, V95, P23, DOI 10.1111/j.1600-0404.1997.tb00063.x
   KAPFHAMMER HP, 1995, NERVENARZT, V66, P308
   Krafczyk S, 1999, NEUROSCI LETT, V259, P149, DOI 10.1016/S0304-3940(98)00917-3
   Leigh RJ., 2006, NEUROLOGY EYE MOVEME, V4th
   Rinne T, 1998, J NEUROL, V245, P314, DOI 10.1007/s004150050225
   Ruckenstein M J., 2009, Otolaryngol Clin North Am, V42, pix
   Ruckenstein MJ, 2009, OTOLARYNG CLIN N AM, V42, P71, DOI 10.1016/j.otc.2008.09.011
   Spiegel R, 2010, NEUROLOGY, V75, P1928, DOI 10.1212/WNL.0b013e3181feb22f
   Spiegel R, 2009, ANN NY ACAD SCI, V1164, P293, DOI 10.1111/j.1749-6632.2009.03865.x
   Staab JP, 2003, LARYNGOSCOPE, V113, P1714, DOI 10.1097/00005537-200310000-00010
   Staab JP, 2006, CURR OPIN NEUROL, V19, P41, DOI 10.1097/01.wco.0000198102.95294.1f
   Strupp M, 2003, NERVENARZT, V74, P911, DOI 10.1007/s00115-003-1567-5
   Wiltink J, 2009, J PSYCHOSOM RES, V66, P417, DOI 10.1016/j.jpsychores.2008.09.012
   Wuehr M, 2013, J NEUROL, V260, P1314, DOI 10.1007/s00415-012-6797-7
NR 29
TC 11
Z9 14
U1 0
U2 4
PU IOS PRESS
PI AMSTERDAM
PA NIEUWE HEMWEG 6B, 1013 BG AMSTERDAM, NETHERLANDS
SN 0957-4271
EI 1878-6464
J9 J VESTIBUL RES-EQUIL
JI J. Vestib. Res.-Equilib. Orientat.
PY 2015
VL 25
IS 2
BP 67
EP 72
DI 10.3233/VES-150547
PG 6
WC Neurosciences; Otorhinolaryngology
WE Science Citation Index Expanded (SCI-EXPANDED)
SC Neurosciences & Neurology; Otorhinolaryngology
GA CK1QM
UT WOS:000355982000003
PM 26410671
DA 2025-12-18
ER

PT J
AU Zaidi, SFM
   Shafiabady, N
   Beilby, J
AF Zaidi, Syed Fawad M.
   Shafiabady, Niusha
   Beilby, Justin
TI Persistent Postural-Perceptual Dizziness Interventions-An Embodied
   Insight on the Use Virtual Reality for Technologists
SO ELECTRONICS
LA English
DT Article
DE persistent postural-perceptual dizziness; protocol; virtual reality
ID CHRONIC SUBJECTIVE DIZZINESS; COGNITIVE-BEHAVIORAL THERAPY; VESTIBULAR
   REHABILITATION; PHYSICAL-THERAPY; HEALTH-SCIENCES; VISUAL VERTIGO;
   FOLLOW-UP; CLASSIFICATION; EVALUATE; BALANCE
AB Persistent and inconsistent unsteadiness with nonvertiginous dizziness (persistent postural-perceptual dizziness (PPPD)) could negatively impact quality of life. This study highlights that the use of virtual reality (VR) systems offers bimodal benefits to PPPD, such as understanding symptoms and providing a basis for treatment. The aim is to develop an understanding of PPPD and its interventions, including current trends of VR involvement to extrapolate and re-evaluate VR design strategies. Therefore, recent virtual-reality-based research work that progressed in understanding PPPD is identified, collected, and analysed. This study proposes a novel approach to the understanding of PPPD, specifically for VR technologists, and examines the principles of effectively aligning VR development for PPPD interventions.
C1 [Zaidi, Syed Fawad M.] Torrens Univ Australia, Business & Informat Syst, Sydney, NSW 2000, Australia.
   [Shafiabady, Niusha] Torrens Univ Australia, Creat Technol, Sydney, NSW 2000, Australia.
   [Beilby, Justin] Torrens Univ Australia, Acad Res, Adelaide, SA 5000, Australia.
C3 Torrens University Australia; Torrens University Australia; Torrens
   University Australia
RP Zaidi, SFM (corresponding author), Torrens Univ Australia, Business & Informat Syst, Sydney, NSW 2000, Australia.
EM fawad.zaidi@torrens.edu.au; admin@niushashafiabady.com;
   jbeilby@torrens.edu.au
OI Zaidi, Syed Fawad Mustafa/0000-0002-3027-4139; Shafiabady,
   Niusha/0000-0001-7668-8524
CR Achtman RL, 2008, RESTOR NEUROL NEUROS, V26, P435
   Agmon M, 2011, J GERIATR PHYS THER, V34, P161, DOI 10.1519/JPT.0b013e3182191d98
   Aharoni M.M., 2019, 2019 International Conference on Virtual Rehabilitation (ICVR), P1, DOI DOI 10.1109/ICVR46560.2019.9082568
   Aharoni MMH, 2021, J NEUROENG REHABIL, V18, DOI 10.1186/s12984-021-00852-0
   Alahmari KA, 2014, IEEE T NEUR SYS REH, V22, P389, DOI 10.1109/TNSRE.2013.2294904
   Bamiou D., 2008, SCOTT BROWNS OTORHIN, V7th ed., P3791
   Bergeron Mathieu, 2015, Adv Med, V2015, P916735, DOI [10.1155/2015/916735, 10.1155/2015/916735]
   Best C, 2015, BEHAV NEUROL, V2015, DOI 10.1155/2015/456850
   Bisdorff AR, 2015, NEUROL CLIN, V33, P541, DOI 10.1016/j.ncl.2015.04.010
   BRANDT T, 1986, MUNCHEN MED WOCHEN, V128, P247
   Breinbauer HA, 2020, FRONT NEUROL, V10, DOI 10.3389/fneur.2019.01361
   Brightman J., 2020, GAMEDAILYBIZ
   Bronstein AM, 2004, J NEUROL, V251, P381, DOI 10.1007/s00415-004-0410-7
   Butt AH, 2021, PSYCHOL MARKET, V38, P1014, DOI 10.1002/mar.21487
   Coelho L.P., 2022, IGI GLOB, DOI [10.4018/978-1-7998-8371-5, DOI 10.4018/978-1-7998-8371-5]
   David S, 2014, PROCEEDINGS OF INTERNATIONAL CONFERENCE INFORMATION SYSTEMS AND DESIGN OF COMMUNICATION (ISDOC2014), P1, DOI 10.1145/2618168.2618169
   Dieterich M, 2017, CURR OPIN NEUROL, V30, P107, DOI 10.1097/WCO.0000000000000417
   Edelman S, 2012, AM J OTOLARYNG, V33, P395, DOI 10.1016/j.amjoto.2011.10.009
   Gatica-Rojas V, 2014, NEURAL REGEN RES, V9, P888, DOI 10.4103/1673-5374.131612
   Grimley P.M., 2019, P 25 ACM S VIRT REAL, P1
   Guerraz M, 2001, BRAIN, V124, P1646, DOI 10.1093/brain/124.8.1646
   Han BI, 2011, J CLIN NEUROL, V7, P184, DOI 10.3988/jcn.2011.7.4.184
   Hilty DM, 2020, Journal of Technology in Behavioral Science, V5, P178, DOI [10.1007/s41347-020-00126-x, 10.1007/s41347-020-00126-x, DOI 10.1007/S41347-020-00126-X]
   Holle D, 2015, PLOS ONE, V10, DOI 10.1371/journal.pone.0142468
   Holmberg J, 2006, J NEUROL, V253, P500, DOI 10.1007/s00415-005-0050-6
   Holmberg J, 2007, J NEUROL, V254, P1189, DOI 10.1007/s00415-007-0499-6
   HORAK FB, 1992, OTOLARYNG HEAD NECK, V106, P175, DOI 10.1177/019459989210600220
   Hsu SY, 2017, DISABIL REHABIL, V39, P1601, DOI 10.1080/09638288.2016.1203027
   Hyo Jin Do, 2016, 2016 IEEE International Conference on Healthcare Informatics (ICHI). Proceedings, DOI 10.1109/ICHI.2016.104
   Jacob RG, 2009, J NEUROL NEUROSUR PS, V80, P74, DOI 10.1136/jnnp.2007.136432
   Lalwani T, 2018, SSRN Electronic Journal, DOI [10.2139/ssrn.3531782, 10.21276/ijircst.2018.6.3.2, DOI 10.21276/IJIRCST.2018.6.3.2]
   Lessick S, 2017, J MED LIBR ASSOC, V105, P407, DOI 10.5195/jmla.2017.329
   Mahoney AEJ, 2013, AM J OTOLARYNG, V34, P115, DOI 10.1016/j.amjoto.2012.09.013
   McDonnell MN, 2015, COCHRANE DB SYST REV, DOI 10.1002/14651858.CD005397.pub4
   Micarelli A, 2017, INT J REHABIL RES, V40, P325, DOI 10.1097/MRR.0000000000000244
   Pereira EM, 2014, NEUROLOGIA, V29, P550, DOI 10.1016/j.nrl.2011.12.004
   Moro C, 2017, AUSTRALAS J EDUC TEC, V33, P1, DOI 10.14742/ajet.3840
   Moro C, 2017, ANAT SCI EDUC, V10, P549, DOI 10.1002/ase.1696
   Mustafa Zaidi Syed Fawad., 2018, Proceedings of the 24th ACM Symposium on Virtual Reality Software and Technology, P1, DOI DOI 10.1145/3284398.3284431
   NORRE ME, 1980, J LARYNGOL OTOL, V94, P971, DOI 10.1017/S0022215100089726
   Passamonti L, 2018, J VESTIBUL RES-EQUIL, V28, P369, DOI 10.3233/VES-190653
   Pavlou M, 2004, J NEUROL, V251, P983, DOI 10.1007/s00415-004-0476-2
   Pavlou M, 2012, J VESTIBUL RES-EQUIL, V22, P273, DOI 10.3233/VES-120462
   Pavlou M, 2013, NEUROREHAB NEURAL RE, V27, P208, DOI 10.1177/1545968312461715
   Pavlou M, 2011, GAIT POSTURE, V33, P113, DOI 10.1016/j.gaitpost.2010.10.085
   Petrosoniak A, 2020, SIMUL HEALTHC, V15, P205, DOI 10.1097/SIH.0000000000000408
   Popkirov S, 2018, CURR TREAT OPTION NE, V20, DOI 10.1007/s11940-018-0535-0
   Popkirov Stoyan, 2018, Pract Neurol, V18, P5, DOI [10.1136/practneurol-2017-001809, 10.1136/practneurol-2017-001809]
   Riccelli R, 2017, FRONT NEUROL, V8, DOI 10.3389/fneur.2017.00529
   Ricci NA, 2010, BRAZ J PHYS THER, V14, P361, DOI 10.1590/S1413-35552010000500003
   Song JJ, 2019, CLIN EXP OTORHINOLAR, V12, P329, DOI 10.21053/ceo.2019.00983
   Staab JP, 2020, SEMIN NEUROL, V40, P130, DOI 10.1055/s-0039-3402736
   Staab JP, 2017, J VESTIBUL RES-EQUIL, V27, P191, DOI 10.3233/VES-170622
   Staab Jeffrey P, 2012, Continuum (Minneap Minn), V18, P1118, DOI 10.1212/01.CON.0000421622.56525.58
   Staab JP, 2011, NEUROREHABILITATION, V29, P179, DOI 10.3233/NRE-2011-0693
   Staab JP, 2005, ARCH OTOLARYNGOL, V131, P675, DOI 10.1001/archotol.131.8.675
   Staab JP, 2002, ARCH OTOLARYNGOL, V128, P554, DOI 10.1001/archotol.128.5.554
   Thompson KJ, 2015, J VESTIBUL RES-EQUIL, V25, P97, DOI 10.3233/VES-150551
   Tschan R, 2012, PSYCHOTHER PSYCH MED, V62, P111, DOI 10.1055/s-0032-1304575
   Velickovic P, 2021, SENSORS-BASEL, V21, DOI 10.3390/s21020321
   Whalley MG, 2017, COGN BEHAV PRACT, V24, P72, DOI 10.1016/j.cbpra.2016.03.003
   Whitney SL, 2016, HAND CLINIC, V137, P187, DOI 10.1016/B978-0-444-63437-5.00013-3
   Zaidi SFM, 2019, ICIGP 2019: PROCEEDINGS OF THE 2ND INTERNATIONAL CONFERENCE ON IMAGE AND GRAPHICS PROCESSING / 2019 5TH INTERNATIONAL CONFERENCE ON VIRTUAL REALITY, P140, DOI 10.1145/3313950.3313977
NR 63
TC 4
Z9 4
U1 1
U2 14
PU MDPI
PI BASEL
PA MDPI AG, Grosspeteranlage 5, CH-4052 BASEL, SWITZERLAND
SN 2079-9292
J9 ELECTRONICS-SWITZ
JI Electronics
PD JAN
PY 2022
VL 11
IS 1
AR 142
DI 10.3390/electronics11010142
PG 11
WC Computer Science, Information Systems; Engineering, Electrical &
   Electronic; Physics, Applied
WE Science Citation Index Expanded (SCI-EXPANDED); Social Science Citation Index (SSCI)
SC Computer Science; Engineering; Physics
GA YV2XX
UT WOS:000752596300001
OA Green Submitted, gold
DA 2025-12-18
ER

PT J
AU Whalley, MG
   Cane, DA
AF Whalley, Matthew G.
   Cane, Debbie A.
TI A Cognitive-Behavioral Model of Persistent Postural-Perceptual Dizziness
SO COGNITIVE AND BEHAVIORAL PRACTICE
LA English
DT Article
DE chronic subjective dizziness; psycho-physiological dizziness; phobic
   postural vertigo; cognitive behavioral therapy; formulation
ID CHRONIC SUBJECTIVE DIZZINESS; VESTIBULAR REHABILITATION; HEALTH ANXIETY;
   FEAR-AVOIDANCE; PANIC DISORDER; PAIN PATIENTS; FOLLOW-UP; VERTIGO;
   THERAPY; VALIDATION
AB Persistent postural-perceptual dizziness (PPPD; previously termed "chronic subjective dizziness") is a frequently observed disorder in patients who present with dizziness to audiology; ear, nose, and throat; or neurology clinics. The primary symptoms are persistent nonvertiginous dizziness, and hypersensitivity to motion and visual stimuli. These occur either in the absence of any active neuro-otologic illness or, where an episodic vestibular disorder exists, symptoms cannot be fully explained by the disorder alone. Diagnosis is necessarily multidisciplinary and proceeds by identification of primary symptoms and exclusion of other neurological or active medical disorders requiring treatment. Psychological processes are implicated in the development and maintenance of PPPD, with similarities to cognitive models of health anxiety and panic disorder, and there is evidence that cognitive-behavioral therapy is an effective treatment. A cognitive-behavioral model of PPPD is presented along with a case example. It is suggested that dizziness becomes persistent when it is processed as a threat, and that it is maintained by (a) unhelpful appraisals, (b) avoidance and safety behaviors, and (c) attentional strategies including selective attention to body sensations associated with dizziness. Once PPPD is identified techniques for its effective treatment fall within the skills mix of qualified cognitive-behavioral therapists or vestibular clinical scientists who have received additional training in cognitive and behavioral treatment.
C1 [Whalley, Matthew G.] Berkshire NHS Fdn Trust, Clin Hlth Psychol Serv, Bracknell, Berks, England.
   [Cane, Debbie A.] Royal Berkshire NHS Fdn Trust, Audiol, Reading, Berks, England.
C3 Royal Berkshire Hospital
RP Whalley, MG (corresponding author), Berkshire Traumat Stress Serv, 25 Erleigh Rd, Reading RG1 5LR, Berks, England.; Cane, DA (corresponding author), Univ Manchester, Manchester Ctr Audiol & Deafness ManCAD, Sch Psychol Sci, Room B2-13 Ellen Wilkinson Bldg,Oxford Rd, Manchester M13 9PL, Lancs, England.
EM matthew@whalley.email; debbie.cane@manchester.ac.uk
CR [Anonymous], RAD HRVATSKE AKADEMI
   [Anonymous], HLTH PSYCHOL HDB PRA
   [Anonymous], PSYCHOPHYSIOLOGICAL
   [Anonymous], 1996, FRONT PSYCHOL
   [Anonymous], BALANCE RETRAINING E
   Bach P.A., 2008, ACT in practice: Case conceptualization in acceptance and commitment therapy
   Balaban CD, 2001, J ANXIETY DISORD, V15, P53, DOI 10.1016/S0887-6185(00)00042-6
   Barlow D. H., 2004, ANXIETY ITS DISORDER
   Beck A., 1979, COGNITIVE THERAPY DE
   Best C, 2009, J NEUROL, V256, P58, DOI 10.1007/s00415-009-0038-8
   Brandt Thomas, 1996, Neurology, V46, P1515
   Carter MJ, 2014, THER RECREAT J, V48, P275
   Clark DM, 1997, J CONSULT CLIN PSYCH, V65, P203, DOI 10.1037/0022-006X.65.2.203
   CLARK DM, 1986, BEHAV RES THER, V24, P461, DOI 10.1016/0005-7967(86)90011-2
   Curthoys IS., 2007, VESTIBULAR REHABILIT, P172
   Eckhardt-Henn A, 2003, J ANXIETY DISORD, V17, P369, DOI 10.1016/S0887-6185(02)00226-8
   Edelman S, 2012, AM J OTOLARYNG, V33, P395, DOI 10.1016/j.amjoto.2011.10.009
   Frank R.I., 2014, TRANSDIAGNOSTIC ROAD
   Furman JM, 2001, J ANXIETY DISORD, V15, P9, DOI 10.1016/S0887-6185(00)00040-2
   Godemann F, 2006, PSYCHOL MED, V36, P99, DOI 10.1017/S0033291705005921
   Godemann F, 2005, J PSYCHIATR RES, V39, P529, DOI 10.1016/j.jpsychires.2004.12.006
   Heinrichs N, 2007, PSYCHOSOM MED, V69, P700, DOI 10.1097/PSY.0b013e318151a4dd
   Herdman SJ., 2014, VESTIBULAR REHABILIT, VFourth
   Hoffman EJ, 2008, MT SINAI J MED, V75, P248, DOI 10.1002/msj.20041
   Holle D, 2015, PLOS ONE, V10, DOI 10.1371/journal.pone.0142468
   Holmberg J, 2006, J NEUROL, V253, P500, DOI 10.1007/s00415-005-0050-6
   Holmberg J, 2007, J NEUROL, V254, P1189, DOI 10.1007/s00415-007-0499-6
   Honaker JA, 2013, AM J OTOLARYNG, V34, P592, DOI 10.1016/j.amjoto.2013.02.002
   Huppert D, 2005, J NEUROL, V252, P564, DOI 10.1007/s00415-005-0699-x
   Huppert D, 1995, J AUDIOL MED, V4, P97
   Jacob RG., 1989, J ANXIETY DISORD, V3, P117, DOI DOI 10.1016/0887-6185(89)90006-6
   JACOBSON GP, 1990, ARCH OTOLARYNGOL, V116, P424
   Kapfhammer HP, 1997, ACTA NEUROL SCAND, V95, P23, DOI 10.1111/j.1600-0404.1997.tb00063.x
   Kouyanou K, 1998, PAIN, V76, P417, DOI 10.1016/S0304-3959(98)00074-8
   Kroenke K, 1994, Arch Fam Med, V3, P774
   Leeuw M, 2008, PAIN, V138, P192, DOI 10.1016/j.pain.2007.12.009
   LETHEM J, 1983, BEHAV RES THER, V21, P401, DOI 10.1016/0005-7967(83)90009-8
   Linehan M.M., 2015, DBT skills training manual, V2nd
   Mahoney AEJ, 2013, AM J OTOLARYNG, V34, P115, DOI 10.1016/j.amjoto.2012.09.013
   Morris AE, 2008, INT J AUDIOL, V47, P169, DOI 10.1080/14992020701843129
   Morris AE, 2009, INT J AUDIOL, V48, P24, DOI 10.1080/14992020802314905
   Naber CM, 2011, OTOLARYNG HEAD NECK, V145, P117, DOI 10.1177/0194599811399371
   Neff BA, 2012, OTOL NEUROTOL, V33, P1235, DOI 10.1097/MAO.0b013e31825d644a
   Ödman M, 2008, ACTA OTO-LARYNGOL, V128, P1085, DOI 10.1080/00016480701805455
   Öst LG, 2014, BEHAV RES THER, V61, P105, DOI 10.1016/j.brat.2014.07.018
   Pavlou M, 2004, J NEUROL, V251, P983, DOI 10.1007/s00415-004-0476-2
   Pavlou M, 2010, J NEUROL PHYS THER, V34, P105, DOI 10.1097/NPT.0b013e3181dde6bf
   Persons J.B., 2012, The case formulation approach to cognitivebehavior therapy
   Rachman S, 2008, BEHAV RES THER, V46, P163, DOI 10.1016/j.brat.2007.11.008
   RASCOL O, 1995, DRUGS, V50, P777, DOI 10.2165/00003495-199550050-00002
   Rimes KA, 2002, BEHAV RES THER, V40, P359, DOI 10.1016/S0005-7967(01)00015-8
   Salkovskis P.M., 2003, BRIEF TREATMENT CRIS, V3, P353, DOI DOI 10.1093/BRIEF-TREATMENT/MHG026
   SALKOVSKIS PM, 1986, BEHAV RES THER, V24, P597, DOI 10.1016/0005-7967(86)90041-0
   Salkovskis PM, 2002, PSYCHOL MED, V32, P843, DOI 10.1017/S0033291702005822
   Sardinha A, 2009, ARQ NEURO-PSIQUIAT, V67, P123, DOI 10.1590/S0004-282X2009000100032
   Schmidt NB, 2000, J CONSULT CLIN PSYCH, V68, P417, DOI 10.1037//0022-006X.68.3.417
   Schmidt NB, 1997, J CONSULT CLIN PSYCH, V65, P214, DOI 10.1037/0022-006X.65.2.214
   Sharp TJ, 2001, BEHAV RES THER, V39, P787, DOI 10.1016/S0005-7967(00)00061-9
   Staab JP, 2007, ARCH OTOLARYNGOL, V133, P170, DOI 10.1001/archotol.133.2.170
   Staab JP, 2014, J PSYCHOSOM RES, V76, P80, DOI 10.1016/j.jpsychores.2013.11.008
   Staab Jeffrey P, 2012, Continuum (Minneap Minn), V18, P1118, DOI 10.1212/01.CON.0000421622.56525.58
   Staab JP, 2011, NEUROREHABILITATION, V29, P179, DOI 10.3233/NRE-2011-0693
   Staab JP, 2004, LARYNGOSCOPE, V114, P1637, DOI 10.1097/00005537-200409000-00025
   Staab JP, 2003, LARYNGOSCOPE, V113, P1714, DOI 10.1097/00005537-200310000-00010
   Staab JP, 2002, ARCH OTOLARYNGOL, V128, P554, DOI 10.1001/archotol.128.5.554
   Stern R., 1991, The Practice of Behavioral and Cognitive Psychotherapy
   Van Doorn P., 1983, De Psycholoog, V18, P573
   Verdecchia DH, 2014, ACTA OTORRINOLAR ESP, V65, P339, DOI 10.1016/j.otorri.2014.02.012
   Vlaeyen JWS, 2000, PAIN, V85, P317, DOI 10.1016/S0304-3959(99)00242-0
   WARWICK HMC, 1990, BEHAV RES THER, V28, P105, DOI 10.1016/0005-7967(90)90023-C
   Wenzlaff EM, 2000, ANNU REV PSYCHOL, V51, P59, DOI 10.1146/annurev.psych.51.1.59
   Yardley L, 1998, BRIT J GEN PRACT, V48, P1131
   Yardley L, 2004, ANN INTERN MED, V141, P598, DOI 10.7326/0003-4819-141-8-200410190-00007
   YARDLEY L, 1994, BRIT J CLIN PSYCHOL, V33, P101, DOI 10.1111/j.2044-8260.1994.tb01100.x
NR 74
TC 27
Z9 37
U1 0
U2 28
PU ELSEVIER SCIENCE INC
PI NEW YORK
PA STE 800, 230 PARK AVE, NEW YORK, NY 10169 USA
SN 1077-7229
EI 1878-187X
J9 COGN BEHAV PRACT
JI Cogn. Behav. Pract.
PD FEB
PY 2017
VL 24
IS 1
BP 72
EP 89
DI 10.1016/j.cbpra.2016.03.003
PG 18
WC Psychology, Clinical
WE Social Science Citation Index (SSCI)
SC Psychology
GA EK2AI
UT WOS:000393729100007
DA 2025-12-18
ER

PT J
AU Trinidade, A
   Cabreira, V
   Goebel, JA
   Staab, JP
   Kaski, D
   Stone, J
AF Trinidade, Aaron
   Cabreira, Veronica
   Goebel, Joel A.
   Staab, Jeffrey P.
   Kaski, Diego
   Stone, Jon
TI Predictors of persistent postural-perceptual dizziness (PPPD) and
   similar forms of chronic dizziness precipitated by peripheral vestibular
   disorders: a systematic review
SO JOURNAL OF NEUROLOGY NEUROSURGERY AND PSYCHIATRY
LA English
DT Review
ID EVOKED MYOGENIC POTENTIALS; TERM-FOLLOW-UP; UNEXPLAINED DIZZINESS;
   RESIDUAL DIZZINESS; NEURITIS; VERTIGO; RECOVERY; ANXIETY; SYMPTOMS; 1ST
AB BackgroundThe literature on predictors of persistent postural-perceptual dizziness (PPPD) following peripheral vestibular insults has not been systematically reviewed. MethodsWe systematically reviewed studies on predictors of PPPD and its four predecessors (phobic postural vertigo, space-motion discomfort, chronic subjective dizziness and visual vertigo). Investigations focused on new onset chronic dizziness following peripheral vestibular insults, with a minimum follow-up of 3 months. Precipitating events, promoting factors, initial symptoms, physical and psychological comorbidities and results of vestibular testing and neuroimaging were extracted following the Preferred Reporting Items for Systematic Reviews and Meta-Analyses guidelines. ResultsWe identified 13 studies examining predictors of PPPD or PPPD-like chronic dizziness. Anxiety following vestibular injury, dependent personality traits, autonomic arousal and increased body vigilance following precipitating events and visual dependence, but not the severity of initial or subsequent structural vestibular deficits or compensation status, were the most important predictors of chronic dizziness. Disease-related abnormalities of the otolithic organs and semi-circular canals and age-related brain changes seem to be important only in a minority of patients. Data on pre-existing anxiety were mixed. ConclusionsAfter acute vestibular events, psychological and behavioural responses and brain maladaptation are the most likely predictors of PPPD, rather than the severity of changes on vestibular testing. Age-related brain changes appear to have a smaller role and require further study. Premorbid psychiatric comorbidities, other than dependent personality traits, are not relevant for the development of PPPD.
C1 [Trinidade, Aaron] Southend Univ Hosp, Dept Otolaryngol, Southend On Sea, England.
   [Trinidade, Aaron] Anglia Ruskin Univ, Fac Med, Med Sch, Chelmsford, England.
   [Cabreira, Veronica] Ctr Hosp Univ Sao Joao, Dept Neurol, Porto, Portugal.
   [Cabreira, Veronica; Stone, Jon] Univ Edinburgh, Ctr Clin Brain Sci, Edinburgh, Scotland.
   [Goebel, Joel A.] Washington Univ St Louis, Dept Neurootol, Sch Med, St Louis, MO USA.
   [Staab, Jeffrey P.] Mayo Clin, Dept Psychiat & Psychol, Rochester, MN USA.
   [Kaski, Diego] UCL, Dept Neurootol, London, England.
   [Trinidade, Aaron] Southend Univ Hosp NHS Fdn Trust, Southend On Sea SS0 0RY, England.
C3 Anglia Ruskin University; University of Edinburgh; Washington University
   (WUSTL); Mayo Clinic; University of London; University College London
RP Trinidade, A (corresponding author), Southend Univ Hosp NHS Fdn Trust, Southend On Sea SS0 0RY, England.
EM aaron.trinidade@nhs.net
RI Kaski, Diego/GQY-5716-2022; Staab, Jeffrey/B-8792-2015; Stone,
   Jon/C-3119-2014; Cabreira, Verónica/ACQ-2330-2022
OI Kaski, Diego/0000-0002-0591-646X; Stone, Jon/0000-0001-9829-8092;
   Cabreira, Veronica/0000-0001-9945-7681
FU US Army Medical Research and Materiel Command via the Congressionally
   Directed Medical Research Program [W81XWH-18-1-0760]; EU H2020 Marie
   Sklodowska-Curie Innovative Training Network [956673]; Marie Curie
   Actions (MSCA) [956673] Funding Source: Marie Curie Actions (MSCA)
FX JPS was supported by grant W81XWH-18-1-0760 from the US Army Medical
   Research and Materiel Command via the Congressionally Directed Medical
   Research Program. VC receives funding from the EU H2020 Marie
   Sklodowska-Curie Innovative Training Network, grant agreement 956673.
CR Adamec I, 2014, J NEUROL SCI, V347, P224, DOI 10.1016/j.jns.2014.10.001
   Ahmad H, 2015, J NEUROL SCI, V358, P428, DOI 10.1016/j.jns.2015.09.006
   [Anonymous], 2022, ICD-11 for Mortality and Morbidity Statistics
   Bergenius J, 1999, ACTA OTO-LARYNGOL, V119, P895
   Best C, 2009, ANN NY ACAD SCI, V1164, P334, DOI 10.1111/j.1749-6632.2009.03847.x
   BRONSTEIN AM, 1995, ACTA OTO-LARYNGOL, P45
   Cha WW, 2017, AM J OTOLARYNG, V38, P428, DOI 10.1016/j.amjoto.2017.04.001
   Cousins S, 2017, ANN CLIN TRANSL NEUR, V4, P340, DOI 10.1002/acn3.386
   De Vestel C, 2022, FRONT NEUROL, V13, DOI 10.3389/fneur.2022.880714
   Dyukova G M, 2021, Zh Nevrol Psikhiatr Im S S Korsakova, V121, P120, DOI [10.17116/jnevro2021121051120, 10.17116/jnevro2021121051120]
   Faralli M, 2006, OTOL NEUROTOL, V27, P1115, DOI 10.1097/01.mao.0000231501.46534.30
   Faralli M, 2016, EUR ARCH OTO-RHINO-L, V273, P3157, DOI 10.1007/s00405-016-3947-z
   Godemann F, 2005, J PSYCHIATR RES, V39, P529, DOI 10.1016/j.jpsychires.2004.12.006
   Godemann F, 2004, PSYCHOSOM MED, V66, P783, DOI 10.1097/01.psy.0000140004.06247.c9
   Habs M, 2020, J NEUROL, V267, P212, DOI 10.1007/s00415-020-10150-9
   Heinrichs N, 2007, PSYCHOSOM MED, V69, P700, DOI 10.1097/PSY.0b013e318151a4dd
   Herdman D, 2020, J PSYCHOSOM RES, V132, DOI 10.1016/j.jpsychores.2020.109969
   Ibitoye RT, 2021, CLIN NEUROPHYSIOL, V132, P2751, DOI 10.1016/j.clinph.2021.07.027
   Ibitoye RT, 2022, NEUROIMAGE-CLIN, V35, DOI 10.1016/j.nicl.2022.103098
   IMATE Y, 1993, ACTA OTO-LARYNGOL, V113, P463, DOI 10.3109/00016489309135846
   Jacobson G P, 1991, J Am Acad Audiol, V2, P253
   Jacobson Gary P, 2003, J Am Acad Audiol, V14, P231
   Jacobson GP., 2000, J AM ACAD AUDIOL, V11, P76, DOI [DOI 10.1055/S-0042-1748013, 10.1055/s-0042-1748013]
   Kabaya K, 2022, LARYNGOSCOPE INVEST, V7, P499, DOI 10.1002/lio2.735
   Kammerlind ASC, 2005, ACTA OTO-LARYNGOL, V125, P946, DOI 10.1080/00016480510043477
   Kasch R, 2022, SPINE, V47, P201, DOI 10.1097/BRS.0000000000004198
   Kaski D, 2019, PROG BRAIN RES, V248, P225, DOI 10.1016/bs.pbr.2019.04.009
   Kim HA, 2008, NEUROLOGY, V70, P449, DOI 10.1212/01.wnl.0000297554.21221.a0
   Kim HJ, 2020, J NEUROL, V267, P2252, DOI 10.1007/s00415-020-09831-2
   Kuwabara J, 2020, AM J OTOLARYNG, V41, DOI 10.1016/j.amjoto.2020.102609
   Lee JY, 2020, OTOL NEUROTOL, V41, P964, DOI 10.1097/MAO.0000000000002669
   McCaslin DL, 2022, OTOL NEUROTOL, V43, pE243, DOI 10.1097/MAO.0000000000003393
   McCaslin DL, 2011, J AM ACAD AUDIOL, V22, P542, DOI 10.3766/jaaa.22.8.6
   Murofushi T, 2022, FRONT NEUROL, V13, DOI 10.3389/fneur.2022.872892
   Nigro Salvatore, 2019, Brain Imaging Behav, V13, P798, DOI 10.1007/s11682-018-9900-6
   Oh KH, 2019, CLIN NEUROPHYSIOL, V130, P95, DOI 10.1016/j.clinph.2018.11.005
   OKINAKA Y, 1993, ACTA OTO-LARYNGOL, P18
   Palla A, 2008, J NEUROL, V255, P1479, DOI 10.1007/s00415-008-0935-2
   Patel M, 2016, OTOL NEUROTOL, V37, P179, DOI 10.1097/MAO.0000000000000949
   Pelosi S, 2013, AM J OTOLARYNG, V34, P490, DOI 10.1016/j.amjoto.2013.04.008
   Popkirov Stoyan, 2018, Pract Neurol, V18, P5, DOI [10.1136/practneurol-2017-001809, 10.1136/practneurol-2017-001809]
   Staab JP, 2020, SEMIN NEUROL, V40, P130, DOI 10.1055/s-0039-3402736
   Staab JP, 2017, J VESTIBUL RES-EQUIL, V27, P191, DOI 10.3233/VES-170622
   Staab JP, 2013, SEMIN NEUROL, V33, P297, DOI 10.1055/s-0033-1356462
   Staab JP, 2005, ARCH OTOLARYNGOL, V131, P675, DOI 10.1001/archotol.131.8.675
   Staab JP, 2003, LARYNGOSCOPE, V113, P1714, DOI 10.1097/00005537-200310000-00010
   Thompson KJ, 2015, J VESTIBUL RES-EQUIL, V25, P97, DOI 10.3233/VES-150551
   Toshishige Y, 2020, ACTA OTO-LARYNGOL, V140, P827, DOI 10.1080/00016489.2020.1772994
   Tschan R, 2011, J NEUROL, V258, P104, DOI 10.1007/s00415-010-5697-y
   Yip CW, 2018, J NEUROL, V265, P1210, DOI 10.1007/s00415-018-8834-7
NR 50
TC 29
Z9 31
U1 2
U2 16
PU BMJ PUBLISHING GROUP
PI LONDON
PA BRITISH MED ASSOC HOUSE, TAVISTOCK SQUARE, LONDON WC1H 9JR, ENGLAND
SN 0022-3050
EI 1468-330X
J9 J NEUROL NEUROSUR PS
JI J. Neurol. Neurosurg. Psychiatry
PD NOV
PY 2023
VL 94
IS 11
BP 904
EP 915
DI 10.1136/jnnp-2022-330196
EA MAR 2023
PG 12
WC Clinical Neurology; Psychiatry; Surgery
WE Science Citation Index Expanded (SCI-EXPANDED)
SC Neurosciences & Neurology; Psychiatry; Surgery
GA U5DH2
UT WOS:000957312200001
PM 36941047
OA Green Submitted
DA 2025-12-18
ER

PT J
AU Brandt, T
   Huppert, D
   Hüfner, K
   Zingler, VC
   Dieterich, M
   Strupp, M
AF Brandt, Thomas
   Huppert, Doreen
   Huefner, Katharina
   Zingler, Vera C.
   Dieterich, Marianne
   Strupp, Michael
TI Long-term course and relapses of vestibular and balance disorders
SO RESTORATIVE NEUROLOGY AND NEUROSCIENCE
LA English
DT Article
DE Vestibular neuritis; Meniere's disease; benign paroxysmal positioning
   vertigo; vestibular paroxysmia; bilateral vestibulopathy; phobic
   postural vertigo; long-term follow-up; relapse rate
ID PHOBIC POSTURAL VERTIGO; PAROXYSMAL POSITIONING VERTIGO;
   COGNITIVE-BEHAVIORAL THERAPY; SIMPLEX-VIRUS TYPE-1; FOLLOW-UP;
   MENIERES-DISEASE; DOUBLE-BLIND; BILATERAL VESTIBULOPATHY; CONTRALATERAL
   EAR; BODY SWAY
AB The long-term course and the frequency of relapses for various peripheral vestibular disorders and somatoform phobic postural vertigo are discussed with respect to the clinically most important questions for thus afflicted patients. This review is mainly based on our own long-term follow-up studies and takes into consideration the most relevant literature. The following syndromes are discussed in detail. Vestibular neuritis: the recovery rate of peripheral vestibular function lies between 40-63% depending on early-onset treatment with corticosteroids; the recurrence rate within 10 years is 2%. Meniere's disease: loss of auditory and vestibular function occurs mainly in the first 5 to 10 years; frequency of vertigo attacks may decline after 5 to 10 years; bilateral involvement increases with increasing duration of the condition in up to 30-50%; vestibular drop attacks may occur early or late within the course, mostly with spontaneous remission; high-dose and long-term treatment with betahistine significantly reduces attack frequency in Meniere's disease, Benign paroxysmal positioning vertigo: the recurrence rate is 50% within 10 years (in females 58%, in males 39%), most recurrences (80%) being observed within the first year after initial relief; recurrence rate in the seventh decade is half of that in the sixth decade. Vestibular paroxysmia: medical treatment with carbamazepine or oxcarbazepine leads to a continuous significant reduction in attack frequency, intensity, and duration of 10-15% of baseline. Bilateral vestibulopathy: recovery of vestibular function is limited to single cases depending on their etiology. Phobic postural vertigo: within 5 to 16 years 27% of the patients are symptom-free, 48% improve, 22% remain unchanged, and 3% worsen; a detailed explanation of the mechanisms that cause and the factors that provoke attacks is imperative, as well as instructions for self-controlled desensitization within the context of behavioral therapy.
C1 [Brandt, Thomas; Huppert, Doreen] Univ Munich, Inst Clin Neurosci, D-81377 Munich, Germany.
   [Huefner, Katharina; Zingler, Vera C.; Dieterich, Marianne; Strupp, Michael] Univ Munich, Dept Neurol, D-81377 Munich, Germany.
   [Brandt, Thomas; Huppert, Doreen; Huefner, Katharina; Zingler, Vera C.; Dieterich, Marianne; Strupp, Michael] Univ Munich, Integrated Ctr Res & Treatment Vertigo Balance &, D-81377 Munich, Germany.
C3 University of Munich; University of Munich; University of Munich
RP Brandt, T (corresponding author), Univ Munich, Inst Clin Neurosci, Klinikum Grosshadern, Marchioninistr 15, D-81377 Munich, Germany.
EM thomas.brandt@med.uni-muenchen.de
RI ; Hüfner, Katharina/ACG-8102-2022
OI Hüfner, Katharina/0000-0002-5453-8792; 
CR [Anonymous], J ANXIETY DISORD
   Arbusow V, 1999, ANN NEUROL, V46, P416, DOI 10.1002/1531-8249(199909)46:3<416::AID-ANA20>3.0.CO;2-W
   Arbusow V, 2001, AUDIOL NEUROTOL, V6, P259, DOI 10.1159/000046131
   BALOH RW, 1990, ANN NEUROL, V28, P384, DOI 10.1002/ana.410280314
   BALOH RW, 1987, NEUROLOGY, V37, P371, DOI 10.1212/WNL.37.3.371
   Baloh RW, 2001, ANN NY ACAD SCI, V942, P210
   Barrs DM, 2004, LARYNGOSCOPE, V114, P1910, DOI 10.1097/01.mlg.0000147919.89357.16
   BERGENIUS J, 1983, ACTA OTO-LARYNGOL, V96, P389, DOI 10.3109/00016488309132724
   Bergenius J, 1999, ACTA OTO-LARYNGOL, V119, P895
   Best C, 2006, J NEUROL NEUROSUR PS, V77, P658, DOI 10.1136/jnnp.2005.072934
   Beynon CJ, 2000, J OTOLARYNGOL, V29, P2
   Boleas-Aguirre MS, 2008, OTOL NEUROTOL, V29, P33, DOI 10.1097/mao.0b013e31815dbafc
   Brandt T, 2006, ACTA OTO-LARYNGOL, V126, P160, DOI 10.1080/00016480500280140
   Brandt T, 2005, BRAIN, V128, P2732, DOI 10.1093/brain/awh617
   BRANDT T, 1994, J NEUROL, V241, P191, DOI 10.1007/BF00863767
   BRANDT T, 1994, NEUROLOGY, V44, P796, DOI 10.1212/WNL.44.5.796
   BRANDT T, 1994, LANCET, V343, P798, DOI 10.1016/S0140-6736(94)91879-1
   BRANDT T, 1980, ARCH OTOLARYNGOL, V106, P484
   BRANDT T, 1986, MUNCHEN MED WOCHEN, V128, P247
   Brandt T, 1993, J Vestib Res, V3, P373
   Brandt T., 2005, VERTIGO DIZZINESS
   Brandt Thomas, 1996, Neurology, V46, P1515
   BRONSTEIN AM, 1995, ACTA OTO-LARYNGOL, P405
   Claes J, 1997, ACTA OTO-LARYNGOL, P37
   CYNRIM C, 2007, J NEUROL NEUROSUG PS, V78, P527
   Deutschländer A, 2005, ACTA OTO-LARYNGOL, V125, P848, DOI 10.1080/00016480510029310
   Dziadziola JK, 1999, OTOLARYNG HEAD NECK, V120, P400, DOI 10.1016/S0194-5998(99)70283-4
   Elstner M, 2008, BIOCHEM BIOPH RES CO, V377, P379, DOI 10.1016/j.bbrc.2008.09.134
   Engström M, 2008, LANCET NEUROL, V7, P993, DOI 10.1016/S1474-4422(08)70221-7
   Epley JM, 1992, OTOLARYNGOL HEAD NEC, V10, P299
   Fetter M, 1990, J Vestib Res, V1, P9
   FORTNUM HM, 1992, ARCH DIS CHILD, V67, P1128, DOI 10.1136/adc.67.9.1128
   Frese KA, 2003, HNO, V51, P221, DOI 10.1007/s00106-002-0704-y
   FRIBERG U, 1984, ACTA OTO-LARYNGOL, P72
   Furman JM, 1997, NEUROLOGY, V48, P1161, DOI 10.1212/WNL.48.5.1161
   Gordon CR, 2004, ARCH NEUROL-CHICAGO, V61, P1590, DOI 10.1001/archneur.61.10.1590
   GREEN JD, 1991, OTOLARYNG HEAD NECK, V104, P783, DOI 10.1177/019459989110400603
   HALMAGYI GM, 1988, ARCH NEUROL-CHICAGO, V45, P737, DOI 10.1001/archneur.1988.00520310043015
   Havia M, 2004, ARCH OTOLARYNGOL, V130, P431, DOI 10.1001/archotol.130.4.431
   Herdman S., 2000, Vestibular Rehabilitation, V2nd
   Hilton M, 2002, CLIN OTOLARYNGOL, V27, P440, DOI 10.1046/j.1365-2273.2002.00613.x
   Holmberg J, 2006, J NEUROL, V253, P500, DOI 10.1007/s00415-005-0050-6
   Holmberg J, 2003, NEUROREPORT, V14, P1007, DOI 10.1097/01.wnr.0000070191.28954.a5
   Holmberg J, 2007, J NEUROL, V254, P1189, DOI 10.1007/s00415-007-0499-6
   House JW, 2006, OTOL NEUROTOL, V27, P355, DOI 10.1097/00129492-200604000-00011
   Hüfner K, 2008, NEUROLOGY, V71, P1006, DOI 10.1212/01.wnl.0000326594.91291.f8
   HULSHOF JH, 1981, ACTA OTO-LARYNGOL, V92, P397, DOI 10.3109/00016488109133278
   Huppert D, 2005, J NEUROL, V252, P564, DOI 10.1007/s00415-005-0699-x
   HUPPERT D, 2010, ACTA OTOL IN PRESS
   Huppert D, 1995, J AUDIOL MED, V4, P97
   Ishiyama A, 2000, ANN OTO RHINOL LARYN, V109, P377, DOI 10.1177/000348940010900407
   James Adrian, 2004, Clin Evid, P742
   JANNETTA PJ, 1984, NEW ENGL J MED, V310, P1700, DOI 10.1056/NEJM198406283102604
   JANNETTA PJ, 1975, SURG FORUM, V26, P467
   Jorns-Häderli M, 2007, J NEUROL NEUROSUR PS, V78, P1113, DOI 10.1136/jnnp.2006.109512
   Kapfhammer HP, 1997, ACTA NEUROL SCAND, V95, P23, DOI 10.1111/j.1600-0404.1997.tb00063.x
   Katsarkas A, 1996, ACTA OTO-LARYNGOL, V116, P185, DOI 10.3109/00016489609137819
   KATSARKAS A, 1978, LARYNGOSCOPE, V98, P332
   Kim HA, 2008, NEUROLOGY, V70, P449, DOI 10.1212/01.wnl.0000297554.21221.a0
   Lamm K, 2000, HEARING RES, V141, P199, DOI 10.1016/S0378-5955(00)00005-8
   Lyngberg AC, 2005, EUR J EPIDEMIOL, V20, P243, DOI 10.1007/s10654-004-6519-2
   Macias JD, 2004, LARYNGOSCOPE, V114, P1011, DOI 10.1097/00005537-200406000-00010
   MATSUO T, 1985, ORL-J OTO-RHIN-LARYN, V47, P199, DOI 10.1159/000275771
   MERAN A, 1975, ARCH OTO-RHINO-LARYN, V209, P229, DOI 10.1007/BF00453777
   MEYER ED, 1985, LARYNG RHINOL OTOL V, V64, P269, DOI 10.1055/s-2007-1008135
   Minor LB, 2004, CURR OPIN NEUROL, V17, P9, DOI 10.1097/00019052-200402000-00004
   MOLLER MB, 1986, J NEUROSURG, V64, P21, DOI 10.3171/jns.1986.64.1.0021
   MOLLER MB, 1988, AM J OTOL, V9, P60
   MORRISON AW, 1986, AM J OTOL, V7, P5
   Neuhauser HK, 2007, CURR OPIN NEUROL, V20, P40, DOI 10.1097/WCO.0b013e328013f432
   Nunez RA, 2000, OTOLARYNG HEAD NECK, V122, P647, DOI 10.1067/mhn.2000.105185
   Ochi K, 2003, J LARYNGOL OTOL, V117, P104, DOI 10.1258/002221503762624521
   OKINAKA Y, 1993, ACTA OTO-LARYNGOL, P18
   PARNES LS, 1991, OTOLARYNG HEAD NECK, V104, P52, DOI 10.1177/019459989110400111
   Perez R, 2004, LARYNGOSCOPE, V114, P1373, DOI 10.1097/00005537-200408000-00010
   Querner V, 2000, NEUROSCI LETT, V285, P21, DOI 10.1016/S0304-3940(00)01008-9
   Querner V, 2002, EXP BRAIN RES, V143, P269, DOI 10.1007/s00221-001-0955-y
   Radtke A, 2004, NEUROLOGY, V63, P150, DOI 10.1212/01.WNL.0000130250.62842.C9
   Rinne T, 1998, J NEUROL, V245, P314, DOI 10.1007/s004150050225
   Sakaida M, 2003, NEUROLOGY, V60, P1532, DOI 10.1212/01.WNL.0000061477.03862.4D
   SEKITANI T, 1993, ACTA OTO-LARYNGOL, P9
   Semont A, 1988, Adv Otorhinolaryngol, V42, P290
   Shupak A, 2003, LARYNGOSCOPE, V113, P316, DOI 10.1097/00005537-200302000-00022
   Shupak A, 2008, OTOL NEUROTOL, V29, P368, DOI 10.1097/MAO.0b013e3181692804
   Silvoniemi P, 1988, Acta Otolaryngol Suppl, V453, P1
   Smith WK, 2005, J LARYNGOL OTOL, V119, P102, DOI 10.1258/0022215053419871
   STAHLE J, 1991, ACTA OTO-LARYNGOL, P78
   STAHLE J, 1967, LARYNGOSCOPE, V77, P1629, DOI 10.1288/00005537-196709000-00003
   STAHLE J, 1976, ACTA OTO-LARYNGOL, V81, P113, DOI 10.3109/00016487609107484
   Strupp M, 1998, NEUROLOGY, V51, P838, DOI 10.1212/WNL.51.3.838
   STRUPP M, 2004, NEW ENGL J MED, V361, P351
   Strupp M, 2008, ACTA OTO-LARYNGOL, V128, P520, DOI 10.1080/00016480701724912
   Sullivan FM, 2007, NEW ENGL J MED, V357, P1598, DOI 10.1056/NEJMoa072006
   Theil D, 2003, AM J PATHOL, V163, P2179, DOI 10.1016/S0002-9440(10)63575-4
   Theil D, 2002, ANN NEUROL, V51, P273, DOI 10.1002/ana.10095
   Theil D, 2001, BRAIN PATHOL, V11, P408, DOI 10.1111/j.1750-3639.2001.tb00408.x
   THOMAS K, 1971, P ROY SOC MED, V64, P853, DOI 10.1177/003591577106400823
   VANDEELEN GW, 1986, ORL J OTO-RHINO-LARY, V48, P287, DOI 10.1159/000275884
   VIBERT D, 1995, ACTA OTO-LARYNGOL, V115, P611, DOI 10.3109/00016489509139375
   VONHOLST E, 1950, NATURWISSENSCHAFTEN, V37, P464, DOI 10.1007/BF00622503
   Wagner JN, 2008, J NEUROL NEUROSUR PS, V79, P672, DOI 10.1136/jnnp.2007.126284
   WILTINK J, 2009, J PSYCHOSOM IN PRESS
   Yardley L, 2001, J ANXIETY DISORD, V15, P107, DOI 10.1016/S0887-6185(00)00045-1
   Yeh TH, 1998, AM J PHYSIOL-CELL PH, V274, pC566, DOI 10.1152/ajpcell.1998.274.3.C566
   Zingler VC, 2008, J NEUROL NEUROSUR PS, V79, P284, DOI 10.1136/jnnp.2007.122952
   Zingler VC, 2008, J NEUROL, V255, P1332, DOI 10.1007/s00415-008-0887-6
   Zingler VC, 2007, ANN NEUROL, V61, P524, DOI 10.1002/ana.21105
NR 107
TC 49
Z9 61
U1 0
U2 16
PU IOS PRESS
PI AMSTERDAM
PA NIEUWE HEMWEG 6B, 1013 BG AMSTERDAM, NETHERLANDS
SN 0922-6028
EI 1878-3627
J9 RESTOR NEUROL NEUROS
JI Restor. Neurol. Neurosci.
PY 2010
VL 28
IS 1
BP 69
EP 82
DI 10.3233/RNN-2010-0504
PG 14
WC Neurosciences
WE Science Citation Index Expanded (SCI-EXPANDED)
SC Neurosciences & Neurology
GA 559AE
UT WOS:000274791300007
PM 20086284
DA 2025-12-18
ER

PT J
AU Pollak, L
   Klein, C
   Stryjer, R
   Kushnir, M
   Teitler, J
   Flechter, S
AF Pollak, L
   Klein, C
   Stryjer, R
   Kushnir, M
   Teitler, J
   Flechter, S
TI Phobic postural vertigo: A new proposed entity
SO ISRAEL MEDICAL ASSOCIATION JOURNAL
LA English
DT Article
DE vertigo; unsteadiness; body perturbations; mono-symptomatic;
   psychological mechanism
ID PANIC DISORDER; BODY SWAY; DIZZINESS; DEBARQUEMENT
AB Background: Dizziness and vertigo can be a complaint in various psychiatric conditions where it usually constitutes only one of the features of the syndrome. Lately, a somatoform disorder characterized by almost mono-symptomatic dizziness and unsteadiness has been described. Since phobic postural vertigo usually presents without anxiety or other psychological symptomatology, patients with this condition seek help at neurologic and otolaryngologic clinics where they are often misdiagnosed as suffering from organic vertigo.
   Objectives: To present the clinical features of 55 consecutive patients diagnosed with phobic postural vertigo at our clinic during 1998-2002.
   Methods: We conducted a retrospective review of patients' medical records and report two typical cases for illustration.
   Results: The patients presented with complaints of unsteadiness with or without dizziness, and attacks of sudden veering that caused them to grasp for support. Accompanying anxiety was admitted by only 5% and vegetative symptoms were reported in 18%. In 16% the symptoms resulted in avoidance behavior. A stressful life event or an unrelated somatic disease triggered the onset of PPV in 35% of patients, whereas a vestibular insult preceded the symptoms in 13%. The mean duration of symptoms was 26.7 +/- 39.1 months (range 0.5-20 years). In 72% of patients the symptoms resolved after the psychological mechanism of their symptoms was explained to them; 24% improved with antidepressant treatment (selective serotonin reuptake inhibitors or tricyclic antidepressants), and only in 4% did the symptoms persist.
   Conclusions: Since PPV is a frequently encountered diagnosis at some specialized dizziness clinics, familiarity with this entity resulting in early diagnosis can avoid unnecessary examinations and lead to effective treatment.
C1 Assaf Harofeh Med Ctr, Dept Neurol, IL-70300 Zerifin, Israel.
   Tel Aviv Univ, Sackler Fac Med, Ramat Aviv, Israel.
   Mental Hlth Ctr, Beer Yaagov, Israel.
C3 Shamir Medical Center (Assaf Harofeh); Tel Aviv University; Tel Aviv
   University; Sackler Faculty of Medicine
RP Pollak, L (corresponding author), 4 Kibbutz Galuyot St, IL-74012 Ness Ziona, Israel.
EM lpollak@asaf.health.gov.il
CR AFZELIUS LE, 1980, LARYNGOSCOPE, V90, P649
   Brandt Thomas, 1996, Neurology, V46, P1515
   BRANDT V, 1991, VERTIGO ITS MULTISEN
   BRONSTEIN AM, 1995, J NEUROL NEUROSUR PS, V59, P472, DOI 10.1136/jnnp.59.5.472
   Bronstein AM, 1997, NEUROLOGY, V49, P1480, DOI 10.1212/WNL.49.5.1480
   BROWN JJ, 1987, AM J OTOLARYNG, V8, P219, DOI 10.1016/S0196-0709(87)80007-8
   Furman JM, 1997, NEUROLOGY, V48, P1161, DOI 10.1212/WNL.48.5.1161
   GORDON CR, 1995, J VESTIBUL RES-EQUIL, V5, P363, DOI 10.1016/0957-4271(95)00005-Z
   Huppert D, 1995, J AUDIOL MED, V4, P97
   Kapfhammer HP, 1997, ACTA NEUROL SCAND, V95, P23, DOI 10.1111/j.1600-0404.1997.tb00063.x
   Krafczyk S, 1999, NEUROSCI LETT, V259, P149, DOI 10.1016/S0304-3940(98)00917-3
   MARKS I, 1981, J NEUROL NEUROSUR PS, V44, P387, DOI 10.1136/jnnp.44.5.387
   Querner V, 2002, EXP BRAIN RES, V143, P269, DOI 10.1007/s00221-001-0955-y
   STAHL SM, 1995, SEMIN NEUROL, V15, P126, DOI 10.1055/s-2008-1041016
   SWINSON RP, 1993, COMPR PSYCHIAT, V34, P127, DOI 10.1016/0010-440X(93)90057-B
   Yardley L, 1994, J Audiol Med, V3, P48
NR 16
TC 19
Z9 20
U1 0
U2 1
PU ISRAEL MEDICAL ASSOC JOURNAL
PI RAMAT GAN
PA 2 TWIN TOWERS, 11TH FL, 35 JABOTINSKY ST, PO BOX 3604, RAMAT GAN 52136,
   ISRAEL
SN 1565-1088
J9 ISR MED ASSOC J
JI Isr. Med. Assoc. J.
PD OCT
PY 2003
VL 5
IS 10
BP 720
EP 723
PG 4
WC Medicine, General & Internal
WE Science Citation Index Expanded (SCI-EXPANDED)
SC General & Internal Medicine
GA 733EM
UT WOS:000185987000009
PM 14719468
DA 2025-12-18
ER

PT J
AU Hansson, EE
   Månsson, NO
   Håkansson, A
AF Hansson, EE
   Månsson, NO
   Håkansson, A
TI Balance performance and self-perceived handicap among dizzy patients in
   primary health care
SO SCANDINAVIAN JOURNAL OF PRIMARY HEALTH CARE
LA English
DT Article
DE balance; dizziness; primary health care; self-perceived handicap
ID VESTIBULAR REHABILITATION; POSTURAL STEADINESS; STANDING BALANCE;
   GENERAL-PRACTICE; ELDERLY ADULTS; DIZZINESS; STANCE; YOUNG
AB Objective. To study the diagnostic panorama at a primary health care centre where the physiotherapist is specialized in dizziness. To study balance measures of dizzy patients as well as measures of self-perceived handicap and to analyse whether these measures correlate. Design. Retrospective study of computerized medical records. Setting. A primary health care centre in Malmo, Sweden. Subjects. A total of 119 patients with dizziness, 73 women and 46 men, aged from 22 to 90 years. Main outcome measures. Diagnoses according to specified criteria. Four balance measures: tandem standing, standing on one leg, walking in a figure of eight, and walking heel to toe on a line. The Dizziness Handicap Inventory (DHI). Results. Six different groups of diagnoses were found: multisensory dizziness, peripheral vestibular disorder, dizziness as a symptom caused by whiplash-associated disorder, unspecific dizziness, phobic postural vertigo, and dizziness of cervical origin. The group with multisensory dizziness performed poorer on the balance measures than the other groups. The group with phobic postural vertigo had the highest total scores on DHI, while the vestibular group had the lowest total score. Subjects over 65 years old had more disturbances in balance, but a lower level of self-perceived handicap, than subjects aged 65 or younger. DHI did not correlate with any of the balance measures. Conclusions. Self-perceived handicap, measured with DHI, and disturbed balance, measured with clinical methods, do not necessarily correlate. Elderly patients with dizziness seem to have more disturbances in balance than younger patients but a lower level of self-perceived handicap.
C1 Lund Univ, Dept Clin Sci, Malmo, Sweden.
C3 Lund University
RP Hansson, EE (corresponding author), Lund Univ, Malmo Univ Hosp, Dept Clin Sci, Entrance 59, SE-20502 Malmo, Sweden.
EM eva.ekvall-hansson@med.lu.se
RI Hanson, Eva/AAX-6130-2021
CR AQUILONIUS S, 1994, NEUROLOGI
   Barany R., 1921, Acta Otolaryngol, V2, P434, DOI [DOI 10.3109/00016482009123103, 10.3109/00016482009123103]
   BERG K, 1992, CAN J PUBLIC HLTH, V83, P7
   Bittar R S M, 2002, Rev Laryngol Otol Rhinol (Bord), V123, P61
   BOHANNON RW, 1984, PHYS THER, V64, P1067, DOI 10.1093/ptj/64.7.1067
   BRANDT T, 1994, J NEUROL, V241, P191, DOI 10.1007/BF00863767
   Cavanaugh J., 1999, Neurology Rep, V23, P100
   DROTTNING M, 1995, NORD J PSYCHIAT, V49, P293, DOI 10.3109/08039489509011919
   EKDAHL C, 1989, SCAND J REHABIL MED, V21, P187, DOI 10.2340/165019778921187195
   Godemann F, 2004, J PSYCHOSOM RES, V56, P351, DOI 10.1016/S0022-3999(03)00079-5
   JACOBSON GP, 1990, ARCH OTOLARYNGOL, V116, P424
   Jarlsater S., 2003, Adv Physiother, V5, P137
   JARNLO GB, 1991, ACTA ORTHOP SCAND, V62, P427, DOI 10.3109/17453679108996638
   JOHANSSON G, 1991, Physiotherapy Theory and Practice, V7, P121, DOI 10.3109/09593989109106962
   Johansson M, 2001, OTOLARYNG HEAD NECK, V125, P151, DOI 10.1067/mhn.2001.118127
   Jonsson E, 2005, CLIN BIOMECH, V20, P202, DOI 10.1016/j.clinbiomech.2004.09.008
   Jonsson E, 2004, CLIN BIOMECH, V19, P688, DOI 10.1016/j.clinbiomech.2004.04.002
   Karlberg M, 1996, ARCH PHYS MED REHAB, V77, P874, DOI 10.1016/S0003-9993(96)90273-7
   KROENKE K, 1992, ANN INTERN MED, V117, P898, DOI 10.7326/0003-4819-117-11-898
   Ledin T, 1990, J Vestib Res, V1, P129
   Luxon L M., 1997, Handbook of Vestibular Rehabilitation
   Malterud K, 2004, SCAND J PRIM HEALTH, V22, P11, DOI 10.1080/02813430310000942
   Månsson J, 2004, SCAND J PRIM HEALTH, V22, P6, DOI 10.1080/02813430310003660
   SIXT E, 1987, AGE AGEING, V16, P393, DOI 10.1093/ageing/16.6.393
   Sloane P D, 1994, J Am Board Fam Pract, V7, P1
   TIBBLIN G, 1990, Scandinavian Journal of Primary Health Care, V8, P9, DOI 10.3109/02813439008994923
   WARNER EA, 1992, J GEN INTERN MED, V7, P454, DOI 10.1007/BF02599167
   Whitney SL, 2000, OTOLARYNG CLIN N AM, V33, P659, DOI 10.1016/S0030-6665(05)70232-2
   WITHNEY S, 2004, OTOL NEUROTOL, V25, P139
NR 29
TC 31
Z9 36
U1 0
U2 3
PU TAYLOR & FRANCIS AS
PI OSLO
PA PO BOX 12 POSTHUSET, NO-0051 OSLO, NORWAY
SN 0281-3432
J9 SCAND J PRIM HEALTH
JI Scand. J. Prim. Health Care
PD DEC
PY 2005
VL 23
IS 4
BP 215
EP 220
DI 10.1080/02813430500287299
PG 6
WC Health Care Sciences & Services; Primary Health Care; Medicine, General
   & Internal
WE Science Citation Index Expanded (SCI-EXPANDED)
SC Health Care Sciences & Services; General & Internal Medicine
GA 980VR
UT WOS:000233046800006
PM 16272069
OA Bronze
DA 2025-12-18
ER

PT J
AU Qin, C
   Zhang, RY
   Yan, ZH
AF Qin, Chen
   Zhang, Ruyi
   Yan, Zhihui
TI Research Progress on the Potential Pathogenesis of Persistent
   Postural-Perceptual Dizziness
SO BRAIN AND BEHAVIOR
LA English
DT Review
DE anxiety; cerebral blood flow; functional connectivity; persistent
   postural-perceptual dizziness
ID TEMPOROPARIETAL JUNCTION; PERSONALITY-TRAITS; VISUAL VERTIGO; ANXIETY;
   PLASTICITY; DIAGNOSIS; RESPONSES; DOPAMINE; NEURITIS; STRESS
AB IntroductionPersistent postural-perceptual dizziness (PPPD) is the most prevalent chronic functional dizziness in the clinic. Unsteadiness, dizziness, or non-spinning vertigo are the main symptoms of PPPD, and they are typically aggravated by upright posture, active or passive movement, and visual stimulation. The pathogenesis of PPPD remains incompletely understood, and it cannot be attributed to any specific anatomical defect within the vestibular system. Consequently, there is no objective examination method for the disease, and the diagnosis primarily depends on the symptoms of the patient, which lack specificity.MethodsTo better understand the pathogenesis of PPPD and to aid in the development of novel diagnostic strategies and therapies, we conducted a comprehensive narrative review of the relevant literature. We performed a search for literature in PubMed using the following search phrases: "persistent postural-perceptual dizziness" OR "PPPD" OR "chronic subjective dizziness" OR "functional dizziness" OR "space-motion discomfort" OR "visual vertigo" OR "phobic postural vertigo." The reference list of relevant studies was also screened. The search was limited to publications in English, and the final references were selected based on their relevance to the scope of this review.ResultsThis review summarizes recent studies that have investigated the pathogenesis of PPPD. It is traditionally assumed that PPPD may result from altered postural control strategies, cortical integration of threat assessment and spatial orientation, or abnormal integration of multi-sensory information. Recent studies have shown that the brain structure, activity, structural connectivity, and even cerebral perfusion of patients with PPPD differ from those of healthy individuals. Furthermore, PPPD patients are different from healthy individuals in spatial navigation ability, vestibular perception thresholds, central sensitization, and oxidative stress. These findings provide additional anatomical and behavioral insights into the pathogenesis of PPPD, suggesting that PPPD may arise from shifts in the interactions among emotional, visuo-vestibular, and sensorimotor networks.ConclusionUnderstanding the complex pathogenesis of PPPD is crucial for the development of novel therapeutics against PPPD. Following the existing findings, our review suggests directions for future research.
C1 [Qin, Chen; Yan, Zhihui] Binzhou Med Univ, Yantaishan Hosp, Dept Gen Practice, Yantai, Peoples R China.
   [Zhang, Ruyi] Binzhou Med Univ, Yantaishan Hosp, Dept Cardiol, Yantai, Peoples R China.
C3 Binzhou Medical University; Binzhou Medical University
RP Yan, ZH (corresponding author), Binzhou Med Univ, Yantaishan Hosp, Dept Gen Practice, Yantai, Peoples R China.
EM yanzhihui7602@163.com
RI Zhang, Ruyi/HNS-1802-2023; Yan, Zhihui/MGT-4926-2025
CR Adkin AL, 2000, GAIT POSTURE, V12, P87, DOI 10.1016/S0966-6362(00)00057-6
   Anagnostou E, 2021, OTOL NEUROTOL, V42, pE1318, DOI 10.1097/MAO.0000000000003252
   Axer H, 2020, BRAIN BEHAV, V10, DOI 10.1002/brb3.1864
   Azzi JL, 2022, J VESTIBUL RES-EQUIL, V32, P285, DOI 10.3233/VES-190749
   Balaban CD, 2001, J ANXIETY DISORD, V15, P53, DOI 10.1016/S0887-6185(00)00042-6
   Best C, 2009, NEUROSCIENCE, V164, P1579, DOI 10.1016/j.neuroscience.2009.09.034
   Brake WG, 2004, EUR J NEUROSCI, V19, P1863, DOI 10.1111/j.1460-9568.2004.03286.x
   Breinbauer HA, 2024, BRAIN SCI, V14, DOI 10.3390/brainsci14010016
   Breinbauer HA, 2020, FRONT NEUROL, V10, DOI 10.3389/fneur.2019.01361
   BRONSTEIN AM, 1995, J NEUROL NEUROSUR PS, V59, P472, DOI 10.1136/jnnp.59.5.472
   Castro P, 2022, BRAIN SCI, V12, DOI 10.3390/brainsci12060753
   Cavanna AE, 2006, BRAIN, V129, P564, DOI 10.1093/brain/awl004
   Choi SY, 2021, SCI REP-UK, V11, DOI 10.1038/s41598-021-93940-z
   Christoffel DJ, 2011, REV NEUROSCIENCE, V22, P535, DOI 10.1515/RNS.2011.044
   Cousins S, 2017, ANN CLIN TRANSL NEUR, V4, P340, DOI 10.1002/acn3.386
   Cui LP, 2019, J VESTIBUL RES-EQUIL, V29, P131, DOI 10.3233/VES-190669
   De Vestel C, 2022, FRONT NEUROL, V13, DOI 10.3389/fneur.2022.880714
   Decety J, 2007, NEUROSCIENTIST, V13, P580, DOI 10.1177/1073858407304654
   Eickhoff SB, 2006, HUM BRAIN MAPP, V27, P611, DOI 10.1002/hbm.20205
   Ellmers TJ, 2024, EUR J NEUROL, V31, DOI 10.1111/ene.16148
   Eren OE, 2018, J NEUROL, V265, P63, DOI 10.1007/s00415-018-8894-8
   Fang ZG, 2020, SCI REP-UK, V10, DOI 10.1038/s41598-020-58218-w
   Godemann F, 2005, J PSYCHIATR RES, V39, P529, DOI 10.1016/j.jpsychires.2004.12.006
   Guerraz M, 2001, BRAIN, V124, P1646, DOI 10.1093/brain/124.8.1646
   Hashimoto K, 2022, BIOPSYCHOSOC MED, V16, DOI 10.1186/s13030-022-00235-4
   Heinrichs N, 2007, PSYCHOSOM MED, V69, P700, DOI 10.1097/PSY.0b013e318151a4dd
   Helmchen C, 2024, J NEUROL, V271, P4909, DOI 10.1007/s00415-024-12415-z
   Herdman D, 2022, J NEUROL, V269, P4753, DOI 10.1007/s00415-022-11107-w
   Holle D, 2015, PLOS ONE, V10, DOI 10.1371/journal.pone.0142468
   Ibrahim NMK, 2023, EUR ARCH OTO-RHINO-L, DOI 10.1007/s00405-023-08369-z
   Ichijo K, 2024, J VESTIBUL RES-EQUIL, V34, P133, DOI 10.3233/VES-230034
   Im JJ, 2022, FRONT NEUROL, V13, DOI 10.3389/fneur.2022.868976
   Indovina I, 2015, FRONT BEHAV NEUROSCI, V9, DOI 10.3389/fnbeh.2015.00334
   Indovina I, 2014, J PSYCHOSOM RES, V77, P391, DOI 10.1016/j.jpsychores.2014.09.005
   Jiang WW, 2022, FRONT HUM NEUROSCI, V16, DOI 10.3389/fnhum.2022.759103
   Kazantseva A, 2011, PROG NEURO-PSYCHOPH, V35, P1033, DOI 10.1016/j.pnpbp.2011.02.013
   King S, 2019, SCI REP-UK, V9, DOI 10.1038/s41598-019-50803-y
   Kitazawa M, 2021, FRONT NEUROL, V12, DOI 10.3389/fneur.2021.768718
   Kobel MJ, 2024, OTOL NEUROTOL, V45, P75, DOI 10.1097/MAO.0000000000004053
   Kobel MJ, 2023, FRONT REHABIL SCI, V4, DOI 10.3389/fresc.2023.1142018
   Kobel MJ, 2021, FRONT NEUROL, V12, DOI 10.3389/fneur.2021.643634
   Lee JO, 2018, HUM BRAIN MAPP, V39, P3340, DOI 10.1002/hbm.24080
   Lewis RF, 2011, J VESTIBUL RES-EQUIL, V21, P323, DOI 10.3233/VES-2011-0422
   Lewis RF, 2011, LARYNGOSCOPE, V121, P1124, DOI 10.1002/lary.21723
   Li KZ, 2020, NEUROIMAGE-CLIN, V26, DOI 10.1016/j.nicl.2020.102216
   Li KZ, 2020, BRAIN IMAGING BEHAV, V14, P2176, DOI 10.1007/s11682-019-00168-7
   Liu YJ, 2024, BRAIN CONNECT, V14, P274, DOI 10.1089/brain.2023.0071
   Lubetzky AV, 2021, J VESTIBUL RES-EQUIL, V31, P505, DOI 10.3233/VES-201552
   Maywald M, 2023, NEUROIMAGE-CLIN, V37, DOI 10.1016/j.nicl.2023.103330
   McCaslin DL, 2022, OTOL NEUROTOL, V43, pE243, DOI 10.1097/MAO.0000000000003393
   McEwen BS, 2012, NEUROPHARMACOLOGY, V62, P3, DOI 10.1016/j.neuropharm.2011.07.014
   Mempouo E, 2021, J LARYNGOL OTOL, V135, P887, DOI 10.1017/S0022215121002127
   Merfeld DM, 2011, EXP BRAIN RES, V210, P389, DOI 10.1007/s00221-011-2557-7
   Min S, 2021, J NEUROL, V268, P2523, DOI 10.1007/s00415-021-10427-7
   Miwa T, 2022, WORLD J CLIN CASES, V10, P6811, DOI 10.12998/wjcc.v10.i20.6811
   Mueller M, 2014, EUR J PUBLIC HEALTH, V24, P802, DOI 10.1093/eurpub/ckt171
   Murillo ESP, 2023, J NEUROL NEUROSUR PS, V94, P165, DOI 10.1136/jnnp-2022-329321
   Na S, 2019, J NEURAL TRANSM, V126, P123, DOI 10.1007/s00702-018-1948-3
   Nada EH, 2019, ANN OTO RHINOL LARYN, V128, P323, DOI 10.1177/0003489418823017
   Nigro S, 2019, BRAIN IMAGING BEHAV, V13, P798, DOI 10.1007/s11682-018-9900-6
   Ödman M, 2008, ACTA OTO-LARYNGOL, V128, P1085, DOI 10.1080/00016480701805455
   Passamonti L, 2018, J VESTIBUL RES-EQUIL, V28, P369, DOI 10.3233/VES-190653
   Paulus MP, 2008, DEPRESS ANXIETY, V25, P348, DOI 10.1002/da.20499
   Pavlou M, 2006, J VESTIBUL RES-EQUIL, V16, P223
   Popp P, 2018, ANN CLIN TRANSL NEUR, V5, P717, DOI 10.1002/acn3.570
   Redfern MS, 2007, J ANXIETY DISORD, V21, P704, DOI 10.1016/j.janxdis.2006.09.002
   Riccelli R, 2017, FRONT NEUROL, V8, DOI 10.3389/fneur.2017.00529
   Riccelli R, 2017, HUM BRAIN MAPP, V38, P715, DOI 10.1002/hbm.23411
   Ruthberg JS, 2021, J VESTIBUL RES-EQUIL, V31, P81, DOI 10.3233/VES-201531
   Schaer M, 2008, IEEE T MED IMAGING, V27, P161, DOI 10.1109/TMI.2007.903576
   Schröder L, 2021, FRONT NEUROSCI-SWITZ, V15, DOI 10.3389/fnins.2021.685590
   Seemungal Barry M, 2018, Pract Neurol, V18, P3, DOI [10.1136/practneurol-2017-001817, 10.1136/practneurol-2017-001817]
   Söhsten E, 2016, J VESTIBUL RES-EQUIL, V26, P319, DOI 10.3233/VES-160583
   Staab JP, 2023, NEUROL CLIN, V41, P647, DOI 10.1016/j.ncl.2023.04.003
   Staab JP, 2020, SEMIN NEUROL, V40, P130, DOI 10.1055/s-0039-3402736
   Staab JP, 2017, J VESTIBUL RES-EQUIL, V27, P191, DOI 10.3233/VES-170622
   Staab JP, 2014, J PSYCHOSOM RES, V76, P80, DOI 10.1016/j.jpsychores.2013.11.008
   Staab JP, 2004, LARYNGOSCOPE, V114, P1637, DOI 10.1097/00005537-200409000-00025
   Staab JP, 2003, LARYNGOSCOPE, V113, P1714, DOI 10.1097/00005537-200310000-00010
   Steensnaes MH, 2023, EUR ARCH OTO-RHINO-L, V280, P5285, DOI 10.1007/s00405-023-08040-7
   Storm R, 2024, J NEUROL, V271, P3227, DOI 10.1007/s00415-024-12255-x
   Takeuchi N, 2018, CYBERPSYCH BEH SOC N, V21, P381, DOI 10.1089/cyber.2017.0499
   Tanaka K, 2017, PLOS ONE, V12, DOI 10.1371/journal.pone.0188719
   Teh CSL, 2023, ANN OTO RHINOL LARYN, V132, P566, DOI 10.1177/00034894221111408
   Teh CSL, 2022, J VESTIBUL RES-EQUIL, V32, P373, DOI 10.3233/VES-210087
   Trinidade A, 2023, J NEUROL NEUROSUR PS, V94, P904, DOI 10.1136/jnnp-2022-330196
   Trinidade A, 2021, FRONT NEUROL, V11, DOI 10.3389/fneur.2020.601883
   Tschan R, 2011, J NEUROL, V258, P104, DOI 10.1007/s00415-010-5697-y
   VanEssen DC, 1997, NATURE, V385, P313, DOI 10.1038/385313a0
   Lins EMDV, 2021, INT ARCH OTORHINOLAR, V25, pE355
   Waterston J, 2021, FRONT NEUROL, V12, DOI 10.3389/fneur.2021.795516
   Wood Heather, 2016, Nat Rev Neurol, V12, P126, DOI [10.1038/nrneurol.2016.24, 10.1038/nrneurol.2016.16]
   Woolf CJ, 2011, PAIN, V152, pS2, DOI 10.1016/j.pain.2010.09.030
   Wuehr M, 2013, J NEUROL, V260, P1314, DOI 10.1007/s00415-012-6797-7
   Wurthmann S, 2021, BMC NEUROL, V21, DOI 10.1186/s12883-021-02417-z
   Wurthmann S, 2017, J PSYCHOSOM RES, V103, P95, DOI 10.1016/j.jpsychores.2017.10.007
   Yagi C, 2023, FRONT NEUROL, V14, DOI 10.3389/fneur.2023.1215004
   Yagi C, 2022, FRONT HUM NEUROSCI, V16, DOI 10.3389/fnhum.2022.1056556
   Yagi C, 2021, FRONT NEUROL, V12, DOI 10.3389/fneur.2021.652366
   Yamaguchi T, 2022, J NEUROENG REHABIL, V19, DOI 10.1186/s12984-022-01068-6
   Yan ZH, 2017, INT J AUDIOL, V56, P33, DOI 10.1080/14992027.2016.1211763
   Yang Li, 2021, Lin Chuang Er Bi Yan Hou Tou Jing Wai Ke Za Zhi, V35, P440, DOI 10.13201/j.issn.2096-7993.2021.05.013
   Yu YC, 2018, BIOMED RES INT, V2018, DOI 10.1155/2018/8518631
   Zhang L, 2022, SCI REP-UK, V12, DOI 10.1038/s41598-022-15987-w
   Zhao Yiwen, 2022, Lin Chuang Er Bi Yan Hou Tou Jing Wai Ke Za Zhi, V36, P781, DOI 10.13201/j.issn.2096-7993.2022.10.011
NR 105
TC 3
Z9 3
U1 12
U2 20
PU WILEY
PI HOBOKEN
PA 111 RIVER ST, HOBOKEN, NJ 07030 USA
SN 2162-3279
J9 BRAIN BEHAV
JI Brain Behav.
PD JAN
PY 2025
VL 15
IS 1
AR e70229
DI 10.1002/brb3.70229
PG 16
WC Behavioral Sciences; Neurosciences
WE Science Citation Index Expanded (SCI-EXPANDED)
SC Behavioral Sciences; Neurosciences & Neurology
GA Q7D9T
UT WOS:001386250900001
PM 39740787
OA Green Submitted, gold
DA 2025-12-18
ER

PT J
AU Staab, JP
   Eckhardt-Henn, A
   Horii, A
   Jacob, R
   Strupp, M
   Brandt, T
   Bronstein, A
AF Staab, Jeffrey P.
   Eckhardt-Henn, Annegret
   Horii, Arata
   Jacob, Rolf
   Strupp, Michael
   Brandt, Thomas
   Bronstein, Adolfo
TI Diagnostic criteria for persistent postural-perceptual dizziness (PPPD):
   Consensus document of the committee for the Classification of Vestibular
   Disorders of the Barany Society
SO JOURNAL OF VESTIBULAR RESEARCH-EQUILIBRIUM & ORIENTATION
LA English
DT Article
DE Chronic subjective dizziness; phobic postural vertigo; space motion
   discomfort; visual vertigo; classification; Barany Society
ID CHRONIC SUBJECTIVE DIZZINESS; COGNITIVE-BEHAVIOR THERAPY; VISUAL
   VERTIGO; INTERNATIONAL CLASSIFICATION; BILATERAL VESTIBULOPATHY;
   DOWNBEAT NYSTAGMUS; HEIGHT VERTIGO; SPACE PHOBIA; FOLLOW-UP; ANXIETY
AB This paper presents diagnostic criteria for persistent postural-perceptual dizziness (PPPD) to be included in the International Classification of Vestibular Disorders (ICVD). The term PPPD is new, but the disorder is not. Its diagnostic criteria were derived by expert consensus from an exhaustive review of 30 years of research on phobic postural vertigo, space-motion discomfort, visual vertigo, and chronic subjective dizziness. PPPD manifests with one or more symptoms of dizziness, unsteadiness, or non-spinning vertigo that are present on most days for three months or more and are exacerbated by upright posture, active or passive movement, and exposure to moving or complex visual stimuli. PPPD may be precipitated by conditions that disrupt balance or cause vertigo, unsteadiness, or dizziness, including peripheral or central vestibular disorders, other medical illnesses, or psychological distress. PPPD may be present alone or co-exist with other conditions. Possible subtypes await future identification and validation. The pathophysiologic processes underlying PPPD are not fully known. Emerging research suggests that it may arise from functional changes in postural control mechanisms, multi-sensory information processing, or cortical integration of spatial orientation and threat assessment. Thus, PPPD is classified as a chronic functional vestibular disorder. It is not a structural or psychiatric condition.
C1 [Staab, Jeffrey P.] Mayo Clin, Dept Psychiat & Psychol, 200 1st St SW, Rochester, MN 55905 USA.
   [Staab, Jeffrey P.] Mayo Clin, Dept Otorhinolaryngol Head & Neck Surg, Rochester, MN 55905 USA.
   [Eckhardt-Henn, Annegret] Klinikum Stuttgart, Dept Psychosomat Med, Stuttgart, Germany.
   [Horii, Arata] Niigata Univ, Dept Otorhinolaryngol, Niigata, Japan.
   [Jacob, Rolf] Univ Pittsburgh, Dept Psychiat, Pittsburgh, PA USA.
   [Strupp, Michael; Brandt, Thomas] Ludwig Maximilians Univ Munchen, Univ Hosp, Dept Neurol, Munich, Germany.
   [Strupp, Michael; Brandt, Thomas] Ludwig Maximilians Univ Munchen, Univ Hosp, German Ctr Vertigo & Balance Disorders, Munich, Germany.
   [Bronstein, Adolfo] Imperial Coll London, Div Brain Sci, Neurootol Unit, London, England.
C3 Mayo Clinic; Mayo Clinic; University of Stuttgart; University Stuttgart
   Hospital; Niigata University; Pennsylvania Commonwealth System of Higher
   Education (PCSHE); University of Pittsburgh; University of Munich;
   University of Munich; Imperial College London
RP Staab, JP (corresponding author), Mayo Clin, Dept Psychiat & Psychol, 200 1st St SW, Rochester, MN 55905 USA.
EM staab.jeffrey@mayo.edu
RI Staab, Jeffrey/B-8792-2015
OI Staab, Jeffrey/0000-0002-1516-3131
FU Barany Society; Neuro+Berlin
FX This work was supported by travel grants from the Barany Society and
   Neuro+Berlin, a nonprofit association supporting neurological research.
   Members of the Behavioral Subcommittee gratefully acknowledge the
   support, advice, and recommendations offered by numerous colleagues
   throughout this endeavor. In particular, we appreciate thoughtful
   critiques provided by the Equilibrium Committee of the American Academy
   of Otolaryngology - Head and Neck Surgery and the Japan Society for
   Equilibrium Research as well as individual members of the Barany
   Society, United Kingdom Functional Neurological Forum, and European
   Association of Psychosomatic Medicine.
CR Adkin AL, 2000, GAIT POSTURE, V12, P87, DOI 10.1016/S0966-6362(00)00057-6
   Ahmad H, 2015, J NEUROL SCI, V358, P428, DOI 10.1016/j.jns.2015.09.006
   [Anonymous], BERLIN
   [Anonymous], INT J AUDIOL
   [Anonymous], ANN SOC MED LYON
   [Anonymous], 2019, INT CLASS DIS
   [Anonymous], BERLIN
   [Anonymous], ROME 3 FUNCTIONAL GA
   [Anonymous], ANN MALADIES OREILLE
   [Anonymous], THESIS
   Balaban CD, 2001, J ANXIETY DISORD, V15, P27, DOI 10.1016/S0887-6185(00)00041-4
   Benedikt M., 1870, Allgemeine Wiener Medizinische Zeitung, V15, P488
   Best C, 2009, NEUROSCIENCE, V164, P1579, DOI 10.1016/j.neuroscience.2009.09.034
   Bisdorff A, 2009, J VESTIBUL RES-EQUIL, V19, P1, DOI 10.3233/VES-2009-0343
   Bisdorff AR, 2015, NEUROL CLIN, V33, P541, DOI 10.1016/j.ncl.2015.04.010
   BLES W, 1980, ACTA OTO-LARYNGOL, V89, P534, DOI 10.3109/00016488009127171
   BRANDT T, 1986, MUNCHEN MED WOCHEN, V128, P247
   Brandt T, 2012, J NEUROL, V259, P182, DOI 10.1007/s00415-011-6124-8
   Brandt Thomas, 1996, Neurology, V46, P1515
   Bronstein AM, 1999, CURR OPIN NEUROL, V12, P5, DOI 10.1097/00019052-199902000-00002
   BRONSTEIN AM, 1995, J NEUROL NEUROSUR PS, V59, P472, DOI 10.1136/jnnp.59.5.472
   Brown LA, 1997, GAIT POSTURE, V6, P89, DOI 10.1016/S0966-6362(96)01106-X
   Carpenter MG, 1999, J VESTIBUL RES-EQUIL, V9, P277
   Carter MJ, 2014, THER RECREAT J, V48, P275
   Cha YH, 2009, SEMIN NEUROL, V29, P520, DOI 10.1055/s-0029-1241038
   Combe Andrew., 1831, OBSERVATIONS MENTAL
   Cousins S, 2017, ANN CLIN TRANSL NEUR, V4, P340, DOI 10.1002/acn3.386
   Cousins S, 2014, PLOS ONE, V9, DOI 10.1371/journal.pone.0105426
   Dieterich M, 2016, HAND CLINIC, V139, P447, DOI 10.1016/B978-0-12-801772-2.00037-0
   Edelman S, 2012, AM J OTOLARYNG, V33, P395, DOI 10.1016/j.amjoto.2011.10.009
   Feuerecker R, 2015, J VESTIBUL RES-EQUIL, V25, P67, DOI 10.3233/VES-150547
   Godemann F, 2005, J PSYCHIATR RES, V39, P529, DOI 10.1016/j.jpsychires.2004.12.006
   Guerraz M, 2001, BRAIN, V124, P1646, DOI 10.1093/brain/124.8.1646
   Heinrichs N, 2007, PSYCHOSOM MED, V69, P700, DOI 10.1097/PSY.0b013e318151a4dd
   HOFFMAN RA, 1978, LARYNGOSCOPE, V88, P1127
   Holm L, 2005, J REHABIL MED, V37, P137, DOI 10.1080/16501970510027321
   Holmberg J, 2009, J NEUROL, V256, P1258, DOI 10.1007/s00415-009-5110-x
   Honaker JA, 2010, AM J AUDIOL, V19, P3, DOI 10.1044/1059-0889(2009/09-0013)
   Huppert D, 2005, J NEUROL, V252, P564, DOI 10.1007/s00415-005-0699-x
   Huppert D, 1995, J AUDIOL MED, V4, P97
   Indovina I, 2015, FRONT BEHAV NEUROSCI, V9, DOI 10.3389/fnbeh.2015.00334
   Jacob RG, 2009, J NEUROL NEUROSUR PS, V80, P74, DOI 10.1136/jnnp.2007.136432
   Jacob RG, 1996, AM J PSYCHIAT, V153, P503
   Jacob RG, 2001, J ANXIETY DISORD, V15, P131, DOI 10.1016/S0887-6185(00)00047-5
   JACOB RG, 1993, J PSYCHOPATHOL BEHAV, V15, P299, DOI 10.1007/BF00965035
   JACOB RG, 1985, AM J PSYCHIAT, V142, P715
   Jacob RG., 1989, J ANXIETY DISORD, V3, P117, DOI DOI 10.1016/0887-6185(89)90006-6
   Jacobson RM, 2016, MAYO CLIN PROC, V91, P551, DOI 10.1016/j.mayocp.2016.03.015
   Krafczyk S, 2006, CLIN NEUROPHYSIOL, V117, P1692, DOI 10.1016/j.clinph.2006.04.022
   KUCH K, 1992, CAN J PSYCHIAT, V37, P133, DOI 10.1177/070674379203700212
   Lempert T, 2012, J VESTIBUL RES-EQUIL, V22, P167, DOI 10.3233/VES-2012-0453
   Longridge NS, 2002, J OTOLARYNGOL, V31, P5, DOI 10.2310/7070.2002.19125
   Lopez-Escamez JA, 2015, J VESTIBUL RES-EQUIL, V25, P1, DOI 10.3233/VES-150549
   Mahoney AEJ, 2013, AM J OTOLARYNG, V34, P115, DOI 10.1016/j.amjoto.2012.09.013
   MARKS I, 1981, J NEUROL NEUROSUR PS, V44, P387, DOI 10.1136/jnnp.44.5.387
   MARKS I, 1976, BRIT MED J, V2, P345, DOI 10.1136/bmj.2.6031.345
   McCabe BF., 1975, VESTIBULAR SYSTEM, P299
   Bittar RSM, 2015, BRAZ J OTORHINOLAR, V81, P276, DOI 10.1016/j.bjorl.2014.08.012
   Musher DM, 2016, MAYO CLIN PROC, V91, P634, DOI 10.1016/j.mayocp.2016.01.018
   Nakao M, 2006, J AFFECT DISORDERS, V90, P29, DOI 10.1016/j.jad.2005.09.010
   Neff BA, 2012, OTOL NEUROTOL, V33, P1235, DOI 10.1097/MAO.0b013e31825d644a
   Ödman M, 2008, ACTA OTO-LARYNGOL, V128, P1085, DOI 10.1080/00016480701805455
   PAGE NGR, 1985, J NEUROL NEUROSUR PS, V48, P729, DOI 10.1136/jnnp.48.8.729
   Pandolfo Massimo, 2013, Continuum (Minneap Minn), V19, P1312, DOI 10.1212/01.CON.0000436158.39285.22
   Pavlou M, 2012, J VESTIBUL RES-EQUIL, V22, P273, DOI 10.3233/VES-120462
   Pavlou M, 2006, J VESTIBUL RES-EQUIL, V16, P223
   Pavlou M, 2013, NEUROREHAB NEURAL RE, V27, P208, DOI 10.1177/1545968312461715
   Pinter D, 2017, SCI REP-UK, V7, DOI 10.1038/srep41637
   Querner V, 2000, NEUROSCI LETT, V285, P21, DOI 10.1016/S0304-3940(00)01008-9
   Querner V, 2002, EXP BRAIN RES, V143, P269, DOI 10.1007/s00221-001-0955-y
   Radziej K, 2015, J PSYCHOSOM RES, V79, P123, DOI 10.1016/j.jpsychores.2015.05.005
   Redfern MS, 2007, J ANXIETY DISORD, V21, P704, DOI 10.1016/j.janxdis.2006.09.002
   Schniepp R, 2014, J NEUROL, V261, P738, DOI 10.1007/s00415-014-7259-1
   Spitzer RL, 1999, JAMA-J AM MED ASSOC, V282, P1737, DOI 10.1001/jama.282.18.1737
   Spitzer RL, 2006, ARCH INTERN MED, V166, P1092, DOI 10.1001/archinte.166.10.1092
   Staab JP, 2007, OTOL NEUROTOL, V28, P854, DOI 10.1097/MAO.0b013e31805c74a7
   Staab JP, 2007, ARCH OTOLARYNGOL, V133, P170, DOI 10.1001/archotol.133.2.170
   Staab JP, 2014, J PSYCHOSOM RES, V76, P80, DOI 10.1016/j.jpsychores.2013.11.008
   Staab Jeffrey P, 2012, Continuum (Minneap Minn), V18, P1118, DOI 10.1212/01.CON.0000421622.56525.58
   Staab JP, 2005, ARCH OTOLARYNGOL, V131, P675, DOI 10.1001/archotol.131.8.675
   Staab JP, 2004, LARYNGOSCOPE, V114, P1637, DOI 10.1097/00005537-200409000-00025
   Staab JP, 2003, LARYNGOSCOPE, V113, P1714, DOI 10.1097/00005537-200310000-00010
   Staab JP, 2010, J VESTIBUL RES-EQUIL, V20, P172
   Strupp M, 2017, J VESTIBUL RES-EQUIL, V27, P177, DOI 10.3233/VES-170619
   Strupp M, 2016, J VESTIBUL RES-EQUIL, V26, P409, DOI 10.3233/VES-160589
   Thompson KJ, 2015, J VESTIBUL RES-EQUIL, V25, P97, DOI 10.3233/VES-150551
   Tschan R, 2012, PSYCHOTHER PSYCH MED, V62, P111, DOI 10.1055/s-0032-1304575
   Tschan R, 2011, J NEUROL, V258, P104, DOI 10.1007/s00415-010-5697-y
   von Brevern M, 2015, J VESTIBUL RES-EQUIL, V25, P105, DOI 10.3233/VES-150553
   Wagner JN, 2008, J NEUROL NEUROSUR PS, V79, P672, DOI 10.1136/jnnp.2007.126284
   Whitehead WE, 2002, GASTROENTEROLOGY, V122, P1140, DOI 10.1053/gast.2002.32392
   Whitney SL, 2005, PHYS THER, V85, P443, DOI 10.1093/ptj/85.5.443
   WOLFE F, 1990, ARTHRITIS RHEUM-US, V33, P160, DOI 10.1002/art.1780330203
   Wolfe F, 2010, ARTHRIT CARE RES, V62, P600, DOI 10.1002/acr.20140
   Wuehr M, 2013, J NEUROL, V260, P1314, DOI 10.1007/s00415-012-6797-7
   Yaltho TC, 2014, PARKINSONISM RELAT D, V20, P723, DOI 10.1016/j.parkreldis.2014.03.013
   Yarrow K, 2001, GAIT POSTURE, V13, P27, DOI 10.1016/S0966-6362(00)00097-7
   ZIGMOND AS, 1983, ACTA PSYCHIAT SCAND, V67, P361, DOI 10.1111/j.1600-0447.1983.tb09716.x
NR 98
TC 477
Z9 668
U1 11
U2 88
PU IOS PRESS
PI AMSTERDAM
PA NIEUWE HEMWEG 6B, 1013 BG AMSTERDAM, NETHERLANDS
SN 0957-4271
EI 1878-6464
J9 J VESTIBUL RES-EQUIL
JI J. Vestib. Res.-Equilib. Orientat.
PY 2017
VL 27
IS 4
BP 191
EP 208
DI 10.3233/VES-170622
PG 18
WC Neurosciences; Otorhinolaryngology
WE Science Citation Index Expanded (SCI-EXPANDED); Social Science Citation Index (SSCI)
SC Neurosciences & Neurology; Otorhinolaryngology
GA FK5IB
UT WOS:000413530100002
PM 29036855
OA Green Submitted, Bronze
HC Y
HP N
DA 2025-12-18
ER

PT J
AU Staab, JR
   Ruckenstein, MJ
AF Staab, JR
   Ruckenstein, MJ
TI A psychiatric approach to chronic dizziness
SO PSYCHIATRIC ANNALS
LA English
DT Article
ID PHOBIC POSTURAL VERTIGO; VESTIBULAR REHABILITATION; COMMUNITY SAMPLE;
   SYMPTOMS; ANXIETY; DISORDERS; THERAPY; TRIAL; OUTPATIENTS; DYSFUNCTION
C1 Univ Penn, Hlth Syst, Dept Psychiat, Philadelphia, PA 19104 USA.
   Univ Penn, Hlth Syst, Dept Otorhinolaryngol Head & Neck Surg, Philadelphia, PA 19104 USA.
   Univ Penn, Hlth Syst, Balance Ctr, Philadelphia, PA 19104 USA.
C3 University of Pennsylvania; University of Pennsylvania; University of
   Pennsylvania
RP Staab, JR (corresponding author), Hosp Univ Penn, 3400 Spruce St,Founders Pavil F11-015, Philadelphia, PA 19104 USA.
EM frey.staab@uphs.upenn.edu
CR Balaban CD, 2001, J ANXIETY DISORD, V15, P27, DOI 10.1016/S0887-6185(00)00041-4
   BARMACK NH, 1992, NEUROSCIENCE, V50, P1, DOI 10.1016/0306-4522(92)90376-D
   BRANDT T, 1994, J NEUROL, V241, P191, DOI 10.1007/BF00863767
   CLARK DB, 1994, AM J PSYCHIAT, V151, P1223
   CLARK MR, 1993, PSYCHOSOMATICS, V34, P409, DOI 10.1016/S0033-3182(93)71844-7
   Eckhardt-Henn A, 2003, J ANXIETY DISORD, V17, P369, DOI 10.1016/S0887-6185(02)00226-8
   Furman JM, 2001, OTOL NEUROTOL, V22, P426, DOI 10.1097/00129492-200105000-00035
   Godemann F, 2004, PSYCHOSOM MED, V66, P783, DOI 10.1097/01.psy.0000140004.06247.c9
   Grunfeld EA, 2003, INT J AUDIOL, V42, P161, DOI 10.3109/14992020309090425
   Horii A, 2004, OTOL NEUROTOL, V25, P536, DOI 10.1097/00129492-200407000-00022
   Jacob RG, 2001, J ANXIETY DISORD, V15, P131, DOI 10.1016/S0887-6185(00)00047-5
   Johansson M, 2001, OTOLARYNG HEAD NECK, V125, P151, DOI 10.1067/mhn.2001.118127
   Kapfhammer HP, 1997, ACTA NEUROL SCAND, V95, P23, DOI 10.1111/j.1600-0404.1997.tb00063.x
   KROENKE K, 1989, AM J MED, V86, P262, DOI 10.1016/0002-9343(89)90293-3
   KROENKE K, 1990, ARCH INTERN MED, V150, P1685, DOI 10.1001/archinte.150.8.1685
   Kroenke K, 2000, SOUTH MED J, V93, P160
   Lawson J, 1999, J AM GERIATR SOC, V47, P12, DOI 10.1111/j.1532-5415.1999.tb01895.x
   Lin SI, 2002, J BIOMED SCI, V9, P428
   Mittal VA, 2011, PSYCHIAT RES, V189, P158, DOI 10.1016/j.psychres.2011.06.006
   Monzani D, 2001, J PSYCHOSOM RES, V50, P319, DOI 10.1016/S0022-3999(01)00208-2
   Murray K, 2001, Physiother Res Int, V6, P251, DOI 10.1002/pri.232
   Nakagawa A, 2003, BRAIN RES, V986, P114, DOI 10.1016/S0006-8993(03)03220-7
   Nazareth I, 1999, FAM PRACT, V16, P616, DOI 10.1093/fampra/16.6.616
   Persoons P, 2003, GEN HOSP PSYCHIAT, V25, P316, DOI 10.1016/S0163-8343(03)00072-0
   Pollak L, 2003, OTOLARYNG HEAD NECK, V128, P829, DOI 10.1016/S0194-5998(03)00454-6
   Querner V, 2002, EXP BRAIN RES, V143, P269, DOI 10.1007/s00221-001-0955-y
   Shioiri T, 1996, ACTA PSYCHIAT SCAND, V93, P80, DOI 10.1111/j.1600-0447.1996.tb09806.x
   Sloane P D, 1994, J Am Board Fam Pract, V7, P1
   Staab JP, 2004, LARYNGOSCOPE, V114, P1637, DOI 10.1097/00005537-200409000-00025
   Staab JP, 2003, LARYNGOSCOPE, V113, P1714, DOI 10.1097/00005537-200310000-00010
   Staab JP, 2002, ARCH OTOLARYNGOL, V128, P554, DOI 10.1001/archotol.128.5.554
   Staab JP, 2000, OTOLARYNG CLIN N AM, V33, P617, DOI 10.1016/S0030-6665(05)70230-9
   Yardley L, 1998, BRIT J GEN PRACT, V48, P1131
   Yardley L, 1998, J NEUROL NEUROSUR PS, V65, P679, DOI 10.1136/jnnp.65.5.679
   Yardley L, 2001, J PSYCHOSOM RES, V50, P1, DOI 10.1016/S0022-3999(00)00202-6
NR 35
TC 3
Z9 4
U1 0
U2 3
PU SLACK INC
PI THOROFARE
PA 6900 GROVE RD, THOROFARE, NJ 08086 USA
SN 0048-5713
EI 1938-2456
J9 PSYCHIAT ANN
JI Psychiatr. Ann.
PD APR
PY 2005
VL 35
IS 4
BP 330
EP 338
PG 9
WC Psychiatry
WE Social Science Citation Index (SSCI)
SC Psychiatry
GA 948MP
UT WOS:000230720300012
DA 2025-12-18
ER

PT J
AU Trinidade, A
   Cabreira, V
   Kaski, D
   Goebel, J
   Staab, J
   Popkirov, S
   Stone, J
AF Trinidade, Aaron
   Cabreira, Veronica
   Kaski, Diego
   Goebel, Joel
   Staab, Jeffrey
   Popkirov, Stoyan
   Stone, Jon
TI Treatment of Persistent Postural-Perceptual Dizziness (PPPD)
SO CURRENT TREATMENT OPTIONS IN NEUROLOGY
LA English
DT Review
DE Persistent postural-perceptual dizziness; PPPD; Treatment; Vestibular
   rehabilitation; Cognitive behavioural therapy; Serotonin reuptake
   inhibitors
ID CHRONIC SUBJECTIVE DIZZINESS; COGNITIVE-BEHAVIOR THERAPY; VESTIBULAR
   REHABILITATION; FOLLOW-UP; VERTIGO; ANXIETY; PREDICTORS; DISORDERS;
   HANDICAPS; SYMPTOMS
AB Purpose of ReviewWhen persistent postural-perceptual dizziness (PPPD) entered the diagnostic nomenclature in 2017, treatment options were adopted from its predecessors, including use of vestibular rehabilitation, psychotherapy, and serotonin reuptake inhibitors. Individualised treatment may require additional interventions to cover the full range of precipitating and perpetuating factors and medical and psychiatric comorbidities associated with PPPD. This article aims to review available and emerging treatment strategies for this prevalent functional neurological disorder and provides practical recommendations for personalising therapy.Recent FindingsAs our knowledge of the underlying causes of PPPD continues to grow, evidence for the best treatment approach is still limited but accumulating. Vestibular rehabilitation, cognitive-behavioural therapy (CBT), and serotonin reuptake inhibitors, alone or in combination, can be beneficial with similar treatment effects in reducing dizziness handicap scores. Newer treatments that have been explored include self-help programmes of vestibular exercises, virtual reality, and electrical stimulation therapies.For individuals with PPPD, vestibular rehabilitation, CBT, and medication, and ideally for many patients a combination of more than one of these, can assist in breaking a cycle of maladaptive balance control that reinforces patient symptoms. Further evidence from larger randomised controlled studies with longer follow-up periods is needed.
C1 [Trinidade, Aaron] Southend Univ Hosp, Dept Otolaryngol, Southend On Sea, England.
   [Trinidade, Aaron] Anglia Ruskin Univ, Sch Med, Med Sch, Chelmsford, England.
   [Cabreira, Veronica; Stone, Jon] Univ Edinburgh, Ctr Clin Brain Sci, Edinburgh, Scotland.
   [Kaski, Diego] UCL, Dept Clin & Movement Neurosci, London, England.
   [Goebel, Joel] Washington Univ St Louis, Sch Med, Dept Otolaryngol, St Louis, MO USA.
   [Staab, Jeffrey] Mayo Clin, Dept Psychiat & Psychol, Rochester, MN USA.
   [Staab, Jeffrey] Mayo Clin, Dept Otorhinolaryngol Head & Neck Surg, Rochester, MN USA.
   [Popkirov, Stoyan] Ruhr Univ Bochum, Univ Hosp Knappschaftskrankenhaus Bochum, Dept Neurol, Bochum, Germany.
C3 Anglia Ruskin University; University of Edinburgh; University of London;
   University College London; Washington University (WUSTL); Mayo Clinic;
   Mayo Clinic; Ruhr University Bochum
RP Trinidade, A (corresponding author), Southend Univ Hosp, Dept Otolaryngol, Southend On Sea, England.; Trinidade, A (corresponding author), Anglia Ruskin Univ, Sch Med, Med Sch, Chelmsford, England.
EM aaron.trinidade@nhs.net
RI ; Popkirov, Stoyan/JJC-5951-2023; Stone, Jon/C-3119-2014; Staab,
   Jeffrey/B-8792-2015; Kaski, Diego/GQY-5716-2022; Cabreira,
   Verónica/ACQ-2330-2022
OI Cabreira, Veronica/0000-0001-9945-7681; Popkirov,
   Stoyan/0000-0001-6168-0036
CR Axer H, 2020, BRAIN BEHAV, V10, DOI 10.1002/brb3.1864
   Aybek S., 2022, BMJ, V24
   Best C, 2015, BEHAV NEUROL, V2015, DOI 10.1155/2015/456850
   Best C, 2009, ANN NY ACAD SCI, V1164, P334, DOI 10.1111/j.1749-6632.2009.03847.x
   BRANDT T, 1994, J NEUROL, V241, P191, DOI 10.1007/BF00863767
   Breinbauer HA, 2020, FRONT NEUROL, V10, DOI 10.3389/fneur.2019.01361
   Castro P, 2022, BRAIN SCI, V12, DOI 10.3390/brainsci12060753
   Choi SY, 2021, SCI REP-UK, V11, DOI 10.1038/s41598-021-93940-z
   Cousins S, 2017, ANN CLIN TRANSL NEUR, V4, P340, DOI 10.1002/acn3.386
   Dieterich M, 2017, CURR OPIN NEUROL, V30, P107, DOI 10.1097/WCO.0000000000000417
   Edelman S, 2012, AM J OTOLARYNG, V33, P395, DOI 10.1016/j.amjoto.2011.10.009
   Eldoen G, 2021, BRAIN BEHAV, V11, DOI 10.1002/brb3.2346
   Eren OE, 2018, J NEUROL, V265, P63, DOI 10.1007/s00415-018-8894-8
   Gamble R, 2023, J VESTIBUL RES-EQUIL, V33, P89, DOI 10.3233/VES-220059
   Godemann F, 2005, J PSYCHIATR RES, V39, P529, DOI 10.1016/j.jpsychires.2004.12.006
   Goto F, 2012, J PSYCHOSOM RES, V72, P410, DOI 10.1016/j.jpsychores.2012.01.017
   Goto Fumiyuki, 2008, Cases J, V1, P189, DOI 10.1186/1757-1626-1-189
   Heinrichs N, 2007, PSYCHOSOM MED, V69, P700, DOI 10.1097/PSY.0b013e318151a4dd
   Herdman D, 2022, J NEUROL, V269, P4753, DOI 10.1007/s00415-022-11107-w
   Herdman D, 2021, J VESTIBUL RES-EQUIL, V31, DOI 10.3233/VES-201518
   Holmberg J, 2006, J NEUROL, V253, P500, DOI 10.1007/s00415-005-0050-6
   Holmberg JM., 2020, Perspect ASHA Spec Interest Group, V5, P181
   Horii A, 2004, OTOL NEUROTOL, V25, P536, DOI 10.1097/00129492-200407000-00022
   Horii A, 2007, J VESTIBUL RES-EQUIL, V17, P1
   Horii A, 2016, J VESTIBUL RES-EQUIL, V26, P335, DOI 10.3233/VES-160582
   Huppert D, 2005, J NEUROL, V252, P564, DOI 10.1007/s00415-005-0699-x
   Im JJ, 2022, FRONT NEUROL, V13, DOI 10.3389/fneur.2022.868976
   Indovina I, 2021, J CLIN MED, V10, DOI 10.3390/jcm10184274
   Issak S., 2023, BRAIN INJURY, V8, P1
   Jacob RG, 2001, J ANXIETY DISORD, V15, P131, DOI 10.1016/S0887-6185(00)00047-5
   JACOBSON GP, 1990, ARCH OTOLARYNGOL, V116, P424
   Jordbru AA, 2014, J REHABIL MED, V46, P181, DOI 10.2340/16501977-1246
   Kaski D, 2016, J NEUROL NEUROSUR PS, V87, P1389, DOI 10.1136/jnnp-2016-313608
   Kuwabara J, 2020, AM J OTOLARYNG, V41, DOI 10.1016/j.amjoto.2020.102609
   Limburg K, 2021, J CLIN MED, V10, DOI 10.3390/jcm10102215
   Mahoney AEJ, 2013, AM J OTOLARYNG, V34, P115, DOI 10.1016/j.amjoto.2012.09.013
   Maund E, 2019, ANN FAM MED, V17, P52, DOI 10.1370/afm.2336
   McCaslin DL, 2022, OTOL NEUROTOL, V43, pE243, DOI 10.1097/MAO.0000000000003393
   Mempouo E, 2021, J LARYNGOL OTOL, V135, P887, DOI 10.1017/S0022215121002127
   Min S, 2021, J NEUROL, V268, P2523, DOI 10.1007/s00415-021-10427-7
   Miwa T, 2022, WORLD J CLIN CASES, V10, P6811, DOI 10.12998/wjcc.v10.i20.6811
   Morisod B, 2017, J VESTIBUL RES-EQUIL, V27, P305, DOI 10.3233/VES-170628
   Murillo ESP, 2023, J NEUROL NEUROSUR PS, V94, P165, DOI 10.1136/jnnp-2022-329321
   Nada EH, 2019, ANN OTO RHINOL LARYN, V128, P323, DOI 10.1177/0003489418823017
   Nielsen G, 2017, J NEUROL NEUROSUR PS, V88, P484, DOI 10.1136/jnnp-2016-314408
   Nielsen G, 2015, J NEUROL NEUROSUR PS, V86, P1113, DOI 10.1136/jnnp-2014-309255
   Obermann M, 2015, J NEUROL, V262, P2083, DOI 10.1007/s00415-015-7803-7
   Oliveira LM, 2021, FRONT NEUROL, V11, DOI 10.3389/fneur.2020.609988
   Palm U, 2019, EUR ARCH PSY CLIN N, V269, P269, DOI 10.1007/s00406-018-0894-2
   Pavlou M, 2004, J NEUROL, V251, P983, DOI 10.1007/s00415-004-0476-2
   Popkirov S, 2018, CURR TREAT OPTION NE, V20, DOI 10.1007/s11940-018-0535-0
   Popkirov Stoyan, 2018, Pract Neurol, V18, P5, DOI [10.1136/practneurol-2017-001809, 10.1136/practneurol-2017-001809]
   RASCOL O, 1995, DRUGS, V50, P777, DOI 10.2165/00003495-199550050-00002
   Schmid DA, 2018, J PSYCHOSOM RES, V105, P21, DOI 10.1016/j.jpsychores.2017.11.020
   Schröder L, 2021, FRONT NEUROSCI-SWITZ, V15, DOI 10.3389/fnins.2021.685590
   Staab JP, 2017, J VESTIBUL RES-EQUIL, V27, P191, DOI 10.3233/VES-170622
   Staab JP, 2011, J VESTIBUL RES-EQUIL, V21, P331, DOI 10.3233/VES-2011-0426
   Staab JP, 2011, NEUROREHABILITATION, V29, P179, DOI 10.3233/NRE-2011-0693
   Staab JP, 2005, ARCH OTOLARYNGOL, V131, P675, DOI 10.1001/archotol.131.8.675
   Staab JP, 2004, LARYNGOSCOPE, V114, P1637, DOI 10.1097/00005537-200409000-00025
   Staab JP, 2002, ARCH OTOLARYNGOL, V128, P554, DOI 10.1001/archotol.128.5.554
   Stone J, 2016, HAND CLINIC, V139, P543, DOI 10.1016/B978-0-12-801772-2.00044-8
   Stone Jon, 2016, Pract Neurol, V16, P7, DOI 10.1136/practneurol-2015-001241
   Stone J, 2012, NEUROLOGY, V79, P282, DOI 10.1212/WNL.0b013e31825fdf63
   Teggi R, 2020, OTOL NEUROTOL, V41, pE70, DOI 10.1097/MAO.0000000000002446
   Teh CSL, 2023, ANN OTO RHINOL LARYN, V132, P566, DOI 10.1177/00034894221111408
   Thompson KJ, 2015, J VESTIBUL RES-EQUIL, V25, P97, DOI 10.3233/VES-150551
   Toshishige Y, 2020, ACTA OTO-LARYNGOL, V140, P827, DOI 10.1080/00016489.2020.1772994
   Trinidade A, 2023, J NEUROL NEUROSUR PS, V94, P904, DOI 10.1136/jnnp-2022-330196
   Trinidade A, 2018, OTOL NEUROTOL, V39, P1291, DOI 10.1097/MAO.0000000000002010
   Tschan R, 2012, PSYCHOTHER PSYCH MED, V62, P111, DOI 10.1055/s-0032-1304575
   Waterston J, 2021, FRONT NEUROL, V12, DOI 10.3389/fneur.2021.795516
   Webster KE, 2023, COCHRANE DB SYST REV, DOI 10.1002/14651858.CD015333.pub2
   Webster KE, 2023, COCHRANE DB SYST REV, DOI 10.1002/14651858.CD015188.pub2
   Whalley MG, 2017, COGN BEHAV PRACT, V24, P72, DOI 10.1016/j.cbpra.2016.03.003
   Wurthmann S, 2021, BMC NEUROL, V21, DOI 10.1186/s12883-021-02417-z
   Yagi C., 2021, OTOL NEUROTOL, V42, pe1618, DOI DOI 10.1097/MAO.0000000000003340
   Yamaguchi T, 2022, J NEUROENG REHABIL, V19, DOI 10.1186/s12984-022-01068-6
   Yu YC, 2018, BIOMED RES INT-UK, V2018, P1
   Zaidi SFM, 2022, ELECTRONICS-SWITZ, V11, DOI 10.3390/electronics11010142
   Zhao Yiwen, 2022, Lin Chuang Er Bi Yan Hou Tou Jing Wai Ke Za Zhi, V36, P781, DOI 10.13201/j.issn.2096-7993.2022.10.011
NR 81
TC 6
Z9 7
U1 6
U2 39
PU CURRENT MEDICINE GROUP
PI PHILADELPHIA
PA 400 MARKET STREET, STE 700, PHILADELPHIA, PA 19106 USA
SN 1092-8480
EI 1534-3138
J9 CURR TREAT OPTION NE
JI Curr. Treat. Options Neurol.
PD SEP
PY 2023
VL 25
IS 9
BP 281
EP 306
DI 10.1007/s11940-023-00761-8
EA AUG 2023
PG 26
WC Clinical Neurology
WE Science Citation Index Expanded (SCI-EXPANDED)
SC Neurosciences & Neurology
GA Q8MU0
UT WOS:001051146300001
DA 2025-12-18
ER

PT J
AU Anagnostou, E
   Stavropoulou, G
   Zachou, A
   Kararizou, E
AF Anagnostou, Evangelos
   Stavropoulou, Georgia
   Zachou, Athena
   Kararizou, Evangelia
TI Spectral Composition of Body Sway in Persistent Postural-Perceptual
   Dizziness
SO OTOLOGY & NEUROTOLOGY
LA English
DT Article
DE Balance; Persistent postural-perceptual dizziness; Posturography; PPPD;
   Vertigo; Vestibular system
ID VERTIGO
AB Objective: Previous studies in phobic postural vertigo patients showed characteristic frequency changes in body sway fluctuations, raising the question whether similar spectral changes can be also observed in the recently defined syndrome of persistent postural-perceptual dizziness (PPPD). Study design: Cross-sectional prospective study. Setting: Tertiary referral center. Subjects: Sixty-one PPPD patients and 41 healthy controls. Interventions: Static balance was assessed while standing on firm surface with eyes open or closed (conditions 1 and 2) and while standing on foam with eyes open or closed (conditions 3 and 4). Postural sway was analyzed by means of time (sway area and standard deviation) and frequency domain metrics. The latter was based on comparisons of the percentage of energy in each of three frequency bands: low (0-0.5 Hz), middle (0.05-2 Hz), and high frequency (2-20 Hz). Main outcome measure: Stabilometric time and frequency domain parameters. Results: Time domain metrics deteriorated significantly from conditions 1 through condition 4 in patients and controls. Spectral changes, however, were more abundant in PPPD subjects than in controls. Patients showed increased low frequency, but decreased high frequency spectral power in condition 3 as compared to condition 2. Dizziness Handicap Inventory score was positively correlated with middle frequency and negatively correlated with low frequency fluctuations. Conclusions: We conclude that PPPD patients exhibit a time domain sway pattern in different conditions which is grossly similar to that of controls. However, sensory feedback conditions with equal sway area show unique differences in their spectral content in PPPD patients. Moreover, perceived severity of dizziness is associated with greater body oscillations in the middle frequency band.
C1 [Anagnostou, Evangelos; Stavropoulou, Georgia; Zachou, Athena; Kararizou, Evangelia] Univ Athens, Eginit Hosp, Dept Neurol, Vas Sophias Ave 74, Athens 11528, Greece.
C3 National & Kapodistrian University of Athens
RP Anagnostou, E (corresponding author), Univ Athens, Eginit Hosp, Dept Neurol, Vas Sophias Ave 74, Athens 11528, Greece.
EM eanagnost@eginitio.uoa.gr
RI Anagnostou, Evangelos/A-1431-2010; Zachou, Athena/JCE-2589-2023
CR Alessandrini M, 2003, NEUROREPORT, V14, P1075, DOI 10.1097/01.wnr.0000070827.57864.49
   Anagnostou E, 2019, EUR J NEUROL, V26, P319, DOI 10.1111/ene.13815
   Aoki M, 2014, GAIT POSTURE, V40, P435, DOI 10.1016/j.gaitpost.2014.05.013
   BRANDT T, 1986, MUNCHEN MED WOCHEN, V128, P247
   Brandt T, 2015, J NEUROL, V262, P1977, DOI 10.1007/s00415-015-7826-0
   Brandt Thomas, 1996, Neurology, V46, P1515
   BRONSTEIN AM, 1995, J NEUROL NEUROSUR PS, V59, P472, DOI 10.1136/jnnp.59.5.472
   CEVETTE MJ, 1995, OTOLARYNG HEAD NECK, V112, P676, DOI 10.1016/S0194-5998(95)70175-3
   Cousins S, 2014, PLOS ONE, V9, DOI 10.1371/journal.pone.0105426
   Fujimoto C, 2015, NEUROSCI LETT, V585, P92, DOI 10.1016/j.neulet.2014.11.033
   Fujimoto C, 2009, CLIN NEUROPHYSIOL, V120, P1408, DOI 10.1016/j.clinph.2009.05.002
   Godemann F, 2004, PSYCHOSOM MED, V66, P783, DOI 10.1097/01.psy.0000140004.06247.c9
   Habs M, 2020, J NEUROL, V267, P212, DOI 10.1007/s00415-020-10150-9
   Hellebrandt FA, 1938, AM J PHYSIOL, V121, P471, DOI 10.1152/ajplegacy.1938.121.2.471
   Huppert D, 1995, J AUDIOL MED, V4, P97
   Jacob RG., 1989, J ANXIETY DISORD, V3, P117, DOI DOI 10.1016/0887-6185(89)90006-6
   Krafczyk S, 1999, NEUROSCI LETT, V259, P149, DOI 10.1016/S0304-3940(98)00917-3
   MAURITZ KH, 1980, EXP BRAIN RES, V38, P117
   NASHNER LM, 1989, PROG BRAIN RES, V80, P411
   POWELL GM, 1984, J MOTOR BEHAV, V16, P424
   Querner V, 2000, NEUROSCI LETT, V285, P21, DOI 10.1016/S0304-3940(00)01008-9
   Querner V, 2002, EXP BRAIN RES, V143, P269, DOI 10.1007/s00221-001-0955-y
   Schniepp R, 2013, FRONT NEUROL, V4, DOI 10.3389/fneur.2013.00115
   SOAMES RW, 1982, EUR J APPL PHYSIOL O, V49, P169, DOI 10.1007/BF02334065
   Söhsten E, 2016, J VESTIBUL RES-EQUIL, V26, P319, DOI 10.3233/VES-160583
   Staab JP, 2007, ARCH OTOLARYNGOL, V133, P170, DOI 10.1001/archotol.133.2.170
   Staab JP, 2017, J VESTIBUL RES-EQUIL, V27, P191, DOI 10.3233/VES-170622
   Staab JP, 2004, LARYNGOSCOPE, V114, P1637, DOI 10.1097/00005537-200409000-00025
   Teggi R, 2020, OTOL NEUROTOL, V41, pE70, DOI 10.1097/MAO.0000000000002446
   THOMAS DP, 1959, J ANAT, V93, P524
   Trinidade A, 2018, OTOL NEUROTOL, V39, P1291, DOI 10.1097/MAO.0000000000002010
   Visser JE, 2008, CLIN NEUROPHYSIOL, V119, P2424, DOI 10.1016/j.clinph.2008.07.220
   Wuehr M, 2013, J NEUROL, V260, P1314, DOI 10.1007/s00415-012-6797-7
   Zachou A, 2020, J NEUROL, V267, P1846, DOI 10.1007/s00415-020-09820-5
NR 34
TC 8
Z9 9
U1 0
U2 3
PU LIPPINCOTT WILLIAMS & WILKINS
PI PHILADELPHIA
PA TWO COMMERCE SQ, 2001 MARKET ST, PHILADELPHIA, PA 19103 USA
SN 1531-7129
EI 1537-4505
J9 OTOL NEUROTOL
JI Otol. Neurotol.
PD OCT
PY 2021
VL 42
IS 9
BP E1318
EP E1326
DI 10.1097/MAO.0000000000003252
PG 9
WC Clinical Neurology; Otorhinolaryngology
WE Science Citation Index Expanded (SCI-EXPANDED)
SC Neurosciences & Neurology; Otorhinolaryngology
GA UP8YL
UT WOS:000695659100024
PM 34172667
DA 2025-12-18
ER

PT J
AU Söhsten, E
   Bittar, RSM
   Staab, JP
AF Sohsten, Eliane
   Bittar, Roseli S. M.
   Staab, Jeffrey P.
TI Posturographic profile of patients with persistent postural-perceptual
   dizziness on the sensory organization test
SO JOURNAL OF VESTIBULAR RESEARCH-EQUILIBRIUM & ORIENTATION
LA English
DT Article
DE Posturography; Sensory Organization Test; vestibular function tests;
   persistent postural-perceptual dizziness; anxiety
ID PERSONALITY-TRAITS; ANXIETY; REHABILITATION
AB BACKGROUND/OBJECTIVE: Persistent postural-perceptual dizziness (PPPD) was defined by expert consensus for the forthcoming International Classification of Diseases, 11th edition. Its diagnostic criteria were derived from phobic postural vertigo and chronic subjective dizziness. Two key symptoms are postural unsteadiness and visually induced dizziness. We observed that patients with PPPD tended to perform poorly on multiple conditions of the EquiTest (R) Sensory Organization Test (SOT) and sought to investigate this phenomenon systematically.
   METHODS: We examined cross-sectional, pair-wise group differences in mean scores from SOT conditions 1-6 and composite scores among 20 patients with PPPD, 15 patients recovered from acute vestibular syndromes, and 15 normal individuals (all female, 43 +/- 9 years old). We also compared proportions of patients in each group with abnormal sensory analyses, and poor performance across multiple conditions.
   RESULTS: Patients with PPPD had significantly lower mean scores than normal individuals on conditions 2-6 and the composite, and lower than recovered patients on conditions 2-3. Recovered patients had significantly lower mean scores than normal individuals on conditions 4-6 and the composite. Patients with PPPD had the greatest likelihood of abnormal sensory analyses.
   CONCLUSIONS: Patients with PPPD had difficulties with postural control across multiple sensory challenges, consistent with postulated neurophysiologic mechanisms of this condition.
C1 [Sohsten, Eliane] Univ Sao Paulo, Sch Med, Hosp Clin, Dept Otorhinolaryngol,Div Otoneurol, Sao Paulo, SP, Brazil.
   [Bittar, Roseli S. M.] Univ Sao Paulo, Sch Med, Dept Otorhinolaryngol, Div Otoneurol, Sao Paulo, SP, Brazil.
   [Staab, Jeffrey P.] Mayo Clin, Dept Psychiat & Psychol, Rochester, MN USA.
C3 Universidade de Sao Paulo; Universidade de Sao Paulo; Mayo Clinic
RP Söhsten, E (corresponding author), Alameda Lorena 965-12, BR-01424001 Sao Paulo, SP, Brazil.
EM elianesohsten@gmail.com
RI ; Staab, Jeffrey/B-8792-2015; Bittar, Roseli/G-3609-2012
OI bittar, roseli saraiva moreira/0000-0001-8731-8908; Staab,
   Jeffrey/0000-0002-1516-3131; 
FU Fundacao de Amparo a Pesquisa do Estado de Sao Paulo (FAPESP)
   [11/51266-5]
FX Fundacao de Amparo a Pesquisa do Estado de Sao Paulo (FAPESP) Protocol
   number: 11/51266-5 for financial support.
CR Adkin AL, 2000, GAIT POSTURE, V12, P87, DOI 10.1016/S0966-6362(00)00057-6
   Alsalaheen BA, 2010, J NEUROL PHYS THER, V34, P87, DOI 10.1097/NPT.0b013e3181dde568
   [Anonymous], ICD 11 BET DRAFT
   Badke MB, 2004, ARCH PHYS MED REHAB, V85, P227, DOI 10.1016/j.apmr.2003.06.006
   BLACK FO, 1985, AM J OTOL, P39
   Borel L, 2002, BRAIN, V125, P880, DOI 10.1093/brain/awf085
   Brandt Thomas, 1996, Neurology, V46, P1515
   CEVETTE MJ, 1995, OTOLARYNG HEAD NECK, V112, P676, DOI 10.1016/S0194-5998(95)70175-3
   Cousins S, 2014, PLOS ONE, V9, DOI 10.1371/journal.pone.0105426
   DIFABIO RP, 1995, PHYS THER, V75, P180, DOI 10.1093/ptj/75.3.180
   Hainaut JP, 2011, GAIT POSTURE, V33, P604, DOI 10.1016/j.gaitpost.2011.01.017
   Holmberg J, 2009, J NEUROL, V256, P1258, DOI 10.1007/s00415-009-5110-x
   Indovina I, 2014, J PSYCHOSOM RES, V77, P391, DOI 10.1016/j.jpsychores.2014.09.005
   Jacob RG, 2009, J NEUROL NEUROSUR PS, V80, P74, DOI 10.1136/jnnp.2007.136432
   Lang EE, 2010, IRISH J MED SCI, V179, P173, DOI 10.1007/s11845-010-0465-7
   Mallinson A., 2008, DIFFERENTIATING APHY
   Mallinson AI, 2005, OTOL NEUROTOL, V26, P686, DOI 10.1097/01.mao.0000169639.48193.fb
   Nagai K, 2012, AGING CLIN EXP RES, V24, P157, DOI 10.3275/7716
   NASHNER LM, 1982, J NEUROSCI, V2, P536
   Ödman M, 2008, ACTA OTO-LARYNGOL, V128, P1085, DOI 10.1080/00016480701805455
   Querner V, 2000, NEUROSCI LETT, V285, P21, DOI 10.1016/S0304-3940(00)01008-9
   Redfern MS, 2007, J ANXIETY DISORD, V21, P704, DOI 10.1016/j.janxdis.2006.09.002
   Schniepp R, 2013, FRONT NEUROL, V4, DOI 10.3389/fneur.2013.00115
   Shepard N.T., 2008, BALANCE FUNCTION ASS, P339
   Staab J., 2014, J VESTIBUL RES-EQUIL, V24, P93
   Staab JP, 2007, ARCH OTOLARYNGOL, V133, P170, DOI 10.1001/archotol.133.2.170
   Staab JP, 2014, J PSYCHOSOM RES, V76, P80, DOI 10.1016/j.jpsychores.2013.11.008
   Staab JP, 2013, SEMIN NEUROL, V33, P297, DOI 10.1055/s-0033-1356462
   Staab Jeffrey P, 2012, Continuum (Minneap Minn), V18, P1118, DOI 10.1212/01.CON.0000421622.56525.58
   Tjernström F, 2015, GAIT POSTURE, V42, P27, DOI 10.1016/j.gaitpost.2014.12.007
   Tschan R, 2011, J NEUROL, V258, P104, DOI 10.1007/s00415-010-5697-y
   Wuehr M, 2013, J NEUROL, V260, P1314, DOI 10.1007/s00415-012-6797-7
   Wuehr M., 2014, PHYSL REP, V182
NR 33
TC 51
Z9 66
U1 1
U2 33
PU IOS PRESS
PI AMSTERDAM
PA NIEUWE HEMWEG 6B, 1013 BG AMSTERDAM, NETHERLANDS
SN 0957-4271
EI 1878-6464
J9 J VESTIBUL RES-EQUIL
JI J. Vestib. Res.-Equilib. Orientat.
PY 2016
VL 26
IS 3
BP 319
EP 326
DI 10.3233/VES-160583
PG 8
WC Neurosciences; Otorhinolaryngology
WE Science Citation Index Expanded (SCI-EXPANDED)
SC Neurosciences & Neurology; Otorhinolaryngology
GA DS1FK
UT WOS:000380341000004
PM 27392836
DA 2025-12-18
ER

PT J
AU Krafczyk, S
   Schlamp, V
   Dieterich, M
   Haberhauer, P
   Brandt, T
AF Krafczyk, S
   Schlamp, V
   Dieterich, M
   Haberhauer, P
   Brandt, T
TI Increased body sway at 3.5-8 Hz in patients with phobic postural vertigo
SO NEUROSCIENCE LETTERS
LA English
DT Article
DE psychogenic vertigo; phobic postural vertigo; body sway; posturography;
   power spectrum
ID ANTAGONIST MUSCLES; POSTUROGRAPHY; MALINGERERS; ACTIVATION
AB Postural sway during upright stance was analyzed in 12 patients with phobic postural vertigo (PPV) and in 12 age-matched healthy volunteers. Recordings were made under different conditions (with the eyes open or closed): when standing on a foam rubber pad with the head upright, turned 30 degrees to the right or left, or during 1 Hz horizontal head oscillations. Sway analysis included calculation of sway path, of root mean square values of sway and of the power spectrum of sway in fore/aft and lateral directions. There was a significant increase in sway activity in the 3.53-8 Hz frequency band in patients with PPV. This did not impair objective postural stability. Increase in higher frequency sway activity may simply reflect a change in postural strategy rather than a sensorimotor dysfunction. The patients' conscious control of stance may augment co-activation of anti-gravity muscles, a strategy applied by normal subjects when performing demanding balancing tasks. (C) 1999 Elsevier Science ireland Ltd. All rights reserved.
C1 Univ Munich, Dept Neurol, D-81377 Munich, Germany.
C3 University of Munich
RP Krafczyk, S (corresponding author), Univ Munich, Dept Neurol, Marchioninistr 15, D-81377 Munich, Germany.
CR BRANDT T, 1981, ANN NY ACAD SCI, V374, P636, DOI 10.1111/j.1749-6632.1981.tb30907.x
   BRANDT T, 1994, J NEUROL, V241, P191, DOI 10.1007/BF00863767
   Brandt Thomas, 1996, Neurology, V46, P1515
   CEVETTE MJ, 1995, OTOLARYNG HEAD NECK, V112, P676, DOI 10.1016/S0194-5998(95)70175-3
   Chou CP, 1997, BIOL CYBERN, V76, P285, DOI 10.1007/s004220050340
   DE LUCA CJ, 1987, J NEUROPHYSIOL, V58, P525, DOI 10.1152/jn.1987.58.3.525
   Goebel JA, 1997, OTOLARYNG HEAD NECK, V117, P293, DOI 10.1016/S0194-5998(97)70116-5
   HUFSCHMIDT A, 1980, ARCH PSYCHIAT NERVEN, V228, P135, DOI 10.1007/BF00365601
   Jacob RG, 1997, PSYCHOSOM MED, V59, P323, DOI 10.1097/00006842-199705000-00016
   KANTNER RM, 1991, AM J OTOLARYNG, V12, P196, DOI 10.1016/0196-0709(91)90120-5
   Kapfhammer HP, 1997, ACTA NEUROL SCAND, V95, P23, DOI 10.1111/j.1600-0404.1997.tb00063.x
   LLEWELLYN M, 1990, EXP BRAIN RES, V83, P22
   MAKI BE, 1994, J GERONTOL, V49, P72
   MARKS I, 1981, J NEUROL NEUROSUR PS, V44, P387, DOI 10.1136/jnnp.44.5.387
   MURPHY TP, 1993, OTOLARYNG HEAD NECK, V109, P10, DOI 10.1177/019459989310900103
   Sakellari V, 1997, ARCH PHYS MED REHAB, V78, P730, DOI 10.1016/S0003-9993(97)90081-2
   SMITH AM, 1981, CAN J PHYSIOL PHARM, V59, P733, DOI 10.1139/y81-110
   Uimonen S, 1995, J Vestib Res, V5, P117
   Williams HG, 1997, ARCH PHYS MED REHAB, V78, P737, DOI 10.1016/S0003-9993(97)90082-4
   Yardley L, 1994, J Audiol Med, V3, P48
NR 20
TC 83
Z9 89
U1 0
U2 8
PU ELSEVIER IRELAND LTD
PI CLARE
PA ELSEVIER HOUSE, BROOKVALE PLAZA, EAST PARK SHANNON, CO, CLARE, 00000,
   IRELAND
SN 0304-3940
EI 1872-7972
J9 NEUROSCI LETT
JI Neurosci. Lett.
PD JAN 15
PY 1999
VL 259
IS 3
BP 149
EP 152
DI 10.1016/S0304-3940(98)00917-3
PG 4
WC Neurosciences
WE Science Citation Index Expanded (SCI-EXPANDED)
SC Neurosciences & Neurology
GA 162GY
UT WOS:000078338600004
PM 10025580
DA 2025-12-18
ER

PT J
AU Gamble, R
   Sumner, P
   Wilson-Smith, K
   Derry-Sumner, H
   Rajenderkumar, D
   Powell, G
AF Gamble, Ryan
   Sumner, Petroc
   Wilson-Smith, Kevin
   Derry-Sumner, Hannah
   Rajenderkumar, Deepak
   Powell, Georgie
TI Using interpretative phenomenological analysis to probe the lived
   experiences of persistent postural-perceptual dizziness (PPPD)
SO JOURNAL OF VESTIBULAR RESEARCH-EQUILIBRIUM & ORIENTATION
LA English
DT Article
DE Persistent Postural-Perceptual Dizziness (PPPD); visual vertigo;
   qualitative; psycho-social functioning
ID VISUAL VERTIGO; DISORDERS; ORIENTATION; SYMPTOMS; BALANCE; PATIENT;
   ANXIETY; IMPACT; WOMEN; SELF
AB BACKGROUND: Persistent Postural-Perceptual Dizziness (PPPD) is a chronic neuro-vestibular condition characterised by subjective dizziness, non-spinning vertigo, and postural imbalance. Symptoms are typically induced by situations of visuo-vestibular conflict and intense visual-motion.
   OBJECTIVE: Little research has focused on the lived experiences of people with PPPD. Therefore, our objective was to present an in-depth exploration of patient experiences and sense-making, and the effect of PPPD on psycho-social functioning.
   METHODS: We conducted semi-structured interviews with 6 people with PPPD, who were recruited from an Audiovestibular department inWales. We present a case-by-case Interpretive Phenomenological Analysis (IPA) for each participant and present common themes.
   RESULTS: Our analysis revealed a range of superordinate and subordinate themes, individualised to each participant, but broadly described under the following headings: dismissal and non-belief, identity loss, dissociative experiences, poor psychological well-being and processes of sense-making.
   CONCLUSIONS: The qualitative experiences documented in this study will help clinicians and researchers to better understand the lived experiences of PPPD, how PPPD patients make sense of their symptoms, and the psycho-social impacts of the condition.
C1 [Gamble, Ryan; Sumner, Petroc; Powell, Georgie] Cardiff Univ, Sch Psychol, Pk Pl, Cardiff CF10 3AT, Wales.
   [Wilson-Smith, Kevin] Univ Glasgow, Sch Educ, Glasgow, Lanark, Scotland.
   [Derry-Sumner, Hannah; Rajenderkumar, Deepak] Univ Hosp Wales, Cardiff, Wales.
C3 Cardiff University; University of Glasgow; Cardiff University
RP Powell, G (corresponding author), Cardiff Univ, Sch Psychol, Pk Pl, Cardiff CF10 3AT, Wales.
EM powellg7@cardiff.ac.uk
RI ; Powell, Georgina/GXM-7788-2022
OI Powell, Georgie/0000-0001-6793-0446; 
FU EPSRC PhD studentship [EP/N509449/1]; Health and Care Research Wales
   Fellowship [SCF-18-1504]; Health and Care Research Wales [SCF-18-1504]
   Funding Source: researchfish; Wellcome Trust [104943/Z/14/Z] Funding
   Source: researchfish
FX Wewould like to thank the participants who shared their thoughts and
   experiences with us for the paper. We would also like to thank the two
   reviewers for helpful comments on the manuscript. We also thank Simon
   Rushton for co-supervision of RG's PhD. This research was funded by an
   EPSRC PhD studentship (grant number EP/N509449/1) and a Health and Care
   Research Wales Fellowship (grant number SCF-18-1504).
CR Ashe SC, 2017, HEALTH PSYCHOL OPEN, V4, DOI 10.1177/2055102917724336
   Beach MC, 2006, J GEN INTERN MED, V21, P661, DOI 10.1111/j.1525-1497.2006.00399.x
   Bigelow RT, 2016, J NEUROL NEUROSUR PS, V87, P367, DOI 10.1136/jnnp-2015-310319
   Brandt Thomas, 1996, Neurology, V46, P1515
   BRONSTEIN AM, 1995, J NEUROL NEUROSUR PS, V59, P472, DOI 10.1136/jnnp.59.5.472
   Bronstein AM, 2004, J NEUROL, V251, P381, DOI 10.1007/s00415-004-0410-7
   Cousins S, 2014, PLOS ONE, V9, DOI 10.1371/journal.pone.0105426
   Cox Helen, 2003, Complement Ther Nurs Midwifery, V9, P62, DOI 10.1016/S1353-6117(02)00138-5
   Denny E, 2004, J ADV NURS, V46, P641, DOI 10.1111/j.1365-2648.2004.03055.x
   Dieterich M, 2016, HAND CLINIC, V139, P447, DOI 10.1016/B978-0-12-801772-2.00037-0
   Dieterich M, 2017, CURR OPIN NEUROL, V30, P107, DOI 10.1097/WCO.0000000000000417
   Ferrè ER, 2014, PSYCHOL SCI, V25, P2106, DOI 10.1177/0956797614547917
   Fife TD, 2015, ANN NY ACAD SCI, V1343, P97, DOI 10.1111/nyas.12678
   Flowers P, 2011, PSYCHOL HEALTH, V26, P1378, DOI 10.1080/08870446.2010.551213
   Fox JRE, 2015, J HEALTH PSYCHOL, V20, P27, DOI 10.1177/1359105313497526
   Guerraz M, 2001, BRAIN, V124, P1646, DOI 10.1093/brain/124.8.1646
   Herdman D, 2021, J VESTIBUL RES-EQUIL, V31, DOI 10.3233/VES-201518
   Hoffmann DE, 2001, J LAW MED ETHICS, V29, P13, DOI 10.1111/j.1748-720X.2001.tb00037.x
   Hume PA, 2017, SPORTS MED, V47, P1209, DOI 10.1007/s40279-016-0608-8
   Jacob RG, 2009, J NEUROL NEUROSUR PS, V80, P74, DOI 10.1136/jnnp.2007.136432
   Jahn K., 2015, DTSCH ARZTEBLATT INT
   Jáuregui-Renaud K, 2008, J NEUROL NEUROSUR PS, V79, P276, DOI 10.1136/jnnp.2007.122119
   Kaliuzhna M, 2015, MULTISENS RES, V28, P613, DOI 10.1163/22134808-00002506
   Kruschinski C, 2010, EUR J GEN PRACT, V16, P6, DOI 10.3109/13814780903479914
   Larkin M., 2021, Interpretative phenomenological analysis: Theory, method and research
   Lopez C, 2018, CORTEX, V104, P193, DOI 10.1016/j.cortex.2017.05.026
   Maskell F, 2007, BRAIN INJURY, V21, P741, DOI 10.1080/02699050701472109
   McCabe BF., 1975, VESTIBULAR SYSTEM, P299
   Mendel B, 1997, J ADV NURS, V26, P1134, DOI 10.1111/j.1365-2648.1997.tb00805.x
   Möller UO, 2014, BMC GERIATR, V14, DOI 10.1186/1471-2318-14-97
   Bittar RSM, 2015, BRAZ J OTORHINOLAR, V81, P276, DOI 10.1016/j.bjorl.2014.08.012
   Mueller M, 2012, HEALTH QUAL LIFE OUT, V10, DOI 10.1186/1477-7525-10-75
   Ödman M, 2008, ACTA OTO-LARYNGOL, V128, P1085, DOI 10.1080/00016480701805455
   Pavlou M, 2010, J NEUROL PHYS THER, V34, P105, DOI 10.1097/NPT.0b013e3181dde6bf
   Popkirov Stoyan, 2018, Pract Neurol, V18, P5, DOI [10.1136/practneurol-2017-001809, 10.1136/practneurol-2017-001809]
   Powell G, 2022, J VESTIBUL RES-EQUIL, V32, P69, DOI 10.3233/VES-190578
   Powell G, 2020, NEUROLOGY, V94, pE1929, DOI 10.1212/WNL.0000000000009373
   Powell G, 2020, J NEUROL, V267, P2260, DOI 10.1007/s00415-020-09817-0
   Riggs E., 2002, COUNS PSYCHOL, V17, P5
   Sezier AEI, 2019, BMJ OPEN, V9, DOI 10.1136/bmjopen-2018-024326
   Sluch IM, 2017, NEURO-OPHTHALMOLOGY, V41, P315, DOI 10.1080/01658107.2017.1326944
   Smith J.A., 1999, Qualitative health psychology: Theories and methods, DOI [DOI 10.4135/9781446217870, DOI 10.4135/9781446217870.N14]
   Smith JA, 1996, PSYCHOL HEALTH, V11, P261, DOI 10.1080/08870449608400256
   Söhsten E, 2016, J VESTIBUL RES-EQUIL, V26, P319, DOI 10.3233/VES-160583
   Staab JP, 2017, J VESTIBUL RES-EQUIL, V27, P191, DOI 10.3233/VES-170622
   Staab JP, 2014, J PSYCHOSOM RES, V76, P80, DOI 10.1016/j.jpsychores.2013.11.008
   Staab JP, 2003, LARYNGOSCOPE, V113, P1714, DOI 10.1097/00005537-200310000-00010
   Stewart WF, 2000, PAIN, V88, P41, DOI 10.1016/S0304-3959(00)00305-5
   Strickland K, 2015, J ADV NURS, V71, P2811, DOI 10.1111/jan.12758
   Strupp M, 2003, NERVENARZT, V74, P911, DOI 10.1007/s00115-003-1567-5
   Treleaven J, 2016, MANUAL THER, V22, P122, DOI 10.1016/j.math.2015.10.017
   Trinidade A, 2018, OTOL NEUROTOL, V39, P1291, DOI 10.1097/MAO.0000000000002010
   Werner A, 2004, SOC SCI MED, V59, P1035, DOI 10.1016/j.socscimed.2003.12.001
   Wersig E.M., 2021, J INT HUMANITARIAN A, V6
   Wilson-Smith K., 2014, FORENSIC UPDATE, V115, P28
   Yardley L, 1998, J Health Psychol, V3, P313, DOI 10.1177/135910539800300303
   Yardley L., 2015, Qualitative psychology, V3rd, P257
   Yardley Lucy., 1997, MAT DISCOURSES HLTH
   Zur O, 2015, DISABIL REHABIL, V37, P2197, DOI 10.3109/09638288.2014.1002577
NR 59
TC 5
Z9 7
U1 2
U2 13
PU IOS PRESS
PI AMSTERDAM
PA NIEUWE HEMWEG 6B, 1013 BG AMSTERDAM, NETHERLANDS
SN 0957-4271
EI 1878-6464
J9 J VESTIBUL RES-EQUIL
JI J. Vestib. Res.-Equilib. Orientat.
PY 2023
VL 33
IS 2
BP 89
EP 103
DI 10.3233/VES-220059
PG 15
WC Neurosciences; Otorhinolaryngology
WE Science Citation Index Expanded (SCI-EXPANDED)
SC Neurosciences & Neurology; Otorhinolaryngology
GA 0A1GC
UT WOS:000951576300001
PM 36710692
OA Green Submitted, hybrid
DA 2025-12-18
ER

PT J
AU Na, S
   Im, JJ
   Jeong, H
   Lee, ES
   Lee, TK
   Chung, YA
   Song, IU
AF Na, Seunghee
   Im, Jooyeon Jamie
   Jeong, Hyeonseok
   Lee, Eek-Sung
   Lee, Tae-Kyeong
   Chung, Yong-An
   Song, In-Uk
TI Cerebral perfusion abnormalities in patients with persistent
   postural-perceptual dizziness (PPPD): a SPECT study
SO JOURNAL OF NEURAL TRANSMISSION
LA English
DT Article
DE Persistent postural-perceptual dizziness; Single photon emission
   computed tomography; Brain perfusion; Regional cerebral blood flow
ID EMISSION COMPUTED-TOMOGRAPHY; VESTIBULAR NEURITIS; FRONTAL GYRUS;
   VERTIGO; CORTEX; CONNECTIVITY; CEREBELLUM; DIAGNOSIS; FMRI
AB Persistent postural-perceptual dizziness (PPPD) is a recently defined syndrome with chronic dizziness interrupting daily life. Although the high levels of anxiety and functional changes in postural control strategy and multi-sensory information processing and integration may be underlying the pathophysiology, its neural mechanisms are poorly understood. The aim of this study was to examine theregional cerebral blood flow (rCBF) in patients with PPPD using single photon emission computed tomography (SPECT). A total of 25 patients with PPPD and 25 healthy controls participated in the study. All participants underwent brain SPECT and the patients completed the Dizziness Handicap Inventory. SPECT images were compared between the groups,and the correlation of rCBF and disease severity/duration was assessed in patients. Compared with controls, PPPD patients showed a significantly decreased rCBF in the insula and frontal lobe, mainly in the left posterior insula, bilateral superior frontal gyrus, right inferior frontal gyrus, right precentral gyrus, and left medial orbital gyrus. Additionally, PPPD patients showed a significant rCBF increase in the bilateral cerebellum compared with controls. The results of our study suggest that the altered rCBF in the insular, frontal, and cerebellar cortices might be reflecting the process of maladaptation and the compensatory responses for the changesin PPPD.
C1 [Na, Seunghee; Song, In-Uk] Catholic Univ Korea, Dept Neurol, Coll Med, Seoul, South Korea.
   [Im, Jooyeon Jamie; Jeong, Hyeonseok; Chung, Yong-An] Catholic Univ Korea, Dept Radiol, Coll Med, Seoul, South Korea.
   [Lee, Eek-Sung; Lee, Tae-Kyeong] Soonchunhyang Univ, Dept Neurol, Coll Med, Bucheon, South Korea.
C3 Catholic University of Korea; Catholic University of Korea;
   Soonchunhyang University
RP Song, IU (corresponding author), Catholic Univ Korea, Dept Neurol, Coll Med, Seoul, South Korea.; Chung, YA (corresponding author), Catholic Univ Korea, Dept Radiol, Coll Med, Seoul, South Korea.
EM nm@catholic.ac.kr; siuy@catholic.ac.kr
RI Chung, Yong An/LNP-9931-2024; Lee, Eek-Sung/S-3717-2018
OI Na, Seunghee/0000-0001-8578-8578; Lee, Eek-Sung/0000-0003-3517-8207
CR Bense S, 2004, ANN NEUROL, V56, P624, DOI 10.1002/ana.20244
   Brandt T, 1999, ANN NY ACAD SCI, V871, P293, DOI 10.1111/j.1749-6632.1999.tb09193.x
   Brandt Thomas, 1996, Neurology, V46, P1515
   BRONSTEIN AM, 1995, J NEUROL NEUROSUR PS, V59, P472, DOI 10.1136/jnnp.59.5.472
   Cagnie B, 2005, NUCL MED COMMUN, V26, P299, DOI 10.1097/00006231-200504000-00001
   Chorazy Monika, 2005, Neurol Neurochir Pol, V39, P439
   Dieterich M, 2003, CEREB CORTEX, V13, P994, DOI 10.1093/cercor/13.9.994
   Dieterich M, 2017, CURR OPIN NEUROL, V30, P107, DOI 10.1097/WCO.0000000000000417
   du Boisgueheneuc F, 2006, BRAIN, V129, P3315, DOI 10.1093/brain/awl244
   Friston KJ, 1996, NEUROIMAGE, V4, P223, DOI 10.1006/nimg.1996.0074
   Hampshire A, 2010, NEUROIMAGE, V50, P1313, DOI 10.1016/j.neuroimage.2009.12.109
   Helmchen C, 2014, BRAIN STRUCT FUNCT, V219, P1889, DOI 10.1007/s00429-013-0608-5
   Helmchen C, 2009, ANN NY ACAD SCI, V1164, P104, DOI 10.1111/j.1749-6632.2008.03745.x
   Holle D, 2015, PLOS ONE, V10, DOI 10.1371/journal.pone.0142468
   Hong SK, 2014, RESTOR NEUROL NEUROS, V32, P663, DOI 10.3233/RNN-140405
   Iglói K, 2015, CEREB CORTEX, V25, P4146, DOI 10.1093/cercor/bhu132
   Indovina I, 2015, FRONT BEHAV NEUROSCI, V9, DOI 10.3389/fnbeh.2015.00334
   Ioffe ME, 2007, CEREBELLUM, V6, P87, DOI 10.1080/14734220701216440
   JACOB RG, 1993, J PSYCHOPATHOL BEHAV, V15, P299, DOI 10.1007/BF00965035
   Jacob RG., 1989, J ANXIETY DISORD, V3, P117, DOI DOI 10.1016/0887-6185(89)90006-6
   Joglekar SS, 2014, ENT-EAR NOSE THROAT, V93, P168, DOI 10.1177/0145561314093004-512
   Kellermann T, 2012, J NEUROSCI, V32, P11453, DOI 10.1523/JNEUROSCI.0678-12.2012
   Krishna BA, 2000, NEUROL INDIA, V48, P255
   Lee JO, 2018, HUM BRAIN MAPP, V39, P3340, DOI 10.1002/hbm.24080
   Li WX, 2016, J NEUROL SCI, V370, P70, DOI 10.1016/j.jns.2016.09.024
   Lopez C, 2012, NEUROSCIENCE, V212, P159, DOI 10.1016/j.neuroscience.2012.03.028
   McArthur C, 2011, CLIN RADIOL, V66, P651, DOI 10.1016/j.crad.2010.12.015
   Bittar RSM, 2015, BRAZ J OTORHINOLAR, V81, P276, DOI 10.1016/j.bjorl.2014.08.012
   Nigro S., 2018, BRAIN IMAGING BEHAV
   Öngür D, 2000, CEREB CORTEX, V10, P206, DOI 10.1093/cercor/10.3.206
   Popkirov Stoyan, 2018, Pract Neurol, V18, P5, DOI [10.1136/practneurol-2017-001809, 10.1136/practneurol-2017-001809]
   Riccelli R, 2017, FRONT NEUROL, V8, DOI 10.3389/fneur.2017.00529
   Sataloff RT, 1996, AM J OTOL, V17, P909
   Staab JP, 2007, ARCH OTOLARYNGOL, V133, P170, DOI 10.1001/archotol.133.2.170
   Staab JP, 2017, J VESTIBUL RES-EQUIL, V27, P191, DOI 10.3233/VES-170622
   Staab JP, 2014, J PSYCHOSOM RES, V76, P80, DOI 10.1016/j.jpsychores.2013.11.008
   Staab JP, 2004, LARYNGOSCOPE, V114, P1637, DOI 10.1097/00005537-200409000-00025
   Van Ombergen A, 2017, NEUROIMAGE-CLIN, V14, P538, DOI 10.1016/j.nicl.2017.02.020
   Warwick JM, 2004, METAB BRAIN DIS, V19, P113, DOI 10.1023/B:MEBR.0000027422.48744.a3
   Wuehr M, 2013, J NEUROL, V260, P1314, DOI 10.1007/s00415-012-6797-7
   Wuehr M, 2017, NEUROLOGY, V88, P284, DOI 10.1212/WNL.0000000000003516
   Wurthmann S, 2017, J PSYCHOSOM RES, V103, P95, DOI 10.1016/j.jpsychores.2017.10.007
   Yan ZH, 2017, INT J AUDIOL, V56, P33, DOI 10.1080/14992027.2016.1211763
NR 43
TC 21
Z9 24
U1 1
U2 15
PU SPRINGER WIEN
PI WIEN
PA SACHSENPLATZ 4-6, PO BOX 89, A-1201 WIEN, AUSTRIA
SN 0300-9564
EI 1435-1463
J9 J NEURAL TRANSM
JI J. Neural Transm.
PD FEB
PY 2019
VL 126
IS 2
BP 123
EP 129
DI 10.1007/s00702-018-1948-3
PG 7
WC Clinical Neurology; Neurosciences
WE Science Citation Index Expanded (SCI-EXPANDED); Social Science Citation Index (SSCI)
SC Neurosciences & Neurology
GA HL2PU
UT WOS:000458548600002
PM 30382406
DA 2025-12-18
ER

PT J
AU Popp, P
   zu Eulenburg, P
   Stephan, T
   Bögle, R
   Habs, M
   Henningsen, P
   Feuerecker, R
   Dieterich, M
AF Popp, Pauline
   zu Eulenburg, Peter
   Stephan, Thomas
   Boegle, Rainer
   Habs, Maximilian
   Henningsen, Peter
   Feuerecker, Regina
   Dieterich, Marianne
TI Cortical alterations in phobic postural vertigo - a multimodal imaging
   approach
SO ANNALS OF CLINICAL AND TRANSLATIONAL NEUROLOGY
LA English
DT Article
ID VENTROLATERAL PREFRONTAL CORTEX; PERSONALITY-TRAITS; COGNITIVE CONTROL;
   CHRONIC DIZZINESS; BODY SWAY; ANXIETY; BALANCE; DISORDERS; MOTION;
   ACTIVATION
AB ObjectiveFunctional dizziness syndromes are among the most common diagnoses made in patients with chronic dizziness, but their underlying neural characteristics are largely unknown. The aim of this neuroimaging study was to analyze the disease-specific brain changes in patients with phobic postural vertigo (PPV).
   MethodsWe measured brain morphology, task response, and functional connectivity in 44 patients with PPV and 44 healthy controls.
   ResultsThe analyses revealed a relative structural increase in regions of the prefrontal cortex and the associated thalamic projection zones as well as in the primary motor cortex. Morphological increases in the ventrolateral prefrontal cortex positively correlated with disease duration, whereas increases in dorsolateral, medial, and ventromedial prefrontal areas positively correlated with the Beck depression index. Visual motion stimulation caused an increased task-dependent activity in the subgenual anterior cingulum and a significantly longer duration of the motion aftereffect in the patients. Task-based functional connectivity analyses revealed aberrant involvement of interoceptive, fear generalization, and orbitofrontal networks.
   InterpretationOur findings agree with some of the typical characteristics of functional dizziness syndromes, for example, excessive self-awareness, anxious appraisal, and obsessive controlling of posture. This first evidence indicates that the disease-specific mechanisms underlying PPV are related to networks involved in mood regulation, fear generalization, interoception, and cognitive control. They do not seem to be the result of aberrant processing in cortical visual, visual motion, or vestibular regions.
C1 [Popp, Pauline; zu Eulenburg, Peter; Stephan, Thomas; Boegle, Rainer; Henningsen, Peter; Feuerecker, Regina; Dieterich, Marianne] Ludwig Maximilians Univ Munchen, Dept Neurol, Munich, Germany.
   [Popp, Pauline; zu Eulenburg, Peter; Stephan, Thomas; Boegle, Rainer; Dieterich, Marianne] Ludwig Maximilians Univ Munchen, Grad Sch Syst Neurosci, Munich, Germany.
   [zu Eulenburg, Peter; Stephan, Thomas; Boegle, Rainer; Habs, Maximilian; Henningsen, Peter; Feuerecker, Regina; Dieterich, Marianne] Ludwig Maxirnilians Univ, German Ctr Vertigo & Balance Disorders, Munich, Germany.
   [Henningsen, Peter] Tech Univ, Dept Psychosomat Med & Psychotherapy, Munich, Germany.
   [Dieterich, Marianne] Munich Cluster Syst Neurol, SyNergy, Munich, Germany.
C3 University of Munich; University of Munich; University of Munich;
   Technical University of Munich; University of Munich
RP Dieterich, M (corresponding author), Ludwig Maximilians Univ Munchen, Dept Neurol, Marchioninistr 15, D-81377 Munich, Germany.
EM marianne.dieterich@med.uni-muenchen.de
RI ; Stephan, Thomas/LOS-8385-2024; zu Eulenburg, Peter/D-5551-2012
OI zu Eulenburg, Peter/0000-0002-3729-4570; Boegle,
   Rainer/0000-0001-6304-2871
FU German Research Foundation (GRK) [1091]; German Federal Ministry of
   Education and Research (BMBF) [01 EO 0901]; German Foundation for
   Neurology
FX The work was supported by funds from the German Research Foundation (GRK
   Grant Code 1091), the German Federal Ministry of Education and Research
   (BMBF Grant Code 01 EO 0901) and German Foundation for Neurology.
CR [Anonymous], ICD 11 BET DRAFT JOI
   Ashburner J, 2007, NEUROIMAGE, V38, P95, DOI 10.1016/j.neuroimage.2007.07.007
   Badre D, 2007, NEUROPSYCHOLOGIA, V45, P2883, DOI 10.1016/j.neuropsychologia.2007.06.015
   Balabann CD, 2011, EXPERT REV NEUROTHER, V11, P379, DOI [10.1586/ern.11.19, 10.1586/ERN.11.19]
   Beck AT., 1996, PsycTESTS, DOI [DOI 10.1037/T00742-000, 10.1207/s15327752jpa6703_13, DOI 10.1207/S15327752JPA6703_13]
   Behrens TEJ, 2003, NAT NEUROSCI, V6, P750, DOI 10.1038/nn1075
   BRANDT T, 1994, J NEUROL, V241, P191, DOI 10.1007/BF00863767
   BRANDT T, 1986, MUNCHEN MED WOCHEN, V128, P247
   Brandt T, 2012, J NEUROL, V259, P182, DOI 10.1007/s00415-011-6124-8
   Brandt Thomas, 1996, Neurology, V46, P1515
   BRONSTEIN AM, 1995, J NEUROL NEUROSUR PS, V59, P472, DOI 10.1136/jnnp.59.5.472
   Comte M, 2016, CEREB CORTEX, V26, P144, DOI 10.1093/cercor/bhu185
   Dahnke R, 2013, NEUROIMAGE, V65, P336, DOI 10.1016/j.neuroimage.2012.09.050
   Deutschländer A, 2004, HUM BRAIN MAPP, V21, P143, DOI 10.1002/hbm.10155
   Dieterich M, 2016, HAND CLINIC, V139, P447, DOI 10.1016/B978-0-12-801772-2.00037-0
   Dieterich M, 2003, EXP BRAIN RES, V148, P117, DOI 10.1007/s00221-002-1267-6
   Dieterich M, 2017, CURR OPIN NEUROL, V30, P107, DOI 10.1097/WCO.0000000000000417
   Duval ER, 2015, THER CLIN RISK MANAG, V11, P115, DOI 10.2147/TCRM.S48528
   Ehrsson HH, 2003, J NEUROPHYSIOL, V90, P3304, DOI 10.1152/jn.01113.2002
   Eickhoff SB, 2005, NEUROIMAGE, V25, P1325, DOI 10.1016/j.neuroimage.2004.12.034
   Etkin A, 2011, TRENDS COGN SCI, V15, P85, DOI 10.1016/j.tics.2010.11.004
   Feldker K, 2016, HUM BRAIN MAPP, V37, P4439, DOI 10.1002/hbm.23320
   Genovese CR, 2002, NEUROIMAGE, V15, P870, DOI 10.1006/nimg.2001.1037
   Goossens L, 2007, PSYCHIAT RES-NEUROIM, V155, P113, DOI 10.1016/j.pscychresns.2006.12.005
   HALMAGYI GM, 1988, ARCH NEUROL-CHICAGO, V45, P737, DOI 10.1001/archneur.1988.00520310043015
   Heitmann CY, 2016, HUM BRAIN MAPP, V37, P1559, DOI 10.1002/hbm.23120
   Holmberg J, 2005, ACTA OTO-LARYNGOL, V125, P270, DOI 10.1080/00016480410023001
   Holmberg J, 2003, NEUROREPORT, V14, P1007, DOI 10.1097/01.wnr.0000070191.28954.a5
   Holmberg J, 2009, J NEUROL, V256, P1258, DOI 10.1007/s00415-009-5110-x
   Indovina I, 2015, FRONT BEHAV NEUROSCI, V9, DOI 10.3389/fnbeh.2015.00334
   Indovina I, 2014, J PSYCHOSOM RES, V77, P391, DOI 10.1016/j.jpsychores.2014.09.005
   JACOB RG, 1993, J PSYCHOPATHOL BEHAV, V15, P299, DOI 10.1007/BF00965035
   Khalsa SS, 2009, NAT NEUROSCI, V12, P1494, DOI 10.1038/nn.2411
   Lahmann C, 2015, J NEUROL NEUROSUR PS, V86, P302, DOI 10.1136/jnnp-2014-307601
   Lemogne C, 2009, SOC COGN AFFECT NEUR, V4, P305, DOI 10.1093/scan/nsp008
   Levy BJ, 2011, ANN NY ACAD SCI, V1224, P40, DOI 10.1111/j.1749-6632.2011.05958.x
   Mather G, 2008, TRENDS COGN SCI, V12, P481, DOI 10.1016/j.tics.2008.09.002
   Morton SM, 2004, NEUROSCIENTIST, V10, P247, DOI 10.1177/1073858404263517
   Obermann M, 2015, J NEUROL, V262, P2083, DOI 10.1007/s00415-015-7803-7
   Onat S, 2015, NAT NEUROSCI, V18, P1811, DOI 10.1038/nn.4166
   Palomero-Gallagher N, 2015, NEUROIMAGE, V115, P177, DOI 10.1016/j.neuroimage.2015.04.053
   Querner V, 2000, NEUROSCI LETT, V285, P21, DOI 10.1016/S0304-3940(00)01008-9
   Querner V, 2002, EXP BRAIN RES, V143, P269, DOI 10.1007/s00221-001-0955-y
   Riccelli R, 2017, FRONT NEUROL, V8, DOI 10.3389/fneur.2017.00529
   Riccelli R, 2017, HUM BRAIN MAPP, V38, P715, DOI 10.1002/hbm.23411
   Schniepp R, 2014, J NEUROL, V261, P738, DOI 10.1007/s00415-014-7259-1
   Schuck NW, 2016, NEURON, V91, P1402, DOI 10.1016/j.neuron.2016.08.019
   Staab JP, 2014, J PSYCHOSOM RES, V76, P80, DOI 10.1016/j.jpsychores.2013.11.008
   Staab Jeffrey P, 2012, Continuum (Minneap Minn), V18, P1118, DOI 10.1212/01.CON.0000421622.56525.58
   Staab JP, 2005, ARCH OTOLARYNGOL, V131, P675, DOI 10.1001/archotol.131.8.675
   Tschan R, 2011, J NEUROL, V258, P104, DOI 10.1007/s00415-010-5697-y
   Van Ombergen A, 2017, NEUROIMAGE-CLIN, V14, P538, DOI 10.1016/j.nicl.2017.02.020
   Wilke M, 2012, NEUROIMAGE, V59, P2062, DOI 10.1016/j.neuroimage.2011.10.043
   Wuehr M, 2017, NEUROLOGY, V88, P284, DOI 10.1212/WNL.0000000000003516
   Wuehr M, 2014, PHYSIOL REP, V2, DOI 10.1002/phy2.232
   Yardley L, 2000, OTOLARYNG CLIN N AM, V33, P603, DOI 10.1016/S0030-6665(05)70229-2
NR 56
TC 26
Z9 30
U1 0
U2 4
PU WILEY
PI HOBOKEN
PA 111 RIVER ST, HOBOKEN 07030-5774, NJ USA
SN 2328-9503
J9 ANN CLIN TRANSL NEUR
JI Ann. Clin. Transl. Neurol.
PD JUN
PY 2018
VL 5
IS 6
BP 717
EP 729
DI 10.1002/acn3.570
PG 13
WC Clinical Neurology; Neurosciences
WE Science Citation Index Expanded (SCI-EXPANDED); Social Science Citation Index (SSCI)
SC Neurosciences & Neurology
GA GI4NY
UT WOS:000434349700006
PM 29928655
OA Green Submitted, gold
DA 2025-12-18
ER

PT J
AU Teh, CSL
   Abdullah, NA
   Kamaruddin, NR
   Judi, KBM
   Fadzilah, I
   Prepageran, N
AF Teh, Carren Sui-Lin
   Abdullah, Nurul Ain
   Kamaruddin, Noor Rafidah
   Judi, Kamariah Binti Mohd
   Fadzilah, Ismail
   Prepageran, Narayanan
TI MEND Therapy: A Home-Based Option for Persistent Postural-Perceptual
   Dizziness
SO B-ENT
LA English
DT Article
DE Persistent postural-perceptual dizziness; vestibular rehabilitation
   therapy; home-based therapy; customized VRT; chronic dizziness
ID VESTIBULAR REHABILITATION; ANXIETY; VERTIGO
AB Objective: Persistent postural-perceptual dizziness (PPPD) is a chronic functional disorder where treatment should be tailored to the individual needs. While customized therapy with a physiotherapist has evidence-based benefits, it comes at a cost and the facility may not be available some, especially in rural areas. An alternative option is a home-based treatment called MEND (Move, Eye, Neck stretching, and Deep breathing exercises) therapy. This study aimed to assess the efficacy of MEND therapy in PPPD compared to the hospital-based vestibular rehabilitation therapy (VRT). Methods: 59 PPPD patients completed the randomized-controlled study comparing MEND therapy (intervention) and hospital-based (control). EuroQOL Group quality of life questionnaire (EQ-5D), Dizziness Handicap Inventory (DHI), and 21-question Depression, Anxiety, Stress Scale (DASS-21) were monitored at baseline, 4 weeks, and 12 weeks. Results: At the end of the study, 100% patients on MEND therapy found it beneficial compared to 79.3% in the control group. The therapy provided significant improvements in the physical (P = .007), functional (P = .0006), emotional (P = .0003), and total DHI (P = .0003) a medium to large effect size. The control group showed significant improvement only in the functional elements of DHI (P = .04), and total (P = .04) with a small to medium effect size. Conclusion: The MEND therapy is an effective option that incorporates all elements of therapy for PPPD.
C1 [Teh, Carren Sui-Lin; Abdullah, Nurul Ain; Kamaruddin, Noor Rafidah; Judi, Kamariah Binti Mohd; Fadzilah, Ismail] Jalan Hosp, Hosp Sungai Buloh, Dept Otorhinolaryngol, Selangor, Malaysia.
   [Prepageran, Narayanan] Malaya Jalan Univ, Fac Med, Dept Otorhinolaryngol, Wilayah Persekutuan Kuala, Malaysia.
RP Teh, CSL (corresponding author), Jalan Hosp, Hosp Sungai Buloh, Dept Otorhinolaryngol, Selangor, Malaysia.
EM carren_teh@hotmail.com
RI Prepageran, Narayanan/P-2359-2014
CR Axer H, 2020, BRAIN BEHAV, V10, DOI 10.1002/brb3.1864
   Baydan M, 2020, PLOS ONE, V15, DOI 10.1371/journal.pone.0238436
   Cohen HS, 2003, OTOLARYNG HEAD NECK, V128, P60, DOI 10.1067/mhn.2003.23
   Cristancho P, 2011, J CLIN PSYCHIAT, V72, P1376, DOI 10.4088/JCP.09m05888blu
   Deshmukh AA, 2020, Indian Journal of Public Health Research and Development, V11, P708
   Devlin NJ, 2017, APPL HEALTH ECON HEA, V15, P127, DOI 10.1007/s40258-017-0310-5
   Dieterich M, 2017, CURR OPIN NEUROL, V30, P107, DOI 10.1097/WCO.0000000000000417
   Edmonds W.A., 2009, Biofeedback, V37, P141, DOI [DOI 10.5298/1081-5937-37.4.141, 10.5298/1081-5937-37.4.141]
   Eleftheriadou A, 2012, EUR ARCH OTO-RHINO-L, V269, P2309, DOI 10.1007/s00405-012-2019-2
   Habs M, 2020, J NEUROL, V267, P212, DOI 10.1007/s00415-020-10150-9
   Han BI, 2011, J CLIN NEUROL, V7, P184, DOI 10.3988/jcn.2011.7.4.184
   HORAK FB, 1992, OTOLARYNG HEAD NECK, V106, P175, DOI 10.1177/019459989210600220
   Kuppusamy Maheshkumar, 2018, J Tradit Complement Med, V8, P11, DOI [10.1016/j.jtcme.2017.02.003, 10.1016/j.jtcme.2017.02.003]
   Lehrer PM, 2014, FRONT PSYCHOL, V5, DOI 10.3389/fpsyg.2014.00756
   Lehrer PM, 2000, APPL PSYCHOPHYS BIOF, V25, P177, DOI 10.1023/A:1009554825745
   Minguez-Zuazo A, 2016, J EXERC REHABIL, V12, P216, DOI 10.12965/jer.1632564.282
   Bittar RSM, 2015, BRAZ J OTORHINOLAR, V81, P276, DOI 10.1016/j.bjorl.2014.08.012
   Morisod B, 2017, J VESTIBUL RES-EQUIL, V27, P305, DOI 10.3233/VES-170628
   Musa R, 2007, ASEAN J PSYCHIATR, V8, P82
   Nada EH, 2019, ANN OTO RHINOL LARYN, V128, P323, DOI 10.1177/0003489418823017
   Norton PJ, 2007, ANXIETY STRESS COPIN, V20, P253, DOI 10.1080/10615800701309279
   Patron E, 2013, APPL PSYCHOPHYS BIOF, V38, P1, DOI 10.1007/s10484-012-9202-5
   Popkirov S, 2018, CURR TREAT OPTION NE, V20, DOI 10.1007/s11940-018-0535-0
   Roopa BA, 2011, INT J COLLAB RES INT, V3, P430, DOI 10.4103/1995-705X.86016
   Ruckenstein MJ, 2009, OTOLARYNG CLIN N AM, V42, P71, DOI 10.1016/j.otc.2008.09.011
   Sealy A, 2014, OCCUP MED-OXFORD, V64, P78, DOI 10.1093/occmed/kqt153
   Staab JP, 2017, J VESTIBUL RES-EQUIL, V27, P191, DOI 10.3233/VES-170622
   STANCAK A, 1993, NEUROREPORT, V4, P723, DOI 10.1097/00001756-199306000-00031
   Teh CSL, 2023, ANN OTO RHINOL LARYN, V132, P566, DOI 10.1177/00034894221111408
   Thompson KJ, 2015, J VESTIBUL RES-EQUIL, V25, P97, DOI 10.3233/VES-150551
   Tiwari N, 2019, INT J YOGA, V12, P78, DOI 10.4103/ijoy.IJOY_22_18
   Trinidade A, 2018, OTOL NEUROTOL, V39, P1291, DOI 10.1097/MAO.0000000000002010
   Yardley L, 2012, BMJ-BRIT MED J, V344, DOI 10.1136/bmj.e2237
   Yorke A., 2013, Arch Phys Med Rehabil, V94, P2313, DOI [10.1016/j.apmr.2013.07.007, DOI 10.1016/J.APMR.2013.07.007]
   Zaccaro A, 2018, FRONT HUM NEUROSCI, V12, DOI 10.3389/fnhum.2018.00353
   Zainun Z, 2017, Medeniyet Med J
NR 36
TC 2
Z9 2
U1 1
U2 3
PU AVES
PI SISLI
PA BUYUKDERE CAD 105-9, MECIDIYEKOY, SISLI, ISTANBUL 34394, Turkiye
EI 2684-4907
J9 B-ENT
JI B-ENT
PD JAN
PY 2024
VL 20
IS 1
DI 10.5152/B-ENT.2024.231331
PG 93
WC Otorhinolaryngology
WE Science Citation Index Expanded (SCI-EXPANDED)
SC Otorhinolaryngology
GA SY4N3
UT WOS:001237998900006
OA gold
DA 2025-12-18
ER

PT J
AU Wuehr, M
   Brandt, T
   Schniepp, R
AF Wuehr, Max
   Brandt, Thomas
   Schniepp, Roman
TI Distracting attention in phobic postural vertigo normalizes leg muscle
   activity and balance
SO NEUROLOGY
LA English
DT Article
AB Objective: To examine the triggering causes of inadequate neuromuscular regulation of posture and subjective imbalance in patients with phobic postural vertigo (PPV), a subtype of functional dizziness.
   Methods: Postural performance was assessed by center-of-pressure displacements and surface EMG of lower-limb muscles (the tibialis anterior and soleus) in 10 patients with PPV and 10 healthy controls under 4 stance conditions: standing with eyes open or closed and with or without an additional cognitive dual task. The level of muscle cocontraction and the characteristics of open-and closed-loop postural control were analyzed.
   Results: At baseline (i. e., standing with eyes open without dual task), patients exhibited increased muscle cocontractions (p = 0.003), which were further associated with increased open-loop diffusion activity (p = 0.022) and a lowering of the primary feedback threshold for closed-loop control (p = 0.003). However, postural performance of patients improved considerably and normalized to that of healthy controls when performing an additional dual task.
   Conclusions: PPV is characterized by a dissociation of subjective postural instability and objectively maintained balance capabilities. The dual-task effects on balance in patients with PPV indicate that this dissociation might result from an increased attention to postural adjustments at baseline, which is normally required only during demanding balance situations. This internal focus on balance control promotes an inappropriate neuromuscular regulation of posture, with increased muscle cocontractions, higher short-term body sway, and an oversensitivity to external stimuli. However, if patients are distracted, muscle cocontractions and balance control normalize. Such distraction may therefore be an effective coping strategy for preventing PPV attacks in susceptible patients.
C1 [Wuehr, Max; Brandt, Thomas; Schniepp, Roman] Univ Munich, German Ctr Vertigo & Balance Disorders, Munich, Germany.
   [Brandt, Thomas] Univ Munich, Inst Clin Neurosci, Munich, Germany.
   [Schniepp, Roman] Univ Munich, Dept Neurol, Munich, Germany.
C3 University of Munich; University of Munich; University of Munich
RP Wuehr, M (corresponding author), Univ Munich, German Ctr Vertigo & Balance Disorders, Munich, Germany.
EM Max.Wuehr@med.uni-muenchen.de
RI ; Wuehr, Max/AGP-6023-2022; Schniepp, Roman/KLD-4010-2024
OI Schniepp, Roman/0000-0003-3957-7555; Wühr, Max/0000-0001-5115-3777
FU German Hertie Foundation; German Federal Ministry of Education and
   Research [01EO1401]
FX This work was supported by the German Hertie Foundation and the German
   Federal Ministry of Education and Research (01EO1401).
CR Brandt Thomas, 1996, Neurology, V46, P1515
   COLLINS JJ, 1993, EXP BRAIN RES, V95, P308, DOI 10.1007/BF00229788
   Holmberg J, 2009, J NEUROL, V256, P1258, DOI 10.1007/s00415-009-5110-x
   Huppert D, 2005, J NEUROL, V252, P564, DOI 10.1007/s00415-005-0699-x
   Melzer I, 2001, GERONTOLOGY, V47, P189, DOI 10.1159/000052797
   Nagai K, 2013, ARCH GERONTOL GERIAT, V56, P129, DOI 10.1016/j.archger.2012.08.009
   Querner V, 2002, EXP BRAIN RES, V143, P269, DOI 10.1007/s00221-001-0955-y
   Schlick C, 2015, J VESTIBUL RES-EQUIL, V25, P241, DOI 10.3233/VES-150564
   Wuehr M, 2013, J NEUROL, V260, P1314, DOI 10.1007/s00415-012-6797-7
   Wuehr M, 2014, PHYSIOL REP, V2, DOI 10.1002/phy2.232
NR 10
TC 45
Z9 53
U1 0
U2 13
PU LIPPINCOTT WILLIAMS & WILKINS
PI PHILADELPHIA
PA TWO COMMERCE SQ, 2001 MARKET ST, PHILADELPHIA, PA 19103 USA
SN 0028-3878
EI 1526-632X
J9 NEUROLOGY
JI Neurology
PD JAN 17
PY 2017
VL 88
IS 3
BP 284
EP 288
DI 10.1212/WNL.0000000000003516
PG 5
WC Clinical Neurology
WE Science Citation Index Expanded (SCI-EXPANDED)
SC Neurosciences & Neurology
GA EO2YS
UT WOS:000396562600014
PM 27974646
OA Bronze
DA 2025-12-18
ER

PT J
AU Zheng, YQ
   Guo, ZY
   Liu, XK
   Chen, H
   Gang, WJ
   Chen, H
   Wang, WM
AF Zheng, Yaqing
   Guo, Ziyan
   Liu, Xinkun
   Chen, He
   Gang, Weijuan
   Chen, Huan
   Wang, Weiming
TI Effect of conservative therapy for persistent postural-perceptual
   dizziness: a systematic review and meta-analysis
SO FRONTIERS IN PSYCHIATRY
LA English
DT Review
DE PPPD; persistent postural-perceptual dizziness; conservative
   interventions; systematic review; meta-analysis
ID CLASSIFICATION
AB Objective: To evaluate the effect of conservative therapy in improving function and symptom for patients with Persistent Postural-Perceptual Dizziness (PPPD) in order to provide evidence for clinical practice. Methods: Randomized controlled trials (RCTs) assessing the effect of conservative therapy for PPPD were searched in 5 databases (CNKI, Wanfang, SinoMed, PubMed and EMBASE) up to 8(th) March 2025. Risk of bias of included studies were assessed using Cochrane Risk-of-Bias (RoB) tool version 2. Meta-analysis was conducted where applicable. Results: Twenty-two studies (1,764 patients) were included in this review. For selective serotonin reuptake inhibitors (SSRIs) and vestibular rehabilitation therapy (VRT), the pooled estimates presented consistent results that the combined therapy had significant improvements on Dizziness Handicap Inventory (DHI) and Hamilton Anxiety Scale (HAMA) compared with single therapy. However, the certainty of the effect of cognitive behavioral therapy (CBT) and transcranial direct current stimulation (tDCS) were unclear due to limited number of studies and small sample size. The major concern of risk of bias of included studies laid to selection of reported results and randomization process. Certainty of all outcomes were judged to be moderate to very low by using the GRADE (Grading of Recommendations Assessment, Development and Evaluation). Conclusion: Conservative therapies, particularly SSRIs combined with VRT or CBT, could improve functional status and symptom severity in PPPD patients with favorable safety profiles. Based on current evidence, we recommend to prioritize SSRI plus structured VRT as treatment option for patients with PPPD.
C1 [Zheng, Yaqing; Liu, Xinkun; Chen, He; Wang, Weiming] China Acad Chinese Med Sci, Guanganmen Hosp, Dept Acupuncture, Beijing, Peoples R China.
   [Guo, Ziyan; Gang, Weijuan; Chen, Huan] China Acad Chinese Med Sci, Inst Acupuncture & Moxibust, Beijing, Peoples R China.
C3 China Academy of Chinese Medical Sciences; Guang'anmen Hospital, CACMS;
   Institute of Acupuncture & Moxibustion, CACMS; China Academy of Chinese
   Medical Sciences
RP Wang, WM (corresponding author), China Acad Chinese Med Sci, Guanganmen Hosp, Dept Acupuncture, Beijing, Peoples R China.; Chen, H (corresponding author), China Acad Chinese Med Sci, Inst Acupuncture & Moxibust, Beijing, Peoples R China.
EM chen.huan@live.com; wangweiming1a1@163.com
RI Guo, Ziyan/KEH-8127-2024
FU Special Program for the Cultivation of Outstanding Young Scientific and
   Technological Talents (Innovation Category) under the Basic Scientific
   Research Fund of China Academy of Chinese Medical Sciences [ZZ13-
   YQ-019]
FX The author(s) declare financial support was received for the research
   and/or publication of this article. This study was funded by the Special
   Program for the Cultivation of Outstanding Young Scientific and
   Technological Talents (Innovation Category) under the Basic Scientific
   Research Fund of China Academy of Chinese Medical Sciences (grant no.
   ZZ13- YQ-019).
CR Axer H, 2020, BRAIN BEHAV, V10, DOI 10.1002/brb3.1864
   Bredesen DE, 2016, AGING-US, V8, P1250, DOI 10.18632/aging.100981
   Cao H., 2024, Contemp Med Theory, V22, P16
   Cao P., 2020, Comparative study on the efficacy of escitalopram and duloxetine hydrochloride in treating persistent postural dizziness
   Chen D., 2018, Shanxi Med J, V47, P2658
   David EA, 2025, J NEUROENG REHABIL, V22, DOI [10.1186/s12984-025-01608-w, 10.1186/s12984-025-01608-w]
   Edelman S, 2012, AM J OTOLARYNG, V33, P395, DOI 10.1016/j.amjoto.2011.10.009
   Fung KW, 2020, J AM MED INFORM ASSN, V27, P738, DOI 10.1093/jamia/ocaa030
   Hou H., 2021, Chin Health Care, V39, P167
   Im JJ, 2022, FRONT NEUROL, V13, DOI 10.3389/fneur.2022.868976
   Jacobson GP., 1991, J Am Acad Audiol, V2, P77
   Karas SM., 2025, Eur Psychiatry, V68, P92, DOI [10.1192/j.eurpsy.2025.289, DOI 10.1192/J.EURPSY.2025.289]
   Li H., 2022, Chin folk Ther, V30, P28
   Li S., 2021, J Integrated Traditional Chin Western Med Cardiovasc Cerebrovascular Dis, V19, P3587
   Lin X., 2020, Contemp Chin Med, V27, P28
   Liu X., 2024, Rare Dis J, V31, P108
   Liu Z., 2024, Psychol Monthly, V19, P128
   Longo UG, 2023, J CLIN MED, V12, DOI 10.3390/jcm12041540
   Meng L., 2021, World Compendium Med, V7, P10
   Mo W., 2019, Northern Med, V16, P90
   Piatti D, 2025, J CLIN MED, V14, DOI 10.3390/jcm14155524
   Qi D., 2018, J Pract Cardiopulmonary Vasc Dis, V26, P89
   Staab JP, 2020, SEMIN NEUROL, V40, P130, DOI 10.1055/s-0039-3402736
   Staab JP, 2017, J VESTIBUL RES-EQUIL, V27, P191, DOI 10.3233/VES-170622
   Suica Z, 2024, FRONT NEUROL, V15, DOI 10.3389/fneur.2024.1426566
   Teh CSL, 2024, B-ENT, V20, DOI 10.5152/B-ENT.2024.231331
   Webster KE, 2023, COCHRANE DB SYST REV, DOI 10.1002/14651858.CD015188.pub2
   Xu J., 2023, Chin J Clin Neurosci, V31, P43
   Yang M., 2018, Western Med, V30, P888
   Yuan Ye., 2020, Neuropathy Funct reconstruction, V15, P481
   Zang JL, 2024, BRAZ J OTORHINOLAR, V90
   Zhang F., 2022, Chin Med innovation, V19, P150
   Zhao H., 2020, J Brain Neurological Diseases, V28, P86
   Zhao X., 2021, Hunan J Traditional Chin Med, V37, P53
   Zhou R., 2019, Contemp Med, V25, P106
NR 35
TC 0
Z9 0
U1 1
U2 1
PU FRONTIERS MEDIA SA
PI LAUSANNE
PA AVENUE DU TRIBUNAL FEDERAL 34, LAUSANNE, CH-1015, SWITZERLAND
SN 1664-0640
J9 FRONT PSYCHIATRY
JI Front. Psychiatry
PD OCT 30
PY 2025
VL 16
AR 1676218
DI 10.3389/fpsyt.2025.1676218
PG 17
WC Psychiatry
WE Science Citation Index Expanded (SCI-EXPANDED); Social Science Citation Index (SSCI)
SC Psychiatry
GA 9UU9W
UT WOS:001615549900001
PM 41244873
OA Green Submitted, gold
DA 2025-12-18
ER

PT J
AU Kuzu, Ö
   Bayrakli, BB
   Çelik, C
AF Kuzu, Omer
   Bayrakli, Bilal Burak
   Celik, Canan
TI The Effectiveness of Augmented and Virtual Reality-Assisted Vestibular
   Rehabilitation in Persistent Postural Perceptual Dizziness
SO INDIAN JOURNAL OF OTOLARYNGOLOGY AND HEAD & NECK SURGERY
LA English
DT Article
DE Persistent Postural Perceptual Dizziness; Handicap; Balance; Anxiety;
   Augmented and Virtual Reality; Rehabilitation
ID PHYSICAL-THERAPY; BALANCE
AB PurposeThe aim of this study was to evaluate the effectiveness of augmented reality (AR) and virtual reality (VR)-assisted supervised vestibular rehabilitation combined with a home exercise program on dizziness, handicap, balance, and anxiety in patients with persistent postural perceptual dizziness (PPPD).MethodsThe retrospective study included patients who were diagnosed with PPPD and underwent AR and VR-assisted supervised vestibular rehabilitation combined with a home exercise program. Patient with active Meniere's disease or benign paroxysmal positional vertigo, bilateral vestibulopathy, use of psychiatric medication or vestibular system suppressant medication started within the last 3 months, serious psychiatric disorder, neurologic or orthopedic diseases that affect gait or balance (except vestibular migraine), visual impairment, severe cognitive impairment, decompensated heart disease, or advanced systemic disease affecting general condition were excluded. The outcome measures were the Numeric Rating Scale (NRS) for severity of dizziness, Dizziness Handicap Inventory (DHI) for dizziness-related handicap, Berg Balance Scale (BBS) for balance, and Beck Anxiety Inventory (BAI) for anxiety.ResultsThe study included 15 patients (80% females). After the rehabilitation program, there were statistically significant improvements were observed in DHI, NRS, BBS, and BAI scores compared to pre-treatment (p<0.05).ConclusionThis study showed that AR and VR-assisted supervised vestibular rehabilitation combined with a home exercise program was effective on dizziness, handicap, balance, and anxiety in PPPD. High-tech applications such as AR and VR should be considered in the rehabilitation of patients with PPPD.
C1 [Kuzu, Omer; Bayrakli, Bilal Burak] Ankara Bilkent City Hosp, Dept Phys Med & Rehabil, Ankara, Turkiye.
   [Celik, Canan] Univ Hlth Sci, Ankara Bilkent City Hosp, Dept Phys Med & Rehabil, Ankara, Turkiye.
C3 University of Health Sciences Turkey
RP Kuzu, Ö (corresponding author), Ankara Bilkent City Hosp, Dept Phys Med & Rehabil, Ankara, Turkiye.
EM kuzu_omer@hotmail.com; bilal.burakb@gmail.com; ccelik@hotmail.com
RI Bayrakli, Bilal Burak/LEM-6633-2024
OI BAYRAKLI, BİLAL BURAK/0009-0003-9464-2687; KUZU,
   ÖMER/0000-0001-8173-3449
CR Altin B, 2023, GAZI J HLTH SCI, P55
   Azzi JL, 2022, J VESTIBUL RES-EQUIL, V32, P285, DOI 10.3233/VES-190749
   BECK AT, 1988, J CONSULT CLIN PSYCH, V56, P893, DOI 10.1037/0022-006X.56.6.893
   BERG KO, 1992, ARCH PHYS MED REHAB, V73, P1073
   Canbal M, 2016, Turkish Journal of Family Medicine & Primary Care, P1, DOI [10.5455/tjfmpc.198514, DOI 10.5455/TJFMPC.198514, 10.5455/tjfmpc.198514]
   Choi SY, 2021, SCI REP-UK, V11, DOI 10.1038/s41598-021-93940-z
   Feng H, 2019, MED SCI MONITOR, V25, P4186, DOI 10.12659/MSM.916455
   Gulcan K, 2023, ACTA NEUROL BELG, V123, P1917, DOI 10.1007/s13760-022-02147-0
   Heffernan A, 2021, SCI REP-UK, V11, DOI 10.1038/s41598-021-97370-9
   JACOBSON GP, 1990, ARCH OTOLARYNGOL, V116, P424
   Kim HJ, 2020, J NEUROL, V267, P2252, DOI 10.1007/s00415-020-09831-2
   Nada EH, 2019, ANN OTO RHINOL LARYN, V128, P323, DOI 10.1177/0003489418823017
   Naro A, 2021, ELECTRONICS-SWITZ, V10, DOI 10.3390/electronics10091042
   Neuhauser HK, 2016, HAND CLINIC, V137, P67, DOI 10.1016/B978-0-444-63437-5.00005-4
   Nocini R, HEAR BALANCE COMMUNI, V22, P31
   Popkirov S, 2018, CURR TREAT OPTION NE, V20, DOI 10.1007/s11940-018-0535-0
   Sahin Fusun, 2008, J Geriatr Phys Ther, V31, P32
   Staab JP, 2020, SEMIN NEUROL, V40, P130, DOI 10.1055/s-0039-3402736
   Staab JP, 2017, J VESTIBUL RES-EQUIL, V27, P191, DOI 10.3233/VES-170622
   Suica Z, 2024, FRONT NEUROL, V15, DOI 10.3389/fneur.2024.1426566
   Teh CSL, 2022, J VESTIBUL RES-EQUIL, V32, P373, DOI 10.3233/VES-210087
   Thompson KJ, 2015, J VESTIBUL RES-EQUIL, V25, P97, DOI 10.3233/VES-150551
   Ulusoy M., 1998, Journal of Cognitive Psychotherapy, V12, P153
NR 23
TC 0
Z9 0
U1 6
U2 6
PU SPRINGER INDIA
PI NEW DELHI
PA 7TH FLOOR, VIJAYA BUILDING, 17, BARAKHAMBA ROAD, NEW DELHI, 110 001,
   INDIA
SN 2231-3796
EI 0973-7707
J9 INDIAN J OTOLARYNGOL
JI Indian J. Otolaryngol. Head Neck Surg.
PD SEP
PY 2025
VL 77
IS 9
BP 3382
EP 3386
DI 10.1007/s12070-025-05645-8
EA JUN 2025
PG 5
WC Surgery
WE Emerging Sources Citation Index (ESCI)
SC Surgery
GA 7RI8S
UT WOS:001507088900001
DA 2025-12-18
ER

PT J
AU Staab, JP
AF Staab, JP
TI Chronic dizziness: the interface between psychiatry and neuro-otology
SO CURRENT OPINION IN NEUROLOGY
LA English
DT Article
DE anxiety; chronic dizziness; dysautonomia; migraine; traumatic brain
   injury
ID GENETIC-VARIATION; VESTIBULAR DYSFUNCTION; BEHAVIORAL-INHIBITION;
   VERTIGO; ANXIETY; POLYMORPHISM; ASSOCIATION; MIGRAINE; REHABILITATION;
   SYMPTOMS
AB Purpose of review This paper reviews the often-enigmatic relationships between dizziness and psychiatric symptoms. Psychiatric causes of dizziness, neuro-otologic causes of anxiety, underrecognized co-morbid conditions, and medical illnesses that masquerade as 'psychogenic' dizziness are examined. Key clinical features and data from recent treatment trials are presented with potential pathophysiologic mechanisms.
   Recent findings Investigations at the interface between psychiatry and neuro-otology have identified the distinguishing features of several clinical conditions that present with non-vertiginous dizziness, subjective imbalance, and psychiatric symptoms. The most common condition is chronic subjective dizziness; a refinement of earlier concepts of psychogenic dizziness, phobic postural vertigo, and space-motion phobia. Chronic subjective dizziness is consistent with advancing research on anxiety and somatoform disorders and offers greater insights into the relationships between neuro-otologic illnesses and anxiety. Migraine, post-concussional syndrome, and dysautonomias also cause persistent dizziness and may be misdiagnosed or malingering or psychogenic dizziness because they often present with comorbid psychiatric symptoms in the absence of identifiable vestibular deficits.
   Summary Recent research has defined the key features of several medical-psychiatric conditions that cause chronic dizziness, permitting greater diagnostic precision and insight into underlying pathophysiologic processes. Treatment studies have identified potentially effective interventions, which must be evaluated in controlled clinical trials.
C1 Hosp Univ Penn, Dept Psychiat, Philadelphia, PA 19104 USA.
   Univ Penn, Dept Psychiat, Philadelphia, PA 19104 USA.
   Univ Penn, Dept Otorhinolaryngol Head & Neck Surg, Philadelphia, PA 19104 USA.
   Univ Penn, Balance Ctr, Philadelphia, PA 19104 USA.
C3 University of Pennsylvania; University of Pennsylvania; University of
   Pennsylvania; University of Pennsylvania
RP Staab, JP (corresponding author), Hosp Univ Penn, Dept Psychiat, 3400 Spruce St,Founders Pavil F11-015, Philadelphia, PA 19104 USA.
EM jeffrey.staab@uphs.upenn.edu
RI Staab, Jeffrey/B-8792-2015
OI Staab, Jeffrey/0000-0002-1516-3131
CR [Anonymous], 1994, AM PSYCHIATR ASSOC
   Ballas CA, 2003, CNS SPECTRUMS, V8, P20, DOI 10.1017/S1092852900008245
   Brandt Thomas, 1996, Neurology, V46, P1515
   Brantberg K, 2005, ACTA OTO-LARYNGOL, V125, P276, DOI 10.1080/00016480510003165
   Brignole M, 2004, EUROPACE, V6, P467, DOI 10.1016/j.eupc.2004.08.008
   Bronstein AM, 2004, J NEUROL, V251, P381, DOI 10.1007/s00415-004-0410-7
   Chamelian L, 2004, ARCH PHYS MED REHAB, V85, P1662, DOI 10.1016/j.apmr.2004.02.012
   David SP, 2005, J NEUROSCI, V25, P2586, DOI 10.1523/JNEUROSCI.3769-04.2005
   Erickson K, 2005, DEV PSYCHOBIOL, V47, P196, DOI 10.1002/dev.20086
   Fox NA, 2005, ANNU REV PSYCHOL, V56, P235, DOI 10.1146/annurev.psych.55.090902.141532
   Furman JM, 2005, J NEUROL NEUROSUR PS, V76, P1, DOI 10.1136/jnnp.2004.048926
   Gallinat J, 2005, NEUROIMAGE, V26, P123, DOI 10.1016/j.neuroimage.2005.01.001
   Godemann F, 2005, J PSYCHIATR RES, V39, P529, DOI 10.1016/j.jpsychires.2004.12.006
   Godemann F, 2004, PSYCHOSOM MED, V66, P783, DOI 10.1097/01.psy.0000140004.06247.c9
   Graff-Guerrero A, 2005, NEUROIMAGE, V25, P1197, DOI 10.1016/j.neuroimage.2004.12.020
   Guerraz M, 2001, BRAIN, V124, P1646, DOI 10.1093/brain/124.8.1646
   Hoffer ME, 2004, OTOL NEUROTOL, V25, P135, DOI 10.1097/00129492-200403000-00009
   Horii A, 2004, OTOL NEUROTOL, V25, P536, DOI 10.1097/00129492-200407000-00022
   Huppert D, 2005, J NEUROL, V252, P564, DOI 10.1007/s00415-005-0699-x
   Jacob RG, 2001, J ANXIETY DISORD, V15, P131, DOI 10.1016/S0887-6185(00)00047-5
   Jacob RG, 2001, CURR OPIN NEUROL, V14, P41, DOI 10.1097/00019052-200102000-00007
   Kalin Ned H, 2004, Psychopharmacol Bull, V38, P8
   KAUFMAN KR, 2005, MED ENG PHYS    0722
   KLEMENHAGEN KC, 2005, NEUROPSYCHOPHAR 0525
   Longridge NS, 2005, OTOL NEUROTOL, V26, P695, DOI 10.1097/01.mao.0000178152.21634.6d
   Mayou R, 2005, AM J PSYCHIAT, V162, P847, DOI 10.1176/appi.ajp.162.5.847
   Neuhauser H, 2004, CEPHALALGIA, V24, P83, DOI 10.1111/j.1468-2982.2004.00662.x
   Olsson CA, 2005, PSYCHIAT GENET, V15, P109, DOI 10.1097/00041444-200506000-00007
   Pavlou M, 2004, J NEUROL, V251, P983, DOI 10.1007/s00415-004-0476-2
   PERNA G, 2005, NEUROPSYCHOPHAR 0720
   Pezawas L, 2005, NAT NEUROSCI, V8, P828, DOI 10.1038/nn1463
   Schinka JA, 2004, MOL PSYCHIATR, V9, P197, DOI 10.1038/sj.mp.4001405
   Schwartz CE, 2003, SCIENCE, V300, P1952, DOI 10.1126/science.1083703
   Simon NM, 2005, PSYCHOSOMATICS, V46, P334, DOI 10.1176/appi.psy.46.4.334
   Smoller JW, 2005, BIOL PSYCHIAT, V57, P1485, DOI 10.1016/j.biopsych.2005.02.018
   Staab JP, 2005, ARCH OTOLARYNGOL, V131, P675, DOI 10.1001/archotol.131.8.675
   Staab JP, 2004, LARYNGOSCOPE, V114, P1637, DOI 10.1097/00005537-200409000-00025
   Staab JP, 2003, LARYNGOSCOPE, V113, P1714, DOI 10.1097/00005537-200310000-00010
   Staab JP, 2002, LARYNGOSCOPE, V112, P1346, DOI 10.1097/00005537-200208000-00005
   Staab JP, 2002, ARCH OTOLARYNGOL, V128, P554, DOI 10.1001/archotol.128.5.554
   STAAB JP, 2005, ANN M E SECT AM LARY
   Staab JR, 2005, PSYCHIAT ANN, V35, P330
   Treleaven J, 2005, J REHABIL MED, V37, P224, DOI 10.1080/16501970510027989
NR 43
TC 100
Z9 120
U1 0
U2 17
PU LIPPINCOTT WILLIAMS & WILKINS
PI PHILADELPHIA
PA TWO COMMERCE SQ, 2001 MARKET ST, PHILADELPHIA, PA 19103 USA
SN 1350-7540
EI 1473-6551
J9 CURR OPIN NEUROL
JI Curr. Opin. Neurol.
PD FEB
PY 2006
VL 19
IS 1
BP 41
EP 48
DI 10.1097/01.wco.0000198102.95294.1f
PG 8
WC Clinical Neurology; Neurosciences
WE Science Citation Index Expanded (SCI-EXPANDED)
SC Neurosciences & Neurology
GA 013CT
UT WOS:000235387900007
PM 16415676
DA 2025-12-18
ER

PT J
AU Schaaf, H
   Hesse, G
AF Schaaf, H.
   Hesse, G.
TI Patients with long-lasting dizziness: a follow-up after neurotological
   and psychotherapeutic inpatient treatment after a period of at least 1
   year
SO EUROPEAN ARCHIVES OF OTO-RHINO-LARYNGOLOGY
LA English
DT Article
DE Non-vertiginous dizziness; Psychotherapy; Neurotology; Vertigo;
   Vestibular rehabilitation
ID CHRONIC SUBJECTIVE DIZZINESS; COGNITIVE-BEHAVIOR THERAPY; PHOBIC
   POSTURAL VERTIGO
AB Patients who experience chronic dizziness are considered to be difficult to treat. Persisting symptoms of vertigo can be caused by recurrent organic as well as a variety of psychogenic factors, the latter usually being part of anxiety and depression disorders. Psychotherapeutic interventions can achieve improvements, the effects, however, in general do not persist over a longer time. The purpose of this study is to investigate the long-term effects of a symptom-related indoor treatment including neurotological and psychotherapeutic approaches as well as vestibular and balance rehabilitation. 23 indoor patients 16 male patients and 7 female., mean age 56.6 years (SD 12) with chronic vestibular symptoms (longer than six months), who were treated with neurotological counseling, psychotherapy, vestibular and balance rehabilitation and-if necessary-antidepressant drugs during a lengthy hospital stay [average 40 days (SD 14)], were re-examined. After a time period of at least one year (average 32 months; SD 15) they were asked to answer a questionnaire concerning post-therapeutic status of dizziness, symptoms and coping strategies as well as the Hospital Anxiety and Depression Score (HADS D). 18 of 23 patients (78%) reported a sustained reduction in their vertiginous symptoms. Four patients did not report a persistent improvement and one even got worse. Patients with a chronic form of dizziness can improve through a coordinated neurotologic and psychotherapeutic approach including vestibular and balance rehabilitation.
C1 [Schaaf, H.; Hesse, G.] Tinnitus Klin Krankenhaus Bad Arolsen, D-34454 Bad Arolsen, Germany.
   [Hesse, G.] HNO Lehrstuhl Univ Witten Herdecke, Witten, Germany.
RP Schaaf, H (corresponding author), Tinnitus Klin Krankenhaus Bad Arolsen, Grosse Allee 50, D-34454 Bad Arolsen, Germany.
EM hschaaf@tinnitus-klinik.net
RI Hesse, Gerhard/E-9814-2018
CR BRANDT T, 1994, J NEUROL, V241, P191, DOI 10.1007/BF00863767
   BRONSTEIN AM, 1995, J NEUROL NEUROSUR PS, V59, P472, DOI 10.1136/jnnp.59.5.472
   CAWTHORNE TE, 1969, SCHWEIZ MED WSCHR, V99, P156
   COOKSEY FS, 1946, P ROY SOC MED, V39, P273, DOI 10.1177/003591574603900523
   Eckhardt-Henn A, 2009, NERVENARZT, V80, P909, DOI 10.1007/s00115-009-2736-y
   Edelman S, 2012, AM J OTOLARYNG, V33, P395, DOI 10.1016/j.amjoto.2011.10.009
   Herrmann C., 1995, HADS-DHospital Anxiety and Depression ScaleDeutsche Version
   Holmberg J, 2007, J NEUROL, V254, P1189, DOI 10.1007/s00415-007-0499-6
   JACOB RG, 1993, J PSYCHOPATHOL BEHAV, V15, P299, DOI 10.1007/BF00965035
   Jacobson E., 1938, PROGR RELAXATION
   Mahoney AEJ, 2013, AM J OTOLARYNG, V34, P115, DOI 10.1016/j.amjoto.2012.09.013
   Schaaf H, 2000, MENIERES DIS 1999 UP, P505
   Schaaf H., 2003, Dtsch Arztebl, V13, P853
   Schmid G, 2011, J NEUROL NEUROSUR PS, V82, P601, DOI 10.1136/jnnp.2010.237388
   Staab, 2006, CONTINUUM, P189
   Staab Jeffrey P, 2012, Continuum (Minneap Minn), V18, P1118, DOI 10.1212/01.CON.0000421622.56525.58
   Tschan R, 2012, PSYCHOTHER PSYCH MED, V62, P111, DOI 10.1055/s-0032-1304575
NR 17
TC 19
Z9 25
U1 0
U2 9
PU SPRINGER
PI NEW YORK
PA 233 SPRING ST, NEW YORK, NY 10013 USA
SN 0937-4477
EI 1434-4726
J9 EUR ARCH OTO-RHINO-L
JI Eur. Arch. Oto-Rhino-Laryn.
PD JUN
PY 2015
VL 272
IS 6
BP 1529
EP 1535
DI 10.1007/s00405-014-3447-y
PG 7
WC Otorhinolaryngology
WE Science Citation Index Expanded (SCI-EXPANDED); Social Science Citation Index (SSCI)
SC Otorhinolaryngology
GA CI3BZ
UT WOS:000354623800029
PM 25519474
DA 2025-12-18
ER

PT J
AU Holmberg, J
   Karlberg, M
   Harlacher, U
   Magnusson, M
AF Holmberg, J
   Karlberg, M
   Harlacher, U
   Magnusson, M
TI Experience of handicap and anxiety in phobic postural vertigo
SO ACTA OTO-LARYNGOLOGICA
LA English
DT Article
DE anxiety; dizziness; gender; questionnaires; vestibular; chronic
   subjective vertigo
ID DIZZINESS; PREVALENCE; DISTURBANCE; DISORDERS; SWAY
AB Conclusions. We found a difference in gender distribution in a population of phobic postural vertigo patients compared with dizzy patients seen in general neuro-otological practice. It appears as if women with phobic postural vertigo suffer more and are more handicapped by dizziness than both men with phobic postural vertigo and a population with dizziness. These differences may reflect other causes of phobic postural vertigo besides anxiety, such as gender-related coping behaviour and postural strategy. Objective. Anxiety influences the degree of suffering and handicap in dizzy patients. Experiences of anxiety and handicap were investigated among a population with phobic postural vertigo. Material and methods. Using the Dizziness Handicap Inventory, the Vertigo Symptom Scale and the Vertigo Handicap Questionnaire, 34 consecutive patients with phobic postural vertigo were compared with a population of 95 consecutive patients seen at a balance disorder clinic. Results. Patients with phobic postural vertigo scored higher than the control subjects with respect to all parameters with the exception of the physical subscale of the Dizziness Handicap Inventory. Because there were significantly more women in the control group we performed a gender-specific analysis of the results. The higher test scores among patients with phobic postural vertigo can be explained by the higher scores among women in this group, while the test results for men were more similar to those of the control group.
C1 Univ Lund Hosp, Dept Otorhinolaryngol Head & Neck Surg, SE-22731 Lund, Sweden.
   Univ Lund Hosp, Lund Orup Rehabil Ctr, SE-22731 Lund, Sweden.
C3 Lund University; Skane University Hospital; Lund University; Skane
   University Hospital
RP Holmberg, J (corresponding author), Univ Lund Hosp, Dept Otorhinolaryngol Head & Neck Surg, SE-22731 Lund, Sweden.
EM johan.holmberg@skane.se
OI Magnusson, Måns/0000-0002-4266-1996
CR Asmundson GJG, 1998, J PSYCHOSOM RES, V44, P107, DOI 10.1016/S0022-3999(97)00132-3
   Brandt Thomas, 1996, Neurology, V46, P1515
   BRONSTEIN AM, 2001, BRAIN, V124, P1646
   Furman JM, 2001, J ANXIETY DISORD, V15, P9, DOI 10.1016/S0887-6185(00)00040-2
   Grunfeld EA, 2003, INT J AUDIOL, V42, P161, DOI 10.3109/14992020309090425
   Holmberg J, 2003, NEUROREPORT, V14, P1007, DOI 10.1097/01.wnr.0000070191.28954.a5
   Ihlebæk C, 2002, SCAND J PUBLIC HEALT, V30, P20, DOI 10.1177/14034948020300010701
   JACOB RG, 1995, J ANXIETY DISORD, V9, P411, DOI 10.1016/0887-6185(95)00021-F
   JACOB RG, 1992, ANN CLIN PSYCHIATRY, V4, P163
   JACOBSON GP, 1990, ARCH OTOLARYNGOL, V116, P424
   Krafczyk S, 1999, NEUROSCI LETT, V259, P149, DOI 10.1016/S0304-3940(98)00917-3
   MCKENNA L, 1991, CLIN OTOLARYNGOL, V16, P452, DOI 10.1111/j.1365-2273.1991.tb01038.x
   Mendel B, 1999, CLIN OTOLARYNGOL, V24, P286, DOI 10.1046/j.1365-2273.1999.00261.x
   Mittal VA, 2011, PSYCHIAT RES, V189, P158, DOI 10.1016/j.psychres.2011.06.006
   Park AHY, 1999, AVIAT SPACE ENVIR MD, V70, P1077
   Querner V, 2000, NEUROSCI LETT, V285, P21, DOI 10.1016/S0304-3940(00)01008-9
   ROBERTSON DD, 1995, J OTOLARYNGOL, V24, P118
   Robins L.N., 1991, PSYCHIAT DISORDERS A
   Sklare DA, 2001, J ANXIETY DISORD, V15, P1, DOI 10.1016/S0887-6185(00)00039-6
   Staab JP, 2003, LARYNGOSCOPE, V113, P1714, DOI 10.1097/00005537-200310000-00010
   Yardley L, 1998, BRIT J GEN PRACT, V48, P1131
   YARDLEY L, 1992, J PSYCHOSOM RES, V36, P731, DOI 10.1016/0022-3999(92)90131-K
   Yardley L, 2000, OTOLARYNG CLIN N AM, V33, P603, DOI 10.1016/S0030-6665(05)70229-2
   Yardley L, 1999, J PSYCHOSOM RES, V46, P63, DOI 10.1016/S0022-3999(98)00056-7
   YARDLEY L, 1992, CLIN OTOLARYNGOL, V17, P231, DOI 10.1111/j.1365-2273.1992.tb01833.x
NR 25
TC 23
Z9 25
U1 0
U2 4
PU TAYLOR & FRANCIS LTD
PI ABINGDON
PA 2-4 PARK SQUARE, MILTON PARK, ABINGDON OR14 4RN, OXON, ENGLAND
SN 0001-6489
EI 1651-2251
J9 ACTA OTO-LARYNGOL
JI Acta Oto-Laryngol.
PD MAR
PY 2005
VL 125
IS 3
BP 270
EP 275
DI 10.1080/00016480410023001
PG 6
WC Otorhinolaryngology
WE Science Citation Index Expanded (SCI-EXPANDED)
SC Otorhinolaryngology
GA 903LK
UT WOS:000227427200008
PM 15966696
DA 2025-12-18
ER

PT J
AU Piker, EG
   Kaylie, DM
   Garrison, D
   Tucci, DL
AF Piker, Erin G.
   Kaylie, David M.
   Garrison, Douglas
   Tucci, Debara L.
TI Hospital Anxiety and Depression Scale: Factor Structure, Internal
   Consistency and Convergent Validity in Patients with Dizziness
SO AUDIOLOGY AND NEURO-OTOLOGY
LA English
DT Article
DE Anxiety; Depression; Dizziness; Handicap; Psychometrics; Validity;
   Vertigo
ID CHRONIC SUBJECTIVE DIZZINESS; PHOBIC POSTURAL VERTIGO; HANDICAP;
   VALIDATION; DISORDERS; SYMPTOMS
AB Psychiatric comorbidities, particularly anxiety-related pathologies, are often observed in dizzy patients. The Hospital Anxiety and Depression Scale (HADS) is a widely used selfreport instrument used to screen for anxiety and depression in medical outpatient settings. The purpose of this study was to assess the factor structure, internal consistency and convergent validity of the HADS in an unselected group of patients with dizziness. The HADS and the Dizziness Handicap Inventory (DHI) were administered to 205 dizzy patients. An exploratory factor analysis was conducted and indicated a 3-factor structure, inconsistent with the 2-subscale structure (i.e. anxiety and depression) of the HADS. The total scale was found to be internally consistent, and convergent validity, as assessed using the DHI, was acceptable. Overall findings suggest that the HADS should not be used as a tool for psychiatric differential diagnosis, but rather as a helpful screener for general psychiatric distress in the two domains of psychiatric illness most germane in dizzy patients. (C) 2015 S. Karger AG, Basel
C1 [Piker, Erin G.; Kaylie, David M.; Garrison, Douglas; Tucci, Debara L.] Duke Univ, Med Ctr, Div Otolaryngol Head & Neck Surg, Durham, NC 27710 USA.
C3 Duke University
RP Piker, EG (corresponding author), Duke Univ, Med Ctr, Div Otolaryngol Head & Neck Surg, DUMC 3836, Durham, NC 27710 USA.
EM Erin.piker@duke.edu
CR ANDERSSON E, 1993, SOC BEHAV PERSONAL, V21, P197, DOI 10.2224/sbp.1993.21.3.197
   Best C, 2009, J NEUROL, V256, P58, DOI 10.1007/s00415-009-0038-8
   Brandberg Y., 1992, Psychooncology, V1, P71, DOI DOI 10.1002/PON.2960010204
   CLARK MR, 1993, PSYCHOSOMATICS, V34, P409, DOI 10.1016/S0033-3182(93)71844-7
   Cosco TD, 2012, J PSYCHOSOM RES, V72, P180, DOI 10.1016/j.jpsychores.2011.06.008
   Dawkins N, 2006, BRAIN INJURY, V20, P1235, DOI 10.1080/02699050601076414
   Eckhardt-Henn A, 2008, J NEUROL, V255, P420, DOI 10.1007/s00415-008-0697-x
   Friedman S, 2001, PSYCHIAT RES, V104, P247, DOI 10.1016/S0165-1781(01)00309-2
   Grunfeld EA, 2003, INT J AUDIOL, V42, P161, DOI 10.3109/14992020309090425
   Herrmann C, 1997, J PSYCHOSOM RES, V42, P17, DOI 10.1016/S0022-3999(96)00216-4
   Holmberg J, 2006, J NEUROL, V253, P500, DOI 10.1007/s00415-005-0050-6
   Holmberg J, 2005, ACTA OTO-LARYNGOL, V125, P270, DOI 10.1080/00016480410023001
   Honaker JA, 2010, AM J AUDIOL, V19, P3, DOI 10.1044/1059-0889(2009/09-0013)
   Hosaka T, 1999, Int J Psychiatry Clin Pract, V3, P43, DOI 10.3109/13651509909024758
   Jacob RG, 2001, CURR OPIN NEUROL, V14, P41, DOI 10.1097/00019052-200102000-00007
   Jacobson G P, 1991, J Am Acad Audiol, V2, P253
   JACOBSON GP, 1990, ARCH OTOLARYNGOL, V116, P424
   Johnston M, 2000, J PSYCHOSOM RES, V48, P579, DOI 10.1016/S0022-3999(00)00102-1
   KAISER HF, 1974, EDUC PSYCHOL MEAS, V34, P111, DOI 10.1177/001316447403400115
   Kroenke K, 2000, SOUTH MED J, V93, P160
   Martin CR, 2004, BRIT J CLIN PSYCHOL, V43, P51, DOI 10.1348/014466504772812968
   Norton S, 2013, J PSYCHOSOM RES, V74, P74, DOI 10.1016/j.jpsychores.2012.10.010
   Piker EG, 2008, J AM ACAD AUDIOL, V19, P337, DOI 10.3766/jaaa.19.4.6
   RAZAVI D, 1990, BRIT J PSYCHIAT, V156, P79, DOI 10.1192/bjp.156.1.79
   Ruckenstein MJ, 2009, OTOLARYNG CLIN N AM, V42, P71, DOI 10.1016/j.otc.2008.09.011
   Staab JP, 2004, LARYNGOSCOPE, V114, P1637, DOI 10.1097/00005537-200409000-00025
   Staab JP, 2002, ARCH OTOLARYNGOL, V128, P554, DOI 10.1001/archotol.128.5.554
   Staab JP, 2000, OTOLARYNG CLIN N AM, V33, P617, DOI 10.1016/S0030-6665(05)70230-9
   YARDLEY L, 1992, BRIT J AUDIOL, V26, P283, DOI 10.3109/03005369209076649
   ZIGMOND AS, 1983, ACTA PSYCHIAT SCAND, V67, P361, DOI 10.1111/j.1600-0447.1983.tb09716.x
NR 30
TC 26
Z9 29
U1 0
U2 10
PU KARGER
PI BASEL
PA ALLSCHWILERSTRASSE 10, CH-4009 BASEL, SWITZERLAND
SN 1420-3030
EI 1421-9700
J9 AUDIOL NEURO-OTOL
JI Audiol. Neuro-Otol.
PY 2015
VL 20
IS 6
BP 394
EP 399
DI 10.1159/000438740
PG 6
WC Audiology & Speech-Language Pathology; Neurosciences;
   Otorhinolaryngology
WE Science Citation Index Expanded (SCI-EXPANDED)
SC Audiology & Speech-Language Pathology; Neurosciences & Neurology;
   Otorhinolaryngology
GA CZ3GN
UT WOS:000366992500007
PM 26460986
DA 2025-12-18
ER

PT J
AU Breinbauer, HA
   Contreras, MD
   Lira, JP
   Guevara, C
   Castillo, L
   Ruëdlinger, K
   Muñoz, D
   Delano, PH
AF Breinbauer, Hayo A.
   Daniela Contreras, Maria
   Lira, Juan P.
   Guevara, Claudia
   Castillo, Leslie
   Ruedlinger, Katherine
   Munoz, Daniel
   Delano, Paul H.
TI Spatial Navigation Is Distinctively Impaired in Persistent Postural
   Perceptual Dizziness
SO FRONTIERS IN NEUROLOGY
LA English
DT Article
DE dizziness; functional dizziness; persistent postural perceptual
   dizziness; spatial navigation; morris water maze
ID WATER-MAZE; INTERNATIONAL CLASSIFICATION; DIAGNOSTIC-CRITERIA;
   COGNITION; ANXIETY; VERTIGO; MEMORY; TASK
AB Objective: To determine whether performance in a virtual spatial navigational task is poorer in persistent postural perceptual dizziness (PPPD) patients than in healthy volunteers and patients suffering other vestibular disorders. Methods: Subjects were asked to perform three virtual Morris water maze spatial navigational tasks: (i) with a visible target, (ii) then with an invisible target and a fixed starting position, and finally (iii) with an invisible target and random initial position. Data were analyzed using the cumulative search error (CSE) index. Results: While all subjects performed equally well with a visible target, the patients with PPPD (n = 19) performed poorer (p < 0.004) in the invisible target/navigationally demanding tasks (CSE median of 8) than did the healthy controls (n = 18; CSE: 3) and vestibular controls (n = 19; CSE: 4). Navigational performance in the most challenging setting allowed us to discriminate PPPD patients from controls with an area under the receiver operating characteristic curve of 0.83 (sensitivity 78.1%; specificity 83.3%). PPPD patients manifested more chaotic and disorganized search strategies, with more dispersion in the navigational pool than those of the non-PPPD groups (standard distance deviation of 0.97 vs. 0.46 in vestibular controls and 0.20 in healthy controls; p < 0.001). Conclusions: While all patients suffering a vestibular disorder had poorer navigational abilities than healthy controls did, patients with PPPD showed the worst performance, to the point that this variable allowed the discrimination of PPPD from non-PPPD patients. This distinct impairment in spatial navigation abilities offers new insights into PPPD pathophysiology and may also represent a new biomarker for diagnosing this entity.
C1 [Breinbauer, Hayo A.; Munoz, Daniel; Delano, Paul H.] Univ Chile, Dept Otolaryngol, Fac Med, Santiago, Chile.
   [Breinbauer, Hayo A.; Delano, Paul H.] Univ Chile, Dept Neurocience, Fac Med, Santiago, Chile.
   [Breinbauer, Hayo A.; Daniela Contreras, Maria; Lira, Juan P.; Guevara, Claudia; Castillo, Leslie; Ruedlinger, Katherine] Univ Desarrollo, Dept Otolaryngol, Fac Med Clin Alemana, Santiago, Chile.
C3 Universidad de Chile; Universidad de Chile; Universidad del Desarrollo
RP Breinbauer, HA (corresponding author), Univ Chile, Dept Otolaryngol, Fac Med, Santiago, Chile.; Breinbauer, HA (corresponding author), Univ Chile, Dept Neurocience, Fac Med, Santiago, Chile.; Breinbauer, HA (corresponding author), Univ Desarrollo, Dept Otolaryngol, Fac Med Clin Alemana, Santiago, Chile.
EM hbreinbauer@uchile.cl
RI Munoz, Daniel/IXD-6516-2023; Delano, Paul/I-1030-2013; Breinbauer,
   Hayo/KCJ-8263-2024
OI Breinbauer, Hayo/0000-0002-3278-065X; 
FU AC3E; CONICYT BASAL [FB008]; BNI [ICM P09-015F]
FX PD was funded by AC3E, CONICYT BASAL FB008, and BNI, Proyecto ICM
   P09-015F. There were no direct funding supporting this specific study.
CR Best C, 2009, NEUROSCIENCE, V164, P1579, DOI 10.1016/j.neuroscience.2009.09.034
   Bigelow RT, 2015, J VESTIBUL RES-EQUIL, V25, P73, DOI 10.3233/VES-150544
   Bisdorff A, 2009, J VESTIBUL RES-EQUIL, V19, P1, DOI 10.3233/VES-2009-0343
   Bisdorff AR, 2015, NEUROL CLIN, V33, P541, DOI 10.1016/j.ncl.2015.04.010
   Brandt T, 2005, BRAIN, V128, P2732, DOI 10.1093/brain/awh617
   Cousins S, 2017, ANN CLIN TRANSL NEUR, V4, P340, DOI 10.1002/acn3.386
   Cullen KE, 2017, NAT NEUROSCI, V20, P1465, DOI 10.1038/nn.4658
   Dale A, 2019, CEREB CORTEX, V29, P305, DOI 10.1093/cercor/bhx325
   Daugherty AM, 2015, CEREB CORTEX, V25, P3122, DOI 10.1093/cercor/bhu107
   Dieterich M, 2017, CURR OPIN NEUROL, V30, P107, DOI 10.1097/WCO.0000000000000417
   Epstein RA, 2017, NAT NEUROSCI, V20, P1504, DOI 10.1038/nn.4656
   Hamilton DA, 2002, BEHAV BRAIN RES, V129, P159, DOI 10.1016/S0166-4328(01)00343-6
   Harrison FE, 2009, BEHAV BRAIN RES, V198, P247, DOI 10.1016/j.bbr.2008.10.015
   Harun A, 2016, OTOL NEUROTOL, V37, P1137, DOI 10.1097/MAO.0000000000001157
   Holmberg J, 2009, J NEUROL, V256, P1258, DOI 10.1007/s00415-009-5110-x
   Indovina I, 2015, FRONT BEHAV NEUROSCI, V9, DOI 10.3389/fnbeh.2015.00334
   Kallai J, 2005, BEHAV BRAIN RES, V159, P187, DOI 10.1016/j.bbr.2004.10.015
   Kim HA, 2019, J VESTIBUL RES-EQUIL, V29, P45, DOI 10.3233/VES-190655
   Kremmyda O, 2016, FRONT HUM NEUROSCI, V10, DOI 10.3389/fnhum.2016.00139
   Lee JO, 2018, HUM BRAIN MAPP, V39, P3340, DOI 10.1002/hbm.24080
   Lempert T, 2012, J VESTIBUL RES-EQUIL, V22, P167, DOI 10.3233/VES-2012-0453
   Lopez-Escamez JA, 2015, J VESTIBUL RES-EQUIL, V25, P1, DOI 10.3233/VES-150549
   Maei HR, 2009, FRONT INTEGR NEUROSC, V3, DOI 10.3389/neuro.07.033.2009
   Maei HR, 2009, FRONT INTEGR NEUROSC, V3, DOI 10.3389/neuro.07.004.2009
   MORRIS R, 1984, J NEUROSCI METH, V11, P47, DOI 10.1016/0165-0270(84)90007-4
   Nigro S, 2019, BRAIN IMAGING BEHAV, V13, P798, DOI 10.1007/s11682-018-9900-6
   Passamonti L, 2018, J VESTIBUL RES-EQUIL, V28, P369, DOI 10.3233/VES-190653
   Pereira IT, 2015, BEHAV NEUROSCI, V129, P533, DOI 10.1037/bne0000078
   Popkirov S, 2018, CURR TREAT OPTION NE, V20, DOI 10.1007/s11940-018-0535-0
   Possin KL, 2016, J CLIN INVEST, V126, P779, DOI 10.1172/JCI78464
   Riccelli R, 2017, HUM BRAIN MAPP, V38, P715, DOI 10.1002/hbm.23411
   Sackett DL, 2002, BRIT MED J, V324, P539, DOI 10.1136/bmj.324.7336.539
   Staab JP, 2017, J VESTIBUL RES-EQUIL, V27, P191, DOI 10.3233/VES-170622
   Trinidade A, 2018, OTOL NEUROTOL, V39, P1291, DOI 10.1097/MAO.0000000000002010
   von Brevern M, 2015, J VESTIBUL RES-EQUIL, V25, P105, DOI 10.3233/VES-150553
   Wei EX, 2018, J ALZHEIMERS DIS, V61, P995, DOI 10.3233/JAD-170751
   Wood Heather, 2016, Nat Rev Neurol, V12, P126, DOI [10.1038/nrneurol.2016.24, 10.1038/nrneurol.2016.16]
   Wurthmann S, 2017, J PSYCHOSOM RES, V103, P95, DOI 10.1016/j.jpsychores.2017.10.007
NR 38
TC 21
Z9 26
U1 2
U2 9
PU FRONTIERS MEDIA SA
PI LAUSANNE
PA AVENUE DU TRIBUNAL FEDERAL 34, LAUSANNE, CH-1015, SWITZERLAND
SN 1664-2295
J9 FRONT NEUROL
JI Front. Neurol.
PD JAN 9
PY 2020
VL 10
AR 1361
DI 10.3389/fneur.2019.01361
PG 11
WC Clinical Neurology; Neurosciences
WE Science Citation Index Expanded (SCI-EXPANDED)
SC Neurosciences & Neurology
GA KE8YZ
UT WOS:000508836800001
PM 31998220
OA Green Submitted, gold
DA 2025-12-18
ER

PT J
AU Staab, JP
AF Staab, Jeffrey P.
TI Persistent Postural- Perceptual Dizziness Review and Update on Key
   Mechanisms of the Most Common Functional Neuro-otologic Disorder
SO NEUROLOGIC CLINICS
LA English
DT Review
DE Functional dizziness; Functional neurological disorder; Locomotion;
   Persistent postural-perceptual dizziness; Perception of motion; Postural
   control; Spatial orientation
ID CHRONIC SUBJECTIVE DIZZINESS; FOLLOW-UP; VERTIGO; SEROTONIN; DIAGNOSIS;
   ATTENTION; NEURITIS; ANXIETY
C1 [Staab, Jeffrey P.] Mayo Clin, Dept Psychiat & Psychol, 200 1st St Southwest, Rochester, MN 55905 USA.
   [Staab, Jeffrey P.] Mayo Clin, Dept Otorhinolaryngol Head & Neck Surg, 200 1st St Southwest, Rochester, MN 55905 USA.
C3 Mayo Clinic; Mayo Clinic
RP Staab, JP (corresponding author), Mayo Clin, Dept Psychiat & Psychol, 200 1st St Southwest, Rochester, MN 55905 USA.
EM staab.jeffrey@mayo.edu
RI Staab, Jeffrey/B-8792-2015
FU US Army Medical Research and Materiel Command via the Congressionally
   Directed Medical Research Program [W81XWH1810760]; U.S. Department of
   Defense (DOD) [W81XWH1810760] Funding Source: U.S. Department of Defense
   (DOD)
FX Dr J.P. Staab was supported by grant W81XWH1810760 from the US Army
   Medical Research and Materiel Command via the Congressionally Directed
   Medical Research Program. He had no commercial or financial conflicts of
   interest.
CR Adamec I, 2020, J CLIN NEUROSCI, V72, P26, DOI 10.1016/j.jocn.2020.01.043
   Arshad Q, 2022, FRONT INTEGR NEUROSC, V15, DOI 10.3389/fnint.2021.806940
   Axer H, 2020, BRAIN BEHAV, V10, DOI 10.1002/brb3.1864
   Balaban CD, 2002, PHYSIOL BEHAV, V77, P469, DOI 10.1016/S0031-9384(02)00935-6
   Best C, 2009, NEUROSCIENCE, V164, P1579, DOI 10.1016/j.neuroscience.2009.09.034
   BRANDT T, 1986, MUNCHEN MED WOCHEN, V128, P247
   Breinbauer HA, 2020, FRONT NEUROL, V10, DOI 10.3389/fneur.2019.01361
   Cane-Celino M, 2013, FRONT INTEGR NEUROSC, V7, DOI 10.3389/fnint.2013.00071
   Chiarella G, 2016, J VESTIBUL RES-EQUIL, V26, P403, DOI 10.3233/VES-160590
   Cleworth TW, 2019, NEUROSCIENCE, V404, P413, DOI 10.1016/j.neuroscience.2019.02.011
   Cleworth TW, 2018, GAIT POSTURE, V66, P21, DOI 10.1016/j.gaitpost.2018.08.003
   Cousins S, 2017, ANN CLIN TRANSL NEUR, V4, P340, DOI 10.1002/acn3.386
   Dieterich M, 2017, CURR OPIN NEUROL, V30, P107, DOI 10.1097/WCO.0000000000000417
   Edwards MJ, 2012, LANCET NEUROL, V11, P250, DOI 10.1016/S1474-4422(11)70310-6
   Eren OE, 2018, J NEUROL, V265, P63, DOI 10.1007/s00415-018-8894-8
   Godemann F, 2005, J PSYCHIATR RES, V39, P529, DOI 10.1016/j.jpsychires.2004.12.006
   Godemann F, 2004, PSYCHOSOM MED, V66, P783, DOI 10.1097/01.psy.0000140004.06247.c9
   Graham MK, 2021, OTOL NEUROTOL, V42, P129, DOI 10.1097/MAO.0000000000002890
   Habs M, 2020, J NEUROL, V267, P212, DOI 10.1007/s00415-020-10150-9
   Hallett M, 2022, LANCET NEUROL, V21, P537, DOI 10.1016/S1474-4422(21)00422-1
   Heinrichs N, 2007, PSYCHOSOM MED, V69, P700, DOI 10.1097/PSY.0b013e318151a4dd
   Herdman D, 2022, J NEUROL, V269, P4753, DOI 10.1007/s00415-022-11107-w
   Huppert D, 2005, J NEUROL, V252, P564, DOI 10.1007/s00415-005-0699-x
   Im JJ, 2022, FRONT NEUROL, V13, DOI 10.3389/fneur.2022.868976
   Indovina I, 2021, J CLIN MED, V10, DOI 10.3390/jcm10184274
   Ishizuka K, 2020, INTERNAL MED, V59, P2857, DOI 10.2169/internalmedicine.5172-20
   JACOBSON GP, 1990, ARCH OTOLARYNGOL, V116, P424
   Kabaya K, 2022, LARYNGOSCOPE INVEST, V7, P499, DOI 10.1002/lio2.735
   Kim HJ, 2020, J NEUROL, V267, P2252, DOI 10.1007/s00415-020-09831-2
   Krafczyk S, 1999, NEUROSCI LETT, V259, P149, DOI 10.1016/S0304-3940(98)00917-3
   Kuwabara J, 2020, AM J OTOLARYNG, V41, DOI 10.1016/j.amjoto.2020.102609
   LICATA F, 1993, NEUROSCIENCE, V52, P941, DOI 10.1016/0306-4522(93)90541-M
   Livermore JJA, 2021, J PSYCHOPHARMACOL, V35, P631, DOI 10.1177/0269881121991571
   McCaslin DL, 2022, OTOL NEUROTOL, V43, pE243, DOI 10.1097/MAO.0000000000003393
   Min S, 2021, J NEUROL, V268, P2523, DOI 10.1007/s00415-021-10427-7
   Murillo ESP, 2023, J NEUROL NEUROSUR PS, V94, P165, DOI 10.1136/jnnp-2022-329321
   Nada EH, 2019, ANN OTO RHINOL LARYN, V128, P323, DOI 10.1177/0003489418823017
   Ödman M, 2008, ACTA OTO-LARYNGOL, V128, P1085, DOI 10.1080/00016480701805455
   Penkava J, 2020, J NEUROL, V267, P223, DOI 10.1007/s00415-020-10151-8
   Powell G, 2020, NEUROLOGY, V94, pE1929, DOI 10.1212/WNL.0000000000009373
   Rizk HG, 2020, EAR HEARING, V41, P1020, DOI 10.1097/AUD.0000000000000825
   Schniepp R, 2014, J NEUROL, V261, P738, DOI 10.1007/s00415-014-7259-1
   Schröder L, 2021, FRONT NEUROSCI-SWITZ, V15, DOI 10.3389/fnins.2021.685590
   Staab J P, 2013, OXFORD TXB VERTIGO I, P333
   Staab JP, 2007, ARCH OTOLARYNGOL, V133, P170, DOI 10.1001/archotol.133.2.170
   Staab JP, 2020, SEMIN NEUROL, V40, P130, DOI 10.1055/s-0039-3402736
   Staab JP, 2017, J VESTIBUL RES-EQUIL, V27, P191, DOI 10.3233/VES-170622
   Staab JP, 2014, J PSYCHOSOM RES, V76, P80, DOI 10.1016/j.jpsychores.2013.11.008
   Staab Jeffrey P, 2012, Continuum (Minneap Minn), V18, P1118, DOI 10.1212/01.CON.0000421622.56525.58
   Staab JP, 2005, ARCH OTOLARYNGOL, V131, P675, DOI 10.1001/archotol.131.8.675
   Staibano P, 2019, J OTOLARYNGOL-HEAD N, V48, DOI 10.1186/s40463-019-0336-9
   Teggi R, 2020, OTOL NEUROTOL, V41, pE70, DOI 10.1097/MAO.0000000000002446
   Teh CSL, 2023, ANN OTO RHINOL LARYN, V132, P566, DOI 10.1177/00034894221111408
   Thompson KJ, 2015, J VESTIBUL RES-EQUIL, V25, P97, DOI 10.3233/VES-150551
   Trinidade A, 2023, J NEUROL NEUROSUR PS, V94, P904, DOI 10.1136/jnnp-2022-330196
   Trinidade A, 2021, FRONT NEUROL, V11, DOI 10.3389/fneur.2020.601883
   Tschan R, 2011, J NEUROL, V258, P104, DOI 10.1007/s00415-010-5697-y
   VanLandingham HF, 1985, Introduction to digital control systems, P347
   Lins EMDV, 2021, INT ARCH OTORHINOLAR, V25, pE355
   Wang A, 2021, OTOL NEUROTOL, V42, pE1093, DOI 10.1097/MAO.0000000000003212
   Waterston J, 2021, FRONT NEUROL, V12, DOI 10.3389/fneur.2021.795516
   Wingen M, 2008, HUM PSYCHOPHARM CLIN, V23, P221, DOI 10.1002/hup.923
   Wolf J, 2020, J PSYCHOSOM RES, V130, DOI 10.1016/j.jpsychores.2020.109934
   World Health Organization, ICD-11 for Mortality and Morbidity Statistics
   Wuehr M, 2013, J NEUROL, V260, P1314, DOI 10.1007/s00415-012-6797-7
   Wurthmann S, 2021, BMC NEUROL, V21, DOI 10.1186/s12883-021-02417-z
   Xue H, 2018, Zhonghua Yi Xue Za Zhi, V98, P1227, DOI 10.3760/cma.j.issn.0376-2491.2018.16.008
   Yagi C, 2021, OTOL NEUROTOL, V42, pE1618, DOI 10.1097/MAO.0000000000003340
   Yagi C, 2019, OTOL NEUROTOL, V40, pE747, DOI 10.1097/MAO.0000000000002325
   Yan ZH, 2017, INT J AUDIOL, V56, P33, DOI 10.1080/14992027.2016.1211763
   Yu YC, 2018, BIOMED RES INT, V2018, DOI 10.1155/2018/8518631
NR 71
TC 26
Z9 30
U1 6
U2 22
PU W B SAUNDERS CO-ELSEVIER INC
PI PHILADELPHIA
PA 1600 JOHN F KENNEDY BOULEVARD, STE 1800, PHILADELPHIA, PA 19103-2899 USA
SN 0733-8619
EI 1557-9875
J9 NEUROL CLIN
JI Neurol. Clin.
PD NOV
PY 2023
VL 41
IS 4
BP 647
EP 664
DI 10.1016/j.ncl.2023.04.003
EA SEP 2023
PG 18
WC Clinical Neurology; Neurosciences
WE Science Citation Index Expanded (SCI-EXPANDED)
SC Neurosciences & Neurology
GA W5AX1
UT WOS:001091761800001
PM 37775196
DA 2025-12-18
ER

PT J
AU Habs, M
   Strobl, R
   Grill, E
   Dieterich, M
   Becker-Bense, S
AF Habs, Maximilian
   Strobl, Ralf
   Grill, Eva
   Dieterich, Marianne
   Becker-Bense, Sandra
TI Primary or secondary chronic functional dizziness: does it make a
   difference? A DizzyReg study in 356 patients
SO JOURNAL OF NEUROLOGY
LA English
DT Article
DE Functional dizziness; Vestibular syndromes; Quality of life; Dizziness
   handicap inventory; Epidemiology; Age; Gender
ID PHOBIC POSTURAL VERTIGO; CHRONIC SUBJECTIVE DIZZINESS; VESTIBULAR
   ACTIVITIES; DISORDERS; ANXIETY; EPIDEMIOLOGY; COMORBIDITY; PREVALENCE;
   SYMPTOMS
AB In 2017, the term "persistent postural-perceptual dizziness" (PPPD) was coined by the Barany Society, which provided explicit criteria for diagnosis of functional vertigo and dizziness disorders. PPPD can originate secondarily after an organic disorder (s-PPPD) or primarily on its own, in the absence of somatic triggers (p-PPPD). The aim of this database-driven study in 356 patients from a tertiary vertigo center was to describe typical demographic and clinical features in p-PPPD and s-PPPD patients. Patients underwent detailed vestibular testing with neurological and neuro-orthoptic examinations, video-oculography during water caloric stimulation, video head-impulse test, assessment of the subjective visual vertical, and static posturography. All patients answered standardized questionnaires (Dizziness Handicap Inventory, DHI; Vestibular Activities and Participation, VAP; and Euro-Qol-5D-3L). One hundred and ninety-five patients (55%) were categorized as p-PPPD and 162 (45%) as s-PPPD, with female gender slightly predominating (female:male = 56%:44%), particularly in the s-PPPD subgroup (64%). The most common somatic triggers for s-PPPD were benign paroxysmal positional vertigo (27%), and vestibular migraine (24%). Overall, p-PPPD patients were younger than s-PPPD patients (44 vs. 48 years) and showed a bimodal age distribution with an additional early peak in young adults (about 30 years of age) beside a common peak at the age of 50-55. The most sensitive diagnostic tool was posturography, revealing a phobic sway pattern in 50% of cases. s-PPPD patients showed higher handicap and functional impairment in DHI (47 vs. 42) and VAP (9.7 vs. 8.9). There was no difference between both groups in EQ-5D-3L. In p-PPPD, anxiety (20% vs. 10%) and depressive disorders (25% vs. 9%) were more frequent. This retrospective study in a large cohort showed relevant differences between p- and s-PPPD patients in terms of demographic and clinical features, thereby underlining the need for careful syndrome subdivision for further prospective studies.
C1 [Habs, Maximilian; Strobl, Ralf; Grill, Eva; Dieterich, Marianne; Becker-Bense, Sandra] Ludwig Maximilians Univ Munchen, German Ctr Vertigo & Balance Disorders, Munich, Germany.
   [Habs, Maximilian; Dieterich, Marianne] Ludwig Maximilians Univ Munchen, Dept Neurol, Marchioninistr 15, D-81377 Munich, Germany.
   [Dieterich, Marianne] Munich Cluster Syst Neurol SyNergy, Munich, Germany.
C3 University of Munich; University of Munich; University of Munich
RP Habs, M (corresponding author), Ludwig Maximilians Univ Munchen, German Ctr Vertigo & Balance Disorders, Munich, Germany.; Habs, M (corresponding author), Ludwig Maximilians Univ Munchen, Dept Neurol, Marchioninistr 15, D-81377 Munich, Germany.
EM maximilian.habs@med.uni-muenchen.de
RI Strobl, Ralf/KBQ-1723-2024; Grill, Eva/AAF-8104-2020; Grill,
   Eva/D-1875-2010
OI Grill, Eva/0000-0002-0273-7984
FU Projekt DEAL; German Federal Ministry of Education and Research (BMBF)
   [01 EO 0901, 01 EO 1401]; Deutsche Forschungsgemeinschaft (German
   Research Foundation) within the framework of the Munich Cluster for
   Systems Neurology [EXC 1010 SyNergy]; Deutsche Stiftung Neurologie (DSN)
FX Open Access funding provided by Projekt DEAL. The study was not
   industry-sponsored. This work was supported by the German Federal
   Ministry of Education and Research (BMBF, Grant Codes 01 EO 0901 and 01
   EO 1401), the Deutsche Forschungsgemeinschaft (German Research
   Foundation) within the framework of the Munich Cluster for Systems
   Neurology (EXC 1010 SyNergy), and the Deutsche Stiftung Neurologie
   (DSN).
CR Alghwiri A, 2013, J VESTIBUL RES-EQUIL, V23, P305, DOI 10.3233/VES-130474
   Asadi-Pooya AA, 2015, EPILEPSY BEHAV, V46, P60, DOI 10.1016/j.yebeh.2015.03.015
   Balaban CD, 2001, J ANXIETY DISORD, V15, P27, DOI 10.1016/S0887-6185(00)00041-4
   Bartl K, 2009, ANN NY ACAD SCI, V1164, P331, DOI 10.1111/j.1749-6632.2009.03850.x
   Becker-Bense S, 2019, J NEUROL, V266, P42, DOI 10.1007/s00415-019-09301-4
   Best C, 2009, NEUROSCIENCE, V164, P1579, DOI 10.1016/j.neuroscience.2009.09.034
   Best C, 2009, J NEUROL, V256, P58, DOI 10.1007/s00415-009-0038-8
   Brandt T, 2015, J NEUROL, V262, P1977, DOI 10.1007/s00415-015-7826-0
   Brandt T, 2012, J NEUROL, V259, P182, DOI 10.1007/s00415-011-6124-8
   Brandt Thomas, 1996, Neurology, V46, P1515
   Breslau N, 2003, NEUROLOGY, V60, P1308, DOI 10.1212/01.WNL.0000058907.41080.54
   Bronstein AM, 2013, SEMIN NEUROL, V33, P219, DOI 10.1055/s-0033-1354602
   Dieterich M, 2016, HAND CLINIC, V139, P447, DOI 10.1016/B978-0-12-801772-2.00037-0
   Dieterich M, 2017, CURR OPIN NEUROL, V30, P107, DOI 10.1097/WCO.0000000000000417
   Eckhardt-Henn A, 2009, NERVENARZT, V80, P909, DOI 10.1007/s00115-009-2736-y
   Eckhardt-Henn A, 2008, J NEUROL, V255, P420, DOI 10.1007/s00415-008-0697-x
   Eren OE, 2018, J NEUROL, V265, P63, DOI 10.1007/s00415-018-8894-8
   Feuerecker R, 2015, J VESTIBUL RES-EQUIL, V25, P67, DOI 10.3233/VES-150547
   Fink P, 2004, J PSYCHOSOM RES, V56, P413, DOI 10.1016/S0022-3999(03)00624-X
   FURMAN JMR, 1993, ACTA OTO-LARYNGOL, V113, P3, DOI 10.3109/00016489309135759
   Godemann F, 2004, PSYCHOSOM MED, V66, P783, DOI 10.1097/01.psy.0000140004.06247.c9
   Grill E, 2018, J NEUROL, V265, P3, DOI 10.1007/s00415-018-8864-1
   Grill E, 2017, J NEUROL, V264, pS34, DOI 10.1007/s00415-017-8438-7
   Häuser W, 2013, SCHMERZ, V27, P380, DOI 10.1007/s00482-013-1340-z
   Heuberger M, 2014, PLOS ONE, V9, DOI 10.1371/journal.pone.0093086
   Huppert D, 2005, J NEUROL, V252, P564, DOI 10.1007/s00415-005-0699-x
   Huppert D, 1995, J AUDIOL MED, V4, P97
   Jacob RG, 2009, J NEUROL NEUROSUR PS, V80, P74, DOI 10.1136/jnnp.2007.136432
   JACOBSON GP, 1990, ARCH OTOLARYNGOL, V116, P424
   Janssen B., 2014, Population norms for the EQ-5D, P19, DOI DOI 10.1007/978-94-007-7596-1_3
   Kapfhammer HP, 1997, ACTA NEUROL SCAND, V95, P23, DOI 10.1111/j.1600-0404.1997.tb00063.x
   Krafczyk S, 2006, CLIN NEUROPHYSIOL, V117, P1692, DOI 10.1016/j.clinph.2006.04.022
   Kristiansen L, 2019, PILOT FEASIBILITY ST, V5, DOI 10.1186/s40814-019-0452-3
   Lahmann C, 2015, J NEUROL NEUROSUR PS, V86, P302, DOI 10.1136/jnnp-2014-307601
   Limburg K, 2018, FRONT NEUROL, V9, DOI 10.3389/fneur.2018.00957
   Mueller M, 2015, J CLIN EPIDEMIOL, V68, P211, DOI 10.1016/j.jclinepi.2014.10.004
   Neuhauser HK, 2016, HAND CLINIC, V137, P67, DOI 10.1016/B978-0-444-63437-5.00005-4
   Querner V, 2000, NEUROSCI LETT, V285, P21, DOI 10.1016/S0304-3940(00)01008-9
   Querner V, 2002, EXP BRAIN RES, V143, P269, DOI 10.1007/s00221-001-0955-y
   Schlick C, 2015, J VESTIBUL RES-EQUIL, V25, P241, DOI 10.3233/VES-150564
   Staab JP, 2007, ARCH OTOLARYNGOL, V133, P170, DOI 10.1001/archotol.133.2.170
   Staab JP, 2017, J VESTIBUL RES-EQUIL, V27, P191, DOI 10.3233/VES-170622
   Staab Jeffrey P, 2012, Continuum (Minneap Minn), V18, P1118, DOI 10.1212/01.CON.0000421622.56525.58
   Strupp M, 2003, NERVENARZT, V74, P911, DOI 10.1007/s00115-003-1567-5
   THYER BA, 1985, COMPR PSYCHIAT, V26, P113, DOI 10.1016/0010-440X(85)90031-8
   Tschan R, 2013, J NERV MENT DIS, V201, P328, DOI 10.1097/NMD.0b013e318288e2ad
   Tschan R, 2011, J NEUROL, V258, P104, DOI 10.1007/s00415-010-5697-y
   Wuehr M, 2017, NEUROLOGY, V88, P284, DOI 10.1212/WNL.0000000000003516
   Yetiser S, 2015, ANN MED HEALTH SCI R, V5, P50, DOI 10.4103/2141-9248.149788
NR 49
TC 45
Z9 60
U1 1
U2 26
PU SPRINGER HEIDELBERG
PI HEIDELBERG
PA TIERGARTENSTRASSE 17, D-69121 HEIDELBERG, GERMANY
SN 0340-5354
EI 1432-1459
J9 J NEUROL
JI J. Neurol.
PD DEC
PY 2020
VL 267
IS SUPPL 1
SU 1
SI SI
BP 212
EP 222
DI 10.1007/s00415-020-10150-9
EA AUG 2020
PG 11
WC Clinical Neurology
WE Science Citation Index Expanded (SCI-EXPANDED); Social Science Citation Index (SSCI)
SC Neurosciences & Neurology
GA PA7TZ
UT WOS:000564941000003
PM 32852579
OA Green Submitted, hybrid
DA 2025-12-18
ER

PT J
AU Casani, AP
   Ducci, N
   Lazzerini, F
   Vernassa, N
   Bruschini, L
AF Casani, Augusto Pietro
   Ducci, Nicola
   Lazzerini, Francesco
   Vernassa, Nicola
   Bruschini, Luca
TI Preceding Benign Paroxysmal Positional Vertigo as a Trigger for
   Persistent Postural-Perceptual Dizziness: Which Clinical Predictors?
SO AUDIOLOGY RESEARCH
LA English
DT Article
DE persistent postural-perceptual dizziness; vertigo; benign paroxysmal
   positional vertigo; precipitant conditions; older patients; vestibular
   migraine; recurrences; risk factors
ID QUALITY-OF-LIFE; RESIDUAL DIZZINESS; DIAGNOSTIC-CRITERIA;
   CONSENSUS-DOCUMENT; IMPACT; CLASSIFICATION; EPIDEMIOLOGY; COMMITTEE;
   FEATURES
AB Objective: Persistent postural-perceptual dizziness (PPPD) is a syndrome described as secondary, when it is the consequence of an organic disorder (s-PPPD), or primary, when no somatic triggers can be identified. We evaluated a group of patients diagnosed as s-PPPD, with Benign Positional Paroxysmal Vertigo (BPPV) as the main somatic trigger, with the aim of identifying the predictive clinical elements of evolution towards PPPD. Study Design: Retrospective case review. Setting: Tertiary referral center. Patients: We evaluated 126 patients diagnosed with PPPD; 54 patients were classified as p-PPPD (43%) and 72 as s-PPPD (57%). Of these, 51 patients had BPPV as a somatic trigger of PPPD, and in this group, we evaluated the prevalence of some clinical features (age, sex, latency between the onset of BPPV and the final diagnosis, recurrence of BPPV and the presence of migraine headache) for comparison with a group of patients who suffered from BPPV without an evolution towards PPPD (control group). Results: In the group with PPPD secondary to BPPV, we found a significantly higher mean age and a longer latency between the onset of BPPV and the final diagnosis compared to the control group. No difference between the two groups was found regarding sex, recurrence rate and the presence of migraine headache. Conclusions: The parameters most involved as potential precipitants of PPPD after BPPV were the age of the patients and a long latency between the onset of BPPV and the final diagnosis; the mean age of the subjects who developed PPPD following BPPV was significantly higher. These findings lead us to emphasize the importance of the early identification and treatment of BPPV, especially in older patients.
C1 [Casani, Augusto Pietro; Ducci, Nicola; Lazzerini, Francesco; Vernassa, Nicola; Bruschini, Luca] Pisa Univ Hosp, Dept Surg & Med Pathol, ENT Sect, I-56122 Pisa, Italy.
C3 University of Pisa; Azienda Ospedaliero Universitaria Pisana
RP Casani, AP (corresponding author), Pisa Univ Hosp, Dept Surg & Med Pathol, ENT Sect, I-56122 Pisa, Italy.
EM augusto.casani@unipi.it; n.ducci@yahoo.it; francilazzerini@gmail.com;
   n.vernassa@ao-pisa.toscana.it; l.bruschini@gmail.com
RI Lazzerini, Francesco/HZI-8179-2023; Bruschini, Luca/AAM-8656-2020;
   Casani, Augusto/AAF-5336-2020
OI Casani, Augusto Pietro/0000-0001-5261-9129; Lazzerini,
   Francesco/0000-0001-7142-4570; Bruschini, Luca/0000-0002-6900-1306;
   zixuan, yun/0009-0005-1345-2019
CR Balatsouras DG, 2018, CLIN INTERV AGING, V13, P2251, DOI 10.2147/CIA.S144134
   Best C, 2009, J NEUROL, V256, P58, DOI 10.1007/s00415-009-0038-8
   Bhattacharyya N, 2017, OTOLARYNG HEAD NECK, V156, pS1, DOI 10.1177/0194599816689667
   Brandt T, 2015, J NEUROL, V262, P1977, DOI 10.1007/s00415-015-7826-0
   Bronstein AM, 2010, J NEUROL, V257, P183, DOI 10.1007/s00415-009-5287-z
   Bruss D, 2021, OTOL NEUROTOL, V42, P461, DOI 10.1097/MAO.0000000000002976
   Casani AP, 2021, DRUG AGING, V38, P655, DOI 10.1007/s40266-021-00877-z
   Cousins S, 2014, PLOS ONE, V9, DOI 10.1371/journal.pone.0105426
   Dieterich M, 2016, HAND CLINIC, V139, P447, DOI 10.1016/B978-0-12-801772-2.00037-0
   Faralli M, 2016, EUR ARCH OTO-RHINO-L, V273, P3157, DOI 10.1007/s00405-016-3947-z
   Gambacorta V, 2022, AUDIOL RES, V12, P589, DOI 10.3390/audiolres12060058
   Gámiz MJ, 2004, GERONTOLOGY, V50, P82, DOI 10.1159/000075558
   Habs M, 2020, J NEUROL, V267, P212, DOI 10.1007/s00415-020-10150-9
   Huppert D, 1995, J AUDIOL MED, V4, P97
   Jumani K, 2017, ANN OTO RHINOL LARYN, V126, P602, DOI 10.1177/0003489417718847
   Kabaya K, 2022, LARYNGOSCOPE INVEST, V7, P499, DOI 10.1002/lio2.735
   Kammerlind ASC, 2005, ACTA OTO-LARYNGOL, V125, P946, DOI 10.1080/00016480510043477
   Kim JS, 2014, NEW ENGL J MED, V370, P1138, DOI 10.1056/NEJMcp1309481
   Lempert T, 2012, J VESTIBUL RES-EQUIL, V22, P167, DOI 10.3233/VES-2012-0453
   Lopez-Escamez JA, 2003, OTOL NEUROTOL, V24, P637, DOI 10.1097/00129492-200307000-00018
   Martellucci S, 2016, OTOLARYNG HEAD NECK, V154, P693, DOI 10.1177/0194599815627624
   Molnár A, 2022, EUR ARCH OTO-RHINO-L, V279, P5173, DOI 10.1007/s00405-022-07366-y
   Murofushi T, 2022, FRONT NEUROL, V13, DOI 10.3389/fneur.2022.872892
   Nahm H, 2019, OTOL NEUROTOL, V40, P1359, DOI 10.1097/MAO.0000000000002385
   Neuhauser HK, 2016, HAND CLINIC, V137, P67, DOI 10.1016/B978-0-444-63437-5.00005-4
   Nuti D, 2020, SEMIN NEUROL, V40, P49, DOI 10.1055/s-0039-3402733
   Olesen J, 2018, CEPHALALGIA, V38, P1, DOI 10.1177/0333102417738202
   Parham K, 2016, J AM GERIATR SOC, V64, P378, DOI 10.1111/jgs.13926
   Piker EG, 2014, OTOL NEUROTOL, V35, P873, DOI 10.1097/MAO.0000000000000391
   Popkirov Stoyan, 2018, Pract Neurol, V18, P5, DOI [10.1136/practneurol-2017-001809, 10.1136/practneurol-2017-001809]
   Powell G, 2020, NEUROLOGY, V94, pE1929, DOI 10.1212/WNL.0000000000009373
   Seok JI, 2008, J CLIN NEUROL, V4, P107, DOI 10.3988/jcn.2008.4.3.107
   Staab JP, 2020, SEMIN NEUROL, V40, P130, DOI 10.1055/s-0039-3402736
   Staab JP, 2017, J VESTIBUL RES-EQUIL, V27, P191, DOI 10.3233/VES-170622
   Steensnaes MH, 2023, EUR ARCH OTO-RHINO-L, V280, P5285, DOI 10.1007/s00405-023-08040-7
   Strupp M, 2022, J VESTIBUL RES-EQUIL, V32, P389, DOI 10.3233/VES-220201
   Teggi R, 2013, ORL J OTO-RHINO-LARY, V75, P74, DOI 10.1159/000350255
   Toshishige Y, 2020, ACTA OTO-LARYNGOL, V140, P827, DOI 10.1080/00016489.2020.1772994
   Trinidade A, 2023, J NEUROL NEUROSUR PS, V94, P904, DOI 10.1136/jnnp-2022-330196
   Tropiano P, 2021, ACTA OTORHINOLARYNGO, V41, P263, DOI 10.14639/0392-100X-N1017
   von Brevern M, 2007, J NEUROL NEUROSUR PS, V78, P710, DOI 10.1136/jnnp.2006.100420
   von Brevern M, 2015, J VESTIBUL RES-EQUIL, V25, P105, DOI 10.3233/VES-150553
   Waterston J, 2021, FRONT NEUROL, V12, DOI 10.3389/fneur.2021.795516
   World Health Organization, 2022, ICD-11:International Classification of Diseases
   Yao K, 2023, J NEUROL, V270, P769, DOI 10.1007/s00415-022-11443-x
NR 45
TC 2
Z9 3
U1 0
U2 3
PU MDPI
PI BASEL
PA ST ALBAN-ANLAGE 66, CH-4052 BASEL, SWITZERLAND
SN 2039-4330
EI 2039-4349
J9 AUDIOL RES
JI Audiol. Res.
PD DEC
PY 2023
VL 13
IS 6
BP 942
EP 951
DI 10.3390/audiolres13060082
PG 10
WC Audiology & Speech-Language Pathology
WE Emerging Sources Citation Index (ESCI)
SC Audiology & Speech-Language Pathology
GA DF9I9
UT WOS:001130728300001
PM 38131807
OA Green Submitted, gold
DA 2025-12-18
ER

PT J
AU Bittar, RSM
   Lins, EMDV
AF Moreira Bittar, Roseli Saraiva
   Dias von Soehsten Lins, Eliane Maria
TI Clinical characteristics of patients with persistent postural-perceptual
   dizziness
SO BRAZILIAN JOURNAL OF OTORHINOLARYNGOLOGY
LA English
DT Article
DE Anxiety; Depression; Dizziness; Comorbidity
ID ANXIETY; DIAGNOSIS
AB Introduction: Persistent postural-perceptual dizziness is the dizziness that lasts for over three months with no clinical explanation for its persistence. The patient's motor response pattern presents changes and most patients manifest significant anxiety.
   Objective: To evaluate the clinical characteristics of patients with persistent postural and perceptual dizziness.
   Methods: statistical analysis of clinical aspects of patients with persistent postural-perceptual dizziness.
   Results: 81 patients, average age: 50.06 +/- 12.16 years; female/male ratio: 5.7/1; main reasons for dizziness: visual stimuli (74%), body movements (52%), and sleep deprivation (38%). The most prevalent comorbidities were hypercholesterolemia (31%), migraine headaches (26%), carbohydrate metabolism disorders (22%) and cervical syndrome (21%). DHI, State-Trait Anxiety Inventory - Trait, Beck Depression Inventory, and Hospital Anxiety and Depression Scale questionnaires were statistically different (p < 0.05) when compared to controls. 68% demonstrated clinical improvement after treatment with serotonin reuptake inhibitors.
   Conclusion: Persistent postural-perceptual dizziness affects more women than men, with a high associated prevalence of metabolic disorders and migraine. Questionnaires help to identify the predisposition to persistent postural-perceptual dizziness. The prognosis is good with adequate treatment. (C) 2014 Associacao Brasileira de Otorrinolaringologia e Cirurgia Cervico-Facial. Published by Elsevier Editora Ltda. All rights reserved.
C1 [Moreira Bittar, Roseli Saraiva] Univ Sao Paulo, Sch Med, Div Otoneurol, Hosp Clin, Sao Paulo, Brazil.
   [Dias von Soehsten Lins, Eliane Maria] Univ Sao Paulo, Sch Med, Dept Otorhinolaryngol, Sao Paulo, Brazil.
C3 Universidade de Sao Paulo; Universidade de Sao Paulo
RP Lins, EMDV (corresponding author), Univ Sao Paulo, Sch Med, Dept Otorhinolaryngol, Sao Paulo, Brazil.
EM elianesohsten@gmail.com
RI ; Bittar, Roseli/G-3609-2012
OI bittar, roseli saraiva moreira/0000-0001-8731-8908; 
CR Balow RW, 2001, SYSTEM, P111
   Batch RW, 1996, DISORDERS VESTIBULAR, P113
   Bittar RSM, 2013, BRAZ J OTORHINOLAR, V79, P8
   Brandt Thomas, 1996, Neurology, V46, P1515
   Castro Ana Sílvia Oliveira de, 2007, Pró-Fono R. Atual. Cient., V19, P97
   EAGGER S, 1992, J NEUROL NEUROSUR PS, V55, P383, DOI 10.1136/jnnp.55.5.383
   Garcia FV, 2008, ACTA ORL TECNICAS OT, V2
   Gorenstein C, 1996, BRAZ J MED BIOL RES, V29, P453
   Heinrichs N, 2007, PSYCHOSOM MED, V69, P700, DOI 10.1097/PSY.0b013e318151a4dd
   Herdman SJ, 2002, EDITORA MANOLE, P312
   Huppert D, 2005, J NEUROL, V252, P564, DOI 10.1007/s00415-005-0699-x
   JACOBSON GP, 1990, ARCH OTOLARYNGOL, V116, P424
   Kapfhammer HP, 1997, ACTA NEUROL SCAND, V95, P23, DOI 10.1111/j.1600-0404.1997.tb00063.x
   KENDALL PC, 1987, COGNITIVE THER RES, V11, P289, DOI 10.1007/BF01186280
   Loder E, 2007, HEADACHE, V47, P329, DOI 10.1111/j.1526-4610.2006.00710.x
   Lopez C, 2011, BRAIN RES REV, V67, P119, DOI 10.1016/j.brainresrev.2010.12.002
   Mahoney AEJ, 2013, AM J OTOLARYNG, V34, P115, DOI 10.1016/j.amjoto.2012.09.013
   Merikangas KR, 2013, HEADACHE, V53, P230, DOI 10.1111/head.12038
   Paulus MP, 2008, DEPRESS ANXIETY, V25, P348, DOI 10.1002/da.20499
   Spielberger CD, 1970, MANUAL STRAITTRAIT A
   Staab, 2006, CONTINUUM, P189
   Staab JP, 2007, ARCH OTOLARYNGOL, V133, P170, DOI 10.1001/archotol.133.2.170
   Staab JP, 2014, CURR OPIN NEUROL, V27, P118, DOI 10.1097/WCO.0000000000000055
   Staab JP, 2014, J PSYCHOSOM RES, V76, P80, DOI 10.1016/j.jpsychores.2013.11.008
   Staab JP, 2013, SEMIN NEUROL, V33, P297, DOI 10.1055/s-0033-1356462
   Staab Jeffrey P, 2012, Continuum (Minneap Minn), V18, P1118, DOI 10.1212/01.CON.0000421622.56525.58
   Staab JP, 2004, LARYNGOSCOPE, V114, P1637, DOI 10.1097/00005537-200409000-00025
   Staab JP, 2003, LARYNGOSCOPE, V113, P1714, DOI 10.1097/00005537-200310000-00010
   Staab JP, 2002, ARCH OTOLARYNGOL, V128, P554, DOI 10.1001/archotol.128.5.554
   Staab JP, 2006, CURR OPIN NEUROL, V19, P41, DOI 10.1097/01.wco.0000198102.95294.1f
   Staab JP, 2010, J VESTIBUL RES-EQUIL, V20, P172
   Tusa RJ, 2009, MED CLIN N AM, V93, P263, DOI 10.1016/j.mcna.2008.09.005
   ZIGMOND AS, 1983, ACTA PSYCHIAT SCAND, V67, P361, DOI 10.1111/j.1600-0447.1983.tb09716.x
NR 33
TC 67
Z9 110
U1 1
U2 33
PU ASSOC BRASILEIRA OTORRINOLARINGOLOGIA & CIRURGIA CERVICOFACIAL
PI SAO PAULO
PA AV INDIANOPOLOS 740, MOEMA, SAO PAULO, SP 04062-001, BRAZIL
SN 1808-8694
EI 1808-8686
J9 BRAZ J OTORHINOLAR
JI Braz. J. Otorhinolaryngol.
PD MAY-JUN
PY 2015
VL 81
IS 3
BP 276
EP 282
DI 10.1016/j.bjorl.2014.08.012
PG 7
WC Otorhinolaryngology
WE Science Citation Index Expanded (SCI-EXPANDED)
SC Otorhinolaryngology
GA CL4FR
UT WOS:000356908500009
PM 25382427
OA Green Submitted, gold
DA 2025-12-18
ER

PT J
AU Schniepp, R
   Wuehr, M
   Huth, S
   Pradhan, C
   Brandt, T
   Jahn, K
AF Schniepp, Roman
   Wuehr, Max
   Huth, Sabrina
   Pradhan, Cauchy
   Brandt, Thomas
   Jahn, Klaus
TI Gait characteristics of patients with phobic postural vertigo: effects
   of fear of falling, attention, and visual input
SO JOURNAL OF NEUROLOGY
LA English
DT Article
DE Gait; Phobic postural vertigo; Dizziness; Anxiety
ID SUPRASPINAL LOCOMOTOR CONTROL; BODY SWAY; CAUTIOUS GAIT; OLDER-ADULTS;
   WALKING; BALANCE; DISORDERS; REHABILITATION; VARIABILITY; ACTIVATION
AB Phobic postural vertigo (PPV) is the most common cause of chronic dizziness in middle-aged patients. Many patients report symptoms involving gait. We investigated the gait performance and its relationship to the fear of falling and attention of PPV patients in a prospective study of 24 patients with PPV and 24 healthy subjects (HS) using a pressure-sensitive mat (GAITRite(A (R))). Subjects walked at three different speeds (slow, preferred, fast), both during cognitive dual tasks (DTc) and with eyes closed (EC). Falls efficacy and balance confidence were rated by the Falls Efficacy Scale-International (FES-I) and the Activities-specific Balance Confidence Scale (ABC). PPV patients walked slower, with reduced cadence (all p < 0.01), stride length (p < 0.05), and increased double support (p < 0.01) compared to HS. These changes correlated with FES-I (R = -0.528, p < 0.001) and ABC (R = 0.481, p < 0.01). Walking deterioration under DTc did not differ between PPV patients and HS, but patients showed a reduced cognitive processing speed (p < 0.05). When walking with EC, gait speed decreased more in PPV patients compared to HS (p < 0.05). Patients with PPV show gait changes which correlate with their fear of falling and balance confidence. Absent visual feedback leads to more pronounced gait deteriorations in PPV patients than in HS, indicating a higher reliance of patients on visual information during walking. These findings support the view that the gait characteristics of PPV can be attributed to an inadequate, cautious gait control.
C1 [Schniepp, Roman; Jahn, Klaus] Univ Munich, Dept Neurol, D-81377 Munich, Germany.
   [Schniepp, Roman; Wuehr, Max; Huth, Sabrina; Pradhan, Cauchy; Brandt, Thomas; Jahn, Klaus] Univ Munich, German Ctr Vertigo & Balance Disorders DSGZ, D-81377 Munich, Germany.
   [Brandt, Thomas] Univ Munich, Inst Clin Neurosci, D-81377 Munich, Germany.
C3 University of Munich; University of Munich; University of Munich
RP Schniepp, R (corresponding author), Univ Munich, Dept Neurol, Marchioninistr 15, D-81377 Munich, Germany.
EM roman.schniepp@med.uni-muenchen.de
RI Jahn, Klaus/AAC-4969-2021; Schniepp, Roman/KLD-4010-2024; Jahn,
   Klaus/F-9902-2010; Wuehr, Max/AGP-6023-2022
OI Jahn, Klaus/0000-0002-1669-3652; Schniepp, Roman/0000-0003-3957-7555;
   Wühr, Max/0000-0001-5115-3777
FU German research foundation (Deutsche Forschungsgemeinschaft) [DFG JA
   1087/1-1]; German Hertie Foundation; German Federal Ministry for
   Education and Science (BMBF) [01EO0901]
FX The authors thank Judy Benson for copy-editing the manuscript. The work
   was supported by the German research foundation (Deutsche
   Forschungsgemeinschaft, DFG JA 1087/1-1), the German Hertie Foundation
   and the German Federal Ministry for Education and Science (BMBF, Nr.
   01EO0901).
CR Aizen E., 2001, HAREFUAH, V140, P1115
   BERG KO, 1992, ARCH PHYS MED REHAB, V73, P1073
   Bessot N, 2012, GAIT POSTURE, V36, P319, DOI 10.1016/j.gaitpost.2012.02.021
   Best C, 2006, J NEUROL NEUROSUR PS, V77, P658, DOI 10.1136/jnnp.2005.072934
   BRANDT T, 1994, J NEUROL, V241, P191, DOI 10.1007/BF00863767
   Brandt T, 1999, LANCET, V354, P746, DOI 10.1016/S0140-6736(99)03179-7
   Brandt T, 2012, J NEUROL, V259, P182, DOI 10.1007/s00415-011-6124-8
   Brandt Thomas, 1996, Neurology, V46, P1515
   BRONSTEIN AM, 1995, J NEUROL NEUROSUR PS, V59, P472, DOI 10.1136/jnnp.59.5.472
   Cohen HS, 2012, J VESTIBUL RES-EQUIL, V22, P95, DOI 10.3233/VES-2012-0443
   Dieterich M, 2001, ADV NEUROL, V87, P225
   Dimitrijevic MR, 1998, ANN NY ACAD SCI, V860, P360, DOI 10.1111/j.1749-6632.1998.tb09062.x
   DUYSENS J, 1991, EXP BRAIN RES, V87, P193, DOI 10.1007/BF00228520
   EBERSBACH G, 1995, PERCEPT MOTOR SKILL, V81, P107, DOI 10.2466/pms.1995.81.1.107
   Eckhardt-Henn A, 2003, J ANXIETY DISORD, V17, P369, DOI 10.1016/S0887-6185(02)00226-8
   Furman JM, 1997, NEUROLOGY, V48, P1161, DOI 10.1212/WNL.48.5.1161
   Gagey PM, 2005, POSTUROLOGIC REGULAT, P45
   Giladi N, 2005, J NEUROL, V252, P300, DOI 10.1007/s00415-005-0641-2
   Greenberg SA, 2012, CLIN NURS RES, V21, P113, DOI 10.1177/1054773811433824
   HALMAGYI GM, 1988, ARCH NEUROL-CHICAGO, V45, P737, DOI 10.1001/archneur.1988.00520310043015
   Hausdorff Jeffrey M, 2005, J Neuroeng Rehabil, V2, P19
   Herman T, 2005, GAIT POSTURE, V21, P178, DOI 10.1016/j.gaitpost.2004.01.014
   Holmberg J, 2009, J NEUROL, V256, P1258, DOI 10.1007/s00415-009-5110-x
   Jahn K, 2004, NEUROIMAGE, V22, P1722, DOI 10.1016/j.neuroimage.2004.05.017
   Jahn K, 2000, NEUROREPORT, V11, P1745, DOI 10.1097/00001756-200006050-00029
   Jahn K, 2001, EXP BRAIN RES, V141, P370, DOI 10.1007/s002210100884
   Jahn K, 2010, RESTOR NEUROL NEUROS, V28, P105, DOI 10.3233/RNN-2010-0506
   Jahn K, 2008, PROG BRAIN RES, V171, P353, DOI 10.1016/S0079-6123(08)00652-3
   KERR B, 1985, J EXP PSYCHOL HUMAN, V11, P617, DOI 10.1037/0096-1523.11.5.617
   Krafczyk S, 1999, NEUROSCI LETT, V259, P149, DOI 10.1016/S0304-3940(98)00917-3
   Lord S, 2013, J GERONTOL A-BIOL, V68, P820, DOI 10.1093/gerona/gls255
   NELSON AJ, 1974, PHYS THER, V54, P1059, DOI 10.1093/ptj/54.10.1059
   NUTT JG, 1993, NEUROLOGY, V43, P268, DOI 10.1212/WNL.43.2.268
   Perring S, 2007, PHYSIOL MEAS, V28, P697, DOI 10.1088/0967-3334/28/6/008
   Porciuncula F, 2012, J VESTIBUL RES-EQUIL, V22, P283, DOI 10.3233/VES-120464
   POWELL LE, 1995, J GERONTOL A-BIOL, V50, pM28, DOI 10.1093/gerona/50A.1.M28
   Querner V, 2002, EXP BRAIN RES, V143, P269, DOI 10.1007/s00221-001-0955-y
   Schniepp R, 2013, FRONT NEUROL, V4, DOI 10.3389/fneur.2013.00115
   Schniepp R, 2012, MOVEMENT DISORD, V27, P125, DOI 10.1002/mds.23978
   Staab JP, 2007, ARCH OTOLARYNGOL, V133, P170, DOI 10.1001/archotol.133.2.170
   Tjernström F, 2009, NEUROSCI LETT, V454, P198, DOI 10.1016/j.neulet.2009.03.020
   Woollacott M, 2002, GAIT POSTURE, V16, P1, DOI 10.1016/S0966-6362(01)00156-4
   Wrisley DM, 2004, PHYS THER, V84, P906, DOI 10.1093/ptj/84.10.906
   Wuehr M, 2013, J NEUROL, V260, P1314, DOI 10.1007/s00415-012-6797-7
   Wuehr M, 2013, GAIT POSTURE, V37, P214, DOI 10.1016/j.gaitpost.2012.07.003
   Wuehr M, 2013, EXP BRAIN RES, V224, P287, DOI 10.1007/s00221-012-3310-6
NR 46
TC 63
Z9 73
U1 0
U2 11
PU SPRINGER HEIDELBERG
PI HEIDELBERG
PA TIERGARTENSTRASSE 17, D-69121 HEIDELBERG, GERMANY
SN 0340-5354
EI 1432-1459
J9 J NEUROL
JI J. Neurol.
PD APR
PY 2014
VL 261
IS 4
BP 738
EP 746
DI 10.1007/s00415-014-7259-1
PG 9
WC Clinical Neurology
WE Science Citation Index Expanded (SCI-EXPANDED); Social Science Citation Index (SSCI)
SC Neurosciences & Neurology
GA AE7KQ
UT WOS:000334177100013
PM 24519356
DA 2025-12-18
ER

PT J
AU Cousins, S
   Cutfield, NJ
   Kaski, D
   Palla, A
   Seemungal, BM
   Golding, JF
   Staab, JP
   Bronstein, AM
AF Cousins, Sian
   Cutfield, Nicholas J.
   Kaski, Diego
   Palla, Antonella
   Seemungal, Barry M.
   Golding, John F.
   Staab, Jeffrey P.
   Bronstein, Adolfo M.
TI Visual Dependency and Dizziness after Vestibular Neuritis
SO PLOS ONE
LA English
DT Article
ID CHRONIC SUBJECTIVE DIZZINESS; PHOBIC POSTURAL VERTIGO; TERM-FOLLOW-UP;
   GUINEA-PIG; COMPENSATION; RECOVERY; SUBSTITUTION; ANXIETY; ORIENTATION;
   NEURONITIS
AB Symptomatic recovery after acute vestibular neuritis (VN) is variable, with around 50% of patients reporting long term vestibular symptoms; hence, it is essential to identify factors related to poor clinical outcome. Here we investigated whether excessive reliance on visual input for spatial orientation (visual dependence) was associated with long term vestibular symptoms following acute VN. Twenty-eight patients with VN and 25 normal control subjects were included. Patients were enrolled at least 6 months after acute illness. Recovery status was not a criterion for study entry, allowing recruitment of patients with a full range of persistent symptoms. We measured visual dependence with a laptop-based Rod-and-Disk Test and severity of symptoms with the Dizziness Handicap Inventory (DHI). The third of patients showing the worst clinical outcomes (mean DHI score 36-80) had significantly greater visual dependence than normal subjects (6.35 degrees error vs. 3.39 degrees respectively, p = 0.03). Asymptomatic patients and those with minor residual symptoms did not differ from controls. Visual dependence was associated with high levels of persistent vestibular symptoms after acute VN. Over-reliance on visual information for spatial orientation is one characteristic of poorly recovered vestibular neuritis patients. The finding may be clinically useful given that visual dependence may be modified through rehabilitation desensitization techniques.
C1 [Cousins, Sian; Cutfield, Nicholas J.; Kaski, Diego; Seemungal, Barry M.; Bronstein, Adolfo M.] Univ London Imperial Coll Sci Technol & Med, Charing Cross Hosp, Div Brain Sci, Neurootol Unit, London, England.
   [Palla, Antonella] Interdisciplinary Ctr Vertigo & Balance Disorders, Dept Neurol, Zurich, Switzerland.
   [Golding, John F.] Univ Westminster, Dept Psychol, London W1R 8AL, England.
   [Staab, Jeffrey P.] Mayo Clin, Dept Psychiat & Psychol, Rochester, MN USA.
C3 Imperial College London; University of Westminster; Mayo Clinic
RP Bronstein, AM (corresponding author), Univ London Imperial Coll Sci Technol & Med, Charing Cross Hosp, Div Brain Sci, Neurootol Unit, London, England.
EM a.bronstein@imperial.ac.uk
RI Kaski, Diego/GQY-5716-2022; Staab, Jeffrey/B-8792-2015
FU Medical Research Council; MRC [MC_U950770497, G0600183, MR/J004685/1]
   Funding Source: UKRI; Academy of Medical Sciences (AMS)
   [AMS-CSF3-Seemungal] Funding Source: researchfish; Medical Research
   Council [G0600183, MC_U950770497, MR/J004685/1] Funding Source:
   researchfish
FX The study was funded by the Medical Research Council
   (http://www.mrc.ac.uk/index.htm). The funders had no role in study
   design, data collection and analysis, decision to publish, or
   preparation of the manuscript.
CR Bergenius J, 1999, ACTA OTO-LARYNGOL, V119, P895
   Best C, 2009, NEUROSCIENCE, V164, P1579, DOI 10.1016/j.neuroscience.2009.09.034
   Brandt Thomas, 1996, Neurology, V46, P1515
   Bronstein AM, 2010, J NEUROL, V257, P183, DOI 10.1007/s00415-009-5287-z
   Bronstein AM, 1996, NEUROLOGY, V47, P651, DOI 10.1212/WNL.47.3.651
   BRONSTEIN AM, 1995, J NEUROL NEUROSUR PS, V59, P472, DOI 10.1136/jnnp.59.5.472
   BURT A, 1991, BEHAV BRAIN RES, V42, P213, DOI 10.1016/S0166-4328(05)80012-9
   Cousins S, 2013, PLOS ONE, V8, DOI 10.1371/journal.pone.0061862
   Cutfield NJ, 2011, EMERG MED J, V28, P538, DOI 10.1136/emj.2010.105874
   DICHGANS J, 1972, SCIENCE, V178, P1217, DOI 10.1126/science.178.4066.1217
   Dieterich M, 2007, BRAIN, V130, P2108, DOI 10.1093/brain/awm130
   Fishman JM, 2011, COCHRANE DB SYST REV, DOI 10.1002/14651858.CD008607.pub2
   Godemann F, 2005, J PSYCHIATR RES, V39, P529, DOI 10.1016/j.jpsychires.2004.12.006
   Godemann F, 2004, PSYCHOSOM MED, V66, P783, DOI 10.1097/01.psy.0000140004.06247.c9
   Guerraz M, 2001, BRAIN, V124, P1646, DOI 10.1093/brain/124.8.1646
   Heinrichs N, 2007, PSYCHOSOM MED, V69, P700, DOI 10.1097/PSY.0b013e318151a4dd
   Helmchen C, 2013, CHANGES RESTING STAT
   Helmchen C, 2011, J NEUROL NEUROSUR PS, V82, P309, DOI 10.1136/jnnp.2010.204925
   Helmchen C, 2009, ANN NY ACAD SCI, V1164, P104, DOI 10.1111/j.1749-6632.2008.03745.x
   HOPKINS A, 1989, J NEUROL NEUROSUR PS, V52, P430, DOI 10.1136/jnnp.52.4.430
   IMATE Y, 1993, ACTA OTO-LARYNGOL, V113, P463, DOI 10.3109/00016489309135846
   Jacobson Gary P, 2003, J Am Acad Audiol, V14, P231
   JACOBSON GP, 1990, ARCH OTOLARYNGOL, V116, P424
   Kammerlind ASC, 2005, ACTA OTO-LARYNGOL, V125, P946, DOI 10.1080/00016480510043477
   KANAYAMA R, 1995, ACTA OTO-LARYNGOL, P408
   Kapfhammer HP, 1997, ACTA NEUROL SCAND, V95, P23, DOI 10.1111/j.1600-0404.1997.tb00063.x
   Karlberg MLÅ, 2011, OTOL NEUROTOL, V32, P1140, DOI 10.1097/MAO.0b013e3182267e24
   Kim HA, 2008, NEUROLOGY, V70, P449, DOI 10.1212/01.wnl.0000297554.21221.a0
   Kitahara T, 1997, NEUROSCIENCE, V76, P571, DOI 10.1016/S0306-4522(96)00374-0
   OKINAKA Y, 1993, ACTA OTO-LARYNGOL, P18
   Palla A, 2008, J NEUROL, V255, P1479, DOI 10.1007/s00415-008-0935-2
   Pavlou M, 2004, J NEUROL, V251, P983, DOI 10.1007/s00415-004-0476-2
   Pavlou M, 2006, J VESTIBUL RES-EQUIL, V16, P223
   REDFERN MS, 1994, J VESTIBUL RES-EQUIL, V4, P221
   Ris L, 1997, J PHYSIOL-LONDON, V500, P509, DOI 10.1113/jphysiol.1997.sp022037
   SCHUKNECHT HF, 1981, ANN OTO RHINOL LARYN, V90, P1
   Shupak A, 2008, OTOL NEUROTOL, V29, P368, DOI 10.1097/MAO.0b013e3181692804
   SMITH PF, 1988, BRAIN RES, V444, P295, DOI 10.1016/0006-8993(88)90938-9
   Staab JP, 2007, ARCH OTOLARYNGOL, V133, P170, DOI 10.1001/archotol.133.2.170
   Staab JP, 2014, J PSYCHOSOM RES, V76, P80, DOI 10.1016/j.jpsychores.2013.11.008
   Staab JP, 2013, SEMIN NEUROL, V33, P297, DOI 10.1055/s-0033-1356462
   Staab JP, 2004, LARYNGOSCOPE, V114, P1637, DOI 10.1097/00005537-200409000-00025
   Staab JP, 2003, LARYNGOSCOPE, V113, P1714, DOI 10.1097/00005537-200310000-00010
   Strupp M, 1998, BRAIN, V121, P677, DOI 10.1093/brain/121.4.677
   Strupp M, 2004, NEW ENGL J MED, V351, P354, DOI 10.1056/NEJMoa033280
   Tschan R, 2011, J NEUROL, V258, P104, DOI 10.1007/s00415-010-5697-y
   Wegner I, 2012, OTOLARYNG HEAD NECK, V147, P826, DOI 10.1177/0194599812457557
   WITKIN HA, 1948, J EXP PSYCHOL, V38, P603, DOI 10.1037/h0055372
   Yardley L, 1998, BRIT J GEN PRACT, V48, P1131
   ZENNOUAZOGUI Y, 1994, EXP BRAIN RES, V98, P457
NR 50
TC 116
Z9 119
U1 0
U2 19
PU PUBLIC LIBRARY SCIENCE
PI SAN FRANCISCO
PA 1160 BATTERY STREET, STE 100, SAN FRANCISCO, CA 94111 USA
SN 1932-6203
J9 PLOS ONE
JI PLoS One
PD SEP 18
PY 2014
VL 9
IS 9
AR e105426
DI 10.1371/journal.pone.0105426
PG 6
WC Multidisciplinary Sciences
WE Science Citation Index Expanded (SCI-EXPANDED)
SC Science & Technology - Other Topics
GA AQ6KR
UT WOS:000342921200005
OA Green Submitted, Green Published, gold
DA 2025-12-18
ER

PT J
AU Strupp, M
   Dlugaiczyk, J
   Ertl-Wagner, BB
   Rujescu, D
   Westhofen, M
   Dieterich, M
AF Strupp, Michael
   Dlugaiczyk, Julia
   Ertl-Wagner, Birgit Bettina
   Rujescu, Dan
   Westhofen, Martin
   Dieterich, Marianne
TI Vestibular Disorders
SO DEUTSCHES ARZTEBLATT INTERNATIONAL
LA English
DT Article
ID ENDOLYMPHATIC SAC SURGERY; PHOBIC POSTURAL VERTIGO; RANDOMIZED
   DOUBLE-BLIND; CROSS-OVER TRIAL; DIAGNOSTIC-CRITERIA; CONSENSUS DOCUMENT;
   MENIERES-DISEASE; PAROXYSMIA; DIZZINESS; 4-AMINOPYRIDINE
AB Background: Recent research findings have improved the understanding of the diagnosis, pathophysiology, genetics, etiology, and treatment of peripheral, central, and functional vestibular vertigo syndromes.
   Method: A literature search, with special attention to the current classification, treatment trials, Cochrane analyses, and other meta-analyses.
   Results: There are internationally accepted diagnostic criteria for benign positional paroxysmal vertigo, Meniere's disease, bilateral vestibulopathy, vestibular paroxysmia, and functional dizziness. Whether an acute vestibular syndrome is central or peripheral can usually be determined rapidly on the basis of the history and the clinical examination. "Cerebellar vertigo" is a clinically important entity. For bilateral vestibulopathy, balance training is an effective treatment. For Meniere's disease, preventive treatment with betahistine (48 mg and 144 mg per day) is not superior to placebo. For vestibular paroxysmia, oxcarbazepine has been shown to be effective. Treatments that are probably effective for functional dizziness include vestibular rehabilitation, cognitive behavioral therapy, and serotonin reuptake inhibitors.
   Conclusion: The diagnostic assessment of vestibular syndromes is much easier for clinicians now that it has been internationally standardized. There is still a lack of randomized, controlled trials on the treatment of, for example, Meniere's disease, vestibular migraine, and "cerebellar vertigo."
C1 [Strupp, Michael; Dieterich, Marianne] Ludwig Maximilians Univ Munchen, Munich LMU, Dept Neurol, Munich, Germany.
   [Strupp, Michael; Dlugaiczyk, Julia; Dieterich, Marianne] Ludwig Maximilians Univ Munchen, Munich LMU, German Ctr Dizziness & Balance Disorders, Munich, Germany.
   [Ertl-Wagner, Birgit Bettina] Univ Toronto, Med Imaging, Toronto, ON, Canada.
   [Rujescu, Dan] Univ Halle Wittenberg, Univ Clin, Halle, Germany.
   [Rujescu, Dan] Univ Halle Wittenberg, Outpatient Dept Psychiat Psychotherapy & Psychoso, Halle, Germany.
   [Westhofen, Martin] Rhein Westfal TH Aachen, Univ Med Ctr, Dept Otorhinolaryngol & Plast Head & Neck Surg, Aachen, Germany.
   [Dieterich, Marianne] Munich Cluster Syst Neurol SyNergy, Munich, Germany.
C3 University of Munich; University of Munich; University of Toronto;
   Martin Luther University Halle Wittenberg; Martin Luther University
   Halle Wittenberg; RWTH Aachen University; RWTH Aachen University
   Hospital; University of Munich
RP Strupp, M (corresponding author), Ludwig Maximilians Univ Munchen, Munich LMU, Dept Neurol, Munich, Germany.
EM Michael.Strupp@med.uni-muenchen.de
RI ; Dlugaiczyk, Julia/AEZ-6370-2022; Rujescu, Dan/GRS-3875-2022;
   Westhofen, Martin/ABB-2550-2020; Ertl-Wagner, Birgit/AAD-5708-2020
OI Ertl-Wagner, Birgit/0000-0002-7896-7049; Dlugaiczyk,
   Julia/0000-0001-7693-9127; 
CR Adrion C, 2016, BMJ-BRIT MED J, V352, DOI 10.1136/bmj.h6816
   [Anonymous], COCHRANE DATABASE SY, DOI [10.1002/14651858.CD010600, DOI 10.1002/14651858.CD010600]
   [Anonymous], EUR ARCH OTORHINOLAR
   Attyé A, 2018, EUR RADIOL, V28, P2916, DOI 10.1007/s00330-017-5260-7
   Bayer O, 2018, J NEUROL, V265, P291, DOI 10.1007/s00415-017-8682-x
   Best C, 2013, J NEUROL NEUROSUR PS, V84, P1349, DOI 10.1136/jnnp-2013-305513
   Bhattacharyya N, 2017, OTOLARYNG HEAD NECK, V156, pS1, DOI 10.1177/0194599816689667
   BRANDT T, 1994, LANCET, V343, P798, DOI 10.1016/S0140-6736(94)91879-1
   BRANDT T, 1986, MUNCHEN MED WOCHEN, V128, P247
   Brandt T, 2017, NAT REV NEUROL, V13, P352, DOI 10.1038/nrneurol.2017.58
   Claassen J, 2013, J NEUROL NEUROSUR PS, V84, P1392, DOI 10.1136/jnnp-2012-304736
   Corrales CE, 2016, LARYNGOSCOPE, V126, P2134, DOI 10.1002/lary.25902
   Dieterich M, 2017, CURR OPIN NEUROL, V30, P107, DOI 10.1097/WCO.0000000000000417
   Dunlap PM, 2019, CURR OPIN NEUROL, V32, P137, DOI 10.1097/WCO.0000000000000632
   Feil K, 2019, CEREBELLUM, V18, P320, DOI 10.1007/s12311-018-0992-8
   Feil K, 2018, FRONT NEUROL, V9, DOI 10.3389/fneur.2018.00029
   Fife TD, 2017, NEUROLOGY, V89, P2288, DOI 10.1212/WNL.0000000000004690
   Formeister EJ, 2018, OTOL NEUROTOL, V39, P1037, DOI 10.1097/MAO.0000000000001900
   Frejo L, 2017, CLIN OTOLARYNGOL, V42, P1172, DOI 10.1111/coa.12844
   Hall CD, 2016, J NEUROL PHYS THER, V40, P124, DOI 10.1097/NPT.0000000000000120
   Halmagyi GM, 2017, FRONT NEUROL, V8, DOI 10.3389/fneur.2017.00258
   Hülse R, 2019, OTOL NEUROTOL, V40, P88, DOI 10.1097/MAO.0000000000002013
   Hussain K, 2018, COCHRANE DB SYST REV, DOI 10.1002/14651858.CD012173.pub2
   Kalla R, 2019, CURR NEUROPHARMACOL, V17, P7, DOI 10.2174/1570159X16666180905093535
   Kim SK, 2019, JAMA OTOLARYNGOL, V145, P307, DOI 10.1001/jamaoto.2018.4016
   Lehnen N, 2018, FRONT NEUROL, V9, DOI 10.3389/fneur.2018.00562
   Lempert T, 2012, J VESTIBUL RES-EQUIL, V22, P167, DOI 10.3233/VES-2012-0453
   Lim MY, 2015, SINGAP MED J, V56, P593, DOI 10.11622/smedj.2015166
   Lopez-Escamez JA, 2015, J VESTIBUL RES-EQUIL, V25, P1, DOI 10.3233/VES-150549
   Lucieer F, 2016, FRONT NEUROL, V7, DOI 10.3389/fneur.2016.00026
   Nada EH, 2019, ANN OTO RHINOL LARYN, V128, P323, DOI 10.1177/0003489418823017
   Nakashima T, 2016, NAT REV DIS PRIMERS, V2, DOI 10.1038/nrdp.2016.28
   Neuhauser HK, 2016, HAND CLINIC, V137, P67, DOI 10.1016/B978-0-444-63437-5.00005-4
   Park MK, 2019, J AUDIOL OTOL, V23, P8
   Popkirov S, 2018, CURR TREAT OPTION NE, V20, DOI 10.1007/s11940-018-0535-0
   Pullens B, 2013, COCHRANE DB SYST REV, DOI 10.1002/14651858.CD005395.pub3
   Rujescu D, 2018, FRONT NEUROL, V9, DOI 10.3389/fneur.2018.00591
   Schoo Desi P, 2017, Curr Otorhinolaryngol Rep, V5, P132, DOI [10.1007/s40136-017-0153-5, 10.1007/s40136-017-0153-5]
   Shah MU, 2019, LARYNGOSCOPE, V129, P466, DOI 10.1002/lary.27424
   Sim E, 2019, J AM MED DIR ASSOC, V20, DOI 10.1016/j.jamda.2018.11.019
   Sivarasan N, 2019, J VESTIBUL RES-EQUIL, V29, P137, DOI 10.3233/VES-190661
   Sjögren J, 2019, OTOL NEUROTOL, V40, P372, DOI 10.1097/MAO.0000000000002106
   Sood AJ, 2014, OTOL NEUROTOL, V35, P1033, DOI 10.1097/MAO.0000000000000324
   Staab JP, 2017, J VESTIBUL RES-EQUIL, V27, P191, DOI 10.3233/VES-170622
   Strupp M, 2004, NEW ENGL J MED, V351, P354, DOI 10.1056/NEJMoa033280
   Strupp M, 2011, NEUROLOGY, V77, P269, DOI 10.1212/WNL.0b013e318225ab07
   Strupp M, 2019, NEUROL-CLIN PRACT, V9, P539, DOI 10.1212/CPJ.0000000000000610
   Strupp M, 2019, CURR OPIN NEUROL, V32, P165, DOI 10.1097/WCO.0000000000000649
   Strupp M, 2017, J VESTIBUL RES-EQUIL, V27, P177, DOI 10.3233/VES-170619
   Strupp M, 2016, J VESTIBUL RES-EQUIL, V26, P409, DOI 10.3233/VES-160589
   Strupp M, 2017, NEUROL-CLIN PRACT, V7, P65, DOI 10.1212/CPJ.0000000000000321
   Strupp M, 2015, NEUROL CLIN, V33, P669, DOI 10.1016/j.ncl.2015.04.012
   Strupp M, 2014, NEUROLOGY, V83, P1241, DOI 10.1212/WNL.0000000000000838
   Tehrani ASS, 2018, STROKE, V49, P788, DOI 10.1161/STROKEAHA.117.016979
   Thirlwall AS, 2006, COCHRANE DB SYST REV, DOI 10.1002/14651858.CD003599.pub2
   Tighilet B, 2018, FRONT NEUROL, V9, DOI 10.3389/fneur.2018.00431
   Tse D, 2019, OTOL NEUROTOL, V40, pE130, DOI 10.1097/MAO.0000000000002080
   von Brevern M, 2015, J VESTIBUL RES-EQUIL, V25, P105, DOI 10.3233/VES-150553
   Ward BK, 2017, FRONT NEUROL, V8, DOI 10.3389/fneur.2017.00177
   Yip CW, 2016, FRONT NEUROL, V7, DOI 10.3389/fneur.2016.00058
   Yu YC, 2018, BIOMED RES INT, V2018, DOI 10.1155/2018/8518631
NR 61
TC 96
Z9 134
U1 4
U2 23
PU DEUTSCHER AERZTE-VERLAG GMBH
PI COLOGNE
PA DIESELSTRABE 2, POSTFACH 400265, D-50859 COLOGNE, GERMANY
SN 1866-0452
J9 DTSCH ARZTEBL INT
JI Dtsch. Arztebl. Int.
PD APR 24
PY 2020
VL 117
IS 17
BP 300
EP +
DI 10.3238/arztebl.2020.0300
PG 15
WC Medicine, General & Internal
WE Science Citation Index Expanded (SCI-EXPANDED)
SC General & Internal Medicine
GA MK6WN
UT WOS:000548926400006
PM 32530417
OA Green Submitted, Green Published
DA 2025-12-18
ER

PT J
AU Buchmann, J
   Arens, U
   Harke, G
   Smolenski, U
AF Buchmann, J.
   Arens, U.
   Harke, G.
   Smolenski, U.
TI Differential diagnosis of headache and prosopalgia in manual medicine
SO PHYSIKALISCHE MEDIZIN REHABILITATIONSMEDIZIN KURORTMEDIZIN
LA English
DT Article
DE headache; prosopalgia; functional disturbances of the locomotor system;
   trigger points; tender points; manual medicine; osteopathy
ID TENSION-TYPE HEADACHE; RANDOMIZED CONTROLLED-TRIAL;
   NECK-TONGUE-SYNDROME; MYOFASCIAL TRIGGER POINTS; CONTROLLED
   CLINICAL-TRIAL; PHOBIC POSTURAL VERTIGO; TOXIN TYPE-A; CERVICOGENIC
   HEADACHE; BOTULINUM TOXIN; SPINAL MANIPULATION
AB Headaches are one of the most frequent illnesses in Europe. In the classification of the International Headache Society headache and prosopalgias are not, however, taken into account sufficiently in relation to functional disturbances of the locomotor system. In this article, four manual-medical headache and prosopalgia syndromes are introduced: the orbitotemporal syndrome (OTS), orofacial syndrome (OFS), nasopharyngeal syndrome (NFS) and the laryngomediastinal syndrome (LMS). Differential diagnosis to migraine, trigeminoautonome headaches and to the tension headache is discussed in detail. This contribution tries to work out specific manual-medical disturbances in connection with typical pain and discomfort descriptions of patients, so represents the attempt of a manual-medical syndrome formation with respect to headache and prosopalgia.
C1 [Buchmann, J.] Univ Rostock, Zentrum Nervenheikunde, Klin Neurol Psychiat Psychosomat & Psychotherapie, D-18147 Rostock, Germany.
   [Arens, U.] Rehabil Klin Garder See, Lohmen, Germany.
   [Smolenski, U.] Univ Klinikum Jena, Inst Physiotherapie, Jena, Germany.
C3 University of Rostock; Friedrich Schiller University of Jena
RP Buchmann, J (corresponding author), Univ Rostock, Zentrum Nervenheikunde, Klin Neurol Psychiat Psychosomat & Psychotherapie, Gehlsheimer Str 20, D-18147 Rostock, Germany.
EM johannes.buchmann@med.uni-rostock.de
CR Agaibi CE, 2005, TRAUMA VIOLENCE ABUS, V6, P195, DOI 10.1177/1524838005277438
   Andrews R, 2005, TEXT, V25, P145, DOI 10.1515/text.2005.25.1.145
   Badtke G, 1991, Z Arztl Fortbild (Jena), V85, P49
   Benito MB, 2007, INT J PEDIATR OTORHI, V71, P1007, DOI 10.1016/j.ijporl.2007.02.014
   Boes C, 2005, CEPHALALGIA, V25, P241, DOI 10.1111/j.1468-2982.2004.00925.x
   BORODY C, 2004, PHYSL THERAPEUTICS, V27, pE8
   Bove G, 1998, JAMA-J AM MED ASSOC, V280, P1576, DOI 10.1001/jama.280.18.1576
   Brandt T, 1997, NERVENARZT, V68, P848, DOI 10.1007/s001150050205
   Brandt Thomas, 1996, Neurology, V46, P1515
   Buchmann J, 2007, MAN MED, V45, P21, DOI 10.1007/s00337-006-0477-6
   Buchmann J, 2005, AM J PHYS MED REHAB, V84, P251, DOI 10.1097/01.PHM.0000156895.80533.C1
   BUCHMANN J, 1998, MANUELLE MED, V36, P32
   Campos CR, 2007, J HEADACHE PAIN, V8, P180, DOI 10.1007/s10194-007-0387-6
   Chedrawi AK, 2000, PEDIATR NEUROL, V22, P397, DOI 10.1016/S0887-8994(00)00139-9
   Chung T, 2005, EMERG RADIOL, V11, P375, DOI 10.1007/s10140-005-0427-y
   Diener HC, 2006, LANCET NEUROL, V5, P310, DOI 10.1016/S1474-4422(06)70382-9
   Endres HG, 2007, DTSCH ARZTEBL, V104, pB 105
   EVERS S, 2006, DTSCH ARZTEBLATT, V103, pB2641
   Evers S, 2003, ZERVIKOGENER KOPFSCH, P81
   Evers S, 2007, NEUROTRANSMITTER, V2, P62
   Farinelli Ivano, 2006, J Headache Pain, V7, P407, DOI 10.1007/s10194-006-0344-9
   Fernández-de-las-Peñas C, 2006, CEPHALALGIA, V26, P1061, DOI 10.1111/j.1468-2982.2006.01162.x
   Fernández-de-las-Peñas C, 2006, CLIN J PAIN, V22, P278, DOI 10.1097/01.ajp.0000173017.64741.86
   Fernández-de-las-Peñas C, 2006, MANUAL THER, V11, P225, DOI 10.1016/j.math.2006.07.003
   Gaul C, 2006, NERVENARZT, V77, P478, DOI 10.1007/s00115-005-2049-8
   Geis C, 2006, SCHMERZ, V20, P498, DOI 10.1007/s00482-006-0486-3
   Geoghegan T, 2005, Ir Med J, V98, P126
   Grunnet-Nilsson N, 2000, Ugeskr Laeger, V162, P174
   Hall T, 2004, MANUAL THER, V9, P197, DOI 10.1016/j.math.2004.04.004
   Haloi AK, 2006, PEDIATR RADIOL, V36, P987, DOI 10.1007/s00247-006-0243-x
   Hammill JM, 1996, HEADACHE, V36, P149, DOI 10.1046/j.1526-4610.1996.3603149.x
   Hartman SE, 2002, PHYS THER, V82, P1146, DOI 10.1093/ptj/82.11.1146
   Hassler W, 2007, DTSCH ARZTEBL, V104, pA496
   Heckmann JG, 2006, NERVENARZT, V77, P952, DOI 10.1007/s00115-006-2124-9
   HEIFETZ MD, 1981, J NEUROSURG, V55, P811, DOI 10.3171/jns.1981.55.5.0811
   Hobson DE, 1997, HEADACHE, V37, P253, DOI 10.1046/j.1526-4610.1997.3704253.x
   Hobson W H, 1996, J Manipulative Physiol Ther, V19, P278
   Huang YC, 2007, J NEUROL SCI, V253, P90, DOI 10.1016/j.jns.2006.11.019
   Hugger A, 2007, SCHMERZ, V21, P116, DOI 10.1007/s00482-007-0532-9
   Hugger A, 2006, GESICHTS KOPFSCHMERZ
   Ide N, 2000, Int J Emerg Ment Health, V2, P43
   Iro H, 2006, BRIT J HOSP MED, V67, P24, DOI 10.12968/hmed.2006.67.1.20323
   Jiménez S, 2007, J NEUROSURG-SPINE, V6, P77, DOI 10.3171/spi.2007.6.1.15
   Karch D, 2000, AKTUELLE NEUROPADIAT, P545
   Kim JH, 2007, J NEUROSCI, V27, P4995, DOI 10.1523/JNEUROSCI.0716-07.2007
   KORFEL A, 2007, DTSCH ARZTEBL, V104, pA490
   La Mantia L, 2006, CEPHALALGIA, V26, P772, DOI 10.1111/j.1468-2982.2006.01115.x
   LEWITT K, 2006, MANUELLE MED, V44
   Linde K, 2005, JAMA-J AM MED ASSOC, V293, P2118, DOI 10.1001/jama.293.17.2118
   MAY E, 2005, SCHMERZ, V19, P225
   Mense S, 2006, PHYS MED REHAB KUROR, V16, P212, DOI 10.1055/s-2006-932660
   MOCKEL E, 2006, HDB PADIAT OSTEOPATH, V1
   Montes C, 2005, PAIN, V113, P223, DOI 10.1016/j.pain.2004.09.044
   Mumenthaler M, 2005, NEUROLOGISCHE DIFFER
   Nelson CF, 1998, J MANIP PHYSIOL THER, V21, P511
   Nelson Kenneth E., 2001, Journal of the American Osteopathic Association, V101, P163
   Nieschalk M, 2006, GESICHTS KOPFSCHMERZ
   Nilsson N, 1997, J Manipulative Physiol Ther, V20, P326
   Nilsson N, 2000, J MANIP PHYSIOL THER, V23, P288, DOI 10.1016/S0161-4754(00)90176-3
   NILSSON N, 1995, J MANIP PHYSIOL THER, V18, P435
   ORRELL RW, 1994, J NEUROL NEUROSUR PS, V57, P348, DOI 10.1136/jnnp.57.3.348
   Owens GP, 2005, INT J GERIATR PSYCH, V20, P1118, DOI 10.1002/gps.1408
   Padberg M, 2004, CEPHALALGIA, V24, P675, DOI 10.1111/j.1468-2982.2004.00738.x
   PAULUS W, 1998, SCHMERZSYNDROME KOPF
   PFAFFENRATH V, 1993, CEPHALALGIA, V13, P84, DOI 10.1177/0333102493013S1218
   Pfaffenrath V, 2003, ZERVIKOGENER KOPFSCH, P68
   Reissmann DR, 2007, SCHMERZ, V21, P131, DOI 10.1007/s00482-006-0518-z
   Reuter U, 2006, J NEUROL, V253, P724, DOI 10.1007/s00415-006-0099-x
   Schindler HJ, 2007, SCHMERZ, V21, P102, DOI 10.1007/s00482-006-0514-3
   Schmidt D, 2006, OPHTHALMOLOGE, V103, P293, DOI 10.1007/s00347-006-1328-5
   Silberstein SD, 2005, MAYO CLIN PROC, V80, P1126, DOI 10.4065/80.9.1126
   Sjaastad O, 2006, CEPHALALGIA, V26, P233, DOI 10.1111/j.1468-2982.2006.00926.x
   Steiner J, 2007, NERVENARZT, V78, P198, DOI 10.1007/s00115-006-2234-4
   Stovner LJ, 2006, CURR OPIN NEUROL, V19, P281, DOI 10.1097/01.wco.0000227039.16071.92
   Tanaka M, 2002, ACTA OTO-LARYNGOL, V122, P142, DOI 10.1080/00016480260046535
   Tepper SJ, 2004, HEADACHE, V44, P794, DOI 10.1111/j.1526-4610.2004.04147.x
   Torelli Paola, 2006, Acta Biomed, V77, P4
   Türps JC, 2006, SCHMERZ, V20, P481, DOI 10.1007/s00482-006-0472-9
   Vernon H, 1999, Complement Ther Med, V7, P142
   Vinik Aaron I., 2003, Comprehensive Therapy, V29, P130, DOI 10.1385/COMP:29:2-3:130
   Vogl TJ, 2003, RADIOLOGE, V43, P161, DOI 10.1007/s00117-003-0861-3
   Yang K, 1996, J Manipulative Physiol Ther, V19, P282
   Zakrzewska JM, 2001, BRIT J ORAL MAX SURG, V39, P103, DOI 10.1054/bjom.2000.0605
   ZANAKIS MF, 1996, 40 ANN AOA RES C ABS, V96, pP503
   ZANAKIS MF, 1996, 40 ANN AOA RES C ABS, V96, P761
   ZANAKIS MF, 1996, 40 ANN AOA RES C ABS, V96, pP504
   ZANAKIS MF, 1996, 40 ANN AOA RES C ABS, V96, pP502
   ZANAKIS MF, 1996, 40 ANN AOA RES C ABS, V96, pP506
   ZANAKIS MF, 1996, 40 ANN AOA RES C ABS, V96, pP505
NR 89
TC 10
Z9 10
U1 0
U2 7
PU GEORG THIEME VERLAG KG
PI STUTTGART
PA RUDIGERSTR 14, D-70469 STUTTGART, GERMANY
SN 0940-6689
EI 1439-085X
J9 PHYS MED REHAB KUROR
JI Physik. Med. Rehabilitationsmed. Kurort.
PD DEC
PY 2007
VL 17
IS 6
BP 334
EP 347
DI 10.1055/s-2007-991144
PG 14
WC Rehabilitation; Sport Sciences
WE Science Citation Index Expanded (SCI-EXPANDED)
SC Rehabilitation; Sport Sciences
GA 249RW
UT WOS:000252248400004
DA 2025-12-18
ER

PT J
AU Carender, WJ
   Grzesiak, M
   Telian, SA
AF Carender, Wendy J.
   Grzesiak, Melissa
   Telian, Steven A.
TI Vestibular Physical Therapy and Fall Risk Assessment
SO OTOLARYNGOLOGIC CLINICS OF NORTH AMERICA
LA English
DT Article
DE Vestibular physical therapy; Vestibular rehabilitation; Dizziness;
   Balance; Fall prevention
ID PAROXYSMAL POSITIONAL VERTIGO; CHRONIC SUBJECTIVE DIZZINESS;
   POSTURAL-PERCEPTUAL DIZZINESS; COGNITIVE-BEHAVIOR THERAPY; DYNAMIC
   VISUAL-ACUITY; REHABILITATION OUTCOMES; CANAL OCCLUSION; BALANCE;
   HYPOFUNCTION; HISTORY
C1 [Carender, Wendy J.; Grzesiak, Melissa] Univ Michigan, Dept Otolaryngol Head & Neck Surg, Michigan Med, Michigan Balance Vestibular Testing & Rehabil, Med Inn Bldg,Room C166A,1500 East Med Ctr Dr, Ann Arbor, MI 48109 USA.
   [Telian, Steven A.] Univ Michigan, Dept Otolaryngol Head & Neck Surg, 1500 East Med Ctr Dr,TC 1904L, Ann Arbor, MI 48109 USA.
C3 University of Michigan System; University of Michigan; University of
   Michigan System; University of Michigan
RP Carender, WJ (corresponding author), Univ Michigan, Dept Otolaryngol Head & Neck Surg, Michigan Med, Michigan Balance Vestibular Testing & Rehabil, Med Inn Bldg,Room C166A,1500 East Med Ctr Dr, Ann Arbor, MI 48109 USA.
EM wcaren@med.umich.edu
CR Agrawal Y, 2009, ARCH INTERN MED, V169, P938, DOI 10.1001/archinternmed.2009.66
   Ahmed RM, 2012, J LARYNGOL OTOL, V126, P677, DOI 10.1017/S0022215112000758
   Alghadir AH, 2018, FRONT NEUROL, V9, DOI 10.3389/fneur.2018.00440
   American Academy of Otolaryngology-Head and Neck Surgery or Foundation (AAO-HNS/F) Boards of Directors, POS STAT VEST REH
   Aranda C, 2009, ARCH MED RES, V40, P180, DOI 10.1016/j.arcmed.2009.02.011
   Axer H, 2020, BRAIN BEHAV, V10, DOI 10.1002/brb3.1864
   Basura GJ, 2020, OTOLARYNG HEAD NECK, V162, DOI 10.1177/0194599820909438
   Bhattacharyya N, 2017, OTOLARYNG HEAD NECK, V156, pS1, DOI 10.1177/0194599816689667
   Boutros PJ, 2019, JCI INSIGHT, V4, DOI 10.1172/jci.insight.128397
   Brugnera C, 2015, BRAZ J OTORHINOLAR, V81, P616, DOI 10.1016/j.bjorl.2015.08.013
   Barros CGC, 2010, NEUROSCI LETT, V476, P123, DOI 10.1016/j.neulet.2010.04.012
   Clendaniel RA, 2014, VESTIBULAR REHABILIT, V4th, P590
   Dannenbaum E, 2009, OTOL NEUROTOL, V30, P368, DOI 10.1097/MAO.0b013e31819bda35
   Dieterich M, 2017, CURR OPIN NEUROL, V30, P107, DOI 10.1097/WCO.0000000000000417
   DIFABIO RP, 1995, PHYS THER, V75, P290, DOI 10.1093/ptj/75.4.290
   Edelman S, 2012, AM J OTOLARYNG, V33, P395, DOI 10.1016/j.amjoto.2011.10.009
   Enticott JC, 2005, OTOL NEUROTOL, V26, P265, DOI 10.1097/00129492-200503000-00024
   Ertugrul S, 2019, ENT UPDATES, V9, P150, DOI 10.32448/entupdates.570136
   Franchignoni F, 2010, J REHABIL MED, V42, P323, DOI 10.2340/16501977-0537
   Friedman SM, 2002, J AM GERIATR SOC, V50, P1329, DOI 10.1046/j.1532-5415.2002.50352.x
   Gillespie LD, 2012, COCHRANE DB SYST REV, DOI 10.1002/14651858.CD007146.pub3
   Gottshall Kim R, 2005, Int Tinnitus J, V11, P81
   Hall CD, 2016, J NEUROL PHYS THER, V40, P124, DOI 10.1097/NPT.0000000000000120
   Halmagyi GM, 2020, PRACT NEUROL, V20, P446, DOI 10.1136/practneurol-2020-002513
   Han BI, 2011, J CLIN NEUROL, V7, P184, DOI 10.3988/jcn.2011.7.4.184
   Helminski JO, 2010, PHYS THER, V90, P663, DOI 10.2522/ptj.20090071
   Herdman SJ, 2000, AM J OTOL, V21, P847
   HERDMAN SJ, 1995, OTOLARYNG HEAD NECK, V113, P77, DOI 10.1016/S0194-5998(95)70148-6
   Herdman SJ, 2001, ARCH OTOLARYNGOL, V127, P1205, DOI 10.1001/archotol.127.10.1205
   Herdman SJ, 2014, VESTIBULAR REHABILIT, P432
   Herdman SJ, 2015, J VESTIBUL RES-EQUIL, V25, P185, DOI 10.3233/VES-150556
   Horii A, 2004, OTOL NEUROTOL, V25, P536, DOI 10.1097/00129492-200407000-00022
   Horii A, 2007, J VESTIBUL RES-EQUIL, V17, P1
   Horii A, 2016, J VESTIBUL RES-EQUIL, V26, P335, DOI 10.3233/VES-160582
   Ismail EI, 2018, J VESTIBUL RES-EQUIL, V28, P417, DOI 10.3233/VES-180645
   JACOBSON GP, 1990, ARCH OTOLARYNGOL, V116, P424
   Janky KL, 2012, ARCH OTOLARYNGOL, V138, P723, DOI 10.1001/archoto.2012.1329
   Kenny RAM, 2011, J AM GERIATR SOC, V59, P148, DOI 10.1111/j.1532-5415.2010.03234.x
   Kim JS, 2012, NEUROLOGY, V78, P159, DOI 10.1212/WNL.0b013e31823fcd26
   Kingma H, 2019, J NEUROL, V266, P19, DOI 10.1007/s00415-018-9133-z
   Kuwabara J, 2020, AM J OTOLARYNG, V41, DOI 10.1016/j.amjoto.2020.102609
   Lehnen N, 2018, FRONT NEUROL, V9, DOI 10.3389/fneur.2018.00562
   Lin FR, 2012, ARCH INTERN MED, V172, P369, DOI 10.1001/archinternmed.2011.728
   MacDowell SG, 2017, J VESTIBUL RES-EQUIL, V27, P295, DOI 10.3233/VES-170627
   Mahoney AEJ, 2013, AM J OTOLARYNG, V34, P115, DOI 10.1016/j.amjoto.2012.09.013
   Michel L, 2020, EUR ARCH OTO-RHINO-L, V277, P103, DOI 10.1007/s00405-019-05690-4
   Morris AE, 2009, INT J AUDIOL, V48, P24, DOI 10.1080/14992020802314905
   Morris L., 2014, Vestibular rehabilitation, V4th, P504
   Nada EH, 2019, ANN OTO RHINOL LARYN, V128, P323, DOI 10.1177/0003489418823017
   Porciuncula F, 2012, J VESTIBUL RES-EQUIL, V22, P283, DOI 10.3233/VES-120464
   POWELL LE, 1995, J GERONTOL A-BIOL, V50, pM28, DOI 10.1093/gerona/50A.1.M28
   Quatman-Yates CC, 2020, J ORTHOP SPORT PHYS, V50, pCPG1, DOI 10.2519/jospt.2020.0301
   Rah YC, 2016, EUR ARCH OTO-RHINO-L, V273, P3615, DOI 10.1007/s00405-016-3988-3
   Ramakrishna J, 2012, OTOL NEUROTOL, V33, P640, DOI 10.1097/MAO.0b013e31824bae56
   Reneker JC, 2017, SCAND J MED SCI SPOR, V27, P2009, DOI 10.1111/sms.12827
   Russo V, 2020, ARCH PHYS MED REHAB
   Scheffer AC, 2008, AGE AGEING, V37, P19, DOI 10.1093/ageing/afm169
   Scheltinga A, 2016, FRONT NEUROL, V7, DOI 10.3389/fneur.2016.00018
   Schlick C, 2015, J VESTIBUL RES-EQUIL, V25, P241, DOI 10.3233/VES-150564
   Schneider KJ, 2014, BRIT J SPORT MED, V48, P1294, DOI 10.1136/bjsports-2013-093267
   SHEPARD NT, 1990, NEUROL CLIN, V8, P459, DOI 10.1016/S0733-8619(18)30367-0
   SHUMWAYCOOK A, 1986, PHYS THER, V66, P1548, DOI 10.1093/ptj/66.10.1548
   Smólka W, 2020, INT J OCCUP MED ENV, V33, P273, DOI 10.13075/ijomeh.1896.01330
   Staab JP, 2020, SEMIN NEUROL, V40, P130, DOI 10.1055/s-0039-3402736
   Staab JP, 2017, J VESTIBUL RES-EQUIL, V27, P191, DOI 10.3233/VES-170622
   Staab JP, 2011, NEUROREHABILITATION, V29, P179, DOI 10.3233/NRE-2011-0693
   Steenerson RL, 2001, OTOL NEUROTOL, V22, P842, DOI 10.1097/00129492-200111000-00021
   Stevens JA, 2013, HEALTH PROMOT PRACT, V14, P706, DOI 10.1177/1524839912463576
   Stevens MN, 2014, AUDIOL NEURO-OTOL, V19, P370, DOI 10.1159/000363214
   Studenski S, 2011, JAMA-J AM MED ASSOC, V305, P50, DOI 10.1001/jama.2010.1923
   Sugaya N, 2017, FRONT NEUROL, V8, DOI 10.3389/fneur.2017.00124
   Thompson KJ, 2015, J VESTIBUL RES-EQUIL, V25, P97, DOI 10.3233/VES-150551
   Trinidade A, 2018, OTOL NEUROTOL, V39, P1291, DOI 10.1097/MAO.0000000000002010
   Vannucchi P, 2015, AUDIOL RES, V5, P38, DOI 10.4081/audiores.2015.130
   Viccaro M, 2007, OTOL NEUROTOL, V28, P764, DOI 10.1097/MAO.0b013e318064e8d4
   Visser JE, 2008, CLIN NEUROPHYSIOL, V119, P2424, DOI 10.1016/j.clinph.2008.07.220
   Vitkovic J, 2013, J NEUROL, V260, P3039, DOI 10.1007/s00415-013-7116-7
   Whitney SL, 2005, OTOL NEUROTOL, V26, P1027, DOI 10.1097/01.mao.0000185066.04834.4e
   Whitney SL, 2000, LARYNGOSCOPE, V110, P1528, DOI 10.1097/00005537-200009000-00022
   Whitney SL, 2000, J VESTIBUL RES-EQUIL, V10, P99
   Whitney SL, 2020, SEMIN NEUROL, V40, P165, DOI 10.1055/s-0039-3402062
   Wrisley DM, 2004, PHYS THER, V84, P906, DOI 10.1093/ptj/84.10.906
   Wrisley DM, 2002, OTOL NEUROTOL, V23, P483, DOI 10.1097/00129492-200207000-00016
   Wrisley DM, 2000, J ORTHOP SPORT PHYS, V30, P755, DOI 10.2519/jospt.2000.30.12.755
   Wuehr M, 2016, NEUROLOGY, V86, P2196, DOI 10.1212/WNL.0000000000002748
NR 85
TC 3
Z9 3
U1 1
U2 10
PU W B SAUNDERS CO-ELSEVIER INC
PI PHILADELPHIA
PA 1600 JOHN F KENNEDY BOULEVARD, STE 1800, PHILADELPHIA, PA 19103-2899 USA
SN 0030-6665
EI 1557-8259
J9 OTOLARYNG CLIN N AM
JI Otolaryngol. Clin. N. Am.
PD OCT
PY 2021
VL 54
IS 5
BP 1015
EP 1036
DI 10.1016/j.otc.2021.05.018
EA SEP 2021
PG 22
WC Otorhinolaryngology
WE Science Citation Index Expanded (SCI-EXPANDED)
SC Otorhinolaryngology
GA UY8SO
UT WOS:000701787300016
PM 34304897
DA 2025-12-18
ER

PT J
AU Waterston, J
   Chen, LK
   Mahony, K
   Gencarelli, J
   Stuart, G
AF Waterston, John
   Chen, Luke
   Mahony, Kate
   Gencarelli, Jamila
   Stuart, Geoff
TI Persistent Postural-Perceptual Dizziness: Precipitating Conditions,
   Co-morbidities and Treatment With Cognitive Behavioral Therapy
SO FRONTIERS IN NEUROLOGY
LA English
DT Article
DE persistent postural perceptual dizziness (PPPD); cognitive behavioral
   therapy (CBT); dizziness; treatment; investigations
ID DIAGNOSTIC-CRITERIA; CONSENSUS DOCUMENT; CLASSIFICATION; COMMITTEE
AB Persistent postural perceptual dizziness (PPPD) is a common chronic vestibular disorder characterized by persistent vestibular symptoms, including postural instability and non-spinning vertigo, which is aggravated by motion, upright posture and moving or complex visual stimuli. In our review of 198 cases seen over a 5 year period, we have confirmed a number of common precipitating conditions for PPPD, including anxiety disorders and vestibular migraine. Vestibular abnormalities, including a unilateral loss of vestibular hypofunction and isolated otolith abnormalities, were found on investigation in just under half the cases. The use of cognitive behavioral therapy (CBT) as a treatment for PPPD resulted in impressive reductions in anxiety and measures of dizziness over follow up periods of up to 6 months.
C1 [Waterston, John; Chen, Luke] Monash Univ, Cent Clin Sch, Dept Neurosci, Melbourne, Vic, Australia.
   [Waterston, John; Chen, Luke; Gencarelli, Jamila] Alfred Hosp, Neurol Dept, Melbourne, Vic, Australia.
   [Mahony, Kate] Lyttleton St Med Clin, Castlemaine, Vic, Australia.
   [Stuart, Geoff] Macquarie Univ, Dept Cognit Sci, Sydney, NSW, Australia.
   [Stuart, Geoff] Univ Melbourne, Sch Psychol Sci, Parkville, Vic, Australia.
C3 Monash University; Florey Institute of Neuroscience & Mental Health;
   Howard Florey Institute Affiliates; Macquarie University; University of
   Melbourne
RP Waterston, J (corresponding author), Monash Univ, Cent Clin Sch, Dept Neurosci, Melbourne, Vic, Australia.; Waterston, J (corresponding author), Alfred Hosp, Neurol Dept, Melbourne, Vic, Australia.
EM j.waterston@alfred.org.au
RI Chen, Luke/LPQ-1685-2024
CR Bednarczuk NF, 2019, BRAIN, V142, P606, DOI 10.1093/brain/awy355
   Bisdorff A, 2009, J VESTIBUL RES-EQUIL, V19, P1, DOI 10.3233/VES-2009-0343
   Brandt Thomas, 1996, Neurology, V46, P1515
   Cha YH, 2020, J VESTIBUL RES-EQUIL, V30, P285, DOI 10.3233/VES-200714
   Cousins S, 2017, ANN CLIN TRANSL NEUR, V4, P340, DOI 10.1002/acn3.386
   Cousins S, 2014, PLOS ONE, V9, DOI 10.1371/journal.pone.0105426
   Edelman S, 2012, AM J OTOLARYNG, V33, P395, DOI 10.1016/j.amjoto.2011.10.009
   Estrada E, 2019, FRONT PSYCHOL, V9, DOI 10.3389/fpsyg.2018.02696
   Indovina I, 2021, J CLIN MED, V10, DOI 10.3390/jcm10184274
   Jacob RG, 2009, J NEUROL NEUROSUR PS, V80, P74, DOI 10.1136/jnnp.2007.136432
   JACOBSON GP, 1990, ARCH OTOLARYNGOL, V116, P424
   JACOBSON NS, 1991, J CONSULT CLIN PSYCH, V59, P12, DOI 10.1037/0022-006X.59.1.12
   Klein A, 2021, HEADACHE, V61, P1306, DOI 10.1111/head.14213
   Lauschke JL, 2016, J CLIN NEUROSCI, V28, P123, DOI 10.1016/j.jocn.2015.12.001
   Lim YH, 2018, FRONT NEUROL, V9, DOI 10.3389/fneur.2018.00433
   Lovibond S. H., 1995, DEPRESSION ANXIETY S, DOI [10.1037/t01004-000., DOI 10.1037/T01004-000]
   Riccelli R, 2017, FRONT NEUROL, V8, DOI 10.3389/fneur.2017.00529
   Solly EJ, 2021, FRONT NEUROL, V12, DOI 10.3389/fneur.2021.703006
   Staab JP, 2017, J VESTIBUL RES-EQUIL, V27, P191, DOI 10.3233/VES-170622
   White OB, 2018, J NEURO-OPHTHALMOL, V38, P514, DOI 10.1097/WNO.0000000000000702
   Yu YC, 2018, BIOMED RES INT, V2018, DOI 10.1155/2018/8518631
NR 21
TC 39
Z9 55
U1 6
U2 22
PU FRONTIERS MEDIA SA
PI LAUSANNE
PA AVENUE DU TRIBUNAL FEDERAL 34, LAUSANNE, CH-1015, SWITZERLAND
SN 1664-2295
J9 FRONT NEUROL
JI Front. Neurol.
PD DEC 24
PY 2021
VL 12
AR 795516
DI 10.3389/fneur.2021.795516
PG 6
WC Clinical Neurology; Neurosciences
WE Science Citation Index Expanded (SCI-EXPANDED)
SC Neurosciences & Neurology
GA YK3UK
UT WOS:000745142000001
PM 35027907
OA Green Submitted, gold
DA 2025-12-18
ER

PT J
AU Workman, BS
   Desmond, AL
AF Workman, Brady S.
   Desmond, Alan L.
TI Persistent Postural Perceptual Dizziness Induced by Caloric Testing: A
   Case Report
SO JOURNAL OF THE AMERICAN ACADEMY OF AUDIOLOGY
LA English
DT Article
DE persistent postural perceptual dizziness; migraine; vestibular migraine;
   dizziness
AB Background The condition of persistent postural perceptual dizziness (PPPD) is a common chronic vestibular disorder that is thought to be due to a central vestibular maladaptation. The condition is frequently encountered in those with a history of migraine, anxiety, or panic attacks. Many cases of PPPD are preceded by vestibular disorders, with vestibular migraine thought to precede at least 20% of cases.
   Purpose Those with a history of migraine have been shown to have difficulties with sensory integration, habituation, and intolerance to stimuli. This often leads to discomfort associated with some vestibular test procedures, specifically caloric irrigations. At this time there has been little investigation into any prolonged symptoms associated with undergoing vestibular test procedures in this population.
   Conclusions We pose a case report of a patient with a history of migraine that developed new-onset PPPD following caloric irrigations.
C1 [Workman, Brady S.; Desmond, Alan L.] Atrium Hlth Wake Forest Baptist, Winston Salem, NC 27157 USA.
RP Workman, BS (corresponding author), Atrium Hlth Wake Forest Baptist, Winston Salem, NC 27157 USA.
EM bsworkma@wakehealth.edu
CR Bednarczuk NF, 2019, BRAIN, V142, P606, DOI 10.1093/brain/awy355
   Foster CA, 2015, J LARYNGOL OTOL, V129, P960, DOI 10.1017/S0022215115002066
   Holle D, 2015, PLOS ONE, V10, DOI 10.1371/journal.pone.0142468
   Kerber KA, 2015, NEUROL CLIN, V33, P565, DOI 10.1016/j.ncl.2015.04.009
   Li ZY, 2022, BRAZ J OTORHINOLAR, V88, pS147, DOI 10.1016/j.bjorl.2021.12.004
   Piker EG, 2015, OTOL NEUROTOL, V36, P1238, DOI 10.1097/MAO.0000000000000793
   Popkirov Stoyan, 2018, Pract Neurol, V18, P5, DOI [10.1136/practneurol-2017-001809, 10.1136/practneurol-2017-001809]
   Sarna B, 2021, ANN OTO RHINOL LARYN, V130, P1326, DOI 10.1177/00034894211007233
   Staab JP, 2020, SEMIN NEUROL, V40, P130, DOI 10.1055/s-0039-3402736
   Staab JP, 2017, J VESTIBUL RES-EQUIL, V27, P191, DOI 10.3233/VES-170622
   Vitkovic J, 2008, AUDIOL NEURO-OTOL, V13, P113, DOI 10.1159/000111783
   Waterston J, 2021, FRONT NEUROL, V12, DOI 10.3389/fneur.2021.795516
   Wurthmann S, 2021, EUR J NEUROL, V28, P2357, DOI 10.1111/ene.14889
NR 13
TC 0
Z9 0
U1 0
U2 1
PU THIEME MEDICAL PUBL INC
PI NEW YORK
PA 333 SEVENTH AVE, NEW YORK, NY 10001 USA
SN 1050-0545
EI 2157-3107
J9 J AM ACAD AUDIOL
JI J. Am. Acad. Audiol.
PD OCT
PY 2022
VL 33
IS 9-10
BP 474
EP 477
DI 10.1055/a-1957-8398
PG 4
WC Audiology & Speech-Language Pathology; Otorhinolaryngology
WE Science Citation Index Expanded (SCI-EXPANDED)
SC Audiology & Speech-Language Pathology; Otorhinolaryngology
GA J6G0L
UT WOS:001338017300006
PM 36216343
DA 2025-12-18
ER

PT J
AU Huber, J
   Flanagin, VL
   Popp, P
   Eulenburg, PZ
   Dieterich, M
AF Huber, Judita
   Flanagin, Virginia L.
   Popp, Pauline
   Eulenburg, Peter Zu
   Dieterich, Marianne
TI Network changes in patients with phobic postural vertigo
SO BRAIN AND BEHAVIOR
LA English
DT Article
DE connectome; dizziness; functional magnetic resonance imaging; vertigo;
   visual stimulation
ID CONNECTIVITY; CLASSIFICATION; EFFICIENCY; DISORDERS; DIZZINESS;
   ATTENTION; TASK; GAIT; MRI
AB Introduction Functional dizziness comprises a class of dizziness disorders, including phobic postural vertigo (PPV), that cause vestibular symptoms in the absence of a structural organic origin. For this reason, functional brain mechanisms have been implicated in these disorders.
   Methods Here, functional network organization was investigated in 17 PPV patients and 18 healthy controls (HCs) during functional magnetic resonance imaging with a visual motion stimulus, data initially collected and described by Popp et al. (2018). Graph theoretical measures (degree centrality [DC], clustering coefficient [CC], and eccentricity) of 160 nodes within six functional networks were compared between HC and PPV patients during visual motion and static visual patterns.
   Results Graph theoretical measures analyzed during the static condition revealed significantly different DC in the default-mode, sensorimotor, and cerebellar networks. Furthermore, significantly different group differences in network organization changes between static visual and visual motion stimulation were observed. In PPV, DC and CC showed a significantly stronger increase in the sensorimotor network during visual stimulation, whereas cerebellar network showed a significantly stronger decrease in DC.
   Conclusion These results suggest that the altered visual motion processing seen in PPV patients may arise from a modified state of sensory and cerebellar network connectivity.
C1 [Huber, Judita; Flanagin, Virginia L.; Popp, Pauline; Eulenburg, Peter Zu; Dieterich, Marianne] Ludwig Maximilians Univ Munchen, Grad Sch Syst Neurosci, Dept Biol Neurobiol 2, Planegg Martinsried, Germany.
   [Huber, Judita; Flanagin, Virginia L.; Dieterich, Marianne] Ludwig Maximilians Univ Munchen, Dept Biol 2, Planegg Martinsried, Germany.
   [Flanagin, Virginia L.; Popp, Pauline; Eulenburg, Peter Zu; Dieterich, Marianne] Ludwig Maximilians Univ Munchen, German Ctr Vertigo & Balance Disorders, Klinikum Grohadern, Munich, Germany.
   [Eulenburg, Peter Zu; Dieterich, Marianne] Ludwig Maximilians Univ Munchen, Neurolog Klin & Poliklin, Klinikum Grohadern, Dept Neurol, Munich, Germany.
   [Dieterich, Marianne] SyNergy, Munich Cluster Syst Neurol, Munich, Germany.
C3 University of Munich; University of Munich; University of Munich;
   University of Munich; University of Munich
RP Huber, J (corresponding author), Ludwig Maximilians Univ Munchen, Univ Hosp, Dept Neurol, Klinikum Grosshadern, Feodor Lynen Str 19, D-81377 Munich, Germany.
EM Judita.huber@campus.lmu.de
RI ; zu Eulenburg, Peter/D-5551-2012
OI Huber, Judita/0000-0002-5452-063X; zu Eulenburg,
   Peter/0000-0002-3729-4570; 
FU Deutsche Forschungsgemeinschaft; German Ministry for Education and
   Research [IFB01EO1401]
FX Deutsche Forschungsgemeinschaft; German Ministry for Education and
   Research, Grant/Award Number: IFB01EO1401
CR Achard S, 2007, PLOS COMPUT BIOL, V3, P174, DOI 10.1371/journal.pcbi.0030017
   [Anonymous], 2018, R LANG ENV STAT COMP, DOI DOI 10.1111/J.1752-4571.2007.00013.X
   Bassett DS, 2012, NEUROIMAGE, V59, P2196, DOI 10.1016/j.neuroimage.2011.10.002
   Baumann O, 2015, CEREBELLUM, V14, P197, DOI 10.1007/s12311-014-0627-7
   Bisdorff A, 2009, J VESTIBUL RES-EQUIL, V19, P1, DOI 10.3233/VES-2009-0343
   Brandt T, 1996, NEUROLOGY, V46, P1515, DOI 10.1212/WNL.46.6.1515
   BRONSTEIN AM, 1995, J NEUROL NEUROSUR PS, V59, P472, DOI 10.1136/jnnp.59.5.472
   Buckner RL, 2008, ANN NY ACAD SCI, V1124, P1, DOI 10.1196/annals.1440.011
   Bullmore ET, 2009, NAT REV NEUROSCI, V10, P186, DOI 10.1038/nrn2575
   Cole MW, 2014, NEURON, V83, P238, DOI 10.1016/j.neuron.2014.05.014
   Cousins SAO, 2014, PLOS ONE, V9, DOI [10.1371/journal.pone.0103367, 10.1371/journal.pone.0105426]
   Cousins S, 2017, ANN CLIN TRANSL NEUR, V4, P340, DOI 10.1002/acn3.386
   Dieterich M, 2017, CURR OPIN NEUROL, V30, P107, DOI 10.1097/WCO.0000000000000417
   Dosenbach NUF, 2010, SCIENCE, V329, P1358, DOI 10.1126/science.1194144
   Eulenburg PZ, 2013, BRAIN STRUCT FUNCT, V218, P255, DOI 10.1007/s00429-012-0399-0
   Fallani FD, 2014, PHILOS T R SOC B, V369, DOI 10.1098/rstb.2013.0521
   Fornito Alex., 2016, FUNDAMENTALS BRAIN N
   Ginestet CE, 2011, PLOS ONE, V6, DOI 10.1371/journal.pone.0021570
   Henningsen P, 2018, PSYCHOSOM MED, V80, P422, DOI 10.1097/PSY.0000000000000588
   Holmberg J, 2009, J NEUROL, V256, P1258, DOI 10.1007/s00415-009-5110-x
   Indovina I, 2015, FRONT BEHAV NEUROSCI, V9, DOI 10.3389/fnbeh.2015.00334
   Jacob RG., 1989, J ANXIETY DISORD, V3, P117, DOI DOI 10.1016/0887-6185(89)90006-6
   Jahn K, 2008, NEUROIMAGE, V39, P786, DOI 10.1016/j.neuroimage.2007.09.047
   Jahn K, 2008, PROG BRAIN RES, V171, P353, DOI 10.1016/S0079-6123(08)00652-3
   Jenkinson M, 2002, NEUROIMAGE, V17, P825, DOI 10.1006/nimg.2002.1132
   Lee JO, 2018, HUM BRAIN MAPP, V39, P3340, DOI 10.1002/hbm.24080
   LEMPERT T, 1991, J NEUROL, V238, P140, DOI 10.1007/BF00319680
   Lenth RV, 2016, J STAT SOFTW, V69, P1, DOI 10.18637/jss.v069.i01
   Markett S, 2016, COGN AFFECT BEHAV NE, V16, P1039, DOI 10.3758/s13415-016-0451-2
   Petzschner FH, 2017, BIOL PSYCHIAT, V82, P421, DOI 10.1016/j.biopsych.2017.05.012
   Popkirov Stoyan, 2018, Pract Neurol, V18, P5, DOI [10.1136/practneurol-2017-001809, 10.1136/practneurol-2017-001809]
   Popp P, 2018, ANN CLIN TRANSL NEUR, V5, P717, DOI 10.1002/acn3.570
   Power JD, 2012, NEUROIMAGE, V59, P2142, DOI 10.1016/j.neuroimage.2011.10.018
   Querner V, 2000, NEUROSCI LETT, V285, P21, DOI 10.1016/S0304-3940(00)01008-9
   Rubinov M, 2010, NEUROIMAGE, V52, P1059, DOI 10.1016/j.neuroimage.2009.10.003
   Ruckenstein MJ, 2009, OTOLARYNG CLIN N AM, V42, P71, DOI 10.1016/j.otc.2008.09.011
   Schniepp R, 2014, J NEUROL, V261, P738, DOI 10.1007/s00415-014-7259-1
   Sheline YI, 2010, P NATL ACAD SCI USA, V107, P11020, DOI 10.1073/pnas.1000446107
   Staab JP, 2017, J VESTIBUL RES-EQUIL, V27, P191, DOI 10.3233/VES-170622
   Tesche CD, 2000, HUM BRAIN MAPP, V9, P119, DOI 10.1002/(SICI)1097-0193(200003)9:3<119::AID-HBM2>3.0.CO;2-R
   Van Ombergen A, 2017, NEUROIMAGE-CLIN, V14, P538, DOI 10.1016/j.nicl.2017.02.020
   VONHOLST E, 1950, NATURWISSENSCHAFTEN, V37, P464, DOI 10.1007/BF00622503
   Whitfield-Gabrieli S, 2012, BRAIN CONNECT, V2, P125, DOI 10.1089/brain.2012.0073
   Whitfield-Gabrieli S, 2012, ANNU REV CLIN PSYCHO, V8, P49, DOI 10.1146/annurev-clinpsy-032511-143049
   Wickham H, 2011, J STAT SOFTW, V40, P1, DOI 10.18637/jss.v040.i01
   Wickham H, 2007, J STAT SOFTW, V21, P1
   Wuehr M, 2017, NEUROLOGY, V88, P284, DOI 10.1212/WNL.0000000000003516
   Xia MR, 2013, PLOS ONE, V8, DOI 10.1371/journal.pone.0068910
   Yan CG, 2013, FRONT HUM NEUROSCI, V7, DOI 10.3389/fnhum.2013.00910
   Yan CG, 2013, NEUROIMAGE, V76, P183, DOI 10.1016/j.neuroimage.2013.03.004
NR 50
TC 14
Z9 16
U1 0
U2 2
PU WILEY
PI HOBOKEN
PA 111 RIVER ST, HOBOKEN, NJ 07030 USA
SN 2162-3279
J9 BRAIN BEHAV
JI Brain Behav.
PD JUN
PY 2020
VL 10
IS 6
AR e01622
DI 10.1002/brb3.1622
EA APR 2020
PG 14
WC Behavioral Sciences; Neurosciences
WE Science Citation Index Expanded (SCI-EXPANDED)
SC Behavioral Sciences; Neurosciences & Neurology
GA MH8ZZ
UT WOS:000526605800001
PM 32304361
OA Green Submitted, gold
DA 2025-12-18
ER

PT J
AU Staab, JP
AF Staab, JP
TI Diagnosis and treatment of psychologic symptoms and psychiatric
   disorders in patients with dizziness and imbalance
SO OTOLARYNGOLOGIC CLINICS OF NORTH AMERICA
LA English
DT Article
ID PHOBIC POSTURAL VERTIGO; PANIC DISORDER; ANXIETY DISORDER; DEPRESSION;
   ABNORMALITIES; SEROTONIN; THERAPY
AB Patients with dizziness and psychopathology present diagnostic and therapeutic challenges to clinicians in several specialties. Clinical research is beginning to define the medical-psychiatric interactions that produce many of these patients' symptoms. Treatment research is still in its infancy. A model of illness progression is presented to guide physicians through the evaluation of this patient population. Treatment recommendations are based on current clinical experience.
C1 Univ Penn, Hlth Syst, Dept Psychiat, Philadelphia, PA 19104 USA.
   Univ Penn, Hlth Syst, Balance Ctr, Philadelphia, PA 19104 USA.
C3 University of Pennsylvania; University of Pennsylvania
RP Staab, JP (corresponding author), Hosp Univ Penn, Dept Psychiat, Founders Pavil F11-015,3400 Spruce St, Philadelphia, PA 19104 USA.
EM jstaab@mail.med.upenn.edu
RI Staab, Jeffrey/B-8792-2015
OI Staab, Jeffrey/0000-0002-1516-3131
CR Amer Psychiat Assoc, 1998, AM J PSYCHIAT, V155, P1
   [Anonymous], 1997, INT STAT CLASS DIS R
   BRANDT T, 1994, J NEUROL, V241, P191, DOI 10.1007/BF00863767
   CLARK DB, 1994, AM J PSYCHIAT, V151, P1223
   CLARK MR, 1994, J PSYCHOSOM RES, V38, P461, DOI 10.1016/0022-3999(94)90107-4
   Davidson JRT, 1997, J CLIN PSYCHIAT, V58, P26
   den Boer JA, 1998, J CLIN PSYCHIAT, V59, P30
   DeVane CL, 1997, PHARMACOTHERAPY, V17, P282
   EAGGER S, 1992, J NEUROL NEUROSUR PS, V55, P383, DOI 10.1136/jnnp.55.5.383
   Evans DL, 1999, J CLIN PSYCHIAT, V60, P40
   Grubb BP, 1998, J INTERV CARD ELECTR, V2, P325, DOI 10.1023/A:1009792000490
   Hedges DW, 1996, PSYCHOPHARMACOL BULL, V32, P671
   Hersen M., 1985, HDB CLIN BEHAV THERA
   HOFFMAN DL, 1994, OTOLARYNG HEAD NECK, V110, P259, DOI 10.1016/S0194-5998(94)70768-5
   JACOB RG, 1995, AM J PSYCHIAT, V151, P1223
   Jefferson JW, 1997, J CLIN PSYCHIAT, V58, P20
   Kapfhammer HP, 1997, ACTA NEUROL SCAND, V95, P23, DOI 10.1111/j.1600-0404.1997.tb00063.x
   Kessler RC, 1998, ARCH GEN PSYCHIAT, V55, P801, DOI 10.1001/archpsyc.55.9.801
   KONRAD HR, 1992, OTOLARYNG HEAD NECK, V107, P105, DOI 10.1177/019459989210700117
   KROENKE K, 1993, J GEN INTERN MED, V8, P530, DOI 10.1007/BF02599633
   Lawson J, 1999, J AM GERIATR SOC, V47, P12, DOI 10.1111/j.1532-5415.1999.tb01895.x
   McCann UD, 1997, NEUROPSYCHOPHARMACOL, V17, P360, DOI 10.1016/S0893-133X(97)00085-7
   MCKENNA L, 1991, CLIN OTOLARYNGOL, V16, P452, DOI 10.1111/j.1365-2273.1991.tb01038.x
   Mittal VA, 2011, PSYCHIAT RES, V189, P158, DOI 10.1016/j.psychres.2011.06.006
   Nutt D J, 1998, Depress Anxiety, V7 Suppl 1, P7
   Papp LA, 1998, PSYCHOPHARMACOL BULL, V34, P207
   RASCOL O, 1995, DRUGS, V50, P777, DOI 10.2165/00003495-199550050-00002
   Schulberg HC, 1998, ARCH GEN PSYCHIAT, V55, P1121, DOI 10.1001/archpsyc.55.12.1121
   Segui J, 1998, ACTA PSYCHIAT SCAND, V97, P272, DOI 10.1111/j.1600-0447.1998.tb09999.x
   Shepard NT, 2000, OTOLARYNG CLIN N AM, V33, P455, DOI 10.1016/S0030-6665(05)70220-6
   SIMPSON RB, 1988, J OTOLARYNGOL, V137, P58
   SKLARE DA, 1990, AM J OTOL, V11, P338
   STEIN MB, 1994, AM J PSYCHIAT, V151, P1697
   SULLIVAN M, 1993, ARCH INTERN MED, V153, P1479, DOI 10.1001/archinte.153.12.1479
   TELIAN SA, 1990, OTOLARYNG HEAD NECK, V103, P89, DOI 10.1177/019459989010300113
   Van Ameringen M, 1998, J NERV MENT DIS, V186, P425, DOI 10.1097/00005053-199807000-00007
   Whitney SL, 2000, OTOLARYNG CLIN N AM, V33, P659, DOI 10.1016/S0030-6665(05)70232-2
   Yardley L, 1998, BRIT J GEN PRACT, V48, P1131
   Yardley L, 2000, OTOLARYNG CLIN N AM, V33, P603, DOI 10.1016/S0030-6665(05)70229-2
   Yardley L, 1998, J NEUROL NEUROSUR PS, V65, P679, DOI 10.1136/jnnp.65.5.679
   Yardley L, 1994, J Audiol Med, V3, P48
NR 41
TC 27
Z9 34
U1 0
U2 1
PU W B SAUNDERS CO-ELSEVIER INC
PI PHILADELPHIA
PA 1600 JOHN F KENNEDY BOULEVARD, STE 1800, PHILADELPHIA, PA 19103-2899 USA
SN 0030-6665
EI 1557-8259
J9 OTOLARYNG CLIN N AM
JI Otolaryngol. Clin. N. Am.
PD JUN
PY 2000
VL 33
IS 3
BP 617
EP +
DI 10.1016/S0030-6665(05)70230-9
PG 20
WC Otorhinolaryngology
WE Science Citation Index Expanded (SCI-EXPANDED); Social Science Citation Index (SSCI)
SC Otorhinolaryngology
GA 325RM
UT WOS:000087690200012
PM 10815040
DA 2025-12-18
ER

PT J
AU Tjernström, F
   Fransson, PA
   Holmberg, J
   Karlberg, M
   Magnusson, M
AF Tjernstrom, Fredrik
   Fransson, Per-Anders
   Holmberg, Johan
   Karlberg, Mikael
   Magnusson, Mans
TI Decreased postural adaptation in patients with phobic postural
   vertigo-An effect of an "anxious" control of posture?
SO NEUROSCIENCE LETTERS
LA English
DT Article
DE Phobic postural vertigo; Posture; Adaptation; Non-organic dizziness
ID BODY SWAY; FOLLOW-UP; ANXIETY; DISORDERS; DIZZINESS; BALANCE
AB Postural adaptability and responses elicited by vibratory stimulation to the calf muscles recorded on a force platform with eyes open or closed were analyzed in 39 patients suffering from Postural Phobic Vertigo (PPV) (17 men and 22 women, mean age 49 years) and 24 healthy subjects (14 men, 10 women, mean age 38 years). The vibration induced increased body sway in both groups, but the adaptation pattern differed significantly. With eyes open the PPV patients decreased their induced body sway over time (-32%, p < 0.01), which the controls did not. With eyes closed the PPV patients reduced their induced body sway over time to a much lesser extent than the controls (PPV: -28%, p < 0.05, controls: -57%, p < 0.001). These new findings show that PPV patients adapt to proprioceptive perturbation to a lesser extent than normal subjects and that PPV patients do not use visual information as efficiently to modulate postural control. The results support the hypothesis that a cognitive set of posture, an "anxious control", may underlie the symptoms of PPV, i.e. an increased readiness to react to any perturbation or deviation. (C) 2009 Elsevier Ireland Ltd. All rights reserved.
C1 [Tjernstrom, Fredrik; Fransson, Per-Anders; Holmberg, Johan; Karlberg, Mikael; Magnusson, Mans] Univ Lund Hosp, Dept Otorhinolaryngol Head & Neck Surg, S-22185 Lund, Sweden.
C3 Lund University; Skane University Hospital
RP Tjernström, F (corresponding author), Univ Lund Hosp, Dept Otorhinolaryngol Head & Neck Surg, S-22185 Lund, Sweden.
EM Fredrik.Tjernstrom@med.lu.se
RI Fransson, Peter/M-5679-2014
OI Magnusson, Måns/0000-0002-4266-1996; Fransson,
   Per-Anders/0000-0002-9789-1748
CR Altman DG., 1990, PRACTICAL STAT MED R
   Brandt Thomas, 1996, Neurology, V46, P1515
   EKLUND G, 1973, UPSALA J MED SCI, V78, P65
   Holmberg J, 2005, ACTA OTO-LARYNGOL, V125, P270, DOI 10.1080/00016480410023001
   Holmberg J, 2003, NEUROREPORT, V14, P1007, DOI 10.1097/01.wnr.0000070191.28954.a5
   Holmberg J, 2007, J NEUROL, V254, P1189, DOI 10.1007/s00415-007-0499-6
   Huppert D, 2005, J NEUROL, V252, P564, DOI 10.1007/s00415-005-0699-x
   Jacob RG, 1996, AM J PSYCHIAT, V153, P503
   Johansson R., 1993, SYSTEM MODELING IDEN
   Kapfhammer HP, 1997, ACTA NEUROL SCAND, V95, P23, DOI 10.1111/j.1600-0404.1997.tb00063.x
   Krafczyk S, 1999, NEUROSCI LETT, V259, P149, DOI 10.1016/S0304-3940(98)00917-3
   Krafczyk S, 2006, CLIN NEUROPHYSIOL, V117, P1692, DOI 10.1016/j.clinph.2006.04.022
   Kristinsdottir EK, 2001, ACTA OTO-LARYNGOL, V121, P700, DOI 10.1080/00016480152583647
   Mathews A, 2005, ANNU REV CLIN PSYCHO, V1, P167, DOI 10.1146/annurev.clinpsy.1.102803.143916
   Matthews G, 2000, BEHAV MODIF, V24, P69, DOI 10.1177/0145445500241004
   Podolski IYa, 1998, Membr Cell Biol, V11, P743
   Proakis J.G., 1989, Introduction to Digital Signal Processing
   Querner V, 2000, NEUROSCI LETT, V285, P21, DOI 10.1016/S0304-3940(00)01008-9
   Querner V, 2002, EXP BRAIN RES, V143, P269, DOI 10.1007/s00221-001-0955-y
   Staab JP, 2003, LARYNGOSCOPE, V113, P1714, DOI 10.1097/00005537-200310000-00010
   Stål F, 2003, J VESTIBUL RES-EQUIL, V13, P39
   Strupp M, 2003, NERVENARZT, V74, P911, DOI 10.1007/s00115-003-1567-5
   Tjernström F, 2002, GAIT POSTURE, V15, P75, DOI 10.1016/S0966-6362(01)00175-8
   Viaud-Delmon I, 2000, J ANXIETY DISORD, V14, P583, DOI 10.1016/S0887-6185(00)00052-9
NR 24
TC 10
Z9 14
U1 0
U2 0
PU ELSEVIER IRELAND LTD
PI CLARE
PA ELSEVIER HOUSE, BROOKVALE PLAZA, EAST PARK SHANNON, CO, CLARE, 00000,
   IRELAND
SN 0304-3940
EI 1872-7972
J9 NEUROSCI LETT
JI Neurosci. Lett.
PD MAY 1
PY 2009
VL 454
IS 3
BP 198
EP 202
DI 10.1016/j.neulet.2009.03.020
PG 5
WC Neurosciences
WE Science Citation Index Expanded (SCI-EXPANDED)
SC Neurosciences & Neurology
GA 434LF
UT WOS:000265275500006
PM 19429083
DA 2025-12-18
ER

PT J
AU Im, JJ
   Na, S
   Kang, SH
   Jeong, H
   Lee, ES
   Lee, TK
   Ahn, WY
   Chung, YA
   Song, IU
AF Im, Jooyeon Jamie
   Na, Seunghee
   Kang, Sanghoon
   Jeong, Hyeonseok
   Lee, Eek-Sung
   Lee, Tae-Kyeong
   Ahn, Woo-Young
   Chung, Yong-An
   Song, In-Uk
TI A Randomized, Double-Blind, Sham-Controlled Trial of Transcranial Direct
   Current Stimulation for the Treatment of Persistent Postural-Perceptual
   Dizziness (PPPD)
SO FRONTIERS IN NEUROLOGY
LA English
DT Article
DE dizziness; persistent postural-perceptual dizziness; neuromodulation;
   transcranial direct current stimulation; single photon emission computed
   tomography
ID VERTIGO; TDCS
AB Background: Persistent postural-perceptual dizziness (PPPD) is a functional vestibular disorder that causes chronic dizziness interfering with daily activities. Transcranial direct current stimulation (tDCS) has reportedly improved dizziness in patients with phobic postural vertigo in an open-label trial. However, no randomized, double-blind, sham-controlled study has been conducted on its therapeutic efficacy in PPPD.
   Objective: This study was conducted to investigate the efficacy and safety of tDCS as an add-on treatment to pharmacotherapy in patients with PPPD. In addition, functional neuroimaging was used to identify the neural mechanisms underlying the effects of tDCS.
   Materials and Methods: In a randomized, double-blind, sham-controlled trial, 24 patients diagnosed with PPPD were randomized to receive active (2 mA, 20 min) or sham tDCS to the left dorsolateral prefrontal cortex (DLPFC), administered in 15 sessions over 3 weeks. The clinical measures that assess the severity of dizziness, depression, and anxiety were collected at baseline, immediate follow-up, 1-month follow-up, and 3-month follow-up. Adverse events were also observed. The effect of tDCS on regional cerebral blood flow (rCBF) was evaluated with single photon emission tomography before and after tDCS sessions.
   Results: For the primary outcome measure of the Dizziness Handicap Inventory (DHI) score, a significant main effect of time was found, but neither the treatment-by-time interaction effect nor the main effect of treatment was significant. For the Hamilton Depression Rating Scale (HDRS) score, there was a statistical significance for the treatment-by-time interaction effect and the main effect of time, but not for the main effect of treatment. However, the treatment-by-time interaction effect and the main effect of time on HDRS score appear to be due to one data point, an increase in depressive symptoms reported by the sham group at the 3-month follow-up. For the Activities-specific Balance Confidence (ABC) Scale and the Hamilton Anxiety Rating Scale scores, there were no significant main effects of time, treatment, and treatment-by-time interaction. In a comparison with the changes in rCBF between the groups, a significant treatment-by-time interaction effect was found in the right superior temporal and left hippocampus, controlling for age and sex.
   Conclusion: Active tDCS was not found to be significantly more efficacious than sham tDCS on dizziness symptoms in patients with PPPD. It is conceivable that tDCS targeting the DLPFC may not be an optimal treatment option for reducing dizziness symptoms in PPPD. Our findings encourage further investigation on the effects of tDCS in PPPD, which considers different stimulation protocols in terms of stimulation site or the number of sessions.
C1 [Im, Jooyeon Jamie; Ahn, Woo-Young] Seoul Natl Univ, Dept Psychol, Seoul, South Korea.
   [Na, Seunghee; Song, In-Uk] Catholic Univ Korea, Incheon St Marys Hosp, Dept Neurol, Incheon St, Seoul, South Korea.
   [Kang, Sanghoon] Yale Univ, Dept Psychiat, New Haven, CT USA.
   [Jeong, Hyeonseok; Chung, Yong-An] Catholic Univ Korea, Incheon St Marys Hosp, Dept Nucl Med, Incheon St, Seoul, South Korea.
   [Lee, Eek-Sung; Lee, Tae-Kyeong] Soonchunhang Univ, Dept Neurol, Bucheon Hosp, Bucheon, South Korea.
C3 Seoul National University (SNU); Catholic University of Korea; Yale
   University; Catholic University of Korea; Soonchunhyang University
RP Na, S (corresponding author), Catholic Univ Korea, Incheon St Marys Hosp, Dept Neurol, Incheon St, Seoul, South Korea.
EM seunghee.na@gmail.com
RI Chung, Yong An/LNP-9931-2024; Lee, Eek-Sung/S-3717-2018
OI Lee, Eek-Sung/0000-0003-3517-8207; Na, Seunghee/0000-0001-8578-8578
FU Basic Science Research Program through the National Research Foundation
   of Korea (NRF) - Ministry of Science and ICT [2018R1A6A3A11041118]
FX This research was supported by the Basic Science Research Program
   through the National Research Foundation of Korea (NRF) and funded by
   the Ministry of Science and ICT (2018R1A6A3A11041118).
CR Aparicio LVM, 2019, DEPRESS ANXIETY, V36, P262, DOI 10.1002/da.22878
   Brandt T, 1999, ANN NY ACAD SCI, V871, P293, DOI 10.1111/j.1749-6632.1999.tb09193.x
   Brandt Thomas, 1996, Neurology, V46, P1515
   Brighina F, 2019, FRONT HUM NEUROSCI, V13, DOI 10.3389/fnhum.2019.00040
   BRONSTEIN AM, 1995, J NEUROL NEUROSUR PS, V59, P472, DOI 10.1136/jnnp.59.5.472
   Brunoni AR, 2013, EUR PSYCHIAT, V28, P356, DOI 10.1016/j.eurpsy.2012.09.001
   Brunoni AR, 2012, BRAIN STIMUL, V5, P175, DOI 10.1016/j.brs.2011.03.002
   Im JJ, 2021, NUCL MED MOLEC IMAG, V55, P53, DOI 10.1007/s13139-020-00675-2
   Im JJ, 2019, BRAIN STIMUL, V12, P1222, DOI 10.1016/j.brs.2019.06.003
   Indovina I, 2021, J CLIN MED, V10, DOI 10.3390/jcm10184274
   JACOB RG, 1993, J PSYCHOPATHOL BEHAV, V15, P299, DOI 10.1007/BF00965035
   Jacob RG., 1989, J ANXIETY DISORD, V3, P117, DOI [10.1016/0887-6185(89)90006-6, DOI 10.1016/0887-6185(89)90006-6]
   Kim HJ, 2020, J NEUROL, V267, P2252, DOI 10.1007/s00415-020-09831-2
   Kim YJ, 2013, ANN REHABIL MED-ARM, V37, P766, DOI 10.5535/arm.2013.37.6.766
   Lefaucheur JP, 2017, CLIN NEUROPHYSIOL, V128, P56, DOI 10.1016/j.clinph.2016.10.087
   McLaren ME, 2018, BRAIN STIMUL, V11, P52, DOI 10.1016/j.brs.2017.10.006
   Min S, 2021, J NEUROL, V268, P2523, DOI 10.1007/s00415-021-10427-7
   Palm U, 2019, EUR ARCH PSY CLIN N, V269, P269, DOI 10.1007/s00406-018-0894-2
   Popkirov S, 2018, CURR TREAT OPTION NE, V20, DOI 10.1007/s11940-018-0535-0
   Popkirov Stoyan, 2018, Pract Neurol, V18, P5, DOI [10.1136/practneurol-2017-001809, 10.1136/practneurol-2017-001809]
   Razza LB, 2020, DEPRESS ANXIETY, V37, P594, DOI 10.1002/da.23004
   Rush Augustus John, 2021, Neuropsychiatr Dis Treat, V17, P2333, DOI [10.2147/ndt.s305331, 10.2147/NDT.S305331]
   Soto E, 2013, J VESTIBUL RES-EQUIL, V23, P119, DOI 10.3233/VES-130494
   Staab JP, 2007, ARCH OTOLARYNGOL, V133, P170, DOI 10.1001/archotol.133.2.170
   Staab JP, 2020, SEMIN NEUROL, V40, P130, DOI 10.1055/s-0039-3402736
   Staab JP, 2017, J VESTIBUL RES-EQUIL, V27, P191, DOI 10.3233/VES-170622
   Staab JP, 2005, ARCH OTOLARYNGOL, V131, P675, DOI 10.1001/archotol.131.8.675
   Staab JP, 2004, LARYNGOSCOPE, V114, P1637, DOI 10.1097/00005537-200409000-00025
   Staibano P, 2019, J OTOLARYNGOL-HEAD N, V48, DOI 10.1186/s40463-019-0336-9
   Utz KS, 2010, NEUROPSYCHOLOGIA, V48, P2789, DOI 10.1016/j.neuropsychologia.2010.06.002
   Yu YC, 2018, BIOMED RES INT, V2018, DOI 10.1155/2018/8518631
NR 31
TC 9
Z9 12
U1 2
U2 9
PU FRONTIERS MEDIA SA
PI LAUSANNE
PA AVENUE DU TRIBUNAL FEDERAL 34, LAUSANNE, CH-1015, SWITZERLAND
SN 1664-2295
J9 FRONT NEUROL
JI Front. Neurol.
PD APR 14
PY 2022
VL 13
AR 868976
DI 10.3389/fneur.2022.868976
PG 10
WC Clinical Neurology; Neurosciences
WE Science Citation Index Expanded (SCI-EXPANDED)
SC Neurosciences & Neurology
GA 1H2MT
UT WOS:000796380800001
PM 35493817
OA Green Submitted, gold
DA 2025-12-18
ER

PT J
AU Schmid, DA
   Allum, JHJ
   Sleptsova, M
   Welge-Lüssen, A
   Schaefert, R
   Meinlschmidt, G
   Langewitz, W
AF Schmid, D. A.
   Allum, J. H. J.
   Sleptsova, M.
   Welge-Luessen, A.
   Schaefert, R.
   Meinlschmidt, G.
   Langewitz, W.
TI Relation of anxiety and other psychometric measures, balance deficits,
   impaired quality of life, and perceived state of health to dizziness
   handicap inventory scores for patients with dizziness
SO HEALTH AND QUALITY OF LIFE OUTCOMES
LA English
DT Article
DE Group cognitive behavioral therapy; Anxiety; Psychoeducation; Balance
   deficits; Dizziness; Vestibular rehabilitation
ID CHRONIC SUBJECTIVE DIZZINESS; COGNITIVE-BEHAVIOR THERAPY; PHOBIC
   POSTURAL VERTIGO; BRIEF SYMPTOM INVENTORY; TRUNK SWAY; INTERNATIONAL
   CLASSIFICATION; VESTIBULAR REHABILITATION; VESTIBULOOCULAR REFLEXES;
   RECOVERY; STANCE
AB Background An important question influencing therapy for dizziness is whether the strengths of the relationships of emotional and functional aspects of dizziness to 1) anxiety and other mental states, 2) perceived state of health (SoH) and quality of life (QoL) are different in patients with and without normal balance control. We attempted to answer this question by examining these dimensions' regression strengths with Dizziness Handicap Inventory (DHI) scores. Methods We divided 40 patients receiving group cognitive behavioural therapy (CBT) and vestibular rehabilitation for dizziness, into 2 groups: dizziness only (DO) and normal balance control; dizziness and a quantified balance deficit (QBD). Group-wise, we first performed stepwise multivariate regression analysis relating total DHI scores with Brief Symptom Inventory (BSI) sub-scores obtained pre- and post-therapy. Then, regression analysis was expanded to include SoH, QoL, and balance scores. Finally, we performed regressions with DHI sub-scores. Results In both groups, the BSI phobic anxiety state score was selected first in the multivariate regression analysis. In the DO group, obsessiveness/compulsiveness was also selected. The correlation coefficient, R, was 0.74 and 0.55 for the DO and QBD groups, respectively. When QoL and SoH scores were included, R values increased to 0.86 and 0.74, explaining in total 74, and 55% of the DHI variance for DO and QBD groups, respectively. Correlations with balance scores were not significant (R <= 0.21). The psychometric scores selected showed the strongest correlations with emotional DHI sub-scores, and perceived QoL and SoH scores with functional DHI sub-scores. Conclusions Our findings suggest that reducing phobic anxiety and obsessiveness/compulsiveness during CBT may improve emotional aspects of dizziness and targeting perceived SoH and QoL may improve functional aspects of dizziness for those with and without normal balance control.
C1 [Schmid, D. A.; Allum, J. H. J.; Sleptsova, M.; Schaefert, R.; Meinlschmidt, G.; Langewitz, W.] Univ Basel, Dept Psychosomat Med, Fac Med, Hebelstr 2, CH-4031 Basel, Switzerland.
   [Schmid, D. A.; Allum, J. H. J.; Sleptsova, M.; Welge-Luessen, A.; Schaefert, R.; Meinlschmidt, G.; Langewitz, W.] Univ Hosp Basel, Hebelstr 2, CH-4031 Basel, Switzerland.
   [Schmid, D. A.] Cantonal Hosp St Gallen, Dept Psychosomat Med, St Gallen, Switzerland.
   [Allum, J. H. J.; Welge-Luessen, A.] Univ Basel, Dept ORL, Fac Med, Basel, Switzerland.
   [Meinlschmidt, G.] Int Psychoanalyt Univ, Div Clin Psychol & Cognit Behav Therapy, Berlin, Germany.
   [Meinlschmidt, G.] Univ Basel, Div Clin Psychol & Epidemiol, Dept Psychol, Basel, Switzerland.
C3 University of Geneva; University of Basel; University of Basel;
   Kantonsspital St. Gallen; University of Geneva; University of Basel;
   University of Basel
RP Allum, JHJ (corresponding author), Univ Basel, Dept Psychosomat Med, Fac Med, Hebelstr 2, CH-4031 Basel, Switzerland.; Allum, JHJ (corresponding author), Univ Hosp Basel, Hebelstr 2, CH-4031 Basel, Switzerland.; Allum, JHJ (corresponding author), Univ Basel, Dept ORL, Fac Med, Basel, Switzerland.
EM john.allum@usb.ch
RI ; M, G/HLW-6079-2023
OI Schaefert, Rainer/0000-0002-3077-7289; 
CR Allum JHJ, 2005, CURR OPIN NEUROL, V18, P15, DOI 10.1097/00019052-200502000-00005
   Allum JHJ, 2003, AUDIOL NEUROTOL, V8, P286, DOI 10.1159/000071999
   ALLUM JHJ, 1991, ACTA OTO-LARYNGOL, V111, P16, DOI 10.3109/00016489109137350
   Allum JHJ, 2017, OTOL NEUROTOL, V38, pE531, DOI 10.1097/MAO.0000000000001477
   [Anonymous], 2013, EQ 5D 3L
   [Anonymous], 1997, Z MED PSYCHOL
   Balaban CD, 2002, PHYSIOL BEHAV, V77, P469, DOI 10.1016/S0031-9384(02)00935-6
   Bisdorff A, 2009, J VESTIBUL RES-EQUIL, V19, P1, DOI 10.3233/VES-2009-0343
   Bisdorff AR, 2015, NEUROL CLIN, V33, P541, DOI 10.1016/j.ncl.2015.04.010
   Brandt T, 2013, SOMATOFORM VERTIGO D, P153
   Cheng YY, 2012, ARCH GERONTOL GERIAT, V54, P131, DOI 10.1016/j.archger.2011.04.007
   Cleworth TW, 2019, NEUROSCIENCE, V404, P413, DOI 10.1016/j.neuroscience.2019.02.011
   Corporaal SHA, 2013, GAIT POSTURE, V37, P55, DOI 10.1016/j.gaitpost.2012.05.025
   Decker J, 2019, J NEUROL, V266, P89, DOI 10.1007/s00415-019-09351-8
   DEROGATIS LR, 1983, PSYCHOL MED, V13, P595, DOI 10.1017/S0033291700048017
   Dieterich M, 2017, CURR OPIN NEUROL, V30, P107, DOI 10.1097/WCO.0000000000000417
   Eckhardt-Henn A, 2003, J ANXIETY DISORD, V17, P369, DOI 10.1016/S0887-6185(02)00226-8
   Edelman S, 2012, AM J OTOLARYNG, V33, P395, DOI 10.1016/j.amjoto.2011.10.009
   Findling O, 2011, GAIT POSTURE, V34, P473, DOI 10.1016/j.gaitpost.2011.06.021
   Franke G.H., 1995, SCL 90 R SYMPTOM CHE
   Furman JM, 2006, J VESTIBUL RES-EQUIL, V16, P209
   Geisheim C, 2002, DIAGNOSTICA, V48, P28, DOI 10.1026//0012-1924.48.1.28
   Hegeman J, 2007, J VESTIBUL RES-EQUIL, V17, P75
   Holmberg J, 2006, J NEUROL, V253, P500, DOI 10.1007/s00415-005-0050-6
   Holmberg J, 2007, J NEUROL, V254, P1189, DOI 10.1007/s00415-007-0499-6
   Horslen BC, 2018, J PHYSIOL-LONDON, V596, P5251, DOI 10.1113/JP276459
   Howe TE, 2007, COCHRANE DB SYST REV, DOI 10.1002/14651858.CD004963.pub2
   JACOBSON GP, 1990, ARCH OTOLARYNGOL, V116, P424
   Janssen MF, 2013, QUAL LIFE RES, V22, P1717, DOI 10.1007/s11136-012-0322-4
   Kammerlind ASC, 2011, AM J OTOLARYNG, V32, P366, DOI 10.1016/j.amjoto.2010.07.008
   Kishita N, 2017, CLIN PSYCHOL REV, V52, P124, DOI 10.1016/j.cpr.2017.01.003
   Konerding U, 2014, HEALTH QUAL LIFE OUT, V12, DOI 10.1186/s12955-014-0181-5
   Limburg K, 2019, PSYCHOL PSYCHOTHER-T, V92, P57, DOI 10.1111/papt.12177
   Mahoney AEJ, 2013, AM J OTOLARYNG, V34, P115, DOI 10.1016/j.amjoto.2012.09.013
   Mbongo F, 2007, OTOL NEUROTOL, V28, P905, DOI 10.1097/MAO.0b013e3181256bb8
   Mijovic T, 2014, OTOL NEUROTOL, V35, pE348, DOI 10.1097/MAO.0000000000000608
   Morris AE, 2009, INT J AUDIOL, V48, P24, DOI 10.1080/14992020802314905
   Naranjo EN, 2016, J NEUROPHYSIOL, V115, P833, DOI 10.1152/jn.00626.2015
   Querner V, 2000, NEUROSCI LETT, V285, P21, DOI 10.1016/S0304-3940(00)01008-9
   Radziej K, 2018, J NERV MENT DIS, V206, P277, DOI 10.1097/NMD.0000000000000791
   Röhricht F, 2019, BMC PSYCHIATRY, V19, DOI 10.1186/s12888-019-2095-6
   Schmid DA, 2018, J PSYCHOSOM RES, V105, P21, DOI 10.1016/j.jpsychores.2017.11.020
   Schmid G, 2011, J NEUROL NEUROSUR PS, V82, P601, DOI 10.1136/jnnp.2010.237388
   Staab JP, 2017, J VESTIBUL RES-EQUIL, V27, P191, DOI 10.3233/VES-170622
   Viciana D, 2010, OTOL NEUROTOL, V31, P954, DOI 10.1097/MAO.0b013e3181e8fb32
   Volz-Sidiropoulou E, 2010, LARYNGO RHINO OTOL, V89, P418, DOI 10.1055/s-0030-1253371
   Weidt S, 2014, BMC HEALTH SERV RES, V14, DOI 10.1186/1472-6963-14-317
   Whooley MA, 1997, J GEN INTERN MED, V12, P439, DOI 10.1046/j.1525-1497.1997.00076.x
   Whooley MA, 2016, JAMA INTERN MED, V176, P436, DOI 10.1001/jamainternmed.2015.8493
   WILLIAMS A, 1990, HEALTH POLICY, V16, P199
   YARDLEY L, 1995, ACTA OTO-LARYNGOL, V115, P597, DOI 10.3109/00016489509139373
   Yardley L, 2012, BMJ-BRIT MED J, V344, DOI 10.1136/bmj.e2237
   Yip CW, 2018, J NEUROL, V265, P1210, DOI 10.1007/s00415-018-8834-7
NR 53
TC 7
Z9 11
U1 0
U2 5
PU BMC
PI LONDON
PA CAMPUS, 4 CRINAN ST, LONDON N1 9XW, ENGLAND
EI 1477-7525
J9 HEALTH QUAL LIFE OUT
JI Health Qual. Life Outcomes
PD JUN 26
PY 2020
VL 18
IS 1
AR 204
DI 10.1186/s12955-020-01445-6
PG 15
WC Health Care Sciences & Services; Health Policy & Services
WE Science Citation Index Expanded (SCI-EXPANDED); Social Science Citation Index (SSCI)
SC Health Care Sciences & Services
GA MG0TE
UT WOS:000545746800002
PM 32590995
OA Green Submitted, gold
DA 2025-12-18
ER

PT J
AU Min, S
   Kim, JS
   Park, HY
AF Min, Sooyeon
   Kim, Ji-Soo
   Park, Hye Youn
TI Predictors of treatment response to pharmacotherapy in patients with
   persistent postural-perceptual dizziness
SO JOURNAL OF NEUROLOGY
LA English
DT Article
DE Dizziness; Persistent postural&#8211; perceptual dizziness; Selective
   serotonin reuptake inhibitors; Anxiety depression; Treatment response
ID GENDER-DIFFERENCES; SUBJECTIVE HANDICAPS; DEPRESSIVE SYMPTOMS;
   SEX-DIFFERENCES; ANTIDEPRESSANTS; DISORDERS; EFFICACY; ANXIETY;
   SERTRALINE; MIGRAINE
AB The study aimed to identify the predictors of response to selective serotonin reuptake inhibitors (SSRIs) for 12 weeks in patients with persistent postural-perceptual dizziness (PPPD). Short-term treatment responses were studied in 197 outpatients [127 (64.5%) women, mean age +/- SD = 51.7 +/- 15.9] diagnosed with PPPD. Clinical and self-rated assessments were analyzed at the baseline and at the end of pharmacotherapy for 12 weeks. Multivariable logistic regression analysis was used to determine the following variables as the potential predictors of treatment response as measured by scoring in clinical global impression-improvement scale (CGI-I) scores: age, sex, comorbidity, baseline CGI-S score, Beck Depression Inventory-II score, State-Trait Anxiety Inventory score, Dizziness Handicap Inventory score at the baseline, and prescribed doses of antidepressants or benzodiazepines. The overall response rate to pharmacotherapy was 65.0% (128/197). Female sex and greater disease severity at the baseline (higher CGI-S score) were associated with a better response to the pharmacotherapy. Subgroup analyses by sex identified younger age and lower anxiety as the indicators for better outcomes in men, and absence of comorbidities in women. During the initial assessment, the severity of PPPD was associated with depressive symptoms and subjective functional handicap due to dizziness. The response to pharmacotherapy is favorable in PPPD. Sex, age and initial disease severity are the predictors of the response to SSRIs in patients with PPPD.
C1 [Min, Sooyeon] Seoul Natl Univ Hosp, Dept Neuropsychiat, Seoul, South Korea.
   [Kim, Ji-Soo] Seoul Natl Univ, Bundang Hosp, Dept Neurol, Coll Med, Seoul, South Korea.
   [Kim, Ji-Soo; Park, Hye Youn] Seoul Natl Univ, Dizziness Ctr, Bundang Hosp, Gyeonggi, South Korea.
   [Park, Hye Youn] Seoul Natl Univ, Dept Psychiat, Bundang Hosp, Gyeonggi, South Korea.
C3 Seoul National University (SNU); Seoul National University Hospital;
   Seoul National University (SNU); Seoul National University Hospital;
   Seoul National University (SNU); Seoul National University (SNU)
RP Park, HY (corresponding author), Seoul Natl Univ, Dizziness Ctr, Bundang Hosp, Gyeonggi, South Korea.; Park, HY (corresponding author), Seoul Natl Univ, Dept Psychiat, Bundang Hosp, Gyeonggi, South Korea.
EM hy.park@snu.ac.kr
RI ; Kim, Ji-Soo/D-8744-2012
OI Min, Sooyeon/0000-0002-9414-5635; Park, Hye Youn/0000-0002-5097-532X; 
FU National Research Foundation of Korea (NRF) - Korean government
   [NRF-2020R1A2C1102105]
FX This work was supported by a National Research Foundation of Korea (NRF)
   grant funded by the Korean government (NRF-2020R1A2C1102105).
CR Adamec I, 2020, J CLIN NEUROSCI, V72, P26, DOI 10.1016/j.jocn.2020.01.043
   Ashton CH., 2002, BENZODIAZEPINES THEY
   Berlanga C, 2006, J AFFECT DISORDERS, V95, P119, DOI 10.1016/j.jad.2006.04.029
   Broner SW, 2017, SEMIN NEUROL, V37, P601, DOI 10.1055/s-0037-1607393
   Chiarella G, 2016, J VESTIBUL RES-EQUIL, V26, P403, DOI 10.3233/VES-160590
   Christiansen D.M., 2015, EXAMINING S EXGENDER, P17
   Fedorowski A, 2019, J INTERN MED, V285, P352, DOI 10.1111/joim.12852
   Forkmann T, 2011, BMC PSYCHIATRY, V11, DOI 10.1186/1471-244X-11-83
   Fournier JC, 2010, JAMA-J AM MED ASSOC, V303, P47, DOI 10.1001/jama.2009.1943
   Grunfeld EA, 2003, INT J AUDIOL, V42, P161, DOI 10.3109/14992020309090425
   Hart EC, 2011, ACTA PHYSIOL, V203, P155, DOI 10.1111/j.1748-1716.2010.02192.x
   Hayasaka Y, 2015, J AFFECT DISORDERS, V180, P179, DOI 10.1016/j.jad.2015.03.021
   Horii A, 2004, OTOL NEUROTOL, V25, P536, DOI 10.1097/00129492-200407000-00022
   Horii A, 2007, J VESTIBUL RES-EQUIL, V17, P1
   Horii A, 2016, J VESTIBUL RES-EQUIL, V26, P335, DOI 10.3233/VES-160582
   Ketola S, 2007, OTOLARYNG HEAD NECK, V137, P312, DOI 10.1016/j.otohns.2007.03.037
   Khan A, 2005, J CLIN PSYCHOPHARM, V25, P318, DOI 10.1097/01.jcp.0000168879.03169.ce
   Kim HJ, 2020, J NEUROL, V267, P2252, DOI 10.1007/s00415-020-09831-2
   Kim SK, 2016, J AUDIOL OTOL, V20, P174, DOI 10.7874/jao.2016.20.3.174
   Kornstein SG, 2000, AM J PSYCHIAT, V157, P1445, DOI 10.1176/appi.ajp.157.9.1445
   Kornstein SG, 2010, J CLIN PSYCHOPHARM, V30, P294, DOI 10.1097/JCP.0b013e3181dcb594
   Lay CL, 2009, NEUROL CLIN, V27, P503, DOI 10.1016/j.ncl.2009.01.002
   Mallery L, 2019, BMC GERIATR, V19, DOI 10.1186/s12877-019-1327-4
   McLean CP, 2011, J PSYCHIATR RES, V45, P1027, DOI 10.1016/j.jpsychires.2011.03.006
   Meibohm B, 2002, CLIN PHARMACOKINET, V41, P329, DOI 10.2165/00003088-200241050-00002
   Bittar RSM, 2015, BRAZ J OTORHINOLAR, V81, P276, DOI 10.1016/j.bjorl.2014.08.012
   Murdin L, 2015, OTOL NEUROTOL, V36, P387, DOI 10.1097/MAO.0000000000000691
   Park K, 2020, FRONT PSYCHOL, V10, DOI 10.3389/fpsyg.2019.02934
   Popkirov S, 2018, CURR TREAT OPTION NE, V20, DOI 10.1007/s11940-018-0535-0
   Popkirov Stoyan, 2018, Pract Neurol, V18, P5, DOI [10.1136/practneurol-2017-001809, 10.1136/practneurol-2017-001809]
   Riley RD, 2020, BMJ-BRIT MED J, V368, DOI 10.1136/bmj.m441
   Söhsten E, 2016, J VESTIBUL RES-EQUIL, V26, P319, DOI 10.3233/VES-160583
   Spielberg C.D., 1983, Manual for the State-Trait Anxiety Inventory
   Sramek JJ, 2016, DIALOGUES CLIN NEURO, V18, P447
   Staab JP, 2017, J VESTIBUL RES-EQUIL, V27, P191, DOI 10.3233/VES-170622
   Staab JP, 2014, J PSYCHOSOM RES, V76, P80, DOI 10.1016/j.jpsychores.2013.11.008
   Staab JP, 2011, J VESTIBUL RES-EQUIL, V21, P331, DOI 10.3233/VES-2011-0426
   Staab JP, 2005, ARCH OTOLARYNGOL, V131, P675, DOI 10.1001/archotol.131.8.675
   Staab JP, 2004, LARYNGOSCOPE, V114, P1637, DOI 10.1097/00005537-200409000-00025
   Staab JP, 2003, LARYNGOSCOPE, V113, P1714, DOI 10.1097/00005537-200310000-00010
   Staab JP, 2002, ARCH OTOLARYNGOL, V128, P554, DOI 10.1001/archotol.128.5.554
   Staab JP, 2012, NEUROOTOLOGY, DOI [10.1212/01.con.0000421622.56525.58, DOI 10.1212/01.CON.0000421622.56525.58]
   Staibano P, 2019, J OTOLARYNGOL-HEAD N, V48, DOI 10.1186/s40463-019-0336-9
   Strupp Michael, 2009, Ther Adv Neurol Disord, V2, P223, DOI 10.1177/1756285609103120
   Tae-hoon KIM，, 2019, [Korean Journal of Otorhinolaryngology-Head and Neck Surgery, 대한이비인후-두경부외과학회지], V62, P442, DOI 10.3342/kjorl-hns.2019.00416
   Tedeschini E, 2011, J CLIN PSYCHIAT, V72, P1660, DOI 10.4088/JCP.10r06531
   Wohlfarth T, 2004, AM J PSYCHIAT, V161, P370, DOI 10.1176/appi.ajp.161.2.370
   Xue H, 2018, Zhonghua Yi Xue Za Zhi, V98, P1227, DOI 10.3760/cma.j.issn.0376-2491.2018.16.008
   Yan ZH, 2017, INT J AUDIOL, V56, P33, DOI 10.1080/14992027.2016.1211763
   YONKERS KA, 1992, AM J PSYCHIAT, V149, P587
NR 50
TC 14
Z9 20
U1 2
U2 17
PU SPRINGER HEIDELBERG
PI HEIDELBERG
PA TIERGARTENSTRASSE 17, D-69121 HEIDELBERG, GERMANY
SN 0340-5354
EI 1432-1459
J9 J NEUROL
JI J. Neurol.
PD JUL
PY 2021
VL 268
IS 7
BP 2523
EP 2532
DI 10.1007/s00415-021-10427-7
EA FEB 2021
PG 10
WC Clinical Neurology
WE Science Citation Index Expanded (SCI-EXPANDED); Social Science Citation Index (SSCI)
SC Neurosciences & Neurology
GA SV9TF
UT WOS:000615157200003
PM 33544219
DA 2025-12-18
ER

PT J
AU Murofushi, T
   Goto, F
   Ushio, M
AF Murofushi, Toshihisa
   Goto, Fumiyuki
   Ushio, Munetaka
TI Habituation disorders in auditory middle latency response of persistent
   postural-perceptual dizziness patients
SO FRONTIERS IN NEUROLOGY
LA English
DT Article
DE PPPD; vestibular migraine; habituation; potentiation; sensory gating;
   sensory processing disorder
ID EVOKED-POTENTIALS; DIAGNOSTIC-CRITERIA
AB Objectives To study habituation disorders in auditory middle latency response (AMLR) to repetitive stimuli of persistent postural-perceptual dizziness (PPPD) patients.Subjects Twenty-eight PPPD (10 men and 18 women, mean 59.5 years of age, 26-81 years of age) were enrolled. For comparison, data of 13 definite vestibular migraine (VM) patients (3 men, 10 women, mean age 45.5), 13 definite unilateral Meniere's disease (MD) patients (2 men, 11 women, mean age 50.6), and 8 healthy control (HC) subjects (2 men, 6 women, mean age 37.1) in the previous study were utilized.Methods The electrodes were placed on the vertex and the spinal process of the fifth cervical vertebra. Clicks (0.1 msec, 70 dB nHL) were binaurally presented and averaged (800 times). Averaged responses were divided into 4 sets (S1 to S4) according to the temporal order. As peaks, Na, and Pa were identified, and relative Na-Pa amplitudes in S2-S4 to S1 were analyzed.Results The mean relative amplitude of PPPD patients showed lack of habituation (potentiation) as shown in VM patients, although the extent of potentiation was weaker than VM. Comparison of relative S4 amplitudes showed significant differences among the 4 groups (p = 0.0013 one-way ANOVA), Multiple comparison revealed significant differences between PPPD and MD (p = 0.0337 Dunnet's test).Conclusion PPPD patients showed lack of habituation (potentiation) of Na-Pa amplitude in AMLR to repetitive stimuli. Lack of habituation (potentiation) might be associated with sensory processing disorders in PPPD.
C1 [Murofushi, Toshihisa] Teikyo Univ, Mizonokuchi Hosp, Dept Otolaryngol, Sch Med, Kawasaki, Japan.
   [Goto, Fumiyuki] Tokai Univ, Sch Med, Dept Otolaryngol Head & Neck Surg, Isehara, Japan.
   [Ushio, Munetaka] Toho Univ, Sakura Hosp, Med Ctr, Dept Otolaryngol, Sakura, Japan.
C3 Teikyo University; Tokai University; Toho University
RP Murofushi, T (corresponding author), Teikyo Univ, Mizonokuchi Hosp, Dept Otolaryngol, Sch Med, Kawasaki, Japan.
EM murofushi39@ymail.ne.jp
RI Ushio, Munetaka/S-3598-2016
FU Japan Society for the Promotion of Science10.13039/501100001691
FX No Statement Available
CR Afra J, 1998, BRAIN, V121, P233, DOI 10.1093/brain/121.2.233
   Ambrosini A, 2003, BRAIN, V126, P2009, DOI 10.1093/brain/awg206
   Ambrosini A, 2001, NEUROSCI LETT, V306, P132, DOI 10.1016/S0304-3940(01)01871-7
   Dissanayake DWN, 2013, NEUROPHARMACOLOGY, V67, P66, DOI 10.1016/j.neuropharm.2012.10.011
   Hornung JP, 2003, J CHEM NEUROANAT, V26, P331, DOI 10.1016/j.jchemneu.2003.10.002
   Indovina I, 2021, J CLIN MED, V10, DOI 10.3390/jcm10184274
   JACOBSON GP, 1990, ARCH OTOLARYNGOL, V116, P424
   Kraus N., 1992, The mammalian auditory pathway: neurophysiology, P335
   MCGEE T, 1991, BRAIN RES, V544, P211, DOI 10.1016/0006-8993(91)90056-2
   MCGEE T, 1992, HEARING RES, V61, P147, DOI 10.1016/0378-5955(92)90045-O
   Murofushi T, 2022, FRONT NEUROL, V13, DOI 10.3389/fneur.2022.872892
   Murofushi T, 2020, FRONT NEUROL, V11, DOI 10.3389/fneur.2020.00024
   Murofushi T, 2016, ACTA OTO-LARYNGOL CA, V1, P71, DOI 10.1080/23772484.2016.1235466
   Murofushi T, 2016, AURIS NASUS LARYNX, V43, P367, DOI 10.1016/j.anl.2015.12.006
   PICTON TW, 1974, ELECTROEN CLIN NEURO, V36, P179, DOI 10.1016/0013-4694(74)90155-2
   Popkirov S, 2018, CURR TREAT OPTION NE, V20, DOI 10.1007/s11940-018-0535-0
   Staab JP, 2017, J VESTIBUL RES-EQUIL, V27, P191, DOI 10.3233/VES-170622
   Suh MW, 2021, J AUDIOL OTOL, V25, P61, DOI 10.7874/jao.2020.00661
   Waterston J, 2021, FRONT NEUROL, V12, DOI 10.3389/fneur.2021.795516
   Yagi C, 2019, OTOL NEUROTOL, V40, pE747, DOI 10.1097/MAO.0000000000002325
NR 20
TC 2
Z9 2
U1 0
U2 1
PU FRONTIERS MEDIA SA
PI LAUSANNE
PA AVENUE DU TRIBUNAL FEDERAL 34, LAUSANNE, CH-1015, SWITZERLAND
SN 1664-2295
J9 FRONT NEUROL
JI Front. Neurol.
PD MAR 6
PY 2024
VL 15
AR 1366420
DI 10.3389/fneur.2024.1366420
PG 5
WC Clinical Neurology; Neurosciences
WE Science Citation Index Expanded (SCI-EXPANDED)
SC Neurosciences & Neurology
GA LN5C2
UT WOS:001187485600001
PM 38510380
OA Green Submitted, gold
DA 2025-12-18
ER

PT J
AU Indovina, I
   Conti, A
   Lacquaniti, F
   Staab, JP
   Passamonti, L
   Toschi, N
AF Indovina, Iole
   Conti, Allegra
   Lacquaniti, Francesco
   Staab, Jeffrey P.
   Passamonti, Luca
   Toschi, Nicola
TI Lower Functional Connectivity in Vestibular-Limbic Networks in
   Individuals With Subclinical Agoraphobia
SO FRONTIERS IN NEUROLOGY
LA English
DT Article
DE agoraphobia; persistent postural perceptual dizziness; vestibular
   network; functional connectivity; resting state fMRI; graphs theory
ID INDEPENDENT COMPONENT ANALYSIS; PHOBIC POSTURAL VERTIGO; PANIC DISORDER;
   BALANCE CONTROL; PERSONALITY-TRAITS; SELF-MOTION; ANXIETY; DEPRESSION;
   DIZZINESS; SYSTEM
AB Background: Agoraphobia was described in 1871 as a condition of fear-related alterations in spatial orientation and locomotor control triggered by places or situations that might cause a patient to panic and feel trapped. In contemporary nosology, however, this original concept of agoraphobia was split into two diagnostic entities, i.e., the modern anxiety disorder of agoraphobia, consisting solely of phobic/avoidant symptoms in public spaces, and the recently defined vestibular disorder of persistent postural perceptual dizziness (PPPD), characterized by dizziness, and unsteadiness exacerbated by visual motion stimuli. Previous neuroimaging studies found altered brain activity and connectivity in visual-vestibular networks of patients with PPPD vs. healthy controls. Neuroticism and introversion, which pre-dispose to both agoraphobia and PPPD, influenced brain responses to vestibular and visual motion stimuli in patients with PPPD. Similar neuroimaging studies have not been undertaken in patients with agoraphobia in its current definition. Given their shared history and pre-disposing factors, we sought to test the hypotheses that individuals with agoraphobic symptoms have alterations in visual-vestibular networks similar to those of patients with PPPD, and that these alterations are influenced by neuroticism and introversion.
   Methods: Drawing from the Human Connectome Project (HCP) database, we matched 52 participants with sub-clinical agoraphobia and 52 control subjects without agoraphobic symptoms on 19 demographic and psychological/psychiatric variables. We then employed a graph-theoretical framework to compare resting-state functional magnetic resonance images between groups and evaluated the interactive effects of neuroticism and introversion on the brain signatures of agoraphobia.
   Results: Individuals with subclinical agoraphobia had lower global clustering, efficiency and transitivity relative to controls. They also had lower connectivity metrics in two brain networks, one positioned to process incoming visual space-motion information, assess threat, and initiate/inhibit behavioral responses (visuospatial-emotional network) and one positioned to control and monitor locomotion (vestibular-navigational network). Introversion interacted with agoraphobic symptoms to lower the connectivity of the visuospatial-emotional network. This contrasted with previous findings describing neuroticism-associated higher connectivity in a narrower visual-spatial-frontal network in patients with PPPD.
   Conclusion: Functional connectivity was lower in two brain networks in subclinical agoraphobia as compared to healthy controls. These networks integrate visual vestibular and emotional response to guide movement in space.
C1 [Indovina, Iole] St Camillus Int Univ Hlth & Med Sci, Dept Med & Surg, Rome, Italy.
   [Indovina, Iole; Conti, Allegra; Lacquaniti, Francesco] IRCCS Santa Lucia Fdn, Lab Neuromotor Physiol, Rome, Italy.
   [Lacquaniti, Francesco] Univ Roma Tor Vergata, Dept Syst Med, Rome, Italy.
   [Lacquaniti, Francesco] Univ Roma Tor Vergata, Ctr Space BioMed, Rome, Italy.
   [Staab, Jeffrey P.] Mayo Clin, Dept Psychiat & Psychol, Rochester, MN USA.
   [Staab, Jeffrey P.] Mayo Clin, Dept Otorhinolaryngol Head & Neck Surg, Rochester, MN USA.
   [Passamonti, Luca] Univ Cambridge, Dept Clin Neurosci, Cambridge, England.
   [Passamonti, Luca] CNR, Inst Bioimaging & Mol Physiol, Milan, Italy.
   [Toschi, Nicola] Univ Roma Tor Vergata, Dept Biomed & Prevent, Rome, Italy.
   [Toschi, Nicola] Athinoula A Martins Ctr Biomed Imaging, Dept Radiol, Boston, MA USA.
C3 IRCCS Santa Lucia; University of Rome Tor Vergata; University of Rome
   Tor Vergata; Mayo Clinic; Mayo Clinic; University of Cambridge;
[truncated: 2,288,828 more chars]
