# Supplementary material for: Evolution of Research on Persistent Postural-Perceptual Dizziness: A Bibliometric and Visualization Analysis from 1994 to 2025
Source: Audiol Res. 2026 Apr 1;16(2):52. doi: 10.3390/audiolres16020052 (PMC13113745; doi:10.3390/audiolres16020052)
Supplement: Supplementary file 1 [file audiolres-16-00052-s001.zip › results/output/doi_370.list]

WOS:000393655000015
WOS:000268745600008
WOS:000417227800013
WOS:000699549500001
WOS:000448404000001
WOS:000277384000013
WOS:001053807500002
WOS:000645435700001
WOS:000249893200005
WOS:A1997WH41900005
WOS:000469351500021
WOS:000573210800001
WOS:000438666800018
WOS:A1994MY99200001
WOS:000229439900008
WOS:000684317000020
WOS:000355982000003
WOS:000752596300001
WOS:000393729100007
WOS:000957312200001
WOS:000274791300007
WOS:000185987000009
WOS:000233046800006
WOS:001386250900001
WOS:000413530100002
WOS:000230720300012
WOS:001051146300001
WOS:000695659100024
WOS:000380341000004
WOS:000078338600004
WOS:000951576300001
WOS:000458548600002
WOS:000434349700006
WOS:001237998900006
WOS:000396562600014
WOS:001615549900001
WOS:001507088900001
WOS:000235387900007
WOS:000354623800029
WOS:000227427200008
WOS:000366992500007
WOS:000508836800001
WOS:001091761800001
WOS:000564941000003
WOS:001130728300001
WOS:000356908500009
WOS:000334177100013
WOS:000342921200005
WOS:000548926400006
WOS:000252248400004
WOS:000701787300016
WOS:000745142000001
WOS:001338017300006
WOS:000526605800001
WOS:000087690200012
WOS:000265275500006
WOS:000796380800001
WOS:000545746800002
WOS:000615157200003
WOS:001187485600001
WOS:000480554700004
WOS:001275909000001
WOS:000224070300025
WOS:000587138100009
WOS:001252260700017
WOS:000168565000007
WOS:000268365500001
WOS:000363035400010
WOS:000209629000177
WOS:000087088600006
WOS:000355982000006
WOS:001048121300003
WOS:000237354400014
WOS:000231249400006
WOS:000457786700054
WOS:000605928000005
WOS:001125137500010
WOS:000698242200012
WOS:000803626900001
WOS:000632914200001
WOS:000411327200009
WOS:000324625300009
WOS:000830944000006
WOS:000572404800011
WOS:000287321800001
WOS:001561563400001
WOS:001237289300002
WOS:000229852400001
WOS:000264693900032
WOS:000463777100022
WOS:000843275900001
WOS:000424033000008
WOS:000877143000008
WOS:000894359700001
WOS:000519106600015
WOS:000390895000005
WOS:000174831400001
WOS:000464945400001
WOS:000344718200009
WOS:001415972500001
WOS:000471157200050
WOS:001592820000001
WOS:001289563700001
WOS:000388952000025
WOS:000323853700005
WOS:000483777600019
WOS:000679893400001
WOS:000946103400001
WOS:001503571400001
WOS:000791568800001
WOS:001331799700001
WOS:000184057700020
WOS:000275349200017
WOS:000544576900001
WOS:000879156500001
WOS:000296589600009
WOS:001044718600001
WOS:001132754800001
WOS:000426896800020
WOS:001433476400002
WOS:000209629000114
WOS:000600415600034
WOS:000264693900031
WOS:000284212900001
WOS:000231579300010
WOS:000463777100026
WOS:000564941000002
WOS:000413085300001
WOS:000295027200001
WOS:000306384800003
WOS:000654944300001
WOS:001218087600001
WOS:001153712100001
WOS:000824883400118
WOS:001486609200001
WOS:000251869400001
WOS:000836253300001
WOS:000426997400001
WOS:000720708500004
WOS:000840055500001
WOS:000816390500001
WOS:000738096900003
WOS:001240299600001
WOS:001535772800001
WOS:000540157500037
WOS:001091840900001
WOS:001109368600001
WOS:000260935600002
WOS:001092688600001
WOS:001039119200001
WOS:001022923500001
WOS:000999785500001
WOS:000746627300001
WOS:001409610400001
WOS:000695112300001
WOS:000585040400001
WOS:000397225300003
WOS:001551427700001
WOS:000477738600007
WOS:000445192800003
WOS:000293999000019
WOS:000461696100007
WOS:000728806000004
WOS:000620612400002
WOS:000970304700001
WOS:001280598800003
WOS:001326226500001
WOS:000974479400001
WOS:000434287900002
WOS:000947712700001
WOS:000831540800007
WOS:001290199300001
WOS:000792655100007
WOS:001300639700001
WOS:001125011400001
WOS:000310628800005
WOS:001351945500001
WOS:000560500800008
WOS:001331244700003
WOS:001366301400001
WOS:000517664500005
WOS:000290298600005
WOS:001423047300001
WOS:001230160200011
WOS:000913371500003
WOS:001223465300001
WOS:001124019600014
WOS:001394945200013
WOS:000775126600001
WOS:000747863200009
WOS:001361419000001
WOS:001482324400001
WOS:000717737500053
WOS:000823634300001
WOS:000999171200002
WOS:001312721700001
WOS:000836013400001
WOS:000792204900010
WOS:000248252500009
WOS:001461231000005
WOS:000767527700001
WOS:000680147100001
WOS:001220825000001
WOS:001085876200005
WOS:000718706800001
WOS:001193537600007
WOS:001183598300001
WOS:000445192800014
WOS:001176379100002
WOS:000706745600001
WOS:001537667200006
WOS:001600379900001
WOS:000509614400022
WOS:001366207800001
WOS:001589453500001
WOS:000672178900010
WOS:001406496300003
WOS:001605942100001
WOS:001544092400001
WOS:000900412900001
WOS:000675633500004
WOS:000443931400012
WOS:001482375400001
WOS:000979280200001
WOS:001562661300030
WOS:001230064100001
WOS:000652918100001
WOS:001148981400001
WOS:000810383600001
WOS:000705990000008
WOS:001228343900007
WOS:000533149400034
WOS:001456830000001
WOS:000316945100010
WOS:000541958900007
WOS:001319713500001
WOS:000926605600001
WOS:000807400800001
WOS:001456475000001
WOS:001182431700017
WOS:001462844800001
WOS:000695512800001
WOS:000765758100001
WOS:000359829200008
WOS:000783084600001
WOS:000365070700040
WOS:000547902400012
WOS:000592800500009
WOS:000741076500031
WOS:000527471500003
WOS:001424367800001
WOS:000614396400001
WOS:000963529300001
WOS:000779996500001
WOS:000271516800007
WOS:000995517200001
WOS:000615365600001
WOS:000423256000003
WOS:000171736200003
WOS:001498263000001
WOS:001421768900001
WOS:000700505200001
WOS:000296670400002
WOS:000239876700008
WOS:000509092400010
WOS:000791840600001
WOS:000458719500001
WOS:000318625400012
WOS:001182431700012
WOS:001042230400001
WOS:000457643500026
WOS:001482299400001
WOS:000568877100010
WOS:000289434900002
WOS:000279138900002
WOS:000991974800019
WOS:000899588800001
WOS:001255930300001
WOS:000961538000001
WOS:001257444100001
WOS:000692090200034
WOS:000464833000022
WOS:000647712300014
WOS:000884540100001
WOS:001085469400001
WOS:000357766500007
WOS:000530050100014
WOS:001615170400001
WOS:001306563700005
WOS:001267909000001
WOS:001523834800001
WOS:000293896300022
WOS:000228103700025
WOS:000228622200016
WOS:000324149400046
WOS:001479123400001
WOS:001054510100001
WOS:001471074700037
WOS:000308092200028
WOS:001510274000001
WOS:000482428600011
WOS:000911020100030
WOS:000834438500001
WOS:000422954400001
WOS:000575616100008
WOS:000366110700001
WOS:000259099600005
WOS:001138129600010
WOS:000710286600007
WOS:001067188600013
WOS:000513488100001
WOS:000600069500002
WOS:001228343900005
WOS:000560141900001
WOS:000578474900001
WOS:000324625300017
WOS:000263234800009
WOS:000841467700012
WOS:000560422200004
WOS:001072806400001
WOS:000842915600001
WOS:000387899000006
WOS:000426210400001
WOS:000791687800001
WOS:001565374400001
WOS:000461040300001
WOS:001298657000001
WOS:000875563400001
WOS:000906765000005
WOS:001439528900001
WOS:000221481100004
WOS:000329591800014
WOS:001316333800001
WOS:000237238000021
WOS:000227025800021
WOS:000546035600029
WOS:001222326500001
WOS:001548884300001
WOS:000350465500028
WOS:001235747800001
WOS:000649752500001
WOS:000431511800001
WOS:000663808800018
WOS:000332690900036
WOS:000318625000004
WOS:001228266100001
WOS:001226717700002
WOS:000346976100009
WOS:000244176400013
WOS:000459339700017
WOS:000335645500018
WOS:000426912400012
WOS:001247557700020
WOS:000231034600003
WOS:000815800300001
WOS:000325142300004
WOS:001600798700001
WOS:000640491200001
WOS:000861193600020
WOS:001461224200001
WOS:000489128300002
WOS:000617540500007
WOS:000687579200001
WOS:001532683000001
WOS:001143724300002
WOS:001381052600001
WOS:001360124100001
WOS:001156047200034
WOS:000743304500013
WOS:000298161100004
