# Supplementary material for: Evolution of Research on Persistent Postural-Perceptual Dizziness: A Bibliometric and Visualization Analysis from 1994 to 2025
Source: Audiol Res. 2026 Apr 1;16(2):52. doi: 10.3390/audiolres16020052 (PMC13113745; doi:10.3390/audiolres16020052)
Supplement: Supplementary file 1 [file audiolres-16-00052-s001.zip › results/output/download1994u1.txt]

PT J
AU BRANDT, T
   HUPPERT, D
   DIETERICH, M
AF BRANDT, T
   HUPPERT, D
   DIETERICH, M
TI PHOBIC POSTURAL VERTIGO - A FIRST FOLLOW-UP
SO JOURNAL OF NEUROLOGY
LA English
DT Article
DE PHOBIC POSTURAL VERTIGO PSYCHOGENIC DISORDERS; POSTURAL BALANCE; PANIC DISORDER; CONVERSION
ID panic disorder; psychogenic disorders; agoraphobia; prognosis; frequency; attacks
AB Seventy-eight patients with phobic postural vertigo (PPV) and 17 patients with psychogenic disorder of stance and gait (PSG) were asked to evaluate their condition 6 months to 5.5 years after their original referral and short-term pay chotherapy. Two results seem most important: (I) PPV had a favourable course with a 72% improvement rate (22% of patients becoming symptom free), whereas the majority of patients with PSG (52%) remained unchanged; (2) the majority of patients with PPV experienced complete remission or considerable improvement even if their condition had lasted between 1 and 20 years prior to diagnosis. Complete remission of PSG was observed only if the disorder had been present less than 4 months; there was no improvement if it had lasted longer than 2 years. PPV can be defined as a distinct clinical entity with a relatively benign course. It can be reliably diag nosed on the basis of typical features.
RP BRANDT, T (corresponding author), UNIV MUNICH,KLINIKUM GROSSHADERN,NEUROL KLIN,MARCHIONINISTR 15,D-81377 MUNICH,GERMANY.
CR AGRAS WS, 1972, ARCH GEN PSYCHIAT, V26, P315
   BALLENGER JC, 1988, ARCH GEN PSYCHIAT, V45, P413
   Barlow D H, 1988, ANXIETY AND ITS DISORDERS: THE NATURE AND TREATMENT OF ANXIETY PANIC, V0, P0
   Benedikt M, 1870, ALLGEMEINE WIENER MEDIZINISCHE ZEITUNG, V15, P488
   BRANDT T, 1986, MUNCHEN MED WOCHEN, V128, P247
   Brandt T, 1991, VERTIGO ITS MULTISEN, V0, P0
   EAGGER S, 1992, J NEUROL NEUROSUR PS, V55, P383, DOI 10.1136/jnnp.55.5.383
   FITZGERALD G, 1945, J MENT SCI, V91, P93, DOI 10.1192/bjp.91.382.93
   FORD CV, 1985, PSYCHOSOMATICS, V26, P371, DOI 10.1016/S0033-3182(85)72845-9
   FREUD S, 1895, NEUROLOGISCHES CENTR, V12, P50
   FROMMBERGER U, 1993, NERVENARZT, V64, P377
   HALLPIKE CS, 1951, ACTA OTO-LARYNGOL, V39, P151, DOI 10.3109/00016485109120291
   JACOB RG, 1985, AM J PSYCHIAT, V142, P715
   LAZARE A, 1981, NEW ENGL J MED, V305, P745, DOI 10.1056/NEJM198109243051306
   LEMPERT T, 1990, ACTA NEUROL SCAND, V82, P335
   LEMPERT T, 1991, J NEUROL, V238, P140, DOI 10.1007/BF00319680
   LESSER IM, 1988, ARCH GEN PSYCHIAT, V45, P437
   LILIENFELD SO, 1989, J NERV MENT DIS, V177, P700, DOI 10.1097/00005053-198911000-00009
   MARKS I, 1981, J NEUROL NEUROSUR PS, V44, P387, DOI 10.1136/jnnp.44.5.387
   MARKS IM, 1970, BRIT J PSYCHIAT, V116, P337
   MAVISSAKALIAN M, 1988, J NERV MENT DIS, V176, P446, DOI 10.1097/00005053-198807000-00007
   NOYES R, 1980, ARCH GEN PSYCHIAT, V37, P173
   PAGE NGR, 1985, J NEUROL NEUROSUR PS, V48, P729, DOI 10.1136/jnnp.48.8.729
   PRATT RTC, 1958, LANCET, V2, P347
   SCHILDER P, 1933, J NERV MENT DIS, V78, P137
   TRIMBLE MR, 1984, VERTIGO, V0, P345
NR 26
TC 85
Z9 93
U1 0
U2 2
PU SPRINGER VERLAG
PI NEW YORK
PA 175 FIFTH AVE, NEW YORK, NY 10010
SN 0340-5354
EI 
J9 J NEUROL
JI J. Neurol.
PD FEB 15
PY 1994
VL 241
IS 4
BP 191
EP 195
DI 10.1007/BF00863767
PG 5
WC Clinical Neurology
SC Neurosciences & Neurology
GA MY992
UT WOS:A1994MY99200001
PM 8195816
DA 2025-12-18
ER
