# Supplementary material for: Evolution of Research on Persistent Postural-Perceptual Dizziness: A Bibliometric and Visualization Analysis from 1994 to 2025
Source: Audiol Res. 2026 Apr 1;16(2):52. doi: 10.3390/audiolres16020052 (PMC13113745; doi:10.3390/audiolres16020052)
Supplement: Supplementary file 1 [file audiolres-16-00052-s001.zip › results/output/download1997u1.txt]

PT J
AU Kapfhammer, HP
   Mayer, C
   Hock, U
   Huppert, D
   Dieterich, M
   Brandt, T
AF Kapfhammer, HP
   Mayer, C
   Hock, U
   Huppert, D
   Dieterich, M
   Brandt, T
TI Course of illness in phobic postural vertigo
SO ACTA NEUROLOGICA SCANDINAVICA
LA English
DT Article
DE phobic postural vertigo; anxiety disorders; panic disorder; follow-up; psychiatric comorbidity
ID panic disorder; attacks; dizziness
AB Forty-two patients with phobic postural vertigo took part in a neurological and psychiatric follow-up study. During the follow-up time of about 2.5 years the neurological diagnosis remained stable (41 of 42 patients). PPV can be assigned to various psychiatric categories according to DSM-III-R. Although an association of PPV with anxiety disorders is evident, not all patients present with symptoms of anxiety or panic during attacks of vertigo. However most patients develop a disabling ''phobic-avoidance pattern'' with recurrent attacks. Important psychosocial stressors can be identified at the onset of the condition. Motives of secondary gain have also to be taken into consideration. The course of illness varies depending on the neurological syndrome of vertigo, on the one hand, and concomitant psychopathological syndromes, on the other. Despite a considerable rate of improvement in vertigo complaints (79%), the group of patients with phobic postural vertigo as a whole presented with significant psychological problems at follow-up term (74%), requiring specific psychiatric and/or psychotherapeutic interventions. Dependent or avoidant personality, and hypochondria were prognostic of a more negative course of illness.
C1 UNIV MUNICH,DEPT NEUROL,D-80336 MUNICH,GERMANY.
C3 University of Munich
RP Kapfhammer, HP (corresponding author), UNIV MUNICH,DEPT PSYCHIAT,NUSSBAUMSTR 7,D-80336 MUNICH,GERMANY.
CR BEITMAN BD, 1987, BEHAV RES THER, V25, P487, DOI 10.1016/0005-7967(87)90056-8
   BRANDT T, 1994, J NEUROL, V241, P191, DOI 10.1007/BF00863767
   BRANDT T, 1986, MUNCHEN MED WOCHEN, V128, P247
   Brandt T, 1991, VERTIGO ITS MULTISEN, V0, P291
   Brandt Thomas, 1996, NEUROLOGY, V46, P1515
   CLARK DB, 1994, AM J PSYCHIAT, V151, P1223
   CROWE RR, 1990, J PSYCHIAT RES, V24, P129, DOI 10.1016/0022-3956(90)90044-Q
   EAGGER S, 1992, J NEUROL NEUROSUR PS, V55, P383, DOI 10.1136/jnnp.55.5.383
   FREUD S, 1895, NEUROLOGISCHES CENTR, V12, P50
   FROMMBERGER U, 1993, NERVENARZT, V64, P377
   FYER AJ, 1990, ARCH GEN PSYCHIAT, V47, P252
   HUPPERT D, 1994, NERVENARZT, V65, P421
   Huppert D, 1995, J AUDIOL MED, V4, P97
   JACOB RG, 1985, AM J PSYCHIAT, V142, P715
   NOYES R, 1994, MED BASIS PSYCHIAT, V0, P0
   PRATT RTC, 1958, LANCET, V2, P347
   Spitzer R, 1983, STRUCTURED CLIN INTE, V0, P0
NR 18
TC 48
Z9 52
U1 0
U2 2
PU MUNKSGAARD INT PUBL LTD
PI COPENHAGEN
PA 35 NORRE SOGADE, PO BOX 2148, DK-1016 COPENHAGEN, DENMARK
SN 0001-6314
EI 
J9 ACTA NEUROL SCAND
JI Acta Neurol. Scand.
PD JAN 15
PY 1997
VL 95
IS 1
BP 23
EP 28
DI 10.1111/j.1600-0404.1997.tb00063.x
PG 6
WC Clinical Neurology
SC Neurosciences & Neurology
GA WH419
UT WOS:A1997WH41900005
PM 9048981
DA 2025-12-18
ER
