# Supplementary material for: Evolution of Research on Persistent Postural-Perceptual Dizziness: A Bibliometric and Visualization Analysis from 1994 to 2025
Source: Audiol Res. 2026 Apr 1;16(2):52. doi: 10.3390/audiolres16020052 (PMC13113745; doi:10.3390/audiolres16020052)
Supplement: Supplementary file 1 [file audiolres-16-00052-s001.zip › results/output/download1999u1.txt]

PT J
AU Krafczyk, S
   Schlamp, V
   Dieterich, M
   Haberhauer, P
   Brandt, T
AF Krafczyk, S
   Schlamp, V
   Dieterich, M
   Haberhauer, P
   Brandt, T
TI Increased body sway at 3.5-8 Hz in patients with phobic postural vertigo
SO NEUROSCIENCE LETTERS
LA English
DT Article
DE psychogenic vertigo; phobic postural vertigo; body sway; posturography; power spectrum
ID antagonist muscles; posturography; malingerers; activation
AB Postural sway during upright stance was analyzed in 12 patients with phobic postural vertigo (PPV) and in 12 age-matched healthy volunteers. Recordings were made under different conditions (with the eyes open or closed): when standing on a foam rubber pad with the head upright, turned 30 degrees to the right or left, or during 1 Hz horizontal head oscillations. Sway analysis included calculation of sway path, of root mean square values of sway and of the power spectrum of sway in fore/aft and lateral directions. There was a significant increase in sway activity in the 3.53-8 Hz frequency band in patients with PPV. This did not impair objective postural stability. Increase in higher frequency sway activity may simply reflect a change in postural strategy rather than a sensorimotor dysfunction. The patients' conscious control of stance may augment co-activation of anti-gravity muscles, a strategy applied by normal subjects when performing demanding balancing tasks. (C) 1999 Elsevier Science ireland Ltd. All rights reserved.
C1 Univ Munich, Dept Neurol, D-81377 Munich, Germany.
C3 University of Munich
RP Krafczyk, S (corresponding author), Univ Munich, Dept Neurol, Marchioninistr 15, D-81377 Munich, Germany.
CR BRANDT T, 1981, ANN NY ACAD SCI, V374, P636, DOI 10.1111/j.1749-6632.1981.tb30907.x
   BRANDT T, 1994, J NEUROL, V241, P191, DOI 10.1007/BF00863767
   Brandt Thomas, 1996, NEUROLOGY, V46, P1515
   CEVETTE MJ, 1995, OTOLARYNG HEAD NECK, V112, P676, DOI 10.1016/S0194-5998(95)70175-3
   Chou CP, 1997, BIOL CYBERN, V76, P285, DOI 10.1007/s004220050340
   DE LUCA CJ, 1987, J NEUROPHYSIOL, V58, P525, DOI 10.1152/jn.1987.58.3.525
   Goebel JA, 1997, OTOLARYNG HEAD NECK, V117, P293, DOI 10.1016/S0194-5998(97)70116-5
   HUFSCHMIDT A, 1980, ARCH PSYCHIAT NERVEN, V228, P135, DOI 10.1007/BF00365601
   Jacob RG, 1997, PSYCHOSOM MED, V59, P323, DOI 10.1097/00006842-199705000-00016
   KANTNER RM, 1991, AM J OTOLARYNG, V12, P196, DOI 10.1016/0196-0709(91)90120-5
   Kapfhammer HP, 1997, ACTA NEUROL SCAND, V95, P23, DOI 10.1111/j.1600-0404.1997.tb00063.x
   LLEWELLYN M, 1990, EXP BRAIN RES, V83, P22
   MAKI BE, 1994, J GERONTOL, V49, P72
   MARKS I, 1981, J NEUROL NEUROSUR PS, V44, P387, DOI 10.1136/jnnp.44.5.387
   MURPHY TP, 1993, OTOLARYNG HEAD NECK, V109, P10, DOI 10.1177/019459989310900103
   Sakellari V, 1997, ARCH PHYS MED REHAB, V78, P730, DOI 10.1016/S0003-9993(97)90081-2
   SMITH AM, 1981, CAN J PHYSIOL PHARM, V59, P733, DOI 10.1139/y81-110
   Uimonen S, 1995, J VESTIB RES, V5, P117
   Williams HG, 1997, ARCH PHYS MED REHAB, V78, P737, DOI 10.1016/S0003-9993(97)90082-4
   Yardley L, 1994, J AUDIOL MED, V3, P48
NR 20
TC 83
Z9 89
U1 0
U2 8
PU ELSEVIER IRELAND LTD
PI CLARE
PA ELSEVIER HOUSE, BROOKVALE PLAZA, EAST PARK SHANNON, CO, CLARE, 00000, IRELAND
SN 0304-3940
EI 1872-7972
J9 NEUROSCI LETT
JI Neurosci. Lett.
PD JAN 15
PY 1999
VL 259
IS 3
BP 149
EP 152
DI 10.1016/S0304-3940(98)00917-3
PG 4
WC Neurosciences
SC Neurosciences & Neurology
GA 162GY
UT WOS:000078338600004
PM 10025580
DA 2025-12-18
ER
