# Supplementary material for: Evolution of Research on Persistent Postural-Perceptual Dizziness: A Bibliometric and Visualization Analysis from 1994 to 2025
Source: Audiol Res. 2026 Apr 1;16(2):52. doi: 10.3390/audiolres16020052 (PMC13113745; doi:10.3390/audiolres16020052)
Supplement: Supplementary file 1 [file audiolres-16-00052-s001.zip › results/output/download2000u2.txt]

PT J
AU Staab, JP
AF Staab, JP
TI Diagnosis and treatment of psychologic symptoms and psychiatric disorders in patients with dizziness and imbalance
SO OTOLARYNGOLOGIC CLINICS OF NORTH AMERICA
LA English
DT Article
ID phobic postural vertigo; panic disorder; anxiety disorder; depression; abnormality; serotonin; therapy
AB Patients with dizziness and psychopathology present diagnostic and therapeutic challenges to clinicians in several specialties. Clinical research is beginning to define the medical-psychiatric interactions that produce many of these patients' symptoms. Treatment research is still in its infancy. A model of illness progression is presented to guide physicians through the evaluation of this patient population. Treatment recommendations are based on current clinical experience.
C1 Univ Penn, Hlth Syst, Dept Psychiat, Philadelphia, PA 19104 USA.
   Univ Penn, Hlth Syst, Balance Ctr, Philadelphia, PA 19104 USA.
C3 University of Pennsylvania; University of Pennsylvania
RP Staab, JP (corresponding author), Hosp Univ Penn, Dept Psychiat, Founders Pavil F11-015,3400 Spruce St, Philadelphia, PA 19104 USA.
EM jstaab@mail.med.upenn.edu
CR Amer Psychiat Assoc, 1998, AM J PSYCHIAT, V155, P1
   [Anonymous], 1997, INT STAT CLASS DIS R, V0, P0
   BRANDT T, 1994, J NEUROL, V241, P191, DOI 10.1007/BF00863767
   CLARK DB, 1994, AM J PSYCHIAT, V151, P1223
   CLARK MR, 1994, J PSYCHOSOM RES, V38, P461, DOI 10.1016/0022-3999(94)90107-4
   Davidson JRT, 1997, J CLIN PSYCHIAT, V58, P26
   den Boer JA, 1998, J CLIN PSYCHIAT, V59, P30
   DeVane CL, 1997, PHARMACOTHERAPY, V17, P282
   EAGGER S, 1992, J NEUROL NEUROSUR PS, V55, P383, DOI 10.1136/jnnp.55.5.383
   Evans DL, 1999, J CLIN PSYCHIAT, V60, P40
   Grubb BP, 1998, J INTERV CARD ELECTR, V2, P325, DOI 10.1023/A:1009792000490
   Hedges DW, 1996, PSYCHOPHARMACOL BULL, V32, P671
   Hersen M, 1985, HDB CLIN BEHAV THERA, V0, P0
   HOFFMAN DL, 1994, OTOLARYNG HEAD NECK, V110, P259, DOI 10.1016/S0194-5998(94)70768-5
   JACOB RG, 1995, AM J PSYCHIAT, V151, P1223
   Jefferson JW, 1997, J CLIN PSYCHIAT, V58, P20
   Kapfhammer HP, 1997, ACTA NEUROL SCAND, V95, P23, DOI 10.1111/j.1600-0404.1997.tb00063.x
   Kessler RC, 1998, ARCH GEN PSYCHIAT, V55, P801, DOI 10.1001/archpsyc.55.9.801
   KONRAD HR, 1992, OTOLARYNG HEAD NECK, V107, P105, DOI 10.1177/019459989210700117
   KROENKE K, 1993, J GEN INTERN MED, V8, P530, DOI 10.1007/BF02599633
   Lawson J, 1999, J AM GERIATR SOC, V47, P12, DOI 10.1111/j.1532-5415.1999.tb01895.x
   McCann UD, 1997, NEUROPSYCHOPHARMACOL, V17, P360, DOI 10.1016/S0893-133X(97)00085-7
   MCKENNA L, 1991, CLIN OTOLARYNGOL, V16, P452, DOI 10.1111/j.1365-2273.1991.tb01038.x
   Mittal VA, 2011, PSYCHIAT RES, V189, P158, DOI 10.1016/j.psychres.2011.06.006
   Nutt D J, 1998, DEPRESS ANXIETY, V7 Suppl 1, P7
   Papp LA, 1998, PSYCHOPHARMACOL BULL, V34, P207
   RASCOL O, 1995, DRUGS, V50, P777, DOI 10.2165/00003495-199550050-00002
   Schulberg HC, 1998, ARCH GEN PSYCHIAT, V55, P1121, DOI 10.1001/archpsyc.55.12.1121
   Segui J, 1998, ACTA PSYCHIAT SCAND, V97, P272, DOI 10.1111/j.1600-0447.1998.tb09999.x
   Shepard NT, 2000, OTOLARYNG CLIN N AM, V33, P455, DOI 10.1016/S0030-6665(05)70220-6
   SIMPSON RB, 1988, J OTOLARYNGOL, V137, P58
   SKLARE DA, 1990, AM J OTOL, V11, P338
   STEIN MB, 1994, AM J PSYCHIAT, V151, P1697
   SULLIVAN M, 1993, ARCH INTERN MED, V153, P1479, DOI 10.1001/archinte.153.12.1479
   TELIAN SA, 1990, OTOLARYNG HEAD NECK, V103, P89, DOI 10.1177/019459989010300113
   Van Ameringen M, 1998, J NERV MENT DIS, V186, P425, DOI 10.1097/00005053-199807000-00007
   Whitney SL, 2000, OTOLARYNG CLIN N AM, V33, P659, DOI 10.1016/S0030-6665(05)70232-2
   Yardley L, 1998, BRIT J GEN PRACT, V48, P1131
   Yardley L, 2000, OTOLARYNG CLIN N AM, V33, P603, DOI 10.1016/S0030-6665(05)70229-2
   Yardley L, 1998, J NEUROL NEUROSUR PS, V65, P679, DOI 10.1136/jnnp.65.5.679
   Yardley L, 1994, J AUDIOL MED, V3, P48
NR 41
TC 27
Z9 34
U1 0
U2 1
PU W B SAUNDERS CO-ELSEVIER INC
PI PHILADELPHIA
PA 1600 JOHN F KENNEDY BOULEVARD, STE 1800, PHILADELPHIA, PA 19103-2899 USA
SN 0030-6665
EI 1557-8259
J9 OTOLARYNG CLIN N AM
JI Otolaryngol. Clin. N. Am.
PD JUN 15
PY 2000
VL 33
IS 3
BP 617
EP +
DI 10.1016/S0030-6665(05)70230-9
PG 20
WC Otorhinolaryngology
SC Otorhinolaryngology
GA 325RM
UT WOS:000087690200012
PM 10815040
DA 2025-12-18
ER

PT J
AU Querner, V
   Krafczyk, S
   Dieterich, M
   Brandt, T
AF Querner, V
   Krafczyk, S
   Dieterich, M
   Brandt, T
TI Patients with somatoform phobic postural vertigo: the more difficult the balance task, the better the balance performance
SO NEUROSCIENCE LETTERS
LA English
DT Article
DE phobic postural vertigo; non-organic dizziness; posturography; tandem stance
ID antagonist muscles; body sway; activation
AB The objective was to test, whether the increased body sway activity, shown in patients with phobic postural vertigo (PPV) in a previous posturographic study, impairs postural balance during demanding balance tasks. In 17 patients with PPV and 15 normal subjects body sway was analyzed for two standing positions on a foam rubber-padded posturographic platform with the eyes open or closed: (a) normal upright stance, (b) tandem stance. During normal upright stance patients showed an increase in body sway activity between 0.1 and 19 Hz and in sway path values for lateral and fore/aft directions. During the most difficult balance task, i.e. tandem stance with the eyes closed, body sway activity and sway path values did not differ between patients and controls. Objective balance skills were not impaired in patients with PPV during balance tasks at the limits of postural control. (C) 2000 Elsevier Science Ireland Ltd. All rights reserved.
C1 Univ Munich, Klinikum Grosshadern, Dept Neurol, D-81377 Munich, Germany.
C3 University of Munich
RP Querner, V (corresponding author), Univ Munich, Klinikum Grosshadern, Dept Neurol, Marchioninistr 15, D-81377 Munich, Germany.
EM veronika.querner@nro.med.uni-muenchen.de
CR BRANDT T, 1981, ANN NY ACAD SCI, V374, P636, DOI 10.1111/j.1749-6632.1981.tb30907.x
   BRANDT T, 1994, J NEUROL, V241, P191, DOI 10.1007/BF00863767
   Brandt Thomas, 1996, NEUROLOGY, V46, P1515
   CEVETTE MJ, 1995, OTOLARYNG HEAD NECK, V112, P676, DOI 10.1016/S0194-5998(95)70175-3
   DE LUCA CJ, 1987, J NEUROPHYSIOL, V58, P525, DOI 10.1152/jn.1987.58.3.525
   HEILMAN KM, 1984, ARCH NEUROL-CHICAGO, V41, P880, DOI 10.1001/archneur.1984.04050190086020
   HUFSCHMIDT A, 1980, ARCH PSYCHIAT NERVEN, V228, P135, DOI 10.1007/BF00365601
   Jacob RG, 1997, PSYCHOSOM MED, V59, P323, DOI 10.1097/00006842-199705000-00016
   Kapfhammer HP, 1997, ACTA NEUROL SCAND, V95, P23, DOI 10.1111/j.1600-0404.1997.tb00063.x
   Krafczyk S, 1999, NEUROSCI LETT, V259, P149, DOI 10.1016/S0304-3940(98)00917-3
   KRAFSCHMIDT A, 1999, ARCH PSYCHIAT NERVEN, V259, P149
   MAKI BE, 1994, J GERONTOL, V49, PM72, DOI 10.1093/geronj/49.2.M72
   MARKS I, 1981, J NEUROL NEUROSUR PS, V44, P387, DOI 10.1136/jnnp.44.5.387
   MURPHY TP, 1993, OTOLARYNG HEAD NECK, V109, P10, DOI 10.1177/019459989310900103
   SMITH AM, 1981, CAN J PHYSIOL PHARM, V59, P733, DOI 10.1139/y81-110
   Williams HG, 1997, ARCH PHYS MED REHAB, V78, P737, DOI 10.1016/S0003-9993(97)90082-4
NR 16
TC 68
Z9 79
U1 0
U2 2
PU ELSEVIER IRELAND LTD
PI CLARE
PA ELSEVIER HOUSE, BROOKVALE PLAZA, EAST PARK SHANNON, CO, CLARE, 00000, IRELAND
SN 0304-3940
EI 1872-7972
J9 NEUROSCI LETT
JI Neurosci. Lett.
PD MAY 5
PY 2000
VL 285
IS 1
BP 21
EP 24
DI 10.1016/S0304-3940(00)01008-9
PG 4
WC Neurosciences
SC Neurosciences & Neurology
GA 314ZR
UT WOS:000087088600006
PM 10788698
DA 2025-12-18
ER
