# Supplementary material for: Evolution of Research on Persistent Postural-Perceptual Dizziness: A Bibliometric and Visualization Analysis from 1994 to 2025
Source: Audiol Res. 2026 Apr 1;16(2):52. doi: 10.3390/audiolres16020052 (PMC13113745; doi:10.3390/audiolres16020052)
Supplement: Supplementary file 1 [file audiolres-16-00052-s001.zip › results/output/download2001u2.txt]

PT J
AU Jacob, RG
   Furman, JM
AF Jacob, RG
   Furman, JM
TI Psychiatric consequences of vestibular dysfunction
SO CURRENT OPINION IN NEUROLOGY
LA English
DT Article
ID phobic postural vertigo; panic disorder; dizziness; anxiety; disease; symptoms
AB Anxiety and dizziness are co-morbid symptoms in a larger percentage of patients than would be expected from chance alone. Such patients have an increased handicap and poorer prognosis, In this review, we discuss the interface between Vestibular disorders and anxiety disorders. The two conditions are functionally related via both somatopsychic and psychosomatic mechanisms, and are linked via overlapping neural circuits that include monoaminergic pathways and the parabrachial nucleus network. An alternative conceptualization to the common notion of 'psychogenic' dizziness is presented. Implications for patient management are discussed, Curr Opin Neurol 14:41-46, (C) 2001 Lippincott Williams & Wilkins.
C1 Univ Pittsburgh, Sch Med, Western Psychiat Inst & Clin, Dept Psychiat & Otolaryngol, Pittsburgh, PA 15213 USA.
   Univ Pittsburgh, Sch Med, Dept Otolaryngol Neurol & Bioengn, Pittsburgh, PA 15213 USA.
C3 Pennsylvania Commonwealth System of Higher Education (PCSHE); University of Pittsburgh; Western Psychiatric Institute & Clinic of UPMC; Pennsylvania Commonwealth System of Higher Education (PCSHE); University of Pittsburgh
RP Jacob, RG (corresponding author), Univ Pittsburgh, Sch Med, Western Psychiat Inst & Clin, Dept Psychiat & Otolaryngol, 3811 OHara St, Pittsburgh, PA 15213 USA.
EM jacobr@msx.upmc.edu
CR Andersson G, 1997, J PSYCHOSOM RES, V43, P595, DOI 10.1016/S0022-3999(97)00184-0
   Andersson G, 2000, SCAND J PSYCHOL, V41, P49, DOI 10.1111/1467-9450.00170
   BALABAN C, 2000, IN PRESS J ANXIETY D, V0, P0
   Bance ML, 1998, LARYNGOSCOPE, V108, P610, DOI 10.1097/00005537-199804000-00027
   Bath AP, 2000, AM J OTOL, V21, P92, DOI 10.1016/S0196-0709(00)80081-2
   BEIDEL DC, 2000, IN PRESS J ANXIETY D, V0, P0
   Bronstein AM, 1997, NEUROLOGY, V49, P1480, DOI 10.1212/WNL.49.5.1480
   Carson AJ, 2000, J NEUROL NEUROSUR PS, V68, P202, DOI 10.1136/jnnp.68.2.202
   Charney DS, 1996, CRIT REV NEUROBIOL, V10, P419
   CLARK MR, 2000, IN PRESS J ANXIETY D, V0, P0
   Dieterich M, 2000, MMW FORTSCHR MED, V142, P26
   Eckhardt A, 1996, LARYNGO RHINO OTOL, V75, P517, DOI 10.1055/s-2007-997625
   EckhardtHenn A, 1997, PSYCHOTHER PSYCH MED, V47, P403
   EckhardtHenn A, 1997, NERVENARZT, V68, P806, DOI 10.1007/s001150050198
   ECKHARDTHENN A, 2000, MMV FORTSCHR MED, V30, P30
   Furman JM, 1997, NEUROLOGY, V48, P1161, DOI 10.1212/WNL.48.5.1161
   FURMAN JM, 2000, IN PRESS J ANXIETY D, V0, P0
   Gorman JM, 2000, AM J PSYCHIAT, V157, P493, DOI 10.1176/appi.ajp.157.4.493
   Grunbaum Adolf, 1984, FDN PSYCHOANALYSIS P, V0, P0
   Huppert D, 1995, J AUDIOL MED, V4, P97
   Jacob RG, 1997, PSYCHOSOM MED, V59, P323, DOI 10.1097/00006842-199705000-00016
   Jacob RG, 1996, AM J PSYCHIAT, V153, P503
   JACOB RG, 1993, J PSYCHOPATHOL BEHAV, V15, P299, DOI 10.1007/BF00965035
   JACOB RG, 2000, IN PRESS J ANXIETY D, V0, P0
   JACOB RG, 2001, IN PRESS AUDIOLOGICA, V0, P0
   JACOB RG, 1996, DISORDERS VESTIBULAR, V0, P0
   Jacob RG, 1996, VESTIBULAR AUTONOMIC, V0, P0
   Kapfhammer HP, 1997, ACTA NEUROL SCAND, V95, P23, DOI 10.1111/j.1600-0404.1997.tb00063.x
   KAPFHAMMER HP, 1995, NERVENARZT, V66, P308
   Krafczyk S, 1999, NEUROSCI LETT, V259, P149, DOI 10.1016/S0304-3940(98)00917-3
   LLOYD M, 1999, NEUROLOGY, V53, P2158
   Luhrmann TanyaM, 2000, OF TWO MINDS: THE GROWING DISORDER IN AMERICAN PSYCHIATRY, V0, P0
   Mace CJ, 1996, BRIT J PSYCHIAT, V169, P282, DOI 10.1192/bjp.169.3.282
   Maschke M, 2000, J NEUROL NEUROSUR PS, V68, P358, DOI 10.1136/jnnp.68.3.358
   Querner V, 2000, NEUROSCI LETT, V285, P21, DOI 10.1016/S0304-3940(00)01008-9
   REDFERN MS, 2000, IN PRESS J ANXIETY D, V0, P0
   Sakellari V, 1997, BRAIN, V120, P1659, DOI 10.1093/brain/120.9.1659
   SKLARE DA, 2001, IN PRESS J ANXIETY D, V0, P0
   Staab JP, 2000, OTOLARYNG CLIN N AM, V33, P617, DOI 10.1016/S0030-6665(05)70230-9
   Yardley L, 1999, NEUROREPORT, V10, P215, DOI 10.1097/00001756-199902050-00003
   Yardley L, 1998, BRIT J GEN PRACT, V48, P1131
   Yardley L, 1998, BIOL PSYCHOL, V49, P95, DOI 10.1016/S0301-0511(98)00029-5
   Yardley L, 2000, OTOLARYNG CLIN N AM, V33, P603, DOI 10.1016/S0030-6665(05)70229-2
   Yardley L, 1999, J PSYCHOSOM RES, V46, P63, DOI 10.1016/S0022-3999(98)00056-7
   Yardley L, 1998, BRIT J GEN PRACT, V48, P1136
   YARDLEY L, 1996, DISCOURSES HLTH ILLN, V0, P0
   YARDLEY L, 2000, IN PRESS J ANXIETY D, V0, P0
NR 47
TC 116
Z9 130
U1 0
U2 9
PU LIPPINCOTT WILLIAMS & WILKINS
PI PHILADELPHIA
PA TWO COMMERCE SQ, 2001 MARKET ST, PHILADELPHIA, PA 19103 USA
SN 1350-7540
EI 1473-6551
J9 CURR OPIN NEUROL
JI Curr. Opin. Neurol.
PD FEB 15
PY 2001
VL 14
IS 1
BP 41
EP 46
DI 10.1097/00019052-200102000-00007
PG 6
WC Clinical Neurology; Neurosciences
SC Neurosciences & Neurology
GA 430FZ
UT WOS:000168565000007
PM 11176216
DA 2025-12-18
ER

PT J
AU Perna, G
   Dario, A
   Caldirola, D
   Stefania, B
   Cesarani, A
   Bellodi, L
AF Perna, G
   Dario, A
   Caldirola, D
   Stefania, B
   Cesarani, A
   Bellodi, L
TI Panic disorder: the role of the balance system
SO JOURNAL OF PSYCHIATRIC RESEARCH
LA English
DT Article
DE PD respiration; balance system; agoraphobia; panic provocation; anxiety; brainstem
ID phobic postural vertigo; brain-stem; dizziness; agoraphobia; hypothesis; challenge; reflexes; attacks; scale; sway
AB Experimental evidences suggest that Panic Disorder (PD) is characterized by abnormalities in respiratory and vestibular functions. We studied balance system function in patients with PD and its relationships with CO, reactivity and clinical characteristics. Nineteen patients with PD with/without agoraphobia underwent static posturography and the 35% CO2 challenge. The severity of clinical symptomatology was measured by standardized psychometric scales. Patients were free of psychotropic medications during the 2 weeks before the Study. Different investigators blind to each other carried out the CO, challenge, static posturography and clinical assessment. Nineteen age and sex-matched healthy controls underwent static posturography. Body sway velocity and length were significantly higher in panic patients than in controls and patients showed high percentages of abnormal scores. Patients with two or more abnormal scores on static posturography were significantly more agoraphobic than those with less than two. Abnormal posturography scores under the eyes-opened was related to high anticipatory anxiety, whereas those under eyes-closed was related to phobic avoidance. Symptomatological reactivity to CO2 was significantly correlated to abnormal functions of the balance system in the eyes-closed condition, Our findings suggest that (1) many patients with PD (5-42%) have abnormalities in their balance system function compared with healthy controls (0-5%). (2) symptomatological reactivity to CO, and balance system function in patients with PD are correlated only in the eyes-closed condition and (3) there is a significant link between agoraphobic avoidance and subclinical abnormal function of the balance system network. (C) 2001 Elsevier Science Ltd. All rights reserved.
C1 Univ Vita Salute San Raffaele, Ist Sci San Raffaele, Dept Neuropsychiat Sci, Anxiety Disorder Clin & Res Unit, I-20127 Milan, Italy.
   Sci Inst S Maria Nascente Gnocchi Fdn, Milan, Italy.
   Univ Milan, Inst Otolaryngol, Milan, Italy.
   Univ Sassari, Inst Otolaryngol, I-07100 Sassari, Italy.
C3 Vita-Salute San Raffaele University; IRCCS Ospedale San Raffaele; University of Milan; University of Sassari
RP Perna, G (corresponding author), Univ Vita Salute San Raffaele, Ist Sci San Raffaele, Dept Neuropsychiat Sci, Anxiety Disorder Clin & Res Unit, 29 Via Prinetti, I-20127 Milan, Italy.
EM perna.giampaolo@hsr.it
CR AALTO H, 1988, ACTA OTO-LARYNGOL, V0, P71
   ALLEVI L, 1997, EUROPEAN NEUROPSYCHO, V7, P0
   [Anonymous], 1993, BEHAVIORAL MEDICINE, V0, P0
   ARGYLE N, 1991, ACTA PSYCHIAT SCAND, V83, P20, DOI 10.1111/j.1600-0447.1991.tb05506.x
   Asmundson GJG, 1998, J PSYCHOSOM RES, V44, P107, DOI 10.1016/S0022-3999(97)00132-3
   Balaban CD, 1996, EXP BRAIN RES, V108, P367
   Balaban CD, 2001, J ANXIETY DISORD, V15, P53, DOI 10.1016/S0887-6185(00)00042-6
   BATTAGLIA M, 1995, J PSYCHIATR RES, V29, P111, DOI 10.1016/0022-3956(94)00045-S
   Bellodi L, 1998, PANIC RESPIRATION CO, V0, P0
   BIZZO G, 1985, MED BIOL ENG COMPUT, V23, P474, DOI 10.1007/BF02448937
   BRONSTEIN AM, 1995, J NEUROL NEUROSUR PS, V59, P472, DOI 10.1136/jnnp.59.5.472
   CLARK DB, 1994, AM J PSYCHIAT, V151, P1223
   COSTIN A, 1970, BRAIN RES, V17, P259, DOI 10.1016/0006-8993(70)90081-8
   FROMMBERGER UH, 1994, ARCH INTERN MED, V154, P590
   Furman JM, 1998, J VESTIBUL RES-EQUIL, V8, P27, DOI 10.1016/S0957-4271(97)00034-7
   Furman JM, 1997, NEUROLOGY, V48, P1161, DOI 10.1212/WNL.48.5.1161
   GAGEY P-M, 1991, ACTA OTO-RHINO-LARYNGOLOGICA BELGICA, V45, P335
   GORDON JG, 1998, J PSYCHOSOM RES, V1, P107
   Gorman JM, 2000, AM J PSYCHIAT, V157, P493, DOI 10.1176/appi.ajp.157.4.493
   GRIEZ E, 1990, PSYCHIAT RES, V31, P193, DOI 10.1016/0165-1781(90)90121-K
   GUIDETTI G, 1989, STABILOMETRIA CLIN, V0, P0
   Guldin WO, 1998, TRENDS NEUROSCI, V21, P254, DOI 10.1016/S0166-2236(97)01211-3
   HALLAM RS, 1985, J PSYCHOSOM RES, V29, P407, DOI 10.1016/0022-3999(85)90026-1
   HOFFMAN DL, 1994, OTOLARYNG HEAD NECK, V110, P259, DOI 10.1016/S0194-5998(94)70768-5
   JACOB RG, 1995, J ANXIETY DISORD, V9, P411, DOI 10.1016/0887-6185(95)00021-F
   Jacob RG, 1997, PSYCHOSOM MED, V59, P323, DOI 10.1097/00006842-199705000-00016
   Jacob RG, 1996, AM J PSYCHIAT, V153, P503
   JACOB RG, 1988, PSYCHIAT CLIN N AM, V11, P361
   JACOB RG, 1985, AM J PSYCHIAT, V142, P715
   Jacob RG, 1989, J ANXIETY DISORD, V3, P117, DOI 10.1016/0887-6185(89)90006-6
   JACOB RG, 1992, ANN CLIN PSYCHIATRY, V4, P163
   JACOBSON GP, 1990, ARCH OTOLARYNGOL, V116, P424
   KLEIN DF, 1993, ARCH GEN PSYCHIAT, V50, P306
   Krafczyk S, 1999, NEUROSCI LETT, V259, P149, DOI 10.1016/S0304-3940(98)00917-3
   LEON AC, 1992, SOC PSYCH PSYCH EPID, V27, P78, DOI 10.1007/BF00788510
   MANN CG, 1979, J VESTIBUL RES-EQUIL, V5, P343
   MARKS IM, 1996, BEHAV RES THER, V17, P263
   MILLER AD, 1995, J NEUROPHYSIOL, V73, P1303, DOI 10.1152/jn.1995.73.3.1303
   Nattie E, 1999, PROG NEUROBIOL, V59, P299, DOI 10.1016/S0301-0082(99)00008-8
   PERNA G, 1995, AM J PSYCHIAT, V152, P85
   PERNA G, 1994, PSYCHIAT RES, V52, P159, DOI 10.1016/0165-1781(94)90085-X
   PERNA G, 1994, J CLIN PSYCHOPHARM, V14, P414
   POLS H, 1991, ACTA PSYCHIAT SCAND, V84, P585, DOI 10.1111/j.1600-0447.1991.tb03201.x
   Querner V, 2000, NEUROSCI LETT, V285, P21, DOI 10.1016/S0304-3940(00)01008-9
   Siniaia MS, 1996, BRAIN RES, V736, P160, DOI 10.1016/S0006-8993(96)00674-9
   SKLARE DA, 1990, AM J OTOL, V11, P338
   Spielberger CD, 1970, STAI: MANUAL FOR THE STATE- TRAIT ANXIETY INVENTORY, V0, P0
   STEIN MB, 1994, AM J PSYCHIAT, V151, P1697
   Uimonen S, 1995, J VESTIB RES, V5, P117
   Yardley L, 1998, BIOL PSYCHOL, V49, P95, DOI 10.1016/S0301-0511(98)00029-5
   YARDLEY L, 1995, BEHAV RES THER, V33, P435, DOI 10.1016/0005-7967(94)00060-W
   Yardley L, 1994, J AUDIOL MED, V3, P48
   Yates BJ, 1998, OTOLARYNG HEAD NECK, V119, P106, DOI 10.1016/S0194-5998(98)70179-2
   YATES BJ, 1993, BRAIN RES, V629, P209, DOI 10.1016/0006-8993(93)91322-J
   Yates BJ, 1998, EXP BRAIN RES, V119, P269, DOI 10.1007/s002210050342
NR 56
TC 59
Z9 66
U1 0
U2 6
PU PERGAMON-ELSEVIER SCIENCE LTD
PI OXFORD
PA THE BOULEVARD, LANGFORD LANE, KIDLINGTON, OXFORD OX5 1GB, ENGLAND
SN 0022-3956
EI 1879-1379
J9 J PSYCHIATR RES
JI J. Psychiatr. Res.
PD SEP-OCT 15
PY 2001
VL 35
IS 5
BP 279
EP 286
DI 10.1016/S0022-3956(01)00031-0
PG 8
WC Psychiatry
SC Psychiatry
GA 485CP
UT WOS:000171736200003
PM 11591430
DA 2025-12-18
ER
