# Supplementary material for: Evolution of Research on Persistent Postural-Perceptual Dizziness: A Bibliometric and Visualization Analysis from 1994 to 2025
Source: Audiol Res. 2026 Apr 1;16(2):52. doi: 10.3390/audiolres16020052 (PMC13113745; doi:10.3390/audiolres16020052)
Supplement: Supplementary file 1 [file audiolres-16-00052-s001.zip › results/output/download2002u1.txt]

PT J
AU Querner, V
   Krafczyk, S
   Dieterich, M
   Brandt, T
AF Querner, V
   Krafczyk, S
   Dieterich, M
   Brandt, T
TI Phobic postural vertigo - Body sway during visually induced roll vection
SO EXPERIMENTAL BRAIN RESEARCH
LA English
DT Article
DE phobic postural vertigo; posturography; roll vection; body sway; visual motion stimulation; human
ID antagonist muscles; activation; strategy; space
AB Patients with phobic postural vertigo (PPV) often report a particularly increased unsteadiness when looking at moving visual scenes. Therefore, the differential effects of large-field visual motion stimulation in roll plane on body sway during upright stance were analyzed in 23 patients with PPV, who had been selected for the integrity of their vestibular and balance systems, and in 17 healthy subjects. Visual motion stimulation induced a sensation of apparent body motion (roll vection) in all patients and normal subjects. Normal subjects showed an increased lateral sway path with a lateral shift of the center of pressure (COP) in stimulus direction (mean 1.67 cm, SD 1.63). The patients also exhibited an increase in sway path during visual motion stimulation; however, their body sway differed from that of normals in that there was no lateral displacement of COP (mean 0.19 cm, SD 0.73). The lateral displacement of COP and the increase in RMS of body sway during visual motion stimulation were significantly greater in normals than in the patients (p<0.05). The patients' increased body sway without COP deviation does not imply an increased risk of falling. Two explanations are conceivable for this increased body sway without body deviation in patients with PPV: (a) the patients rely more on proprioceptive and vestibular rather than on visual cues to regulate upright stance; or (b) they depend on visual, vestibular, and proprioceptive information, but the threshold at which they initiate a compensatory body sway opposite in direction to a perceived body deviation is lower than in normal subjects. The data support the second explanation.
C1 Univ Munich, Klinikum Grosshadern, Dept Neurol, D-81377 Munich, Germany.
C3 University of Munich
RP Querner, V (corresponding author), Univ Munich, Klinikum Grosshadern, Dept Neurol, Marchioninistr 15, D-81377 Munich, Germany.
EM vquerner@nro.med.uni-muenchen.de
CR BRANDT T, 1981, ANN NY ACAD SCI, V374, P636, DOI 10.1111/j.1749-6632.1981.tb30907.x
   BRANDT T, 1986, MUNCHEN MED WOCHEN, V128, P247
   Brandt Thomas, 1996, NEUROLOGY, V46, P1515
   BRONSTEIN AM, 1995, J NEUROL NEUROSUR PS, V59, P472, DOI 10.1136/jnnp.59.5.472
   Carpenter MG, 1999, J VESTIBUL RES-EQUIL, V9, P277
   DE LUCA CJ, 1987, J NEUROPHYSIOL, V58, P525, DOI 10.1152/jn.1987.58.3.525
   DICHGANS J, 1972, SCIENCE, V178, P1217, DOI 10.1126/science.178.4066.1217
   HUFSCHMIDT A, 1980, ARCH PSYCHIAT NERVEN, V228, P135, DOI 10.1007/BF00365601
   JACOB RG, 1995, J ANXIETY DISORD, V9, P411, DOI 10.1016/0887-6185(95)00021-F
   Jacob RG, 1997, PSYCHOSOM MED, V59, P323, DOI 10.1097/00006842-199705000-00016
   Kapfhammer HP, 1997, ACTA NEUROL SCAND, V95, P23, DOI 10.1111/j.1600-0404.1997.tb00063.x
   Krafczyk S, 1999, NEUROSCI LETT, V259, P149, DOI 10.1016/S0304-3940(98)00917-3
   Maki BE, 1996, J VESTIBUL RES-EQUIL, V6, P53, DOI 10.1016/0957-4271(95)00014-3
   MAKI BE, 1994, J GERONTOL, V49, P72
   MARKS I, 1981, J NEUROL NEUROSUR PS, V44, P387, DOI 10.1136/jnnp.44.5.387
   MURPHY TP, 1993, OTOLARYNG HEAD NECK, V109, P10, DOI 10.1177/019459989310900103
   Querner V, 2000, NEUROSCI LETT, V285, P21, DOI 10.1016/S0304-3940(00)01008-9
   SMITH AM, 1981, CAN J PHYSIOL PHARM, V59, P733, DOI 10.1139/y81-110
   Williams HG, 1997, ARCH PHYS MED REHAB, V78, P737, DOI 10.1016/S0003-9993(97)90082-4
NR 19
TC 42
Z9 44
U1 0
U2 2
PU SPRINGER
PI NEW YORK
PA 233 SPRING ST, NEW YORK, NY 10013 USA
SN 0014-4819
EI 1432-1106
J9 EXP BRAIN RES
JI Exp. Brain Res.
PD APR 15
PY 2002
VL 143
IS 3
BP 269
EP 275
DI 10.1007/s00221-001-0955-y
PG 7
WC Neurosciences
SC Neurosciences & Neurology
GA 538TP
UT WOS:000174831400001
PM 11889504
DA 2025-12-18
ER
