# Supplementary material for: Evolution of Research on Persistent Postural-Perceptual Dizziness: A Bibliometric and Visualization Analysis from 1994 to 2025
Source: Audiol Res. 2026 Apr 1;16(2):52. doi: 10.3390/audiolres16020052 (PMC13113745; doi:10.3390/audiolres16020052)
Supplement: Supplementary file 1 [file audiolres-16-00052-s001.zip › results/output/download2003u2.txt]

PT J
AU Pollak, L
   Klein, C
   Stryjer, R
   Kushnir, M
   Teitler, J
   Flechter, S
AF Pollak, L
   Klein, C
   Stryjer, R
   Kushnir, M
   Teitler, J
   Flechter, S
TI Phobic postural vertigo: A new proposed entity
SO ISRAEL MEDICAL ASSOCIATION JOURNAL
LA English
DT Article
DE vertigo; unsteadiness; body perturbations; mono-symptomatic; psychological mechanism
ID panic disorder; body sway; dizziness; debarquement
AB Background: Dizziness and vertigo can be a complaint in various psychiatric conditions where it usually constitutes only one of the features of the syndrome. Lately, a somatoform disorder characterized by almost mono-symptomatic dizziness and unsteadiness has been described. Since phobic postural vertigo usually presents without anxiety or other psychological symptomatology, patients with this condition seek help at neurologic and otolaryngologic clinics where they are often misdiagnosed as suffering from organic vertigo. Objectives: To present the clinical features of 55 consecutive patients diagnosed with phobic postural vertigo at our clinic during 1998-2002. Methods: We conducted a retrospective review of patients' medical records and report two typical cases for illustration. Results: The patients presented with complaints of unsteadiness with or without dizziness, and attacks of sudden veering that caused them to grasp for support. Accompanying anxiety was admitted by only 5% and vegetative symptoms were reported in 18%. In 16% the symptoms resulted in avoidance behavior. A stressful life event or an unrelated somatic disease triggered the onset of PPV in 35% of patients, whereas a vestibular insult preceded the symptoms in 13%. The mean duration of symptoms was 26.7 +/- 39.1 months (range 0.5-20 years). In 72% of patients the symptoms resolved after the psychological mechanism of their symptoms was explained to them; 24% improved with antidepressant treatment (selective serotonin reuptake inhibitors or tricyclic antidepressants), and only in 4% did the symptoms persist. Conclusions: Since PPV is a frequently encountered diagnosis at some specialized dizziness clinics, familiarity with this entity resulting in early diagnosis can avoid unnecessary examinations and lead to effective treatment.
C1 Assaf Harofeh Med Ctr, Dept Neurol, IL-70300 Zerifin, Israel.
   Tel Aviv Univ, Sackler Fac Med, Ramat Aviv, Israel.
   Mental Hlth Ctr, Beer Yaagov, Israel.
C3 Shamir Medical Center (Assaf Harofeh); Tel Aviv University; Tel Aviv University; Sackler Faculty of Medicine
RP Pollak, L (corresponding author), 4 Kibbutz Galuyot St, IL-74012 Ness Ziona, Israel.
EM lpollak@asaf.health.gov.il
CR AFZELIUS LE, 1980, LARYNGOSCOPE, V90, P649
   Brandt Thomas, 1996, NEUROLOGY, V46, P1515
   BRANDT V, 1991, VERTIGO ITS MULTISEN, V0, P0
   BRONSTEIN AM, 1995, J NEUROL NEUROSUR PS, V59, P472, DOI 10.1136/jnnp.59.5.472
   Bronstein AM, 1997, NEUROLOGY, V49, P1480, DOI 10.1212/WNL.49.5.1480
   BROWN JJ, 1987, AM J OTOLARYNG, V8, P219, DOI 10.1016/S0196-0709(87)80007-8
   Furman JM, 1997, NEUROLOGY, V48, P1161, DOI 10.1212/WNL.48.5.1161
   GORDON CR, 1995, J VESTIBUL RES-EQUIL, V5, P363, DOI 10.1016/0957-4271(95)00005-Z
   Huppert D, 1995, J AUDIOL MED, V4, P97
   Kapfhammer HP, 1997, ACTA NEUROL SCAND, V95, P23, DOI 10.1111/j.1600-0404.1997.tb00063.x
   Krafczyk S, 1999, NEUROSCI LETT, V259, P149, DOI 10.1016/S0304-3940(98)00917-3
   MARKS I, 1981, J NEUROL NEUROSUR PS, V44, P387, DOI 10.1136/jnnp.44.5.387
   Querner V, 2002, EXP BRAIN RES, V143, P269, DOI 10.1007/s00221-001-0955-y
   STAHL SM, 1995, SEMIN NEUROL, V15, P126, DOI 10.1055/s-2008-1041016
   SWINSON RP, 1993, COMPR PSYCHIAT, V34, P127, DOI 10.1016/0010-440X(93)90057-B
   Yardley L, 1994, J AUDIOL MED, V3, P48
NR 16
TC 19
Z9 20
U1 0
U2 1
PU ISRAEL MEDICAL ASSOC JOURNAL
PI RAMAT GAN
PA 2 TWIN TOWERS, 11TH FL, 35 JABOTINSKY ST, PO BOX 3604, RAMAT GAN 52136, ISRAEL
SN 1565-1088
EI 
J9 ISR MED ASSOC J
JI Isr. Med. Assoc. J.
PD OCT 15
PY 2003
VL 5
IS 10
BP 720
EP 723
DI 
PG 4
WC Medicine, General & Internal
SC General & Internal Medicine
GA 733EM
UT WOS:000185987000009
PM 14719468
DA 2025-12-18
ER

PT J
AU Holmberg, J
   Karlberg, M
   Fransson, PA
   Magnusson, M
AF Holmberg, J
   Karlberg, M
   Fransson, PA
   Magnusson, M
TI Phobic postural vertigo: body sway during vibratory proprioceptive stimulation
SO NEUROREPORT
LA English
DT Article
DE anxious; balance; posture; posturography; vestibular; vision
ID muscle; sensitivity; performance; increases; dizziness; stretch; reflex; neck; cat; age
AB Phobic postural vertigo patients might rely more on proprioceptive than visual cues to regulate stance. We tested 14 phobic postural vertigo patients and 24 healthy subjects with posturography during quiet stance and periods of vibratory proprioceptive calf muscle stimulation, both with eyes open and closed. During quiet stance phobic postural vertigo patients showed higher torque variance than healthy subjects, especially above 0.1 Hz. Vibratory proprioceptive stimulation increased the differences between healthy subjects and phobic postural vertigo patients. The patients were less able to use vision to counteract vibration-induced movements. Phobic postural vertigo patients are more sensitive to proprioceptive disturbances than healthy subjects are, and less apt to use visual information to control upright stance. This might be part of an anxious mode of balance control.
C1 Univ Lund Hosp, Dept Otorhinolaryngol Head & Neck Surg, SE-22185 Lund, Sweden.
C3 Lund University; Skane University Hospital
RP Karlberg, M (corresponding author), Univ Lund Hosp, Dept Otorhinolaryngol Head & Neck Surg, SE-22185 Lund, Sweden.
EM mikael.karlberg@skane.se
CR Brandt Thomas, 1996, NEUROLOGY, V46, P1515
   BURKE D, 1976, J PHYSIOL-LONDON, V261, P673, DOI 10.1113/jphysiol.1976.sp011580
   Guerraz M, 2001, BRAIN, V124, P1646, DOI 10.1093/brain/124.8.1646
   HAGEMAN PA, 1995, ARCH PHYS MED REHAB, V76, P961, DOI 10.1016/S0003-9993(95)80075-1
   HYTONEN M, 1993, ACTA OTO-LARYNGOL, V113, P119, DOI 10.3109/00016489309135778
   ISHIZAKI H, 1991, ACTA OTO-LARYNGOL, V0, P589
   Jacob RG, 1997, PSYCHOSOM MED, V59, P323, DOI 10.1097/00006842-199705000-00016
   JOHANSSON R, 1995, IEEE T BIO-MED ENG, V42, P282, DOI 10.1109/10.364515
   Johansson R, 1993, SYSTEM MODELING IDEN, V0, P0
   Kapfhammer HP, 1997, ACTA NEUROL SCAND, V95, P23, DOI 10.1111/j.1600-0404.1997.tb00063.x
   Karlberg M, 1996, ARCH PHYS MED REHAB, V77, P874, DOI 10.1016/S0003-9993(96)90273-7
   Krafczyk S, 1999, NEUROSCI LETT, V259, P149, DOI 10.1016/S0304-3940(98)00917-3
   MAGNUSSON M, 1990, ACTA OTO-LARYNGOL, V110, P11, DOI 10.3109/00016489009122509
   Matre DA, 1998, PAIN, V75, P331, DOI 10.1016/S0304-3959(98)00012-8
   MATTHEWS PB, 1966, J PHYSIOL-LONDON, V184, P450, DOI 10.1113/jphysiol.1966.sp007926
   OCONNOR K, 1989, PSYCHOTHER PSYCHOSOM, V51, P169, DOI 10.1159/000288152
   Pedersen J, 1997, PAIN, V70, P83, DOI 10.1016/S0304-3959(96)03305-2
   Persson L, 1996, J VESTIBUL RES-EQUIL, V6, P439, DOI 10.1016/S0957-4271(96)00097-3
   Pyykko I, 1989, ACTA OTOLARYNGOL SUPPL, V468, P175
   Querner V, 2000, NEUROSCI LETT, V285, P21, DOI 10.1016/S0304-3940(00)01008-9
   Querner V, 2002, EXP BRAIN RES, V143, P269, DOI 10.1007/s00221-001-0955-y
   Ribot-Ciscar E, 2000, J PHYSIOL-LONDON, V523, P271, DOI 10.1111/j.1469-7793.2000.t01-1-00271.x
   Roatta S, 2002, J PHYSIOL-LONDON, V540, P237, DOI 10.1113/jphysiol.2001.014316
   Thunberg J, 2002, EXP BRAIN RES, V142, P319, DOI 10.1007/s00221-001-0941-4
   Yarrow K, 2001, GAIT POSTURE, V13, P27, DOI 10.1016/S0966-6362(00)00097-7
NR 25
TC 26
Z9 26
U1 0
U2 2
PU LIPPINCOTT WILLIAMS & WILKINS
PI PHILADELPHIA
PA 530 WALNUT ST, PHILADELPHIA, PA 19106-3621 USA
SN 0959-4965
EI 1473-558X
J9 NEUROREPORT
JI Neuroreport
PD MAY 23
PY 2003
VL 14
IS 7
BP 1007
EP 1011
DI 10.1097/01.wnr.0000070191.28954.a5
PG 5
WC Neurosciences
SC Neurosciences & Neurology
GA 699LE
UT WOS:000184057700020
PM 12802192
DA 2025-12-18
ER
