# Supplementary material for: Evolution of Research on Persistent Postural-Perceptual Dizziness: A Bibliometric and Visualization Analysis from 1994 to 2025
Source: Audiol Res. 2026 Apr 1;16(2):52. doi: 10.3390/audiolres16020052 (PMC13113745; doi:10.3390/audiolres16020052)
Supplement: Supplementary file 1 [file audiolres-16-00052-s001.zip › results/output/download2004u2.txt]

PT J
AU Godemann, F
   Koffroth, C
   Neu, P
   Heuser, I
AF Godemann, F
   Koffroth, C
   Neu, P
   Heuser, I
TI Why does vertigo become chronic after neuropathia vestibularis?
SO PSYCHOSOMATIC MEDICINE
LA English
DT Article
DE neuropathia vestibularis; chronic vertigo; psychogenic vertigo; risk factors
ID phobic postural vertigo; personality-disorders; psychogenic vertigo; dizziness; dysfunction; comorbidity; symptoms; handicap; beliefs
AB Objective: Vertigo is one of the most frequent complaints in general medical practice and is often linked to psychiatric disorders. A longitudinal study of 67 patients with an acute vestibular disorder was undertaken to clarify if, after experiencing acute vestibular vertigo, certain patients have a higher likelihood of developing chronic, debilitating dizziness despite no evidence of a damaged peripheral vestibular system. Method: The severity of dizziness was determined in 67 patients with vestibular neuronitis, 6 months after their release from hospital, using the Vertigo Symptom Scale from Yardley et al. The intensity of anxiety directly after vertigo was experienced, body-related cognitions, illness coping, personality structure, and the recovery of the organ of equilibrium were recorded in order to explain the severity of vertigo that occurred after 6 months. The function of the organ of equilibrium was assessed by using a caloric test. Results: Over a period of 6 months, 13 of the 67 patients (19.4%) reported continuing dizziness after neuropathia vestibularis. Eleven of the 13 patients showed high scores on a scale for measuring vertigo-related symptoms, which can be interpreted as being equivalent to anxiety. The variables of gender, catastrophic thoughts and a dependent personality accounted for 35% of why vertigo became chronic. Conclusion: Neuropathia vestibularis represents a risk factor for the development of chronic vertigo. Chronic vertigo after neuropathia vestibularis appears to be equivalent to anxiety and is partly conditional on catastrophic thoughts at the beginning.
C1 Free Univ Berlin, Dept Psychiat, D-1000 Berlin, Germany.
C3 Free University of Berlin
RP Godemann, F (corresponding author), Humboldt Univ, Dept Psychiat & Psychotherapy, Charite Hosp, Schumannstr 20-21, D-10117 Berlin, Germany.
EM fgodemann@alexius.de
CR [Anonymous], 1993, FRAGEBOGEN KORPERBEZ, V0, P0
   Barzega G, 2001, EUR PSYCHIAT, V16, P173, DOI 10.1016/S0924-9338(01)00560-0
   Bergenius J, 1999, ACTA OTO-LARYNGOL, V119, P895
   BRANDT T, 1986, MUNCHEN MED WOCHEN, V128, P247
   CHAMBLESS DL, 1984, J CONSULT CLIN PSYCH, V52, P1090, DOI 10.1037/0022-006X.52.6.1090
   DRACHMAN DA, 1972, NEUROLOGY, V22, P323, DOI 10.1212/WNL.22.4.323
   EckhardtHenn A, 1997, NERVENARZT, V68, P806, DOI 10.1007/s001150050198
   ECKHARDTHENN A, 1997, HNO HEUTE, V2, P198
   Furman JM, 1997, NEUROLOGY, V48, P1161, DOI 10.1212/WNL.48.5.1161
   Halmagyi GM, 2000, J NEUROL NEUROSUR PS, V68, P129, DOI 10.1136/jnnp.68.2.129
   HUPPERT D, 1994, NERVENARZT, V65, P421
   IMATE Y, 1993, ACTA OTO-LARYNGOL, V113, P463, DOI 10.3109/00016489309135846
   Jacob RG, 1996, VESTIBULAR AUTONOMIC, V0, P197
   Jacob RG, 1996, AM J PSYCHIAT, V153, P503
   KROENKE K, 1992, ANN INTERN MED, V117, P898, DOI 10.7326/0003-4819-117-11-898
   Kroenke K, 2000, SOUTH MED J, V93, P160
   KUHL J, 1997, PERSONLICHKEITSSTIL, V0, P0
   Lilienfeld SO, 2001, J ANXIETY DISORD, V15, P367, DOI 10.1016/S0887-6185(01)00070-6
   MAGNUSSON PA, 1977, BRIT J MED PSYCHOL, V50, P187, DOI 10.1111/j.2044-8341.1977.tb02413.x
   MARGRAF J, 1994, DIPS DIAGNOSTISCHES, V0, P0
   Moss-Morris R, 1999, LANCET, V353, P515, DOI 10.1016/S0140-6736(98)00348-1
   Muthny F A, 1989, FREIBURGER FRAGEBOGEN ZUR KRANKHEITSVERARBEITUNG - MANUAL, V0, P0
   OKINAKA Y, 1993, ACTA OTO-LARYNGOL, V0, P18
   OLDHAM JM, 1995, AM J PSYCHIAT, V152, P571
   SCHERER H, 1992, GLEICHGEWICHT PRAKTI, V1, P0
   Spielberger CD, 1973, STATE TRAIT ANXIETY, V0, P0
   Tyrer P, 1997, J PERS DISORD, V11, P242, DOI 10.1521/pedi.1997.11.3.242
   YARDLEY L, 1994, BRIT J CLIN PSYCHOL, V33, P101, DOI 10.1111/j.2044-8260.1994.tb01100.x
   Yardley L, 1999, J PSYCHOSOM RES, V46, P63, DOI 10.1016/S0022-3999(98)00056-7
   YARDLEY L, 1994, SOC SCI MED, V39, P573, DOI 10.1016/0277-9536(94)90100-7
   YARDLEY L, 1995, BEHAV RES THER, V33, P435, DOI 10.1016/0005-7967(94)00060-W
   YARDLEY L, 1994, BRIT MED J, V308, P1252, DOI 10.1136/bmj.308.6939.1252
   Yardley L, 1996, CLIN DISORDERS BALAN, V0, P251
NR 33
TC 55
Z9 60
U1 0
U2 6
PU LIPPINCOTT WILLIAMS & WILKINS
PI PHILADELPHIA
PA TWO COMMERCE SQ, 2001 MARKET ST, PHILADELPHIA, PA 19103 USA
SN 0033-3174
EI 1534-7796
J9 PSYCHOSOM MED
JI Psychosom. Med.
PD SEP-OCT 15
PY 2004
VL 66
IS 5
BP 783
EP 787
DI 10.1097/01.psy.0000140004.06247.c9
PG 5
WC Psychiatry; Psychology; Psychology, Multidisciplinary
SC Psychiatry; Psychology
GA 856UJ
UT WOS:000224070300025
PM 15385707
DA 2025-12-18
ER

PT J
AU Dieterich, M
AF Dieterich, M
TI Dizziness
SO NEUROLOGIST
LA English
DT Article
DE dizziness; vertigo; vestibular system; balance; vestibulo-ocular reflex
ID phobic postural vertigo; paroxysmal positional vertigo; migraine
AB Background: The article gives an overview of the most frequent forms of vertigo, that are of peripheral-labyrinthine, central-vestibular, psychogenic, or physiologic origin. Dizziness or vertigo is a result of a mismatch between 3 sensory systems: the vestibular, the visual, and the somatosensory systems. These systems are mutually interactive and redundant in that orientation and balance are guided by simultaneous reafferent cues. The functional ranges of the systems overlap, thus permitting them to compensate in part for each other's deficiencies. Summary: Vertigo is not a well-defined disease entity, but rather a multisensory syndrome induced either by stimulation of the intact sensorimotor system by motion (eg, physiologic vertigo as in motion sickness or height vertigo), or by pathologic dysfunction of any of the stabilizing sensory systems (eg, peripheral vestibular as in vestibular neuritis, or central vestibular as in vertebro-basilar ischemia). The core region in vestibular vertigo syndromes is the vestibulo-ocular reflex, a 3-neuron arc that mediates the information of the semicircular canals and otoliths via the vestibular nerve and vestibular nucleus to the ocular motor nuclei (VI, IV, III) and the supranuclear integration centers in the ponto-mesencephalic brain stem. Conclusions: Clinical phenomena characteristic for physiological and pathologic vertigo syndromes include postural, perceptual, oculomotor, and vegetative syndromes, which manifest with ataxia, nystagmus, vertigo, and nausea. Thus, the clinical testing must include examinations of postural, perceptual, oculomotor, and vegetative dysfunctions.
C1 Univ Mainz, Dept Neurol, D-55131 Mainz, Germany.
C3 Johannes Gutenberg University of Mainz
RP Dieterich, M (corresponding author), Univ Mainz, Dept Neurol, Langenbeckstr 1, D-55131 Mainz, Germany.
EM dieterich@neurologie.klinik.uni-mainz.de
CR BALOH RW, 1996, DISORDERS NVESTIBULA, V0, P0
   BICKERSTAFF ER, 1961, LANCET, V1, P15
   BRANDT T, 1994, ANN NEUROL, V36, P337, DOI 10.1002/ana.410360304
   BRANDT T, 1980, ARCH OTOLARYNGOL, V106, P484
   BRANDT T, 1986, MUNCHEN MED WOCHEN, V128, P247
   BRANDT T, 1999, VERTIGO MULTISENSOR, V0, P0
   Brandt Thomas, 1996, NEUROLOGY, V46, P1515
   Dieterich M, 1999, J NEUROL, V246, P883, DOI 10.1007/s004150050478
   DIETERICH M, 2001, STROKE SYNDROMES, V0, P129
   DIX R, 1952, ANN OTO RHINOL LARYN, V6, P987
   EPLEY JM, 1992, OTOLARYNG HEAD NECK, V107, P399, DOI 10.1177/019459989210700310
   Gancher S T, 1986, MOV DISORD, V1, P239, DOI 10.1002/mds.870010404
   GRIGGS RC, 1995, ANN NEUROL, V37, P285, DOI 10.1002/ana.410370302
   Healy G, 1976, TRANS AM ACAD OPTH OTOL, V82, P44
   JAMES A, 2001, CLIN EVID, V5, P348
   Kapfhammer HP, 1997, ACTA NEUROL SCAND, V95, P23, DOI 10.1111/j.1600-0404.1997.tb00063.x
   Minor LB, 2001, ANN NY ACAD SCI, V942, P259
   SCHUKNECHT HF, 1969, ARCH OTOLARYNGOL, V90, P765
   SCHUKNECHT HF, 1983, ANN OTO RHINOL LARYN, V92, P1
   SELTZER S, 1986, LARYNGOSCOPE, V96, P37
   Semont A, 1988, ADV OTORHINOLARYNGOL, V42, P290
   Strupp M, 1998, NEUROLOGY, V51, P838, DOI 10.1212/WNL.51.3.838
NR 22
TC 22
Z9 29
U1 0
U2 4
PU LIPPINCOTT WILLIAMS & WILKINS
PI PHILADELPHIA
PA 530 WALNUT ST, PHILADELPHIA, PA 19106-3621 USA
SN 1074-7931
EI 
J9 NEUROLOGIST
JI Neurologist
PD MAY 15
PY 2004
VL 10
IS 3
BP 154
EP 164
DI 10.1097/01.nrl.0000126586.29463.c8
PG 11
WC Clinical Neurology
SC Neurosciences & Neurology
GA 821RU
UT WOS:000221481100004
PM 15140275
DA 2025-12-18
ER
