# Supplementary material for: Evolution of Research on Persistent Postural-Perceptual Dizziness: A Bibliometric and Visualization Analysis from 1994 to 2025
Source: Audiol Res. 2026 Apr 1;16(2):52. doi: 10.3390/audiolres16020052 (PMC13113745; doi:10.3390/audiolres16020052)
Supplement: Supplementary file 1 [file audiolres-16-00052-s001.zip › results/output/download2005u11.txt]

PT J
AU Hansson, EE
   Månsson, NO
   Håkansson, A
AF Hansson, EE
   Månsson, NO
   Håkansson, A
TI Balance performance and self-perceived handicap among dizzy patients in primary health care
SO SCANDINAVIAN JOURNAL OF PRIMARY HEALTH CARE
LA English
DT Article
DE balance; dizziness; primary health care; self-perceived handicap
ID vestibular rehabilitation; postural steadiness; standing balance; general-practice; elderly adults; dizziness; stance; young
AB Objective. To study the diagnostic panorama at a primary health care centre where the physiotherapist is specialized in dizziness. To study balance measures of dizzy patients as well as measures of self-perceived handicap and to analyse whether these measures correlate. Design. Retrospective study of computerized medical records. Setting. A primary health care centre in Malmo, Sweden. Subjects. A total of 119 patients with dizziness, 73 women and 46 men, aged from 22 to 90 years. Main outcome measures. Diagnoses according to specified criteria. Four balance measures: tandem standing, standing on one leg, walking in a figure of eight, and walking heel to toe on a line. The Dizziness Handicap Inventory (DHI). Results. Six different groups of diagnoses were found: multisensory dizziness, peripheral vestibular disorder, dizziness as a symptom caused by whiplash-associated disorder, unspecific dizziness, phobic postural vertigo, and dizziness of cervical origin. The group with multisensory dizziness performed poorer on the balance measures than the other groups. The group with phobic postural vertigo had the highest total scores on DHI, while the vestibular group had the lowest total score. Subjects over 65 years old had more disturbances in balance, but a lower level of self-perceived handicap, than subjects aged 65 or younger. DHI did not correlate with any of the balance measures. Conclusions. Self-perceived handicap, measured with DHI, and disturbed balance, measured with clinical methods, do not necessarily correlate. Elderly patients with dizziness seem to have more disturbances in balance than younger patients but a lower level of self-perceived handicap.
C1 Lund Univ, Dept Clin Sci, Malmo, Sweden.
C3 Lund University
RP Hansson, EE (corresponding author), Lund Univ, Malmo Univ Hosp, Dept Clin Sci, Entrance 59, SE-20502 Malmo, Sweden.
EM eva.ekvall-hansson@med.lu.se
CR AQUILONIUS S, 1994, NEUROLOGI, V0, P0
   Barany R, 1921, ACTA OTOLARYNGOL, V2, P434, DOI 10.3109/00016482009123103
   BERG K, 1992, CAN J PUBLIC HLTH, V83, P7
   Bittar R S M, 2002, REV LARYNGOL OTOL RHINOL (BORD), V123, P61
   BOHANNON RW, 1984, PHYS THER, V64, P1067, DOI 10.1093/ptj/64.7.1067
   BRANDT T, 1994, J NEUROL, V241, P191, DOI 10.1007/BF00863767
   Cavanaugh J, 1999, NEUROLOGY REP, V23, P100
   DROTTNING M, 1995, NORD J PSYCHIAT, V49, P293, DOI 10.3109/08039489509011919
   EKDAHL C, 1989, SCAND J REHABIL MED, V21, P187, DOI 10.2340/165019778921187195
   Godemann F, 2004, J PSYCHOSOM RES, V56, P351, DOI 10.1016/S0022-3999(03)00079-5
   JACOBSON GP, 1990, ARCH OTOLARYNGOL, V116, P424
   Jarlsater S, 2003, ADV PHYSIOTHER, V5, P137
   JARNLO GB, 1991, ACTA ORTHOP SCAND, V62, P427, DOI 10.3109/17453679108996638
   JOHANSSON G, 1991, PHYSIOTHERAPY THEORY AND PRACTICE, V7, P121, DOI 10.3109/09593989109106962
   Johansson M, 2001, OTOLARYNG HEAD NECK, V125, P151, DOI 10.1067/mhn.2001.118127
   Jonsson E, 2005, CLIN BIOMECH, V20, P202, DOI 10.1016/j.clinbiomech.2004.09.008
   Jonsson E, 2004, CLIN BIOMECH, V19, P688, DOI 10.1016/j.clinbiomech.2004.04.002
   Karlberg M, 1996, ARCH PHYS MED REHAB, V77, P874, DOI 10.1016/S0003-9993(96)90273-7
   KROENKE K, 1992, ANN INTERN MED, V117, P898, DOI 10.7326/0003-4819-117-11-898
   Ledin T, 1990, J VESTIB RES, V1, P129
   Luxon L M, 1997, HANDBOOK OF VESTIBULAR REHABILITATION, V0, P0
   Malterud K, 2004, SCAND J PRIM HEALTH, V22, P11, DOI 10.1080/02813430310000942
   Månsson J, 2004, SCAND J PRIM HEALTH, V22, P6, DOI 10.1080/02813430310003660
   SIXT E, 1987, AGE AGEING, V16, P393, DOI 10.1093/ageing/16.6.393
   Sloane P D, 1994, J AM BOARD FAM PRACT, V7, P1
   TIBBLIN G, 1990, SCANDINAVIAN JOURNAL OF PRIMARY HEALTH CARE, V8, P9, DOI 10.3109/02813439008994923
   WARNER EA, 1992, J GEN INTERN MED, V7, P454, DOI 10.1007/BF02599167
   Whitney SL, 2000, OTOLARYNG CLIN N AM, V33, P659, DOI 10.1016/S0030-6665(05)70232-2
   WITHNEY S, 2004, OTOL NEUROTOL, V25, P139
NR 29
TC 31
Z9 36
U1 0
U2 3
PU TAYLOR & FRANCIS AS
PI OSLO
PA PO BOX 12 POSTHUSET, NO-0051 OSLO, NORWAY
SN 0281-3432
EI 
J9 SCAND J PRIM HEALTH
JI Scand. J. Prim. Health Care
PD DEC 15
PY 2005
VL 23
IS 4
BP 215
EP 220
DI 10.1080/02813430500287299
PG 6
WC Health Care Sciences & Services; Primary Health Care; Medicine, General & Internal
SC Health Care Sciences & Services; General & Internal Medicine
GA 980VR
UT WOS:000233046800006
PM 16272069
DA 2025-12-18
ER

PT J
AU Brandt, T
   Strupp, M
AF Brandt, T
   Strupp, M
TI General vestibular testing
SO CLINICAL NEUROPHYSIOLOGY
LA English
DT Review
DE vestibular function; vestibular disorders; vertigo dizziness; vestibulo-ocular reflex; neuro-otological examination; neuro-ophthalmological examination; electronystagmography; posturography
ID paroxysmal positioning vertigo; progressive supranuclear palsy; evoked myogenic potentials; phobic postural vertigo; square-wave jerks; semicircular canal function; eye-movement analysis; ocular torsion; brain-stem; vestibuloocular reflex
AB A dysfunction of the vestibular system is commonly characterized by a combination of phenomena involving perceptual, ocular motor. postural, and autonomic manifestations: vertigo/dizziness, nystagmus, ataxia, and nausea. These 4 manifestations correlate with different aspects of vestibular function and emanate from different sites within the central nervous system. The diagnosis of vestibular syndrome; always requires interdisciplinary thinking. A detailed history allows early differentiation into 9 categories that serve as a practical guide for differential diagnosis: (1) dizziness and lightheadedness; (2) single or recurrent attacks of vertigo: (3) sustained vertigo; (4) positional/positioning vertigo: (5) oscillopsia; (6) vertigo associated with auditory dysfunction: (7) vertigo associated with brainstem or cerebellar symptoms; (8) vertigo associated with headache; and (9) dizziness or to-and-fro vertigo with postural imbalance. A careful and systematic neuro-ophthalmological and neuro-otological examination is also mandatory, especially to differentiate between central and peripheral vestibular disorders. Important signs are nystagmus, ocular tilt reaction, other central or peripheral ocular motor dysfunctions, or a unilateral or bilateral peripheral vestibular deficit. This deficit can be easily detected by the head-impulse test, the most relevant bedside test for the vestibulo-ocular reflex. Laboratory examinations are used to measure eye movements, to test semicircular canal, otolith, and spatial perceptional function and to determine postural control. It must, however, be kept in mind that all signs and Ocular motor and vestibular findings have to be interpreted within the context of the patient's history and a complete neurological examination. (C) 2004 International Federation of Clinical Neurophysiology. Published by Elsevier Ireland Ltd. All rights reserved.
C1 Univ Munich, Klinikum Grosshadern, Dept Neurol, D-81377 Munich, Germany.
C3 University of Munich
RP Brandt, T (corresponding author), Univ Munich, Klinikum Grosshadern, Dept Neurol, Marchioninistr 15, D-81377 Munich, Germany.
EM thomas.brandt@med.uni-muenchen.de
CR Arbusow V, 1998, NEUROLOGY, V51, P1480, DOI 10.1212/WNL.51.5.1480
   Asawavichiangianda S, 1999, ACTA OTO-LARYNGOL, V0, P27
   AURAMO Y, 1993, MED INFORM, V18, P293, DOI 10.3109/14639239309025318
   Averbuch-Heller L, 1999, NEUROLOGY, V52, P185, DOI 10.1212/WNL.52.1.185
   Aw ST, 2001, NEUROLOGY, V57, P768, DOI 10.1212/WNL.57.5.768
   Baloh R W, 1979, CONTEMP NEUROL SER, V18, P125
   BALOH RW, 1993, NEUROLOGY, V43, P2542, DOI 10.1212/WNL.43.12.2542
   Baloh RW, 1998, ARCH NEUROL-CHICAGO, V55, P649, DOI 10.1001/archneur.55.5.649
   BALOH RW, 1984, ACTA OTO-LARYNGOL, V0, P189
   BALOH RW, 1990, ANN NEUROL, V28, P384, DOI 10.1002/ana.410280314
   Baloh RW, 2003, NEW ENGL J MED, V348, P1027, DOI 10.1056/NEJMcp021154
   BALOH RW, 1989, REV NEUROL-FRANCE, V145, P527
   BALOH RW, 1984, OTOLARYNG HEAD NECK, V92, P145, DOI 10.1177/019459988409200205
   BALOH RW, 1981, NEUROLOGY, V31, P304, DOI 10.1212/WNL.31.3.304
   Baloh RW, 1996, DISORDERS OF THE VESTIBULAR SYSTEM, V0, P0
   Bartl K, 1996, VISION RES, V36, P997, DOI 10.1016/0042-6989(95)00201-4
   Bataller L, 2003, ANN NEUROL, V53, P347, DOI 10.1002/ana.10462
   Bertholon P, 2002, J NEUROL NEUROSUR PS, V72, P366, DOI 10.1136/jnnp.72.3.366
   Bhidayasiri R, 2000, NEUROLOGY, V54, P1985, DOI 10.1212/WNL.54.10.1985
   Bhidayasiri R, 2001, NEUROLOGY, V57, P2070, DOI 10.1212/WNL.57.11.2070
   Bisdorff AR, 2001, NEUROLOGY, V57, P1085, DOI 10.1212/WNL.57.6.1085
   BLACK FO, 1989, ANN OTO RHINOL LARYN, V98, P884, DOI 10.1177/000348948909801109
   BLACK FO, 1972, EYE EAR NOSE THROAT, V51, P415
   Black FO, 2001, ANN NY ACAD SCI, V942, P446, DOI 10.1111/j.1749-6632.2001.tb03765.x
   Bohmer A, 1997, ANN OTO RHINOL LARYN, V106, P61
   Böhmer A, 1999, ANN NY ACAD SCI, V871, P221, DOI 10.1111/j.1749-6632.1999.tb09187.x
   Bohmer A, 1995, J VESTIB RES, V5, P35
   Böhmer A, 1998, NEUROSCI LETT, V250, P127, DOI 10.1016/S0304-3940(98)00450-9
   BOTZEL K, 1993, BRAIN, V116, P337, DOI 10.1093/brain/116.2.337
   Brandt T, 1993, J VESTIB RES, V3, P3
   BRANDT T, 1993, ANN NEUROL, V33, P528, DOI 10.1002/ana.410330518
   Brandt T, 1997, ANN NEUROL, V42, P983, DOI 10.1002/ana.410420624
   BRANDT T, 1994, NEUROLOGY, V44, P796, DOI 10.1212/WNL.44.5.796
   BRANDT T, 1994, ANN NEUROL, V36, P337, DOI 10.1002/ana.410360304
   BRANDT T, 1994, LANCET, V343, P798, DOI 10.1016/S0140-6736(94)91879-1
   BRANDT T, 1980, ANN NEUROL, V7, P195, DOI 10.1002/ana.410070302
   BRANDT T, 1990, J NEUROL SCI, V95, P3, DOI 10.1016/0022-510X(90)90113-2
   Brandt T, 1995, NEURO-OPHTHALMOLOGY, V15, P291, DOI 10.3109/01658109509044618
   Brandt T, 1993, J VESTIB RES, V3, P373
   Brandt T, 2004, VERTIGO DIZZINESS CO, V0, P0
   BRANDT T, 1999, VERTIGO MULTISENSORY, V0, P0
   Brandt Thomas, 1996, NEUROLOGY, V46, P1515
   Brodsky MC, 2003, BRIT J OPHTHALMOL, V87, P1440, DOI 10.1136/bjo.87.12.1440
   Bronstein A, 2004, CLINICAL DISORDERS OF BALANCE, V0, PPOSTURE
   Bronstein AM, 2004, J NEUROL, V251, P381, DOI 10.1007/s00415-004-0410-7
   Buchele W, 1988, ADV OTORHINOLARYNGOL, V42, P157
   Burgio D L, 1992, J VESTIB RES, V2, P221
   Burn DJ, 2002, LANCET NEUROL, V1, P359, DOI 10.1016/S1474-4422(02)00161-8
   Büttner U, 1999, ACTA OTO-LARYNGOL, V119, P1
   BUTTNER U, 1995, J NEUROL, V242, P384, DOI 10.1007/BF00868394
   Casselman JW, 2002, CURR OPIN NEUROL, V15, P23, DOI 10.1097/00019052-200202000-00005
   Colebatch JG, 2001, CURR OPIN NEUROL, V14, P21, DOI 10.1097/00019052-200102000-00004
   COLEBATCH JG, 1994, J NEUROL NEUROSUR PS, V57, P190, DOI 10.1136/jnnp.57.2.190
   Cremer P D, 1988, ADV OTORHINOLARYNGOL, V42, P180
   Cremer PD, 1999, ANN NEUROL, V45, P529, DOI 10.1002/1531-8249(199904)45:4<529::AID-ANA18>3.0.CO;2-H
   Cremer PD, 1998, BRAIN, V121, P699, DOI 10.1093/brain/121.4.699
   Cremer PD, 2000, NEUROLOGY, V54, P2016, DOI 10.1212/WNL.54.10.2016
   Cremer PD, 2000, NEUROLOGY, V55, P1833, DOI 10.1212/WNL.55.12.1833
   DAVIS A, 1900, P89, V0, P0
   Della Santina CC, 2001, ANN NY ACAD SCI, V942, P465
   Deutschländer A, 2004, NEUROLOGY, V62, P784, DOI 10.1212/01.WNL.0000117978.13194.ED
   DIENER HC, 1984, J NEUROL, V231, P258, DOI 10.1007/BF00313662
   DIETERICH M, 1992, ANN NEUROL, V31, P399, DOI 10.1002/ana.410310409
   DIETERICH M, 1993, BRAIN, V116, P1095, DOI 10.1093/brain/116.5.1095
   Dieterich M, 1999, J NEUROL, V246, P883, DOI 10.1007/s004150050478
   DIETERICH M, 1989, BRAIN, V112, P1377, DOI 10.1093/brain/112.5.1377
   DIETERICH M, 1993, ANN NEUROL, V33, P292, DOI 10.1002/ana.410330311
   DiFabio RP, 1996, ARCH OTOLARYNGOL, V122, P150
   EWALD R, 1892, PHYSL UNTERSUCHUNGEN, V0, P0
   FETTER M, 1995, ACTA OTO-LARYNGOL, V115, P353, DOI 10.3109/00016489509139328
   Fetter M, 1996, BRAIN, V119, P755, DOI 10.1093/brain/119.3.755
   Fetter M, 1999, ANN NEUROL, V45, P216, DOI 10.1002/1531-8249(199902)45:2<216::AID-ANA12>3.0.CO;2-F
   Fife TD, 2000, NEUROLOGY, V55, P1431, DOI 10.1212/WNL.55.10.1431
   FISHER A, 1983, BRAIN, V106, P949, DOI 10.1093/brain/106.4.949
   FRIES W, 1993, GAIT POSTURE, V1, P145
   Furman JM, 1996, NEUROLOGY, V46, P1763
   FURMAN JM, 1994, BAILLIERE CLIN NEUR, V3, P501
   Gaymard B, 1999, CURR OPIN NEUROL, V12, P13, DOI 10.1097/00019052-199902000-00003
   Glasauer S, 2003, J NEUROPHYSIOL, V89, P338, DOI 10.1152/jn.00297.2002
   GOTTLOB I, 1998, CURR OPIN OPHTHALMOL, V12, P3778
   GRESTY MA, 1992, BRAIN, V115, P647, DOI 10.1093/brain/115.3.647
   HAIN TC, 1987, AM J OTOLARYNG, V8, P36, DOI 10.1016/S0196-0709(87)80017-0
   Hain Timothy C, 1993, P217, V0, P0
   HALMAGYI GM, 1992, ANN NY ACAD SCI, V656, P732, DOI 10.1111/j.1749-6632.1992.tb25251.x
   HALMAGYI GM, 1988, ARCH NEUROL-CHICAGO, V45, P737, DOI 10.1001/archneur.1988.00520310043015
   HALMAGYI GM, 1990, EXP BRAIN RES, V81, P479, DOI 10.1007/BF02423496
   HALMAGYI GM, 1991, ACTA OTO-LARYNGOL, V0, P411
   HAMID MA, 1991, ACTA OTO-LARYNGOL, V0, P596
   Helmchen C, 2003, NEUROLOGY, V61, P412, DOI 10.1212/01.WNL.0000073271.66866.51
   HELMCHEN C, 1994, J NEUROL, V241, P421, DOI 10.1007/BF00900959
   HESS K, 1985, LARYNGOSCOPE, V95, P85
   Hirvonen TP, 2003, ACTA OTO-LARYNGOL, V123, P477, DOI 10.1080/0036554021000028099
   Holmberg J, 2003, NEUROREPORT, V14, P1007, DOI 10.1097/01.wnr.0000070191.28954.a5
   HOOD JD, 1973, BRAIN, V96, P507, DOI 10.1093/brain/96.3.507
   HOOD JD, 1981, ANN NY ACAD SCI, V374, P532
   JAMES A, 2001, CLIN EVID, V5, P348
   JANNETTA PJ, 1984, NEW ENGL J MED, V310, P1700, DOI 10.1056/NEJM198406283102604
   JONGKEES L B, 1962, PRACT OTORHINOLARYNGOL (BASEL), V24, P65
   Kuniyoshi S, 2002, ANN NY ACAD SCI, V956, P484, DOI 10.1111/j.1749-6632.2002.tb02862.x
   Leigh RJ, 1999, NEUROLOGY EYE MOVEME, V3rd, P0
   LISBERGER SG, 1987, ANNU REV NEUROSCI, V10, P97, DOI 10.1146/annurev.ne.10.030187.000525
   MARK AS, 1994, BAILLIERE CLIN NEUR, V3, P515
   MASDEU JC, 1988, ANN NEUROL, V23, P596, DOI 10.1002/ana.410230612
   Matsuzaki M, 2001, ORL-J OTO-RHIN-LARYN, V63, P349, DOI 10.1159/000055772
   Maybodi Mitra, 2003, CURR OPIN OPHTHALMOL, V14, P276, DOI 10.1097/00055735-200310000-00008
   MCCLURE JA, 1985, J OTOLARYNGOL, V14, P30
   Minor LB, 1999, NEUROLOGY, V53, P2158, DOI 10.1212/WNL.53.9.2158
   Minor LB, 1998, ARCH OTOLARYNGOL, V124, P249, DOI 10.1001/archotol.124.3.249
   MIRA E, 1990, ORL-J OTO-RHIN-LARYN, V52, P96, DOI 10.1159/000276113
   MOLLER MB, 1986, J NEUROSURG, V64, P21, DOI 10.3171/jns.1986.64.1.0021
   Murofushi T, 2003, NEUROLOGY, V61, P417, DOI 10.1212/01.WNL.0000076480.11463.17
   Murofushi T, 2002, CLIN NEUROPHYSIOL, V113, P305, DOI 10.1016/S1388-2457(01)00738-6
   MUROFUSHI T, 1995, EXP BRAIN RES, V103, P174
   Murofushi T, 1996, ARCH OTOLARYNGOL, V122, P845, DOI 10.1001/archotol.1996.01890200035008
   Murofushi T, 2001, ARCH OTOLARYNGOL, V127, P1069, DOI 10.1001/archotol.127.9.1069
   Murofushi T, 2001, AURIS NASUS LARYNX, V28, P205, DOI 10.1016/S0385-8146(01)00058-X
   Neuhauser H, 2004, CEPHALALGIA, V24, P83, DOI 10.1111/j.1468-2982.2004.00662.x
   Neuhauser H, 2001, NEUROLOGY, V56, P436, DOI 10.1212/WNL.56.4.436
   NOMURA Y, 1992, ACTA OTO-LARYNGOL, V112, P186, DOI 10.1080/00016489.1992.11665401
   NOMURA Y, 1900, V514, V0, P52
   OCONNOR KP, 1989, CLIN OTOLARYNGOL, V14, P3, DOI 10.1111/j.1365-2273.1989.tb00329.x
   ODKVIST LM, 1988, ACTA OTO-LARYNGOL, V0, P82
   PAGNINI P, 1989, ORL-J OTO-RHIN-LARYN, V51, P161, DOI 10.1159/000276052
   Pereira CB, 2001, NEUROREPORT, V12, P1223, DOI 10.1097/00001756-200105080-00033
   Pierrot-Deseilligny C, 1992, BAILLIERES CLIN NEUROL, V1, P435
   Querner V, 2000, NEUROSCI LETT, V285, P21, DOI 10.1016/S0304-3940(00)01008-9
   Ramat S, 2001, ANN NY ACAD SCI, V942, P95
   RASCOL O, 1991, J NEUROL NEUROSUR PS, V54, P599, DOI 10.1136/jnnp.54.7.599
   RINNE T, 1995, ACTA OTO-LARYNGOL, V0, P247
   ROBINSON DA, 1963, IEEE T BIOMED ELECTR, V0, P397
   Robinson FR, 2002, ANN NY ACAD SCI, V956, P155, DOI 10.1111/j.1749-6632.2002.tb02816.x
   Schautzer F, 2003, ANN NY ACAD SCI, V1004, P316, DOI 10.1196/annals.1303.029
   Schneider E, 2002, J NEUROPHYSIOL, V87, P2064, DOI 10.1152/jn.00558.2001
   SCHUKNECHT HF, 1969, ARCH OTOLARYNGOL, V90, P765
   SCHUKNECHT HF, 1983, ANN OTO RHINOL LARYN, V92, P1
   Serra A, 2002, J NEUROL NEUROSUR PS, V73, P615, DOI 10.1136/jnnp.73.6.615
   SHALLOHOFFMANN J, 1990, INVEST OPHTH VIS SCI, V31, P1649
   Smith PF, 1997, HIPPOCAMPUS, V7, P465, DOI 10.1002/(SICI)1098-1063(1997)7:5<465::AID-HIPO3>3.0.CO;2-G
   STRAUMANN D, 1995, CURR OPIN NEUROL, V8, P69, DOI 10.1097/00019052-199502000-00011
   Strupp M, 2004, NEW ENGL J MED, V351, P354, DOI 10.1056/NEJMoa033280
   Strupp M, 2003, J NEUROL NEUROSUR PS, V74, P1336, DOI 10.1136/jnnp.74.9.1336
   STRUPP M, 1995, NEUROLOGY, V45, P2072, DOI 10.1212/WNL.45.11.2072
   Strupp M, 1999, ADV OTO-RHINO-LARYNG, V55, P111
   Strupp M, 1998, NEUROLOGY, V51, P838, DOI 10.1212/WNL.51.3.838
   Takemori S, 1983, ADV OTORHINOLARYNGOL, V29, P102
   THURSTON SE, 1984, NEUROLOGY, V34, P1593, DOI 10.1212/WNL.34.12.1593
   Tiliket C, 1996, ARCH NEUROL-CHICAGO, V53, P1259, DOI 10.1001/archneur.1996.00550120071018
   TROOST BT, 1977, ANN NEUROL, V2, P397, DOI 10.1002/ana.410020509
   TROOST BT, 1974, AM J OPHTHALMOL, V78, P1002, DOI 10.1016/0002-9394(74)90815-0
   TULLIO P, 1927, OHR ENTSTEHUNG SCHR, V0, P0
   VITTE E, 1995, ACTA OTO-LARYNGOL, V0, P423
   VITTE E, 1995, J VESTIBUL RES-EQUIL, V5, P377, DOI 10.1016/0957-4271(95)00008-4
   vonBrevern M, 1997, AM J OTOL, V18, P484
   Walker MF, 1999, NEUROLOGY, V53, P1576, DOI 10.1212/WNL.53.7.1576
   Wong AMF, 2001, J NEUROL SCI, V189, P71, DOI 10.1016/S0022-510X(01)00564-0
   Yarrow K, 2001, GAIT POSTURE, V13, P27, DOI 10.1016/S0966-6362(00)00097-7
   Zee D S, 1992, BAILLIERES CLIN NEUROL, V1, P455
   ZEE DS, 1978, ANN NEUROL, V3, P373, DOI 10.1002/ana.410030422
NR 158
TC 106
Z9 126
U1 2
U2 32
PU ELSEVIER IRELAND LTD
PI CLARE
PA ELSEVIER HOUSE, BROOKVALE PLAZA, EAST PARK SHANNON, CO, CLARE, 00000, IRELAND
SN 1388-2457
EI 1872-8952
J9 CLIN NEUROPHYSIOL
JI Clin. Neurophysiol.
PD FEB 15
PY 2005
VL 116
IS 2
BP 406
EP 426
DI 10.1016/j.clinph.2004.08.009
PG 21
WC Clinical Neurology; Neurosciences
SC Neurosciences & Neurology
GA 897SQ
UT WOS:000227025800021
PM 15661119
DA 2025-12-18
ER

PT J
AU Kanashiro, AMK
   Pereira, CB
   Melo, ACD
   Scaff, M
AF Kanashiro, AMK
   Pereira, CB
   Melo, ACD
   Scaff, M
TI Diagnosis and treatment of the most frequent vestibular syndromes
SO ARQUIVOS DE NEURO-PSIQUIATRIA
LA English
DT Article
DE vertigo; etiology; diagnosis; treatment
ID paroxysmal positional vertigo
AB The aims of this study were to identify the most common vestibular syndromes in a dizziness unit, and to observe their clinical aspects and response to treatment. Five hundred and fifteen patients were studied retrospectively in two institutions. Aspects of anamnesis, physical examination and the response to treatment were evaluated. The most frequent syndromes were: benign paroxysmal positioning vertigo (VPPB) (28.5%), phobic postural vertigo (11.5%), central vertigo (10.1%), vestibular neuritis (9.7%), Meniere disease (8.5%), and migraine (6.4%). A good response to treatment was observed in most patients with migraine (78.8%), VPPB (64%), vestibular neuritis (62%), Meniere disease (54.5%) and vestibular paroxismia (54.5%). On the other hand, patients with downbeat nystagmus and bilateral vestibulopathy had poor response (52.6% and 42.8%, respectively). The diagnosis of these most frequent vestibular syndromes were established through anamnesis and physical examination (with specific clinical tests for evaluation of the vestibular function). The correct diagnosis and adequate treatment are important since these syndromes may have a good prognosis.
C1 Univ Sao Paulo, HSPE, Sao Paulo, Brazil.
   Univ Sao Paulo, Hosp Clin, Fac Med, Sao Paulo, Brazil.
   HSPE, Ed Estagiaria Ambulatorio Vertigem, Serv Neurol, Sao Paulo, Brazil.
   FMUSP, Dept Neurol, Sao Paulo, Brazil.
   HSPE, Serv Neurol, Sao Paulo, Brazil.
C3 Universidade de Sao Paulo; Universidade de Sao Paulo; Universidade de Sao Paulo
RP Kanashiro, AMK (corresponding author), Univ Sao Paulo, HSPE, Sao Paulo, Brazil.
EM kozoroski@terra.com.br
CR [Anonymous], 1998, CEPHALALGIA, V8, P0
   Baloh RW, 2003, NEW ENGL J MED, V348, P1027, DOI 10.1056/NEJMcp021154
   BRANDT T, 1980, ARCH OTOLARYNGOL, V106, P484
   Brandt T, 1995, NEURO-OPHTHALMOLOGY, V15, P291, DOI 10.3109/01658109509044618
   Brandt Thomas, 1996, NEUROLOGY, V46, P1515
   Epley JM, 1992, OTOLARYNGOL HEAD NEC, V10, P299
   FerriDeBarros JE, 1996, ARQ NEURO-PSIQUIAT, V54, P637, DOI 10.1590/S0004-282X1996000400013
   Furman JM, 1999, NEW ENGL J MED, V341, P1590, DOI 10.1056/NEJM199911183412107
   Hamann KF, 1999, ADV OTO-RHINO-LARYNG, V55, P137
   Semont A, 1988, ADV OTORHINOLARYNGOL, V42, P290
   VELASCO IT, 2003, PROPEDEUTICA EMERGEN, V0, P0
   Vertigo Brandt T, 1999, ITS MULTISENSORY SYNDROMES, V2nd, P0
NR 12
TC 16
Z9 26
U1 0
U2 1
PU ASSOC ARQUIVOS NEURO- PSIQUIATRIA
PI SAO PAULO SP
PA PR AMADEU AMARAL 47/33, 01327-010 SAO PAULO SP, BRAZIL
SN 0004-282X
EI 1678-4227
J9 ARQ NEURO-PSIQUIAT
JI Arq. Neuro-Psiquiatr.
PD MAR 15
PY 2005
VL 63
IS 1
BP 140
EP 144
DI 10.1590/S0004-282X2005000100025
PG 5
WC Neurosciences; Psychiatry
SC Neurosciences & Neurology; Psychiatry
GA 912TV
UT WOS:000228103700025
PM 15830080
DA 2025-12-18
ER

PT J
AU Huppert, D
   Strupp, M
   Rettinger, N
   Hecht, J
   Brandt, T
AF Huppert, D
   Strupp, M
   Rettinger, N
   Hecht, J
   Brandt, T
TI Phobic postural vertigo - A long-term follow-up (5 to 15 years) of 106 patients
SO JOURNAL OF NEUROLOGY
LA English
DT Article
DE phobic postural vertigo; postural sway; follow-up; somatoform disorders
ID de-debarquement syndrome; panic disorder; anxiety disorder; body sway; balance; dizziness; attacks
AB One hundred and six patients diagnosed between 1987 and 1998 to have somatoform phobic postural vertigo were examined in a follow-up study with a self-evaluating questionnaire. The improvement rate after a mean follow-up time of 8.5 years (5 to 15.9 years) was 75 % (27 % of the patients reported a complete remission). While the majority of these patients experienced improvement or remission during the first year after assessment of diagnosis and a short-term psychotherapeutic approach, some patients also had considerable improvement even after two or more years. There was a negative correlation between the duration of the condition before assessment of the diagnosis and the improvement/regression rate. The improvement/regression rate was independent of gender, age, preceding vestibular or nonvestibular organic disorders, and the various medical, physical, or psychotherapeutic interventions. Transient relapses occurred in 47 % of the improved patients once or repeatedly. The probability of developing a relapse remained constant throughout the entire follow-up. None of the patients required a revision of the initial diagnosis on the basis of the questionnaire.
C1 Univ Munich, Klinikum Grosshadern, Dept Neurol, D-81377 Munich, Germany.
C3 University of Munich
RP Brandt, T (corresponding author), Univ Munich, Klinikum Grosshadern, Dept Neurol, Marchioninistr 15, D-81377 Munich, Germany.
EM thomas.brandt@med.uni-muenchen.de
CR BRANDT T, 1994, J NEUROL, V241, P191, DOI 10.1007/BF00863767
   BRANDT T, 1986, MUNCHEN MED WOCHEN, V128, P247
   Brandt T, 2004, VERTIGO DIZZINESS CO, V0, P0
   Brandt Thomas, 1996, NEUROLOGY, V46, P1515
   BRONSTEIN AM, 1995, J NEUROL NEUROSUR PS, V59, P472, DOI 10.1136/jnnp.59.5.472
   Bronstein AM, 2004, J NEUROL, V251, P381, DOI 10.1007/s00415-004-0410-7
   BROWN JJ, 1987, AM J OTOLARYNG, V8, P219, DOI 10.1016/S0196-0709(87)80007-8
   ECKARDTHENN A, 2003, J ANXIETY DISORD, V431, P1
   Erwin BA, 2002, BEHAV RES THER, V40, P19, DOI 10.1016/S0005-7967(00)00114-5
   Furman JM, 1997, NEUROLOGY, V48, P1161, DOI 10.1212/WNL.48.5.1161
   Hain TC, 1999, ARCH OTOLARYNGOL, V125, P615, DOI 10.1001/archotol.125.6.615
   Holmberg J, 2003, NEUROREPORT, V14, P1007, DOI 10.1097/01.wnr.0000070191.28954.a5
   Huppert D, 1995, J AUDIOL MED, V4, P97
   Jacob RG, 2004, CLIN DISORDERS BALAN, V0, P245
   Kapfhammer HP, 1997, ACTA NEUROL SCAND, V95, P23, DOI 10.1111/j.1600-0404.1997.tb00063.x
   KELLER MB, 1994, J NERV MENT DIS, V182, P290, DOI 10.1097/00005053-199405000-00007
   MARKS I, 1981, J NEUROL NEUROSUR PS, V44, P387, DOI 10.1136/jnnp.44.5.387
   MURPHY TP, 1993, OTOLARYNG HEAD NECK, V109, P10, DOI 10.1177/019459989310900103
   NOYES R, 1990, ARCH GEN PSYCHIAT, V47, P809
   NOYES R, 1994, MED BASIS PSYCHIAT, V0, P0
   PERSSON G, 1984, ACTA PSYCHIAT SCAND, V69, P307, DOI 10.1111/j.1600-0447.1984.tb02500.x
   Pollak L, 2003, ISR MED ASSOC J, V5, P720
   Querner V, 2000, NEUROSCI LETT, V285, P21, DOI 10.1016/S0304-3940(00)01008-9
   Querner V, 2002, EXP BRAIN RES, V143, P269, DOI 10.1007/s00221-001-0955-y
   STAHL SM, 1995, SEMIN NEUROL, V15, P126, DOI 10.1055/s-2008-1041016
   Strupp M, 2003, NERVENARZT, V74, P911, DOI 10.1007/s00115-003-1567-5
   VONHOLST E, 1950, NATURWISSENSCHAFTEN, V37, P464, DOI 10.1007/BF00622503
   Yardley L, 2001, J ANXIETY DISORD, V15, P107, DOI 10.1016/S0887-6185(00)00045-1
   Yonkers KA, 1996, BRIT J PSYCHIAT, V168, P308, DOI 10.1192/bjp.168.3.308
NR 29
TC 73
Z9 96
U1 0
U2 2
PU SPRINGER HEIDELBERG
PI HEIDELBERG
PA TIERGARTENSTRASSE 17, D-69121 HEIDELBERG, GERMANY
SN 0340-5354
EI 1432-1459
J9 J NEUROL
JI J. Neurol.
PD MAY 15
PY 2005
VL 252
IS 5
BP 564
EP 569
DI 10.1007/s00415-005-0699-x
PG 6
WC Clinical Neurology
SC Neurosciences & Neurology
GA 930TL
UT WOS:000229439900008
PM 15742115
DA 2025-12-18
ER

PT J
AU Halmagyi, GM
AF Halmagyi, GM
TI Diagnosis and management of vertigo
SO CLINICAL MEDICINE
LA English
DT Review
DE benign paroxysmal positioning vertigo (BPPV); cerebellar infarction; labyrinthitis; Meniere's disease; migraine; vertigo; vestibular BPV; vestibular neuritis
ID paroxysmal positional vertigo; phobic postural vertigo; normal-pressure hydrocephalus; vestibular function; orthostatic tremor; clinical-features; migraine; superior; vestibulotoxicity; manifestation
AB Vertigo is an illusion of rotation due to a disorder of the vestibular system, almost always peripheral. In the history it must be distinguished from pre-syncope, seizures and panic attacks. A single attack of acute, isolated Spontaneous vertigo lasting a day or more is due either to vestibular neuritis or cerebellar infarction; distinguishing between the two requires mastery of the head impulse test. Recurrent vertigo is mostly due to benign paroxysmal positioning vertigo (BPPV), Meniere's disease or migraine. With a good history, a positional test, ail audiogram and a caloric test, it is usually possible to distinguish between these. BPPV is the single most common cause of recurrent vertigo and can usually be cured immediately with a particle repositioning manoeuvre. Posterior circulation ischaemia very rarely causes isolated vertigo attacks and when it does the attacks are brief and frequent and the history is short.
C1 Royal Prince Alfred Hosp, Dept Neurol, Sydney, NSW, Australia.
C3 University of Sydney; NSW Health; Royal Prince Alfred Hospital
RP Halmagyi, GM (corresponding author), Royal Prince Alfred Hosp, Dept Neurol, Sydney, NSW, Australia.
CR AMARENCO P, 1991, NEUROLOGY, V41, P973, DOI 10.1212/WNL.41.7.973
   ANDREWS JC, 1996, DISORDERS VESTIBULAR, V0, P300
   Aw ST, 2001, NEUROLOGY, V57, P768, DOI 10.1212/WNL.57.5.768
   Baloh RW, 2003, NEW ENGL J MED, V348, P1027, DOI 10.1056/NEJMcp021154
   Baloh RW, 1997, HEADACHE, V37, P615, DOI 10.1046/j.1526-4610.1997.3710615.x
   BERGSNEIDER M, 1995, OTOLARYNG HEAD NECK, V112, P118, DOI 10.1016/S0194-5998(95)70310-1
   BICKERSTAFF ER, 1961, LANCET, V1, P15
   BRANDT T, 1994, LANCET, V343, P798, DOI 10.1016/S0140-6736(94)91879-1
   Brandt Thomas, 1996, NEUROLOGY, V46, P1515
   Bronstein AM, 1997, NEUROLOGY, V49, P1480, DOI 10.1212/WNL.49.5.1480
   BROWN P, 1995, LANCET, V346, P306, DOI 10.1016/S0140-6736(95)92190-7
   Dunniway HM, 1998, OTOLARYNG HEAD NECK, V118, P429, DOI 10.1177/019459989811800401
   EPLEY JM, 1992, OTOLARYNG HEAD NECK, V107, P399, DOI 10.1177/019459989210700310
   FETTER M, 1995, ACTA OTO-LARYNGOL, V115, P353, DOI 10.3109/00016489509139328
   Fife TD, 1998, AM J OTOL, V19, P345
   FISHER CM, 1967, ARCHIV OTOLARYNGOL, V85, P529
   Furman JM, 1999, NEW ENGL J MED, V341, P1590, DOI 10.1056/NEJM199911183412107
   Gerschlager W, 2004, MOVEMENT DISORD, V19, P788, DOI 10.1002/mds.20132
   Gibson WPR, 1997, OTOLARYNG CLIN N AM, V30, P961
   Gomez CR, 1996, NEUROLOGY, V47, P94, DOI 10.1212/WNL.47.1.94
   GRAD A, 1990, ARCH NEUROL-CHICAGO, V47, P12
   Halmagyi GM, 2003, J LARYNGOL OTOL, V117, P553, DOI 10.1258/002221503322113003
   HALMAGYI GM, 1994, OTOLARYNG HEAD NECK, V111, P571, DOI 10.1016/S0194-5998(94)70523-2
   HALMAGYI GM, 1994, BAILLIERE CLIN NEUR, V3, P485
   HALMAGYI GM, 1988, ARCH NEUROL-CHICAGO, V45, P737, DOI 10.1001/archneur.1988.00520310043015
   Jacob RG, 1996, AM J PSYCHIAT, V153, P503
   Kapfhammer HP, 1997, ACTA NEUROL SCAND, V95, P23, DOI 10.1111/j.1600-0404.1997.tb00063.x
   Kuntzer T, 2004, MUSCLE NERVE, V30, P255, DOI 10.1002/mus.20100
   Lanska DJ, 1997, NEUROLOGY, V48, P1167, DOI 10.1212/WNL.48.5.1167
   Lee H, 2003, J NEUROL NEUROSUR PS, V74, P539, DOI 10.1136/jnnp.74.4.539
   LEVY DE, 1988, NEUROLOGY, V38, P831, DOI 10.1212/WNL.38.6.831
   Litvan I, 1996, NEUROLOGY, V47, P1, DOI 10.1212/WNL.47.1.1
   Minor LB, 2000, AM J OTOL, V21, P9
   Neff BA, 2003, OTOL NEUROTOL, V24, P299, DOI 10.1097/00129492-200303000-00028
   Neuhauser H, 2001, NEUROLOGY, V56, P436, DOI 10.1212/WNL.56.4.436
   Nuti D, 1998, ACTA OTO-LARYNGOL, V118, P455, DOI 10.1080/00016489850154559
   OAS JG, 1992, NEUROLOGY, V42, P2274, DOI 10.1212/WNL.42.12.2274
   Reploeg MD, 2002, OTOL NEUROTOL, V23, P364, DOI 10.1097/00129492-200205000-00024
   Rinne T, 1998, J NEUROL, V245, P314, DOI 10.1007/s004150050225
   Schöls L, 2004, LANCET NEUROL, V3, P291, DOI 10.1016/S1474-4422(04)00737-9
   Shamsili S, 2003, BRAIN, V126, P1409, DOI 10.1093/brain/awg133
   STEDDIN S, 1994, ARCH OTOLARYNGOL, V120, P1339
   Stolze H, 2000, CLIN NEUROPHYSIOL, V111, P1678, DOI 10.1016/S1388-2457(00)00362-X
   Thömke F, 1999, J NEUROL NEUROSUR PS, V66, P340, DOI 10.1136/jnnp.66.3.340
   VANNESTE JAL, 1994, J NEUROL NEUROSUR PS, V57, P1021, DOI 10.1136/jnnp.57.9.1021
   Walsh RM, 1999, CLIN OTOLARYNGOL, V24, P388, DOI 10.1046/j.1365-2273.1999.00296.x
   Waterston JA, 1998, ACTA OTO-LARYNGOL, V118, P474, DOI 10.1080/00016489850154586
   WEBER PC, 1993, OTOLARYNG HEAD NECK, V109, P853, DOI 10.1177/019459989310900513
   Wenning GK, 1997, MOVEMENT DISORD, V12, P115, DOI 10.1002/mds.870120121
   ZEE DS, 1978, ANN NEUROL, V3, P373, DOI 10.1002/ana.410030422
NR 50
TC 36
Z9 52
U1 2
U2 21
PU ROY COLL PHYS LONDON EDITORIAL OFFICE
PI LONDON
PA 11 ST ANDREWS PLACE REGENTS PARK, LONDON NW1 4LE, ENGLAND
SN 1470-2118
EI 1473-4893
J9 CLIN MED
JI Clin. Med.
PD MAR-APR 15
PY 2005
VL 5
IS 2
BP 159
EP 165
DI 10.7861/clinmedicine.5-2-159
PG 7
WC Medicine, General & Internal
SC General & Internal Medicine
GA 919MM
UT WOS:000228622200016
PM 15847010
DA 2025-12-18
ER

PT J
AU Godemann, F
   Siefert, K
   Hantschke-Brüggemann, M
   Neu, P
   Seidl, R
   Ströhle, A
AF Godemann, F
   Siefert, K
   Hantschke-Brüggemann, M
   Neu, P
   Seidl, R
   Ströhle, A
TI What accounts for vertigo one year after neuritis vestibularis - anxiety or a dysfunctional vestibular organ?
SO JOURNAL OF PSYCHIATRIC RESEARCH
LA English
DT Article
DE vertigo; anxiety; posturography
ID phobic postural vertigo; panic disorder; follow-up; agoraphobia; attacks
AB One year after neuritis vestibularis, 29% from a sample of 75 patients still complained of vertigo. The objective of this investigation was to study why patients suffer from persisting vertigo. The alternative hypotheses were that the vertigo experienced could be explained either by a persisting vestibular dysfunction or by psychopathological changes. To elucidate this question, patients were examined with dynamic posturography, the symptom check list (SCL 90 R), the state-trait anxiety inventory (STAI), the agoraphobic cognitions questionnaire (ALQ) and the body sensations questionnaire (BSQ). After one year, only two patients had overall pathological results in the posturography. Following the assumption that sub-clinical dysfunction of the organs of balance can also lead to an altered body perception in combination with anxiety, the pathological results of posturographic sub-tests were related to experiences of vertigo. Here also there were no significant associations. However, vertigo correlated highly significantly with body-related anxiety and anxiety-related apprehension. In conclusion, chronic vertigo after an acute vestibular disorder could be regarded as a somatopsychic process. Persisting experience of vertigo is not explained by sub-clinical organic changes. Anxiety seems to be the crucial factor in persisting vertigo. (c) 2005 Elsevier Ltd. All rights reserved.
C1 Charite, Dept Psychiat & Psychotherapy, Berlin, Germany.
   St Joseph Hosp, Ctr Neurol Psychiat & Psychotherapy, D-13088 Berlin, Germany.
   Charite, Dept Psychiat & Psychotherapy, Berlin, Germany.
   Accident Hosp, Dept Otorhinolaryngol, Berlin, Germany.
C3 Free University of Berlin; Humboldt University of Berlin; Charite Universitatsmedizin Berlin; Free University of Berlin; Humboldt University of Berlin; Charite Universitatsmedizin Berlin
RP Godemann, F (corresponding author), Charite, Dept Psychiat & Psychotherapy, Charite Campus Mitte, Berlin, Germany.
EM f.godemann@alexius.de
CR Andersson G, 1998, ACTA OTO-LARYNGOL, V118, P461, DOI 10.1080/00016489850154568
   Asmundson GJG, 1998, J PSYCHOSOM RES, V44, P107, DOI 10.1016/S0022-3999(97)00132-3
   Balaban CD, 2001, J ANXIETY DISORD, V15, P27, DOI 10.1016/S0887-6185(00)00041-4
   Bergenius J, 1999, ACTA OTO-LARYNGOL, V119, P895
   BRANDT T, 1999, J NEUROL, V241, P191
   CARR RE, 1994, BEHAV RES THER, V32, P411, DOI 10.1016/0005-7967(94)90004-3
   Di Nardo W, 1999, J DIABETES COMPLICAT, V13, P79, DOI 10.1016/S1056-8727(99)00032-X
   EAGGER S, 1992, J NEUROL NEUROSUR PS, V55, P383, DOI 10.1136/jnnp.55.5.383
   EHLERS A, 1993, FRAGEBOGEN KORPEBBEZ, V0, P0
   Fetter M, 1990, J VESTIB RES, V1, P373
   FRANKE G, 1995, SYMPTON CHECKLISTE D, V0, P0
   Furman JM, 2001, J ANXIETY DISORD, V15, P9, DOI 10.1016/S0887-6185(00)00040-2
   Godemann F, 2004, PSYCHOSOM MED, V66, P783, DOI 10.1097/01.psy.0000140004.06247.c9
   GORDON JG, 1998, J PSYCHOSOM RES, V1, P107
   HALLPIKE CS, 1951, ACTA OTO-LARYNGOL, V39, P151, DOI 10.3109/00016485109120291
   IMATE Y, 1993, ACTA OTO-LARYNGOL, V113, P463, DOI 10.3109/00016489309135846
   Jacob R, 1996, PSYCHIAT ASPECTS VES, V0, P509
   Jacob RG, 1997, PSYCHOSOM MED, V59, P323, DOI 10.1097/00006842-199705000-00016
   Jacob RG, 1996, AM J PSYCHIAT, V153, P503
   JACOB RG, 1985, AM J PSYCHIAT, V142, P715
   MARGRAF J, 1994, DIPS, V0, P0
   *NEUR INT, 2001, EQ TEST SYST VERS 7, V0, P0
   NORRE ME, 1987, ACTA OTO-LARYNGOL, V104, P50, DOI 10.3109/00016488709109046
   OKINAKA Y, 1993, ACTA OTO-LARYNGOL, V0, P18
   Perna G, 2001, J PSYCHIATR RES, V35, P279, DOI 10.1016/S0022-3956(01)00031-0
   Querner V, 2000, NEUROSCI LETT, V285, P21, DOI 10.1016/S0304-3940(00)01008-9
   Spielberger CD, 1973, STATE TRAIT ANXIETY, V0, P0
   vanPeskiOosterbaan AS, 1996, BEHAV RES THER, V34, P333, DOI 10.1016/0005-7967(95)00080-1
   Yardley L, 1999, J PSYCHOSOM RES, V46, P63, DOI 10.1016/S0022-3999(98)00056-7
   YARDLEY L, 1995, ACTA OTO-LARYNGOL, V115, P597, DOI 10.3109/00016489509139373
NR 30
TC 114
Z9 136
U1 0
U2 10
PU PERGAMON-ELSEVIER SCIENCE LTD
PI OXFORD
PA THE BOULEVARD, LANGFORD LANE, KIDLINGTON, OXFORD OX5 1GB, ENGLAND
SN 0022-3956
EI 1879-1379
J9 J PSYCHIATR RES
JI J. Psychiatr. Res.
PD SEP 15
PY 2005
VL 39
IS 5
BP 529
EP 534
DI 10.1016/j.jpsychires.2004.12.006
PG 6
WC Psychiatry
SC Psychiatry
GA 960GT
UT WOS:000231579300010
PM 15992562
DA 2025-12-18
ER

PT J
AU Staab, JP
   Ruckenstein, MJ
AF Staab, JP
   Ruckenstein, MJ
TI Chronic dizziness and anxiety - Effect of course of illness on treatment outcome
SO ARCHIVES OF OTOLARYNGOLOGY-HEAD & NECK SURGERY
LA English
DT Article
ID psychogenic dizziness; symptoms; disorders; diagnosis; vertigo
AB Objective: To investigate the hypothesis that the efficacy of selective serotonin reuptake inhibitors (SSRIs) for chronic subjective dizziness (CSD) and anxiety depends on the longitudinal pattern of the patients' symptoms. Design: Prospective cohort study. Setting: Tertiary care, multidisciplinary, balance center. Patients: Eighty-eight consecutive patients treated with an SSRI for CSD and anxiety between 1998 and 2003. All patients were referred for evaluation of unremitting dizziness. They entered SSRI treatment after comprehensive neurotologic and psychiatric evaluations revealed a syndrome of CSD with accompanying anxiety. Patients were separated into 3 groups according to their longitudinal patterns of illness: (1) otogenic, defined as primary neurotologic conditions triggering secondary anxiety disorders; (2) psychogenic, defined as anxiety disorders alone causing dizziness; and (3) interactive, defined neurotologic conditions exacerbating preexisting anxiety. Interventions: Patients with CSD were treated with an SSRI according to an established protocol for at least 8 weeks or until they proved intolerant to medication. Main Outcome Measures: Changes in dizziness and anxiety as measured by the Clinical Global Impressions-Improvement scale. Results: Patients with the otogenic and psychogenic patterns of illness had a more complete response to SSRI treatment than did patients in the interactive group (P <.01). Rates of SSRI intolerance were similar for all 3 groups. Conclusions: Selective serotonin reuptake inhibitors are effective for patients with CSD and anxiety. However, patients with clinically significant anxiety predating neurotologic illness may require more intensive interventions.
C1 Hosp Univ Penn, Dept Psychiat, Philadelphia, PA 19104 USA.
   Univ Penn, Dept Otorhinolaryngol Head & Neck Surg, Philadelphia, PA 19104 USA.
   Univ Penn, Balance CTr, Philadelphia, PA 19104 USA.
C3 University of Pennsylvania; University of Pennsylvania; University of Pennsylvania
RP Staab, JP (corresponding author), Hosp Univ Penn, Dept Psychiat, 3400 Spruce St,Founders Pavil F11-015, Philadelphia, PA 19104 USA.
EM jeffrey.staab@uphs.upenn.edu
CR Amer Psychiat Assoc, 1998, AM J PSYCHIAT, V155, P1
   Baloh RW, 1998, OTOLARYNG HEAD NECK, V119, P55, DOI 10.1016/S0194-5998(98)70173-1
   BARBER HO, 1978, OTOLARYNG CLIN N AM, V11, P283
   Furman JM, 2001, OTOL NEUROTOL, V22, P426, DOI 10.1097/00129492-200105000-00035
   Godemann F, 2004, PSYCHOSOM MED, V66, P783, DOI 10.1097/01.psy.0000140004.06247.c9
   Guy W, 1976, ECDEU ASSESSMENT PSY, V0, P0
   Horii A, 2004, OTOL NEUROTOL, V25, P536, DOI 10.1097/00129492-200407000-00022
   Ruckenstein MJ, 2000, OTOLARYNG CLIN N AM, V33, P507, DOI 10.1016/S0030-6665(05)70224-3
   Ruckenstein MJ, 2001, OTOLARYNG HEAD NECK, V125, P533, DOI 10.1067/mhn.2001.119515
   SHEPARD NT, 2003, BALLENGERS OTORHINOL, V0, P161
   Spitzer RL, 1994, STRUCTURED CLIN INTE, V0, P0
   Staab JP, 2004, LARYNGOSCOPE, V114, P1637, DOI 10.1097/00005537-200409000-00025
   Staab JP, 2003, LARYNGOSCOPE, V113, P1714, DOI 10.1097/00005537-200310000-00010
   Staab JP, 2002, ARCH OTOLARYNGOL, V128, P554, DOI 10.1001/archotol.128.5.554
   Staab JP, 2000, OTOLARYNG CLIN N AM, V33, P617, DOI 10.1016/S0030-6665(05)70230-9
   Staab JR, 2005, PSYCHIAT ANN, V35, P330
   Sugita Y, 2001, INT J MOL MED, V7, P521
   Volsi GL, 2001, EXP NEUROL, V172, P446, DOI 10.1006/exnr.2001.7804
   Yardley L, 2000, OTOLARYNG CLIN N AM, V33, P603, DOI 10.1016/S0030-6665(05)70229-2
   Zohar J, 2000, ACTA PSYCHIAT SCAND, V101, P39, DOI 10.1111/j.1600-0447.2000.tb10947.x
NR 20
TC 79
Z9 96
U1 0
U2 5
PU AMER MEDICAL ASSOC
PI CHICAGO
PA 330 N WABASH AVE, STE 39300, CHICAGO, IL 60611-5885 USA
SN 0886-4470
EI 1538-361X
J9 ARCH OTOLARYNGOL
JI Arch. Otolaryngol. Head Neck Surg.
PD AUG 15
PY 2005
VL 131
IS 8
BP 675
EP 679
DI 10.1001/archotol.131.8.675
PG 5
WC Otorhinolaryngology; Surgery
SC Otorhinolaryngology; Surgery
GA 952VU
UT WOS:000231034600003
PM 16103297
DA 2025-12-18
ER

PT J
AU Horner, KC
   Cazals, Y
AF Horner, KC
   Cazals, Y
TI Stress hormones in Meniere's disease and acoustic neuroma
SO BRAIN RESEARCH BULLETIN
LA English
DT Review
DE stress; prolactin; cortisol; hearing; vertigo; tinnitus
ID phobic postural vertigo; pituitary-adrenal axis; prolactin-release; growth-hormone; endolymphatic hydrops; vestibular influences; psychological stress; community sample; nervous-system; rat pituitary
AB Stress has been postulated to trigger or contribute to inner ear pathologies but there is little objective evidence. We investigated stress hormones in Meniere's patients and patients with acoustic neuroma. Data were compared with those from a control group of patients with facial spasm. We assayed classic stress hormones including adrenocorticotropic hormone, cortisol, growth hormone and prolactin. We found a strong positive correlation between cortisol and adrenocorticotropic hormone in Meniere patients and patients with acoustic neuroma but no correlation in patients with facial spasm. The data also revealed in female patients with Meniere's disease or with acoustic neuroma an unexpected significant positive correlation between cortisol and prolactin. The data showed the expected negative correlation or no correlation between cortisol and prolactin associated with males and females in the other patient groups. Both cortisol and prolactin increases are known to represent alternative strategies to cope with stress, and our data point to prolactin being possibly more dominant in Meniere's disease and cortisol in acoustic neuroma. These data provide further evidence for modification of different stress hormones in audiovestibular pathologies, which might provide a valuable diagnostic or prognostic tool in the future. (c) 2005 Elsevier Inc. All rights reserved.
C1 Univ Paul Cezanne, Fac Sci St Jerome, Lab Physiol Neurovegetat, CNRS,UMR 6153,INRA, F-13397 Marseille, France.
C3 Centre National de la Recherche Scientifique (CNRS); Aix-Marseille Universite; INRAE
RP Horner, KC (corresponding author), Univ Paul Cezanne, Fac Sci St Jerome, Lab Physiol Neurovegetat, CNRS,UMR 6153,INRA, Cases 351-352,Ave Escadrille Normandie Niemen, F-13397 Marseille, France.
EM kathleen.homer@univ.u-3mrs.fr
CR ADAMS DA, 1982, J LARYNGOL OTOL, V96, P705, DOI 10.1017/S0022215100093014
   AGUILERA G, 1994, FRONT NEUROENDOCRIN, V15, P321, DOI 10.1006/frne.1994.1013
   Andersson G, 1997, J PSYCHOSOM RES, V43, P595, DOI 10.1016/S0022-3999(97)00184-0
   ATKINSON M, 1962, ARCHIV OTOLARYNGOL, V75, P220
   Balaban CD, 1996, EXP BRAIN RES, V108, P367
   Balaban CD, 1998, J VESTIBUL RES-EQUIL, V8, P7
   Baloh RW, 1997, HEADACHE, V37, P615, DOI 10.1046/j.1526-4610.1997.3710615.x
   BENDAVID M, 1971, J ENDOCRINOL, V50, P599, DOI 10.1677/joe.0.0500599
   Bonne O, 2004, NEUROSCI BIOBEHAV R, V28, P65, DOI 10.1016/j.neubiorev.2003.12.001
   Brown ES, 2004, BIOL PSYCHIAT, V55, P1, DOI 10.1016/S0006-3223(03)00473-6
   Canlon B, 2003, EUR J NEUROSCI, V17, P2035, DOI 10.1046/j.1460-9568.2003.02641.x
   Carroll RS, 1997, ACTA NEUROCHIR, V139, P188, DOI 10.1007/BF01844749
   CHARNEY DS, 1982, PSYCHOPHARMACOLOGY, V77, P217, DOI 10.1007/BF00464569
   Cunha KSG, 2003, J CLIN PATHOL, V56, P758, DOI 10.1136/jcp.56.10.758
   Dallman MF, 2004, ANN NY ACAD SCI, V1018, P141, DOI 10.1196/annals.1296.017
   DEPAOLO LV, 1986, PEPTIDES, V7, P541, DOI 10.1016/0196-9781(86)90022-7
   Dinan T G, 1996, J BASIC CLIN PHYSIOL PHARMACOL, V7, P45
   Dinan TG, 2001, PSYCHONEUROENDOCRINO, V26, P751, DOI 10.1016/S0306-4530(01)00029-4
   Dorshkind K, 2001, BIOESSAYS, V23, P288, DOI 10.1002/1521-1878(200103)23:3<288::AID-BIES1039>3.0.CO;2-P
   Dugue B, 1996, INT J CLIN LAB RES, V26, P99, DOI 10.1007/BF02592351
   Elenkov IJ, 2000, PHARMACOL REV, V52, P595
   FALKENIUSSCHMIDK, 2005, HEARING RES, V0, P0
   Fanciullacci M, 2000, FUNCT NEUROL, V15, P171
   FOWLER EP, 1952, JAMA-J AM MED ASSOC, V148, P1265, DOI 10.1001/jama.1952.02930150001001
   Freeman ME, 2000, PHYSIOL REV, V80, P1523, DOI 10.1152/physrev.2000.80.4.1523
   Gerra G, 2001, PSYCHONEUROENDOCRINO, V26, P91, DOI 10.1016/S0306-4530(00)00046-9
   GOLDINGWPH, 1973, ARCH OTOLARYNGOL, V97, P391
   Haimovici R, 2004, OPHTHALMOLOGY, V111, P244, DOI 10.1016/j.ophtha.2003.09.024
   Halbreich U, 2003, PSYCHONEUROENDOCRINO, V28, P53, DOI 10.1016/S0306-4530(02)00112-9
   Hébert S, 2004, HEARING RES, V190, P1, DOI 10.1016/S0378-5955(04)00021-8
   Hinchcliffe R, 1967, J LARYNGOL OTOL, V81, P477, DOI 10.1017/S0022215100067384
   Horner K C, 2003, NOISE HEALTH, V5, P29
   Horner KC, 2002, NEUROPSYCHOPHARMACOL, V26, P135, DOI 10.1016/S0893-133X(01)00356-6
   Horner KC, 2003, NEUROSCI BIOBEHAV R, V27, P437, DOI 10.1016/S0149-7634(03)00071-X
   HORROCKS PM, 1990, CLIN ENDOCRINOL, V32, P127, DOI 10.1111/j.1365-2265.1990.tb03758.x
   Job A, 2004, HEARING RES, V193, P31, DOI 10.1016/j.heares.2004.02.010
   Juhn S K, 2001, INT TINNITUS J, V7, P72
   Kirschbaum C, 1999, PSYCHOSOM MED, V61, P154, DOI 10.1097/00006842-199903000-00006
   Kudielka BM, 2004, PSYCHONEUROENDOCRINO, V29, P83, DOI 10.1016/S0306-4530(02)00146-4
   Kumagami H, 1998, PFLUG ARCH EUR J PHY, V436, P970, DOI 10.1007/s004240050731
   LEUNG FC, 1980, J ENDOCRINOL, V87, P131, DOI 10.1677/joe.0.0870131
   Mannelli M, 1997, CLIN EXP HYPERTENS, V19, P163, DOI 10.3109/10641969709080813
   McEwen BS, 2003, METABOLISM, V52, P10, DOI 10.1053/S0026-0495(03)00295-6
   Meniere P, 1861, GAZ MED PARIS, V16, P597
   Monzani D, 2001, J PSYCHOSOM RES, V50, P319, DOI 10.1016/S0022-3999(01)00208-2
   Moss-Morris R, 1999, LANCET, V353, P515, DOI 10.1016/S0140-6736(98)00348-1
   NEUSER J, 1986, BRIT J MED PSYCHOL, V59, P245, DOI 10.1111/j.2044-8341.1986.tb02690.x
   Otte C, 2002, PSYCHIAT RES, V109, P201, DOI 10.1016/S0165-1781(02)00014-8
   Paparella MM, 2002, OTOLARYNG CLIN N AM, V35, P529, DOI 10.1016/S0030-6665(02)00019-1
   PEARSON BW, 1985, OTOLARYNG HEAD NECK, V93, P579, DOI 10.1177/019459988509300501
   PIROLI G, 1993, NEUROENDOCRINOLOGY, V58, P273, DOI 10.1159/000126550
   Pollak L, 2003, ISR MED ASSOC J, V5, P720
   Porter JD, 1997, J VESTIBUL RES-EQUIL, V7, P63
   PORTMANN G, 1965, LARYNGOSCOPE, V75, P1522, DOI 10.1002/lary.5540751004
   Radtke A, 2002, NEUROLOGY, V59, P1700, DOI 10.1212/01.WNL.0000036903.22461.39
   RASSEKH CH, 1992, LARYNGOSCOPE, V102, P135
   ROBERTSON GL, 1992, KIDNEY PHYSL PATHOPH, V0, P1595
   ROTSZTEJN WH, 1981, P NATL ACAD SCI-BIOL, V78, P7584, DOI 10.1073/pnas.78.12.7584
   Sapolsky RM, 2000, ENDOCR REV, V21, P55, DOI 10.1210/er.21.1.55
   Schmitt C, 2000, INT TINNITUS J, V6, P41
   SCHUERGER RJ, 1993, EXP BRAIN RES, V92, P351
   Schüle C, 2004, PSYCHONEUROENDOCRINO, V29, P185, DOI 10.1016/S0306-4530(03)00022-2
   Scott LV, 1998, LIFE SCI, V62, P1985, DOI 10.1016/S0024-3205(98)00027-7
   Seemungal BM, 2001, CURR OPIN NEUROL, V14, P27, DOI 10.1097/00019052-200102000-00005
   SEYMOUR J C, 1951, J LARYNGOL OTOL, V65, P851
   SIGLOCK TJ, 1990, AM J OTOL, V11, P237
   SMYTH GDL, 1976, J LARYNGOL OTOL, V90, P823, DOI 10.1017/S0022215100082773
   Sobrinho LG, 2003, PSYCHONEUROENDOCRINO, V28, P1, DOI 10.1016/S0306-4530(01)00100-7
   Sobrinho Luis Goncalves, 2003, PITUITARY, V6, P35, DOI 10.1023/A:1026229810876
   Staab JP, 2003, LARYNGOSCOPE, V113, P1714, DOI 10.1097/00005537-200310000-00010
   Staab JP, 2002, LARYNGOSCOPE, V112, P1346, DOI 10.1097/00005537-200208000-00005
   STEPHENS SDG, 1975, J LARYNGOL OTOL, V89, P479, DOI 10.1017/S0022215100080646
   Strupp M, 2003, NERVENARZT, V74, P911, DOI 10.1007/s00115-003-1567-5
   Takeda T, 2000, HEARING RES, V140, P1, DOI 10.1016/S0378-5955(99)00180-X
   TAKEDA T, 1995, ACTA OTO-LARYNGOL, V0, P219
   Takeda T, 2003, HEARING RES, V182, P9, DOI 10.1016/S0378-5955(03)00135-7
   VANDERSCHOOT P, 1983, J ENDOCRINOL, V98, P227, DOI 10.1677/joe.0.0980227
   WILMOT T J, 1961, J LARYNGOL OTOL, V75, P259, DOI 10.1017/S002221510005773X
   Yardley L, 1998, BRIT J GEN PRACT, V48, P1131
   Yardley L, 1998, J NEUROL NEUROSUR PS, V65, P679, DOI 10.1136/jnnp.65.5.679
   YATES BJ, 1992, BRAIN RES REV, V17, P51, DOI 10.1016/0165-0173(92)90006-8
   YATES BJ, 1994, AM J PHYSIOL-REG I, V267, PR974, DOI 10.1152/ajpregu.1994.267.4.R974
   YATES BJ, 1994, J NEUROPHYSIOL, V71, P2087, DOI 10.1152/jn.1994.71.6.2087
NR 83
TC 27
Z9 30
U1 0
U2 10
PU PERGAMON-ELSEVIER SCIENCE LTD
PI OXFORD
PA THE BOULEVARD, LANGFORD LANE, KIDLINGTON, OXFORD OX5 1GB, ENGLAND
SN 0361-9230
EI 1873-2747
J9 BRAIN RES BULL
JI Brain Res. Bull.
PD JUL 15
PY 2005
VL 66
IS 1
BP 1
EP 8
DI 10.1016/j.brainresbull.2005.04.003
PG 8
WC Neurosciences
SC Neurosciences & Neurology
GA 936JX
UT WOS:000229852400001
PM 15925138
DA 2025-12-18
ER

PT J
AU Eckhardt-Henn, A
   Dieterich, M
AF Eckhardt-Henn, A
   Dieterich, M
TI Psychiatric disorders in otoneurology patients
SO NEUROLOGIC CLINICS
LA English
DT Article
ID phobic postural vertigo; sensorineural hearing-loss; de-debarquement syndrome; panic disorder; menieres-disease; psychogenic dizziness; psychological-aspects; vestibular disorders; anxiety disorders; community sample
AB Nearly half the patients who are in specialized otoneurologic units exhibit psychiatric disorders. The disorders are most significant in patients who have the chief symptoms of dizziness, complex forms of tinnitus, or sudden and relapsing sensorineural hearing loss. If not properly diagnosed, these disorders can lead to improper treatment, particularly when the illness is a somatoform otoneurologic disorder. Patients who have comorbid symptoms, such as reactive anxiety or depressive disorders, may experience difficulties in coping with the illness. In many instances, reactive psychologic disorders can lead to severe impairment of daily life and work activities.
C1 Johannes Gutenberg Univ Mainz, Dept Psychosomat Med & Psychotherapy, D-55131 Mainz, Germany.
   Johannes Gutenberg Univ Mainz, Dept Neurol, D-55131 Mainz, Germany.
C3 Johannes Gutenberg University of Mainz; Johannes Gutenberg University of Mainz
RP Eckhardt-Henn, A (corresponding author), Johannes Gutenberg Univ Mainz, Dept Psychosomat Med, Untere Zahlbacherstr 8, D-55131 Mainz, Germany.
EM A.Eckhardt@klinikum-Stuttgart.de
CR Alvord L S, 1991, J AM ACAD AUDIOL, V2, P261
   Andersson G, 2003, OTOL NEUROTOL, V24, P289, DOI 10.1097/00129492-200303000-00026
   Andersson G, 2002, CLIN PSYCHOL REV, V22, P977, DOI 10.1016/S0272-7358(01)00124-6
   Andersson G, 1997, J PSYCHOSOM RES, V43, P595, DOI 10.1016/S0022-3999(97)00184-0
   Asmundson GJG, 1998, J PSYCHOSOM RES, V44, P107, DOI 10.1016/S0022-3999(97)00132-3
   Baguley DM, 2002, BRIT MED BULL, V63, P195, DOI 10.1093/bmb/63.1.195
   Balaban CD, 1998, J VESTIBUL RES-EQUIL, V8, P7
   Balaban CD, 2001, J ANXIETY DISORD, V15, P53, DOI 10.1016/S0887-6185(00)00042-6
   Bance ML, 1998, LARYNGOSCOPE, V108, P610, DOI 10.1097/00005537-199804000-00027
   Berrocal JRG, 2002, ANN OTO RHINOL LARYN, V111, P989, DOI 10.1177/000348940211101107
   Brandt T, 1996, AUDIOL NEUROOTOL, V1, P187
   Brandt T, 1999, VERTIGO: ITS MULTISENSORY SYNDROMES, V0, P0
   BROWN JJ, 1987, AM J OTOLARYNG, V8, P219, DOI 10.1016/S0196-0709(87)80007-8
   CANFIELD N, 1951, ANN OTO RHINOL LARYN, V60, P1060
   CEVETTE MJ, 1995, OTOLARYNG HEAD NECK, V112, P676, DOI 10.1016/S0194-5998(95)70175-3
   CLARK DB, 1992, J ANXIETY DISORD, V6, P47, DOI 10.1016/0887-6185(92)90025-3
   COHEN H, 1995, ARCH OTOLARYNGOL, V121, P29
   de Sousa LCA, 2002, OTOLARYNG CLIN N AM, V35, P547, DOI 10.1016/S0030-6665(02)00029-4
   Di Girolamo S, 1998, ACTA OTO-LARYNGOL, V118, P289
   Dieterich M, 2004, NERVENARZT, V75, P281, DOI 10.1007/s00115-003-1678-z
   DILLING H, 2004, WHO INT CLASSIFICATI, V0, P0
   Dobie RA, 2003, OTOLARYNG CLIN N AM, V36, P383, DOI 10.1016/S0030-6665(02)00168-8
   DOERFLER LG, 1951, ANN OTO RHINOL LARYN, V60, P1045, DOI 10.1177/000348945106000417
   EAGGER S, 1992, J NEUROL NEUROSUR PS, V55, P383, DOI 10.1136/jnnp.55.5.383
   Eckhardt-Henn A, 2003, J ANXIETY DISORD, V17, P369, DOI 10.1016/S0887-6185(02)00226-8
   Eckhardt-Henn A, 2002, J PSYCHOSOM RES, V52, P380
   Eckhardt-Henn A, 2001, J NEUROL S2, V248, P11
   EckhardtHenn A, 1997, NERVENARZT, V68, P806, DOI 10.1007/s001150050198
   ECKHARDTHENN A, 2004, DISSOZIATIVE BEWUSST, V0, P0
   Erlandsson SI, 1996, SCAND AUDIOL, V25, P45
   FitzGerald JE, 1997, BRIT J AUDIOL, V31, P275, DOI 10.3109/03005369709076799
   FROMMBERGER UH, 1994, ARCH INTERN MED, V154, P590
   Furman JM, 1998, J VESTIBUL RES-EQUIL, V8, P27, DOI 10.1016/S0957-4271(97)00034-7
   Furman JM, 1997, NEUROLOGY, V48, P1161, DOI 10.1212/WNL.48.5.1161
   FURMAN JM, 1995, OTOLARYNG HEAD NECK, V112, P8, DOI 10.1016/S0194-5998(95)70300-4
   Furman JM, 2001, J ANXIETY DISORD, V15, P9, DOI 10.1016/S0887-6185(00)00040-2
   Furman JM, 2003, CURR OPIN NEUROL, V16, P5, DOI 10.1097/00019052-200302000-00002
   Gliddon CA, 2003, BRAIN RES, V964, P306, DOI 10.1016/S0006-8993(02)04086-6
   Goebel G, 2004, PSYCHONEUROENDOCRINO, V30, P337
   Goebel JA, 1997, OTOLARYNG HEAD NECK, V117, P293, DOI 10.1016/S0194-5998(97)70116-5
   GORMAN JM, 1989, AM J PSYCHIAT, V146, P148
   Gürtler N, 2002, OTOLARYNG CLIN N AM, V35, P891, DOI 10.1016/S0030-6665(02)00053-1
   Haberkamp TJ, 1999, AM J OTOL, V20, P587
   Hägnebo C, 1998, PSYCHOTHER PSYCHOSOM, V67, P311, DOI 10.1159/000012296
   HALLAM RS, 1985, J PSYCHOSOM RES, V29, P407, DOI 10.1016/0022-3999(85)90026-1
   HOFFMAN DL, 1994, OTOLARYNG HEAD NECK, V110, P259, DOI 10.1016/S0194-5998(94)70768-5
   Holgers KM, 2000, AUDIOLOGY, V39, P284
   Horner KC, 2002, NEUROPSYCHOPHARMACOL, V26, P135, DOI 10.1016/S0893-133X(01)00356-6
   Horner KC, 2003, NEUROSCI BIOBEHAV R, V27, P437, DOI 10.1016/S0149-7634(03)00071-X
   Hung TV, 2001, DRUGS, V61, P1089, DOI 10.2165/00003495-200161080-00005
   Jacob RG, 2004, CLIN DISORDERS BALAN, V0, P245
   JACOB RG, 1995, J ANXIETY DISORD, V9, P411, DOI 10.1016/0887-6185(95)00021-F
   JACOB RG, 1993, J PSYCHOPATHOL BEHAV, V15, P299, DOI 10.1007/BF00965035
   Jacob RG, 1989, J ANXIETY DISORD, V3, P117, DOI 10.1016/0887-6185(89)90006-6
   KANTNER RM, 1991, AM J OTOLARYNG, V12, P196, DOI 10.1016/0196-0709(91)90120-5
   Kapfhammer HP, 1997, ACTA NEUROL SCAND, V95, P23, DOI 10.1111/j.1600-0404.1997.tb00063.x
   KAPFHAMMER HP, 2004, DISSOZIATIVE BEWUSST, V0, P0
   Kentala E, 2001, OTOLARYNG HEAD NECK, V124, P526, DOI 10.1067/mhn.2001.115169
   Krafczyk S, 1999, NEUROSCI LETT, V259, P149, DOI 10.1016/S0304-3940(98)00917-3
   KROENKE K, 1992, ANN INTERN MED, V117, P898, DOI 10.7326/0003-4819-117-11-898
   Low NCP, 2003, CNS SPECTRUMS, V8, P433, DOI 10.1017/S1092852900018745
   MAGNUSSON M, 1985, AM J OTOLARYNG, V6, P419, DOI 10.1016/S0196-0709(85)80020-X
   Mair IWS, 1996, J AUDIOL MED, V5, P21
   MARKS I, 1981, J NEUROL NEUROSUR PS, V44, P387, DOI 10.1136/jnnp.44.5.387
   Mathews J, 2003, CLIN OTOLARYNGOL, V28, P479, DOI 10.1046/j.0307-7772.2003.00738.x
   MCKENNA L, 1991, CLIN OTOLARYNGOL, V16, P452, DOI 10.1111/j.1365-2273.1991.tb01038.x
   Moller AR, 2003, OTOLARYNG CLIN N AM, V36, P249, DOI 10.1016/S0030-6665(02)00170-6
   MURPHY TP, 1993, OTOLARYNG HEAD NECK, V109, P10, DOI 10.1177/019459989310900103
   NAZAWA I, 1998, AURIS NASUS LARYNX, V25, P33
   NEDZELSKI JM, 1986, J OTOLARYNGOL, V15, P101
   Neuhauser H, 2004, CEPHALALGIA, V24, P83, DOI 10.1111/j.1468-2982.2004.00662.x
   NEUSER J, 1986, BRIT J MED PSYCHOL, V59, P245, DOI 10.1111/j.2044-8341.1986.tb02690.x
   Ossipova VV, 1999, CEPHALALGIA, V19, P728, DOI 10.1046/j.1468-2982.1999.019008728.x
   Pappas DG Jr, 2003, LARYNGOSCOPE, V113, P1658, DOI 10.1097/00005537-200310000-00005
   Pollak L, 2003, ISR MED ASSOC J, V5, P720
   Querner V, 2000, NEUROSCI LETT, V285, P21, DOI 10.1016/S0304-3940(00)01008-9
   Querner V, 2002, EXP BRAIN RES, V143, P269, DOI 10.1007/s00221-001-0955-y
   Reiss M, 1999, PERCEPT MOTOR SKILL, V88, P790
   Robinson Shannon K, 2003, INT TINNITUS J, V9, P97
   Russell NA, 2003, J VESTIBUL RES-EQUIL, V13, P9
   Russell NA, 2003, J NEUROSCI, V23, P6490
   Sakellari V, 1997, BRAIN, V120, P1659, DOI 10.1093/brain/120.9.1659
   Simon N M, 1998, ANN CLIN PSYCHIATRY, V10, P75, DOI 10.3109/10401239809147746
   SIMPSON RB, 1988, J OTOLARYNGOL, V17, P325
   Solares CA, 2003, J NEUROIMMUNOL, V138, P1, DOI 10.1016/S0165-5728(03)00077-8
   SOPKO J, 2003, UEXKOELL PSYCHOSOMAT, V6, P0
   Staab JP, 2003, LARYNGOSCOPE, V113, P1714, DOI 10.1097/00005537-200310000-00010
   Staab JP, 2002, ARCH OTOLARYNGOL, V128, P554, DOI 10.1001/archotol.128.5.554
   STEIN MB, 1994, AM J PSYCHIAT, V151, P1697
   SULLIVAN M, 1993, ARCH INTERN MED, V153, P1479, DOI 10.1001/archinte.153.12.1479
   Thurmond M, 1998, J LA STATE MED SOC, V150, P200
   Van Laer L, 2003, EAR HEARING, V24, P275, DOI 10.1097/01.AUD.0000079805.04016.03
   Vernon JA, 2003, OTOLARYNG CLIN N AM, V36, P307, DOI 10.1016/S0030-6665(02)00163-9
   Versino M, 2003, FUNCT NEUROL, V18, P97
   Wacogne C, 2003, CEPHALALGIA, V23, P451, DOI 10.1046/j.1468-2982.2003.00550.x
   Yardley L, 1998, BRIT J GEN PRACT, V48, P1131
   Yardley L, 1998, J NEUROL NEUROSUR PS, V65, P679, DOI 10.1136/jnnp.65.5.679
   YARDLEY L, 1992, BRIT J AUDIOL, V26, P283, DOI 10.3109/03005369209076649
   YARDLEY L, 1995, BEHAV RES THER, V33, P435, DOI 10.1016/0005-7967(94)00060-W
   Yardley L, 1994, J AUDIOL MED, V3, P48
NR 100
TC 41
Z9 43
U1 0
U2 5
PU W B SAUNDERS CO-ELSEVIER INC
PI PHILADELPHIA
PA 1600 JOHN F KENNEDY BOULEVARD, STE 1800, PHILADELPHIA, PA 19103-2899 USA
SN 0733-8619
EI 1557-9875
J9 NEUROL CLIN
JI Neurol. Clin.
PD AUG 15
PY 2005
VL 23
IS 3
BP 731
EP +
DI 10.1016/j.ncl.2005.01.008
PG 20
WC Clinical Neurology; Neurosciences
SC Neurosciences & Neurology
GA 955TB
UT WOS:000231249400006
PM 16026674
DA 2025-12-18
ER

PT J
AU Staab, JR
   Ruckenstein, MJ
AF Staab, JR
   Ruckenstein, MJ
TI A psychiatric approach to chronic dizziness
SO PSYCHIATRIC ANNALS
LA English
DT Article
ID phobic postural vertigo; vestibular rehabilitation; community sample; symptoms; anxiety; disorders; therapy; trial; outpatients; dysfunction
C1 Univ Penn, Hlth Syst, Dept Psychiat, Philadelphia, PA 19104 USA.
   Univ Penn, Hlth Syst, Dept Otorhinolaryngol Head & Neck Surg, Philadelphia, PA 19104 USA.
   Univ Penn, Hlth Syst, Balance Ctr, Philadelphia, PA 19104 USA.
C3 University of Pennsylvania; University of Pennsylvania; University of Pennsylvania
RP Staab, JR (corresponding author), Hosp Univ Penn, 3400 Spruce St,Founders Pavil F11-015, Philadelphia, PA 19104 USA.
EM frey.staab@uphs.upenn.edu
CR Balaban CD, 2001, J ANXIETY DISORD, V15, P27, DOI 10.1016/S0887-6185(00)00041-4
   BARMACK NH, 1992, NEUROSCIENCE, V50, P1, DOI 10.1016/0306-4522(92)90376-D
   BRANDT T, 1994, J NEUROL, V241, P191, DOI 10.1007/BF00863767
   CLARK DB, 1994, AM J PSYCHIAT, V151, P1223
   CLARK MR, 1993, PSYCHOSOMATICS, V34, P409, DOI 10.1016/S0033-3182(93)71844-7
   Eckhardt-Henn A, 2003, J ANXIETY DISORD, V17, P369, DOI 10.1016/S0887-6185(02)00226-8
   Furman JM, 2001, OTOL NEUROTOL, V22, P426, DOI 10.1097/00129492-200105000-00035
   Godemann F, 2004, PSYCHOSOM MED, V66, P783, DOI 10.1097/01.psy.0000140004.06247.c9
   Grunfeld EA, 2003, INT J AUDIOL, V42, P161, DOI 10.3109/14992020309090425
   Horii A, 2004, OTOL NEUROTOL, V25, P536, DOI 10.1097/00129492-200407000-00022
   Jacob RG, 2001, J ANXIETY DISORD, V15, P131, DOI 10.1016/S0887-6185(00)00047-5
   Johansson M, 2001, OTOLARYNG HEAD NECK, V125, P151, DOI 10.1067/mhn.2001.118127
   Kapfhammer HP, 1997, ACTA NEUROL SCAND, V95, P23, DOI 10.1111/j.1600-0404.1997.tb00063.x
   KROENKE K, 1989, AM J MED, V86, P262, DOI 10.1016/0002-9343(89)90293-3
   KROENKE K, 1990, ARCH INTERN MED, V150, P1685, DOI 10.1001/archinte.150.8.1685
   Kroenke K, 2000, SOUTH MED J, V93, P160
   Lawson J, 1999, J AM GERIATR SOC, V47, P12, DOI 10.1111/j.1532-5415.1999.tb01895.x
   Lin SI, 2002, J BIOMED SCI, V9, P428
   Mittal VA, 2011, PSYCHIAT RES, V189, P158, DOI 10.1016/j.psychres.2011.06.006
   Monzani D, 2001, J PSYCHOSOM RES, V50, P319, DOI 10.1016/S0022-3999(01)00208-2
   Murray K, 2001, PHYSIOTHER RES INT, V6, P251, DOI 10.1002/pri.232
   Nakagawa A, 2003, BRAIN RES, V986, P114, DOI 10.1016/S0006-8993(03)03220-7
   Nazareth I, 1999, FAM PRACT, V16, P616, DOI 10.1093/fampra/16.6.616
   Persoons P, 2003, GEN HOSP PSYCHIAT, V25, P316, DOI 10.1016/S0163-8343(03)00072-0
   Pollak L, 2003, OTOLARYNG HEAD NECK, V128, P829, DOI 10.1016/S0194-5998(03)00454-6
   Querner V, 2002, EXP BRAIN RES, V143, P269, DOI 10.1007/s00221-001-0955-y
   Shioiri T, 1996, ACTA PSYCHIAT SCAND, V93, P80, DOI 10.1111/j.1600-0447.1996.tb09806.x
   Sloane P D, 1994, J AM BOARD FAM PRACT, V7, P1
   Staab JP, 2004, LARYNGOSCOPE, V114, P1637, DOI 10.1097/00005537-200409000-00025
   Staab JP, 2003, LARYNGOSCOPE, V113, P1714, DOI 10.1097/00005537-200310000-00010
   Staab JP, 2002, ARCH OTOLARYNGOL, V128, P554, DOI 10.1001/archotol.128.5.554
   Staab JP, 2000, OTOLARYNG CLIN N AM, V33, P617, DOI 10.1016/S0030-6665(05)70230-9
   Yardley L, 1998, BRIT J GEN PRACT, V48, P1131
   Yardley L, 1998, J NEUROL NEUROSUR PS, V65, P679, DOI 10.1136/jnnp.65.5.679
   Yardley L, 2001, J PSYCHOSOM RES, V50, P1, DOI 10.1016/S0022-3999(00)00202-6
NR 35
TC 3
Z9 4
U1 0
U2 3
PU SLACK INC
PI THOROFARE
PA 6900 GROVE RD, THOROFARE, NJ 08086 USA
SN 0048-5713
EI 1938-2456
J9 PSYCHIAT ANN
JI Psychiatr. Ann.
PD APR 15
PY 2005
VL 35
IS 4
BP 330
EP 338
DI 
PG 9
WC Psychiatry
SC Psychiatry
GA 948MP
UT WOS:000230720300012
DA 2025-12-18
ER

PT J
AU Holmberg, J
   Karlberg, M
   Harlacher, U
   Magnusson, M
AF Holmberg, J
   Karlberg, M
   Harlacher, U
   Magnusson, M
TI Experience of handicap and anxiety in phobic postural vertigo
SO ACTA OTO-LARYNGOLOGICA
LA English
DT Article
DE anxiety; dizziness; gender; questionnaires; vestibular; chronic subjective vertigo
ID dizziness; prevalence; disturbance; disorders; sway
AB Conclusions. We found a difference in gender distribution in a population of phobic postural vertigo patients compared with dizzy patients seen in general neuro-otological practice. It appears as if women with phobic postural vertigo suffer more and are more handicapped by dizziness than both men with phobic postural vertigo and a population with dizziness. These differences may reflect other causes of phobic postural vertigo besides anxiety, such as gender-related coping behaviour and postural strategy. Objective. Anxiety influences the degree of suffering and handicap in dizzy patients. Experiences of anxiety and handicap were investigated among a population with phobic postural vertigo. Material and methods. Using the Dizziness Handicap Inventory, the Vertigo Symptom Scale and the Vertigo Handicap Questionnaire, 34 consecutive patients with phobic postural vertigo were compared with a population of 95 consecutive patients seen at a balance disorder clinic. Results. Patients with phobic postural vertigo scored higher than the control subjects with respect to all parameters with the exception of the physical subscale of the Dizziness Handicap Inventory. Because there were significantly more women in the control group we performed a gender-specific analysis of the results. The higher test scores among patients with phobic postural vertigo can be explained by the higher scores among women in this group, while the test results for men were more similar to those of the control group.
C1 Univ Lund Hosp, Dept Otorhinolaryngol Head & Neck Surg, SE-22731 Lund, Sweden.
   Univ Lund Hosp, Lund Orup Rehabil Ctr, SE-22731 Lund, Sweden.
C3 Lund University; Skane University Hospital; Lund University; Skane University Hospital
RP Holmberg, J (corresponding author), Univ Lund Hosp, Dept Otorhinolaryngol Head & Neck Surg, SE-22731 Lund, Sweden.
EM johan.holmberg@skane.se
CR Asmundson GJG, 1998, J PSYCHOSOM RES, V44, P107, DOI 10.1016/S0022-3999(97)00132-3
   Brandt Thomas, 1996, NEUROLOGY, V46, P1515
   BRONSTEIN AM, 2001, BRAIN, V124, P1646
   Furman JM, 2001, J ANXIETY DISORD, V15, P9, DOI 10.1016/S0887-6185(00)00040-2
   Grunfeld EA, 2003, INT J AUDIOL, V42, P161, DOI 10.3109/14992020309090425
   Holmberg J, 2003, NEUROREPORT, V14, P1007, DOI 10.1097/01.wnr.0000070191.28954.a5
   Ihlebæk C, 2002, SCAND J PUBLIC HEALT, V30, P20, DOI 10.1177/14034948020300010701
   JACOB RG, 1995, J ANXIETY DISORD, V9, P411, DOI 10.1016/0887-6185(95)00021-F
   JACOB RG, 1992, ANN CLIN PSYCHIATRY, V4, P163
   JACOBSON GP, 1990, ARCH OTOLARYNGOL, V116, P424
   Krafczyk S, 1999, NEUROSCI LETT, V259, P149, DOI 10.1016/S0304-3940(98)00917-3
   MCKENNA L, 1991, CLIN OTOLARYNGOL, V16, P452, DOI 10.1111/j.1365-2273.1991.tb01038.x
   Mendel B, 1999, CLIN OTOLARYNGOL, V24, P286, DOI 10.1046/j.1365-2273.1999.00261.x
   Mittal VA, 2011, PSYCHIAT RES, V189, P158, DOI 10.1016/j.psychres.2011.06.006
   Park AHY, 1999, AVIAT SPACE ENVIR MD, V70, P1077
   Querner V, 2000, NEUROSCI LETT, V285, P21, DOI 10.1016/S0304-3940(00)01008-9
   ROBERTSON DD, 1995, J OTOLARYNGOL, V24, P118
   Robins LN, 1991, PSYCHIAT DISORDERS A, V0, P0
   Sklare DA, 2001, J ANXIETY DISORD, V15, P1, DOI 10.1016/S0887-6185(00)00039-6
   Staab JP, 2003, LARYNGOSCOPE, V113, P1714, DOI 10.1097/00005537-200310000-00010
   Yardley L, 1998, BRIT J GEN PRACT, V48, P1131
   YARDLEY L, 1992, J PSYCHOSOM RES, V36, P731, DOI 10.1016/0022-3999(92)90131-K
   Yardley L, 2000, OTOLARYNG CLIN N AM, V33, P603, DOI 10.1016/S0030-6665(05)70229-2
   Yardley L, 1999, J PSYCHOSOM RES, V46, P63, DOI 10.1016/S0022-3999(98)00056-7
   YARDLEY L, 1992, CLIN OTOLARYNGOL, V17, P231, DOI 10.1111/j.1365-2273.1992.tb01833.x
NR 25
TC 23
Z9 25
U1 0
U2 4
PU TAYLOR & FRANCIS LTD
PI ABINGDON
PA 2-4 PARK SQUARE, MILTON PARK, ABINGDON OR14 4RN, OXON, ENGLAND
SN 0001-6489
EI 1651-2251
J9 ACTA OTO-LARYNGOL
JI Acta Oto-Laryngol.
PD MAR 15
PY 2005
VL 125
IS 3
BP 270
EP 275
DI 10.1080/00016480410023001
PG 6
WC Otorhinolaryngology
SC Otorhinolaryngology
GA 903LK
UT WOS:000227427200008
PM 15966696
DA 2025-12-18
ER
