# Supplementary material for: Evolution of Research on Persistent Postural-Perceptual Dizziness: A Bibliometric and Visualization Analysis from 1994 to 2025
Source: Audiol Res. 2026 Apr 1;16(2):52. doi: 10.3390/audiolres16020052 (PMC13113745; doi:10.3390/audiolres16020052)
Supplement: Supplementary file 1 [file audiolres-16-00052-s001.zip › results/output/download2006u5.txt]

PT J
AU Holmberg, J
   Karlberg, M
   Harlacher, U
   Rivano-Fischer, M
   Magnusson, M
AF Holmberg, J
   Karlberg, M
   Harlacher, U
   Rivano-Fischer, M
   Magnusson, M
TI Treatment of phobic postural vertigo - A controlled study of cognitive-behavioral therapy and self-controlled desensitization
SO JOURNAL OF NEUROLOGY
LA English
DT Article
DE dizziness; anxiety disorders; posture; vestibular disorders
ID dizziness handicap inventory; panic disorder; vestibular rehabilitation; body sway; depression scale; hospital anxiety; agoraphobia; performance; symptoms; attacks
AB In balance clinic practice, phobic postural vertigo is a term used to define a population with dizziness and avoidance behavior often as a consequence of a vestibular disorder. It has been described as the most common form of dizziness in middle aged patients in dizziness units. Anxiety disorders are common among patients with vestibular disorders. Cognitive-behavioral therapy is an effective treatment for anxiety disorders, and vestibular rehabilitation exercises are effective for vestibular disorders. This study compared the effect of additional cognitive-behavioral therapy for a population with phobic postural vertigo with the effect of self-administered vestibular rehabilitation exercises. 39 patients were recruited from a population referred for otoneurological investigation. Treatment effects were evaluated with the Dizziness Handicap Inventory, Vertigo Symptom Scale, Vertigo Handicap Questionnaire, and Hospital Anxiety and Depression Scale. All patients had a self treatment intervention based on education about the condition and recommendation of self exposure by vestibular rehabilitation exercises. Every second patient included was offered additional cognitive behavioral therapy. Fifteen patients with self treatment and 16 patients with cognitive-behavioral treatment completed the study. There was significantly larger effect in the group who received cognitive behavioral therapy than in the self treatment group in Vertigo Handicap Questionnaire and the Hospital Anxiety and Depression scale and its subscales. Cognitive-behavioral therapy has an additional effect as treatment for a population with phobic postural vertigo. A multidisciplinary approach including medical treatment, cognitive-behavioral therapy and physiotherapy is suggested.
C1 Univ Lund Hosp, Dept Otorhinolaryngol Head & Neck Surg, S-22731 Lund, Sweden.
   Univ Lund Hosp, LundOrup Rehabil Ctr, S-22731 Lund, Sweden.
C3 Lund University; Skane University Hospital; Lund University; Skane University Hospital
RP Holmberg, J (corresponding author), Univ Lund Hosp, Dept Otorhinolaryngol Head & Neck Surg, S-22731 Lund, Sweden.
EM johan.holmberg@skane.se
CR Asmundson GJG, 1999, J VESTIBUL RES-EQUIL, V9, P63
   Asmundson GJG, 1998, J PSYCHOSOM RES, V44, P107, DOI 10.1016/S0022-3999(97)00132-3
   Barlow DH, 2001, CLIN HDB PSYCHOL, V0, P0
   Beidel DC, 2001, J ANXIETY DISORD, V15, P121, DOI 10.1016/S0887-6185(00)00046-3
   BRANDT T, 1994, J NEUROL, V241, P191, DOI 10.1007/BF00863767
   Brandt Thomas, 1996, NEUROLOGY, V46, P1515
   BROWN TA, 1995, J CONSULT CLIN PSYCH, V63, P408, DOI 10.1037/0022-006X.63.3.408
   Godemann F, 2004, J PSYCHOSOM RES, V56, P351, DOI 10.1016/S0022-3999(03)00079-5
   GOLDBERG C, 1998, PSYCOL Q, V59, P23
   Holmberg J, 2003, NEUROREPORT, V14, P1007, DOI 10.1097/01.wnr.0000070191.28954.a5
   Jacob RG, 1997, PSYCHOSOM MED, V59, P323, DOI 10.1097/00006842-199705000-00016
   Jacob RG, 2001, J ANXIETY DISORD, V15, P131, DOI 10.1016/S0887-6185(00)00047-5
   JACOB RG, 1985, AM J PSYCHIAT, V142, P715
   JACOBSON GP, 1990, ARCH OTOLARYNGOL, V116, P424
   Kapfhammer HP, 1997, ACTA NEUROL SCAND, V95, P23, DOI 10.1111/j.1600-0404.1997.tb00063.x
   Krafczyk S, 1999, NEUROSCI LETT, V259, P149, DOI 10.1016/S0304-3940(98)00917-3
   Lisspers J, 1997, ACTA PSYCHIAT SCAND, V96, P281, DOI 10.1111/j.1600-0447.1997.tb10164.x
   Mendel B, 1999, CLIN OTOLARYNGOL, V24, P286, DOI 10.1046/j.1365-2273.1999.00261.x
   OST LG, 1987, BEHAV RES THER, V17, P111
   Perna G, 2001, J PSYCHIATR RES, V35, P279, DOI 10.1016/S0022-3956(01)00031-0
   Querner V, 2000, NEUROSCI LETT, V285, P21, DOI 10.1016/S0304-3940(00)01008-9
   Querner V, 2002, EXP BRAIN RES, V143, P269, DOI 10.1007/s00221-001-0955-y
   SHEPARD NT, 1990, NEUROL CLIN, V8, P459, DOI 10.1016/S0733-8619(18)30367-0
   SKLARE DA, 1990, AM J OTOL, V11, P338
   Staab JP, 2003, LARYNGOSCOPE, V113, P1714, DOI 10.1097/00005537-200310000-00010
   Staab JP, 2002, ARCH OTOLARYNGOL, V128, P554, DOI 10.1001/archotol.128.5.554
   STEIN JG, 1994, POLIT PSYCHOL, V15, P1, DOI 10.2307/3791436
   Strupp M, 2003, NERVENARZT, V74, P911, DOI 10.1007/s00115-003-1567-5
   Williams SL, 1996, BEHAV RES THER, V34, P253, DOI 10.1016/0005-7967(95)00063-1
   Yardley L, 1998, BRIT J GEN PRACT, V48, P1131
   YARDLEY L, 1992, J PSYCHOSOM RES, V36, P731, DOI 10.1016/0022-3999(92)90131-K
   YARDLEY L, 1992, CLIN OTOLARYNGOL, V17, P231, DOI 10.1111/j.1365-2273.1992.tb01833.x
   YARDLEY L, 1994, BRIT MED J, V308, P1252, DOI 10.1136/bmj.308.6939.1252
   Yardley L, 1998, BRIT J GEN PRACT, V48, P1136
   Yardley L, 1994, J AUDIOL MED, V3, P48
   ZIGMOND AS, 1983, ACTA PSYCHIAT SCAND, V67, P361, DOI 10.1111/j.1600-0447.1983.tb09716.x
NR 36
TC 76
Z9 103
U1 0
U2 13
PU SPRINGER HEIDELBERG
PI HEIDELBERG
PA TIERGARTENSTRASSE 17, D-69121 HEIDELBERG, GERMANY
SN 0340-5354
EI 1432-1459
J9 J NEUROL
JI J. Neurol.
PD APR 15
PY 2006
VL 253
IS 4
BP 500
EP 506
DI 10.1007/s00415-005-0050-6
PG 7
WC Clinical Neurology
SC Neurosciences & Neurology
GA 040BQ
UT WOS:000237354400014
PM 16362533
DA 2025-12-18
ER

PT J
AU Staab, JP
AF Staab, JP
TI Chronic dizziness: the interface between psychiatry and neuro-otology
SO CURRENT OPINION IN NEUROLOGY
LA English
DT Article
DE anxiety; chronic dizziness; dysautonomia; migraine; traumatic brain injury
ID genetic-variation; vestibular dysfunction; behavioral-inhibition; vertigo; anxiety; polymorphism; association; migraine; rehabilitation; symptoms
AB Purpose of review This paper reviews the often-enigmatic relationships between dizziness and psychiatric symptoms. Psychiatric causes of dizziness, neuro-otologic causes of anxiety, underrecognized co-morbid conditions, and medical illnesses that masquerade as 'psychogenic' dizziness are examined. Key clinical features and data from recent treatment trials are presented with potential pathophysiologic mechanisms. Recent findings Investigations at the interface between psychiatry and neuro-otology have identified the distinguishing features of several clinical conditions that present with non-vertiginous dizziness, subjective imbalance, and psychiatric symptoms. The most common condition is chronic subjective dizziness; a refinement of earlier concepts of psychogenic dizziness, phobic postural vertigo, and space-motion phobia. Chronic subjective dizziness is consistent with advancing research on anxiety and somatoform disorders and offers greater insights into the relationships between neuro-otologic illnesses and anxiety. Migraine, post-concussional syndrome, and dysautonomias also cause persistent dizziness and may be misdiagnosed or malingering or psychogenic dizziness because they often present with comorbid psychiatric symptoms in the absence of identifiable vestibular deficits. Summary Recent research has defined the key features of several medical-psychiatric conditions that cause chronic dizziness, permitting greater diagnostic precision and insight into underlying pathophysiologic processes. Treatment studies have identified potentially effective interventions, which must be evaluated in controlled clinical trials.
C1 Hosp Univ Penn, Dept Psychiat, Philadelphia, PA 19104 USA.
   Univ Penn, Dept Psychiat, Philadelphia, PA 19104 USA.
   Univ Penn, Dept Otorhinolaryngol Head & Neck Surg, Philadelphia, PA 19104 USA.
   Univ Penn, Balance Ctr, Philadelphia, PA 19104 USA.
C3 University of Pennsylvania; University of Pennsylvania; University of Pennsylvania; University of Pennsylvania
RP Staab, JP (corresponding author), Hosp Univ Penn, Dept Psychiat, 3400 Spruce St,Founders Pavil F11-015, Philadelphia, PA 19104 USA.
EM jeffrey.staab@uphs.upenn.edu
CR [Anonymous], 1994, AM PSYCHIATR ASSOC, V0, P0
   Ballas CA, 2003, CNS SPECTRUMS, V8, P20, DOI 10.1017/S1092852900008245
   Brandt Thomas, 1996, NEUROLOGY, V46, P1515
   Brantberg K, 2005, ACTA OTO-LARYNGOL, V125, P276, DOI 10.1080/00016480510003165
   Brignole M, 2004, EUROPACE, V6, P467, DOI 10.1016/j.eupc.2004.08.008
   Bronstein AM, 2004, J NEUROL, V251, P381, DOI 10.1007/s00415-004-0410-7
   Chamelian L, 2004, ARCH PHYS MED REHAB, V85, P1662, DOI 10.1016/j.apmr.2004.02.012
   David SP, 2005, J NEUROSCI, V25, P2586, DOI 10.1523/JNEUROSCI.3769-04.2005
   Erickson K, 2005, DEV PSYCHOBIOL, V47, P196, DOI 10.1002/dev.20086
   Fox NA, 2005, ANNU REV PSYCHOL, V56, P235, DOI 10.1146/annurev.psych.55.090902.141532
   Furman JM, 2005, J NEUROL NEUROSUR PS, V76, P1, DOI 10.1136/jnnp.2004.048926
   Gallinat J, 2005, NEUROIMAGE, V26, P123, DOI 10.1016/j.neuroimage.2005.01.001
   Godemann F, 2005, J PSYCHIATR RES, V39, P529, DOI 10.1016/j.jpsychires.2004.12.006
   Godemann F, 2004, PSYCHOSOM MED, V66, P783, DOI 10.1097/01.psy.0000140004.06247.c9
   Graff-Guerrero A, 2005, NEUROIMAGE, V25, P1197, DOI 10.1016/j.neuroimage.2004.12.020
   Guerraz M, 2001, BRAIN, V124, P1646, DOI 10.1093/brain/124.8.1646
   Hoffer ME, 2004, OTOL NEUROTOL, V25, P135, DOI 10.1097/00129492-200403000-00009
   Horii A, 2004, OTOL NEUROTOL, V25, P536, DOI 10.1097/00129492-200407000-00022
   Huppert D, 2005, J NEUROL, V252, P564, DOI 10.1007/s00415-005-0699-x
   Jacob RG, 2001, J ANXIETY DISORD, V15, P131, DOI 10.1016/S0887-6185(00)00047-5
   Jacob RG, 2001, CURR OPIN NEUROL, V14, P41, DOI 10.1097/00019052-200102000-00007
   Kalin Ned H, 2004, PSYCHOPHARMACOL BULL, V38, P8
   KAUFMAN KR, 2005, MED ENG PHYS 0722, V0, P0
   KLEMENHAGEN KC, 2005, NEUROPSYCHOPHAR 0525, V0, P0
   Longridge NS, 2005, OTOL NEUROTOL, V26, P695, DOI 10.1097/01.mao.0000178152.21634.6d
   Mayou R, 2005, AM J PSYCHIAT, V162, P847, DOI 10.1176/appi.ajp.162.5.847
   Neuhauser H, 2004, CEPHALALGIA, V24, P83, DOI 10.1111/j.1468-2982.2004.00662.x
   Olsson CA, 2005, PSYCHIAT GENET, V15, P109, DOI 10.1097/00041444-200506000-00007
   Pavlou M, 2004, J NEUROL, V251, P983, DOI 10.1007/s00415-004-0476-2
   PERNA G, 2005, NEUROPSYCHOPHAR 0720, V0, P0
   Pezawas L, 2005, NAT NEUROSCI, V8, P828, DOI 10.1038/nn1463
   Schinka JA, 2004, MOL PSYCHIATR, V9, P197, DOI 10.1038/sj.mp.4001405
   Schwartz CE, 2003, SCIENCE, V300, P1952, DOI 10.1126/science.1083703
   Simon NM, 2005, PSYCHOSOMATICS, V46, P334, DOI 10.1176/appi.psy.46.4.334
   Smoller JW, 2005, BIOL PSYCHIAT, V57, P1485, DOI 10.1016/j.biopsych.2005.02.018
   Staab JP, 2005, ARCH OTOLARYNGOL, V131, P675, DOI 10.1001/archotol.131.8.675
   Staab JP, 2004, LARYNGOSCOPE, V114, P1637, DOI 10.1097/00005537-200409000-00025
   Staab JP, 2003, LARYNGOSCOPE, V113, P1714, DOI 10.1097/00005537-200310000-00010
   Staab JP, 2002, LARYNGOSCOPE, V112, P1346, DOI 10.1097/00005537-200208000-00005
   Staab JP, 2002, ARCH OTOLARYNGOL, V128, P554, DOI 10.1001/archotol.128.5.554
   STAAB JP, 2005, ANN M E SECT AM LARY, V0, P0
   Staab JR, 2005, PSYCHIAT ANN, V35, P330
   Treleaven J, 2005, J REHABIL MED, V37, P224, DOI 10.1080/16501970510027989
NR 43
TC 100
Z9 120
U1 0
U2 17
PU LIPPINCOTT WILLIAMS & WILKINS
PI PHILADELPHIA
PA TWO COMMERCE SQ, 2001 MARKET ST, PHILADELPHIA, PA 19103 USA
SN 1350-7540
EI 1473-6551
J9 CURR OPIN NEUROL
JI Curr. Opin. Neurol.
PD FEB 15
PY 2006
VL 19
IS 1
BP 41
EP 48
DI 10.1097/01.wco.0000198102.95294.1f
PG 8
WC Clinical Neurology; Neurosciences
SC Neurosciences & Neurology
GA 013CT
UT WOS:000235387900007
PM 16415676
DA 2025-12-18
ER

PT J
AU Pavlou, M
   Davies, RA
   Bronstein, AM
AF Pavlou, Marousa
   Davies, Rosalyn A.
   Bronstein, Adolfo M.
TI The assessment of increased sensitivity to visual stimuli in patients with chronic dizziness
SO JOURNAL OF VESTIBULAR RESEARCH-EQUILIBRIUM & ORIENTATION
LA English
DT Article
DE visual vertigo; posturography; rod and frame; vestibular rehabilitation
ID phobic postural vertigo; field-dependence; balance control; anxiety; rehabilitation; posturography; information; neurotology; strategy; disorder
AB Patients with chronic vestibular dysfunction often experience visually-induced aggravation of dizzy symptoms (visual vertigo; VV). The Situational Characteristics Questionnaire (SCQ), Computerized Dynamic Posturography or Rod and Frame Test (RFT) are used to assess VV symptoms. This study evaluates whether correlations exist between these three tests, their ability to identify patients with VV and whether emotional state correlates with VV symptoms. Tests were completed by 20 normal controls (Group NC), 20 patients with vestibular dysfunction plus VV (Group VV) and 13 without VV (Group NVV). Additionally, the Vertigo Symptom Scale (VSS-V) was applied to quantify general, non-visually induced vertigo (dizziness, lightheadedness and/or spinning) and imbalance. Autonomic (VSS-A) and psychological symptoms (Hospital Anxiety and Depression questionnaire; HAD) were also assessed. With the SCQ 100% of Group VV scored outside normal ranges and scores differed significantly between Group VV and both Groups NC and NVV. RFT values were not significantly different between groups; only 15% of patients scored outside normal ranges. Posturography scores were abnormal for 50% of patients; significant differences were noted between Groups NC and VV for composite scores and ratios 3/1, 4/1, 5/1 and 6/1 (indicative of abnormal sensory re-weighting). There were no correlations between the three data sets in patients. Anxiety and depression scores significantly differed between Groups NC and VV but not between patient groups; this indicates that psychological symptoms may be present in either patient group. The SCQ can be used to corroborate an initial clinical diagnosis of VV and quantify its severity in patients with vestibular dysfunction. Posturography data suggested patients with VV have a sensory re-weighting abnormality. The rod and frame test results and posturography findings agree less with the clinical diagnosis of VV. Psychological symptoms may need to be addressed.
C1 Kings Coll London, Sch Biomed & Hlth Sci, Acad Dept Physiotherapy, London SE1 1UL, England.
   Univ London Imperial Coll Sci Technol & Med, Acad Dept Neurootol, Div Neurosci & Psychol Med, London, England.
   Natl Hosp Neurol & Neurosurg, London WC1N 3BG, England.
C3 University of London; King's College London; Imperial College London; University of London; University College London; UCL Medical School; University College London Hospitals NHS Foundation Trust; National Hospital for Neurology & Neurosurgery
RP Pavlou, M (corresponding author), Kings Coll London, Sch Biomed & Hlth Sci, Acad Dept Physiotherapy, Room 3-22 Shepherds House,Guys Campus, London SE1 1UL, England.
EM marousa.pavlou@kcl.ac.uk
FU MRC [MC_U950770497] Funding Source: UKRI; Medical Research Council [MC_U950770497, G0600183] Funding Source: researchfish; Medical Research Council [MC_U950770497, G0600183] Funding Source: Medline
CR Azulay JP, 2002, PERCEPT MOTOR SKILL, V95, P1106, DOI 10.2466/PMS.95.7.1106-1114
   Black FO, 2000, AM J OTOL, V21, P543
   Bonan IV, 2004, ARCH PHYS MED REHAB, V85, P268, DOI 10.1016/j.apmr.2003.06.017
   Borger LL, 1999, J VESTIBUL RES-EQUIL, V9, P197
   BRANDT T, 1994, J NEUROL, V241, P191, DOI 10.1007/BF00863767
   BRONSTEIN AM, 1995, J NEUROL NEUROSUR PS, V59, P472, DOI 10.1136/jnnp.59.5.472
   BURGNEAY J, 1997, J AUDIOL MED, V6, P79
   DYK RB, 1965, CHILD DEV, V36, P21, DOI 10.2307/1126779
   EAGGER S, 1992, J NEUROL NEUROSUR PS, V55, P383, DOI 10.1136/jnnp.55.5.383
   Ernst MO, 2002, NATURE, V415, P429, DOI 10.1038/415429a
   FRIEDMANN G, 1970, BRAIN, V93, P313, DOI 10.1093/brain/93.2.313
   Furman JM, 2001, J ANXIETY DISORD, V15, P9, DOI 10.1016/S0887-6185(00)00040-2
   Grunfeld EA, 2003, INT J AUDIOL, V42, P161, DOI 10.3109/14992020309090425
   Guerraz M, 2001, BRAIN, V124, P1646, DOI 10.1093/brain/124.8.1646
   Hafstrom A, 2004, NEUROREPORT, V15, P2201, DOI 10.1097/00001756-200410050-00011
   HILLIS JM, 2003, J OPT SCO AM A, V20, P1391
   Isableu B, 1997, EXP BRAIN RES, V114, P584, DOI 10.1007/PL00005667
   Isableu B, 2003, EXP BRAIN RES, V150, P208, DOI 10.1007/s00221-003-1446-0
   Isableu B, 1998, HUM MOVEMENT SCI, V17, P367, DOI 10.1016/S0167-9457(98)00005-0
   Jacob RG, 1997, PSYCHOSOM MED, V59, P323, DOI 10.1097/00006842-199705000-00016
   Jacob RG, 1989, J ANXIETY DISORD, V3, P117, DOI 10.1016/0887-6185(89)90006-6
   Longridge NS, 2002, J OTOLARYNGOL, V31, P5, DOI 10.2310/7070.2002.19125
   Luyat M, 1997, ACTA PSYCHOL, V95, P181, DOI 10.1016/S0001-6918(96)00015-7
   MCKENNA L, 1991, CLIN OTOLARYNGOL, V16, P452, DOI 10.1111/j.1365-2273.1991.tb01038.x
   *NEUROCOM INT INC, 1999, EQ SYST VERS 7 0 SEN, V0, P0
   PAGE NGR, 1985, J NEUROL NEUROSUR PS, V48, P729, DOI 10.1136/jnnp.48.8.729
   Pavlou M, 2004, J NEUROL, V251, P983, DOI 10.1007/s00415-004-0476-2
   Querner V, 2000, NEUROSCI LETT, V285, P21, DOI 10.1016/S0304-3940(00)01008-9
   Rine RM, 2004, INT J PEDIATR OTORHI, V68, P1141, DOI 10.1016/j.ijporl.2004.04.007
   SHUMWAYCOOK A, 1990, NEUROL CLIN, V8, P441, DOI 10.1016/S0733-8619(18)30366-9
   Staab JP, 2003, LARYNGOSCOPE, V113, P1714, DOI 10.1097/00005537-200310000-00010
   Staab JP, 2006, CURR OPIN NEUROL, V19, P41, DOI 10.1097/01.wco.0000198102.95294.1f
   Tsang WW, 2004, ARCH PHYS MED REHAB, V85, P129, DOI 10.1016/j.apmr.2003.02.002
   Vibert D, 1999, J VESTIBUL RES-EQUIL, V9, P145
   Whitney SL, 2006, CYBERPSYCHOL BEHAV, V9, P152, DOI 10.1089/cpb.2006.9.152
   WITKIN HA, 1959, SCI AM, V200, P50, DOI 10.1038/scientificamerican0259-50
   WITKIN HA, 1977, PSYCHOL BULL, V84, P661, DOI 10.1037/0033-2909.84.4.661
   WITKIN HA, 1949, T NEW YORK ACAD SCI, V12, P22, DOI 10.1111/j.2164-0947.1949.tb01862.x
   WITKIN HA, 1948, J EXP PSYCHOL, V38, P762, DOI 10.1037/h0053671
   YARDLEY L, 1992, J PSYCHOSOM RES, V36, P731, DOI 10.1016/0022-3999(92)90131-K
   Yardley L, 1998, BRIT J GEN PRACT, V48, P1136
   ZIGMOND AS, 1983, ACTA PSYCHIAT SCAND, V67, P361, DOI 10.1111/j.1600-0447.1983.tb09716.x
NR 43
TC 64
Z9 74
U1 1
U2 14
PU IOS PRESS
PI AMSTERDAM
PA NIEUWE HEMWEG 6B, 1013 BG AMSTERDAM, NETHERLANDS
SN 0957-4271
EI 1878-6464
J9 J VESTIBUL RES-EQUIL
JI J. Vestib. Res.-Equilib. Orientat.
PD JUN 15
PY 2006
VL 16
IS 4-5
BP 223
EP 231
DI 
PG 9
WC Neurosciences; Otorhinolaryngology
SC Neurosciences & Neurology; Otorhinolaryngology
GA 193CX
UT WOS:000248252500009
PM 17538212
DA 2025-12-18
ER

PT J
AU Krafczyk, S
   Tietze, S
   Swoboda, W
   Valkovic, P
   Brandt, T
AF Krafczyk, Siegbert
   Tietze, Simon
   Swoboda, Walter
   Valkovic, Peter
   Brandt, Thomas
TI Artificial neural network: A new diagnostic posturographic tool for disorders of stance
SO CLINICAL NEUROPHYSIOLOGY
LA English
DT Article
DE upright stance; posturography; artificial neural network; neurological diseases; back-propagation-algorithm
ID phobic postural vertigo; vestibular neuritis; body sway; quantification; normals; model
AB Objective: To determine the accuracy of diagnoses made with artificial neural network techniques (ANNW) that identify postural sway patterns typical for balance disorders. Methods: Body sway was measured by means of posturography during 10 test conditions of increasing difficulty. From a database of 676 subjects 60 training cases (TCs) and 60 validation cases (VCs) were selected in which the following diagnoses had been established clinically: normal subject (NS), postural phobic vertigo (PPV), anterior lobe cerebellar atrophy (CA), primary orthostatic tremor (OT), and acute unilateral vestibular neuritis (VN). A standard 3-layer feed-forward ANNW, using the backpropagation algorithm, was trained with TCs, validated with VCs, and its accuracy tested on 5 new cases. Results: ANNW differentiated the established diagnoses with an overall sensitivity and specificity of 0.93. Sensitivity and specificity were I for NS and OT; for PPV, 0.87 and 0.96; for CA, 1 and 0.98; and for VN, 0.8 and 0.98, respectively. New subjects were identified with ANNW output variables of the true diagnoses between 0.73 and 1. Conclusions: ANNW differentiates postural sway patterns of several distinct clinical balance disorders with high sensitivity and specificity. Once designed and tested ANNW could be considered a black box, which each examiner can apply to predict a specific diagnosis even without a clinical examination. Significance: A promising diagnostic tool for disorders of upright stance in selected neurological disorders. (c) 2006 International Federation of Clinical Neurophysiology. Published by Elsevier Ireland Ltd. All rights reserved.
C1 Univ Munich, Dept Neurol, D-81377 Munich, Germany.
   Comenius Univ, Sch Med, Dept Neurol 2, Bratislava, Slovakia.
C3 University of Munich; Comenius University Bratislava
RP Krafczyk, S (corresponding author), Univ Munich, Dept Neurol, Marchioninistr 15, D-81377 Munich, Germany.
EM krafczyk@brain.nefo.med.uni-muenchen.de
CR BRANDT T, 1981, ANN NY ACAD SCI, V374, P636, DOI 10.1111/j.1749-6632.1981.tb30907.x
   Bronstein AM, 1999, CURR OPIN NEUROL, V12, P5, DOI 10.1097/00019052-199902000-00002
   DICHGANS J, 1976, AGRESSOLOGIE, V17, P15
   DIENER HC, 1984, ELECTROEN CLIN NEURO, V57, P134, DOI 10.1016/0013-4694(84)90172-X
   Dreiseitl S, 2002, J BIOMED INFORM, V35, P352, DOI 10.1016/S1532-0464(03)00034-0
   Duda RO, 2001, PATTERN CLASSIFICATION, V0, P517
   Hahn ME, 2005, ANN BIOMED ENG, V33, P811, DOI 10.1007/s10439-005-2867-7
   HUFSCHMIDT A, 1980, ARCH PSYCHIAT NERVEN, V228, P135, DOI 10.1007/BF00365601
   Jeffery KJ, 1997, AM J PSYCHIAT, V154, P156
   Krafczyk S, 1999, NEUROSCI LETT, V259, P149, DOI 10.1016/S0304-3940(98)00917-3
   Loch T, 1999, PROSTATE, V39, P198
   Ohno-Machado L, 1999, AM J PHYS MED REHAB, V78, P392, DOI 10.1097/00002060-199907000-00022
   Querner V, 2000, NEUROSCI LETT, V285, P21, DOI 10.1016/S0304-3940(00)01008-9
   Schöllhorn WI, 2004, CLIN BIOMECH, V19, P876, DOI 10.1016/j.clinbiomech.2004.04.005
   Strupp M, 1999, ADV OTO-RHINO-LARYNG, V55, P111
   Strupp M, 1998, NEUROLOGY, V51, P838, DOI 10.1212/WNL.51.3.838
   Yarrow K, 2001, GAIT POSTURE, V13, P27, DOI 10.1016/S0966-6362(00)00097-7
NR 17
TC 79
Z9 91
U1 0
U2 3
PU ELSEVIER IRELAND LTD
PI CLARE
PA ELSEVIER HOUSE, BROOKVALE PLAZA, EAST PARK SHANNON, CO, CLARE, 00000, IRELAND
SN 1388-2457
EI 
J9 CLIN NEUROPHYSIOL
JI Clin. Neurophysiol.
PD AUG 15
PY 2006
VL 117
IS 8
BP 1692
EP 1698
DI 10.1016/j.clinph.2006.04.022
PG 7
WC Clinical Neurology; Neurosciences
SC Neurosciences & Neurology
GA 075HY
UT WOS:000239876700008
PM 16797231
DA 2025-12-18
ER

PT J
AU Best, C
   Eckhardt-Henn, A
   Diener, G
   Bense, S
   Breuer, P
   Dieterich, M
AF Best, C
   Eckhardt-Henn, A
   Diener, G
   Bense, S
   Breuer, P
   Dieterich, M
TI Interaction of somatoform and vestibular disorders
SO JOURNAL OF NEUROLOGY NEUROSURGERY AND PSYCHIATRY
LA English
DT Article
ID phobic postural vertigo; panic disorder; ocular torsion; body sway; dizziness; symptoms; anxiety; agoraphobia; task
AB Background: The high coincidence of organic vestibular and somatoform vertigo syndromes has appeared to support pathogenic models showing a strong linkage between them. It was hypothesised that a persisting vestibular dysfunction causes the development of anxiety disorders. Objective: To determine the relation between vestibular deficits and somatoform vertigo disorders in an interdisciplinary prospective study. Methods: Participants were divided into eight diagnostic groups: healthy volunteers (n = 26) and patients with benign paroxysmal positioning vertigo (BPPV, n = 11), vestibular neuritis (n = 11), Meniere's disease (n = 7), vestibular migraine (n = 15), anxiety (n = 23), depression (n = 12), or somatoform disorders (n = 22). Neuro-otological diagnostic procedures included electro-oculography with rotatory and caloric testing, orthoptic examination with measurements of subjective visual vertical (SVV) and ocular torsion, and a neurological examination. Psychosomatic diagnostic procedures comprised interviews and psychometric instruments. Results: Patients with BPPV (35.3%) and with vestibular neuritis (52.2%) had pathological test values on caloric irrigation (p < 0.001). Otolith dysfunction with pathological tilts of SVV and ocular torsion was found only in patients with vestibular neuritis (p < 0.001). Patients with Meniere's disease, vestibular migraine, and psychiatric disorders showed normal parameters for vestibular testing but pathological values for psychometric measures. There was no correlation between pathological neurological and pathological psychometric parameters. Conclusions: High anxiety scores are not a result of vestibular deficits or dysfunction. Patients with Meniere's disease and vestibular migraine but not vestibular deficits showed the highest psychiatric comorbidity. Thus the course of vertigo syndromes and the possibility of a pre-existing psychopathological personality should be considered pathogenic factors in any linkage between organic and psychometric vertigo syndromes.
C1 Johannes Gutenberg Univ Mainz, Dept Neurol, D-55101 Mainz, Germany.
   Johannes Gutenberg Univ Mainz, Dept Psychosomat Med & Psychotherapy, D-55101 Mainz, Germany.
   Univ Gottingen, Dept Psychol, D-3400 Gottingen, Germany.
C3 Johannes Gutenberg University of Mainz; Johannes Gutenberg University of Mainz; University of Gottingen
RP Best, C (corresponding author), Johannes Gutenberg Univ Mainz, Dept Neurol, Langenbeckstr 1, D-55101 Mainz, Germany.
EM bestc@uni-manz.de
CR Andersson G, 2003, OTOL NEUROTOL, V24, P289, DOI 10.1097/00129492-200303000-00026
   Balaban CD, 2001, J ANXIETY DISORD, V15, P53, DOI 10.1016/S0887-6185(00)00042-6
   BALOH RW, 2001, CLIN NEUROPHYSIOL, V0, P264
   BALOH RW, 2001, CLIN NEUROPHYSIOL, V0, P155
   BALOH RW, 2001, CLIN NEUROPHYSIOL, V0, P252
   BOEHMER A, 1999, ANN NY ACAD SCI, V871, P221
   BRANDT T, 2004, J VESTIBUL RES-EQUIL, V14, P150
   CEVETTE MJ, 1995, OTOLARYNG HEAD NECK, V112, P676, DOI 10.1016/S0194-5998(95)70175-3
   CLARK DB, 1994, AM J PSYCHIAT, V151, P1223
   CLARK DB, 1992, J ANXIETY DISORD, V6, P47, DOI 10.1016/0887-6185(92)90025-3
   CURTHOYS IS, 1991, EXP BRAIN RES, V85, P218
   DE LUCA CJ, 1987, J NEUROPHYSIOL, V58, P525, DOI 10.1152/jn.1987.58.3.525
   DICHGANS J, 1972, SCIENCE, V178, P1217, DOI 10.1126/science.178.4066.1217
   DIETERICH M, 1992, ANN NEUROL, V31, P399, DOI 10.1002/ana.410310409
   DIETERICH M, 1993, BRAIN, V116, P1095, DOI 10.1093/brain/116.5.1095
   DIETERICH M, 1993, ANN NEUROL, V33, P292, DOI 10.1002/ana.410330311
   EAGGER S, 1992, J NEUROL NEUROSUR PS, V55, P383, DOI 10.1136/jnnp.55.5.383
   Eckhardt-Henn A, 2005, NEUROL CLIN, V23, P731, DOI 10.1016/j.ncl.2005.01.008
   Eckhardt-Henn A, 2003, J ANXIETY DISORD, V17, P369, DOI 10.1016/S0887-6185(02)00226-8
   FitzGerald JE, 1997, BRIT J AUDIOL, V31, P275, DOI 10.3109/03005369709076799
   HELD R, 1975, VISION RES, V15, P357, DOI 10.1016/0042-6989(75)90083-8
   HONRUBIA V, 1994, VESTIBULAR REHABILIT, V0, P113
   Jacob RG, 2004, CLIN DISORDERS BALAN, V0, P245
   Jacob RG, 1997, PSYCHOSOM MED, V59, P323, DOI 10.1097/00006842-199705000-00016
   Jacob RG, 1996, AM J PSYCHIAT, V153, P503
   JACOB RG, 1985, AM J PSYCHIAT, V142, P715
   Jáuregui-Renaud K, 2001, NEUROSCI LETT, V298, P17, DOI 10.1016/S0304-3940(00)01731-6
   KAMEI T, 1974, CAN J OTOLARYNGOL, V3, P372
   Krafczyk S, 1999, NEUROSCI LETT, V259, P149, DOI 10.1016/S0304-3940(98)00917-3
   MCKENNA L, 1991, CLIN OTOLARYNGOL, V16, P452, DOI 10.1111/j.1365-2273.1991.tb01038.x
   MONSELL EM, 1995, OTOLARYNG HEAD NECK, V113, P181, DOI 10.1016/S0194-5998(95)70102-8
   Pollak L, 2003, ISR MED ASSOC J, V5, P720
   Querner V, 2000, NEUROSCI LETT, V285, P21, DOI 10.1016/S0304-3940(00)01008-9
   Querner V, 2002, EXP BRAIN RES, V143, P269, DOI 10.1007/s00221-001-0955-y
   Radtke A, 2000, LANCET, V356, P736, DOI 10.1016/S0140-6736(00)02635-0
   SKLARE DA, 1990, AM J OTOL, V11, P338
   Staab JP, 2003, LARYNGOSCOPE, V113, P1714, DOI 10.1097/00005537-200310000-00010
   STEIN MB, 1994, AM J PSYCHIAT, V151, P1697
   Strupp M, 2003, NERVENARZT, V74, P911, DOI 10.1007/s00115-003-1567-5
   SULLIVAN M, 1993, ARCH INTERN MED, V153, P1479, DOI 10.1001/archinte.153.12.1479
   SWINSON RP, 1993, COMPR PSYCHIAT, V34, P127, DOI 10.1016/0010-440X(93)90057-B
   WITTCHEN HU, 1989, ARCH GEN PSYCHIAT, V46, P437
   YARDLEY L, 1992, J PSYCHOSOM RES, V36, P731, DOI 10.1016/0022-3999(92)90131-K
   Yates BJ, 1998, J VESTIBUL RES-EQUIL, V8, P17
   Zheng YW, 2004, NEUROREPORT, V15, P1913, DOI 10.1097/00001756-200408260-00016
   ZIGMOND AS, 1983, ACTA PSYCHIAT SCAND, V67, P361, DOI 10.1111/j.1600-0447.1983.tb09716.x
NR 46
TC 123
Z9 135
U1 1
U2 15
PU BMJ PUBLISHING GROUP
PI LONDON
PA BRITISH MED ASSOC HOUSE, TAVISTOCK SQUARE, LONDON WC1H 9JR, ENGLAND
SN 0022-3050
EI 1468-330X
J9 J NEUROL NEUROSUR PS
JI J. Neurol. Neurosurg. Psychiatry
PD MAY 15
PY 2006
VL 77
IS 5
BP 658
EP 664
DI 10.1136/jnnp.2005.072934
PG 7
WC Clinical Neurology; Psychiatry; Surgery
SC Neurosciences & Neurology; Psychiatry; Surgery
GA 038QM
UT WOS:000237238000021
PM 16614028
DA 2025-12-18
ER
