# Supplementary material for: Evolution of Research on Persistent Postural-Perceptual Dizziness: A Bibliometric and Visualization Analysis from 1994 to 2025
Source: Audiol Res. 2026 Apr 1;16(2):52. doi: 10.3390/audiolres16020052 (PMC13113745; doi:10.3390/audiolres16020052)
Supplement: Supplementary file 1 [file audiolres-16-00052-s001.zip › results/output/download2007u3.txt]

PT J
AU Buchmann, J
   Arens, U
   Harke, G
   Smolenski, U
AF Buchmann, J.
   Arens, U.
   Harke, G.
   Smolenski, U.
TI Differential diagnosis of headache and prosopalgia in manual medicine
SO PHYSIKALISCHE MEDIZIN REHABILITATIONSMEDIZIN KURORTMEDIZIN
LA English
DT Article
DE headache; prosopalgia; functional disturbances of the locomotor system; trigger points; tender points; manual medicine; osteopathy
ID tension-type headache; randomized controlled-trial; neck-tongue-syndrome; myofascial trigger points; controlled clinical-trial; phobic postural vertigo; toxin type-a; cervicogenic headache; botulinum toxin; spinal manipulation
AB Headaches are one of the most frequent illnesses in Europe. In the classification of the International Headache Society headache and prosopalgias are not, however, taken into account sufficiently in relation to functional disturbances of the locomotor system. In this article, four manual-medical headache and prosopalgia syndromes are introduced: the orbitotemporal syndrome (OTS), orofacial syndrome (OFS), nasopharyngeal syndrome (NFS) and the laryngomediastinal syndrome (LMS). Differential diagnosis to migraine, trigeminoautonome headaches and to the tension headache is discussed in detail. This contribution tries to work out specific manual-medical disturbances in connection with typical pain and discomfort descriptions of patients, so represents the attempt of a manual-medical syndrome formation with respect to headache and prosopalgia.
C1 [Buchmann, J.] Univ Rostock, Zentrum Nervenheikunde, Klin Neurol Psychiat Psychosomat & Psychotherapie, D-18147 Rostock, Germany.
   [Arens, U.] Rehabil Klin Garder See, Lohmen, Germany.
   [Smolenski, U.] Univ Klinikum Jena, Inst Physiotherapie, Jena, Germany.
C3 University of Rostock; Friedrich Schiller University of Jena
RP Buchmann, J (corresponding author), Univ Rostock, Zentrum Nervenheikunde, Klin Neurol Psychiat Psychosomat & Psychotherapie, Gehlsheimer Str 20, D-18147 Rostock, Germany.
EM johannes.buchmann@med.uni-rostock.de
CR Agaibi CE, 2005, TRAUMA VIOLENCE ABUS, V6, P195, DOI 10.1177/1524838005277438
   Andrews R, 2005, TEXT, V25, P145, DOI 10.1515/text.2005.25.1.145
   Badtke G, 1991, Z ARZTL FORTBILD (JENA), V85, P49
   Benito MB, 2007, INT J PEDIATR OTORHI, V71, P1007, DOI 10.1016/j.ijporl.2007.02.014
   Boes C, 2005, CEPHALALGIA, V25, P241, DOI 10.1111/j.1468-2982.2004.00925.x
   BORODY C, 2004, PHYSL THERAPEUTICS, V27, P0
   Bove G, 1998, JAMA-J AM MED ASSOC, V280, P1576, DOI 10.1001/jama.280.18.1576
   Brandt T, 1997, NERVENARZT, V68, P848, DOI 10.1007/s001150050205
   Brandt Thomas, 1996, NEUROLOGY, V46, P1515
   Buchmann J, 2007, MAN MED, V45, P21, DOI 10.1007/s00337-006-0477-6
   Buchmann J, 2005, AM J PHYS MED REHAB, V84, P251, DOI 10.1097/01.PHM.0000156895.80533.C1
   BUCHMANN J, 1998, MANUELLE MED, V36, P32
   Campos CR, 2007, J HEADACHE PAIN, V8, P180, DOI 10.1007/s10194-007-0387-6
   Chedrawi AK, 2000, PEDIATR NEUROL, V22, P397, DOI 10.1016/S0887-8994(00)00139-9
   Chung T, 2005, EMERG RADIOL, V11, P375, DOI 10.1007/s10140-005-0427-y
   Diener HC, 2006, LANCET NEUROL, V5, P310, DOI 10.1016/S1474-4422(06)70382-9
   Endres HG, 2007, DTSCH ARZTEBL, V104, P0
   EVERS S, 2006, DTSCH ARZTEBLATT, V103, P0
   Evers S, 2003, ZERVIKOGENER KOPFSCH, V0, P81
   Evers S, 2007, NEUROTRANSMITTER, V2, P62
   Farinelli Ivano, 2006, J HEADACHE PAIN, V7, P407, DOI 10.1007/s10194-006-0344-9
   Fernández-de-las-Peñas C, 2006, CEPHALALGIA, V26, P1061, DOI 10.1111/j.1468-2982.2006.01162.x
   Fernández-de-las-Peñas C, 2006, CLIN J PAIN, V22, P278, DOI 10.1097/01.ajp.0000173017.64741.86
   Fernández-de-las-Peñas C, 2006, MANUAL THER, V11, P225, DOI 10.1016/j.math.2006.07.003
   Gaul C, 2006, NERVENARZT, V77, P478, DOI 10.1007/s00115-005-2049-8
   Geis C, 2006, SCHMERZ, V20, P498, DOI 10.1007/s00482-006-0486-3
   Geoghegan T, 2005, IR MED J, V98, P126
   Grunnet-Nilsson N, 2000, UGESKR LAEGER, V162, P174
   Hall T, 2004, MANUAL THER, V9, P197, DOI 10.1016/j.math.2004.04.004
   Haloi AK, 2006, PEDIATR RADIOL, V36, P987, DOI 10.1007/s00247-006-0243-x
   Hammill JM, 1996, HEADACHE, V36, P149, DOI 10.1046/j.1526-4610.1996.3603149.x
   Hartman SE, 2002, PHYS THER, V82, P1146, DOI 10.1093/ptj/82.11.1146
   Hassler W, 2007, DTSCH ARZTEBL, V104, P0
   Heckmann JG, 2006, NERVENARZT, V77, P952, DOI 10.1007/s00115-006-2124-9
   HEIFETZ MD, 1981, J NEUROSURG, V55, P811, DOI 10.3171/jns.1981.55.5.0811
   Hobson DE, 1997, HEADACHE, V37, P253, DOI 10.1046/j.1526-4610.1997.3704253.x
   Hobson W H, 1996, J MANIPULATIVE PHYSIOL THER, V19, P278
   Huang YC, 2007, J NEUROL SCI, V253, P90, DOI 10.1016/j.jns.2006.11.019
   Hugger A, 2007, SCHMERZ, V21, P116, DOI 10.1007/s00482-007-0532-9
   Hugger A, 2006, GESICHTS KOPFSCHMERZ, V0, P0
   Ide N, 2000, INT J EMERG MENT HEALTH, V2, P43
   Iro H, 2006, BRIT J HOSP MED, V67, P24, DOI 10.12968/hmed.2006.67.1.20323
   Jiménez S, 2007, J NEUROSURG-SPINE, V6, P77, DOI 10.3171/spi.2007.6.1.15
   Karch D, 2000, AKTUELLE NEUROPADIAT, V0, P545
   Kim JH, 2007, J NEUROSCI, V27, P4995, DOI 10.1523/JNEUROSCI.0716-07.2007
   KORFEL A, 2007, DTSCH ARZTEBL, V104, P0
   La Mantia L, 2006, CEPHALALGIA, V26, P772, DOI 10.1111/j.1468-2982.2006.01115.x
   LEWITT K, 2006, MANUELLE MED, V44, P0
   Linde K, 2005, JAMA-J AM MED ASSOC, V293, P2118, DOI 10.1001/jama.293.17.2118
   MAY E, 2005, SCHMERZ, V19, P225
   Mense S, 2006, PHYS MED REHAB KUROR, V16, P212, DOI 10.1055/s-2006-932660
   MOCKEL E, 2006, HDB PADIAT OSTEOPATH, V1, P0
   Montes C, 2005, PAIN, V113, P223, DOI 10.1016/j.pain.2004.09.044
   Mumenthaler M, 2005, NEUROLOGISCHE DIFFER, V0, P0
   Nelson CF, 1998, J MANIP PHYSIOL THER, V21, P511
   Nelson Kenneth E, 2001, JOURNAL OF THE AMERICAN OSTEOPATHIC ASSOCIATION, V101, P163
   Nieschalk M, 2006, GESICHTS KOPFSCHMERZ, V0, P0
   Nilsson N, 1997, J MANIPULATIVE PHYSIOL THER, V20, P326
   Nilsson N, 2000, J MANIP PHYSIOL THER, V23, P288, DOI 10.1016/S0161-4754(00)90176-3
   NILSSON N, 1995, J MANIP PHYSIOL THER, V18, P435
   ORRELL RW, 1994, J NEUROL NEUROSUR PS, V57, P348, DOI 10.1136/jnnp.57.3.348
   Owens GP, 2005, INT J GERIATR PSYCH, V20, P1118, DOI 10.1002/gps.1408
   Padberg M, 2004, CEPHALALGIA, V24, P675, DOI 10.1111/j.1468-2982.2004.00738.x
   PAULUS W, 1998, SCHMERZSYNDROME KOPF, V0, P0
   PFAFFENRATH V, 1993, CEPHALALGIA, V13, P84, DOI 10.1177/0333102493013S1218
   Pfaffenrath V, 2003, ZERVIKOGENER KOPFSCH, V0, P68
   Reissmann DR, 2007, SCHMERZ, V21, P131, DOI 10.1007/s00482-006-0518-z
   Reuter U, 2006, J NEUROL, V253, P724, DOI 10.1007/s00415-006-0099-x
   Schindler HJ, 2007, SCHMERZ, V21, P102, DOI 10.1007/s00482-006-0514-3
   Schmidt D, 2006, OPHTHALMOLOGE, V103, P293, DOI 10.1007/s00347-006-1328-5
   Silberstein SD, 2005, MAYO CLIN PROC, V80, P1126, DOI 10.4065/80.9.1126
   Sjaastad O, 2006, CEPHALALGIA, V26, P233, DOI 10.1111/j.1468-2982.2006.00926.x
   Steiner J, 2007, NERVENARZT, V78, P198, DOI 10.1007/s00115-006-2234-4
   Stovner LJ, 2006, CURR OPIN NEUROL, V19, P281, DOI 10.1097/01.wco.0000227039.16071.92
   Tanaka M, 2002, ACTA OTO-LARYNGOL, V122, P142, DOI 10.1080/00016480260046535
   Tepper SJ, 2004, HEADACHE, V44, P794, DOI 10.1111/j.1526-4610.2004.04147.x
   Torelli Paola, 2006, ACTA BIOMED, V77, P4
   Türps JC, 2006, SCHMERZ, V20, P481, DOI 10.1007/s00482-006-0472-9
   Vernon H, 1999, COMPLEMENT THER MED, V7, P142
   Vinik Aaron I, 2003, COMPREHENSIVE THERAPY, V29, P130, DOI 10.1385/COMP:29:2-3:130
   Vogl TJ, 2003, RADIOLOGE, V43, P161, DOI 10.1007/s00117-003-0861-3
   Yang K, 1996, J MANIPULATIVE PHYSIOL THER, V19, P282
   Zakrzewska JM, 2001, BRIT J ORAL MAX SURG, V39, P103, DOI 10.1054/bjom.2000.0605
   ZANAKIS MF, 1996, 40 ANN AOA RES C ABS, V96, P0
   ZANAKIS MF, 1996, 40 ANN AOA RES C ABS, V96, P761
   ZANAKIS MF, 1996, 40 ANN AOA RES C ABS, V96, P0
   ZANAKIS MF, 1996, 40 ANN AOA RES C ABS, V96, P0
   ZANAKIS MF, 1996, 40 ANN AOA RES C ABS, V96, P0
   ZANAKIS MF, 1996, 40 ANN AOA RES C ABS, V96, P0
NR 89
TC 10
Z9 10
U1 0
U2 7
PU GEORG THIEME VERLAG KG
PI STUTTGART
PA RUDIGERSTR 14, D-70469 STUTTGART, GERMANY
SN 0940-6689
EI 1439-085X
J9 PHYS MED REHAB KUROR
JI Physik. Med. Rehabilitationsmed. Kurort.
PD DEC 15
PY 2007
VL 17
IS 6
BP 334
EP 347
DI 10.1055/s-2007-991144
PG 14
WC Rehabilitation; Sport Sciences
SC Rehabilitation; Sport Sciences
GA 249RW
UT WOS:000252248400004
DA 2025-12-18
ER

PT J
AU Holmberg, J
   Karlberg, M
   Harlacher, U
   Magnusson, M
AF Holmberg, Johan
   Karlberg, Mikael
   Harlacher, Uwe
   Magnusson, Mans
TI One-year follow-up of cognitive behavioral therapy for phobic postural vertigo
SO JOURNAL OF NEUROLOGY
LA English
DT Article
DE dizziness; anxiety; posture vestibular disorder
ID vestibular rehabilitation; body sway; panic disorder; dizzy patients; dizziness; agoraphobia; handicap; anxiety; scale
AB Background Phobic postural vertigo is characterized by dizziness in standing and walking despite normal clinical balance tests. Patients sometimes exhibit anxiety reactions and avoidance behavior to specific stimuli. Different treatments are possible for PPV, including vestibular rehabilitation exercises, pharmacological treatment, and cognitive behavioral therapy. We recently reported significant benefits of cognitive behavioural therapy for patients with phobic postural vertigo. This study presents the results of a one-year follow-up of these patients. Methods Swedish translations of the following questionnaires were administered: (Dizziness Handicap Inventory, Vertigo Symptom Scale, Vertigo Handicap Questionnaire, and Hospital Anxiety and Depression Scale) were administered to 20 patients (9 men and 11 women; mean age 43 years, range 23-59 years) one year after completion of cognitive behavioral therapy. Results Test results were similar to those obtained before treatment, showing that no significant treatment effects remained. Conclusion Cognitive behavioral therapy has a limited long-term effect on phobic postural vertigo. This condition is more difficult to treat than panic disorder with agoraphobia. Vestibular rehabilitation exercises and pharmacological treatment might be the necessary components of treatment.
C1 Univ Lund Hosp, Dept Otorhinolaryngol Head & Neck Surg, S-22731 Lund, Sweden.
   Univ Lund Hosp, Lund Orup Rehabil Ctr, S-22731 Lund, Sweden.
C3 Lund University; Skane University Hospital; Lund University; Skane University Hospital
RP Holmberg, J (corresponding author), Univ Lund Hosp, Dept Otorhinolaryngol Head & Neck Surg, S-22731 Lund, Sweden.
EM johan.holmberg@skane.se
CR Bakker A, 1998, J NERV MENT DIS, V186, P414, DOI 10.1097/00005053-199807000-00005
   BRANDT T, 1994, J NEUROL, V241, P191, DOI 10.1007/BF00863767
   Brandt Thomas, 1996, NEUROLOGY, V46, P1515
   Holmberg J, 2003, NEUROREPORT, V14, P1007, DOI 10.1097/01.wnr.0000070191.28954.a5
   HOLMBERG J, 2005, J NEUROL, V0, P0
   Huppert D, 2005, J NEUROL, V252, P564, DOI 10.1007/s00415-005-0699-x
   Jacob RG, 2001, J ANXIETY DISORD, V15, P131, DOI 10.1016/S0887-6185(00)00047-5
   JACOBSON GP, 1990, ARCH OTOLARYNGOL, V116, P424
   Krafczyk S, 1999, NEUROSCI LETT, V259, P149, DOI 10.1016/S0304-3940(98)00917-3
   Mendel B, 1999, CLIN OTOLARYNGOL, V24, P286, DOI 10.1046/j.1365-2273.1999.00261.x
   Pavlou M, 2004, J NEUROL, V251, P983, DOI 10.1007/s00415-004-0476-2
   Querner V, 2002, EXP BRAIN RES, V143, P269, DOI 10.1007/s00221-001-0955-y
   Staab JP, 2004, LARYNGOSCOPE, V114, P1637, DOI 10.1097/00005537-200409000-00025
   VanBalkom AJLM, 1997, J NERV MENT DIS, V185, P510, DOI 10.1097/00005053-199708000-00006
   YARDLEY L, 1992, J PSYCHOSOM RES, V36, P731, DOI 10.1016/0022-3999(92)90131-K
   Yardley L, 1998, CLIN OTOLARYNGOL, V23, P442, DOI 10.1046/j.1365-2273.1998.00179.x
   YARDLEY L, 1992, CLIN OTOLARYNGOL, V17, P231, DOI 10.1111/j.1365-2273.1992.tb01833.x
   YARDLEY L, 1994, BRIT MED J, V308, P1252, DOI 10.1136/bmj.308.6939.1252
   ZIGMOND AS, 1983, ACTA PSYCHIAT SCAND, V67, P361, DOI 10.1111/j.1600-0447.1983.tb09716.x
NR 19
TC 58
Z9 72
U1 0
U2 9
PU DR DIETRICH STEINKOPFF VERLAG
PI DARMSTADT
PA PO BOX 10 04 62, D-64204 DARMSTADT, GERMANY
SN 0340-5354
EI 
J9 J NEUROL
JI J. Neurol.
PD SEP 15
PY 2007
VL 254
IS 9
BP 1189
EP 1192
DI 10.1007/s00415-007-0499-6
PG 4
WC Clinical Neurology
SC Neurosciences & Neurology
GA 216QD
UT WOS:000249893200005
PM 17676355
DA 2025-12-18
ER

PT J
AU Staab, JP
   Ruckenstein, MJ
AF Staab, Jeffrey P.
   Ruckenstein, Michael J.
TI Expanding the differential diagnosis of chronic dizziness
SO ARCHIVES OF OTOLARYNGOLOGY-HEAD & NECK SURGERY
LA English
DT Article
ID anxiety; migraine; vertigo; disorders; 1st
AB Objective: To improve treatment outcomes for patients with chronic dizziness by identifying clinical conditions associated with persistent symptoms and delineating key diagnostic features that differentiate its causes and direct attention to specific treatments. Design: Prospective cohort study from 1998 to 2004. Setting: Tertiary care balance center. Patients: A total of 345 men and women, aged 15 to 89 years, referred for evaluation of chronic dizziness (duration of :3 months) of uncertain cause. Interventions: Patients were systematically directed through multiple specialty examinations until definitive diagnoses were made. Main Outcome Measure: Final diagnoses associated with dizziness. Results: Nearly all patients with chronic subjective dizziness were diagnosed with psychiatric or neurologic illnesses. These included primary and secondary anxiety disorders (n = 206 [59.7%]) and central nervous system conditions (n = 133 [38.6%]), specifically migraine headaches, mild traumatic brain injuries, and neurally mediated dysautonomias. A small number of patients (6 [1.7%]) had dysrhythmias. Four of 5 patients with migraine or dysrhythmias had comorbid anxiety. Conclusions: Chronic dizziness has several common causes, including anxiety disorders, migraine, traumatic brain injuries, and dysautonomia, that require different treatments. Key features of the clinical history distinguish these illnesses from one another and from active neurotologic conditions. The high prevalence of secondary anxiety may give a false impression of psycho-gehicity.
C1 Univ Penn, Dept Psychiat, Philadelphia, PA 19104 USA.
   Univ Penn, Dept Otorhinolaryngol Head & Neck Surg, Philadelphia, PA 19104 USA.
   Univ Penn, Balance Ctr, Philadelphia, PA 19104 USA.
C3 University of Pennsylvania; University of Pennsylvania; University of Pennsylvania
RP Staab, JP (corresponding author), Univ Penn, Dept Psychiat, 3535 Market St Room 677, Philadelphia, PA 19104 USA.
EM jeffrey.staab@uphs.upenn.edu
CR [Anonymous], 1994, INT STAT CLASS DIS R, V0, P0
   Baloh RW, 2002, CURR OPIN NEUROL, V15, P17, DOI 10.1097/00019052-200202000-00004
   Baloh RW, 1999, POSTGRAD MED, V105, P161, DOI 10.3810/pgm.1999.02.555
   Brignole M, 2004, EUROPACE, V6, P467, DOI 10.1016/j.eupc.2004.08.008
   Cass SP, 1997, ANN OTO RHINOL LARYN, V106, P182, DOI 10.1177/000348949710600302
   Eckhardt-Henn A, 2003, J ANXIETY DISORD, V17, P369, DOI 10.1016/S0887-6185(02)00226-8
   First MB, 2002, STRUCTURED CLIN INTE, V0, P0
   Furman JM, 2005, J NEUROL NEUROSUR PS, V76, P1, DOI 10.1136/jnnp.2004.048926
   Godemann F, 2005, J PSYCHIATR RES, V39, P529, DOI 10.1016/j.jpsychires.2004.12.006
   Hoffer ME, 2004, OTOL NEUROTOL, V25, P135, DOI 10.1097/00129492-200403000-00009
   Holm L, 2005, J REHABIL MED, V37, P137, DOI 10.1080/16501970510027321
   Kessler RC, 2005, ARCH GEN PSYCHIAT, V62, P593, DOI 10.1001/archpsyc.62.6.593
   Lin J K, 1993, ZHONGHUA YI XUE ZA ZHI (TAIPEI), V51, P289
   Lipton RB, 2002, NEUROLOGY, V58, P885, DOI 10.1212/WNL.58.6.885
   Mittal VA, 2011, PSYCHIAT RES, V189, P158, DOI 10.1016/j.psychres.2011.06.006
   Pollak L, 2003, OTOLARYNG HEAD NECK, V128, P829, DOI 10.1016/S0194-5998(03)00454-6
   SORGE F, 1988, CEPHALALGIA, V8, P1, DOI 10.1046/j.1468-2982.1988.0801001.x
   Staab JP, 2005, ARCH OTOLARYNGOL, V131, P675, DOI 10.1001/archotol.131.8.675
   Staab JP, 2004, LARYNGOSCOPE, V114, P1637, DOI 10.1097/00005537-200409000-00025
   Staab JP, 2003, LARYNGOSCOPE, V113, P1714, DOI 10.1097/00005537-200310000-00010
   Staab JP, 2002, LARYNGOSCOPE, V112, P1346, DOI 10.1097/00005537-200208000-00005
NR 21
TC 154
Z9 189
U1 0
U2 11
PU AMER MEDICAL ASSOC
PI CHICAGO
PA 330 N WABASH AVE, STE 39300, CHICAGO, IL 60611-5885 USA
SN 0886-4470
EI 1538-361X
J9 ARCH OTOLARYNGOL
JI Arch. Otolaryngol. Head Neck Surg.
PD FEB 15
PY 2007
VL 133
IS 2
BP 170
EP 176
DI 10.1001/archotol.133.2.170
PG 7
WC Otorhinolaryngology; Surgery
SC Otorhinolaryngology; Surgery
GA 135TM
UT WOS:000244176400013
PM 17309987
DA 2025-12-18
ER
