# Supplementary material for: Evolution of Research on Persistent Postural-Perceptual Dizziness: A Bibliometric and Visualization Analysis from 1994 to 2025
Source: Audiol Res. 2026 Apr 1;16(2):52. doi: 10.3390/audiolres16020052 (PMC13113745; doi:10.3390/audiolres16020052)
Supplement: Supplementary file 1 [file audiolres-16-00052-s001.zip › results/output/download2008u4.txt]

PT J
AU Ödman, M
   Maire, R
AF Oedman, Micaela
   Maire, Raphael
TI Chronic subjective dizziness
SO ACTA OTO-LARYNGOLOGICA
LA English
DT Article
DE somatoform vertigo; psychogenic dizziness; psychiatric dizziness; anxiety
ID anxiety; vertigo; interface; balance
AB Conclusion. Chronic subjective dizziness (CSD) is frequent and affects twice as many women as men. Anxiety is a strong predisposing factor. The pathophysiologic concept of this disorder assumes that balance function and emotion share common neurologic pathways, which might explain that the balance disorder can provoke fear and vice versa, giving rise to a problem in perception of space and motion. In anxious patients this can turn into a space and motion phobia, with avoidance behaviour. Objective. CSD is a diagnosis based on the hypothesis of an interaction between the vestibular system and the psychiatric sphere. Patients complain of chronic imbalance, worsened by visual motion stimulation, and frequently suffer from anxiety. Vestibular examination reveals no anomalies. We evaluated the incidence and characteristics of CSD in patients referred to our neuro-otology centre (tertiary hospital outpatient clinic). Subjects and methods. This was a retrospective study of 1552 consecutive patients presenting with vertigo. CSD was diagnosed in 164 patients (female:male=111:53). Results. CSD represents 10.6% of the dizzy patients in our clinic. Psychiatric disorder, mainly anxiety, was found in 79.3% of the cases. Other frequently associated factors were fear of heights and former vestibular lesion (healed). In all, 79.0% of the patients with CSD had poor balance performance on dynamic posturography testing.
C1 [Oedman, Micaela] CHU Vaudois, Serv ORL & Chirurg Cervicofaciale, Dept Otorhinolaryngol & Cervicofacial Surg, CH-1011 Lausanne, Switzerland.
C3 University of Lausanne; Centre Hospitalier Universitaire Vaudois (CHUV)
RP Ödman, M (corresponding author), CHU Vaudois, Serv ORL & Chirurg Cervicofaciale, Dept Otorhinolaryngol & Cervicofacial Surg, Ave Bugnon, CH-1011 Lausanne, Switzerland.
EM Micaela.Oedman@chuv.ch
CR Balaban CD, 2001, J ANXIETY DISORD, V15, P27, DOI 10.1016/S0887-6185(00)00041-4
   Balaban CD, 2001, J ANXIETY DISORD, V15, P53, DOI 10.1016/S0887-6185(00)00042-6
   Brandt Thomas, 1996, NEUROLOGY, V46, P1515
   DRACHMAN DA, 1972, NEUROLOGY, V22, P323, DOI 10.1212/WNL.22.4.323
   Eckhardt-Henn A, 2003, J ANXIETY DISORD, V17, P369, DOI 10.1016/S0887-6185(02)00226-8
   Furman JM, 1997, NEUROLOGY, V48, P1161, DOI 10.1212/WNL.48.5.1161
   Furman JM, 2001, J ANXIETY DISORD, V15, P9, DOI 10.1016/S0887-6185(00)00040-2
   Jacob RG, 2001, CURR OPIN NEUROL, V14, P41, DOI 10.1097/00019052-200102000-00007
   JACOB RG, 1988, PSYCHIAT CLIN N AM, V11, P361
   Maire R, 2006, OTOL NEUROTOL, V27, P535, DOI 10.1097/00129492-200606000-00016
   Monzani D, 2001, J PSYCHOSOM RES, V50, P319, DOI 10.1016/S0022-3999(01)00208-2
   Nashner L, 1993, HDB BALANCE FUNCTION, V0, P280
   Redfern MS, 2001, J ANXIETY DISORD, V15, P81, DOI 10.1016/S0887-6185(00)00043-8
   Staab JP, 2005, ARCH OTOLARYNGOL, V131, P675, DOI 10.1001/archotol.131.8.675
   Staab JP, 2006, CURR OPIN NEUROL, V19, P41, DOI 10.1097/01.wco.0000198102.95294.1f
NR 15
TC 44
Z9 59
U1 0
U2 19
PU INFORMA HEALTHCARE
PI LONDON
PA TELEPHONE HOUSE, 69-77 PAUL STREET, LONDON EC2A 4LQ, ENGLAND
SN 0001-6489
EI 
J9 ACTA OTO-LARYNGOL
JI Acta Oto-Laryngol.
PD JUN 15
PY 2008
VL 128
IS 10
BP 1085
EP 1088
DI 10.1080/00016480701805455
PG 4
WC Otorhinolaryngology
SC Otorhinolaryngology
GA 346WF
UT WOS:000259099600005
PM 18607990
DA 2025-12-18
ER

PT J
AU Kalueff, AV
   Ishikawa, K
   Griffith, AJ
AF Kalueff, Allan V.
   Ishikawa, Kotaro
   Griffith, Andrew J.
TI Anxiety and otovestibular disorders: Linking behavioral phenotypes in men and mice
SO BEHAVIOURAL BRAIN RESEARCH
LA English
DT Review
DE anxiety spectrum disorders; vestibular and balance disorders; animal (experimental) models; behavioral phenotyping; genetic and pharmacological models; interplay; co-morbidity; otovestibular phenotypes
ID serotonin reuptake inhibitors; severe hearing impairment; phobic postural vertigo; vestibular dysfunction; inner-ear; balance control; panic disorder; spatial memory; animal-models; mouse models
AB Human anxiety and vestibular disorders have long been known to co-occur. Paralleling human clinical and non-clinical data, mounting genetic, pharmacological and behavioral evidence confirms that animal anxiety interplays and co-exists with vestibular/balance deficits. However, relatively few animal models have addressed the nature of this relationship. This paper examines side-by-side human psychiatric and otovestibular phenotypes with animal experimentation data, and outlines future directions of translational research in this field. Discussed here are recently developed specific animal models targeting this interplay, other traditional animal tests sensitive to altered anxiety and vestibular domains, and the existing problems with translation of animal data into human phenotypes. The role of hearing deficits and their contribution to anxiety and vestibular phenotypes are also outlined. Overall, the overlap between anxiety and balance disorders emerges as an important phenomenon in both animal and clinical studies, and may contribute markedly to the complexity of behavioral and physiological phenotypes. Animal experimental models that focus on the interplay between anxiety and vestibular disorders are needed to improve our understanding of this important biomedical problem. Published by Elsevier B.V.
C1 [Kalueff, Allan V.] NIMH, Clin Sci Lab, NIH, Bethesda, MD 20892 USA.
   [Ishikawa, Kotaro; Griffith, Andrew J.] NIDCD, Otolaryngol Branch, NIH, Rockville, MD USA.
C3 National Institutes of Health (NIH) - USA; NIH National Institute of Mental Health (NIMH); National Institutes of Health (NIH) - USA; NIH National Institute on Deafness & Other Communication Disorders (NIDCD)
RP Kalueff, AV (corresponding author), NIMH, Clin Sci Lab, NIH, Bldg 10,Room 3D41,10 Ctr Dr MSC 1264, Bethesda, MD 20892 USA.
EM kalueva@mail.nih.gov
FU National Institute on Deafness and Other Communication Disorders [ZIADC000060] Funding Source: NIH RePORTER; Intramural NIH HHS Funding Source: Medline
CR Adkin AL, 2002, EXP BRAIN RES, V143, P160, DOI 10.1007/s00221-001-0974-8
   Arendash GW, 2001, BRAIN RES, V891, P42, DOI 10.1016/S0006-8993(00)03186-3
   Balaban CD, 2004, BRAIN RES, V996, P126, DOI 10.1016/j.brainres.2003.10.026
   Balaban CD, 2002, PHYSIOL BEHAV, V77, P469, DOI 10.1016/S0031-9384(02)00935-6
   Balaban CD, 2001, ANN NY ACAD SCI, V942, P52
   Balaban CD, 2001, J ANXIETY DISORD, V15, P27, DOI 10.1016/S0887-6185(00)00041-4
   Balaban CD, 2001, J ANXIETY DISORD, V15, P53, DOI 10.1016/S0887-6185(00)00042-6
   Battaglia M, 2005, NEUROSCI BIOBEHAV R, V29, P169, DOI 10.1016/j.neubiorev.2004.06.013
   Black K, 2000, J PSYCHIATR NEUROSCI, V25, P255
   BLOOM D, 1994, ACTA OTO-LARYNGOL, V114, P387, DOI 10.3109/00016489409126075
   Boadas-Vaello P, 2005, TOXICOL SCI, V88, P456, DOI 10.1093/toxsci/kfi314
   Bolmont B, 2002, NEUROSCI LETT, V329, P96, DOI 10.1016/S0304-3940(02)00578-5
   Borsini F, 2002, PSYCHOPHARMACOLOGY, V163, P121, DOI 10.1007/s00213-002-1155-6
   Brandt T, 2005, BRAIN, V128, P2732, DOI 10.1093/brain/awh617
   Brandt T, 2000, J NEUROL, V247, P491, DOI 10.1007/s004150070146
   Bronstein AM, 2004, J NEUROL, V251, P381, DOI 10.1007/s00415-004-0410-7
   Bronstein AM, 2002, CURR OPIN NEUROL, V15, P1, DOI 10.1097/00019052-200202000-00001
   Brown LA, 2006, GAIT POSTURE, V24, P397, DOI 10.1016/j.gaitpost.2005.04.013
   Carpenter MG, 2006, AGE AGEING, V35, P298, DOI 10.1093/ageing/afl002
   Cenci MA, 2002, NAT REV NEUROSCI, V3, P574, DOI 10.1038/nrn877
   Crabbe JC, 2004, NAT NEUROSCI, V7, P1175, DOI 10.1038/nn1343
   CRAWLEY JN, 2000, BEHAV PHENOTYPING TR, V0, P386
   CRENSHAW EB, 1991, J NEUROSCI, V11, P1524
   Cruz OLM, 2004, LARYNGOSCOPE, V114, P1656, DOI 10.1097/00005537-200409000-00029
   Curtin JA, 2003, CURR BIOL, V13, P1129, DOI 10.1016/S0960-9822(03)00374-9
   DAVIS M, 1982, J NEUROSCI, V2, P791
   DAWSON GR, 1995, TRENDS PHARMACOL SCI, V16, P33, DOI 10.1016/S0165-6147(00)88973-7
   Dere E, 2003, EUR J NEUROSCI, V18, P629, DOI 10.1046/j.1460-9568.2003.02784.x
   Drago F, 1996, NEUROSCI LETT, V205, P1, DOI 10.1016/0304-3940(96)12369-7
   Ennaceur A, 2006, BEHAV BRAIN RES, V174, P9, DOI 10.1016/j.bbr.2006.07.001
   Erez O, 2004, J ANXIETY DISORD, V18, P341, DOI 10.1016/S0887-6185(02)00291-8
   Fernandes C, 1996, PHARMACOL BIOCHEM BE, V54, P31, DOI 10.1016/0091-3057(95)02171-X
   Frolenkov GI, 2004, NAT REV GENET, V5, P489, DOI 10.1038/nrg1377
   Furman JM, 2005, NEUROL CLIN, V23, PXI, DOI 10.1016/j.ncl.2005.01.013
   Furman JM, 2001, OTOL NEUROTOL, V22, P426, DOI 10.1097/00129492-200105000-00035
   Furman JM, 2005, J NEUROL NEUROSUR PS, V76, P1, DOI 10.1136/jnnp.2004.048926
   Gliddon CM, 2005, PROG NEUROBIOL, V75, P53, DOI 10.1016/j.pneurobio.2004.11.001
   Godemann F, 2006, PSYCHOL MED, V36, P99, DOI 10.1017/S0033291705005921
   Godemann F, 2005, J PSYCHIATR RES, V39, P529, DOI 10.1016/j.jpsychires.2004.12.006
   Gopal KV, 2005, EUR J PHARMACOL, V520, P59, DOI 10.1016/j.ejphar.2005.07.019
   Griffith AJ, 2000, ARCH OTOLARYNGOL, V126, P891, DOI 10.1001/archotol.126.7.891
   Grüsser-Cornehls U, 2001, PROG NEUROBIOL, V63, P489, DOI 10.1016/S0301-0082(00)00024-1
   Grüsser-Cornehls U, 1999, NEUROSCIENCE, V91, P315, DOI 10.1016/S0306-4522(98)00618-6
   Halberstadt AL, 2006, NEUROSCIENCE, V140, P1067, DOI 10.1016/j.neuroscience.2006.02.053
   Halberstadt AL, 2003, NEUROSCIENCE, V120, P573, DOI 10.1016/S0306-4522(02)00952-1
   Henry KR, 2004, HEARING RES, V190, P141, DOI 10.1016/S0378-5955(03)00401-5
   Herráiz C, 2006, ACTA OTORRINOLAR ESP, V57, P373, DOI 10.1016/S0001-6519(06)78731-3
   Holmberg J, 2006, J NEUROL, V253, P500, DOI 10.1007/s00415-005-0050-6
   Holmberg J, 2005, ACTA OTO-LARYNGOL, V125, P270, DOI 10.1080/00016480410023001
   Holmes A, 2002, NEUROPSYCHOPHARMACOL, V27, P914, DOI 10.1016/S0893-133X(02)00374-3
   Hölscher C, 2005, J EXP BIOL, V208, P561, DOI 10.1242/jeb.01371
   Homanics GE, 1997, P NATL ACAD SCI USA, V94, P4143, DOI 10.1073/pnas.94.8.4143
   Hughes I, 2006, BRAIN RES, V1091, P58, DOI 10.1016/j.brainres.2006.01.074
   Hultcrantz M, 1997, ACTA OTO-LARYNGOL, V117, P689, DOI 10.3109/00016489709113461
   Hurle B, 2001, GENOMICS, V77, P189, DOI 10.1006/geno.2001.6632
   Jacob RG, 1996, AM J PSYCHIAT, V153, P503
   Jacob RG, 2001, J ANXIETY DISORD, V15, P131, DOI 10.1016/S0887-6185(00)00047-5
   Jacob RG, 2001, CURR OPIN NEUROL, V14, P41, DOI 10.1097/00019052-200102000-00007
   Johnson KR, 1998, MAMM GENOME, V9, P889, DOI 10.1007/s003359900889
   Jones SM, 2006, BRAIN RES, V1091, P40, DOI 10.1016/j.brainres.2006.01.066
   Kaiser A, 2001, EUR J NEUROSCI, V14, P1129, DOI 10.1046/j.0953-816x.2001.01726.x
   Kalueff AV, 2007, GENES BRAIN BEHAV, V6, P389, DOI 10.1111/j.1601-183X.2006.00270.x
   Kalueff AV, 2007, BEHAV BRAIN RES, V179, P1, DOI 10.1016/j.bbr.2007.01.023
   Kalueff AV, 2005, BEHAV BRAIN RES, V165, P52, DOI 10.1016/j.bbr.2005.06.037
   Kalueff AV, 2005, BRAIN RES PROTOC, V14, P87, DOI 10.1016/j.brainresprot.2004.11.002
   Kalueff AV, 2004, ACTA NEUROBIOL EXP, V64, P439, DOI 10.55782/ane-2004-1526
   KALUEFF AV, 2006, TRENDS BRAIN RES, V0, P89
   KALUEFF AV, 2007, IN PRESS ROLE GABA A, V0, P0
   Kaluev AV, 2006, NEIRONAUKI, V0, P29
   Kanashiro AMK, 2005, ARQ NEURO-PSIQUIAT, V63, P643, DOI 10.1590/S0004-282X2005000400016
   Khan Z, 2004, NEUROSCIENCE, V127, P785, DOI 10.1016/j.neuroscience.2004.05.052
   KLEIN E, 1988, PHYSIOL BEHAV, V43, P307, DOI 10.1016/0031-9384(88)90192-8
   Koch LG, 2003, PHYSIOL GENOMICS, V13, P241, DOI 10.1152/physiolgenomics.00137.2002
   KOHENRAZ R, 1992, J AUTISM DEV DISORD, V22, P419, DOI 10.1007/BF01048244
   Koo JW, 2006, CEPHALALGIA, V26, P1310, DOI 10.1111/j.1468-2982.2006.01208.x
   Lalonde R, 2005, BRAIN RES BULL, V66, P155, DOI 10.1016/j.brainresbull.2005.04.015
   Lapin I, 2001, CNS DRUG REV, V7, P471
   Lepicard EM, 2006, BEHAV BRAIN RES, V167, P365, DOI 10.1016/j.bbr.2005.10.001
   Lepicard EM, 2003, PSYCHIAT RES, V118, P273, DOI 10.1016/S0165-1781(03)00069-6
   Lepicard EM, 2000, BEHAV BRAIN RES, V117, P185, DOI 10.1016/S0166-4328(00)00304-1
   LEVINSON HN, 1989, PERCEPT MOTOR SKILL, V68, P67, DOI 10.2466/pms.1989.68.1.67
   MAKSIMOVICH YB, 1979, FARMAKOL TOKSIKOL, V42, P606
   Marciano E, 2003, INT J AUDIOL, V42, P4, DOI 10.3109/14992020309056079
   Marler JA, 2005, AM J MED GENET A, V138A, P318, DOI 10.1002/ajmg.a.30970
   MARRIAGE J, 1995, J LARYNGOL OTOL, V109, P915, DOI 10.1017/S0022215100131676
   Matthews B L, 1989, ACTA OTOLARYNGOL SUPPL, V468, P149
   McCullough BJ, 2004, HEARING RES, V195, P90, DOI 10.1016/j.heares.2004.05.003
   McGauran AMT, 2005, BEHAV BRAIN RES, V158, P183, DOI 10.1016/j.bbr.2004.08.013
   Metz GA, 2004, NEUROSCIENCE, V129, P563, DOI 10.1016/j.neuroscience.2004.07.053
   MINTZ M, 2003, P 3 C POL ISR NEUR S, V0, P34
   Molloy CA, 2003, J AUTISM DEV DISORD, V33, P643, DOI 10.1023/B:JADD.0000006001.00667.4c
   Molodavkin GM, 2006, EKSPERIMENTALNAYA I KLINICHESKAYA FARMAKOLOGIYA, V69, P7
   Monzani D, 2004, ACTA OTORHINOLARYNGOL ITAL, V24, P117
   Murakami DM, 2002, P NATL ACAD SCI USA, V99, P17078, DOI 10.1073/pnas.252652299
   Nagaratnam N, 2005, ARCH GERONTOL GERIAT, V40, P253, DOI 10.1016/j.archger.2004.09.006
   Nash Jr, 2005, HANDB EXP PHARM, V169, P469
   Naz S, 2004, J MED GENET, V41, P591, DOI 10.1136/jmg.2004.018523
   Neuhauser HK, 2007, CURR OPIN NEUROL, V20, P40, DOI 10.1097/WCO.0b013e328013f432
   Ohl F, 2001, J PSYCHIAT RES, V35, P147, DOI 10.1016/S0022-3956(01)00017-6
   Ohlemiller KK, 2006, BRAIN RES, V1091, P89, DOI 10.1016/j.brainres.2006.03.017
   Ohno H, 2004, NEUROSCI LETT, V364, P37, DOI 10.1016/j.neulet.2004.04.014
   OOSTERVELD WJ, 1988, ACTA OTO-LARYNGOL, V0, P94
   Oosterveld WJ, 1999, PHARMACOPSYCHIATRY, V32, P54, DOI 10.1055/s-2007-979238
   OSSENKOPP KP, 1992, BEHAV BRAIN RES, V47, P13, DOI 10.1016/S0166-4328(05)80248-7
   Ouagazzal AM, 2006, BEHAV BRAIN RES, V172, P307, DOI 10.1016/j.bbr.2006.05.018
   Paffenholz R, 2004, GENE DEV, V18, P486, DOI 10.1101/gad.1172504
   Pau H, 2004, OTOL NEUROTOL, V25, P707, DOI 10.1097/00129492-200409000-00010
   Perna G, 2003, DEPRESS ANXIETY, V17, P101, DOI 10.1002/da.10092
   Perna G, 2001, J PSYCHIATR RES, V35, P279, DOI 10.1016/S0022-3956(01)00031-0
   Pollak L, 2003, ISR MED ASSOC J, V5, P720
   PRATT RTC, 1958, LANCET, V2, P347
   Ramos RT, 2006, J PSYCHOPHARMACOL, V20, P708, DOI 10.1177/0269881106060660
   Redfern MS, 2007, J ANXIETY DISORD, V21, P704, DOI 10.1016/j.janxdis.2006.09.002
   Rhodes CR, 2004, MAMM GENOME, V15, P686, DOI 10.1007/s00335-004-2344-x
   Ried AMS, 2007, NEUROSCIENCE, V144, P128, DOI 10.1016/j.neuroscience.2006.09.023
   RODGERS RJ, 1995, PHARMACOL BIOCHEM BE, V52, P805, DOI 10.1016/0091-3057(95)00190-8
   Rudrauf D, 2004, BRAIN RES PROTOC, V13, P159, DOI 10.1016/j.brainresprot.2004.04.003
   Russolo M, 2002, ACTA OTO-LARYNGOL, V122, P21, DOI 10.1080/00016480252775689
   Santos M, 2007, GENES BRAIN BEHAV, V6, P277, DOI 10.1111/j.1601-183X.2006.00258.x
   SAWADA I, 1994, ACTA OTO-LARYNGOL, V0, P20
   SCHAEPPI U, 1991, NEUROTOXICOLOGY, V12, P445
   Schautzer F, 2003, ANN NY ACAD SCI, V1004, P316, DOI 10.1196/annals.1303.029
   SEMENOV LV, 1989, BEHAV NEURAL BIOL, V51, P346, DOI 10.1016/S0163-1047(89)90987-4
   Sibley KM, 2007, HUM MOVEMENT SCI, V26, P103, DOI 10.1016/j.humov.2006.09.004
   Simon N M, 1998, ANN CLIN PSYCHIATRY, V10, P75, DOI 10.3109/10401239809147746
   Simon NM, 2005, PSYCHOSOMATICS, V46, P334, DOI 10.1176/appi.psy.46.4.334
   Sinanovic Osman, 2004, MED ARH, V58, P87
   SKOVRONSKY O, 1981, AGRESSOLOGIE, V22, P25
   Smith PF, 2005, PROG NEUROBIOL, V75, P391, DOI 10.1016/j.pneurobio.2005.04.004
   Staab JP, 2003, LARYNGOSCOPE, V113, P1714, DOI 10.1097/00005537-200310000-00010
   Staab JP, 2002, ARCH OTOLARYNGOL, V128, P554, DOI 10.1001/archotol.128.5.554
   Staab JP, 2006, CURR OPIN NEUROL, V19, P41, DOI 10.1097/01.wco.0000198102.95294.1f
   Stackman RW, 2002, HIPPOCAMPUS, V12, P291, DOI 10.1002/hipo.1112
   Straube A, 2005, CURR OPIN NEUROL, V18, P11, DOI 10.1097/00019052-200502000-00004
   Strupp M, 2001, CURR OPIN NEUROL, V14, P11, DOI 10.1097/00019052-200102000-00003
   Strupp M, 2006, CURR OPIN NEUROL, V19, P33, DOI 10.1097/01.wco.0000196156.00481.e1
   Suarez Hamlet, 2006, INT TINNITUS J, V12, P41
   Swartz R, 2005, AM FAM PHYSICIAN, V71, P1115
   Szirmai Agnes, 2005, INT TINNITUS J, V11, P77
   Tarantino LM, 2000, MAMM GENOME, V11, P555, DOI 10.1007/s003350010107
   Tecer A, 2004, J PSYCHOSOM RES, V57, P177, DOI 10.1016/S0022-3999(03)00568-3
   Teubner B, 2003, HUM MOL GENET, V12, P13, DOI 10.1093/hmg/ddg001
   Turner JG, 2005, COMPARATIVE MED, V55, P12
   Vanmeer P, 2005, BIOCHEM J, V389, P593, DOI 10.1042/BJ20042023
   Venault P, 2001, NEUROREPORT, V12, P3091, DOI 10.1097/00001756-200110080-00022
   Vetter DE, 2002, NAT GENET, V31, P363, DOI 10.1038/ng914
   Viaud-Delmon I, 2000, J ANXIETY DISORD, V14, P583, DOI 10.1016/S0887-6185(00)00052-9
   Vidal PP, 2004, J PHYSIOL-LONDON, V559, P625, DOI 10.1113/jphysiol.2004.063883
   Wada M, 2001, NEUROSCI LETT, V302, P157, DOI 10.1016/S0304-3940(01)01662-7
   Weil ZM, 2006, BEHAV BRAIN RES, V171, P295, DOI 10.1016/j.bbr.2006.04.008
   Whitney SL, 2005, PHYS THER, V85, P443, DOI 10.1093/ptj/85.5.443
   Wu Zi-ming, 2006, ZHONGHUA ER BI YAN HOU TOU JING WAI KE ZA ZHI, V41, P726
   Yamamoto T, 2000, ACTA OTO-LARYNGOL, V120, P504, DOI 10.1080/000164800750046009
   Yardley L, 2001, J ANXIETY DISORD, V15, P107, DOI 10.1016/S0887-6185(00)00045-1
   Zhao F, 1996, BRIT J AUDIOL, V30, P397, DOI 10.3109/03005369609078427
   Zöger S, 2001, AUDIOLOGY, V40, P133
   Zöger S, 2006, PSYCHOSOMATICS, V47, P282, DOI 10.1176/appi.psy.47.4.282
   ZOU J, 2006, P 43 INN EAR WORKSH, V0, P0
NR 159
TC 36
Z9 42
U1 0
U2 10
PU ELSEVIER
PI AMSTERDAM
PA RADARWEG 29, 1043 NX AMSTERDAM, NETHERLANDS
SN 0166-4328
EI 1872-7549
J9 BEHAV BRAIN RES
JI Behav. Brain Res.
PD JAN 10
PY 2008
VL 186
IS 1
BP 1
EP 11
DI 10.1016/j.bbr.2007.07.032
PG 11
WC Behavioral Sciences; Neurosciences
SC Behavioral Sciences; Neurosciences & Neurology
GA 244MG
UT WOS:000251869400001
PM 17822783
DA 2025-12-18
ER

PT J
AU Strupp, M
   Brandt, T
AF Strupp, Michael
   Brandt, Thomas
TI Diagnosis and Treatment of Vertigo and Dizziness
SO DEUTSCHES ARZTEBLATT INTERNATIONAL
LA English
DT Review
DE presenting complaint; vestibular disorder; vertigo; dizziness; Meniere's disease; migraine
ID term-follow-up; paroxysmal positioning vertigo; phobic postural vertigo; downbeat nystagmus; vestibular neuritis; menieres-disease; 4-aminopyridine; 3,4-diaminopyridine; migraine
AB Introduction: Vertigo is not a separate disease process, but a multisensory and sensorimotor syndrome with various etiologies and pathogeneses. It is among the commonest symptoms presented to doctors, with a lifetime prevalence of around 20% to 30%. Patients have often consulted multiple physicians before a diagnosis is made and therapy initiated. Methods: Selective literature research and review of the guidelines of the German Neurological Society. Results: A careful history remains the cornerstone of diagnosis. Once the correct diagnosis is made, specific and effective treatments are available for most peripheral, central, and psychogenic forms of dizziness. Treatment may include medication, physiotherapy, and psychotherapy; a few limited cases may require surgical treatment. The treatment of choice for acute vestibular neuritis is the administration of corticosteroids. Meniere's disease is treated with high-dose, long-term betahistine. A new approach to the management of downbeat and upbeat nystagmus, and of episodic ataxia type 2, involves the use of aminopyridines as potassium-channel blockers. Close multidisciplinary cooperation is essential in dizziness, and further multicenter studies are needed.
C1 [Strupp, Michael; Brandt, Thomas] Univ Munich, Klinikum Grosshadern, Neurol Klin, D-81377 Munich, Germany.
C3 University of Munich
RP Strupp, M (corresponding author), Univ Munich, Klinikum Grosshadern, Neurol Klin, Marchioninistr 15, D-81377 Munich, Germany.
EM Michael.Strupp@med.uni-muenchen.de
CR Brandt T, 2006, ACTA OTO-LARYNGOL, V126, P160, DOI 10.1080/00016480500280140
   Brandt T, 1993, J VESTIB RES, V3, P373
   BRANDT T, 2003, VERTIGO LEITSYMPTOM, V0, P0
   Dieterich M, 1999, J NEUROL, V246, P883, DOI 10.1007/s004150050478
   Glasauer S, 2005, J NEUROL NEUROSUR PS, V76, P451, DOI 10.1136/jnnp.2004.045716
   HALMAGYI GM, 1988, ARCH NEUROL-CHICAGO, V45, P737, DOI 10.1001/archneur.1988.00520310043015
   Holmberg J, 2007, J NEUROL, V254, P1189, DOI 10.1007/s00415-007-0499-6
   Huppert D, 2005, J NEUROL, V252, P564, DOI 10.1007/s00415-005-0699-x
   Kalla R, 2006, NEUROLOGY, V66, P281, DOI 10.1212/01.wnl.0000194242.28018.d9
   Kalla R, 2007, BRAIN, V130, P2441, DOI 10.1093/brain/awm172
   Karlberg M, 2000, ACTA OTO-LARYNGOL, V120, P380
   Minor LB, 2004, CURR OPIN NEUROL, V17, P9, DOI 10.1097/00019052-200402000-00004
   Neuhauser H, 2001, NEUROLOGY, V56, P436, DOI 10.1212/WNL.56.4.436
   Neuhauser HK, 2007, CURR OPIN NEUROL, V20, P40, DOI 10.1097/WCO.0b013e328013f432
   Semont A, 1988, ADV OTORHINOLARYNGOL, V42, P290
   Sprenger A, 2006, NEUROLOGY, V67, P905, DOI 10.1212/01.wnl.0000233829.76150.6b
   Strupp M, 2004, NEUROLOGY, V62, P1623, DOI 10.1212/01.WNL.0000125691.74109.53
   Strupp M, 2004, NEW ENGL J MED, V351, P354, DOI 10.1056/NEJMoa033280
   Strupp M, 2003, NEUROLOGY, V61, P165, DOI 10.1212/01.WNL.0000078893.41040.56
   Strupp M, 1998, NEUROLOGY, V51, P838, DOI 10.1212/WNL.51.3.838
   STRUPP M, 2008, ACTA OTOLAR IN PRESS, V0, P0
   Takumida M, 2006, ACTA OTO-LARYNGOL, V126, P921, DOI 10.1080/00016480500535204
   Theil D, 2001, BRAIN PATHOL, V11, P408, DOI 10.1111/j.1750-3639.2001.tb00408.x
   WAGNER JN, 2007, J NEUROL NEUROS 0914, V0, P0
NR 25
TC 93
Z9 115
U1 1
U2 26
PU DEUTSCHER AERZTE-VERLAG GMBH
PI COLOGNE
PA DIESELSTRABE 2, POSTFACH 400265, D-50859 COLOGNE, GERMANY
SN 1866-0452
EI 
J9 DTSCH ARZTEBL INT
JI Dtsch. Arztebl. Int.
PD MAR 7
PY 2008
VL 105
IS 10
BP 173
EP 180
DI 10.3238/arztebl.2008.0173
PG 8
WC Medicine, General & Internal
SC General & Internal Medicine
GA 475NB
UT WOS:000268365500001
PM 19629221
DA 2025-12-18
ER

PT J
AU Karatas, M
AF Karatas, Mehmet
TI Central Vertigo and Dizziness Epidemiology, Differential Diagnosis, and Common Causes
SO NEUROLOGIST
LA English
DT Review
DE dizziness; central vertigo; epidemiology; differential diagnosis; central causes
ID phobic postural vertigo; migraine-related vertigo; episodic vertigo; vertebrobasilar disease; ataxia; management; nystagmus; stroke; pathophysiology; disorders
AB Background: Dizziness is a common complaint among patients seen by primary care physicians, neurologists, and otolaryngologists. The most common causes of dizziness are peripheral vestibular disorders, but central nervous system disorders Must be excluded. This article provides an overview of the epidemiology of dizziness, differentiating between central and peripheral vertigo, and central causes of dizziness. Review Summary: Dizziness is among the most common complaints in medicine, affecting approximately 20% to 30% of persons in the general population. Dizziness is a general term for a sense of disequilibrium. Vertigo is a subtype of dizziness, defined as an illusion of movement caused by asymmetric involvement of the vestibular system. Central vestibular lesions affecting the pons, medulla, or cerebellum cause vertigo, nausea, vomiting, severe ataxia, multidirectional nystagmus that is not suppressed by optic fixation, and other neurologic signs. The other types of dizziness are dysequilibrium without vertigo, presyncope, and psychophysiologic dizziness, which is often associated with anxiety, depression, and panic disorder. Conclusions: Epidemiologic studies indicate that central causes are responsible for almost one-fourth of the dizziness experience by patients. The patient's history, neurologic examination, and imaging studies are usually the key to differentiation of peripheral and central causes of vertigo. The most common central causes of dizziness and vertigo are cerebrovascular disorders related to the vertebrobasilar circulation, migraine, multiple sclerosis, tumors of the posterior fossa, neurodegenerative disorders, some drugs, and psychiatric disorders.
C1 [Karatas, Mehmet] Baskent Univ, Sch Med, Dept Neurol, Adana Res Ctr, Adana, Turkey.
C3 Baskent University
RP Karatas, M (corresponding author), Stadyum Cad 39-1, TR-01120 Adana, Turkey.
EM drmkaratas@ekolay.net
CR Alpini D, 2001, NEUROL SCI, V22, PS84, DOI 10.1007/s100720100041
   ARENBERG IK, 1991, ACTA OTO-LARYNGOL, V0, P84
   AYERBE J, 2005, REV LARYNGOL OTOL RH, V126, P227
   Baloh RW, 2002, ANN NY ACAD SCI, V956, P338, DOI 10.1111/j.1749-6632.2002.tb02832.x
   Baloh RW, 2002, CURR OPIN NEUROL, V15, P17, DOI 10.1097/00019052-200202000-00004
   Baloh RW, 2004, J NEUROL SCI, V221, P3, DOI 10.1016/j.jns.2004.03.021
   Baloh RW, 1998, LANCET, V352, P1841, DOI 10.1016/S0140-6736(98)05430-0
   BARAC B, 1968, EPILEPSIA, V9, P137, DOI 10.1111/j.1528-1157.1968.tb05135.x
   Basic-Jukic N, 2004, ACTA MEDICA CROATICA, V58, P63
   Bertholon P, 2002, J NEUROL NEUROSUR PS, V72, P366, DOI 10.1136/jnnp.72.3.366
   Bertholon P, 2006, ANN OTO RHINOL LARYN, V115, P587, DOI 10.1177/000348940611500804
   Brandt T, 1999, ANN NY ACAD SCI, V871, P293, DOI 10.1111/j.1749-6632.1999.tb09193.x
   BRANDT T, 1994, J NEUROL, V241, P191, DOI 10.1007/BF00863767
   Brandt T, 1997, AUDIOL NEURO-OTOL, V2, P373, DOI 10.1159/000259262
   BRANDT T, 1990, J NEUROL SCI, V95, P3, DOI 10.1016/0022-510X(90)90113-2
   BRANDT T, 1995, NEUROLOGY, V45, P42, DOI 10.1212/WNL.45.1.42
   BRESSMAN SB, 2005, MERRITTS NEUROLOGY, V0, P783
   Büttner U, 1999, ACTA OTO-LARYNGOL, V119, P1
   Cagnoli C, 2006, BRAIN, V129, P235, DOI 10.1093/brain/awh651
   CANTOR FK, 1970, NEUROLOGY, V20, P380
   Carothers Becky, 2003, J KY MED ASSOC, V101, P549
   Chawla N, 2006, MED CLIN N AM, V90, P291, DOI 10.1016/j.mcna.2005.11.003
   Chu Yiu-Tong, 2007, ACTA NEUROL TAIWAN, V16, P50
   Crespi V, 2004, NEUROL SCI, V25, PS24, DOI 10.1007/s10072-004-0212-9
   DEANGELIS LM, 2005, MERRITTS NEUROLOGY, V0, P378
   Dieterich M, 2004, NEUROLOGIST, V10, P154, DOI 10.1097/01.nrl.0000126586.29463.c8
   Dieterich M, 2000, MMW FORTSCHR MED, V142, P26
   Dieterich M, 1999, J NEUROL, V246, P883, DOI 10.1007/s004150050478
   Dobesberger J, 2005, NEUROLOGY, V64, P1884, DOI 10.1212/01.WNL.0000163774.24004.8F
   Dorn C, 2003, ARCHIVES OF GYNECOLOGY AND OBSTETRICS, V269, P62, DOI 10.1007/s00404-002-0416-2
   Eckhardt A, 1996, LARYNGO RHINO OTOL, V75, P517, DOI 10.1055/s-2007-997625
   Eggers SDZ, 2006, CURR NEUROL NEUROSCI, V6, P106, DOI 10.1007/s11910-996-0032-9
   EGGERS SDZ, 2005, OTOLARYNGOLOGY HEAD, V4, P3254
   FARREHI PM, 1995, GERIATRICS, V50, P24
   FIFE TD, 2007, 59 AAN ANN M APR 28, V0, P0
   FRIED I, 1995, J NEUROSURG, V83, P60, DOI 10.3171/jns.1995.83.1.0060
   Frohman EM, 2000, NEUROLOGY, V55, P1566, DOI 10.1212/WNL.55.10.1566
   Furman JM, 2005, J VESTIBUL RES-EQUIL, V15, P327
   Goel A, 1998, J NEUROSURG, V88, P962, DOI 10.3171/jns.1998.88.6.0962
   GRAD A, 1989, ARCH NEUROL-CHICAGO, V46, P281, DOI 10.1001/archneur.1989.00520390047014
   Hain TC, 1999, TXB CLIN NEUROLOGY, V0, P184
   Hilz MJ, 2002, FORTSCHR NEUROL PSYC, V70, P95, DOI 10.1055/s-2002-19923
   Huppert D, 2005, J NEUROL, V252, P564, DOI 10.1007/s00415-005-0699-x
   Jen, 2000, CURR TREAT OPTIONS NEUROL, V2, P429, DOI 10.1007/s11940-000-0041-y
   Johkura K, 2007, STROKE, V38, PE26, DOI 10.1161/STROKEAHA.106.480319
   Johns JB, 1999, GYNECOL ONCOL, V73, P326, DOI 10.1006/gyno.1998.5324
   Kanashiro AMK, 2005, ARQ NEURO-PSIQUIAT, V63, P140, DOI 10.1590/S0004-282X2005000100025
   Kerber KA, 2006, STROKE, V37, P2484, DOI 10.1161/01.STR.0000240329.48263.0d
   Kluge M, 2000, NEUROLOGY, V55, P1906, DOI 10.1212/WNL.55.12.1906
   Kroenke K, 2000, SOUTH MED J, V93, P160
   LEIGUARDA R, 1992, EPILEPSIA, V33, P826, DOI 10.1111/j.1528-1157.1992.tb02189.x
   Lempert T, 2001, MED KLIN, V96, P475, DOI 10.1007/PL00002230
   Lum Cindy F, 2004, OPTOMETRY, V75, P147, DOI 10.1016/S1529-1839(04)70034-2
   Maione A, 2006, LARYNGOSCOPE, V116, P1782, DOI 10.1097/01.mlg.0000231302.77922.c5
   MOFFAT DA, 1993, J LARYNGOL OTOL, V107, P1087, DOI 10.1017/S0022215100125393
   Mukherjee A, 2003, J ASSOC PHYSICIANS INDIA, V51, P1095
   Nair N, 2003, AM J MANAG CARE, V9, P327
   Neuhauser H, 2004, CEPHALALGIA, V24, P83, DOI 10.1111/j.1468-2982.2004.00662.x
   Neuhauser H, 2001, NEUROLOGY, V56, P436, DOI 10.1212/WNL.56.4.436
   Neuhauser HK, 2006, NEUROLOGY, V67, P1028, DOI 10.1212/01.wnl.0000237539.09942.06
   Neuhauser HK, 2007, CURR OPIN NEUROL, V20, P40, DOI 10.1097/WCO.0b013e328013f432
   Neuhauser HK, 2005, NEUROLOGY, V65, P898, DOI 10.1212/01.wnl.0000175987.59991.3d
   OLDFIELD EH, 1994, J NEUROSURG, V80, P3, DOI 10.3171/jns.1994.80.1.0003
   Plotkin SR, 2005, NAT CLIN PRACT ONCOL, V2, P54, DOI 10.1038/ncponc0059
   Pollak L, 2003, ISR MED ASSOC J, V5, P720
   Porta-Etessam I, 2007, REV NEUROLOGIA, V44, P490, DOI 10.33588/rn.4408.2006277
   Psillas G, 2007, ACTA OTORHINOLARYNGOL ITAL, V27, P33
   Querner V, 2002, EXP BRAIN RES, V143, P269, DOI 10.1007/s00221-001-0955-y
   Riina N, 2005, ARCH OTOLARYNGOL, V131, P996, DOI 10.1001/archotol.131.11.996
   ROSENBAUM RB, 2004, NEUROLOGY CLIN PRACT, V0, P2189
   ROSENHALL U, 1988, ACTA OTO-LARYNGOL, V0, P17
   SAKATA E, 1976, ANN OTO RHINOL LARYN, V85, P261, DOI 10.1177/000348947608500211
   Savitz SI, 2005, NEW ENGL J MED, V352, P2618, DOI 10.1056/NEJMra041544
   Sekine Kazunori, 2005, NIHON JIBIINKOKA GAKKAI KAIHO, V108, P842
   Shamsili S, 2003, BRAIN, V126, P1409, DOI 10.1093/brain/awg133
   Silberstein SD, 2001, WOLFFS HEADACHE OTHE, V0, P121
   Singh SK, 2003, J NEUROSURG, V98, P239, DOI 10.3171/spi.2003.98.3.0239
   Strayer A, 2001, J NEUROSCI NURS, V33, P90
   Strupp M, 2003, NERVENARZT, V74, P911, DOI 10.1007/s00115-003-1567-5
   Strupp M, 2007, NEUROTHERAPEUTICS, V4, P267, DOI 10.1016/j.nurt.2007.01.014
   Subramony SH, 2003, ANN NEUROL, V54, P725, DOI 10.1002/ana.10756
   TAKAHASHI S, 1990, ACTA OTO-LARYNGOL, V109, P8, DOI 10.3109/00016489009107409
   TROOST BT, 1980, STROKE, V11, P301, DOI 10.1161/01.STR.11.3.301
   TROOST BT, 1980, STROKE, V11, P413, DOI 10.1161/01.STR.11.4.413
   Uno A, 2001, NIHON JIBIINKOKA GAKKAI KAIHO, V104, P1119
   Yohay K, 2006, NEUROLOGIST, V12, P86, DOI 10.1097/01.nrl.0000195830.22432.a5
   Zingler VC, 2007, ANN NEUROL, V61, P524, DOI 10.1002/ana.21105
NR 87
TC 160
Z9 232
U1 2
U2 35
PU LIPPINCOTT WILLIAMS & WILKINS
PI PHILADELPHIA
PA TWO COMMERCE SQ, 2001 MARKET ST, PHILADELPHIA, PA 19103 USA
SN 1074-7931
EI 2331-2637
J9 NEUROLOGIST
JI Neurologist
PD NOV 15
PY 2008
VL 14
IS 6
BP 355
EP 364
DI 10.1097/NRL.0b013e31817533a3
PG 10
WC Clinical Neurology
SC Neurosciences & Neurology
GA 372XM
UT WOS:000260935600002
PM 19008741
DA 2025-12-18
ER
