# Supplementary material for: Evolution of Research on Persistent Postural-Perceptual Dizziness: A Bibliometric and Visualization Analysis from 1994 to 2025
Source: Audiol Res. 2026 Apr 1;16(2):52. doi: 10.3390/audiolres16020052 (PMC13113745; doi:10.3390/audiolres16020052)
Supplement: Supplementary file 1 [file audiolres-16-00052-s001.zip › results/output/download2009u6.txt]

PT J
AU Tjernström, F
   Fransson, PA
   Holmberg, J
   Karlberg, M
   Magnusson, M
AF Tjernstrom, Fredrik
   Fransson, Per-Anders
   Holmberg, Johan
   Karlberg, Mikael
   Magnusson, Mans
TI Decreased postural adaptation in patients with phobic postural vertigo-An effect of an "anxious" control of posture?
SO NEUROSCIENCE LETTERS
LA English
DT Article
DE Phobic postural vertigo; Posture; Adaptation; Non-organic dizziness
ID body sway; follow-up; anxiety; disorders; dizziness; balance
AB Postural adaptability and responses elicited by vibratory stimulation to the calf muscles recorded on a force platform with eyes open or closed were analyzed in 39 patients suffering from Postural Phobic Vertigo (PPV) (17 men and 22 women, mean age 49 years) and 24 healthy subjects (14 men, 10 women, mean age 38 years). The vibration induced increased body sway in both groups, but the adaptation pattern differed significantly. With eyes open the PPV patients decreased their induced body sway over time (-32%, p < 0.01), which the controls did not. With eyes closed the PPV patients reduced their induced body sway over time to a much lesser extent than the controls (PPV: -28%, p < 0.05, controls: -57%, p < 0.001). These new findings show that PPV patients adapt to proprioceptive perturbation to a lesser extent than normal subjects and that PPV patients do not use visual information as efficiently to modulate postural control. The results support the hypothesis that a cognitive set of posture, an "anxious control", may underlie the symptoms of PPV, i.e. an increased readiness to react to any perturbation or deviation. (C) 2009 Elsevier Ireland Ltd. All rights reserved.
C1 [Tjernstrom, Fredrik; Fransson, Per-Anders; Holmberg, Johan; Karlberg, Mikael; Magnusson, Mans] Univ Lund Hosp, Dept Otorhinolaryngol Head & Neck Surg, S-22185 Lund, Sweden.
C3 Lund University; Skane University Hospital
RP Tjernström, F (corresponding author), Univ Lund Hosp, Dept Otorhinolaryngol Head & Neck Surg, S-22185 Lund, Sweden.
EM Fredrik.Tjernstrom@med.lu.se
CR Altman DG, 1990, PRACTICAL STAT MED R, V0, P0
   Brandt Thomas, 1996, NEUROLOGY, V46, P1515
   EKLUND G, 1973, UPSALA J MED SCI, V78, P65
   Holmberg J, 2005, ACTA OTO-LARYNGOL, V125, P270, DOI 10.1080/00016480410023001
   Holmberg J, 2003, NEUROREPORT, V14, P1007, DOI 10.1097/01.wnr.0000070191.28954.a5
   Holmberg J, 2007, J NEUROL, V254, P1189, DOI 10.1007/s00415-007-0499-6
   Huppert D, 2005, J NEUROL, V252, P564, DOI 10.1007/s00415-005-0699-x
   Jacob RG, 1996, AM J PSYCHIAT, V153, P503
   Johansson R, 1993, SYSTEM MODELING IDEN, V0, P0
   Kapfhammer HP, 1997, ACTA NEUROL SCAND, V95, P23, DOI 10.1111/j.1600-0404.1997.tb00063.x
   Krafczyk S, 1999, NEUROSCI LETT, V259, P149, DOI 10.1016/S0304-3940(98)00917-3
   Krafczyk S, 2006, CLIN NEUROPHYSIOL, V117, P1692, DOI 10.1016/j.clinph.2006.04.022
   Kristinsdottir EK, 2001, ACTA OTO-LARYNGOL, V121, P700, DOI 10.1080/00016480152583647
   Mathews A, 2005, ANNU REV CLIN PSYCHO, V1, P167, DOI 10.1146/annurev.clinpsy.1.102803.143916
   Matthews G, 2000, BEHAV MODIF, V24, P69, DOI 10.1177/0145445500241004
   Podolski IYa, 1998, MEMBR CELL BIOL, V11, P743
   Proakis JG, 1989, INTRODUCTION TO DIGITAL SIGNAL PROCESSING, V0, P0
   Querner V, 2000, NEUROSCI LETT, V285, P21, DOI 10.1016/S0304-3940(00)01008-9
   Querner V, 2002, EXP BRAIN RES, V143, P269, DOI 10.1007/s00221-001-0955-y
   Staab JP, 2003, LARYNGOSCOPE, V113, P1714, DOI 10.1097/00005537-200310000-00010
   Stål F, 2003, J VESTIBUL RES-EQUIL, V13, P39
   Strupp M, 2003, NERVENARZT, V74, P911, DOI 10.1007/s00115-003-1567-5
   Tjernström F, 2002, GAIT POSTURE, V15, P75, DOI 10.1016/S0966-6362(01)00175-8
   Viaud-Delmon I, 2000, J ANXIETY DISORD, V14, P583, DOI 10.1016/S0887-6185(00)00052-9
NR 24
TC 10
Z9 14
U1 0
U2 0
PU ELSEVIER IRELAND LTD
PI CLARE
PA ELSEVIER HOUSE, BROOKVALE PLAZA, EAST PARK SHANNON, CO, CLARE, 00000, IRELAND
SN 0304-3940
EI 1872-7972
J9 NEUROSCI LETT
JI Neurosci. Lett.
PD MAY 1
PY 2009
VL 454
IS 3
BP 198
EP 202
DI 10.1016/j.neulet.2009.03.020
PG 5
WC Neurosciences
SC Neurosciences & Neurology
GA 434LF
UT WOS:000265275500006
PM 19429083
DA 2025-12-18
ER

PT J
AU Sardinha, A
   de-Melo-Neto, VL
   Falcone, EMO
   Nardi, AE
AF Sardinha, Aline
   de-Melo-Neto, Valfrido L.
   Falcone, Eliane M. O.
   Nardi, Antonio E.
TI PHOBIC POSTURAL VERTIGO A cognitive-behavior approach
SO ARQUIVOS DE NEURO-PSIQUIATRIA
LA English
DT Article
ID anxiety; dizziness; therapy
AB Dizziness is one of the most common symptoms in primary care and can be associated with otologic, neurologic, and psychiatric conditions(1,2). Phobic postural vertigo (PPV) is a specific anxiety-related, chronic and incapacitating condition with subjective imbalance and short attacks of dizziness, and has been described as a prevalent cause of chronic subjective dizziness that cannot be sufficiently explained by patient's vestibular condition(3). Behavioral therapy, vestibular rehabilitation and serotonin selective re-uptake inhibitor antidepressants (SSRIs) have been pointed as useful treatments(4). Few cognitive-behavior (CBT) studies for chronic dizziness have been described. We report a patient with chronic dizziness that only achieved complete symptom relieve after adding CBT to the conventional medication treatment.
C1 [Nardi, Antonio E.] Univ Fed Rio de Janeiro, Inst Psychiat, Sch Med, Rio De Janeiro, Brazil.
   [Falcone, Eliane M. O.] Univ Estado Rio De Janeiro, Inst Psychol, Rio De Janeiro, Brazil.
C3 Universidade Federal do Rio de Janeiro; Universidade do Estado do Rio de Janeiro
RP Sardinha, A (corresponding author), Rua Anibal de Mendonca 32-402, BR-22410050 Rio De Janeiro, Brazil.
EM alinesardinhapsi@gmail.com
FU Brazilian Council for Scientific and Technological Development (CNPq) [554411/2005-9]
CR BRANDT T, 1994, J NEUROL, V241, P191, DOI 10.1007/BF00863767
   Furman JM, 2001, J ANXIETY DISORD, V15, P9, DOI 10.1016/S0887-6185(00)00040-2
   Hofmann SG, 2008, J CLIN PSYCHIAT, V69, P621, DOI 10.4088/jcp.v69n0415
   Johansson M, 2001, OTOLARYNG HEAD NECK, V125, P151, DOI 10.1067/mhn.2001.118127
   Staab JP, 2003, LARYNGOSCOPE, V113, P1714, DOI 10.1097/00005537-200310000-00010
   YARDLEY L, 1994, CLIN OTOLARYNGOL, V19, P109, DOI 10.1111/j.1365-2273.1994.tb01192.x
   2004, 1900, V62, V0, P669
NR 7
TC 3
Z9 4
U1 0
U2 6
PU ASSOC ARQUIVOS NEURO- PSIQUIATRIA
PI SAO PAULO SP
PA PR AMADEU AMARAL 47/33, 01327-010 SAO PAULO SP, BRAZIL
SN 0004-282X
EI 
J9 ARQ NEURO-PSIQUIAT
JI Arq. Neuro-Psiquiatr.
PD MAR 15
PY 2009
VL 67
IS 1
BP 123
EP 124
DI 10.1590/S0004-282X2009000100032
PG 2
WC Neurosciences; Psychiatry
SC Neurosciences & Neurology; Psychiatry
GA 426FR
UT WOS:000264693900032
PM 19330230
DA 2025-12-18
ER

PT J
AU Ruckenstein, MJ
   Staab, JP
AF Ruckenstein, Michael J.
   Staab, Jeffrey P.
TI Chronic Subjective Dizziness
SO OTOLARYNGOLOGIC CLINICS OF NORTH AMERICA
LA English
DT Article
DE Dizziness; Vertigo; Anxiety; Migraine
ID vertigo; anxiety
AB This article reviews the authors' work, which expands on previous studies to confirm that anxiety-related processes cause or maintain symptoms of dizziness. Discussed are interventions directed at patients' underlying psychologic disorders, including Current methods of pharmacotherapy and psychotherapy. Patients with chronic complaints of nonspecific dizziness can present frustrating diagnostic and therapeutic challenges, but can be offered definitive and palliative care. The authors emphasize the importance of eliciting a precise description of the dizziness sensation from the patient as the critical factor in delineating the specific diagnosis and guiding treatment.
C1 [Ruckenstein, Michael J.; Staab, Jeffrey P.] Univ Penn Hlth Syst, Dept Otorhinolaryngol Head & Neck Surg, Philadelphia, PA 19104 USA.
   [Staab, Jeffrey P.] Univ Penn Hlth Syst, Dept Psychiat Family Med & Community Hlth, Philadelphia, PA 19104 USA.
C3 University of Pennsylvania; University of Pennsylvania
RP Ruckenstein, MJ (corresponding author), Univ Penn Hlth Syst, Dept Otorhinolaryngol Head & Neck Surg, 3400 Spruce St,5 Silverstein, Philadelphia, PA 19104 USA.
EM michael.ruckenstein@uphs.upenn.edu
CR Baloh RW, 1998, OTOLARYNG HEAD NECK, V119, P55, DOI 10.1016/S0194-5998(98)70173-1
   BARBER HO, 1978, OTOLARYNG CLIN N AM, V11, P283
   Furman JM, 1997, NEUROLOGY, V48, P1161, DOI 10.1212/WNL.48.5.1161
   Furman JM, 2003, CURR OPIN NEUROL, V16, P5, DOI 10.1097/00019052-200302000-00002
   Godemann F, 2005, J PSYCHIATR RES, V39, P529, DOI 10.1016/j.jpsychires.2004.12.006
   Holmberg J, 2006, J NEUROL, V253, P500, DOI 10.1007/s00415-005-0050-6
   Huppert D, 2005, J NEUROL, V252, P564, DOI 10.1007/s00415-005-0699-x
   Ruckenstein MJ, 2001, OTOLARYNG HEAD NECK, V125, P533, DOI 10.1067/mhn.2001.119515
   RUCKENSTEIN MJ, 1995, POSTGRAD MED, V97, P70, DOI 10.1080/00325481.1995.11945970
   Staab JP, 2007, OTOL NEUROTOL, V28, P854, DOI 10.1097/MAO.0b013e31805c74a7
   Staab JP, 2007, ARCH OTOLARYNGOL, V133, P170, DOI 10.1001/archotol.133.2.170
   Staab JP, 2005, ARCH OTOLARYNGOL, V131, P675, DOI 10.1001/archotol.131.8.675
   Staab JP, 2004, LARYNGOSCOPE, V114, P1637, DOI 10.1097/00005537-200409000-00025
   Staab JP, 2003, LARYNGOSCOPE, V113, P1714, DOI 10.1097/00005537-200310000-00010
   Staab JP, 2002, LARYNGOSCOPE, V112, P1346, DOI 10.1097/00005537-200208000-00005
   Staab JP, 2002, ARCH OTOLARYNGOL, V128, P554, DOI 10.1001/archotol.128.5.554
   Whitney SL, 2005, PHYS THER, V85, P443, DOI 10.1093/ptj/85.5.443
NR 17
TC 60
Z9 80
U1 3
U2 15
PU W B SAUNDERS CO-ELSEVIER INC
PI PHILADELPHIA
PA 1600 JOHN F KENNEDY BOULEVARD, STE 1800, PHILADELPHIA, PA 19103-2899 USA
SN 0030-6665
EI 1557-8259
J9 OTOLARYNG CLIN N AM
JI Otolaryngol. Clin. N. Am.
PD FEB 15
PY 2009
VL 42
IS 1
BP 71
EP +
DI 10.1016/j.otc.2008.09.011
PG 8
WC Otorhinolaryngology
SC Otorhinolaryngology
GA 405OT
UT WOS:000263234800009
PM 19134491
DA 2025-12-18
ER

PT J
AU Mezzasalma, MA
   Mathias, KD
   Nascimento, I
   Valença, AM
   Nardi, AE
AF Mezzasalma, Marco Andre
   Mathias, Katia de Vasconcellos
   Nascimento, Isabella
   Valenca, Alexandre M.
   Nardi, Antonio E.
TI CHRONIC DIZZINESS PRESENTING IN A PATIENT WITH PANIC DISORDER Response to imipramine
SO ARQUIVOS DE NEURO-PSIQUIATRIA
LA English
DT Article
ID phobic postural vertigo; anxiety
AB Dizziness is the third most common complaint in clinical practice, and it still represents a challenge to clinical reasoning(1). It may have over a thousand causes and can be grouped under more than three hundred syndromes(1). The most common vestibular syndromes in a brazilian sample with 515 patients were benign paroxysmal positioning vertigo (BPPV) (28.5%), phobic postural vertigo (PPV) (11.5%), central vertigo (CV) (10.1%), vestibular neuritis (VN) (9.7%), Meniere disease (MD) (8.5%) and vestibular migraine (VM) (6.4%)(2). Many patients with chronic dizziness without a clear organic origin, also called idiopathic dizziness, may have an association with a psychiatric disorder. Nevertheless many patients with organic dizziness may also initiate or worsen a psychiatric disorder(4,5). The association between dizziness and psychiatric disorders is well known, but it still is understudied, mainly due to a lack of a multidisciplinary evaluation of these patients. Staab and Ruckenstein(5) did a retrospective review of 132 patients with psychogenic dizziness with or without physical neurotologic illnesses, and found three equally prevalent patterns of illness: anxiety disorders as the sole cause of dizziness (33%), neurotologic conditions exacerbating preexisting psychiatric disorders (34%), and neurologic conditions triggering new depressive or anxiety disorders (33%). In this sample depression was considerably less common than anxiety and was never a primary cause of dizziness. A German study compared 68 patients with organic vertigo syndromes with 30 healthy volunteers looking for comorbid psychiatric disorder, and found increased psychiatric comorbidity in patients with VM (65%) and MD (57%) when compared to patients with VN (22%), BPPV (15%) and normal subjects (20%)(6). Phobic postural vertigo (PPV), for example, is a somatoform syndrome characterized as a chronic and incapacitating condition with subjective imbalance and recurrent attacks of dizziness. Phobic avoidance is an associated behaviour. In another brazilian study 65% of patients with PPV also had a psychiatric diagnosis (but the authors do not specify the diagnosis)(7). Dizziness is one of the symptoms of panic attacks, as are palpitations, shortness of breath and chest pain or discomfort, but psychiatrists usually do not refer panic disorder patients for otoneurologic evaluations as they refer them to cardiologic evaluations. This lack of adequate evaluation may lead patients away from an adequate diagnosis and treatment(4). The following case report illustrates the importance of an adequate psychiatric and otoneurologic evaluation of a patient with chronic dizziness referred to an anxiety disorder outpatient unit.
C1 [Mezzasalma, Marco Andre; Mathias, Katia de Vasconcellos; Nascimento, Isabella; Valenca, Alexandre M.; Nardi, Antonio E.] Univ Fed Rio de Janeiro, Inst Psiquiatria, Lab Pan & Resp, Rio De Janeiro, Brazil.
   [Valenca, Alexandre M.] Univ Fed Fluminense, Niteroi, RJ, Brazil.
   [Nardi, Antonio E.] CNPq, Campinas, SP, Brazil.
C3 Universidade Federal do Rio de Janeiro; Universidade Federal Fluminense
RP Mezzasalma, MA (corresponding author), Rua Visconde de Piraja 414-701, BR-22410003 Rio De Janeiro, Brazil.
EM mmezza@uol.com.br
CR Amorim Patricia, 2000, REVISTA BRASILEIRA DE PSIQUIATRIA, V22, P106
   Gurgel João Daniel Caliman e, 2007, REV. BRAS. OTORRINOLARINGOL., V73, P569, DOI 10.1590/S0034-72992007000400018
   Castro Ana Silvia Oliveira de, 2007, PRO FONO, V19, P97
   Ciríaco JGM, 2004, ARQ NEURO-PSIQUIAT, V62, P669, DOI 10.1590/S0004-282X2004000400019
   Eckhardt-Henn A, 2008, J NEUROL, V255, P420, DOI 10.1007/s00415-008-0697-x
   HAMILTON M, 1959, BRIT J MED PSYCHOL, V32, P50, DOI 10.1111/j.2044-8341.1959.tb00467.x
   Huppert D, 2005, J NEUROL, V252, P564, DOI 10.1007/s00415-005-0699-x
   Kanashiro AMK, 2005, ARQ NEURO-PSIQUIAT, V63, P140, DOI 10.1590/S0004-282X2005000100025
   KROENKE K, 1992, ANN INTERN MED, V117, P898, DOI 10.7326/0003-4819-117-11-898
   Mittal VA, 2011, PSYCHIAT RES, V189, P158, DOI 10.1016/j.psychres.2011.06.006
   Simon N M, 1998, ANN CLIN PSYCHIATRY, V10, P75, DOI 10.3109/10401239809147746
   Simon NM, 2005, PSYCHOSOMATICS, V46, P334, DOI 10.1176/appi.psy.46.4.334
   Staab JP, 2003, LARYNGOSCOPE, V113, P1714, DOI 10.1097/00005537-200310000-00010
NR 13
TC 0
Z9 0
U1 0
U2 3
PU ASSOC ARQUIVOS NEURO- PSIQUIATRIA
PI SAO PAULO SP
PA PR AMADEU AMARAL 47/33, 01327-010 SAO PAULO SP, BRAZIL
SN 0004-282X
EI 1678-4227
J9 ARQ NEURO-PSIQUIAT
JI Arq. Neuro-Psiquiatr.
PD MAR 15
PY 2009
VL 67
IS 1
BP 121
EP 122
DI 10.1590/S0004-282X2009000100031
PG 2
WC Neurosciences; Psychiatry
SC Neurosciences & Neurology; Psychiatry
GA 426FR
UT WOS:000264693900031
PM 19330229
DA 2025-12-18
ER

PT J
AU Strupp, M
   Brandt, T
AF Strupp, Michael
   Brandt, Thomas
TI Vestibular Neuritis
SO SEMINARS IN NEUROLOGY
LA English
DT Article
DE Peripheral vestibular vertigo; dizziness; nystagmus; herpes simplex virus type 1; glucocorticoids; vestibular rehabilitation
ID herpes-simplex-virus; phobic postural vertigo; ocular tilt reaction; cerebellar infarctions; bechterews phenomenon; myogenic potentials; skew deviation; bells-palsy; nerve; ganglia
AB The key signs and symptoms of vestibular neuritis are rotatory vertigo with an acute onset lasting several days, horizontal spontaneous nystagmus (with a rotational component) toward the unaffected ear, a pathologic head-impulse test toward the affected ear, a deviation of the subjective visual vertical toward the affected ear, postural imbalance with falls toward the affected ear, and nausea. The head-impulse test and caloric irrigation show an ipsilateral deficit of the vestibuloocular reflex. Vestibular neuritis is the third most common cause of peripheral vestibular vertigo. It has an annual incidence of 3.5 per 100,000 population and accounts for 7% of the patients at outpatient clinics specializing in the treatment of vertigo. The reactivation of a latent herpes simplex virus type 1 (HSV-1) infection is the most likely cause, as HSV-1 DNA and RNA have been detected in human vestibular ganglia. Vestibular neuritis is a diagnosis of exclusion. Relevant differential diagnoses are vestibular pseudoneuritis due to acute pontomedullary brainstem lesions or cerebellar nodular infarctions, vestibular migraine, and monosymptomatically beginning Meniere's disease. Recovery from vestibular neuritis is due to a combination of (a) peripheral restoration of labyrinthine function, usually incomplete but can be improved by early treatment with corticosteroids, which cause a recovery rate of 62% within 12 months; (b) mainly somatosensory and visual substitution; and (c) central compensation, which can be improved by vestibular exercise.
C1 [Strupp, Michael] Univ Munich, Dept Neurol, D-81377 Munich, Germany.
   [Brandt, Thomas] Univ Munich, Inst Clin Neurosci, D-81377 Munich, Germany.
C3 University of Munich; University of Munich
RP Strupp, M (corresponding author), Univ Munich, Klinikum Grosshadern, Dept Neurol, Marchioninistr 15, D-81377 Munich, Germany.
EM Michael.Strupp@med.uni-muenchen.de
CR Arbusow V, 1999, ANN NEUROL, V46, P416, DOI 10.1002/1531-8249(199909)46:3<416::AID-ANA20>3.0.CO;2-W
   Arbusow V, 2001, AUDIOL NEUROTOL, V6, P259, DOI 10.1159/000046131
   ARBUSOW V, 1997, AKTUEL NEUROL, V24, P0
   Baier B, 2008, BRAIN, V131, P1445, DOI 10.1093/brain/awn086
   BALOH RW, 1977, ACTA OTO-LARYNGOL, V83, P475, DOI 10.3109/00016487709128874
   Baloh RW, 2003, NEW ENGL J MED, V348, P1027, DOI 10.1056/NEJMcp021154
   BERGSTROM B, 1973, ACTA OTO-LARYNGOL, V76, P162, DOI 10.3109/00016487309121495
   Bohmer A, 1995, J VESTIB RES, V5, P35
   Brandt T, 1997, ADV NEUROL, V73, P297
   BRANDT T, 1986, MUNCHEN MED WOCHEN, V128, P247
   BRANDT T, 2009, RESTOR NEUR IN PRESS, V0, P0
   Brandt T, 2005, VERTIGO DIZZINESS, V0, P0
   Brandt T, 1999, VERTIGO: ITS MULTISENSORY SYNDROMES, V0, P0
   Brandt Thomas, 1996, NEUROLOGY, V46, P1515
   Buchele W, 1988, ADV OTORHINOLARYNGOL, V42, P157
   Cnyrim CD, 2008, J NEUROL NEUROSUR PS, V79, P458, DOI 10.1136/jnnp.2007.123596
   Colebatch JG, 2001, CURR OPIN NEUROL, V14, P21, DOI 10.1097/00019052-200102000-00004
   COLEBATCH JG, 1994, J NEUROL NEUROSUR PS, V57, P190, DOI 10.1136/jnnp.57.2.190
   Curthoys I S, 1995, J VESTIB RES, V5, P67, DOI 10.1016/0957-4271(94)00026-X
   de Nó RL, 1933, ARCH NEURO PSYCHIATR, V30, P245, DOI 10.1001/archneurpsyc.1933.02240140009001
   Depondt M, 1973, ACTA OTORHINOLARYNGOL BELG, V27, P323
   DUNCAN GW, 1975, ARCH NEUROL-CHICAGO, V32, P364, DOI 10.1001/archneur.1975.00490480030002
   Engström M, 2008, LANCET NEUROL, V7, P993, DOI 10.1016/S1474-4422(08)70221-7
   EWALD R, 1892, PHYSL UNTERSUCHUNGEN, V0, P0
   Fetter M, 1996, BRAIN, V119, P755, DOI 10.1093/brain/119.3.755
   FURUTA Y, 1993, ACTA OTO-LARYNGOL, V0, P85
   Gianoli G, 2005, OTOL NEUROTOL, V26, P489, DOI 10.1097/01.mao.0000169787.99835.9f
   GOLDBERG JM, 1971, J NEUROPHYSIOL, V34, P635, DOI 10.1152/jn.1971.34.4.635
   Halmagyi GM, 2002, ANN NY ACAD SCI, V956, P306, DOI 10.1111/j.1749-6632.2002.tb02829.x
   HALMAGYI GM, 1988, ARCH NEUROL-CHICAGO, V45, P737, DOI 10.1001/archneur.1988.00520310043015
   Hillier SL, 2007, COCHRANE DB SYST REV, V0, P0, DOI DOI 10.1002/14651858.CD005397.pub4
   HIRATA Y, 1995, ACTA OTO-LARYNGOL, V0, P93
   HONRUBIA V, 1994, VESTIBULAR REHABILIT, V0, P113
   HUANG CY, 1985, J NEUROL NEUROSUR PS, V48, P263, DOI 10.1136/jnnp.48.3.263
   Hüfner K, 2008, NEUROLOGY, V71, P1006, DOI 10.1212/01.wnl.0000326594.91291.f8
   Huppert D, 2006, NEUROLOGY, V67, P1870, DOI 10.1212/01.wnl.0000244473.84246.76
   JONGKEES L B, 1962, PRACT OTORHINOLARYNGOL (BASEL), V24, P65
   KATSARKAS A, 1984, ACTA OTO-LARYNGOL, V0, P95
   Kim HA, 2008, NEUROLOGY, V70, P449, DOI 10.1212/01.wnl.0000297554.21221.a0
   Lee H, 2006, NEUROLOGY, V67, P1178, DOI 10.1212/01.wnl.0000238500.02302.b4
   Lee H, 2002, STROKE, V33, P2807, DOI 10.1161/01.STR.0000038692.17290.24
   Lee H, 2009, J NEUROL NEUROSUR PS, V80, P355, DOI 10.1136/jnnp.2008.155978
   MAGNUSSON M, 1993, ACTA OTO-LARYNGOL, V0, P64
   MAGNUSSON M, 1991, ACTA OTO-LARYNGOL, V0, P258
   Mandalà M, 2008, ARCH OTOLARYNGOL, V134, P164, DOI 10.1001/archoto.2007.35
   MERAN A, 1975, ARCH OTO-RHINO-LARYN, V209, P229, DOI 10.1007/BF00453777
   Moon IS, 2009, STROKE, V40, P487, DOI 10.1161/STROKEAHA.108.527762
   Mossman S, 1997, NEUROLOGY, V49, P491, DOI 10.1212/WNL.49.2.491
   Murakami S, 1996, ANN INTERN MED, V124, P27, DOI 10.7326/0003-4819-124-1_Part_1-199601010-00005
   MUROFUSHI T, 1995, EXP BRAIN RES, V103, P174
   Murofushi T, 1996, ARCH OTOLARYNGOL, V122, P845, DOI 10.1001/archotol.1996.01890200035008
   NADOL JB, 1995, OTOLARYNG HEAD NECK, V112, P162, DOI 10.1016/S0194-5998(95)70316-0
   NAHMIAS AJ, 1973, NEW ENGL J MED, V289, P719, DOI 10.1056/NEJM197310042891404
   Newman-Toker DE, 2008, NEUROLOGY, V70, P2378, DOI 10.1212/01.wnl.0000314685.01433.0d
   OHBAYASHI S, 1993, ACTA OTO-LARYNGOL, V0, P31
   OKINAKA Y, 1993, ACTA OTO-LARYNGOL, V0, P18
   SAFRAN AB, 1994, AM J OPHTHALMOL, V118, P238, DOI 10.1016/S0002-9394(14)72904-6
   SANDO I, 1972, ANN OTO RHINOL LARYN, V81, P305, DOI 10.1177/000348947208100301
   SCHUKNECHT HF, 1981, ANN OTO RHINOL LARYN, V90, P1
   SEKITANI T, 1993, ACTA OTO-LARYNGOL, V0, P9
   Shupak A, 2008, OTOL NEUROTOL, V29, P368, DOI 10.1097/MAO.0b013e3181692804
   Strupp M, 2004, NEW ENGL J MED, V351, P354, DOI 10.1056/NEJMoa033280
   Strupp M, 1998, NEUROLOGY, V51, P838, DOI 10.1212/WNL.51.3.838
   STRUPP M, 2010, HDB CLIN NE IN PRESS, V9, P0
   Sullivan FM, 2007, NEW ENGL J MED, V357, P1598, DOI 10.1056/NEJMoa072006
   Theil D, 2004, J MED VIROL, V74, P102, DOI 10.1002/jmv.20152
   Theil D, 2003, AM J PATHOL, V163, P2179, DOI 10.1016/S0002-9440(10)63575-4
   Theil D, 2002, ANN NEUROL, V51, P273, DOI 10.1002/ana.10095
   Theil D, 2001, BRAIN PATHOL, V11, P408, DOI 10.1111/j.1750-3639.2001.tb00408.x
   Thömke F, 1999, J NEUROL NEUROSUR PS, V66, P340, DOI 10.1136/jnnp.66.3.340
   Vibert D, 1996, ACTA OTO-LARYNGOL, V116, P170, DOI 10.3109/00016489609137816
   Walker MF, 2009, CURR TREAT OPTION N, V11, P41, DOI 10.1007/s11940-009-0006-8
   ZEE DS, 1982, ANN NEUROL, V12, P495, DOI 10.1002/ana.410120519
   ZEE DS, 1985, ARCH OTOLARYNGOL, V111, P609
   Zwergal A, 2009, NEUROLOGY, V72, P1689, DOI 10.1212/WNL.0b013e3181a55ecf
NR 75
TC 146
Z9 179
U1 0
U2 38
PU THIEME MEDICAL PUBL INC
PI NEW YORK
PA 333 SEVENTH AVE, NEW YORK, NY 10001 USA
SN 0271-8235
EI 1098-9021
J9 SEMIN NEUROL
JI Semin. Neurol.
PD NOV 15
PY 2009
VL 29
IS 5
BP 509
EP 519
DI 10.1055/s-0029-1241040
PG 11
WC Clinical Neurology
SC Neurosciences & Neurology
GA 516BN
UT WOS:000271516800007
PM 19834862
DA 2025-12-18
ER

PT J
AU Holmberg, J
   Tjernström, F
   Karlberg, M
   Fransson, PA
   Magnusson, M
AF Holmberg, Johan
   Tjernstrom, Fredrik
   Karlberg, Mikael
   Fransson, Per Anders
   Magnusson, Mans
TI Reduced postural differences between phobic postural vertigo patients and healthy subjects during a postural threat
SO JOURNAL OF NEUROLOGY
LA English
DT Article
DE Anxiety; Muscular; Posture; Psychological
ID vibratory proprioceptive stimulation; body sway; adaptation; balance; task
AB Phobic postural vertigo is characterized by subjective imbalance and dizziness while standing or walking, despite normal values for clinical balance tests. Patients with phobic postural vertigo exhibit an increased high-frequency sway in posturographic tests. Their postural sway, however, becomes similar to the sway of healthy subjects during difficult balance tasks. Posturographic recordings of 30 s of quiet stance was compared to recordings of 30 s of quiet stance during a postural threat, which consisted of the knowledge of forthcoming vibratory calf muscle stimulation, in 37 consecutive patients with phobic postural vertigo and 24 healthy subjects. During quiet stance without the threat of forthcoming vibratory stimulation, patients with phobic postural vertigo exhibited a postural sway containing significantly more high-frequency sway than the healthy subjects. During the quiet stance with forthcoming vibratory stimulation, i.e., anticipation of a postural threat, the significant differences between groups disappeared for all variables except sagittal high-frequency sway. During postural threat, healthy subjects seemed to adopt a postural strategy that was similar to that exhibited by phobic postural vertigo patients. The lack of additional effects facing a postural threat among phobic postural vertigo patients may be due to an already maximized postural adaptation. Deviant postural reactions among patients with phobic postural vertigo may be considered as an avoidant postural response due to a constant fear of losing postural control.
C1 [Holmberg, Johan; Tjernstrom, Fredrik; Karlberg, Mikael; Fransson, Per Anders; Magnusson, Mans] Univ Lund Hosp, Dept Otorhinolaryngol Head & Neck Surg, S-22731 Lund, Sweden.
C3 Lund University; Skane University Hospital
RP Holmberg, J (corresponding author), Univ Lund Hosp, Dept Otorhinolaryngol Head & Neck Surg, S-22731 Lund, Sweden.
EM johan.holmberg@skane.se
FU Swedish Research Council [2004-4656]; Council for Medical Health Care in South Sweden
CR Andersson G, 1998, AM J OTOL, V19, P632
   Barlow DH, 2001, CLIN HDB PSYCHOL, V0, P0
   Brandt Thomas, 1996, NEUROLOGY, V46, P1515
   Carpenter MG, 2001, EXP BRAIN RES, V138, P210, DOI 10.1007/s002210100681
   Fransson PA, 2003, IEEE T BIO-MED ENG, V50, P1310, DOI 10.1109/TBME.2003.819851
   Fransson PA, 2002, BIOL CYBERN, V86, P355, DOI 10.1007/s00422-001-0305-y
   Holmberg J, 2006, J NEUROL, V253, P500, DOI 10.1007/s00415-005-0050-6
   Holmberg J, 2003, NEUROREPORT, V14, P1007, DOI 10.1097/01.wnr.0000070191.28954.a5
   JOHANSSON H, 1991, MED HYPOTHESES, V35, P196, DOI 10.1016/0306-9877(91)90233-O
   Kapfhammer HP, 1997, ACTA NEUROL SCAND, V95, P23, DOI 10.1111/j.1600-0404.1997.tb00063.x
   Kolb FP, 2002, PFLUG ARCH EUR J PHY, V445, P224, DOI 10.1007/s00424-002-0892-z
   Krafczyk S, 1999, NEUROSCI LETT, V259, P149, DOI 10.1016/S0304-3940(98)00917-3
   Ledin T, 2004, GAIT POSTURE, V19, P184, DOI 10.1016/S0966-6362(03)00061-4
   Maki BE, 1996, J VESTIBUL RES-EQUIL, V6, P53, DOI 10.1016/0957-4271(95)00014-3
   Querner V, 2000, NEUROSCI LETT, V285, P21, DOI 10.1016/S0304-3940(00)01008-9
   Riley MA, 1999, HUM MOVEMENT SCI, V18, P795, DOI 10.1016/S0167-9457(99)00041-X
   Shea CH, 1999, HUM MOVEMENT SCI, V18, P553, DOI 10.1016/S0167-9457(99)00031-7
NR 17
TC 31
Z9 41
U1 0
U2 2
PU DR DIETRICH STEINKOPFF VERLAG
PI HEIDELBERG
PA TIERGARTENSTRASSE 17, 69121 HEIDELBERG, GERMANY
SN 0340-5354
EI 
J9 J NEUROL
JI J. Neurol.
PD AUG 15
PY 2009
VL 256
IS 8
BP 1258
EP 1262
DI 10.1007/s00415-009-5110-x
PG 5
WC Clinical Neurology
SC Neurosciences & Neurology
GA 480OM
UT WOS:000268745600008
PM 19363634
DA 2025-12-18
ER
