# Supplementary material for: Evolution of Research on Persistent Postural-Perceptual Dizziness: A Bibliometric and Visualization Analysis from 1994 to 2025
Source: Audiol Res. 2026 Apr 1;16(2):52. doi: 10.3390/audiolres16020052 (PMC13113745; doi:10.3390/audiolres16020052)
Supplement: Supplementary file 1 [file audiolres-16-00052-s001.zip › results/output/download2010u6.txt]

PT J
AU Honaker, JA
   Gilbert, JM
   Staab, JP
AF Honaker, Julie A.
   Gilbert, Jane M.
   Staab, Jeffrey P.
TI Chronic Subjective Dizziness Versus Conversion Disorder: Discussion of Clinical Findings and Rehabilitation
SO AMERICAN JOURNAL OF AUDIOLOGY
LA English
DT Article
DE chronic dizziness; chronic subjective dizziness; conversion disorder; vestibular and balance rehabilitation
ID cognitive-behavioral therapy; community sample; symptoms; anxiety; vertigo; prevalence; interface
AB Purpose: Audiologists frequently encounter patients who complain of chronic dizziness or imbalance, in the absence of active vestibular or neurological deficits. Knowledge about conditions that cause this clinical presentation will allow audiologists to make important contributions to accurate diagnosis and effective management of these patients. This article reviews 2 such conditions, chronic subjective dizziness (CSD) and conversion disorder. Method: A case of CSD and another of conversion disorder are presented, with a literature review of their clinical presentations, key diagnostic features, and treatment strategies. The role of the audiologist in assessing patients with these conditions and facilitating appropriate treatment referrals is discussed. Conclusions: The audiologist is in a key position to identify individuals with CSD and conversion disorder, 2 conditions that can be effectively managed if properly recognized. The authors demonstrate an effective team approach program that includes the audiologist's contribution to differential diagnosis, education of patients and other clinicians about these conditions, and development of recommendations for neurological, psychiatric, otologic, and physical therapy referrals.
C1 [Honaker, Julie A.] Univ Nebraska, Dept Special Educ & Commun Disorders, Barkley Mem Ctr 272, Lincoln, NE 68583 USA.
   [Gilbert, Jane M.; Staab, Jeffrey P.] Mayo Clin, Rochester, MN USA.
C3 University of Nebraska System; University of Nebraska Lincoln; Mayo Clinic
RP Honaker, JA (corresponding author), Univ Nebraska, Dept Special Educ & Commun Disorders, Barkley Mem Ctr 272, Lincoln, NE 68583 USA.
EM jhonaker2@unl.edu
CR Allin Matthew, 2005, NEUROPSYCHIATR DIS TREAT, V1, P205
   American Psychiatric Association, 2000, AUTHOR, V0, P0
   Aybek S, 2008, CURR OPIN PSYCHIATR, V21, P275, DOI 10.1097/YCO.0b013e3282f94242
   Balaban CD, 2001, J ANXIETY DISORD, V15, P27, DOI 10.1016/S0887-6185(00)00041-4
   Binzer M, 1997, J NEUROL NEUROSUR PS, V63, P83, DOI 10.1136/jnnp.63.1.83
   Brandt Thomas, 1996, NEUROLOGY, V46, P1515
   BRONSTEIN AM, 1995, J NEUROL NEUROSUR PS, V59, P472, DOI 10.1136/jnnp.59.5.472
   Bronstein AM, 2004, J NEUROL, V251, P381, DOI 10.1007/s00415-004-0410-7
   Dobson KS, 2001, HANDBOOK OF COGNITIVE-BEHAVIORAL THERAPIES, V0, P3
   GOLD MA, 1995, PEDIATR ANN, V24, P296, DOI 10.3928/0090-4481-19950601-06
   Goldstein Laura H, 2004, COGN BEHAV NEUROL, V17, P41, DOI 10.1097/00146965-200403000-00005
   Holmberg J, 2006, J NEUROL, V253, P500, DOI 10.1007/s00415-005-0050-6
   Hong J, 2008, J DEV BEHAV PEDIATR, V29, P135, DOI 10.1097/DBP.0b013e31816bae20
   JACOB RG, 1993, J PSYCHOPATHOL BEHAV, V15, P299, DOI 10.1007/BF00965035
   KROENKE K, 1989, AM J MED, V86, P262, DOI 10.1016/0002-9343(89)90293-3
   KROENKE K, 1990, ARCH INTERN MED, V150, P1685, DOI 10.1001/archinte.150.8.1685
   Legaspi PSC, 2008, DERMATOL CLIN, V26, P239, DOI 10.1016/j.det.2007.11.008
   Mallinson AI, 2005, OTOL NEUROTOL, V26, P686, DOI 10.1097/01.mao.0000169639.48193.fb
   Nazareth I, 1999, FAM PRACT, V16, P616, DOI 10.1093/fampra/16.6.616
   Ness Debra, 2007, J NEUROL PHYS THER, V31, P30
   Oh DW, 2005, PHYSIOTHER RES INT, V10, P164, DOI 10.1002/pri.6
   Oyama O, 2007, AM FAM PHYSICIAN, V76, P1333
   Ruckenstein MJ, 2009, OTOLARYNG CLIN N AM, V42, P71, DOI 10.1016/j.otc.2008.09.011
   SPECKENS AEM, 1995, BRIT MED J, V311, P1328, DOI 10.1136/bmj.311.7016.1328
   Spratt EG, 2008, INT J PSYCHIAT MED, V38, P185, DOI 10.2190/PM.38.2.e
   Staab JP, 2007, ARCH OTOLARYNGOL, V133, P170, DOI 10.1001/archotol.133.2.170
   Staab JP, 2005, ARCH OTOLARYNGOL, V131, P675, DOI 10.1001/archotol.131.8.675
   Staab JP, 2006, CURR OPIN NEUROL, V19, P41, DOI 10.1097/01.wco.0000198102.95294.1f
   Stone J, 2006, BRIT J PSYCHIAT, V188, P204, DOI 10.1192/bjp.188.3.204
   Telian SA, 1996, OTOLARYNG CLIN N AM, V29, P359
   Yardley L, 1998, BRIT J GEN PRACT, V48, P1131
   Yardley L, 1998, J NEUROL NEUROSUR PS, V65, P679, DOI 10.1136/jnnp.65.5.679
   ZIGMOND AS, 1983, ACTA PSYCHIAT SCAND, V67, P361, DOI 10.1111/j.1600-0447.1983.tb09716.x
NR 33
TC 14
Z9 18
U1 0
U2 13
PU AMER SPEECH-LANGUAGE-HEARING ASSOC
PI ROCKVILLE
PA 2200 RESEARCH BLVD, #271, ROCKVILLE, MD 20850-3289 USA
SN 1059-0889
EI 1558-9137
J9 AM J AUDIOL
JI Am. J. Audiol.
PD JUN 15
PY 2010
VL 19
IS 1
BP 3
EP 8
DI 10.1044/1059-0889(2009/09-0013)
PG 6
WC Audiology & Speech-Language Pathology; Otorhinolaryngology
SC Audiology & Speech-Language Pathology; Otorhinolaryngology
GA 749AQ
UT WOS:000289434900002
PM 20029054
DA 2025-12-18
ER

PT J
AU Bayer, O
   Warninghoff, JC
   Straube, A
AF Bayer, Otmar
   Warninghoff, Jan-Christian
   Straube, Andreas
TI Diagnostic indices for vertiginous diseases
SO BMC NEUROLOGY
LA English
DT Article
ID migraine
AB Background: Vertigo and dizziness are symptoms which are reported frequently in clinical practice. We aimed to develop diagnostic indices for four prevalent vertiginous diseases: benign paroxysmal positional vertigo (BPPV), Meniere's disease (MD), vestibular migraine (VM), and phobic postural vertigo (PPV). Methods: Based on a detailed questionnaire handed out to consecutive patients presenting for the first time in our dizziness clinic we preselected a set of seven questions with desirable diagnostic properties when compared with the final diagnosis after medical workup. Using exact logistic regression analysis diagnostic scores, each comprising of four to six items that can simply be added up, were built for each of the four diagnoses. Results: Of 193 patients 131 questionnaires were left after excluding those with missing consent or data. Applying the suggested cut-off points, sensitivity and specificity were 87.5 and 93.5% for BPPV, 100 and 87.4% for MD, 92.3 and 83.7% for VM, 73.7 and 84.1% for PPV, respectively. By changing the cut-off points sensitivity and specificity can be adjusted to meet diagnostic needs. Conclusions: The diagnostic indices showed promising diagnostic properties. Once further validated, they could provide an ease to use and yet flexible tool for screening vertigo in clinical practice and epidemiological research.
C1 [Bayer, Otmar] Univ Munich, Integrated Ctr Res & Treatment Vertigo Balance &, D-81377 Munich, Germany.
   [Warninghoff, Jan-Christian] Isar Amper Klinikum, D-85540 Haar, Germany.
   [Straube, Andreas] Univ Munich, Dept Neurol, D-81377 Munich, Germany.
C3 University of Munich; University of Munich
RP Bayer, O (corresponding author), Univ Munich, Integrated Ctr Res & Treatment Vertigo Balance &, Heiglhofstr 63, D-81377 Munich, Germany.
EM Otmar.Bayer@lrz.uni-muenchen.de
FU Department of Neurology, Ludwig-Maximilians-Universitat Munich, Klinikum Grosshadern, Marchioninistrasse, Munich, Germany [15, 81377]
CR Brandt T, 2003, VERTIGO ITS MULTISEN, V0, P469
   Derr RE, 2009, P 25 ANN SAS US GROU P 25 ANN SAS US GROU, V0, P0
   Dieterich M, 2007, J NEUROL, V254, P559, DOI 10.1007/s00415-006-0340-7
   Eckhardt A, 1996, LARYNGO RHINO OTOL, V75, P517, DOI 10.1055/s-2007-997625
   FIRTH D, 1993, BIOMETRIKA, V80, P27, DOI 10.2307/2336755
   Heinze G, 2004, SAS MACRO S PLUS LIB, V0, P0
   Kentala E, 2003, OTOLARYNG HEAD NECK, V128, P54, DOI 10.1067/mhn.2003.47
   Lipton RB, 2003, NEUROLOGY, V61, P375, DOI 10.1212/01.WNL.0000078940.53438.83
   Lopez-Escamez J A, 2000, ACTA OTORHINOLARYNGOL BELG, V54, P451
   Maiti T, 2008, STAT METHODS MED RES, V17, P621, DOI 10.1177/0962280207084156
   MONSELL EM, 1995, OTOLARYNG HEAD NECK, V113, P181, DOI 10.1016/S0194-5998(95)70102-8
   Neuhauser H, 2004, CEPHALALGIA, V24, P83, DOI 10.1111/j.1468-2982.2004.00662.x
   Neuhauser H, 2001, NEUROLOGY, V56, P436, DOI 10.1212/WNL.56.4.436
   Stapleton E, 2008, J LARYNGOL OTOL, V122, P139, DOI 10.1017/S0022215107009073
   Stapleton E, 2008, J LARYNGOL OTOL, V122, P773, DOI 10.1017/S0022215107000771
   Strupp M, 2008, DTSCH ARZTEBL INT, V105, P173, DOI 10.3238/arztebl.2008.0173
   von Brevern M, 2007, J NEUROL NEUROSUR PS, V78, P710, DOI 10.1136/jnnp.2006.100420
   von Brevern M, 2004, NEUROLOGY, V62, P469, DOI 10.1212/01.WNL.0000106949.55346.CD
   Warninghoff JC, 2009, BMC NEUROL, V9, P0, DOI 10.1186/1471-2377-9-29
   Whitney SL, 2005, OTOL NEUROTOL, V26, P1027, DOI 10.1097/01.mao.0000185066.04834.4e
NR 20
TC 11
Z9 17
U1 0
U2 3
PU BMC
PI LONDON
PA CAMPUS, 4 CRINAN ST, LONDON N1 9XW, ENGLAND
SN 
EI 1471-2377
J9 BMC NEUROL
JI BMC Neurol.
PD OCT 25
PY 2010
VL 10
IS 
BP 
EP 
DI 10.1186/1471-2377-10-98
PG 7
WC Clinical Neurology
SC Neurosciences & Neurology
GA 680DP
UT WOS:000284212900001
PM 20973968
DA 2025-12-18
ER

PT J
AU Shefer, S
   Gordon, CR
   Avraham, KB
   Mintz, M
AF Shefer, Shahar
   Gordon, Carlos R.
   Avraham, Karen B.
   Mintz, Matti
TI Progressive vestibular mutation leads to elevated anxiety
SO BRAIN RESEARCH
LA English
DT Article
DE Mice; Vestibular; Balance; Balance-anxiety comorbidity; Open-field; Elevated plus-maze
ID phobic postural vertigo; plus-maze; balance control; open-field; mice; disorders; rat; behavior; system; involvement
AB Anxiety disorders are among the most common mental disorders, and are comorbid with balance disorders in a significant proportion of these individuals. Presently, it is unclear whether anxiety and balance disorders are causally related, and what direction this causality may take. We argue that balance disorders may predispose an individual to anxiety and that demonstration of such causality may be informative to the development of preferred treatment for such individuals. To demonstrate that balance disorders may predispose to anxiety, we studied headbanger (Hdb) mutant mice in which the balance disorder is due to progressive vestibular impairment and wildtype (Wt) mice. Balance was assessed by swim and tail-hang tests that demonstrated clear behavioral balance deficits in the Hdb mice. Anxiety was assessed by open-field and elevated plus-maze tests, which confirmed elevated anxiety in the Hdb mice. These findings demonstrate that congenital vestibular genotype predisposes the animal to elevated levels of anxiety in space-related tests. Similar causality in clinics may redirect treatment strategies in afflicted patients. (C) 2009 Elsevier B.V. All rights reserved.
C1 [Shefer, Shahar; Mintz, Matti] Tel Aviv Univ, Dept Psychol, Psychobiol Res Unit, Fac Social Sci, IL-69978 Tel Aviv, Israel.
   [Gordon, Carlos R.] Meir Med Ctr, Dept Neurol, Kefar Sava, Israel.
   [Avraham, Karen B.] Tel Aviv Univ, Sackler Fac Med, Dept Human Mol Genet & Biochem, IL-69978 Tel Aviv, Israel.
C3 Tel Aviv University; Tel Aviv University; Sackler Faculty of Medicine; Tel Aviv University; Sackler Faculty of Medicine
RP Mintz, M (corresponding author), Tel Aviv Univ, Dept Psychol, Psychobiol Res Unit, Fac Social Sci, IL-69978 Tel Aviv, Israel.
EM mintz@freud.tau.ac.il
FU European Commission [FP7-ICT-217148]; FP6 EuroHear [LSHG-CT-20054-512063]; Eumodic [037188]
CR Alvord L S, 1991, J AM ACAD AUDIOL, V2, P261
   AMARAL D G, 1992, P1, V0, P0
   [Anonymous], 2000, DIAGN STAT MAN MENT, V0, P0, DOI DOI 10.1176/APPI.BOOKS.9780890423349
   Avni R, 2009, BEHAV BRAIN RES, V202, P210, DOI 10.1016/j.bbr.2009.03.033
   Balaban CD, 2001, J ANXIETY DISORD, V15, P27, DOI 10.1016/S0887-6185(00)00041-4
   Balaban CD, 2001, J ANXIETY DISORD, V15, P53, DOI 10.1016/S0887-6185(00)00042-6
   Bouwknecht JA, 2007, BRAIN RES BULL, V72, P32, DOI 10.1016/j.brainresbull.2006.12.009
   Brandt Thomas, 1996, NEUROLOGY, V46, P1515
   Carola V, 2002, BEHAV BRAIN RES, V134, P49, DOI 10.1016/S0166-4328(01)00452-1
   CHAPMAN WP, 1954, SCIENCE, V120, P949, DOI 10.1126/science.120.3127.949
   Cosquer B, 2005, BEHAV BRAIN RES, V156, P65, DOI 10.1016/j.bbr.2004.05.007
   Davidson RJ, 1999, CURR OPIN NEUROBIOL, V9, P228, DOI 10.1016/S0959-4388(99)80032-4
   EAGGER S, 1992, J NEUROL NEUROSUR PS, V55, P383, DOI 10.1136/jnnp.55.5.383
   Erez O, 2004, J ANXIETY DISORD, V18, P341, DOI 10.1016/S0887-6185(02)00291-8
   Gilman S, 1996, MANTER AND GATZS ESSENTIALS OF CLINICAL NEUROANATOMY AND NEUROPHYSIOLOGY, V0, P0
   Goddard M, 2008, BEHAV NEUROSCI, V122, P448, DOI 10.1037/0735-7044.122.2.448
   Guerraz M, 2001, BRAIN, V124, P1646, DOI 10.1093/brain/124.8.1646
   HIGHSTEIN SM, 1991, NEUROSCI RES, V12, P13, DOI 10.1016/0168-0102(91)90096-H
   Huppert D, 2005, J NEUROL, V252, P564, DOI 10.1007/s00415-005-0699-x
   Jacob RG, 2009, J NEUROL NEUROSUR PS, V80, P74, DOI 10.1136/jnnp.2007.136432
   Jacob RG, 2001, CURR OPIN NEUROL, V14, P41, DOI 10.1097/00019052-200102000-00007
   Kalueff AV, 2008, BEHAV BRAIN RES, V186, P1, DOI 10.1016/j.bbr.2007.07.032
   Kiernan AE, 1999, J NEUROCYTOL, V28, P969, DOI 10.1023/A:1007090626294
   Lepicard EM, 2000, BEHAV BRAIN RES, V117, P185, DOI 10.1016/S0166-4328(00)00304-1
   MARSHALL JF, 1979, SCIENCE, V206, P477, DOI 10.1126/science.504992
   Matheson AJ, 1999, NEW ZEAL J PSYCHOL, V28, P10
   Mintz M, 2001, BRAIN RES, V897, P150, DOI 10.1016/S0006-8993(01)02111-4
   Neufeld M, 2001, BRAIN RES, V889, P112, DOI 10.1016/S0006-8993(00)03123-1
   Pietropaolo S, 2007, BEHAV NEUROSCI, V121, P345, DOI 10.1037/0735-7044.121.2.345
   Pollak L, 2003, OTOLARYNG HEAD NECK, V128, P829, DOI 10.1016/S0194-5998(03)00454-6
   Rhodes CR, 2004, MAMM GENOME, V15, P686, DOI 10.1007/s00335-004-2344-x
   Russell NA, 2003, J VESTIBUL RES-EQUIL, V13, P9
   Stackman RW, 2002, BEHAV BRAIN RES, V128, P27, DOI 10.1016/S0166-4328(01)00270-4
   Walf AA, 2007, NAT PROTOC, V2, P322, DOI 10.1038/nprot.2007.44
   Wallace DG, 2002, J NEUROSCI, V22, P10009
NR 35
TC 11
Z9 12
U1 0
U2 3
PU ELSEVIER SCIENCE BV
PI AMSTERDAM
PA PO BOX 211, 1000 AE AMSTERDAM, NETHERLANDS
SN 0006-8993
EI 1872-6240
J9 BRAIN RES
JI Brain Res.
PD MAR 4
PY 2010
VL 1317
IS 
BP 157
EP 164
DI 10.1016/j.brainres.2009.12.059
PG 8
WC Neurosciences
SC Neurosciences & Neurology
GA 566DB
UT WOS:000275349200017
PM 20043895
DA 2025-12-18
ER

PT J
AU Brandt, T
   Huppert, D
   Hüfner, K
   Zingler, VC
   Dieterich, M
   Strupp, M
AF Brandt, Thomas
   Huppert, Doreen
   Huefner, Katharina
   Zingler, Vera C.
   Dieterich, Marianne
   Strupp, Michael
TI Long-term course and relapses of vestibular and balance disorders
SO RESTORATIVE NEUROLOGY AND NEUROSCIENCE
LA English
DT Article
DE Vestibular neuritis; Meniere's disease; benign paroxysmal positioning vertigo; vestibular paroxysmia; bilateral vestibulopathy; phobic postural vertigo; long-term follow-up; relapse rate
ID phobic postural vertigo; paroxysmal positioning vertigo; cognitive-behavioral therapy; simplex-virus type-1; follow-up; menieres-disease; double-blind; bilateral vestibulopathy; contralateral ear; body sway
AB The long-term course and the frequency of relapses for various peripheral vestibular disorders and somatoform phobic postural vertigo are discussed with respect to the clinically most important questions for thus afflicted patients. This review is mainly based on our own long-term follow-up studies and takes into consideration the most relevant literature. The following syndromes are discussed in detail. Vestibular neuritis: the recovery rate of peripheral vestibular function lies between 40-63% depending on early-onset treatment with corticosteroids; the recurrence rate within 10 years is 2%. Meniere's disease: loss of auditory and vestibular function occurs mainly in the first 5 to 10 years; frequency of vertigo attacks may decline after 5 to 10 years; bilateral involvement increases with increasing duration of the condition in up to 30-50%; vestibular drop attacks may occur early or late within the course, mostly with spontaneous remission; high-dose and long-term treatment with betahistine significantly reduces attack frequency in Meniere's disease, Benign paroxysmal positioning vertigo: the recurrence rate is 50% within 10 years (in females 58%, in males 39%), most recurrences (80%) being observed within the first year after initial relief; recurrence rate in the seventh decade is half of that in the sixth decade. Vestibular paroxysmia: medical treatment with carbamazepine or oxcarbazepine leads to a continuous significant reduction in attack frequency, intensity, and duration of 10-15% of baseline. Bilateral vestibulopathy: recovery of vestibular function is limited to single cases depending on their etiology. Phobic postural vertigo: within 5 to 16 years 27% of the patients are symptom-free, 48% improve, 22% remain unchanged, and 3% worsen; a detailed explanation of the mechanisms that cause and the factors that provoke attacks is imperative, as well as instructions for self-controlled desensitization within the context of behavioral therapy.
C1 [Brandt, Thomas; Huppert, Doreen] Univ Munich, Inst Clin Neurosci, D-81377 Munich, Germany.
   [Huefner, Katharina; Zingler, Vera C.; Dieterich, Marianne; Strupp, Michael] Univ Munich, Dept Neurol, D-81377 Munich, Germany.
   [Brandt, Thomas; Huppert, Doreen; Huefner, Katharina; Zingler, Vera C.; Dieterich, Marianne; Strupp, Michael] Univ Munich, Integrated Ctr Res & Treatment Vertigo Balance &, D-81377 Munich, Germany.
C3 University of Munich; University of Munich; University of Munich
RP Brandt, T (corresponding author), Univ Munich, Inst Clin Neurosci, Klinikum Grosshadern, Marchioninistr 15, D-81377 Munich, Germany.
EM thomas.brandt@med.uni-muenchen.de
CR Arbusow V, 1999, ANN NEUROL, V46, P416, DOI 10.1002/1531-8249(199909)46:3<416::AID-ANA20>3.0.CO;2-W
   Arbusow V, 2001, AUDIOL NEUROTOL, V6, P259, DOI 10.1159/000046131
   BALOH RW, 1990, ANN NEUROL, V28, P384, DOI 10.1002/ana.410280314
   BALOH RW, 1987, NEUROLOGY, V37, P371, DOI 10.1212/WNL.37.3.371
   Baloh RW, 2001, ANN NY ACAD SCI, V942, P210
   Barrs DM, 2004, LARYNGOSCOPE, V114, P1910, DOI 10.1097/01.mlg.0000147919.89357.16
   BERGENIUS J, 1983, ACTA OTO-LARYNGOL, V96, P389, DOI 10.3109/00016488309132724
   Bergenius J, 1999, ACTA OTO-LARYNGOL, V119, P895
   Best C, 2006, J NEUROL NEUROSUR PS, V77, P658, DOI 10.1136/jnnp.2005.072934
   Beynon CJ, 2000, J OTOLARYNGOL, V29, P2
   Boleas-Aguirre MS, 2008, OTOL NEUROTOL, V29, P33, DOI 10.1097/mao.0b013e31815dbafc
   Brandt T, 2006, ACTA OTO-LARYNGOL, V126, P160, DOI 10.1080/00016480500280140
   Brandt T, 2005, BRAIN, V128, P2732, DOI 10.1093/brain/awh617
   BRANDT T, 1994, J NEUROL, V241, P191, DOI 10.1007/BF00863767
   BRANDT T, 1994, NEUROLOGY, V44, P796, DOI 10.1212/WNL.44.5.796
   BRANDT T, 1994, LANCET, V343, P798, DOI 10.1016/S0140-6736(94)91879-1
   BRANDT T, 1980, ARCH OTOLARYNGOL, V106, P484
   BRANDT T, 1986, MUNCHEN MED WOCHEN, V128, P247
   Brandt T, 1993, J VESTIB RES, V3, P373
   Brandt T, 2005, VERTIGO DIZZINESS, V0, P0
   Brandt Thomas, 1996, NEUROLOGY, V46, P1515
   BRONSTEIN AM, 1995, ACTA OTO-LARYNGOL, V0, P405
   Claes J, 1997, ACTA OTO-LARYNGOL, V0, P37
   CYNRIM C, 2007, J NEUROL NEUROSUG PS, V78, P527
   Deutschländer A, 2005, ACTA OTO-LARYNGOL, V125, P848, DOI 10.1080/00016480510029310
   Dziadziola JK, 1999, OTOLARYNG HEAD NECK, V120, P400, DOI 10.1016/S0194-5998(99)70283-4
   Elstner M, 2008, BIOCHEM BIOPH RES CO, V377, P379, DOI 10.1016/j.bbrc.2008.09.134
   Engström M, 2008, LANCET NEUROL, V7, P993, DOI 10.1016/S1474-4422(08)70221-7
   Epley JM, 1992, OTOLARYNGOL HEAD NEC, V10, P299
   Fetter M, 1990, J VESTIB RES, V1, P9
   FORTNUM HM, 1992, ARCH DIS CHILD, V67, P1128, DOI 10.1136/adc.67.9.1128
   Frese KA, 2003, HNO, V51, P221, DOI 10.1007/s00106-002-0704-y
   FRIBERG U, 1984, ACTA OTO-LARYNGOL, V0, P72
   Furman JM, 1997, NEUROLOGY, V48, P1161, DOI 10.1212/WNL.48.5.1161
   Gordon CR, 2004, ARCH NEUROL-CHICAGO, V61, P1590, DOI 10.1001/archneur.61.10.1590
   GREEN JD, 1991, OTOLARYNG HEAD NECK, V104, P783, DOI 10.1177/019459989110400603
   HALMAGYI GM, 1988, ARCH NEUROL-CHICAGO, V45, P737, DOI 10.1001/archneur.1988.00520310043015
   Havia M, 2004, ARCH OTOLARYNGOL, V130, P431, DOI 10.1001/archotol.130.4.431
   Herdman S, 2000, VESTIBULAR REHABILITATION, V2nd, P0
   Hilton M, 2002, CLIN OTOLARYNGOL, V27, P440, DOI 10.1046/j.1365-2273.2002.00613.x
   Holmberg J, 2006, J NEUROL, V253, P500, DOI 10.1007/s00415-005-0050-6
   Holmberg J, 2003, NEUROREPORT, V14, P1007, DOI 10.1097/01.wnr.0000070191.28954.a5
   Holmberg J, 2007, J NEUROL, V254, P1189, DOI 10.1007/s00415-007-0499-6
   House JW, 2006, OTOL NEUROTOL, V27, P355, DOI 10.1097/00129492-200604000-00011
   Hüfner K, 2008, NEUROLOGY, V71, P1006, DOI 10.1212/01.wnl.0000326594.91291.f8
   HULSHOF JH, 1981, ACTA OTO-LARYNGOL, V92, P397, DOI 10.3109/00016488109133278
   Huppert D, 2005, J NEUROL, V252, P564, DOI 10.1007/s00415-005-0699-x
   HUPPERT D, 2010, ACTA OTOL IN PRESS, V0, P0
   Huppert D, 1995, J AUDIOL MED, V4, P97
   Ishiyama A, 2000, ANN OTO RHINOL LARYN, V109, P377, DOI 10.1177/000348940010900407
   James Adrian, 2004, CLIN EVID, V0, P742
   JANNETTA PJ, 1984, NEW ENGL J MED, V310, P1700, DOI 10.1056/NEJM198406283102604
   JANNETTA PJ, 1975, SURG FORUM, V26, P467
   Jorns-Häderli M, 2007, J NEUROL NEUROSUR PS, V78, P1113, DOI 10.1136/jnnp.2006.109512
   Kapfhammer HP, 1997, ACTA NEUROL SCAND, V95, P23, DOI 10.1111/j.1600-0404.1997.tb00063.x
   Katsarkas A, 1996, ACTA OTO-LARYNGOL, V116, P185, DOI 10.3109/00016489609137819
   KATSARKAS A, 1978, LARYNGOSCOPE, V98, P332
   Kim HA, 2008, NEUROLOGY, V70, P449, DOI 10.1212/01.wnl.0000297554.21221.a0
   Lamm K, 2000, HEARING RES, V141, P199, DOI 10.1016/S0378-5955(00)00005-8
   Lyngberg AC, 2005, EUR J EPIDEMIOL, V20, P243, DOI 10.1007/s10654-004-6519-2
   Macias JD, 2004, LARYNGOSCOPE, V114, P1011, DOI 10.1097/00005537-200406000-00010
   MATSUO T, 1985, ORL-J OTO-RHIN-LARYN, V47, P199, DOI 10.1159/000275771
   MERAN A, 1975, ARCH OTO-RHINO-LARYN, V209, P229, DOI 10.1007/BF00453777
   MEYER ED, 1985, LARYNG RHINOL OTOL V, V64, P269, DOI 10.1055/s-2007-1008135
   Minor LB, 2004, CURR OPIN NEUROL, V17, P9, DOI 10.1097/00019052-200402000-00004
   MOLLER MB, 1986, J NEUROSURG, V64, P21, DOI 10.3171/jns.1986.64.1.0021
   MOLLER MB, 1988, AM J OTOL, V9, P60
   MORRISON AW, 1986, AM J OTOL, V7, P5
   Neuhauser HK, 2007, CURR OPIN NEUROL, V20, P40, DOI 10.1097/WCO.0b013e328013f432
   Nunez RA, 2000, OTOLARYNG HEAD NECK, V122, P647, DOI 10.1067/mhn.2000.105185
   Ochi K, 2003, J LARYNGOL OTOL, V117, P104, DOI 10.1258/002221503762624521
   OKINAKA Y, 1993, ACTA OTO-LARYNGOL, V0, P18
   PARNES LS, 1991, OTOLARYNG HEAD NECK, V104, P52, DOI 10.1177/019459989110400111
   Perez R, 2004, LARYNGOSCOPE, V114, P1373, DOI 10.1097/00005537-200408000-00010
   Querner V, 2000, NEUROSCI LETT, V285, P21, DOI 10.1016/S0304-3940(00)01008-9
   Querner V, 2002, EXP BRAIN RES, V143, P269, DOI 10.1007/s00221-001-0955-y
   Radtke A, 2004, NEUROLOGY, V63, P150, DOI 10.1212/01.WNL.0000130250.62842.C9
   Rinne T, 1998, J NEUROL, V245, P314, DOI 10.1007/s004150050225
   Sakaida M, 2003, NEUROLOGY, V60, P1532, DOI 10.1212/01.WNL.0000061477.03862.4D
   SEKITANI T, 1993, ACTA OTO-LARYNGOL, V0, P9
   Semont A, 1988, ADV OTORHINOLARYNGOL, V42, P290
   Shupak A, 2003, LARYNGOSCOPE, V113, P316, DOI 10.1097/00005537-200302000-00022
   Shupak A, 2008, OTOL NEUROTOL, V29, P368, DOI 10.1097/MAO.0b013e3181692804
   Silvoniemi P, 1988, ACTA OTOLARYNGOL SUPPL, V453, P1
   Smith WK, 2005, J LARYNGOL OTOL, V119, P102, DOI 10.1258/0022215053419871
   STAHLE J, 1991, ACTA OTO-LARYNGOL, V0, P78
   STAHLE J, 1967, LARYNGOSCOPE, V77, P1629, DOI 10.1288/00005537-196709000-00003
   STAHLE J, 1976, ACTA OTO-LARYNGOL, V81, P113, DOI 10.3109/00016487609107484
   Strupp M, 1998, NEUROLOGY, V51, P838, DOI 10.1212/WNL.51.3.838
   STRUPP M, 2004, NEW ENGL J MED, V361, P351
   Strupp M, 2008, ACTA OTO-LARYNGOL, V128, P520, DOI 10.1080/00016480701724912
   Sullivan FM, 2007, NEW ENGL J MED, V357, P1598, DOI 10.1056/NEJMoa072006
   Theil D, 2003, AM J PATHOL, V163, P2179, DOI 10.1016/S0002-9440(10)63575-4
   Theil D, 2002, ANN NEUROL, V51, P273, DOI 10.1002/ana.10095
   Theil D, 2001, BRAIN PATHOL, V11, P408, DOI 10.1111/j.1750-3639.2001.tb00408.x
   THOMAS K, 1971, P ROY SOC MED, V64, P853, DOI 10.1177/003591577106400823
   VANDEELEN GW, 1986, ORL J OTO-RHINO-LARY, V48, P287, DOI 10.1159/000275884
   VIBERT D, 1995, ACTA OTO-LARYNGOL, V115, P611, DOI 10.3109/00016489509139375
   VONHOLST E, 1950, NATURWISSENSCHAFTEN, V37, P464, DOI 10.1007/BF00622503
   Wagner JN, 2008, J NEUROL NEUROSUR PS, V79, P672, DOI 10.1136/jnnp.2007.126284
   WILTINK J, 2009, J PSYCHOSOM IN PRESS, V0, P0
   Yardley L, 2001, J ANXIETY DISORD, V15, P107, DOI 10.1016/S0887-6185(00)00045-1
   Yeh TH, 1998, AM J PHYSIOL-CELL PH, V274, PC566, DOI 10.1152/ajpcell.1998.274.3.C566
   Zingler VC, 2008, J NEUROL NEUROSUR PS, V79, P284, DOI 10.1136/jnnp.2007.122952
   Zingler VC, 2008, J NEUROL, V255, P1332, DOI 10.1007/s00415-008-0887-6
   Zingler VC, 2007, ANN NEUROL, V61, P524, DOI 10.1002/ana.21105
NR 107
TC 49
Z9 61
U1 0
U2 16
PU IOS PRESS
PI AMSTERDAM
PA NIEUWE HEMWEG 6B, 1013 BG AMSTERDAM, NETHERLANDS
SN 0922-6028
EI 1878-3627
J9 RESTOR NEUROL NEUROS
JI Restor. Neurol. Neurosci.
PD JUN 15
PY 2010
VL 28
IS 1
BP 69
EP 82
DI 10.3233/RNN-2010-0504
PG 14
WC Neurosciences
SC Neurosciences & Neurology
GA 559AE
UT WOS:000274791300007
PM 20086284
DA 2025-12-18
ER

PT J
AU McCaslin, DL
   Jacobson, GP
   Burrows, HL
   Littlefield, P
   Haynes, DS
AF McCaslin, Devin L.
   Jacobson, Gary P.
   Burrows, Holly L.
   Littlefield, Philip
   Haynes, David S.
TI Transforming Superior Canal Dehiscence to Chronic Subjective Dizziness: From SCD to CSD
SO JOURNAL OF THE AMERICAN ACADEMY OF AUDIOLOGY
LA English
DT Article
DE Chronic subjective dizziness; superior canal dehiscence; vestibular
ID anxiety
AB Patients presenting with chronic dizziness and no identifiable vestibular impairments have been described as having "extravestibular" symptoms, or "psychogenic dizziness." In 2005, Staab and Ruckenstein described a syndrome they referred to as "chronic subjective dizziness" (CSD), which characterized this concept more clearly. According to Staab and Ruckenstein (2003), the primary physical symptoms of CSD are continual nonvertiginous dizziness or subjective imbalance that persists for 3 moor longer. Patients suffering from CSD often describe their dizziness as a rocking or swaying when sitting or standing. This case study describes a 41-yr-old female who originally presented with complaints of noise-induced vertigo. The patient's history, imaging studies, and balance function examinations led to the diagnosis of a right-sided superior canal dehiscence (SCD). After surgical repair of the dehiscence, the quantitative electrophysiological tests returned to normal. However, the patient's scores on measures of anxiety, depression, and self-perceived dizziness handicap increased significantly postoperatively. This case illustrates the transformation of a peripheral end-organ impairment (i.e., SOD) into a psychiatric condition (i.e., CSD).
C1 [McCaslin, Devin L.; Jacobson, Gary P.; Haynes, David S.] Vanderbilt Univ, Dept Hearing & Speech Sci, Vanderbilt Bill Wilkerson Ctr Otolaryngol & Commu, Nashville, TN USA.
   [Burrows, Holly L.] Walter Reed Army Med Ctr, Army Audiol Clin, Washington, DC 20307 USA.
   [Littlefield, Philip] Walter Reed Army Med Ctr, Army Otolaryngol Clin, Washington, DC 20307 USA.
C3 Vanderbilt University; United States Department of Defense; United States Army; Walter Reed National Military Medical Center; Walter Reed National Military Medical Center; United States Department of Defense; United States Army
RP McCaslin, DL (corresponding author), Div Audiol, Med Ctr E,S Tower,1215 21st Ave S,Ste 9302, Nashville, TN 37232 USA.
EM devin.mccaslin@vanderbilt.edu
CR Balaban CD, 2001, J ANXIETY DISORD, V15, P53, DOI 10.1016/S0887-6185(00)00042-6
   Cox Kenneth M, 2003, AM J AUDIOL, V12, P11, DOI 10.1044/1059-0889(2003/004)
   Cremer PD, 2000, NEUROLOGY, V55, P1833, DOI 10.1212/WNL.55.12.1833
   Furman JM, 2001, J ANXIETY DISORD, V15, P9, DOI 10.1016/S0887-6185(00)00040-2
   Isaradisaikul S, 2008, OTOL NEUROTOL, V29, P542, DOI 10.1097/MAO.0b013e31816c7c25
   JACOB RG, 1988, PSYCHIAT CLIN N AM, V11, P361
   JACOBSON GP, 1990, ARCH OTOLARYNGOL, V116, P424
   Mikulec AA, 2004, OTOL NEUROTOL, V25, P121, DOI 10.1097/00129492-200403000-00007
   Minor LB, 2000, AM J OTOL, V21, P9
   Minor LB, 2003, OTOL NEUROTOL, V24, P270, DOI 10.1097/00129492-200303000-00023
   Minor LB, 1998, ARCH OTOLARYNGOL, V124, P249, DOI 10.1001/archotol.124.3.249
   Ruckenstein MJ, 2009, OTOLARYNG CLIN N AM, V42, P71, DOI 10.1016/j.otc.2008.09.011
   Staab JP, 2007, ARCH OTOLARYNGOL, V133, P170, DOI 10.1001/archotol.133.2.170
   Staab JP, 2005, ARCH OTOLARYNGOL, V131, P675, DOI 10.1001/archotol.131.8.675
   Staab JP, 2003, LARYNGOSCOPE, V113, P1714, DOI 10.1097/00005537-200310000-00010
   Wang CT, 2006, EAR HEARING, V27, P376, DOI 10.1097/01.aud.0000224126.24604.db
   Welgampola MS, 2008, NEUROLOGY, V70, P464, DOI 10.1212/01.wnl.0000299084.76250.4a
   Zhou GW, 2007, OTOL NEUROTOL, V28, P920, DOI 10.1097/MAO.0b013e31814b25f2
   ZIGMOND AS, 1983, ACTA PSYCHIAT SCAND, V67, P361, DOI 10.1111/j.1600-0447.1983.tb09716.x
NR 19
TC 3
Z9 5
U1 0
U2 3
PU AMER ACAD AUDIOLOGY
PI RESTON
PA 11730 PLAZA DR, STE 300, RESTON, VA 20190 USA
SN 1050-0545
EI 2157-3107
J9 J AM ACAD AUDIOL
JI J. Am. Acad. Audiol.
PD MAY 15
PY 2010
VL 21
IS 5
BP 293
EP 300
DI 10.3766/jaaa.21.5.2
PG 8
WC Audiology & Speech-Language Pathology; Otorhinolaryngology
SC Audiology & Speech-Language Pathology; Otorhinolaryngology
GA 615MH
UT WOS:000279138900002
PM 20569664
DA 2025-12-18
ER

PT J
AU Ferreira, LSD
   Pereira, CB
   Rossini, S
   Kanashiro, AMK
   Adda, CC
   Scaff, M
AF dos Santos Ferreira, Liliani Souza
   Pereira, Cristiana Borges
   Rossini, Sueli
   Kozoroski Kanashiro, Aline Mizuta
   Adda, Carla Cristina
   Scaff, Milberto
TI Psychological assessment in patients with phobic postural vertigo
SO ARQUIVOS DE NEURO-PSIQUIATRIA
LA English
DT Article
DE dizziness; phobic postural vertigo; mood disorder; anxiety disorder
ID vestibular rehabilitation; psychogenic dizziness; mental-disorders; primary-care; follow-up; prime-md-1000; dysfunction; experience; therapy; anxiety
AB Phobic postural vertigo (PPV) is a frequent diagnosis which can be challenging to treat. Objective: To investigate the presence of psychiatric disturbances in patients with PPV; to assess the psychological status of patients using adaptive diagnosis; to verify possible correlations between severity of psychiatric disturbance and adaptive efficacy. Method: A total of nineteen subjects were assessed and two instruments applied: the Primary Care Evaluation of Mental Disorders Questionnaire (PRIME-MD) and the Adaptive Operationalized Diagnostic Scale (AODS), and results from both tests were compared. Results: Fourteen patients presented with mood disorder and thirteen with anxiety. All patients presented compromised adaptive efficacy. Correlation was found between overall outcome on the PRIME and the AODS (tau= -0.42, p=0.027), Separate analysis revealed correlation between results of the AODS and anxiety disorders (tau= -0.45, p=0.018) but not with mood disorders (tau= -0.36, p=0.054). Conclusion: Adaptive compromise was observed in individuals with PPV which was shown to be associated to psychiatric disorders.
C1 [dos Santos Ferreira, Liliani Souza; Pereira, Cristiana Borges; Rossini, Sueli; Kozoroski Kanashiro, Aline Mizuta; Adda, Carla Cristina; Scaff, Milberto] Univ Sao Paulo, Sch Med HCFMUSP, Hosp Clin, Sao Paulo, Brazil.
C3 Universidade de Sao Paulo
RP Pereira, CB (corresponding author), Rua Borges Lagoa 1080-106, BR-04038033 Sao Paulo, Brazil.
EM cbpereira@uol.com.br
CR Ardic FN, 2006, EUR ARCH OTO-RHINO-L, V263, P578, DOI 10.1007/s00405-006-0013-2
   Beidel DC, 2001, J ANXIETY DISORD, V15, P121, DOI 10.1016/S0887-6185(00)00046-3
   Bensenor IM, 1998, ARQ NEURO-PSIQUIAT, V56, P406, DOI 10.1590/S0004-282X1998000300009
   Best C, 2006, J NEUROL NEUROSUR PS, V77, P658, DOI 10.1136/jnnp.2005.072934
   BRANDT T, 1994, J NEUROL, V241, P191, DOI 10.1007/BF00863767
   BRANDT T, 1986, MUNCHEN MED WOCHEN, V128, P247
   Brandt Thomas, 1996, NEUROLOGY, V46, P1515
   Eckhardt-Henn A, 2008, J NEUROL, V255, P420, DOI 10.1007/s00415-008-0697-x
   HILGERT C, 2008, SNC FOCO, V4, P13
   Holmberg J, 2006, J NEUROL, V253, P500, DOI 10.1007/s00415-005-0050-6
   Holmberg J, 2005, ACTA OTO-LARYNGOL, V125, P270, DOI 10.1080/00016480410023001
   Huppert D, 2005, J NEUROL, V252, P564, DOI 10.1007/s00415-005-0699-x
   Jacob RG, 2001, J ANXIETY DISORD, V15, P131, DOI 10.1016/S0887-6185(00)00047-5
   Jacob RG, 2001, CURR OPIN NEUROL, V14, P41, DOI 10.1097/00019052-200102000-00007
   Linzer M, 1996, AM J MED, V101, P526, DOI 10.1016/S0002-9343(96)00275-6
   SIMON R, 2005, PSICOTERAPIA BREVE O, V0, P0
   SIMON R, 1989, PSICOLOGIA CLIN PREV, V0, P0
   SPITZER RL, 1994, JAMA-J AM MED ASSOC, V272, P1749, DOI 10.1001/jama.272.22.1749
   Staab JP, 2003, LARYNGOSCOPE, V113, P1714, DOI 10.1097/00005537-200310000-00010
   Staab JP, 2006, CURR OPIN NEUROL, V19, P41, DOI 10.1097/01.wco.0000198102.95294.1f
   Yardley L, 2001, J ANXIETY DISORD, V15, P107, DOI 10.1016/S0887-6185(00)00045-1
NR 21
TC 1
Z9 4
U1 0
U2 2
PU ASSOC ARQUIVOS NEURO- PSIQUIATRIA
PI SAO PAULO SP
PA PR AMADEU AMARAL 47/33, 01327-010 SAO PAULO SP, BRAZIL
SN 0004-282X
EI 1678-4227
J9 ARQ NEURO-PSIQUIAT
JI Arq. Neuro-Psiquiatr.
PD APR 15
PY 2010
VL 68
IS 2
BP 224
EP 227
DI 10.1590/S0004-282X2010000200013
PG 4
WC Neurosciences; Psychiatry
SC Neurosciences & Neurology; Psychiatry
GA 592MT
UT WOS:000277384000013
PM 20464289
DA 2025-12-18
ER
