# Supplementary material for: Evolution of Research on Persistent Postural-Perceptual Dizziness: A Bibliometric and Visualization Analysis from 1994 to 2025
Source: Audiol Res. 2026 Apr 1;16(2):52. doi: 10.3390/audiolres16020052 (PMC13113745; doi:10.3390/audiolres16020052)
Supplement: Supplementary file 1 [file audiolres-16-00052-s001.zip › results/output/download2011u8.txt]

PT J
AU Schmid, G
   Henningsen, P
   Dieterich, M
   Sattel, H
   Lahmann, C
AF Schmid, G.
   Henningsen, P.
   Dieterich, M.
   Sattel, H.
   Lahmann, C.
TI Psychotherapy in dizziness: a systematic review
SO JOURNAL OF NEUROLOGY NEUROSURGERY AND PSYCHIATRY
LA English
DT Review
ID cognitive-behavioral therapy; randomized controlled-trial; phobic postural vertigo; vestibular rehabilitation; management; handicap; symptoms
AB Background About 30-50% of complex dizziness disorders are organically not sufficiently explained or related to a psychiatric disorder. Of patients with such dizziness disorders, 80% are severely impaired by dizziness in their daily and working lives; nevertheless, they are often not diagnosed or treated adequately. Objectives This review aims to give a systematic overview of psychotherapeutic approaches and their efficacy regarding the treatment of dizziness that is medically not sufficiently explained or related to a psychiatric disorder. Methods A systematic literature search was conducted in Medline, PSYNDEX and PsycINFO. Included in this systematic review were (randomised) controlled trials ((R)CTs) concerning psychotherapy in patients with dizziness, medically not sufficiently explained or associated with a psychiatric disorder. If possible, Hedges' g was used to express the effect sizes (ES) of the treatment. Heterogeneity was assessed using the Q statistic. In addition, the quality of the studies was rated. Results Three (R) CTs were included. All studies used cognitive-behavioural treatment methods in combination with relaxation techniques or vestibular rehabilitation. All studies suggested that psychotherapy may provide improvement. The mean ES in the treatment groups was 0.46 (95% CI 0.05 to 0.88) for dizziness related outcome, 0.10 (-0.44 to 0.64) for anxiety and 0.17 (-0.24 to 0.58) for depression whereas in the control groups the mean dizziness related ES was -0.04 (-0.44 to 0.37), anxiety related ES was -0.03 (-0.43 to 0.38) and depression related ES was -0.02 (-0.42 to 0.38). The quality of the studies was average. Sample sizes were small, however, and there was a lack of long term studies. Conclusion This systematic review provides some preliminary evidence that psychotherapy may be effective in patients with dizziness that is medically not sufficiently explained or due to a psychiatric disorder. The results should be replicated in larger samples and follow-up RCTs.
C1 [Schmid, G.; Henningsen, P.; Sattel, H.; Lahmann, C.] Tech Univ Munich, Klinikum Rechts Isar, Dept Psychosomat Med & Psychotherapy, D-8000 Munich, Germany.
   [Schmid, G.; Henningsen, P.; Dieterich, M.; Lahmann, C.] Univ Munich, Klinikum Grosshadern, German Integrated Ctr Res & Treatment Vertigo Bal, D-8000 Munich, Germany.
   [Dieterich, M.] Univ Munich, Klinikum Grosshadern, Dept Neurol, Munich, Germany.
C3 Technical University of Munich; University of Munich; University of Munich
RP Lahmann, C (corresponding author), Tech Univ Munich, Klinikum Rechts Isar, Dept Psychosomat Med & Psychotherapy, Langerstr 381675, D-8000 Munich, Germany.
EM lahmann@tum.de
FU German Federal Ministry of Education and Research [01 EO 0901]
CR Andersson G, 2006, BEHAV RES THER, V44, P1265, DOI 10.1016/j.brat.2005.09.008
   Asmundson GJG, 1998, J PSYCHOSOM RES, V44, P107, DOI 10.1016/S0022-3999(97)00132-3
   Badaracco C, 2007, OTOL NEUROTOL, V28, P809, DOI 10.1097/MAO.0b013e3180cab73f
   Beidel DC, 2001, J ANXIETY DISORD, V15, P121, DOI 10.1016/S0887-6185(00)00046-3
   Best C, 2008, AKT NEUROLOGIE S1, V35, P0
   Bisdorff A, 2009, J VESTIBUL RES-EQUIL, V19, P1, DOI 10.3233/VES-2009-0343
   Borenstein M, 2013, BIOSTAT, V0, P0
   Borenstein M, 2009, INTRODUCTION TO META-ANALYSIS, V0, P421
   Boyer FC, 2008, NEUROPHYSIOL CLIN, V38, P479, DOI 10.1016/j.neucli.2008.09.011
   BRANDT T, 1994, J NEUROL, V241, P191, DOI 10.1007/BF00863767
   Brandt Thomas, 1996, NEUROLOGY, V46, P1515
   Bronstein AM, 2010, RESTOR NEUROL NEUROS, V28, P83, DOI 10.3233/RNN-2010-0530
   Bronstein AM, 2002, BRIT MED BULL, V63, P213, DOI 10.1093/bmb/63.1.213
   Cohen HS, 2003, OTOLARYNG HEAD NECK, V128, P60, DOI 10.1067/mhn.2003.23
   Cohen J, 1988, SCIENCES, V0, PPL. ERLBAUM ASSOCIAT, DOI 10.4324/9780203771587
   Dieterich M, 2004, NERVENARZT, V75, P281, DOI 10.1007/s00115-003-1678-z
   Eckhardt-Henn A, 2009, NERVENARZT, V80, P909, DOI 10.1007/s00115-009-2736-y
   Eckhardt-Henn A, 2008, J NEUROL, V255, P420, DOI 10.1007/s00415-008-0697-x
   Faul F, 2007, BEHAV RES METHODS, V39, P175, DOI 10.3758/BF03193146
   Furman JM, 1997, NEUROLOGY, V48, P1161, DOI 10.1212/WNL.48.5.1161
   Furman JM, 2005, J NEUROL NEUROSUR PS, V76, P1, DOI 10.1136/jnnp.2004.048926
   Godemann F, 2009, PSYCHOPATHOLOGY, V42, P99, DOI 10.1159/000203342
   Hedges LV, 1981, JOURNAL OF EDUCATIONAL STATISTICS, V6, P107, DOI 10.3102/10769986006002107
   Henningsen P, 2007, LANCET, V369, P946, DOI 10.1016/S0140-6736(07)60159-7
   Holmberg J, 2006, J NEUROL, V253, P500, DOI 10.1007/s00415-005-0050-6
   Holmberg J, 2007, J NEUROL, V254, P1189, DOI 10.1007/s00415-007-0499-6
   Jacob RG, 2009, J NEUROL NEUROSUR PS, V80, P74, DOI 10.1136/jnnp.2007.136432
   JACOBSON GP, 1990, ARCH OTOLARYNGOL, V116, P424
   Johansson M, 2001, OTOLARYNG HEAD NECK, V125, P151, DOI 10.1067/mhn.2001.118127
   Lahmann C, 2007, PSYCHODYN PSYCHOTHER, V6, P131
   Lahmann C, 2010, PSYCHOTHER PSYCH MED, V60, P227, DOI 10.1055/s-0030-1248479
   Langs G, 2004, PSYCHONEUROENDOCRINO, V30, P317
   Luxon L M, 1997, HANDBOOK OF VESTIBULAR REHABILITATION, V0, P0
   Luxon LM, 2004, J NEUROL NEUROSUR PS, V75, P45, DOI 10.1136/jnnp.2004.055285
   Meli A, 2007, J PSYCHOSOM RES, V63, P185, DOI 10.1016/j.jpsychores.2007.02.007
   Moncrieff J, 2001, INT J METH PSYCH RES, V10, P126, DOI 10.1002/MPR.108
   Neuhauser HK, 2007, CURR OPIN NEUROL, V20, P40, DOI 10.1097/WCO.0b013e328013f432
   Ronel J, 2008, NERVENHEILKUNDE, V27, P846
   Schaaf H, 1998, PSYCHOMED, V10, P88
   Schaaf H, 2007, PSYCHOTHERAPY VERTIG, V0, P0
   Strupp M, 2008, DTSCH ARZTEBL INT, V105, P173, DOI 10.3238/arztebl.2008.0173
   Taylor S, 2004, TREATING HLTH ANXIET, V0, P0
   Telian SA, 1996, OTOLARYNG CLIN N AM, V29, P359
   Tschan R, 2009, 60 ARB DTSCH KOLL PS, V0, P0
   Tusa RJ, 2009, MED CLIN N AM, V93, P263, DOI 10.1016/j.mcna.2008.09.005
   Yardley L, 2001, J PSYCHOSOM RES, V50, P1, DOI 10.1016/S0022-3999(00)00202-6
   Yardley L, 1998, BRIT J GEN PRACT, V48, P1136
NR 48
TC 53
Z9 60
U1 0
U2 11
PU BMJ PUBLISHING GROUP
PI LONDON
PA BRITISH MED ASSOC HOUSE, TAVISTOCK SQUARE, LONDON WC1H 9JR, ENGLAND
SN 0022-3050
EI 1468-330X
J9 J NEUROL NEUROSUR PS
JI J. Neurol. Neurosurg. Psychiatry
PD JUN 15
PY 2011
VL 82
IS 6
BP 601
EP 606
DI 10.1136/jnnp.2010.237388
PG 6
WC Clinical Neurology; Psychiatry; Surgery
SC Neurosciences & Neurology; Psychiatry; Surgery
GA 760CD
UT WOS:000290298600005
PM 21296898
DA 2025-12-18
ER

PT J
AU Huppert, D
   Strupp, M
   Mückter, H
   Brandt, T
AF Huppert, Doreen
   Strupp, Michael
   Mueckter, Harald
   Brandt, Thomas
TI Which medication do I need to manage dizzy patients?
SO ACTA OTO-LARYNGOLOGICA
LA English
DT Review
DE Vertigo; dizziness; pharmacological treatment; vestibular neuritis; vestibular migraine; Meniere's disease; vestibular paroxysmia; episodic ataxia type 2; phobic postural vertigo; downbeat nystagmus
ID phobic postural vertigo; episodic ataxia type-2; superior oblique myokymia; antimotion sickness drugs; term-follow-up; intratympanic gentamicin; menieres-disease; vestibular paroxysmia; downbeat nystagmus; congenital nystagmus
AB Vertigo and dizziness are not independent disease entities, but instead symptoms of various diseases. Accordingly, a variety of treatment approaches are required. Here we review the most relevant drugs for managing dizziness, vertigo, and nystagmus syndromes. It is important to differentiate symptomatic treatment of nausea and vomiting with, for example, dimenhydrinate and benzodiazepines, and prophylactic treatment of motion sickness with scopolamine from a causal therapy of the underlying disorders. Examples of such causal therapy include aminopyridines for downbeat nystagmus and episodic ataxia type 2; carbamazepine for vestibular paroxysmia, paroxsymal dysarthria and ataxia in multiple sclerosis, and superior oblique myokymia; betahistine, dexamethasone, and gentamicin for Meniere's disease; gabapentin and memantine for different forms of acquired and congenital nystagmus; corticosteroids for acute vestibular neuritis and Cogan's syndrome; metoprolol and topiramate for vestibular migraine; and selective serotonin reuptake inhibitors such as paroxetine for phobic postural vertigo. The clinical entities are briefly described, the various medications are discussed in alphabetical order, and dosage, major side effects, contra-indications, and alternative medications of each drug are displayed in boxes for easy reference.
C1 [Huppert, Doreen; Brandt, Thomas] Univ Munich, Inst Clin Neurosci, D-81377 Munich, Germany.
   [Huppert, Doreen; Strupp, Michael; Brandt, Thomas] Univ Munich, Integrated Ctr Res & Treatment Vertigo, Balance & Ocular Motor Disorders IFB LMU, D-81377 Munich, Germany.
   [Strupp, Michael] Univ Munich, Dept Neurol, D-81377 Munich, Germany.
   [Mueckter, Harald] Univ Munich, Walther Straub Inst Pharmacol & Toxicol, D-81377 Munich, Germany.
C3 University of Munich; University of Munich; University of Munich; University of Munich
RP Huppert, D (corresponding author), Univ Munich, Inst Clin Neurosci, Marchioninistr 15, D-81377 Munich, Germany.
EM doreen.huppert@med.uni-muenchen.de
FU German BMBF (German Ministry of Education and Research); Hertie Foundation
CR ALLEN NB, 1990, AM J MED, V88, P296, DOI 10.1016/0002-9343(90)90157-9
   Alles MJRC, 2006, EUR ARCH OTO-RHINO-L, V263, P791, DOI 10.1007/s00405-006-0065-3
   Alviña K, 2010, J NEUROSCI, V30, P7258, DOI 10.1523/JNEUROSCI.3582-09.2010
   Arbusow V, 1999, ANN NEUROL, V46, P416, DOI 10.1002/1531-8249(199909)46:3<416::AID-ANA20>3.0.CO;2-W
   AverbuchHeller L, 1997, ANN NEUROL, V41, P818, DOI 10.1002/ana.410410620
   BALOH RW, 1990, ANN NEUROL, V28, P384, DOI 10.1002/ana.410280314
   BALOH RW, 1981, NEUROLOGY, V31, P304, DOI 10.1212/WNL.31.3.304
   Barrs DM, 2004, LARYNGOSCOPE, V114, P1910, DOI 10.1097/01.mlg.0000147919.89357.16
   Bense S, 2006, NEUROREPORT, V17, P599, DOI 10.1097/00001756-200604240-00009
   BRANDT T, 1994, J NEUROL, V241, P191, DOI 10.1007/BF00863767
   Brandt T, 2004, CEPHALALGIA, V24, P81, DOI 10.1111/j.1468-2982.2004.00663.x
   BRANDT T, 1994, LANCET, V343, P798, DOI 10.1016/S0140-6736(94)91879-1
   BRANDT T, 1986, MUNCHEN MED WOCHEN, V128, P247
   Brandt T, 2005, VERTIGO DIZZINESS, V0, P0
   Brandt T, 2006, HEADACHE CURRENTS, V3, P12, DOI 10.1111/j.1743-5013.2006.00027.x
   Brandt T, 1993, BRAIN STEM LOCALIZAT, V0, P79
   Carey JP, 2002, ANN NY ACAD SCI, V956, P581, DOI 10.1111/j.1749-6632.2002.tb02888.x
   Claes J, 1997, ACTA OTO-LARYNGOL, V0, P37
   Cohen-Kerem R, 2004, LARYNGOSCOPE, V114, P2085, DOI 10.1097/01.mlg.0000149439.43478.24
   Colletti V, 2007, OTOL NEUROTOL, V28, P145, DOI 10.1097/MAO.0b013e31802c7989
   DE SA, 2007, AM J OTOLARYNG, V28, P289
   Derfuss T, 2007, BRAIN PATHOL, V17, P389, DOI 10.1111/j.1750-3639.2007.00088.x
   Deuschl G, 2002, MOVEMENT DISORD, V17, PS63, DOI 10.1002/mds.10062
   Dichgans J, 1978, HDB SENSORY PHYSL VO, V0, PP755, DOI 10.1007/978-3-642-46354-9_25
   Dieterich M, 1999, J NEUROL, V246, P883, DOI 10.1007/s004150050478
   DIETERICH M, 1991, J NEUROL NEUROSUR PS, V54, P627, DOI 10.1136/jnnp.54.7.627
   Dziadziola JK, 1999, OTOLARYNG HEAD NECK, V120, P400, DOI 10.1016/S0194-5998(99)70283-4
   Ehrenberger K, 1996, ACTA OTO-LARYNGOL, V116, P189, DOI 10.3109/00016489609137820
   ESPIR MLE, 1970, J NEUROL NEUROSUR PS, V33, P528, DOI 10.1136/jnnp.33.4.528
   Etzion Y, 2001, EXP BRAIN RES, V139, P419, DOI 10.1007/s002210100788
   Flanagan S, 2006, J LARYNGOL OTOL, V120, P98, DOI 10.1017/S002221510500188X
   Furman JM, 1997, NEUROLOGY, V48, P1161, DOI 10.1212/WNL.48.5.1161
   Furman JM, 2003, CURR OPIN NEUROL, V16, P5, DOI 10.1097/00019052-200302000-00002
   Garduño-Anaya MA, 2005, OTOLARYNG HEAD NECK, V133, P285, DOI 10.1016/j.otohns.2005.05.010
   Glasauer S, 2005, J NEUROL NEUROSUR PS, V76, P451, DOI 10.1136/jnnp.2004.045716
   Goudakos JK, 2010, OTOL NEUROTOL, V31, P183, DOI 10.1097/MAO.0b013e3181ca843d
   GRIGGS RC, 1995, ANN NEUROL, V37, P285, DOI 10.1002/ana.410370302
   Hüfner K, 2008, NEUROLOGY, V71, P1006, DOI 10.1212/01.wnl.0000326594.91291.f8
   Hüfner K, 2008, NEUROLOGY, V71, P863, DOI 10.1212/01.wnl.0000325477.56089.58
   Huppert D, 2005, J NEUROL, V252, P564, DOI 10.1007/s00415-005-0699-x
   Huppert D, 1995, J AUDIOL MED, V4, P97
   Huppert D, 2010, ACTA OTO-LARYNGOL, V130, P644, DOI 10.3109/00016480903382808
   JAMES A, 2004, CLIN EVID, V12, P742
   JANNETTA PJ, 1984, NEW ENGL J MED, V310, P1700, DOI 10.1056/NEJM198406283102604
   Jen J, 2004, NEUROLOGY, V62, P17, DOI 10.1212/01.WNL.0000101675.61074.50
   Jen JC, 2007, BRAIN, V130, P2484, DOI 10.1093/brain/awm126
   Kalla R, 2004, NEUROLOGY, V62, P1228, DOI 10.1212/01.WNL.0000118287.68294.E5
   Kalla R, 2007, BRAIN, V130, P2441, DOI 10.1093/brain/awm172
   Kanashiro AMK, 2005, ARQ NEURO-PSIQUIAT, V63, P643, DOI 10.1590/S0004-282X2005000400016
   Kapfhammer HP, 1997, ACTA NEUROL SCAND, V95, P23, DOI 10.1111/j.1600-0404.1997.tb00063.x
   Kim JS, 2007, NEUROLOGY, V68, P1128, DOI 10.1212/01.wnl.0000258665.37827.f6
   Lange G, 2004, LARYNGOSCOPE, V114, P102, DOI 10.1097/00005537-200401000-00018
   LEE JP, 1984, ARCH OPHTHALMOL-CHIC, V102, P1178, DOI 10.1001/archopht.1984.01040030956023
   Leigh RJ, 1999, NEUROLOGY EYE MOVEME, V3rd, P0
   Leigh RJ, 2002, ANN NY ACAD SCI, V956, P380, DOI 10.1111/j.1749-6632.2002.tb02835.x
   LEIGH RJ, 1981, ANN NY ACAD SCI, V374, P619, DOI 10.1111/j.1749-6632.1981.tb30906.x
   Leigh RJ, 2006, NEUROLOGY EYE MOVEME, V4th, P0
   Lempert T, 2005, NEUROL CLIN, V23, P715, DOI 10.1016/j.ncl.2005.01.003
   Löhle M, 2008, MOVEMENT DISORD, V23, P1314, DOI 10.1002/mds.22071
   Lopez LI, 1996, BRAIN, V119, P465, DOI 10.1093/brain/119.2.465
   McLean R, 2007, ANN NEUROL, V61, P130, DOI 10.1002/ana.21065
   Moon SY, 2003, NEUROLOGY, V61, P1621, DOI 10.1212/01.WNL.0000095962.45509.B2
   Neuhauser H, 2004, CEPHALALGIA, V24, P83, DOI 10.1111/j.1468-2982.2004.00662.x
   Neuhauser H, 2001, NEUROLOGY, V56, P436, DOI 10.1212/WNL.56.4.436
   ODKVIST LM, 1988, ACTA OTO-LARYNGOL, V0, P82
   Ophoff RA, 1996, CELL, V87, P543, DOI 10.1016/S0092-8674(00)81373-2
   OSTERMAN PO, 1975, BRAIN, V98, P189, DOI 10.1093/brain/98.2.189
   POUCHOT J, 1995, ARTHRITIS RHEUM, V38, P1348, DOI 10.1002/art.1780380936
   REASON JT, 1978, J ROY SOC MED, V71, P819, DOI 10.1177/014107687807101109
   ROSENBERG ML, 1983, ANN NEUROL, V13, P667, DOI 10.1002/ana.410130615
   Schulz P, 1998, NEUROSCI LETT, V252, P139, DOI 10.1016/S0304-3940(98)00573-4
   SEKITANI T, 1993, ACTA OTO-LARYNGOL, V0, P9
   Self J, 2007, OPHTHALMIC GENET, V28, P187, DOI 10.1080/13816810701651233
   Shery T, 2006, BRIT J OPHTHALMOL, V90, P839, DOI 10.1136/bjo.2005.086322
   Smith WK, 2005, J LARYNGOL OTOL, V119, P102, DOI 10.1258/0022215053419871
   Stahl JS, 2002, J ROY SOC MED, V95, P235, DOI 10.1258/jrsm.95.5.235
   Stahl JS, 2000, ARCH OPHTHALMOL-CHIC, V118, P544
   Starck M, 2010, J NEUROL, V257, P322, DOI 10.1007/s00415-009-5309-x
   Straube A, 2005, EXPERT OPIN PHARMACO, V6, P583, DOI 10.1517/14656566.6.4.583
   Straube A, 2005, CURR OPIN NEUROL, V18, P11, DOI 10.1097/00019052-200502000-00004
   Straube A, 2004, EUR J NEUROL, V11, P83, DOI 10.1046/j.1468-1331.2003.00754.x
   Strupp M, 2004, NEUROLOGY, V62, P1623, DOI 10.1212/01.WNL.0000125691.74109.53
   Strupp M, 2004, NEW ENGL J MED, V351, P354, DOI 10.1056/NEJMoa033280
   Strupp M, 2003, NERVENARZT, V74, P911, DOI 10.1007/s00115-003-1567-5
   STRUPP M, 2009, THER ADV NEUROL DISC, V3, P223
   Strupp M, 2008, ACTA OTO-LARYNGOL, V128, P520, DOI 10.1080/00016480701724912
   Strupp M, 2007, NEUROTHERAPEUTICS, V4, P267, DOI 10.1016/j.nurt.2007.01.014
   SUSAC JO, 1973, ARCH NEUROL-CHICAGO, V29, P432
   Takumida M, 2006, ACTA OTO-LARYNGOL, V126, P921, DOI 10.1080/00016480500535204
   Theil D, 2003, AM J PATHOL, V163, P2179, DOI 10.1016/S0002-9440(10)63575-4
   Theil D, 2001, BRAIN PATHOL, V11, P408, DOI 10.1111/j.1750-3639.2001.tb00408.x
   Thurtell MJ, 2010, ANN NEUROL, V67, P676, DOI 10.1002/ana.21991
   Villoslada P, 2009, NEUROLOGY, V72, P1630, DOI 10.1212/01.wnl.0000342388.73185.80
   VOLLERTSEN RS, 1986, MAYO CLIN PROC, V61, P344, DOI 10.1016/S0025-6196(12)61951-X
   Wagner JN, 2008, J NEUROL NEUROSUR PS, V79, P672, DOI 10.1136/jnnp.2007.126284
   Walter JT, 2006, NAT NEUROSCI, V9, P389, DOI 10.1038/nn1648
   WOOD CD, 1966, AEROSPACE MED, V37, P259
   WOOD CD, 1968, AEROSPACE MED, V39, P1341
   WOOD CD, 1966, AEROSPACE MED, V37, P187
   WOOD CD, 1970, AEROSPACE MED, V41, P932
   Yeh TH, 1998, AM J PHYSIOL-CELL PH, V274, PC566, DOI 10.1152/ajpcell.1998.274.3.C566
   Yilmaz I, 2005, AM J OTOLARYNG, V26, P113, DOI 10.1016/j.amjoto.2004.11.001
   Yousry I, 2002, ANN NEUROL, V51, P361, DOI 10.1002/ana.10118
   ZEE DS, 1981, J NEUROPHYSIOL, V46, P878, DOI 10.1152/jn.1981.46.4.878
   Zierhut M, 2000, OPHTHALMOLOGE, V97, P197, DOI 10.1007/s003470050514
NR 105
TC 27
Z9 37
U1 0
U2 23
PU TAYLOR & FRANCIS LTD
PI ABINGDON
PA 2-4 PARK SQUARE, MILTON PARK, ABINGDON OR14 4RN, OXON, ENGLAND
SN 0001-6489
EI 1651-2251
J9 ACTA OTO-LARYNGOL
JI Acta Oto-Laryngol.
PD MAR 15
PY 2011
VL 131
IS 3
BP 228
EP 241
DI 10.3109/00016489.2010.531052
PG 14
WC Otorhinolaryngology
SC Otorhinolaryngology
GA 720ZS
UT WOS:000287321800001
PM 21142898
DA 2025-12-18
ER

PT J
AU Jahn, K
AF Jahn, Klaus
TI Vertigo and balance in children - Diagnostic approach and insights from imaging
SO EUROPEAN JOURNAL OF PAEDIATRIC NEUROLOGY
LA English
DT Article
DE Balance control; Dizziness; Locomotion; Vestibular migraine; Supraspinal network; Vertigo
ID phobic postural vertigo; term-follow-up; paroxysmal vertigo; vestibular neuritis; locomotion; migraine; recurrence; childhood; dizziness; motion
AB Common causes of vertigo and dizziness in childhood are vestibular migraine and associated syndromes (benign paroxysmal vertigo), unilateral vestibular failure due to labyrinthitis, positioning vertigo, and somatoform syndromes. Although the same spectrum of diseases as in adults can be found, the frequency differs widely. Further, balance disorders not related to vestibular function, like cerebral palsy, can present with dizziness. Vestibular function can reliably be addressed at the bedside by head impulses to test vestibulo-ocular reflex function, ocular motor testing of the central vestibular system, and balance tests for vestibulo-spinal function. Vestibulo-ocular reflex function can now be quantified by recording eye and head movements with high resolution video-oculography (256 Hz) and inertial sensors. Posturographic measures using artificial neuronal networks are used to classify dysbalance. Quantitative gait analysis further helps to distinguish balance disorders caused by e.g. sensory dysfunction or supraspinal disturbances. Recently, functional neuroimaging opened a view to the brain network for the control of posture and locomotion. From frontal cortex the locomotor signal is conveyed via the basal ganglia to the centers for locomotion and postural control in the brainstem tegmentum. The cerebellum is involved in sensory integration and rhythm generation during postural demands. To summarize, most syndromes causing dizziness, vertigo and imbalance can be diagnosed based on history and clinical tests. However, new data from neurophysiology and imaging help to understand the pathophysiology and the therapeutic principles in these disorders. (C) 2011 European Paediatric Neurology Society. Published by Elsevier Ltd. All rights reserved.
C1 [Jahn, Klaus] Univ Munich, Klinikum Grosshadern, Dept Neurol, D-81377 Munich, Germany.
   [Jahn, Klaus] Univ Munich, Klinikum Grosshadern, Integrated Ctr Res & Treatment Vertigo Balance &, D-81377 Munich, Germany.
C3 University of Munich; University of Munich
RP Jahn, K (corresponding author), Univ Munich, Klinikum Grosshadern, Dept Neurol, Marchioninistr 15, D-81377 Munich, Germany.
EM klaus.jahn@med.uni-muenchen.de
CR ABUARAFEH I, 1995, CEPHALALGIA, V15, P22, DOI 10.1046/j.1468-2982.1995.1501022.x
   ARMSTRONG DM, 1988, J PHYSIOL-LONDON, V405, P1, DOI 10.1113/jphysiol.1988.sp017319
   Balatsouras DG, 2007, INT J PEDIATR OTORHI, V71, P487, DOI 10.1016/j.ijporl.2006.11.024
   BALOH RW, 1994, NEUROLOGY, V44, P20, DOI 10.1212/WNL.44.1.20
   Bartl K, 2009, ANN NY ACAD SCI, V1164, P331, DOI 10.1111/j.1749-6632.2009.03850.x
   BASSER LS, 1964, BRAIN, V87, P141, DOI 10.1093/brain/87.1.141
   Brandt T, 1999, VERTIGO: ITS MULTISENSORY SYNDROMES, V0, P0
   Choung YH, 2003, INT J PEDIATR OTORHI, V67, P889, DOI 10.1016/S0165-5876(03)00136-8
   DIETERICH M, 1993, ANN NEUROL, V33, P292, DOI 10.1002/ana.410330311
   Drew T, 2004, PROG BRAIN RES, V143, P251, DOI 10.1016/S0079-6123(03)43025-2
   Erbek SH, 2006, INT J PEDIATR OTORHI, V70, P1547, DOI 10.1016/j.ijporl.2006.04.001
   Evers S, 2008, EXPERT OPIN PHARMACO, V9, P2565, DOI 10.1517/14656566.9.15.2565
   Fife TD, 2000, NEUROLOGY, V55, P1431, DOI 10.1212/WNL.55.10.1431
   Gahlinger PM, 1999, POSTGRAD MED, V106, P177, DOI 10.3810/pgm.1999.10.1.719
   Grillner S, 1981, HDB PHYSL AM PHYSIOL, V0, PP1179, DOI 10.1002/cphy.cp010226
   Grillner S, 2006, NEURON, V52, P751, DOI 10.1016/j.neuron.2006.11.008
   HALMAGYI GM, 1988, ARCH NEUROL-CHICAGO, V45, P737, DOI 10.1001/archneur.1988.00520310043015
   Humphriss RL, 2011, INT J PEDIATR OTORHI, V75, P395, DOI 10.1016/j.ijporl.2010.12.015
   Huppert D, 2006, NEUROLOGY, V67, P1870, DOI 10.1212/01.wnl.0000244473.84246.76
   Huppert D, 2005, J NEUROL, V252, P564, DOI 10.1007/s00415-005-0699-x
   Jahn K, 2004, NEUROIMAGE, V22, P1722, DOI 10.1016/j.neuroimage.2004.05.017
   Jahn K, 2003, ANN NY ACAD SCI, V1004, P469, DOI 10.1196/annals.1303.054
   Jahn K, 2010, NERVENARZT, V81, P1450, DOI 10.1007/s00115-010-3103-8
   Jahn K, 2008, PROG BRAIN RES, V171, P353, DOI 10.1016/S0079-6123(08)00652-3
   la Fougère C, 2010, NEUROIMAGE, V50, P1589, DOI 10.1016/j.neuroimage.2009.12.060
   Lewis D, 2007, HEADACHE, V47, P1409, DOI 10.1111/j.1526-4610.2007.00867.x
   Lobel D, 1998, HEADACHE, V38, P540, DOI 10.1046/j.1526-4610.1998.3807540.x
   Mori S, 2001, ADV NEUROL, V87, P25
   Pakalnis Ann, 2006, EXPERT REV NEUROTHER, V6, P291, DOI 10.1586/14737175.6.3.291
   Riina N, 2005, ARCH OTOLARYNGOL, V131, P996, DOI 10.1001/archotol.131.11.996
   Russell G, 1999, INT J PEDIATR OTORHI, V49, PS105, DOI 10.1016/S0165-5876(99)00143-3
   Strupp M, 2004, NEW ENGL J MED, V351, P354, DOI 10.1056/NEJMoa033280
   Strupp M, 2003, NERVENARZT, V74, P911, DOI 10.1007/s00115-003-1567-5
   Strupp Michael, 2010, HANDB CLIN NEUROL, V97, P755, DOI 10.1016/S0072-9752(10)97062-0
   Zingler VC, 2007, ANN NEUROL, V61, P524, DOI 10.1002/ana.21105
NR 36
TC 22
Z9 25
U1 1
U2 15
PU ELSEVIER SCI LTD
PI OXFORD
PA THE BOULEVARD, LANGFORD LANE, KIDLINGTON, OXFORD OX5 1GB, OXON, ENGLAND
SN 1090-3798
EI 
J9 EUR J PAEDIATR NEURO
JI Eur. J. Paediatr. Neurol.
PD JUL 15
PY 2011
VL 15
IS 4
BP 289
EP 294
DI 10.1016/j.ejpn.2011.04.010
PG 6
WC Clinical Neurology; Pediatrics
SC Neurosciences & Neurology; Pediatrics
GA 843KJ
UT WOS:000296670400002
PM 21571558
DA 2025-12-18
ER

PT J
AU Naber, CM
   Water-Schmeder, O
   Bohrer, PS
   Matonak, K
   Bernstein, AL
   Merchant, MA
AF Naber, Christine M.
   Water-Schmeder, Omay
   Bohrer, Pamela S.
   Matonak, Kathy
   Bernstein, Allan L.
   Merchant, Maqdooda A.
TI Interdisciplinary Treatment for Vestibular Dysfunction: The Effectiveness of Mindfulness, Cognitive-Behavioral Techniques, and Vestibular Rehabilitation
SO OTOLARYNGOLOGY-HEAD AND NECK SURGERY
LA English
DT Article
DE vestibular rehabilitation; mindfulness; cognitive behavioral treatment; vestibular dysfunction
ID phobic postural vertigo; balance disorders; controlled-trial; therapy; dizziness; inventory; handicap; anxiety
AB Objective. To investigate whether an interdisciplinary program for vestibular patients improved health outcomes and health care utilization. Study Design. Case series with chart review. Setting. Outpatient neurotology clinic. Subjects and Methods. Patients (N = 167) with dizziness attended an interdisciplinary neurotology clinic; 129 were offered group treatment. After an introductory session, group treatment included 5 sessions incorporating mindfulness, cognitive-behavioral techniques, and vestibular rehabilitation. Physical and emotional functioning, depression, anxiety, dizziness, impairment, coping, skill use, and patient satisfaction were measured with rating scales pre- and postgroup treatment. Data from 51 patients (male/female = 14/37; age range, 25-82 years) were analyzed with paired t tests or nonparametric tests. Logistic regression analyzed predictors of outcome and utilization for 116 patients (male/female = 81/35; age range, 11-86 years) attending the interdisciplinary clinic, introductory session, and/or group. Results. After group treatment, patients reported better mood (P = .0482); better physical (P = .0006) and mental (P = .0183) health; better functionality, coping, and skill use (Ps < . 0001); less impairment (P <. 0001); and fewer limitations from dizziness (P <. 0001). Higher pretreatment levels of depression (P = .0216), poorer initial mental (P = .0164) or physical (P = .0059) health, and peripheral diagnosis (P = .0220) predicted better outcome. Group treatment decreased utilization more than the interdisciplinary clinic with (P = .0183) or without (P = .0196) the introductory session; 78% of patients with any level of participation showed less utilization. Clinic patients had fewer radiology procedures than group patients (P = .0365). Patients were highly satisfied with the program and found it more effective than previous treatment. Conclusion. Interdisciplinary treatment improves patient coping, functionality, and satisfaction and decreases overall health care utilization in vestibular patients.
C1 [Naber, Christine M.; Bernstein, Allan L.] Kaiser Permanente, Dept Neurol, Santa Rosa, CA 95403 USA.
   [Water-Schmeder, Omay] Kaiser Permanente, Dept Phys Therapy, Santa Rosa, CA 95403 USA.
   [Bohrer, Pamela S.] Kaiser Permanente, Dept Head & Neck Surg, Santa Rosa, CA 95403 USA.
   [Matonak, Kathy] Kaiser Permanente, Dept Audiol, Santa Rosa, CA 95403 USA.
   [Merchant, Maqdooda A.] Kaiser Permanente, Div Res, Oakland, CA USA.
C3 Kaiser Permanente; Kaiser Permanente; Kaiser Permanente; Kaiser Permanente; Kaiser Permanente
RP Naber, CM (corresponding author), Kaiser Permanente, Dept Neurol, 401 Bicentennial Way, Santa Rosa, CA 95403 USA.
EM Christine.Naber@kp.org
CR Andersson G, 2006, BEHAV RES THER, V44, P1265, DOI 10.1016/j.brat.2005.09.008
   [Anonymous], 1996, BDI-II, V0, P0
   Badke MB, 2004, ARCH PHYS MED REHAB, V85, P227, DOI 10.1016/j.apmr.2003.06.006
   Balaban CD, 2001, J ANXIETY DISORD, V15, P53, DOI 10.1016/S0887-6185(00)00042-6
   BECK AT, 1988, J CONSULT CLIN PSYCH, V56, P893, DOI 10.1037/0022-006X.56.6.893
   Beidel DC, 2001, J ANXIETY DISORD, V15, P121, DOI 10.1016/S0887-6185(00)00046-3
   Black F Owen, 2003, CURR OPIN OTOLARYNGOL HEAD NECK SURG, V11, P355, DOI 10.1097/00020840-200310000-00008
   Brown KE, 2006, ARCH PHYS MED REHAB, V87, P76, DOI 10.1016/j.apmr.2005.08.003
   Holmberg J, 2006, J NEUROL, V253, P500, DOI 10.1007/s00415-005-0050-6
   Huppert D, 2005, J NEUROL, V252, P564, DOI 10.1007/s00415-005-0699-x
   Johansson M, 2001, OTOLARYNG HEAD NECK, V125, P151, DOI 10.1067/mhn.2001.118127
   Kapfhammer HP, 1997, ACTA NEUROL SCAND, V95, P23, DOI 10.1111/j.1600-0404.1997.tb00063.x
   Linehan, 2007, HDB EMOTION REGULATI, V0, P581
   Linehan MM, 2015, DBT SKILLS TRAINING MANUAL, V2nd, P0
   Linehan MM, 1999, AM J ADDICTION, V8, P279
   Luxon L M, 1997, HANDBOOK OF VESTIBULAR REHABILITATION, V0, P0
   MONSELL EM, 1995, OTOLARYNG HEAD NECK, V113, P181, DOI 10.1016/S0194-5998(95)70102-8
   Teasdale JD, 2000, J CONSULT CLIN PSYCH, V68, P615, DOI 10.1037//0022-006X.68.4.615
   Telian SA, 1996, OTOLARYNG CLIN N AM, V29, P359
   Tesio L, 1999, AM J PHYS MED REHAB, V78, P233, DOI 10.1097/00002060-199905000-00009
   Ware JE, 2002, THE SF-12V2TM HOW TO SCORE VERSION 2 OF THE SF-12 HEALTH SURVEY:(WITH A SUPPLEMENT DOCUMENTING VERSION 1), V0, P0
   Yardley L, 2000, OTOLARYNG CLIN N AM, V33, P603, DOI 10.1016/S0030-6665(05)70229-2
   Yardley L, 2001, J ANXIETY DISORD, V15, P107, DOI 10.1016/S0887-6185(00)00045-1
   Yardley L, 2001, J PSYCHOSOM RES, V50, P1, DOI 10.1016/S0022-3999(00)00202-6
NR 24
TC 26
Z9 31
U1 0
U2 36
PU SAGE PUBLICATIONS LTD
PI LONDON
PA 1 OLIVERS YARD, 55 CITY ROAD, LONDON EC1Y 1SP, ENGLAND
SN 0194-5998
EI 
J9 OTOLARYNG HEAD NECK
JI Otolaryngol. Head Neck Surg.
PD JUL 15
PY 2011
VL 145
IS 1
BP 117
EP 124
DI 10.1177/0194599811399371
PG 8
WC Otorhinolaryngology; Surgery
SC Otorhinolaryngology; Surgery
GA 808SP
UT WOS:000293999000019
PM 21493331
DA 2025-12-18
ER

PT J
AU Califano, L
   Melillo, MG
   Vassallo, A
   Mazzone, S
AF Califano, L.
   Melillo, M. G.
   Vassallo, A.
   Mazzone, S.
TI Hyperventilation-induced nystagmus in a large series of vestibular patients
SO ACTA OTORHINOLARYNGOLOGICA ITALICA
LA English
DT Article
DE Vestibular neuritis; Acoustic neuroma; Multiple sclerosis; Cerebellar diseases; Hyperventilation; Hyperventilation-induced nystagmus
ID excitability; compression; dehiscence; exchange; disease; mucosa
AB The Hyperventilation Test is widely used in the "bed-side examination" of vestibular patients. It can either activate a latent nystagmus in central or peripheral vestibular diseases or it can interact with a spontaneous nystagmus, by reducing it or increasing it. Aims of this study were to determine the incidence, patterns and temporal characteristics of Hyperventilation-induced nystagmus in patients suffering from vestibular diseases, as well as its contribution to the differential diagnosis between vestibular neuritis and neuroma of the 8(th) cranial nerve, and its behaviour in some central vestibular diseases. The present study includes 1202 patients featuring, at vestibular examination, at least one sign of vestibular system disorders or patients diagnosed with a "Migraine-related vertigo" or "Chronic subjective dizziness". The overall incidence of Hyperventilation-induced nystagmus was 21.9%. It was detected more frequently in retrocochlear vestibular diseases rather than in end-organ vestibular diseases: 5.3% in Paroxysmal Positional Vertigo, 37.1% in MeniSre's disease, 37.6% in compensated vestibular neuritis, 77.2% in acute vestibular neuritis and 91.7% in neuroma of the 8(th) cranial nerve. In acute vestibular neuritis, three HVIN patterns were observed: Paretic pattern: temporary enhancement of the spontaneous nystagmus; Excitatory pattern: temporary inhibition of the spontaneous nystagmus; Strong excitatory pattern: temporary inversion of the spontaneous nystagmus. Excitatory patterns proved to be time-dependent in that they disappeared and were replaced by the paretic pattern over a period of maximum 18 days since the beginning of the disorder. In acoustic neuroma, Hyperventilation-induced nystagmus was frequently observed (91.7%), either in the form of an excitatory pattern (fast phases towards the affected site) or in the form of a paretic pattern (fast phases towards the healthy side). The direction of the nystagmus is only partially related to tumour size, whereas other mechanisms, such as demyelination or a break in nerve fibres, might have an important role in triggering the situation. Hyperventilation-induced nystagmus has frequently been detected in cases of demyelinating diseases and in cerebellar diseases: in multiple sclerosis, hyperventilation inhibits a central type of spontaneous nystagmus or evokes nystagmus in 75% of patients; in cerebellar diseases, hyperventilation evokes or enhances a central spontaneous nystagmus in 72.7% of patients. In conclusion the Hyperventilation Test can provide patterns of oculomotor responses that indicate a diagnostic investigation through cerebral magnetic resonance imaging enhanced by gadolinium, upon suspicion of neuroma of the 8(th) cranial nerve or of a central disease. In our opinion, however, Hyperventilation-induced nystagmus always needs to be viewed within the more general context of a complete examination of the vestibular and acoustic system.
C1 [Califano, L.; Melillo, M. G.; Vassallo, A.; Mazzone, S.] G Rummo Hosp, Dept Unit Audiol & Phoniatr, Benevento, Italy.
RP Califano, L (corresponding author), Via Antonio Lepore A4 Bis, I-82100 Benevento, Italy.
EM luigi.califano@tin.it
CR Bance ML, 1998, LARYNGOSCOPE, V108, P610, DOI 10.1097/00005537-199804000-00027
   Barber H, 1980, MANUAL OF ELECTRONYSTAGMOGRAPHY, V2nd, P0
   Califano L, 2006, AGGIORNAMENTI VESTIB, V0, P137
   Chee NWC, 2002, J LARYNGOL OTOL, V116, P630, DOI 10.1258/00222150260171641
   Choi KD, 2007, NEUROLOGY, V69, P1050, DOI 10.1212/01.wnl.0000271378.54381.6a
   Choi KD, 2005, NEUROLOGY, V64, P2062, DOI 10.1212/01.WNL.0000170969.19299.D7
   Cipparrone L, 1985, NISAGMOGRAFIA E PATOLOGIA VESTIBOLARE PERIFERICA. V GIORNATA ITALIANA DI NISTAGMOGRAFIA CLINICA, V0, P36
   DAVIS FA, 1970, J NEUROL NEUROSUR PS, V33, P723, DOI 10.1136/jnnp.33.6.723
   DIX MR, 1952, P ROY SOC MED, V45, P341, DOI 10.1177/003591575204500604
   HEMENWAY W G, 1956, ANN OTOL RHINOL LARYNGOL, V65, P692
   Ikarashi F, 1999, ARCH OTOLARYNGOL, V125, P975, DOI 10.1001/archotol.125.9.975
   Ikarashi F, 2008, ACTA OTO-LARYNGOL, V128, P9, DOI 10.1080/00016480701200269
   JANNETTA PJ, 1980, ANN SURG, V192, P518, DOI 10.1097/00000658-198010000-00010
   JANNETTA PJ, 1975, SURG FORUM, V26, P467
   Jeckel JF, 2005, EPIDEMIOLOGIA BIOSTA, V0, P0
   Kuwabara S, 2006, J NEUROL NEUROSUR PS, V77, P66, DOI 10.1136/jnnp.2005.065441
   MACEFIELD G, 1991, BRAIN, V114, P527, DOI 10.1093/brain/114.1.527
   Manto MU, 2003, J PHYSIOL-LONDON, V547, P989, DOI 10.1113/jphysiol.2003.038885
   Matsuo T, 1989, ACTA OTOLARYNGOL SUPPL, V468, P365
   Matsuo T, 1986, AURIS NASUS LARYNX, V13, P11
   McClure A, 1985, J OTOLARYNGOL, V14, P30
   Minor LB, 1999, NEUROLOGY, V53, P2158, DOI 10.1212/WNL.53.9.2158
   Minor LB, 2003, OTOL NEUROTOL, V24, P270, DOI 10.1097/00129492-200303000-00023
   Minor LB, 1998, ARCH OTOLARYNGOL, V124, P249, DOI 10.1001/archotol.124.3.249
   Mogyoros I, 1997, BRAIN, V120, P317, DOI 10.1093/brain/120.2.317
   MONSELL EM, 1995, OTOLARYNG HEAD NECK, V113, P181, DOI 10.1016/S0194-5998(95)70102-8
   Robichaud J, 2002, J OTOLARYNGOL, V31, P140, DOI 10.2310/7070.2002.10796
   Sakellari V, 1997, BRAIN, V120, P1659, DOI 10.1093/brain/120.9.1659
   Silberstein SD, 2004, CEPHALALGIA, V24, P2, DOI 10.1111/j.1468-2982.2004.00892.x
   Skliut I A, 1987, ZH NEVROPATOL PSIKHIATR IM S S KORSAKOVA, V87, P542
   SOMJEN GG, 1987, CAN J PHYSIOL PHARM, V65, P1078, DOI 10.1139/y87-169
   Staab JP, 2005, ARCH OTOLARYNGOL, V131, P675, DOI 10.1001/archotol.131.8.675
   Walker MF, 1999, NEUROLOGY, V53, P1576, DOI 10.1212/WNL.53.7.1576
NR 33
TC 34
Z9 39
U1 0
U2 2
PU PACINI EDITORE
PI PISA
PA VIA DELLA GHERARDESCA-ZONA INDUSTRIALE OSPEDALETTO, 56121 PISA, ITALY
SN 0392-100X
EI 1827-675X
J9 ACTA OTORHINOLARYNGO
JI Acta Otorhinolaryngol. Ital.
PD FEB 15
PY 2011
VL 31
IS 1
BP 17
EP 26
DI 
PG 10
WC Otorhinolaryngology
SC Otorhinolaryngology
GA 863KF
UT WOS:000298161100004
PM 21808459
DA 2025-12-18
ER

PT J
AU Jahn, K
   Langhagen, T
   Schroeder, AS
   Heinen, F
AF Jahn, K.
   Langhagen, T.
   Schroeder, A. S.
   Heinen, F.
TI Vertigo and Dizziness in Childhood - Update on Diagnosis and Treatment
SO NEUROPEDIATRICS
LA English
DT Review
DE vertigo; balance; migraine; dizziness
ID term-follow-up; benign paroxysmal vertigo; phobic postural vertigo; episodic ataxia type-2; vestibular neuritis; children; migraine
AB Vertigo and balance disorders are not uncommon in children. The prevalence of vestibular vertigo in 10-year-olds is estimated to be 5.7 %. The most common cause is vestibular migraine which accounts for almost 40 % of the diagnoses. In adolescents, the incidence of somatoform vertigo syndromes increases. Vestibular function can be reliably evaluated at the bedside by the head-impulse test for vestibulo-ocular reflex function, ocular motor testing of the central vestibular system, and balance tests for vestibulospinal function. Vestibular migraine is treated by behavioural and drug therapies. Somatoform vertigo improves if information about the disorder and behavioual advice are provided. Sometimes psychotherapy is useful; drug therapy is recommended in severe cases. Other common vestibular disorders in children include benign positioning nystagmus and labyrinthitis. In summary, the underlying causes of vertigo and dizziness in children can be diagnosed on the basis of patient history and clinical bedside testing. Reponses to caloric irrigation of the ears, rotational chair testing, posturography, and video-oculography can be used to ascertain the diagnosis. Brain imaging is indicated in patients presenting with subacute central vestibular signs. The majority of syndromes have a favourable prognosis and can be successfully treated.
C1 [Jahn, K.; Langhagen, T.; Schroeder, A. S.; Heinen, F.] Univ Munich, Integrated Ctr Res & Treatment Vertigo Balance &, D-81377 Munich, Germany.
   [Jahn, K.] Univ Munich, Dept Neurol, D-81377 Munich, Germany.
   [Schroeder, A. S.; Heinen, F.] Univ Munich, Dept Paediat Neurol & Dev Med, Dr von Hauners Childrens Hosp, D-81377 Munich, Germany.
C3 University of Munich; University of Munich; University of Munich
RP Jahn, K (corresponding author), Univ Munich, Dept Neurol, Klinikum Grosshadern, Marchioninistr 15, D-81377 Munich, Germany.
EM klaus.jahn@med.uni-muenchen.de
FU German Ministry for Education and Research [BMBF 01E00901]
CR ABUARAFEH I, 1995, CEPHALALGIA, V15, P22, DOI 10.1046/j.1468-2982.1995.1501022.x
   Bachor E, 2002, LARYNGOSCOPE, V112, P147, DOI 10.1097/00005537-200201000-00026
   Balatsouras DG, 2007, INT J PEDIATR OTORHI, V71, P487, DOI 10.1016/j.ijporl.2006.11.024
   BALOH RW, 1994, NEUROLOGY, V44, P20, DOI 10.1212/WNL.44.1.20
   Bartl K, 2009, ANN NY ACAD SCI, V1164, P331, DOI 10.1111/j.1749-6632.2009.03850.x
   BASSER LS, 1964, BRAIN, V87, P141, DOI 10.1093/brain/87.1.141
   BRANDT T, 1994, NEUROLOGY, V44, P796, DOI 10.1212/WNL.44.5.796
   Brandt T, 1999, VERTIGO: ITS MULTISENSORY SYNDROMES, V0, P0
   Choung YH, 2003, INT J PEDIATR OTORHI, V67, P889, DOI 10.1016/S0165-5876(03)00136-8
   DIETERICH M, 1993, ANN NEUROL, V33, P292, DOI 10.1002/ana.410330311
   Erbek SH, 2006, INT J PEDIATR OTORHI, V70, P1547, DOI 10.1016/j.ijporl.2006.04.001
   Fife TD, 2000, NEUROLOGY, V55, P1431, DOI 10.1212/WNL.55.10.1431
   Gahlinger PM, 1999, POSTGRAD MED, V106, P177, DOI 10.3810/pgm.1999.10.1.719
   HALMAGYI GM, 1988, ARCH NEUROL-CHICAGO, V45, P737, DOI 10.1001/archneur.1988.00520310043015
   Hüfner K, 2008, NEUROLOGY, V71, P1006, DOI 10.1212/01.wnl.0000326594.91291.f8
   Humphriss RL, 2011, INT J PEDIATR OTORHI, V75, P395, DOI 10.1016/j.ijporl.2010.12.015
   Huppert D, 2006, NEUROLOGY, V67, P1870, DOI 10.1212/01.wnl.0000244473.84246.76
   Huppert D, 2005, J NEUROL, V252, P564, DOI 10.1007/s00415-005-0699-x
   Huygen P L, 1994, J VESTIB RES, V4, P81
   Jahn K, 2009, NERVENARZT, V80, P900, DOI 10.1007/s00115-009-2735-z
   Kremer H, 2006, HUM MOL GENET, V15, PR262, DOI 10.1093/hmg/ddl205
   Lewis D, 2007, HEADACHE, V47, P1409, DOI 10.1111/j.1526-4610.2007.00867.x
   Lindskog U, 1999, HEADACHE, V39, P33, DOI 10.1046/j.1526-4610.1999.3901033.x
   Mäki-Torkko E, 2005, EUR ARCH OTO-RHINO-L, V262, P328, DOI 10.1007/s00405-004-0807-z
   Milde-Busch A, 2010, HEADACHE, V50, P1104, DOI 10.1111/j.1526-4610.2010.01706.x
   MILDEBUSCH A, 2011, CEPHALALGIA 0113, V0, P0
   Minor LB, 1998, ARCH OTOLARYNGOL, V124, P249, DOI 10.1001/archotol.124.3.249
   Miyahara M, 2009, LANCET, V373, P516, DOI 10.1016/S0140-6736(09)60173-2
   Niemensivu R, 2007, EUR ARCH OTO-RHINO-L, V264, P1129, DOI 10.1007/s00405-007-0329-6
   Pakalnis Ann, 2006, EXPERT REV NEUROTHER, V6, P291, DOI 10.1586/14737175.6.3.291
   Riina N, 2005, ARCH OTOLARYNGOL, V131, P996, DOI 10.1001/archotol.131.11.996
   Russell G, 1999, INT J PEDIATR OTORHI, V49, PS105, DOI 10.1016/S0165-5876(99)00143-3
   Strupp M, 2004, NEUROLOGY, V62, P1623, DOI 10.1212/01.WNL.0000125691.74109.53
   Strupp M, 2004, NEW ENGL J MED, V351, P354, DOI 10.1056/NEJMoa033280
   Strupp M, 2003, NERVENARZT, V74, P911, DOI 10.1007/s00115-003-1567-5
   Strupp M, 2008, ACTA OTO-LARYNGOL, V128, P520, DOI 10.1080/00016480701724912
   Strupp M, 2007, NEUROTHERAPEUTICS, V4, P267, DOI 10.1016/j.nurt.2007.01.014
   Strupp Michael, 2010, HANDB CLIN NEUROL, V97, P755, DOI 10.1016/S0072-9752(10)97062-0
   VERHAGEN WIM, 1987, J NEUROL NEUROSUR PS, V50, P933, DOI 10.1136/jnnp.50.7.933
   Wiener-Vacher SR, 1999, ARCH OTOLARYNGOL, V125, P342, DOI 10.1001/archotol.125.3.342
   Zingler VC, 2007, ANN NEUROL, V61, P524, DOI 10.1002/ana.21105
NR 41
TC 58
Z9 73
U1 0
U2 15
PU GEORG THIEME VERLAG KG
PI STUTTGART
PA RUDIGERSTR 14, D-70469 STUTTGART, GERMANY
SN 0174-304X
EI 
J9 NEUROPEDIATRICS
JI Neuropediatrics
PD AUG 15
PY 2011
VL 42
IS 4
BP 129
EP 134
DI 10.1055/s-0031-1283158
PG 6
WC Clinical Neurology; Pediatrics
SC Neurosciences & Neurology; Pediatrics
GA 822ER
UT WOS:000295027200001
PM 21766267
DA 2025-12-18
ER

PT J
AU Staab, JP
AF Staab, Jeffrey P.
TI Behavioral aspects of vestibular rehabilitation
SO NEUROREHABILITATION
LA English
DT Article
DE Chronic dizziness; habituation; balance confidence; handicap; health anxiety
ID randomized controlled-trial; phobic postural vertigo; balance rehabilitation; sensory-organization; dizziness handicap; primary-care; follow-up; therapy; disorders; dysfunction
AB Behavioral factors are an integral part of the overall morbidity of patients with vertigo, dizziness, and balance disorders. Anxiety, depression, and more importantly, loss of balance confidence and sense of debility and handicap beleaguer patients with acute and chronic vestibular symptoms. Vestibular rehabilitation originated as a physical therapy, but a careful look at its research development and clinical applications show it to be as much, or perhaps more, a behavioral intervention. More patients referred for vestibular rehabilitation require habituation to chronic vestibular symptoms and motion sensitivity than compensation for active peripheral or central vestibular deficits. Vestibular rehabilitation may exert a positive effect on behavioral morbidity, but the benefits are somewhat uneven and do not always correlate with physical improvements. Health anxiety (i.e., excessive worry about the cause and consequences of physical symptoms) is an emerging concept in clinical psychiatry and psychology. It may offer an important key to understanding the debility and handicap experienced by many patients with vestibular symptoms and enhance the ability of vestibular rehabilitation to ameliorate their suffering.
C1 Mayo Clin, Dept Psychiat & Psychol, Rochester, MN 55905 USA.
C3 Mayo Clinic
RP Staab, JP (corresponding author), Mayo Clin, Dept Psychiat & Psychol, 200 1st St SW, Rochester, MN 55905 USA.
EM staab.jeffrey@mayo.edu
CR Andersson G, 2006, BEHAV RES THER, V44, P1265, DOI 10.1016/j.brat.2005.09.008
   Badke MB, 2005, ANN OTO RHINOL LARYN, V114, P48, DOI 10.1177/000348940511400109
   Bamiou DE, 2000, SCAND AUDIOL, V29, P238, DOI 10.1080/010503900750022862
   Beidel DC, 2001, J ANXIETY DISORD, V15, P121, DOI 10.1016/S0887-6185(00)00046-3
   Best C, 2006, J NEUROL NEUROSUR PS, V77, P658, DOI 10.1136/jnnp.2005.072934
   Cass SP, 1996, AM J OTOL, V17, P581
   CAWTHORNE T, 1946, P ROY SOC MED, V39, P270, DOI 10.1177/003591574603900522
   Cohen HS, 2003, OTOLARYNG HEAD NECK, V128, P60, DOI 10.1067/mhn.2003.23
   Cooksey FS, 1945, P ROY SOC MED, V0, P275
   Godemann F, 2005, J PSYCHIATR RES, V39, P529, DOI 10.1016/j.jpsychires.2004.12.006
   Gurr B, 2001, BRAIN INJURY, V15, P387, DOI 10.1080/02699050010005904
   HALLAM RS, 1991, J PSYCHOSOM RES, V35, P421, DOI 10.1016/0022-3999(91)90037-O
   Heinrichs N, 2007, PSYCHOSOM MED, V69, P700, DOI 10.1097/PSY.0b013e318151a4dd
   Holmberg J, 2006, J NEUROL, V253, P500, DOI 10.1007/s00415-005-0050-6
   Holmberg J, 2007, J NEUROL, V254, P1189, DOI 10.1007/s00415-007-0499-6
   IGARASHI M, 1984, ACTA OTO-LARYNGOL, V0, P78
   Jacob RG, 2009, J NEUROL NEUROSUR PS, V80, P74, DOI 10.1136/jnnp.2007.136432
   Jacob RG, 2001, J ANXIETY DISORD, V15, P131, DOI 10.1016/S0887-6185(00)00047-5
   Jauregui-Renaud K, 2007, J VESTIBUL RES-EQUIL, V17, P63
   Johansson M, 2001, OTOLARYNG HEAD NECK, V125, P151, DOI 10.1067/mhn.2001.118127
   KROENKE K, 1992, ANN INTERN MED, V117, P898, DOI 10.7326/0003-4819-117-11-898
   LEGTERS K, 1995, PHYSIOTHERAPY RES IN, V10, P10
   Mak MKY, 2009, J NEUROL, V256, P742, DOI 10.1007/s00415-009-5007-8
   Meli A, 2006, ACTA OTO-LARYNGOL, V126, P259, DOI 10.1080/00016480500388885
   Meli A, 2007, J PSYCHOSOM RES, V63, P185, DOI 10.1016/j.jpsychores.2007.02.007
   Murray K, 2001, PHYSIOTHER RES INT, V6, P251, DOI 10.1002/pri.232
   ROBERTSON DD, 1995, J OTOLARYNGOL, V24, P118
   SHEPARD NT, 1993, ANN OTO RHINOL LARYN, V102, P198, DOI 10.1177/000348949310200306
   SHEPARD NT, 1995, OTOLARYNG HEAD NECK, V112, P173, DOI 10.1016/S0194-5998(95)70317-9
   Staab JP, 2002, ARCH OTOLARYNGOL, V128, P554, DOI 10.1001/archotol.128.5.554
   Teggi R, 2009, J LARYNGOL OTOL, V123, P397, DOI 10.1017/S0022215108002983
   TELIAN SA, 1990, OTOLARYNG HEAD NECK, V103, P89, DOI 10.1177/019459989010300113
   Whitney SL, 2004, OTOL NEUROTOL, V25, P139, DOI 10.1097/00129492-200403000-00010
   Whitney SL, 2000, OTOLARYNG CLIN N AM, V33, P659, DOI 10.1016/S0030-6665(05)70232-2
   Yardley L, 2004, ANN INTERN MED, V141, P598, DOI 10.7326/0003-4819-141-8-200410190-00007
   YARDLEY L, 1994, BRIT J CLIN PSYCHOL, V33, P101, DOI 10.1111/j.2044-8260.1994.tb01100.x
   Yardley L, 2001, J PSYCHOSOM RES, V50, P1, DOI 10.1016/S0022-3999(00)00202-6
   Yardley L, 1998, BRIT J GEN PRACT, V48, P1136
NR 38
TC 27
Z9 46
U1 0
U2 13
PU IOS PRESS
PI AMSTERDAM
PA NIEUWE HEMWEG 6B, 1013 BG AMSTERDAM, NETHERLANDS
SN 1053-8135
EI 1878-6448
J9 NEUROREHABILITATION
JI Neurorehabilitation
PD JUN 15
PY 2011
VL 29
IS 2
BP 179
EP 183
DI 10.3233/NRE-2011-0693
PG 5
WC Clinical Neurology; Rehabilitation
SC Neurosciences & Neurology; Rehabilitation
GA 842IB
UT WOS:000296589600009
PM 22027080
DA 2025-12-18
ER

PT J
AU Eggers, SDZ
   Staab, JP
   Neff, BA
   Goulson, AM
   Carlson, ML
   Shepard, NT
AF Eggers, Scott D. Z.
   Staab, Jeffrey P.
   Neff, Brian A.
   Goulson, Adam M.
   Carlson, Matthew L.
   Shepard, Neil T.
TI Investigation of the Coherence of Definite and Probable Vestibular Migraine as Distinct Clinical Entities
SO OTOLOGY & NEUROTOLOGY
LA English
DT Article
DE Chronic subjective dizziness; Comorbidity; Diagnosis; Dizziness; Meniere's disease; Vertigo; Vestibular migraine
ID differential-diagnosis; recurrent vertigo; menieres-disease; prevalence; epidemiology; dizziness; headache; classification; marriage
AB Objectives: To investigate the following: 1) associations between vestibular symptoms and migraine in a well-characterized cohort of tertiary neurotology patients, 2) effects of comorbidity on clinical presentations, and 3) validity of proposed definitions of definite (dVM) and probable vestibular migraine (pVM). Study Design: Retrospective chart review. Setting: Tertiary neurotology center. Patients: All 228 subjects with headache were selected from a larger investigation of 410 patients with vestibular symptoms who underwent comprehensive medical, surgical, and behavioral neurotologic consultations. Subjects had at least one of 4 diagnoses: dVM/pVM, Meniere's disease, benign paroxysmal positional vertigo, or chronic subjective dizziness. Interventions: Subjects were divided into migraine (n = 164) and nonmigraine headache (n = 64) groups by International Headache Society criteria, then subdivided by those with vestibular symptoms related or unrelated to headache. Subjects meeting proposed criteria for dVM (n = 46) and pVM (n = 42) were identified. Statistical analyses investigated discriminating features and cohesiveness in each group, with or without comorbidity. Main Outcome Measures: Characteristics of dVM and pVM. Results: Migraine, particularly migraine with aura, was more often related to vestibular symptoms than nonmigrainous headache. dVM and pVM groups did not differ in demographics, clinical histories, examinations, or vestibular testing. Numerous differences existed between dVM/pVM subjects with and without comorbid Meniere's disease, benign paroxysmal positional vertigo, or chronic subjective dizziness. The pVM group contained 4 subtypes. Conclusion: These results support an association between vestibular symptoms and migraine but not proposed distinctions between dVM and pVM. pVM does not appear to be a coherent diagnostic entity. Comorbid conditions are important causes of vestibular symptoms in patients with migraine.
C1 [Eggers, Scott D. Z.] Mayo Clin, Dept Neurol, Rochester, MN 55905 USA.
   [Staab, Jeffrey P.] Mayo Clin, Dept Psychiat & Psychol, Rochester, MN 55905 USA.
   [Neff, Brian A.; Carlson, Matthew L.] Mayo Clin, Dept Otorhinolaryngol, Rochester, MN 55905 USA.
   [Goulson, Adam M.; Shepard, Neil T.] Mayo Clin, Div Audiol, Rochester, MN 55905 USA.
C3 Mayo Clinic; Mayo Clinic; Mayo Clinic; Mayo Clinic
RP Eggers, SDZ (corresponding author), Mayo Clin, Dept Neurol, 200 1st St SW, Rochester, MN 55905 USA.
EM eggers.scott@mayo.edu
FU Mayo Foundation for Medical Education and Research
CR Allum JHJ, 1999, J VESTIBUL RES-EQUIL, V9, P223
   [Anonymous], 2000, DIAGN STAT MAN MENT, V0, P0, DOI DOI 10.1176/APPI.BOOKS.9780890423349
   Bisdorff A, 2009, J VESTIBUL RES-EQUIL, V19, P1, DOI 10.3233/VES-2009-0343
   Cha YH, 2007, ACTA OTO-LARYNGOL, V127, P1241, DOI 10.1080/00016480701242469
   Cha YH, 2009, CEPHALALGIA, V29, P550, DOI 10.1111/j.1468-2982.2008.01770.x
   Cha YH, 2008, OTOL NEUROTOL, V29, P93, DOI 10.1097/mao.0b013e31815c2abb
   COLEBATCH JG, 1994, J NEUROL NEUROSUR PS, V57, P190, DOI 10.1136/jnnp.57.2.190
   DIX MR, 1952, P ROY SOC MED, V45, P341, DOI 10.1177/003591575204500604
   El-Kashlan HK, 1998, LARYNGOSCOPE, V108, P311, DOI 10.1097/00005537-199803000-00002
   Fife TD, 1998, AM J OTOL, V19, P345
   Furman JM, 1999, NEW ENGL J MED, V341, P1590, DOI 10.1056/NEJM199911183412107
   GRANELLA F, 1994, CEPHALALGIA, V14, P16, DOI 10.1046/j.1468-2982.1994.1401016.x
   Henry P, 2002, NEUROLOGY, V59, P232, DOI 10.1212/WNL.59.2.232
   Ishiyama A, 2000, ANN OTO RHINOL LARYN, V109, P377, DOI 10.1177/000348940010900407
   JACOBSON GP, 1990, ARCH OTOLARYNGOL, V116, P424
   Jensen Rigmor, 2003, CURR PAIN HEADACHE REP, V7, P455, DOI 10.1007/s11916-003-0061-x
   KAYAN A, 1984, BRAIN, V107, P1123, DOI 10.1093/brain/107.4.1123
   KURITZKY A, 1981, HEADACHE, V21, P227, DOI 10.1111/j.1526-4610.1981.hed2105227.x
   LAURITZEN M, 1994, BRAIN, V117, P199, DOI 10.1093/brain/117.1.199
   Lee H, 2002, NEUROL RES, V24, P663, DOI 10.1179/016164102101200726
   LEONE M, 1994, CEPHALALGIA, V14, P280, DOI 10.1046/j.1468-2982.1994.1404280.x
   Lipton RB, 2007, NEUROLOGY, V68, P343, DOI 10.1212/01.wnl.0000252808.97649.21
   LIPTON RB, 1994, EUR NEUROL, V34, P6, DOI 10.1159/000119525
   MONSELL EM, 1995, OTOLARYNG HEAD NECK, V113, P181, DOI 10.1016/S0194-5998(95)70102-8
   Neuhauser H, 2004, CEPHALALGIA, V24, P83, DOI 10.1111/j.1468-2982.2004.00662.x
   Neuhauser H, 2001, NEUROLOGY, V56, P436, DOI 10.1212/WNL.56.4.436
   Neuhauser HK, 2006, NEUROLOGY, V67, P1028, DOI 10.1212/01.wnl.0000237539.09942.06
   PARKER W, 1995, ARCH OTOLARYNGOL, V121, P377
   Phillips J, 2010, HEADACHE, V50, P1362, DOI 10.1111/j.1526-4610.2010.01745.x
   Radtke A, 2002, NEUROLOGY, V59, P1700, DOI 10.1212/01.WNL.0000036903.22461.39
   RADTKE A, 2010, J VESTIBUL RES-EQUIL, V20, P207
   RASMUSSEN BK, 1991, J CLIN EPIDEMIOL, V44, P1147, DOI 10.1016/0895-4356(91)90147-2
   Ruckenstein MJ, 2009, OTOLARYNG CLIN N AM, V42, P71, DOI 10.1016/j.otc.2008.09.011
   Salhofer S, 2010, CEPHALALGIA, V30, P821, DOI 10.1177/0333102409360676
   Savundra PA, 1997, CEPHALALGIA, V17, P505, DOI 10.1046/j.1468-2982.1997.1704505.x
   Schwartz BS, 1998, JAMA-J AM MED ASSOC, V279, P381, DOI 10.1007/s11916-010-0146-2
   Silberstein SD, 2004, CEPHALALGIA, V24, P2, DOI 10.1111/j.1468-2982.2004.00892.x
   Staab JP, 2007, ARCH OTOLARYNGOL, V133, P170, DOI 10.1001/archotol.133.2.170
   Stovner LJ, 2010, J HEADACHE PAIN, V11, P289, DOI 10.1007/s10194-010-0217-0
   Uneri Alev, 2004, EAR NOSE THROAT J, V83, P814
   von Brevern M, 2011, HEADACHE, V51, P308, DOI 10.1111/j.1526-4610.2010.01834.x
   Vukovic V, 2007, HEADACHE, V47, P1427, DOI 10.1111/j.1526-4610.2007.00939.x
   ZIGMOND AS, 1983, ACTA PSYCHIAT SCAND, V67, P361, DOI 10.1111/j.1600-0447.1983.tb09716.x
NR 43
TC 41
Z9 49
U1 0
U2 3
PU LIPPINCOTT WILLIAMS & WILKINS
PI PHILADELPHIA
PA TWO COMMERCE SQ, 2001 MARKET ST, PHILADELPHIA, PA 19103 USA
SN 1531-7129
EI 1537-4505
J9 OTOL NEUROTOL
JI Otol. Neurotol.
PD SEP 15
PY 2011
VL 32
IS 7
BP 1144
EP 1151
DI 10.1097/MAO.0b013e31822a1c67
PG 8
WC Clinical Neurology; Otorhinolaryngology
SC Neurosciences & Neurology; Otorhinolaryngology
GA 807KM
UT WOS:000293896300022
PM 21799457
DA 2025-12-18
ER
