# Supplementary material for: Evolution of Research on Persistent Postural-Perceptual Dizziness: A Bibliometric and Visualization Analysis from 1994 to 2025
Source: Audiol Res. 2026 Apr 1;16(2):52. doi: 10.3390/audiolres16020052 (PMC13113745; doi:10.3390/audiolres16020052)
Supplement: Supplementary file 1 [file audiolres-16-00052-s001.zip › results/output/download2012u3.txt]

PT J
AU Edelman, S
   Mahoney, AEJ
   Cremer, PD
AF Edelman, Sarah
   Mahoney, Alison E. J.
   Cremer, Phillip D.
TI Cognitive behavior therapy for chronic subjective dizziness: a randomized, controlled trial
SO AMERICAN JOURNAL OF OTOLARYNGOLOGY
LA English
DT Article
ID phobic postural vertigo; anxiety stress scales; vestibular rehabilitation; psychometric property; depression anxiety; community sample
AB Purpose: The aim of this study was to evaluate the effects of a brief cognitive behavior therapy (CBT) intervention on the physical symptoms, illness-related disability, and psychologic distress of patients with chronic subjective dizziness. Materials and methods: Forty-one patients with chronic subjective dizziness referred by a neurootologic clinic were randomly assigned to immediate treatment or a wait-list control. Three weekly treatment sessions based on the CBT model of panic disorder, adapted for patients with dizziness, were administered by a clinical psychologist. Treatment included psychoeducation, behavioral experiments, exposure to feared stimuli, and attentional refocusing. Outcomes were measured on the Dizziness Handicap Inventory and the Depression, Anxiety and Stress Scales. Two further measures developed for this study; the Dizziness Symptoms Inventory and the Safety Behaviours Inventory were used to measure physical symptoms and safety behaviors. Results: The intervention was associated with significant reductions in disability on the Dizziness Handicap Inventory, reduced dizziness and related physical symptoms on the Dizziness Symptoms Inventory, and reduced avoidance and safety behaviors as measured by the Safety Behaviours Inventory. Pre- to posteffect sizes ranged from 0.98 to 1.15. There was no change in psychologic outcomes measured on the Depression, Anxiety and Stress Scales. Conclusions: A 3-session psychologic intervention based on the CBT model can produce significant improvements in dizziness-related symptoms, disability, and functional impairment among patients with chronic subjective dizziness. This suggests that treatment of this condition may be reasonably simple and cost-effective for most of the patients. (C) 2012 Elsevier Inc. All rights reserved.
C1 [Mahoney, Alison E. J.] Univ New S Wales, St Vincents Hosp, Clin Res Unit Anxiety & Depress, Darlinghurst, NSW, Australia.
   [Cremer, Phillip D.] Royal N Shore Hosp, Dept Neurol, Sydney, NSW, Australia.
C3 NSW Health; St Vincents Hospital Sydney; University of New South Wales Sydney; Royal North Shore Hospital; University of Sydney
RP Mahoney, AEJ (corresponding author), Univ New S Wales, St Vincents Hosp, Clin Res Unit Anxiety & Depress, Level 4 OBrien Ctr,394-404 Victoria St, Sydney, NSW 2010, Australia.
EM amahoney@stvincents.com.au
CR Andersson G, 2006, BEHAV RES THER, V44, P1265, DOI 10.1016/j.brat.2005.09.008
   Antony MM, 1998, PSYCHOL ASSESSMENT, V10, P176, DOI 10.1037/1040-3590.10.2.176
   Badke MB, 2005, ANN OTO RHINOL LARYN, V114, P48, DOI 10.1177/000348940511400109
   Baillie A, 2003, PANIC SURFING EARLY, V0, P0
   Balaban CD, 2002, PHYSIOL BEHAV, V77, P469, DOI 10.1016/S0031-9384(02)00935-6
   Beck AT, 1985, ANXIETY DISORDERS AND PHOBIAS: A COGNITIVE PERSPECTIVE, V0, P0
   Beidel DC, 2001, J ANXIETY DISORD, V15, P121, DOI 10.1016/S0887-6185(00)00046-3
   BRANDT T, 1994, J NEUROL, V241, P191, DOI 10.1007/BF00863767
   Brandt Thomas, 1996, NEUROLOGY, V46, P1515
   Brown TA, 1997, BEHAV RES THER, V35, P79, DOI 10.1016/S0005-7967(96)00068-X
   CLARK DM, 1986, BEHAV RES THER, V24, P461, DOI 10.1016/0005-7967(86)90011-2
   Eckhardt-Henn A, 2003, J ANXIETY DISORD, V17, P369, DOI 10.1016/S0887-6185(02)00226-8
   Furman JM, 2001, J ANXIETY DISORD, V15, P9, DOI 10.1016/S0887-6185(00)00040-2
   Gloster AT, 2008, J AFFECT DISORDERS, V110, P248, DOI 10.1016/j.jad.2008.01.023
   Godemann F, 2004, J PSYCHOSOM RES, V56, P351, DOI 10.1016/S0022-3999(03)00079-5
   Holmberg J, 2006, J NEUROL, V253, P500, DOI 10.1007/s00415-005-0050-6
   Holmberg J, 2007, J NEUROL, V254, P1189, DOI 10.1007/s00415-007-0499-6
   Horii A, 2007, J VESTIBUL RES-EQUIL, V17, P1
   Jacob RG, 2001, J ANXIETY DISORD, V15, P131, DOI 10.1016/S0887-6185(00)00047-5
   Jacob RG, 2001, CURR OPIN NEUROL, V14, P41, DOI 10.1097/00019052-200102000-00007
   JACOBSON GP, 1990, ARCH OTOLARYNGOL, V116, P424
   Johansson M, 2001, OTOLARYNG HEAD NECK, V125, P151, DOI 10.1067/mhn.2001.118127
   KROENKE K, 1992, ANN INTERN MED, V117, P898, DOI 10.7326/0003-4819-117-11-898
   Kroenke K, 2000, SOUTH MED J, V93, P160
   Lecrubier Y, 1997, EUR PSYCHIAT, V12, P224, DOI 10.1016/S0924-9338(97)83296-8
   Lovibond SH, 1995, MANUAL DEPRESSION AN, V0, P0
   Meli A, 2007, J PSYCHOSOM RES, V63, P185, DOI 10.1016/j.jpsychores.2007.02.007
   Mittal VA, 2011, PSYCHIAT RES, V189, P158, DOI 10.1016/j.psychres.2011.06.006
   Pavlou M, 2004, J NEUROL, V251, P983, DOI 10.1007/s00415-004-0476-2
   Ruckenstein MJ, 2009, OTOLARYNG CLIN N AM, V42, P71, DOI 10.1016/j.otc.2008.09.011
   Salkovskis PM, 1988, PANIC, V0, P111
   SALKOVSKIS PM, 1991, BEHAV PSYCHOTHER, V19, P6, DOI 10.1017/S0141347300011472
   Sheehan BV, 1998, J CLIN PSYCHIAT S20, V59, P0
   Simon N M, 1998, ANN CLIN PSYCHIATRY, V10, P75, DOI 10.3109/10401239809147746
   Staab JP, 2007, ARCH OTOLARYNGOL, V133, P170, DOI 10.1001/archotol.133.2.170
   Staab JP, 2005, ARCH OTOLARYNGOL, V131, P675, DOI 10.1001/archotol.131.8.675
   Staab JP, 2003, LARYNGOSCOPE, V113, P1714, DOI 10.1097/00005537-200310000-00010
   Staab JP, 2002, ARCH OTOLARYNGOL, V128, P554, DOI 10.1001/archotol.128.5.554
   Staab JP, 2006, CURR OPIN NEUROL, V19, P41, DOI 10.1097/01.wco.0000198102.95294.1f
   Treleaven J, 2006, AUST J PHYSIOTHER, V52, P67, DOI 10.1016/S0004-9514(06)70070-8
   Vickers AJ, 2005, PSYCHOSOM MED, V67, P652, DOI 10.1097/01.psy.0000172624.52957.a8
   Whitney SL, 2004, OTOL NEUROTOL, V25, P139, DOI 10.1097/00129492-200403000-00010
   Yardley L, 1998, BRIT J GEN PRACT, V48, P1131
   Yardley L, 2000, OTOLARYNG CLIN N AM, V33, P603, DOI 10.1016/S0030-6665(05)70229-2
   Yardley L, 1998, J NEUROL NEUROSUR PS, V65, P679, DOI 10.1136/jnnp.65.5.679
NR 45
TC 81
Z9 106
U1 1
U2 33
PU W B SAUNDERS CO-ELSEVIER INC
PI PHILADELPHIA
PA 1600 JOHN F KENNEDY BOULEVARD, STE 1800, PHILADELPHIA, PA 19103-2899 USA
SN 0196-0709
EI 1532-818X
J9 AM J OTOLARYNG
JI Am. J. Otolaryngol.
PD JUL-AUG 15
PY 2012
VL 33
IS 4
BP 395
EP 401
DI 10.1016/j.amjoto.2011.10.009
PG 7
WC Otorhinolaryngology
SC Otorhinolaryngology
GA 973UH
UT WOS:000306384800003
PM 22104568
DA 2025-12-18
ER

PT J
AU Hopp, JL
   LaFrance, WC
AF Hopp, Jennifer L.
   LaFrance, W. Curt, Jr.
TI Cognitive Behavioral Therapy for Psychogenic Neurological Disorders
SO NEUROLOGIST
LA English
DT Review
DE psychogenic; cognitive therapy; behavioral therapy; conversion disorder; treatment
ID phobic postural vertigo; quality-of-life; nonepileptic seizures; movement-disorders; functional symptoms; conversion disorder; serum prolactin; diagnosis; pseudoseizures; prognosis
AB Background: Psychogenic neurological disorders (PNDs) represent a significant problem in neurology, due to the difficulty in diagnosis and lack of effective and widely available treatment options. Treatment options for this population are limited. Preliminary evidence reveals cognitive behavioral therapy (CBT) may be useful in these disorders. Review Summary: The types of PNDs and their presentations are summarized, and the utilization of CBT in treatment of these disorders is reviewed. Accurate and timely diagnosis of the disorders is paramount and provides direction for implementing appropriate treatment. Conclusions: Neurologists should be familiar with the types of PNDs, clinical findings, and treatment principles of CBT. Early and accurate diagnosis may lead to improved treatment outcomes. Controlled treatment trials for this population are needed to determine efficacy. Further study of CBT in these patients may also help to elucidate the underlying etiology of these disorders by contributing to the understanding of associated psychopathology.
C1 [LaFrance, W. Curt, Jr.] Rhode Isl Hosp, Dept Psychiat, Brown Med Sch, Providence, RI 02903 USA.
   [LaFrance, W. Curt, Jr.] Rhode Isl Hosp, Dept Neurol, Brown Med Sch, Providence, RI 02903 USA.
   [LaFrance, W. Curt, Jr.] Rhode Isl Hosp, Div Neuropsychiat & Behav Neurol, Providence, RI 02903 USA.
   [Hopp, Jennifer L.] Univ Maryland, Sch Med, Dept Neurol, Baltimore, MD 21201 USA.
C3 Brown University; Lifespan Health Rhode Island; Rhode Island Hospital; Lifespan Health Rhode Island; Rhode Island Hospital; Brown University; Lifespan Health Rhode Island; Rhode Island Hospital; University System of Maryland; University of Maryland Baltimore
RP LaFrance, WC (corresponding author), Rhode Isl Hosp, Dept Psychiat, Brown Med Sch, 593 Eddy St,Potter 3, Providence, RI 02903 USA.
EM william_lafrance_jr@brown.edu
FU NINDS; American Epilepsy Society; Epilepsy Foundation; Siravo Foundation; National Epifellows Foundation
CR Aboukasm A, 1998, EPILEPSIA, V39, P470, DOI 10.1111/j.1528-1157.1998.tb01407.x
   Anderson KE, 2007, MOVEMENT DISORD, V22, P2204, DOI 10.1002/mds.21687
   [Anonymous], 1987, TAKING CONTROL YOUR, V0, P0
   AYLWARD GP, 1984, COMMUNITY MENT HLT J, V20, P155
   Babinski J, 1900, GAZETTE HOPITAUX, V73, P0
   BAKER JHE, 1987, J NEUROL NEUROSUR PS, V50, P375, DOI 10.1136/jnnp.50.4.375
   Barsky AJ, 2004, JAMA-J AM MED ASSOC, V291, P1464, DOI 10.1001/jama.291.12.1464
   Baumgartner J, 1997, JOURNAL OF MEDICAL SPEECH LANGUAGE PATHOLOGY, V5, P75
   Benbadis SR, 2009, NEUROLOGY, V73, P843, DOI 10.1212/WNL.0b013e3181b78425
   Benbadis SR, 2005, EPILEPSY BEHAV, V6, P9, DOI 10.1016/j.yebeh.2004.10.009
   Benbadis SR, 2001, NEUROLOGY, V57, P915, DOI 10.1212/WNL.57.5.915
   BETTS T, 1993, PSEUDO EPILEPTIC SEI, V0, P55
   Bhatia KP, 2007, J NEUROL, V254, P569, DOI 10.1007/s00415-006-0348-z
   Bhatti NH, 2010, PSYCHIAT ANN, V40, P438, DOI 10.3928/00485713-20100902-05
   Binswanger Otto, 1904, HYSTERIE, V0, P0
   Binzer M, 1997, J NEUROL NEUROSUR PS, V63, P83, DOI 10.1136/jnnp.63.1.83
   Bleichhardt G, 2004, J PSYCHOSOM RES, V56, P449, DOI 10.1016/S0022-3999(03)00630-5
   Blocq P, 1888, ARCH NEUROL-CHICAGO, V15, P187
   Bowman ES, 2001, PSYCHIATRIC ISSUES IN EPILEPSY: A PRACTICAL GUIDE TO DIAGNOSIS AND TREATMENT, V0, P355
   Brooks JL, 2007, EPILEPSY BEHAV, V11, P367, DOI 10.1016/j.yebeh.2007.05.007
   BRYANT RA, 1989, J ABNORM PSYCHOL, V98, P326, DOI 10.1037/0021-843X.98.3.326
   Burneo JG, 2003, NEUROLOGY, V61, P714, DOI 10.1212/WNL.61.5.714-a
   Butani L, 1997, ANN ALLERG ASTHMA IM, V79, P91, DOI 10.1016/S1081-1206(10)63094-3
   Cantello R, 2001, J NEUROL, V248, P889, DOI 10.1007/s004150170075
   Carson AJ, 2000, J NEUROL NEUROSUR PS, V68, P207, DOI 10.1136/jnnp.68.2.207
   Cha YH, 2009, SEMIN NEUROL, V29, P520, DOI 10.1055/s-0029-1241038
   Chalder T, 1996, CLIN PSYCHOL PSYCHOT, V3, P291, DOI 10.1002/(SICI)1099-0879(199612)3:4<291::AID-CPP72>3.0.CO;2-H
   Chang Yi, 2002, ACTA ANAESTHESIOL SIN, V40, P101
   Charcot JM, 1971, HYSTERIE TEXTS CHOIS, V0, P115
   Chen DK, 2005, NEUROLOGY, V65, P668, DOI 10.1212/01.wnl.0000178391.96957.d0
   Craig A, 2002, J SPEECH LANG HEAR R, V45, P1097, DOI 10.1044/1092-4388(2002/088)
   DELARGY MA, 1986, BMJ-BRIT MED J, V292, P1730, DOI 10.1136/bmj.292.6537.1730
   Dieterich M, 2001, ADV NEUROL, V87, P225
   Dodrill CB, 2010, GATES AND ROWANS NONEPILEPTIC SEIZURES, V3rd, P136
   Espay AJ, 2009, MOVEMENT DISORD, V24, P1366, DOI 10.1002/mds.22618
   FACTOR SA, 1995, J NEUROL NEUROSUR PS, V59, P406, DOI 10.1136/jnnp.59.4.406
   Fahn S, 1988, ADV NEUROL, V50, P431
   Fahn S, 1994, MOVEMENT DISORD, V0, P359
   Feinstein A, 2001, NEUROPSY NEUROPSY BE, V14, P169
   Freud S, 1959, STANDARD EDITION COM, V1st, P227
   Friedman JH, 2010, ARCH NEUROL-CHICAGO, V67, P753, DOI 10.1001/archneurol.2010.91
   Gates JR, 1991, EPILEPSY BEHAV., V0, P251
   GATES JR, 1985, ARCH NEUROL-CHICAGO, V42, P1183, DOI 10.1001/archneur.1985.04060110065017
   Goldstein LH, 2010, NEUROLOGY, V74, P1986, DOI 10.1212/WNL.0b013e3181e39658
   Goldstein LH, 2010, GATES AND ROWANS NONEPILEPTIC SEIZURES, V3rd, P281
   Goldstein Laura H, 2004, COGN BEHAV NEUROL, V17, P41, DOI 10.1097/00146965-200403000-00005
   GREEN M A, 1955, TRANS AM NEUROL ASSOC, V0, P196
   Hinson VK, 2006, PARKINSONISM RELAT D, V12, P177, DOI 10.1016/j.parkreldis.2005.10.006
   Hinson VK, 2005, MOVEMENT DISORD, V20, P1592, DOI 10.1002/mds.20650
   Hoover CF, 1908, J AMER MED ASSOC, V51, P746
   Kalogjera-Sackellares D, 1996, PSYCHOL DISTURBANCES, V0, P191
   KATHOL RG, 1983, PSYCHOL MED, V13, P307, DOI 10.1017/S0033291700050923
   Krafczyk S, 1999, NEUROSCI LETT, V259, P149, DOI 10.1016/S0304-3940(98)00917-3
   Kroenke K, 2000, PSYCHOTHER PSYCHOSOM, V69, P205, DOI 10.1159/000012395
   Kroenke K, 2007, PSYCHOSOM MED, V69, P881, DOI 10.1097/PSY.0b013e31815b00c4
   Krumholz A, 1999, NEUROLOGY, V53, P0
   Krumholz A, 2006, SEMIN NEUROL, V26, P341, DOI 10.1055/s-2006-945520
   LaFrance Jr WC, 2005, NES TREATMENT MANUAL, V0, P0
   LaFrance WC, 2008, NEUROLOGY, V71, PE57, DOI 10.1212/01.wnl.0000334400.86829.6d
   LaFrance W Curt Jr, 2008, HANDB CLIN NEUROL, V90, P317, DOI 10.1016/S0072-9752(07)01718-6
   LaFrance WC, 2009, MOVEMENT DISORD, V24, P1856, DOI 10.1002/mds.22683
   LaFrance WC, 2009, EPILEPSY BEHAV, V14, P591, DOI 10.1016/j.yebeh.2009.02.016
   LaFrance WC, 2009, SEMIN NEUROL, V29, P234, DOI 10.1055/s-0029-1223875
   LaFrance WC, 2006, NEUROLOGY, V66, P1620, DOI 10.1212/01.wnl.0000224953.94807.be
   LaFrance WC Jr, 2005, EPILEPSY BEHAV, V7, P364, DOI 10.1016/j.yebeh.2005.07.010
   LaFrance WC Jr, 2004, EPILEPSIA, V45, P15, DOI 10.1111/j.0013-9580.2004.452002.x
   LaFrance WCurt, 2010, GATES AND ROWANS NONEPILEPTIC SEIZURES, V3rd, P266
   Lanska DJ, 2006, SEMIN NEUROL, V26, P297, DOI 10.1055/s-2006-945516
   LAXER KD, 1985, NEUROLOGY, V35, P31, DOI 10.1212/WNL.35.1.31
   Lesser Ronald P, 2003, EPILEPSY CURR, V3, P198, DOI 10.1046/j.1535-7597.2003.03601.x
   MAHR G, 1992, J SPEECH HEAR RES, V35, P283, DOI 10.1044/jshr.3502.283
   Mailis-Gagnon A, 2003, NEUROLOGY, V60, P1501, DOI 10.1212/WNL.60.9.1501
   MEIERKORD H, 1991, NEUROLOGY, V41, P1643, DOI 10.1212/WNL.41.10.1643
   Miller NR, 2006, SEMIN NEUROL, V26, P310, DOI 10.1055/s-2006-945517
   MONDAY K, 1993, NEUROLOGY, V43, P349, DOI 10.1212/WNL.43.2.349
   MOROTA N, 1994, PEDIATR NEUROSURG, V20, P203, DOI 10.1159/000120789
   Niggemann B, 2002, PEDIATR ALLERGY IMMU, V13, P312, DOI 10.1034/j.1399-3038.2002.00095.x
   Niggemann B, 2010, PEDIAT ALLERG IMM-UK, V21, P895, DOI 10.1111/j.1399-3038.2010.01060.x
   OSullivan SS, 2006, EPILEPSY BEHAV, V8, P256, DOI 10.1016/j.yebeh.2005.09.013
   Okun MS, 2007, MOVEMENT DISORD, V22, P1373, DOI 10.1002/mds.21474
   Okun MS, 2004, ARCH NEUROL-CHICAGO, V61, P778, DOI 10.1001/archneur.61.5.778
   Penman M F, 1993, AXONE, V15, P19
   PORTER RJ, 1991, EPILEPSY BEHAV, V0, P237
   Querner V, 2000, NEUROSCI LETT, V285, P21, DOI 10.1016/S0304-3940(00)01008-9
   Quigg M, 2002, EPILEPSY BEHAV, V3, P455, DOI 10.1016/S1525-5050(02)00524-3
   RAMANI V, 1993, NON-EPILEPTIC SEIZURES, V0, P259
   RANAWAYA R, 1990, MOVEMENT DISORD, V5, P127, DOI 10.1002/mds.870050206
   Reich SG, 2006, SEMIN NEUROL, V26, P289, DOI 10.1055/s-2006-947276
   Reuber M, 2005, EPILEPSIA, V46, P1788, DOI 10.1111/j.1528-1167.2005.00280.x
   Reuber M, 2005, J NEUROL NEUROSUR PS, V76, P307, DOI 10.1136/jnnp.2004.048280
   Reuber M, 2002, ACTA NEUROCHIR, V144, P901, DOI 10.1007/s00701-002-0993-7
   Reynolds JR, 1869, BMJ-BRIT MED J, Vi, P483
   ROLAK LA, 1988, J NERV MENT DIS, V176, P686, DOI 10.1097/00005053-198811000-00007
   ROSENBAUM DH, 1993, NON-EPILEPTIC SEIZURES, V0, P275
   ROTH CR, 1989, J SPEECH HEAR DISORD, V54, P634, DOI 10.1044/jshd.5404.634
   Rusch MD, 2001, EPILEPSY BEHAV, V2, P277, DOI 10.1006/ebeh.2001.0180
   Salmelin R, 2000, BRAIN, V123, P1184, DOI 10.1093/brain/123.6.1184
   Shankar Rohit, 2010, J NEUROPSYCHIATRY CLIN NEUROSCI, V22, P445, DOI 10.1176/appi.neuropsych.22.4.445
   Shill H, 2006, MOVEMENT DISORD, V21, P1163, DOI 10.1002/mds.20921
   SLETTEBERG O, 1989, ACTA OPHTHALMOL, V67, P159
   Sovso Lotte, 2010, UGESKR LAEGER, V172, P1210
   SPECKENS AEM, 1995, BRIT MED J, V311, P1328, DOI 10.1136/bmj.311.7016.1328
   Staudenmayer H, 1999, J PSYCHOSOM RES, V47, P185, DOI 10.1016/S0022-3999(99)00034-3
   Stone J, 2005, J NEUROL NEUROSUR PS, V76, PI13, DOI 10.1136/jnnp.2004.061663
   Stone J, 2002, BRIT MED J, V325, P1449, DOI 10.1136/bmj.325.7378.1449
   Stone J, 2010, BRAIN, V133, P1537, DOI 10.1093/brain/awq068
   Szaflarski Jerzy P, 2003, MED SCI MONIT, V9, P0
   Task force on DSM-IVTR, 2000, DIAGN STAT MAN MENT, V0, P0
   TEGNER R, 1988, J NEUROL NEUROSUR PS, V51, P1455, DOI 10.1136/jnnp.51.11.1455
   Terr AI, 1998, FUNCTIONAL SOMATIC S, V0, P202
   Thomas M, 2004, CNS DRUGS, V18, P437, DOI 10.2165/00023210-200418070-00003
   Thomas M, 2006, PARKINSONISM RELAT D, V12, P382, DOI 10.1016/j.parkreldis.2006.03.005
   TRIMBLE MR, 1978, BRIT MED J, V2, P1682, DOI 10.1136/bmj.2.6153.1682
   Voon V, 2007, NAT CLIN PRACT NEURO, V3, P134, DOI 10.1038/ncpneuro0408
   Vossler DG, 2004, NEUROLOGY, V63, P516, DOI 10.1212/01.WNL.0000133208.57562.CB
   Vuilleumier P, 2001, BRAIN, V124, P1077, DOI 10.1093/brain/124.6.1077
   Weber JG, 1996, MAYO CLIN PROC, V71, P797
   Werring DJ, 2004, PSYCHOL MED, V34, P583, DOI 10.1017/S0033291703008985
   Williams D T, 1995, ADV NEUROL, V65, P231
   Yugué I, 2004, SPINE, V29, P1910, DOI 10.1097/01.brs.0000137055.55350.37
NR 121
TC 19
Z9 19
U1 1
U2 29
PU LIPPINCOTT WILLIAMS & WILKINS
PI PHILADELPHIA
PA TWO COMMERCE SQ, 2001 MARKET ST, PHILADELPHIA, PA 19103 USA
SN 1074-7931
EI 
J9 NEUROLOGIST
JI Neurologist
PD NOV 15
PY 2012
VL 18
IS 6
BP 364
EP 372
DI 10.1097/NRL.0b013e31826e8ff5
PG 9
WC Clinical Neurology
SC Neurosciences & Neurology
GA 031HA
UT WOS:000310628800005
PM 23114668
DA 2025-12-18
ER

PT J
AU Neff, BA
   Staab, JP
   Eggers, SD
   Carlson, ML
   Schmitt, WR
   Van Abel, KM
   Worthington, DK
   Beatty, CW
   Driscoll, CL
   Shepard, NT
AF Neff, Brian A.
   Staab, Jeffrey P.
   Eggers, Scott D.
   Carlson, Matthew L.
   Schmitt, William R.
   Van Abel, Kathryn M.
   Worthington, Douglas K.
   Beatty, Charles W.
   Driscoll, Colin L.
   Shepard, Neil T.
TI Auditory and Vestibular Symptoms and Chronic Subjective Dizziness in Patients With Meniere's Disease, Vestibular Migraine, and Meniere's Disease With Concomitant Vestibular Migraine
SO OTOLOGY & NEUROTOLOGY
LA English
DT Article
DE Chronic subjective dizziness; Dizziness; Meniere's disease; Migraine; Sensorineural hearing loss; Vertigo; Vestibular migraine
ID benign recurrent vertigo; united-states; epidemiology; prevalence; dysfunction; headache; anxiety
AB Objective: To compare presentations of Meniere's disease (MD), vestibular migraine (VM), and Meniere's disease plus vestibular migraine (MDVM), with and without comorbid chronic subjective dizziness (CSD). Study Design: Retrospective review with diagnosis confirmed by consensus conference of investigators using published criteria for MD, VM, and CSD. Setting: Ambulatory, tertiary dizziness clinic. Patients: Approximately 147 consecutive patients with diagnoses of MD, VM, or MDVM, with/without comorbid CSD. Interventions: Diagnostic consultation. Main Outcome Measures: Similarities and differences between diagnostic groups in demographics; symptoms; and results of neurotologic, audiometric, and vestibular laboratory assessments. Results: Seventy-six patients had MD, 55 MD alone. Ninety-two patients had VM, 71 VM alone. Twenty-one patients had MDVM, representing about one-quarter of those diagnosed with MD or VM. Clinical features thought to differentiate VM from MD were found in all groups. Twenty-seven patients with VM (38%) had ear complaints (subjective hearing loss, aural pressure, and tinnitus) during episodes of vestibular symptoms and headache, including 10 (37%) with unilateral symptoms. Conversely, 27 patients with MD alone (49%) had headaches with migraine features that did not meet full IHS diagnostic criteria, migrainous symptoms (photophobia, headache with vomiting), or first-degree relative with migraine. Including MDVM patients, 59% (45/76) of all patients with MD had migrainous features. Thirty-two patients had CSD; most (29; 91%) were in the VM group. Conclusion: Comorbidity was common between MD and VM, and their symptoms overlapped. More specific diagnostic criteria are needed to differentiate these diseases and address their coexistence. CSD co-occurred with VM but was rarely seen with MD.
C1 [Neff, Brian A.; Carlson, Matthew L.; Schmitt, William R.; Van Abel, Kathryn M.; Worthington, Douglas K.; Beatty, Charles W.; Driscoll, Colin L.; Shepard, Neil T.] Mayo Clin, Dept Otolaryngol Head & Neck Surg, Sch Med, Rochester, MN 55905 USA.
   [Staab, Jeffrey P.] Mayo Clin, Dept Psychiat & Behav Med, Sch Med, Rochester, MN 55905 USA.
   [Eggers, Scott D.] Mayo Clin, Dept Neurol, Sch Med, Rochester, MN 55905 USA.
C3 Mayo Clinic; Mayo Clinic; Mayo Clinic
RP Neff, BA (corresponding author), Mayo Clin, Dept Otolaryngol Head & Neck Surg, Sch Med, 200 1st St SW, Rochester, MN 55905 USA.
EM neff.brian@mayo.edu
CR Baloh RW, 1997, HEADACHE, V37, P615, DOI 10.1046/j.1526-4610.1997.3710615.x
   Battista RA, 2004, OTOL NEUROTOL, V25, P987, DOI 10.1097/00129492-200411000-00021
   Best C, 2009, J NEUROL, V256, P58, DOI 10.1007/s00415-009-0038-8
   BRANDT T, 1994, J NEUROL, V241, P191, DOI 10.1007/BF00863767
   Brantberg K, 2011, ACTA OTO-LARYNGOL, V131, P722, DOI 10.3109/00016489.2011.556661
   Candreia C, 2010, CELL PHYSIOL BIOCHEM, V26, P787, DOI 10.1159/000322346
   Çelebisoy N, 2008, CEPHALALGIA, V28, P72, DOI 10.1111/j.1468-2982.2007.01474.x
   Cha YH, 2007, ACTA OTO-LARYNGOL, V127, P1241, DOI 10.1080/00016480701242469
   Cha YH, 2009, CEPHALALGIA, V29, P550, DOI 10.1111/j.1468-2982.2008.01770.x
   Cha YH, 2008, OTOL NEUROTOL, V29, P93, DOI 10.1097/mao.0b013e31815c2abb
   Cherchi M, 2011, OTOLARYNG CLIN N AM, V44, P367, DOI 10.1016/j.otc.2011.01.008
   CUTRER FM, 1992, HEADACHE, V32, P300, DOI 10.1111/j.1526-4610.1992.hed3206300.x
   Dieterich M, 1999, J NEUROL, V246, P883, DOI 10.1007/s004150050478
   Furman JM, 2003, CURR OPIN NEUROL, V16, P5, DOI 10.1097/00019052-200302000-00002
   Gates P, 2005, INTERN MED J, V35, P488, DOI 10.1111/j.1445-5994.2005.00891.x
   Godemann F, 2005, J PSYCHIATR RES, V39, P529, DOI 10.1016/j.jpsychires.2004.12.006
   Harno H, 2003, NEUROLOGY, V61, P1748, DOI 10.1212/01.WNL.0000098882.82690.65
   Heinrichs N, 2007, PSYCHOSOM MED, V69, P700, DOI 10.1097/PSY.0b013e318151a4dd
   Hinchcliffe R, 1967, ACTA OTOLARYNGOL, V63, P384, DOI 10.3109/00016486709128772
   JACOBSON GP, 1990, ARCH OTOLARYNGOL, V116, P424
   KAYAN A, 1984, BRAIN, V107, P1123, DOI 10.1093/brain/107.4.1123
   Kim HH, 2005, AM J OTOLARYNG, V26, P128, DOI 10.1016/j.amjoto.2004.11.005
   Lipton RB, 2002, NEUROLOGY, V58, P885, DOI 10.1212/WNL.58.6.885
   Meniere P, 1861, GAZ MED PARIS, V16, P597
   Merchant SN, 2005, OTOL NEUROTOL, V26, P74, DOI 10.1097/00129492-200501000-00013
   MONSELL EM, 1995, OTOLARYNG HEAD NECK, V113, P179
   MONSELL EM, 1995, OTOLARYNG HEAD NECK, V113, P181, DOI 10.1016/S0194-5998(95)70102-8
   Neuhauser H, 2001, NEUROLOGY, V56, P436, DOI 10.1212/WNL.56.4.436
   Neuhauser HK, 2006, NEUROLOGY, V67, P1028, DOI 10.1212/01.wnl.0000237539.09942.06
   Neuhauser H, 2009, NEUROL CLIN, V27, P379, DOI 10.1016/j.ncl.2008.11.004
   Neuhauser HK, 2005, NEUROLOGY, V65, P898, DOI 10.1212/01.wnl.0000175987.59991.3d
   Radtke A, 2002, NEUROLOGY, V59, P1700, DOI 10.1212/01.WNL.0000036903.22461.39
   Radtke A, 2011, CEPHALALGIA, V31, P906, DOI 10.1177/0333102411405228
   RASMUSSEN BK, 1991, J CLIN EPIDEMIOL, V44, P1147, DOI 10.1016/0895-4356(91)90147-2
   RASSEKH CH, 1992, LARYNGOSCOPE, V102, P135
   RAUCH SD, 1989, ANN OTO RHINOL LARYN, V98, P873, DOI 10.1177/000348948909801108
   Ruckenstein MJ, 2009, OTOLARYNG CLIN N AM, V42, P71, DOI 10.1016/j.otc.2008.09.011
   Sanchez E, 2004, EUR J HUM GENET, V12, P75, DOI 10.1038/sj.ejhg.5201065
   Shepard NT, 2006, J AM ACAD AUDIOL, V17, P69, DOI 10.3766/jaaa.17.1.7
   Silberstein SD, 2004, CEPHALALGIA, V24, P2, DOI 10.1111/j.1468-2982.2004.00892.x
   Boleas-Aguirre MS, 2007, LARYNGOSCOPE, V117, P1474, DOI 10.1097/MLG.0b013e318065aa27
   Staab JP, 2007, ARCH OTOLARYNGOL, V133, P170, DOI 10.1001/archotol.133.2.170
   Staab JP, 2004, LARYNGOSCOPE, V114, P1637, DOI 10.1097/00005537-200409000-00025
   STEWART WF, 1992, JAMA-J AM MED ASSOC, V267, P64, DOI 10.1001/jama.267.1.64
   TOGLIA JU, 1981, ANN OTO RHINOL LARYN, V90, P267, DOI 10.1177/000348948109000315
   Verstreken M, 2001, OTOL NEUROTOL, V22, P874, DOI 10.1097/00129492-200111000-00028
   ZIGMOND AS, 1983, ACTA PSYCHIAT SCAND, V67, P361, DOI 10.1111/j.1600-0447.1983.tb09716.x
NR 47
TC 153
Z9 192
U1 0
U2 37
PU LIPPINCOTT WILLIAMS & WILKINS
PI PHILADELPHIA
PA TWO COMMERCE SQ, 2001 MARKET ST, PHILADELPHIA, PA 19103 USA
SN 1531-7129
EI 1537-4505
J9 OTOL NEUROTOL
JI Otol. Neurotol.
PD SEP 15
PY 2012
VL 33
IS 7
BP 1235
EP 1244
DI 10.1097/MAO.0b013e31825d644a
PG 10
WC Clinical Neurology; Otorhinolaryngology
SC Neurosciences & Neurology; Otorhinolaryngology
GA 996MH
UT WOS:000308092200028
PM 22801040
DA 2025-12-18
ER
