# Supplementary material for: Evolution of Research on Persistent Postural-Perceptual Dizziness: A Bibliometric and Visualization Analysis from 1994 to 2025
Source: Audiol Res. 2026 Apr 1;16(2):52. doi: 10.3390/audiolres16020052 (PMC13113745; doi:10.3390/audiolres16020052)
Supplement: Supplementary file 1 [file audiolres-16-00052-s001.zip › results/output/download2013u10.txt]

PT J
AU Pomper, JK
   Gebert, L
   Fischer, M
   Bunjes, F
   Thier, P
AF Pomper, Joern K.
   Gebert, Lena
   Fischer, Matthias
   Bunjes, Friedemann
   Thier, Peter
TI Does chronic idiopathic dizziness reflect an impairment of sensory predictions of self-motion?
SO FRONTIERS IN NEUROLOGY
LA English
DT Article
DE dizziness; vertigo; chronic idiopathic dizziness; phobic postural vertigo; efference copy; smooth pursuit; self-motion perception; Filehne illusion
ID phobic postural vertigo; structured inventory; balance control; german version; visual vertigo; anxiety; discomfort; validation; somatoform; perception
AB Most patients suffering from chronic idiopathic dizziness do not present signs of vestibular dysfunction or organic failures of other kinds. Hence, this kind of dizziness is commonly seen as psychogenic in nature, sharing commonalities with specific phobias, panic disorder, and generalized anxiety. A more specific concept put forward by Brandt and Dieterich (1) states that these patients suffer from dizziness because of an inadequate compensation of self-induced sensory stimulation. According to this hypothesis self-motion-induced reafferent visual stimulation is interpreted as motion in the world since a predictive signal reflecting the consequences of self-motion, needed to compensate the reafferent stimulus, is inadequate. While conceptually intriguing, experimental evidence supporting the idea of an inadequate prediction of the sensory consequences of own movements has as yet been lacking. Here we tested this hypothesis by applying it to the perception of background motion induced by smooth pursuit eye movements. As a matter of fact, we found the same mildly undercompensating prediction, responsible for the perception of slight illusory world motion ("Filehne illusion") in the 15 patients tested and their age-matched controls. Likewise, the ability to adapt this prediction to the needs of the visual context was not deteriorated in patients. Finally, we could not find any correlation between measures of the individual severity of dizziness and the ability to predict. In sum, our results do not support the concept of a deviant prediction of self-induced sensory stimulation as cause of chronic idiopathic dizziness.
C1 [Pomper, Joern K.; Gebert, Lena; Bunjes, Friedemann; Thier, Peter] Univ Tubingen, Hertie Inst Clin Brain Res, Dept Cognit Neurol, Hoppe Seyler Str 3, D-72076 Tubingen, Germany.
   [Fischer, Matthias] Univ Tubingen Hosp, Dept Psychiat & Psychotherapy, Tubingen, Germany.
C3 Eberhard Karls University of Tubingen; Eberhard Karls University Hospital; Eberhard Karls University of Tubingen; Eberhard Karls University Hospital
RP Pomper, JK (corresponding author), Univ Tubingen, Hertie Inst Clin Brain Res, Dept Cognit Neurol, Hoppe Seyler Str 3, D-72076 Tubingen, Germany.
EM joern.pomper@uni-tuebingen.de
FU German Federal Ministry of Education and Research (BMBF) [FKZ: 01GQ1002, C3]
CR Best C, 2006, J NEUROL NEUROSUR PS, V77, P658, DOI 10.1136/jnnp.2005.072934
   BRANDT T, 1994, J NEUROL, V241, P191, DOI 10.1007/BF00863767
   BRANDT T, 1986, MUNCHEN MED WOCHEN, V128, P247
   BRANDT T, 2003, VERTIGO. ITS MULTISENSORY SYNDROMES, V0, P0
   Brandt Thomas, 1996, NEUROLOGY, V46, P1515
   BRONSTEIN AM, 1995, J NEUROL NEUROSUR PS, V59, P472, DOI 10.1136/jnnp.59.5.472
   Cima M, 2003, NERVENARZT, V74, P977, DOI 10.1007/s00115-002-1438-5
   Eckhardt-Henn A, 2009, NERVENARZT, V80, P909, DOI 10.1007/s00115-009-2736-y
   Filehne W, 1922, Z SINNESPHYSIOL, V53, P134
   Friedmann DR, 2012, ARCH OTOLARYNGOL, V138, P66, DOI 10.1001/archoto.2011.231
   Guerraz M, 2001, BRAIN, V124, P1646, DOI 10.1093/brain/124.8.1646
   Haarmeier T, 1997, NATURE, V389, P849, DOI 10.1038/39872
   Haarmeier T, 2001, NEURON, V32, P527, DOI 10.1016/S0896-6273(01)00486-X
   Halmagyi GM, 2002, ANN NY ACAD SCI, V956, P306, DOI 10.1111/j.1749-6632.2002.tb02829.x
   Huppert D, 1995, J AUDIOL MED, V4, P97
   Jacob RG, 2009, J NEUROL NEUROSUR PS, V80, P74, DOI 10.1136/jnnp.2007.136432
   Jacob RG, 1997, PSYCHOSOM MED, V59, P323, DOI 10.1097/00006842-199705000-00016
   JACOB RG, 1993, J PSYCHOPATHOL BEHAV, V15, P299, DOI 10.1007/BF00965035
   JACOBSON GP, 1990, ARCH OTOLARYNGOL, V116, P424
   Johkura K, 2008, J NEUROL NEUROSUR PS, V79, P1324, DOI 10.1136/jnnp.2008.147801
   LIEBERMAN HR, 1982, BEHAV RES METH INSTR, V14, P21, DOI 10.3758/BF03202110
   Lindner A, 2005, CURR BIOL, V15, P1119, DOI 10.1016/j.cub.2005.05.049
   Lindner A, 2006, J COGNITIVE NEUROSCI, V18, P1899, DOI 10.1162/jocn.2006.18.11.1899
   MCKEE SP, 1985, PERCEPT PSYCHOPHYS, V37, P286, DOI 10.3758/BF03211350
   Minor LB, 1998, ARCH OTOLARYNGOL, V124, P249, DOI 10.1001/archotol.124.3.249
   Neuhauser HK, 2005, NEUROLOGY, V65, P898, DOI 10.1212/01.wnl.0000175987.59991.3d
   Smith GP, 1997, J AM ACAD PSYCHIATRY, V25, P183
   Staab JP, 2006, CURR OPIN NEUROL, V19, P41, DOI 10.1097/01.wco.0000198102.95294.1f
   Thier P, 2001, NEUROIMAGE, V14, PS33, DOI 10.1006/nimg.2001.0840
   Tschan R, 2008, J NEUROL, V255, P1168, DOI 10.1007/s00415-008-0863-1
   VONHOLST E, 1950, NATURWISSENSCHAFTEN, V37, P464, DOI 10.1007/BF00622503
   Wiltink J, 2009, J PSYCHOSOM RES, V66, P417, DOI 10.1016/j.jpsychores.2008.09.012
   YARDLEY L, 1992, J PSYCHOSOM RES, V36, P731, DOI 10.1016/0022-3999(92)90131-K
NR 33
TC 1
Z9 1
U1 0
U2 2
PU FRONTIERS MEDIA SA
PI LAUSANNE
PA AVENUE DU TRIBUNAL FEDERAL 34, LAUSANNE, CH-1015, SWITZERLAND
SN 1664-2295
EI 
J9 FRONT NEUROL
JI Front. Neurol.
PD JUN 15
PY 2013
VL 4
IS 
BP 
EP 
DI 10.3389/fneur.2013.00181
PG 14
WC Clinical Neurology; Neurosciences
SC Neurosciences & Neurology
GA V42QT
UT WOS:000209629000177
PM 24265626
DA 2025-12-18
ER

PT J
AU Cha, YH
   Cui, YY
AF Cha, Yoon-Hee
   Cui, Yongyan
TI Rocking dizziness and headache: A two-way street
SO CEPHALALGIA
LA English
DT Article
DE Rocking dizziness; mal de debarquement syndrome; vestibular migraine; chronic subjective dizziness
ID migraine-associated dizziness; vestibular migraine; clinical-features; united-states; debarquement; prevalence; therapy; vertigo; age
AB Background Chronic rocking dizziness, often described as the feeling of being on a boat, is classically triggered by prolonged exposure to passive motion. Patients with this motion-triggered sensation of rocking, which is also known as mal de debarquement syndrome, often develop new onset headaches along with the dizziness. Chronic rocking dizziness has also been noted in vestibular migraine, occurring without a motion trigger. We sought to clarify the association between both motion-triggered (MT) and non-motion-triggered (non-MT) chronic rocking dizziness and headache history. Methods Our methods included questionnaire and interview study of subjects with either MT or non-MT chronic rocking dizziness. Results Onset of headaches was earlier in patients with non-MT rocking dizziness (median 26 years: MT; 16 years: non-MT). In MT subjects, there was a bimodal peak of age of onset of headache (20-29 years and 40-49 years). Most headache met criteria for migraine in both groups. By the time that chronic dizziness occurred, both groups had a comparable prevalence of migraine headache (41%: MT; 46%: non-MT). Pre-existing headache usually worsened after the onset of dizziness. Discussion Though rocking dizziness does not meet current criteria for vestibular migraine, migraine physiology may predispose to, develop in, or worsen with the onset of chronic rocking dizziness.
C1 [Cha, Yoon-Hee] Laureate Inst Brain Res, Tulsa, OK 74136 USA.
   [Cha, Yoon-Hee] Univ Calif Los Angeles, Los Angeles, CA 90024 USA.
   [Cui, Yongyan] Stony Brook Med Ctr, Stony Brook, NY USA.
C3 Laureate Institute for Brain Research, Inc.; University of California System; University of California Los Angeles; State University of New York (SUNY) System; Stony Brook University; Stony Brook University Hospital
RP Cha, YH (corresponding author), Laureate Inst Brain Res, 6655 S Yale Ave, Tulsa, OK 74136 USA.
EM ycha@laureateinstitute.org
FU National Institutes of Health/National Institute on Deafness and Other Communications Disorders (NIH/NIDCD) [R03 DC010451]; MdDS Balance Foundation Early Career Award
CR Baier B, 2009, J NEUROL, V256, P436, DOI 10.1007/s00415-009-0111-3
   Bikhazi P, 1997, AM J OTOL, V18, P350
   Brandt Thomas, 1996, NEUROLOGY, V46, P1515
   BROWN JJ, 1987, AM J OTOLARYNG, V8, P219, DOI 10.1016/S0196-0709(87)80007-8
   Cass SP, 1997, ANN OTO RHINOL LARYN, V106, P182, DOI 10.1177/000348949710600302
   Cha YH, 2008, J NEUROL, V255, P1038, DOI 10.1007/s00415-008-0837-3
   Cha YH, 2012, PLOS ONE, V7, P0, DOI 10.1371/journal.pone.0049560
   Cha Yoon-Hee, 2012, CONTINUUM (MINNEAP MINN), V18, P1142, DOI 10.1212/01.CON.0000421623.56525.11
   Cha YH, 2009, SEMIN NEUROL, V29, P520, DOI 10.1055/s-0029-1241038
   Cohen JM, 2011, HEADACHE, V51, P1393, DOI 10.1111/j.1526-4610.2011.01934.x
   CUTRER FM, 1992, HEADACHE, V32, P300, DOI 10.1111/j.1526-4610.1992.hed3206300.x
   Dieterich M, 1999, J NEUROL, V246, P883, DOI 10.1007/s004150050478
   GORDON CR, 1992, BRIT MED J, V304, P544, DOI 10.1136/bmj.304.6826.544
   GORDON CR, 1995, J VESTIBUL RES-EQUIL, V5, P363, DOI 10.1016/0957-4271(95)00005-Z
   Hain TC, 1999, ARCH OTOLARYNGOL, V125, P615, DOI 10.1001/archotol.125.6.615
   Headache classification Subcommettee of the international headache society, 2004, INT CLASS HEAD DIS, V0, P0
   Jeong SH, 2010, J NEUROL, V257, P905, DOI 10.1007/s00415-009-5435-5
   Lempert T, 2012, J VESTIBUL RES-EQUIL, V22, P167, DOI 10.3233/VES-2012-0453
   Lipton RB, 2007, NEUROLOGY, V68, P343, DOI 10.1212/01.wnl.0000252808.97649.21
   Macke A, 2012, J NEUROL, V259, P1326, DOI 10.1007/s00415-011-6349-6
   Silberstein SD, 2012, NEUROLOGY, V78, P1337, DOI 10.1212/WNL.0b013e3182535d20
   Staab JP, 2007, ARCH OTOLARYNGOL, V133, P170, DOI 10.1001/archotol.133.2.170
   STEWART WF, 1992, JAMA-J AM MED ASSOC, V267, P64, DOI 10.1001/jama.267.1.64
   Victor TW, 2010, CEPHALALGIA, V30, P1065, DOI 10.1177/0333102409355601
NR 25
TC 36
Z9 38
U1 0
U2 10
PU SAGE PUBLICATIONS LTD
PI LONDON
PA 1 OLIVERS YARD, 55 CITY ROAD, LONDON EC1Y 1SP, ENGLAND
SN 0333-1024
EI 
J9 CEPHALALGIA
JI Cephalalgia
PD OCT 15
PY 2013
VL 33
IS 14
BP 1160
EP 1169
DI 10.1177/0333102413487999
PG 10
WC Clinical Neurology; Neurosciences
SC Neurosciences & Neurology
GA 227VB
UT WOS:000325142300004
PM 23674832
DA 2025-12-18
ER

PT J
AU Ullas, G
   McClelland, L
   Jones, NS
AF Ullas, G.
   McClelland, L.
   Jones, N. S.
TI Medically unexplained symptoms and somatisation in ENT
SO JOURNAL OF LARYNGOLOGY AND OTOLOGY
LA English
DT Article
DE Somatization; Medically Unexplained Symptoms; Otorhinolaryngology; Dizziness; Tinnitus; Catarrh; Globus Pharyngeus
ID obscure auditory dysfunction; chronic subjective dizziness; muscle tension dysphonia; primary-care; functional dysphonia; clinical-assessment; prevalence; disorders; tinnitus; therapy
AB Background: Somatisation has been described as the perception of a physiological event influenced by emotion. Method: A review of the medical literature was carried out using the following Medical Subject Headings: somatisation (which identified 357 articles), medically unexplained symptoms (749 articles), unexplained or idiopathic dizziness (142 articles), tinnitus (360 articles), catarrh (1068 articles) and globus pharyngeus (3114 articles). Results: Up to 40 per cent of out-patient attendances have medically unexplainable symptoms. In ENT clinics, this includes patients with dizziness, tinnitus, 'pseudo' eustachian tube dysfunction, being 'unable to hear', catarrh and postnasal drip, atypical facial pain, globus pharyngeus, and functional dysphonia. Medical explanations of these symptoms often differ from patients' perceptions. Demonstrating normal test results and providing reassurance have little effect on patients' doubts and anxieties. Consultations that recognise the symptoms and their impact, and offer a tangible and involving explanation are more likely to satisfy and empower patients. Conclusion: The treatment of medically unexplained symptoms has changed in recent years; there is now more emphasis on psychological factors due to an association with anxiety and depression.
C1 [Ullas, G.; McClelland, L.; Jones, N. S.] Nottingham Univ Hosp NHS Trust, Dept Otorhinolaryngol Head & Neck Surg, Nottingham NG7 2UH, England.
C3 Nottingham University Hospital NHS Trust
RP Jones, NS (corresponding author), Nottingham Univ Hosp NHS Trust, Dept Otorhinolaryngol Head & Neck Surg, Nottingham NG7 2UH, England.
EM nick.jones@nottingham.ac.uk
CR Acharya AN, 2007, J LARYNGOL OTOL, V121, P354, DOI 10.1017/S0022215106003318
   Altman KW, 2005, J VOICE, V19, P261, DOI 10.1016/j.jvoice.2004.03.007
   Balint M, 2000, DOCTOR HIS PATIENT I, V0, P0
   Belli H, 2012, GEN HOSP PSYCHIAT, V34, P282, DOI 10.1016/j.genhosppsych.2011.12.006
   Bos-Clark M, 2011, CURR OPIN OTOLARYNGO, V19, P160, DOI 10.1097/MOO.0b013e3283448f85
   BRIDGES KW, 1985, J PSYCHOSOM RES, V29, P563, DOI 10.1016/0022-3999(85)90064-9
   Cathcart RA, 2011, INT J CLIN PRACT, V65, P985, DOI 10.1111/j.1742-1241.2011.02688.x
   Cathcart RA, 2012, CHRONIC ILLN, V8, P3, DOI 10.1177/1742395311406148
   CLARK MR, 1993, PSYCHOSOMATICS, V34, P409, DOI 10.1016/S0033-3182(93)71844-7
   Clifton NJ, 2007, J LARYNGOL OTOL, V121, P345, DOI 10.1017/S0022215106002647
   Daniilidou P, 2007, ANN OTO RHINOL LARYN, V116, P717, DOI 10.1177/000348940711601002
   Deary V, 2011, CURR OPIN OTOLARYNGO, V19, P150, DOI 10.1097/MOO.0b013e328346494d
   Dowrick CF, 2004, BRIT J GEN PRACT, V54, P165
   Edelman S, 2012, AM J OTOLARYNG, V33, P395, DOI 10.1016/j.amjoto.2011.10.009
   Fink P, 1999, PSYCHOSOMATICS, V40, P330, DOI 10.1016/S0033-3182(99)71228-4
   Gale CR, 2009, PSYCHOSOM MED, V71, P1026, DOI 10.1097/PSY.0b013e3181bc7739
   Goto F, 2012, GEN HOSP PSYCHIAT, V34, P206, DOI 10.1016/j.genhosppsych.2011.09.014
   Guler Nurhan, 2005, N Y STATE DENT J, V71, P38
   Hansen HS, 2011, J PSYCHOSOM RES, V71, P38, DOI 10.1016/j.jpsychores.2011.02.015
   Hesser H, 2011, CLIN PSYCHOL REV, V31, P545, DOI 10.1016/j.cpr.2010.12.006
   Homer JJ, 2000, CLIN OTOLARYNGOL, V25, P195, DOI 10.1046/j.1365-2273.2000.00359.x
   Honaker JA, 2010, AM J AUDIOL, V19, P3, DOI 10.1044/1059-0889(2009/09-0013)
   Ishida Satoshi, 2009, NIHON RINSHO, V67, P1803
   KELLNER R, 1990, J NERV MENT DIS, V178, P150, DOI 10.1097/00005053-199003000-00002
   Kiese-Himmel C, 2010, HNO, V58, P586, DOI 10.1007/s00106-009-2065-2
   KIRMAYER LJ, 1991, J NERV MENT DIS, V179, P647, DOI 10.1097/00005053-199111000-00001
   Langguth B, 2011, WORLD J BIOL PSYCHIA, V12, P489, DOI 10.3109/15622975.2011.575178
   Langguth B, 2011, CURR MED RES OPIN, V27, P1635, DOI 10.1185/03007995.2011.595781
   LIPOWSKI ZJ, 1988, AM J PSYCHIAT, V145, P1358
   McCoul ED, 2012, LARYNGOSCOPE, V122, P1137, DOI 10.1002/lary.23223
   Moore B, 2007, SPRINGER HANDBOOK OF ACOUSTICS, V0, PP459, DOI 10.1007/978-0-387-30425-0_13
   Morice AH, 2004, PULM PHARMACOL THER, V17, P343, DOI 10.1016/j.pupt.2004.09.005
   OHara J, 2001, OTOLARYNGOL HEAD NEC, V114, P921
   Ödman M, 2008, ACTA OTO-LARYNGOL, V128, P1085, DOI 10.1080/00016480701805455
   PENNEBAKER JW, 1977, J PERS SOC PSYCHOL, V35, P167, DOI 10.1037/0022-3514.35.3.167
   Pennebaker JW, 1982, PSYCHOL PHYS SYMPTOM, V0, P37
   Quraishi MS, 1998, CLIN OTOLARYNGOL, V23, P403, DOI 10.1046/j.1365-2273.1998.00172.x
   REIDENBERG MM, 1968, NEW ENGL J MED, V279, P678, DOI 10.1056/NEJM196809262791304
   Roberts LE, 2010, J NEUROSCI, V30, P14972, DOI 10.1523/JNEUROSCI.4028-10.2010
   Ruckenstein MJ, 2009, OTOLARYNG CLIN N AM, V42, P71, DOI 10.1016/j.otc.2008.09.011
   Ruotsalainen J, 2008, OTOLARYNG HEAD NECK, V138, P557, DOI 10.1016/j.otohns.2008.01.014
   RUOTSALAINEN JH, 2007, COCHRANE DB SYST REV, V18, P0
   Salmon P, 1999, BMJ-BRIT MED J, V318, P372, DOI 10.1136/bmj.318.7180.372
   SAUNDERS GH, 1989, EAR HEARING, V10, P200, DOI 10.1097/00003446-198906000-00011
   Schumacher S, 2011, INT J BEHAV MED, V0, P0
   Shapiro Jo, 2011, HARV HEALTH LETT, V36, P8
   Sharpe M, 2001, ANN INTERN MED, V134, P926, DOI 10.7326/0003-4819-134-9_Part_2-200105011-00018
   Shaw GM, 1996, BRIT J AUDIOL, V30, P233, DOI 10.3109/03005369609076770
   Staab JP, 2007, ARCH OTOLARYNGOL, V133, P170, DOI 10.1001/archotol.133.2.170
   Staab JP, 2005, ARCH OTOLARYNGOL, V131, P675, DOI 10.1001/archotol.131.8.675
   Staab JP, 2006, CURR OPIN NEUROL, V19, P41, DOI 10.1097/01.wco.0000198102.95294.1f
   Steckel W, 1943, INTERPRETATION DREAM, V0, P0
   van der Feltz-Cornelis CM, 2012, J PSYCHOSOM RES, V72, P168, DOI 10.1016/j.jpsychores.2011.11.007
   Van Houtte E, 2011, J VOICE, V25, P202, DOI 10.1016/j.jvoice.2009.10.009
NR 54
TC 20
Z9 24
U1 1
U2 22
PU CAMBRIDGE UNIV PRESS
PI CAMBRIDGE
PA EDINBURGH BLDG, SHAFTESBURY RD, CB2 8RU CAMBRIDGE, ENGLAND
SN 0022-2151
EI 1748-5460
J9 J LARYNGOL OTOL
JI J. Laryngol. Otol.
PD MAY 15
PY 2013
VL 127
IS 5
BP 452
EP 457
DI 10.1017/S0022215113000339
PG 6
WC Otorhinolaryngology
SC Otorhinolaryngology
GA 139ZX
UT WOS:000318625000004
PM 23570539
DA 2025-12-18
ER

PT J
AU Staab, JP
   Balaban, CD
   Furman, JM
AF Staab, Jeffrey P.
   Balaban, Carey D.
   Furman, Joseph M.
TI Threat Assessment and Locomotion: Clinical Applications of an Integrated Model of Anxiety and Postural Control
SO SEMINARS IN NEUROLOGY
LA English
DT Article
DE trait anxiety; state anxiety; anxiety disorders; spatial orientation; posture
ID inferior olivary complex; cognitive-behavioral therapy; chronic subjective dizziness; dwelling older-adults; dorsal raphe nucleus; term-follow-up; panic disorder; balance control; vestibular dysfunction; fear
AB Interactions between anxiety and vestibular symptoms have been described since the late 1800s. Typically, they have been conceptualized as bidirectional effects of one condition on the other (i.e., anxiety disorders as a cause of vestibular symptoms and vestibular disorders as a cause of anxiety symptoms). Over the past 30 years, however, a steady progression of neurophysiological investigations of gait and stance under conditions of postural threat, neuroanatomical studies of connections between threat assessment and vestibular pathways in the brain, and clinical research on anxiety-related vestibular conditions has offered the building blocks of a more integrated model. In this newer concept, threat assessment is an integral component of spatial perception, postural control, and locomotion in health and disease. It is not imposed on the vestibular system from the outside or simply reactive to vestibular dysfunction, but an inherently necessary part of every aspect of mobility. In this article, the authors review evidence that supports this model and then use it to examine common neurotologic conditions in which anxiety-related processes play important rolesfear of falling, primary and secondary anxiety disorders in patients with vestibular symptoms, and chronic subjective dizziness.
C1 [Staab, Jeffrey P.] Mayo Clin, Dept Psychiat & Psychol, Rochester, MN 55905 USA.
   [Balaban, Carey D.; Furman, Joseph M.] Univ Pittsburgh, Sch Med, Dept Otolaryngol, Pittsburgh, PA USA.
   [Balaban, Carey D.] Univ Pittsburgh, Sch Med, Dept Neurosurg, Pittsburgh, PA 15261 USA.
C3 Mayo Clinic; Pennsylvania Commonwealth System of Higher Education (PCSHE); University of Pittsburgh; Pennsylvania Commonwealth System of Higher Education (PCSHE); University of Pittsburgh
RP Staab, JP (corresponding author), Mayo Clin, Dept Psychiat & Psychol, 200 1st St SW, Rochester, MN 55905 USA.
EM staab.jeffrey@mayo.edu
CR Adkin AL, 2000, GAIT POSTURE, V12, P87, DOI 10.1016/S0966-6362(00)00057-6
   Adkin AL, 2002, EXP BRAIN RES, V143, P160, DOI 10.1007/s00221-001-0974-8
   Alessandrini M, 2003, NEUROREPORT, V14, P1075, DOI 10.1097/01.wnr.0000070827.57864.49
   [Anonymous], 1995, OTOLARYNGOL HEAD NECK SURG, V113, P179
   [Anonymous], 1980, DIAGNOSTIC AND STATISTICAL MANUAL OF MENTAL DISORDERS, V3rd, P0, DOI [DOI 10.1176/APPI.BOOKS.9780890425596, DOI 10.1176/APPI.BOOKS.9780890425596.744053, DOI 10.1176/APPI.BOOKS.9780890423349]
   Avineri E, 2012, ACCIDENT ANAL PREV, V44, P30, DOI 10.1016/j.aap.2010.11.028
   Balaban CD, 2004, BRAIN RES, V996, P126, DOI 10.1016/j.brainres.2003.10.026
   Balaban CD, 2002, PHYSIOL BEHAV, V77, P469, DOI 10.1016/S0031-9384(02)00935-6
   Balaban CD, 2001, J ANXIETY DISORD, V15, P27, DOI 10.1016/S0887-6185(00)00041-4
   Balabann CD, 2011, EXPERT REV NEUROTHER, V11, P379, DOI 10.1586/ern.11.19
   Bart O, 2009, RES DEV DISABIL, V30, P486, DOI 10.1016/j.ridd.2008.07.008
   Baur V, 2012, BMC NEUROSCI, V13, P0, DOI 10.1186/1471-2202-13-4
   Best C, 2009, J NEUROL, V256, P58, DOI 10.1007/s00415-009-0038-8
   BISHOP GA, 1985, BRAIN RES, V331, P195, DOI 10.1016/0006-8993(85)91545-8
   BRANDT T, 1986, MUNCHEN MED WOCHEN, V128, P247
   Brandt T, 2012, J NEUROL, V259, P182, DOI 10.1007/s00415-011-6124-8
   BRONSTEIN AM, 1995, J NEUROL NEUROSUR PS, V59, P472, DOI 10.1136/jnnp.59.5.472
   Bronstein AM, 2004, J NEUROL, V251, P381, DOI 10.1007/s00415-004-0410-7
   Brown LA, 1997, GAIT POSTURE, V6, P89, DOI 10.1016/S0966-6362(96)01106-X
   Brown LA, 2002, EXP BRAIN RES, V145, P286, DOI 10.1007/s00221-002-1082-0
   Caldirola D, 2011, PSYCHIAT RES, V187, P387, DOI 10.1016/j.psychres.2010.05.012
   Carpenter MG, 1999, J VESTIBUL RES-EQUIL, V9, P277
   Celestino D, 2003, ACTA OTORHINOLARYNGOL ITAL, V23, P421
   CEVETTE MJ, 1995, OTOLARYNG HEAD NECK, V112, P676, DOI 10.1016/S0194-5998(95)70175-3
   Charney DS, 2002, NEUROPSYCHOPHARMACOLOGY: THE FIFTH GENERATION OF PROGRESS, V0, P901
   CLARK DB, 1994, AM J PSYCHIAT, V151, P1223
   Cleworth TW, 2012, GAIT POSTURE, V36, P172, DOI 10.1016/j.gaitpost.2012.02.010
   COKER NJ, 1989, ARCH OTOLARYNGOL, V115, P1355
   COMPOINT C, 1988, ARCH ITAL BIOL, V126, P99
   Davis JR, 2011, J NEUROPHYSIOL, V106, P3082, DOI 10.1152/jn.01030.2010
   Davis JR, 2009, GAIT POSTURE, V29, P275, DOI 10.1016/j.gaitpost.2008.09.006
   Dieterich M, 2008, BRAIN, V131, P2538, DOI 10.1093/brain/awn042
   Dunlap P, 2012, GAIT POSTURE, V35, P92, DOI 10.1016/j.gaitpost.2011.08.013
   EAGGER S, 1992, J NEUROL NEUROSUR PS, V55, P383, DOI 10.1136/jnnp.55.5.383
   Eckhardt A, 1996, LARYNGO RHINO OTOL, V75, P517, DOI 10.1055/s-2007-997625
   Eckhardt-Henn A, 2003, J ANXIETY DISORD, V17, P369, DOI 10.1016/S0887-6185(02)00226-8
   Edelman S, 2012, AM J OTOLARYNG, V33, P395, DOI 10.1016/j.amjoto.2011.10.009
   Eggers SDZ, 2011, OTOL NEUROTOL, V32, P1144, DOI 10.1097/MAO.0b013e31822a1c67
   Erez O, 2004, J ANXIETY DISORD, V18, P341, DOI 10.1016/S0887-6185(02)00291-8
   Etkin A, 2010, CURR TOP BEHAV NEURO, V2, P251, DOI 10.1007/7854_2009_5
   Evans D, 1999, COMPUT GRAPH WORLD, V22, P60
   Freiberger E, 2012, J AM GERIATR SOC, V60, P437, DOI 10.1111/j.1532-5415.2011.03859.x
   Godemann F, 2006, PSYCHOL MED, V36, P99, DOI 10.1017/S0033291705005921
   Grunfeld EA, 2003, INT J AUDIOL, V42, P161, DOI 10.3109/14992020309090425
   Gusi N, 2012, J PHYSIOTHER, V58, P97, DOI 10.1016/S1836-9553(12)70089-9
   Hadjistavropoulos T, 2012, PSYCHOL AGING, V27, P1, DOI 10.1037/a0024054
   Hainaut JP, 2011, GAIT POSTURE, V33, P604, DOI 10.1016/j.gaitpost.2011.01.017
   Halberstadt AL, 2007, NEUROSCIENCE, V147, P207, DOI 10.1016/j.neuroscience.2007.03.049
   Halberstadt AL, 2006, NEUROSCIENCE, V140, P1067, DOI 10.1016/j.neuroscience.2006.02.053
   HOFFMAN DL, 1994, OTOLARYNG HEAD NECK, V110, P259, DOI 10.1016/S0194-5998(94)70768-5
   Holmberg J, 2006, J NEUROL, V253, P500, DOI 10.1007/s00415-005-0050-6
   Holmberg J, 2007, J NEUROL, V254, P1189, DOI 10.1007/s00415-007-0499-6
   Horii A, 2004, OTOL NEUROTOL, V25, P536, DOI 10.1097/00129492-200407000-00022
   Horii A, 2008, 25 C BAR SOC MARCH 3, V0, P0
   Horii A, 2007, J VESTIBUL RES-EQUIL, V17, P1
   Hueweler R, 2009, BEHAV RES THER, V47, P345, DOI 10.1016/j.brat.2009.01.011
   Huppert D, 2005, J NEUROL, V252, P564, DOI 10.1007/s00415-005-0699-x
   Jacob RG, 2009, J NEUROL NEUROSUR PS, V80, P74, DOI 10.1136/jnnp.2007.136432
   Jacob RG, 1997, PSYCHOSOM MED, V59, P323, DOI 10.1097/00006842-199705000-00016
   Jacob RG, 1996, AM J PSYCHIAT, V153, P503
   JACOB RG, 1993, J PSYCHOPATHOL BEHAV, V15, P299, DOI 10.1007/BF00965035
   Julius LM, 2012, PHYS THER, V92, P1268, DOI 10.2522/ptj.20110326
   Kalin NH, 2001, J NEUROSCI, V21, P2067, DOI 10.1523/JNEUROSCI.21-06-02067.2001
   Kalueff AV, 2007, BRAIN RES, V1169, P87, DOI 10.1016/j.brainres.2007.07.009
   Kammerlind ASC, 2005, ACTA OTO-LARYNGOL, V125, P946, DOI 10.1080/00016480510043477
   Kapfhammer HP, 1997, ACTA NEUROL SCAND, V95, P23, DOI 10.1111/j.1600-0404.1997.tb00063.x
   Karinkanta S, 2012, J AGING PHYS ACTIV, V20, P198, DOI 10.1123/japa.20.2.198
   Kirkwood RN, 2011, PHYSIOTHERAPY, V97, P126, DOI 10.1016/j.physio.2010.08.007
   Krafczyk S, 2006, CLIN NEUROPHYSIOL, V117, P1692, DOI 10.1016/j.clinph.2006.04.022
   KUCH K, 1992, CAN J PSYCHIAT, V37, P133, DOI 10.1177/070674379203700212
   Lepicard EM, 2003, PSYCHIAT RES, V118, P273, DOI 10.1016/S0165-1781(03)00069-6
   Lepicard EM, 2000, BEHAV BRAIN RES, V117, P185, DOI 10.1016/S0166-4328(00)00304-1
   Levitan MN, 2012, BRAZ J MED BIOL RES, V45, P38, DOI 10.1590/S0100-879X2011007500155
   Li SY, 2012, PLOS ONE, V7, P0, DOI 10.1371/journal.pone.0047817
   Mahoney AEJ, 2013, AM J OTOLARYNG, V34, P115, DOI 10.1016/j.amjoto.2012.09.013
   Marchetti GF, 2011, ARCH PHYS MED REHAB, V92, P1884, DOI 10.1016/j.apmr.2011.06.015
   Monzani D, 2004, ACTA OTORHINOLARYNGOL ITAL, V24, P117
   Nagai K, 2012, AGING CLIN EXP RES, V24, P157, DOI 10.3275/7716
   Oh-Park M, 2011, J AM GERIATR SOC, V59, P1225, DOI 10.1111/j.1532-5415.2011.03475.x
   Perez-Jara J, 2012, MATURITAS, V73, P261, DOI 10.1016/j.maturitas.2012.07.005
   Perna G, 2003, DEPRESS ANXIETY, V17, P101, DOI 10.1002/da.10092
   Perna G, 2001, J PSYCHIATR RES, V35, P279, DOI 10.1016/S0022-3956(01)00031-0
   Persoons P, 2003, GEN HOSP PSYCHIAT, V25, P316, DOI 10.1016/S0163-8343(03)00072-0
   Phan KL, 2013, BIOL PSYCHIAT, V73, P329, DOI 10.1016/j.biopsych.2012.10.003
   Rector NA, 2012, PSYCHIAT RES, V199, P131, DOI 10.1016/j.psychres.2012.04.027
   Redfern MS, 2007, J ANXIETY DISORD, V21, P704, DOI 10.1016/j.janxdis.2006.09.002
   Ruckenstein MJ, 2001, OTOLARYNG HEAD NECK, V125, P533, DOI 10.1067/mhn.2001.119515
   Simon NM, 2005, PSYCHOSOMATICS, V46, P334, DOI 10.1176/appi.psy.46.4.334
   Skirbekk B, 2012, PSYCHIAT RES, V198, P135, DOI 10.1016/j.psychres.2011.12.008
   SKLARE DA, 1990, AM J OTOL, V11, P338
   SLADEK JR, 1975, J COMP NEUROL, V163, P203, DOI 10.1002/cne.901630206
   Boleas-Aguirre MS, 2007, LARYNGOSCOPE, V117, P1474, DOI 10.1097/MLG.0b013e318065aa27
   Staab J, 2009, 56 ANN M AC PSYCH ME, V0, P0
   Staab JP, 2007, ARCH OTOLARYNGOL, V133, P170, DOI 10.1001/archotol.133.2.170
   Staab Jeffrey P, 2012, CONTINUUM (MINNEAP MINN), V18, P1118, DOI 10.1212/01.CON.0000421622.56525.58
   Staab JP, 2011, J VESTIBUL RES-EQUIL, V21, P331, DOI 10.3233/VES-2011-0426
   Staab JP, 2011, NEUROREHABILITATION, V29, P179, DOI 10.3233/NRE-2011-0693
   Staab JP, 2004, LARYNGOSCOPE, V114, P1637, DOI 10.1097/00005537-200409000-00025
   Staab JP, 2003, LARYNGOSCOPE, V113, P1714, DOI 10.1097/00005537-200310000-00010
   Staab JP, 2002, ARCH OTOLARYNGOL, V128, P554, DOI 10.1001/archotol.128.5.554
   Staab JP, 2008, PSYCHIAT ORIGINS DIZ, V0, P517
   STEIN MB, 1994, AM J PSYCHIAT, V151, P1697
   Stins JF, 2011, HUM MOVEMENT SCI, V30, P190, DOI 10.1016/j.humov.2010.05.013
   SUGIHARA I, 1995, EUR J NEUROSCI, V7, P521, DOI 10.1111/j.1460-9568.1995.tb00657.x
   SWINSON RP, 1993, COMPR PSYCHIAT, V34, P127, DOI 10.1016/0010-440X(93)90057-B
   TAKEUCHI Y, 1983, CELL TISSUE RES, V231, P17
   Tamietto M, 2010, NAT REV NEUROSCI, V11, P697, DOI 10.1038/nrn2889
   Tousignant M, 2012, DISABIL REHABIL, V34, P196, DOI 10.3109/09638288.2011.591891
   Tschan R, 2011, J NEUROL, V258, P104, DOI 10.1007/s00415-010-5697-y
   Uemura K, 2012, GAIT POSTURE, V35, P282, DOI 10.1016/j.gaitpost.2011.09.100
   Venault P, 2001, NEUROREPORT, V12, P3091, DOI 10.1097/00001756-200110080-00022
   Viljanen A, 2012, J GERONTOL A-BIOL, V67, P1230, DOI 10.1093/gerona/gls134
   Volsi GL, 2001, EXP NEUROL, V172, P446, DOI 10.1006/exnr.2001.7804
   Waters AM, 2012, J ANXIETY DISORD, V26, P737, DOI 10.1016/j.janxdis.2012.06.002
   YARDLEY L, 1995, BEHAV RES THER, V33, P435, DOI 10.1016/0005-7967(94)00060-W
   Young LR, 2012, J VESTIBUL RES-EQUIL, V22, P129, DOI 10.3233/VES-2012-0449
   Young WR, 2012, J GERONTOL B-PSYCHOL, V67, P43, DOI 10.1093/geronb/gbr074
NR 117
TC 104
Z9 125
U1 0
U2 27
PU THIEME MEDICAL PUBL INC
PI NEW YORK
PA 333 SEVENTH AVE, NEW YORK, NY 10001 USA
SN 0271-8235
EI 1098-9021
J9 SEMIN NEUROL
JI Semin. Neurol.
PD JUL 15
PY 2013
VL 33
IS 3
BP 297
EP 306
DI 10.1055/s-0033-1356462
PG 10
WC Clinical Neurology
SC Neurosciences & Neurology
GA 220ZC
UT WOS:000324625300017
PM 24057833
DA 2025-12-18
ER

PT J
AU Schniepp, R
   Wuehr, M
   Pradhan, C
   Novozhilov, S
   Krafczyk, S
   Brandt, T
   Jahn, K
AF Schniepp, Roman
   Wuehr, Max
   Pradhan, Cauchy
   Novozhilov, Sergej
   Krafczyk, Siegbert
   Brandt, Thomas
   Jahn, Klaus
TI Nonlinear variability of body sway in patients with phobic postural vertigo
SO FRONTIERS IN NEUROLOGY
LA English
DT Article
DE stance; psychogenic; vertigo; sample entropy; DFA; scaling exponent
ID of-pressure trajectory; entropy; complexity; balance; coactivation; somatoform; physiology; regularity; disorders; attention
AB Background: Subjective postural imbalance is a key symptom in the somatoform phobic postural vertigo (PPV). It has been assumed that more attentional control of body posture and / or co-contraction of leg muscles during standing is used to minimize the physiological body sway in PPV. Here we analyze nonlinear variability of body sway in patients with PPV in order to disclose changes in postural control strategy associated with PPV. Methods: Twenty patients with PPV and 20 age-matched healthy subjects (HS) were recorded on a stabilometer platform with eyes open (EO), eyes closed (EC), and while standing on a foam rubber with eyes closed (ECF). Spatio-temporal changes of the center of pressure (CoP) displacement were analyzed to assess the structure of postural variability by computing the scaling exponent a and the sample entropy (SEn) of the time series. Results: With EO on firm ground a and SEn of CoP displacement were significantly lower in patients (p < 0.001). For more difficult conditions (EC, ECF) postural variability in PPV assimilated to that of HS. Conclusion: Postural control in PPV patients differs from HS under normal stance condition. It is characterized by a reduced scaling behavior and higher regularity. These changes in the structure of postural variability might suggest an inappropriate attentional involvement with stabilizing strategies, which are used by HS only for more demanding balance tasks.
C1 [Schniepp, Roman; Novozhilov, Sergej; Krafczyk, Siegbert; Jahn, Klaus] Univ Munich, Dept Neurol, D-80539 Munich, Germany.
   [Schniepp, Roman; Wuehr, Max; Pradhan, Cauchy; Brandt, Thomas; Jahn, Klaus] Univ Munich, German Ctr Vertigo & Balance Disorders, Munich, Germany.
   [Brandt, Thomas] Univ Munich, Inst Clin Neurosci, Munich, Germany.
C3 University of Munich; University of Munich; University of Munich
RP Wuehr, M (corresponding author), Univ Munich, Dept Neurol, German Ctr Vertigo & Balance Disorders, Marchioninistr 15, D-81377 Munich, Germany.
EM mail@maxw.de
FU German research foundation (Deutsche Forschungsgemeinschaft) [DFG JA 1087/1-1]; German Hertie Foundation; Federal Ministry for Education and Science of Germany [BMBF 01EO0901]
CR Best C, 2006, J NEUROL NEUROSUR PS, V77, P658, DOI 10.1136/jnnp.2005.072934
   Blaszczyk JW, 2001, ACTA NEUROBIOL EXP, V61, P105, DOI 10.55782/ane-2001-1390
   Borg FG, 2010, J NEUROENG REHABIL, V7, P0, DOI 10.1186/1743-0003-7-38
   BRANDT T, 1994, J NEUROL, V241, P191, DOI 10.1007/BF00863767
   Brandt Thomas, 1996, NEUROLOGY, V46, P1515
   BRONSTEIN AM, 1995, J NEUROL NEUROSUR PS, V59, P472, DOI 10.1136/jnnp.59.5.472
   COLLINS JJ, 1994, PHYS REV LETT, V73, P764, DOI 10.1103/PhysRevLett.73.764
   DE LUCA CJ, 1987, J NEUROPHYSIOL, V58, P525, DOI 10.1152/jn.1987.58.3.525
   Delignieres Didier, 2005, NONLINEAR DYNAMICS PSYCHOL LIFE SCI, V9, P435
   Donker SF, 2007, EXP BRAIN RES, V181, P1, DOI 10.1007/s00221-007-0905-4
   Doyle TL, 2005, ARCH PHYS MED REHAB, V86, P2034, DOI 10.1016/j.apmr.2005.05.014
   Duarte M, 2008, EXP BRAIN RES, V191, P265, DOI 10.1007/s00221-008-1521-7
   Eckhardt-Henn A, 2003, J ANXIETY DISORD, V17, P369, DOI 10.1016/S0887-6185(02)00226-8
   Fossion R, 2010, AIP CONF PROC, V1323, P74, DOI 10.1063/1.3537868
   Furman JM, 1997, NEUROLOGY, V48, P1161, DOI 10.1212/WNL.48.5.1161
   Goldberger AL, 2002, NEUROBIOL AGING, V23, P23, DOI 10.1016/S0197-4580(01)00266-4
   Goldberger AL, 2002, P NATL ACAD SCI USA, V99, P2466, DOI 10.1073/pnas.012579499
   Goldberger AL, 2000, CIRCULATION, V101, PE215, DOI 10.1161/01.CIR.101.23.e215
   Govindan RB, 2007, PHYSICA A, V376, P158, DOI 10.1016/j.physa.2006.10.077
   HALMAGYI GM, 1988, ARCH NEUROL-CHICAGO, V45, P737, DOI 10.1001/archneur.1988.00520310043015
   Holmberg J, 2009, J NEUROL, V256, P1258, DOI 10.1007/s00415-009-5110-x
   Jordan K, 2007, GAIT POSTURE, V26, P128, DOI 10.1016/j.gaitpost.2006.08.010
   Kapfhammer HP, 1997, ACTA NEUROL SCAND, V95, P23, DOI 10.1111/j.1600-0404.1997.tb00063.x
   KESHNER MS, 1982, P IEEE, V70, P212, DOI 10.1109/PROC.1982.12282
   Krafczyk S, 1999, NEUROSCI LETT, V259, P149, DOI 10.1016/S0304-3940(98)00917-3
   Krafczyk S, 2006, CLIN NEUROPHYSIOL, V117, P1692, DOI 10.1016/j.clinph.2006.04.022
   Lake DE, 2002, AM J PHYSIOL-REG I, V283, PR789, DOI 10.1152/ajpregu.00069.2002
   Latash ML, 2002, EXERC SPORT SCI REV, V30, P26, DOI 10.1097/00003677-200201000-00006
   Laughton CA, 2003, GAIT POSTURE, V18, P101, DOI 10.1016/S0966-6362(02)00200-X
   Lipsitz LA, 2002, J GERONTOL A-BIOL, V57, PB115, DOI 10.1093/gerona/57.3.B115
   Madeleine P, 2011, J ELECTROMYOGR KINES, V21, P291, DOI 10.1016/j.jelekin.2010.05.006
   PENG CK, 1995, CHAOS, V5, P82, DOI 10.1063/1.166141
   Querner V, 2000, NEUROSCI LETT, V285, P21, DOI 10.1016/S0304-3940(00)01008-9
   Ramdani S, 2009, MED ENG PHYS, V31, P1023, DOI 10.1016/j.medengphy.2009.06.004
   Richman JS, 2000, AM J PHYSIOL-HEART C, V278, P0
   Roerdink M, 2006, EXP BRAIN RES, V174, P256, DOI 10.1007/s00221-006-0441-7
   Roerdink M, 2011, HUM MOVEMENT SCI, V30, P203, DOI 10.1016/j.humov.2010.04.005
   Slifkin A, 1999, J EXP PSYCHOL HUMAN, V25, P837, DOI 10.1037/0096-1523.25.3.837
   SMITH AM, 1981, CAN J PHYSIOL PHARM, V59, P733, DOI 10.1139/y81-110
   Staab JP, 2007, ARCH OTOLARYNGOL, V133, P170, DOI 10.1001/archotol.133.2.170
   Vaillancourt DE, 2002, NEUROBIOL AGING, V23, P1, DOI 10.1016/S0197-4580(01)00247-0
   Woollacott M, 2002, GAIT POSTURE, V16, P1, DOI 10.1016/S0966-6362(01)00156-4
NR 42
TC 34
Z9 37
U1 0
U2 7
PU FRONTIERS MEDIA SA
PI LAUSANNE
PA AVENUE DU TRIBUNAL FEDERAL 34, LAUSANNE, CH-1015, SWITZERLAND
SN 1664-2295
EI 
J9 FRONT NEUROL
JI Front. Neurol.
PD JUN 15
PY 2013
VL 4
IS 
BP 
EP 
DI 10.3389/fneur.2013.00115
PG 7
WC Clinical Neurology; Neurosciences
SC Neurosciences & Neurology
GA V42QT
UT WOS:000209629000114
PM 23966974
DA 2025-12-18
ER

PT J
AU Tschan, R
   Best, C
   Wiltink, J
   Beutel, ME
   Dieterich, M
   Eckhardt-Henn, A
AF Tschan, Regine
   Best, Christoph
   Wiltink, Joerg
   Beutel, Manfred E.
   Dieterich, Marianne
   Eckhardt-Henn, Annegret
TI Persistence of Symptoms in Primary Somatoform Vertigo and Dizziness A Disorder "Lost" in Health Care?
SO JOURNAL OF NERVOUS AND MENTAL DISEASE
LA English
DT Article
DE Vertigo; dizziness; psychotherapy; handicap; quality of life
ID cognitive-behavioral therapy; phobic postural vertigo; vestibular rehabilitation; anxiety disorders; controlled-trial; german version; community; prevalence; validation; handicap
AB The aim of this study was to perform a 3-year follow-up of primary somatoform vertigo and dizziness (SVD) regarding health care use and treatment. Ninety-two patients with dizziness underwent detailed vestibular neurophysiological testing and a Structured Clinical Interview for Diagnostic and Statistical Manual of Mental Disorders, Fourth Edition. Psychometric assessments comprised the Vertigo Symptom Scale, the Vertigo Handicap Questionnaire, the SCL-90-R, and the Short-Form-36 Health Survey. At the 3-year follow-up, 65 patients with primary SVD (anxiety, n = 29; depression, n = 14; somatoform disorders, n = 22) were reassessed (70.7% response). The patients improved in symptom severity (p < 0.05), handicap (p < 0.01), and physical quality of life (QoL; p < 0.05) but showed no change in emotional distress. A total of 63.1% (of n = 65) had ongoing SVD. A total of 69.2% (of n = 65) received different forms of treatments. A total of 46.1% (of n = 65) searched redundant medical diagnostic procedures. The patients with decreased coping capacity over time obtained the best prognosis. Primary SVD is an ineffectively treated disorder. Recommendations for specific complaint-oriented psychotherapy programs were given.
C1 [Tschan, Regine; Wiltink, Joerg; Beutel, Manfred E.] Johannes Gutenberg Univ Mainz, Univ Med Ctr, Clin Psychosomat Med & Psychotherapy, D-55131 Mainz, Germany.
   [Best, Christoph] Johannes Gutenberg Univ Mainz, Univ Med Ctr, Dept Neurol, D-55131 Mainz, Germany.
   [Dieterich, Marianne] Univ Munich, Dept Neurol, D-80539 Munich, Germany.
   [Eckhardt-Henn, Annegret] Burgerhospital, Dept Psychosomat Med, Stuttgart, Germany.
C3 Johannes Gutenberg University of Mainz; Johannes Gutenberg University of Mainz; University of Munich; University of Stuttgart; University Stuttgart Hospital
RP Tschan, R (corresponding author), Johannes Gutenberg Univ Mainz, Univ Med Ctr, Clin Psychosomat Med & Psychotherapy, Untere Zahlbacher Str 8, D-55131 Mainz, Germany.
EM regine.tschan@unimedizin-mainz.de
FU Deutsche Forschungsgemeinschaft [EC 220/2-1]
CR Andersson G, 2006, BEHAV RES THER, V44, P1265, DOI 10.1016/j.brat.2005.09.008
   Asmundson GJG, 1998, J PSYCHOSOM RES, V44, P107, DOI 10.1016/S0022-3999(97)00132-3
   Best C, 2009, J NEUROL, V256, P58, DOI 10.1007/s00415-009-0038-8
   Bleichhardt G, 2004, J PSYCHOSOM RES, V56, P449, DOI 10.1016/S0022-3999(03)00630-5
   Bullinger M, 1998, SF-36 FRAGEBOGEN ZUM GESUNDHEITSZUSTAND - HANDANWEISUNGAUFL, V0, P0
   DIETERICH M, 1993, ANN NEUROL, V33, P292, DOI 10.1002/ana.410330311
   Eckhardt-Henn A, 2005, NEUROL CLIN, V23, P731, DOI 10.1016/j.ncl.2005.01.008
   Eckhardt-Henn A, 2003, J ANXIETY DISORD, V17, P369, DOI 10.1016/S0887-6185(02)00226-8
   Franke G, 1995, SCL90R SYMPTOMCHECKL, V0, P0
   Holmberg J, 2006, J NEUROL, V253, P500, DOI 10.1007/s00415-005-0050-6
   HONRUBIA V, 1994, VESTIBULAR REHABILIT, V0, P113
   Huppert D, 2005, J NEUROL, V252, P564, DOI 10.1007/s00415-005-0699-x
   Kapfhammer HP, 1997, ACTA NEUROL SCAND, V95, P23, DOI 10.1111/j.1600-0404.1997.tb00063.x
   KROENKE K, 1993, ARCH INTERN MED, V153, P2474, DOI 10.1001/archinte.153.21.2474
   Kroenke K, 2000, SOUTH MED J, V93, P160
   Lahmann C, 2012, J NEUROL, V259, P702, DOI 10.1007/s00415-011-6250-3
   Linden M, 2005, PSYCHOTHER PSYCHOSOM, V74, P36, DOI 10.1159/000082025
   Meli A, 2007, J PSYCHOSOM RES, V63, P185, DOI 10.1016/j.jpsychores.2007.02.007
   Nazareth I, 2006, J PSYCHOSOM RES, V60, P395, DOI 10.1016/j.jpsychores.2005.07.011
   Nazareth I, 1999, FAM PRACT, V16, P616, DOI 10.1093/fampra/16.6.616
   Neuhauser HK, 2008, ARCH INTERN MED, V168, P2118, DOI 10.1001/archinte.168.19.2118
   Neuhauser HK, 2005, NEUROLOGY, V65, P898, DOI 10.1212/01.wnl.0000175987.59991.3d
   Staab JP, 2007, OTOL NEUROTOL, V28, P854, DOI 10.1097/MAO.0b013e31805c74a7
   Staab JP, 2007, ARCH OTOLARYNGOL, V133, P170, DOI 10.1001/archotol.133.2.170
   Tschan R, 2008, J NEUROL, V255, P1168, DOI 10.1007/s00415-008-0863-1
   Tschan R, 2012, PSYCHOTHER PSYCH MED, V62, P111, DOI 10.1055/s-0032-1304575
   Tschan R, 2010, PSYCHOTHER PSYCH MED, V60, P385, DOI 10.1055/s-0029-1243612
   Wiltink J, 2007, J PSYCHOSOM RES, V62, P691, DOI 10.1016/j.jpsychores.2006.12.014
   Wiltink J, 2009, J PSYCHOSOM RES, V66, P417, DOI 10.1016/j.jpsychores.2008.09.012
   WITTCHEN HU, 1989, ARCH GEN PSYCHIAT, V46, P437
   Yardley L, 1998, BRIT J GEN PRACT, V48, P1131
   Yardley L, 2000, OTOLARYNG CLIN N AM, V33, P603, DOI 10.1016/S0030-6665(05)70229-2
   Yardley L, 2004, ANN INTERN MED, V141, P598, DOI 10.7326/0003-4819-141-8-200410190-00007
   Yardley L, 2001, J ANXIETY DISORD, V15, P107, DOI 10.1016/S0887-6185(00)00045-1
   Yardley L, 2001, J PSYCHOSOM RES, V50, P1, DOI 10.1016/S0022-3999(00)00202-6
NR 35
TC 18
Z9 20
U1 1
U2 10
PU LIPPINCOTT WILLIAMS & WILKINS
PI PHILADELPHIA
PA TWO COMMERCE SQ, 2001 MARKET ST, PHILADELPHIA, PA 19103 USA
SN 0022-3018
EI 1539-736X
J9 J NERV MENT DIS
JI J. Nerv. Ment. Dis.
PD APR 15
PY 2013
VL 201
IS 4
BP 328
EP 333
DI 10.1097/NMD.0b013e318288e2ad
PG 6
WC Clinical Neurology; Psychiatry
SC Neurosciences & Neurology; Psychiatry
GA 117HV
UT WOS:000316945100010
PM 23538978
DA 2025-12-18
ER

PT J
AU Bronstein, AM
   Golding, JF
   Gresty, MA
AF Bronstein, Adolfo M.
   Golding, John F.
   Gresty, Michael A.
TI Vertigo and Dizziness from Environmental Motion: Visual Vertigo, Motion Sickness, and Drivers' Disorientation
SO SEMINARS IN NEUROLOGY
LA English
DT Article
DE motion sickness; vestibular; visual motion; driving
ID phobic postural vertigo; self-motion; vestibular perception; gastric tachyarrhythmia; spatial orientation; skin-conductance; induced nausea; susceptibility; symptoms; stimulation
AB The normal vestibular system may be adversely affected by environmental challenges which have characteristics that are unfamiliar or ambiguous in the patterns of sensory stimulation they provide. A disordered vestibular system lends susceptibility even to quotidian environmental experiences as the sufferer becomes dependent on potentially misleading, nonvestibular sensory stimuli. In both cases, the sequelae may be vertigo, incoordination, imbalance, and unpleasant autonomic responses. Common environmental motion conditions include visual vertigo, motion sickness, and motorists' disorientation. The core therapy for visual vertigo, motion sickness, and drivers' disorientation is progressive desensitization within a cognitive framework of reassurance and explanation, plus anxiolytic tactics and autogenic control of autonomic symptoms.
C1 [Bronstein, Adolfo M.; Gresty, Michael A.] Univ London Imperial Coll Sci Technol & Med, Charing Cross Hosp, Div Brain Sci, Dept Neurol, London W6 8RF, England.
   [Golding, John F.] Univ Westminster, Dept Psychol, London W1R 8AL, England.
C3 Imperial College London; University of Westminster
RP Bronstein, AM (corresponding author), Univ London Imperial Coll Sci Technol & Med, Charing Cross Hosp, Ctr Neurosci, Div Brain Sci,Neurootol Unit, London W6 8RF, England.
EM a.bronstein@imperial.ac.uk
FU Medical Research Council [G0600183, MR/J004685/1] Funding Source: Medline; Medical Research Council [G0600183, MR/J004685/1] Funding Source: researchfish; MRC [MR/J004685/1, G0600183] Funding Source: UKRI
CR [Anonymous], 2013, OXF TXB VERTIGO IMBA, V0, P0, DOI DOI 10.1093/MED/9780199608997.003.0028
   Balaban CD, 1999, CURR OPIN NEUROL, V12, P29, DOI 10.1097/00019052-199902000-00005
   Benson AJ, 2002, MED ASPECTS HARSH EN, V2, P1048
   Benson A J, 1999, AVIATION MED, V0, P437
   Black F Owen, 2003, CURR OPIN OTOLARYNGOL HEAD NECK SURG, V11, P355, DOI 10.1097/00020840-200310000-00008
   Boldingh MI, 2011, CEPHALALGIA, V31, P1211, DOI 10.1177/0333102411409074
   Bos JE, 1998, BRAIN RES BULL, V47, P537, DOI 10.1016/S0361-9230(98)00088-4
   Bos JE, 2005, AVIAT SPACE ENVIR MD, V76, P1111
   BRANDT T, 1994, J NEUROL, V241, P191, DOI 10.1007/BF00863767
   Brandt T, 1997, NEUROLOGY, V49, P1480, DOI 10.1212/WNL.49.5.1480-a
   Brandt Thomas, 1996, NEUROLOGY, V46, P1515
   BRONSTEIN AM, 1995, J NEUROL NEUROSUR PS, V59, P472, DOI 10.1136/jnnp.59.5.472
   Bronstein AM, 2002, BRIT MED BULL, V63, P213, DOI 10.1093/bmb/63.1.213
   Bubka A, 2006, AVIAT SPACE ENVIR MD, V77, P811
   CAWTHORNE T, 1952, PHYSIOTHERAPY, V38, P237
   Cha YH, 2009, SEMIN NEUROL, V29, P520, DOI 10.1055/s-0029-1241038
   Cheung B, 2011, AVIAT SPACE ENVIR MD, V82, P409, DOI 10.3357/ASEM.2903.2011
   Chu H, 2012, J ALTERN COMPLEM MED, V18, P494, DOI 10.1089/acm.2011.0366
   Cowings PS, 2000, J CLIN PHARMACOL, V40, P1154
   DICHGANS J, 1972, SCIENCE, V178, P1217, DOI 10.1126/science.178.4066.1217
   DOBIE TG, 1994, AVIAT SPACE ENVIR MD, V65, P0
   Drummond PD, 2005, NEUROLOGY, V65, P620, DOI 10.1212/01.wnl.0000172339.15577.a6
   EVERSMANN T, 1978, AVIATION SPACE AND ENVIRONMENTAL MEDICINE, V49, P53
   Furman JM, 1997, NEUROLOGY, V48, P1161, DOI 10.1212/WNL.48.5.1161
   Gil A, 2005, AVIAT SPACE ENVIR MD, V76, P766
   Golding JF, 1998, BRAIN RES BULL, V47, P507, DOI 10.1016/S0361-9230(98)00091-4
   Golding JF, 2005, AVIAT SPACE ENVIR MD, V76, P970
   Golding JF, 2003, AVIAT SPACE ENVIR MD, V74, P220
   GOLDING JF, 1995, AVIAT SPACE ENVIR MD, V66, P1046
   Golding JF, 1997, BRIT J CLIN PHARMACO, V43, P633, DOI 10.1046/j.1365-2125.1997.00606.x
   GOLDING JF, 1992, AVIAT SPACE ENVIR MD, V63, P165
   Golding JF, 2006, AUTON NEUROSCI-BASIC, V129, P67, DOI 10.1016/j.autneu.2006.07.019
   Golding JF, 2006, PERS INDIV DIFFER, V41, P237, DOI 10.1016/j.paid.2006.01.012
   Golding JF, 2011, AUTON NEUROSCI-BASIC, V160, P53, DOI 10.1016/j.autneu.2010.09.009
   Gresty MA, 2003, CURR BIOL, V13, PR829, DOI 10.1016/j.cub.2003.10.013
   Gresty MA, 2003, SPATIAL DISORIENTATI, V13, P1
   Grunfeld EA, 2003, NEUROLOGY, V60, P1993, DOI 10.1212/01.WNL.0000067992.17185.60
   Guedry FE, 1998, BRAIN RES BULL, V47, P475, DOI 10.1016/S0361-9230(98)00087-2
   Guerraz M, 2001, BRAIN, V124, P1646, DOI 10.1093/brain/124.8.1646
   Heer M, 2006, AUTON NEUROSCI-BASIC, V129, P77, DOI 10.1016/j.autneu.2006.07.014
   Hettinger L J, 1990, MOTION SPACE SICKNES, V0, P412
   HOFFMAN RA, 1978, LARYNGOSCOPE, V88, P1127
   HOOD JD, 1980, J LARYNGOL OTOL, V94, P865, DOI 10.1017/S0022215100089623
   Hoyt RE, 2009, AVIAT SPACE ENVIR MD, V80, P709, DOI 10.3357/ASEM.2477.2009
   JACOB RG, 1988, PSYCHIAT CLIN N AM, V11, P361
   Johnson WH, 1999, J VESTIBUL RES-EQUIL, V9, P83
   Kennedy R S, 1995, SAFE JOURNAL, V25, P69
   LAWTHER A, 1988, AVIAT SPACE ENVIR MD, V59, P399
   Levine ME, 2000, AVIAT SPACE ENVIR MD, V71, P1111
   Levine ME, 2004, ALIMENT PHARM THERAP, V19, P583, DOI 10.1111/j.1365-2036.2004.01885.x
   LICHTENBERG BK, 1982, EXP BRAIN RES, V48, P127
   Lien HC, 2003, AM J PHYSIOL-GASTR L, V284, PG481, DOI 10.1152/ajpgi.00164.2002
   LINDSETH G, 1995, AVIAT SPACE ENVIR MD, V66, P537
   Longridge NS, 2002, J OTOLARYNGOL, V31, P5, DOI 10.2310/7070.2002.19125
   Miller KE, 2004, AVIAT SPACE ENVIR MD, V 75, P227
   Mogg K, 1998, BEHAV RES THER, V36, P809, DOI 10.1016/S0005-7967(98)00063-1
   MONEY KE, 1983, AVIAT SPACE ENVIR MD, V54, P208
   MORROW GR, 1985, CANCER-AM CANCER SOC, V55, P2766, DOI 10.1002/1097-0142(19850615)55:12<2766::AID-CNCR2820551207>3.0.CO;2-7
   Murdin L, 2011, BMJ, V7835, P1213
   Nachum Z, 2004, LARYNGOSCOPE, V114, P581, DOI 10.1097/00005537-200403000-00036
   Nachum Z, 2001, J PHARMACOL EXP THER, V296, P121
   Okada T, 1999, BRAIN, V122, P1293, DOI 10.1093/brain/122.7.1293
   PAGE NGR, 1985, J NEUROL NEUROSUR PS, V48, P729, DOI 10.1136/jnnp.48.8.729
   Pavlou M, 2004, J NEUROL, V251, P983, DOI 10.1007/s00415-004-0476-2
   Pavlou M, 2004, CLIN DISORDERS BALAN, V2nd, P317
   Pavlou M, 2006, J VESTIBUL RES-EQUIL, V16, P223
   Pike J, 1986, TALL SHIPS TORBAY BR, V0, P35
   PREVIC FH, 1993, PERCEPT PSYCHOPHYS, V54, P93, DOI 10.3758/BF03206941
   PROBST T, 1985, BEHAV BRAIN RES, V16, P71, DOI 10.1016/0166-4328(85)90083-X
   Reason JT, 1975, MOTION SICKNESS, V0, P0, DOI DOI 10.2307/1421659
   Reavley CM, 2006, AVIAT SPACE ENVIR MD, V77, P1148
   Reid G E, 1999, AVIATION MED, V0, P397
   Reid K, 2000, BRIT J CLIN PHARMACO, V50, P61, DOI 10.1046/j.1365-2125.2000.00221.x
   [Research and Technology Organizations (RTO) Human Factors and Medicine Panel (HFM)], 2003, TROMP086 NATO RTO, V0, P0
   ROLNICK A, 1991, ERGONOMICS, V34, P867, DOI 10.1080/00140139108964831
   Sang FDYP, 2003, J TRAVEL MED, V10, P108, DOI 10.2310/7060.2003.31768
   Sang FDYP, 2003, AVIAT SPACE ENVIR MD, V74, P998
   Sang FYP, 2005, PERCEPT MOTOR SKILL, V101, P244, DOI 10.2466/pms.101.1.244-256
   Seemungal BM, 2007, J NEUROPHYSIOL, V97, P4341, DOI 10.1152/jn.01321.2006
   Simmons RG, 2010, AVIAT SPACE ENVIR MD, V81, P405, DOI 10.3357/ASEM.2668.2010
   St George RJ, 2011, J PHYSIOL-LONDON, V589, P807, DOI 10.1113/jphysiol.2010.197665
   STERN RM, 1985, AVIAT SPACE ENVIR MD, V56, P1074
   Stewart JJ, 2000, J CLIN PHARMACOL, V40, P347, DOI 10.1177/00912700022009044
   Stott JRR, 1986, NAUSEA AND VOMITING: MECHANISMS AND TREATMENT. ADVANCES IN APPLIED NEUROLOGICAL SCIENCES, V0, P110
   TREISMAN M, 1977, SCIENCE, V197, P493, DOI 10.1126/science.301659
   Turner M, 1999, ERGONOMICS, V42, P444, DOI 10.1080/001401399185586
   VANMARION WF, 1985, CLIN PHARMACOL THER, V38, P301, DOI 10.1038/clpt.1985.175
   VITTE E, 1994, EXP BRAIN RES, V102, P141
   Wada T, 2012, HUM FACTORS, V54, P226, DOI 10.1177/0018720812436584
   Wertheim AH, 2001, PERCEPTION, V30, P733, DOI 10.1068/p3092
   Whittle J, 1689, EXACT DIARY LATE EXP, V0, P0
   William J, 2001, PSYCHOL BRIEFER COUR, V0, P187
   WOOD CD, 1986, AVIAT SPACE ENVIR MD, V57, P539
   WOOD CD, 1968, AEROSPACE MED, V39, P1341
   Yates BJ, 1998, BRAIN RES BULL, V47, P395, DOI 10.1016/S0361-9230(98)00092-6
   Ziavra NV, 2003, MAYO CLIN PROC, V78, P574, DOI 10.4065/78.5.574
NR 98
TC 43
Z9 55
U1 1
U2 43
PU THIEME MEDICAL PUBL INC
PI NEW YORK
PA 333 SEVENTH AVE, NEW YORK, NY 10001 USA
SN 0271-8235
EI 1098-9021
J9 SEMIN NEUROL
JI Semin. Neurol.
PD JUL 15
PY 2013
VL 33
IS 3
BP 219
EP 230
DI 10.1055/s-0033-1354602
PG 12
WC Clinical Neurology
SC Neurosciences & Neurology
GA 220ZC
UT WOS:000324625300009
PM 24057825
DA 2025-12-18
ER

PT J
AU Mahoney, AEJ
   Edelman, S
   Cremer, PD
AF Mahoney, Alison E. J.
   Edelman, Sarah
   Cremer, Philip D.
TI Cognitive behavior therapy for chronic subjective dizziness: longer-term gains and predictors of disability
SO AMERICAN JOURNAL OF OTOLARYNGOLOGY
LA English
DT Article
ID phobic postural vertigo; vestibular rehabilitation; psychometric property; psychogenic dizziness; depression anxiety; controlled-trial; panic disorder; follow-up; agoraphobia; dysfunction
AB Purpose: The study sought to evaluate the longer-term effects of a brief cognitive behavior therapy (CBT) intervention for patients with chronic subjective dizziness (CSD). In addition, it sought to identify predictors of longer-term disability in this group. Materials and methods: Forty-four patients with CSD referred by a neuro-otological clinic were followed-up six months after completing a brief treatment program based on the CBT model of panic disorder. Patients completed the following measures: Dizziness Handicap Inventory, Depression, Anxiety and Stress Scales, Dizziness Symptoms Inventory, and the Safety Behaviours Inventory. Measures were completed at pre and post-treatment, as well as at one and six months post-treatment. Results: Treatment gains observed immediately after treatment were maintained at one and six months post-treatment. High levels of pre-treatment anxiety predicted higher levels of disability at six months post-treatment. Duration and severity of dizziness, and medical or psychiatric comorbidity did not predict disability at six month follow-up. Conclusions: A brief CBT intervention for patients with CSD produced improvements in physical symptoms, disability, and functional impairment which were sustained at one month and six months post intervention. Patients with high levels of anxiety prior to treatment had higher levels of disability at six months post-treatment. It is possible that more focused interventions that specifically target anxiety might produce further benefits for this cohort. (c) 2013 Elsevier Inc. All rights reserved.
C1 [Mahoney, Alison E. J.] Univ New S Wales, St Vincents Hosp, Clin Res Unit Anxiety & Depress, Sydney, NSW 2010, Australia.
   [Cremer, Philip D.] Royal N Shore Hosp, Dept Neurol, Sydney, NSW 2065, Australia.
C3 NSW Health; St Vincents Hospital Sydney; University of New South Wales Sydney; University of Sydney; Royal North Shore Hospital
RP Mahoney, AEJ (corresponding author), Univ New S Wales, St Vincents Hosp, Clin Res Unit Anxiety & Depress, Sydney, NSW 2010, Australia.
EM amahoney@stvincents.com.au
CR Andersson G, 2006, BEHAV RES THER, V44, P1265, DOI 10.1016/j.brat.2005.09.008
   Antony MM, 1998, PSYCHOL ASSESSMENT, V10, P176, DOI 10.1037/1040-3590.10.2.176
   Asmundson GJG, 1998, J PSYCHOSOM RES, V44, P107, DOI 10.1016/S0022-3999(97)00132-3
   Badke MB, 2005, ANN OTO RHINOL LARYN, V114, P48, DOI 10.1177/000348940511400109
   Bailey K E, 1993, ARCH FAM MED, V2, P847, DOI 10.1001/archfami.2.8.847
   Balaban CD, 2002, PHYSIOL BEHAV, V77, P469, DOI 10.1016/S0031-9384(02)00935-6
   BRANDT T, 1994, J NEUROL, V241, P191, DOI 10.1007/BF00863767
   Brandt Thomas, 1996, NEUROLOGY, V46, P1515
   Butler AC, 2006, CLIN PSYCHOL REV, V26, P17, DOI 10.1016/j.cpr.2005.07.003
   CLARK DB, 1994, AM J PSYCHIAT, V151, P1223
   EAGGER S, 1992, J NEUROL NEUROSUR PS, V55, P383, DOI 10.1136/jnnp.55.5.383
   Furman JM, 2001, J ANXIETY DISORD, V15, P9, DOI 10.1016/S0887-6185(00)00040-2
   Gloster AT, 2008, J AFFECT DISORDERS, V110, P248, DOI 10.1016/j.jad.2008.01.023
   Holmberg J, 2006, J NEUROL, V253, P500, DOI 10.1007/s00415-005-0050-6
   Holmberg J, 2007, J NEUROL, V254, P1189, DOI 10.1007/s00415-007-0499-6
   Horii A, 2007, J VESTIBUL RES-EQUIL, V17, P1
   Huppert D, 2005, J NEUROL, V252, P564, DOI 10.1007/s00415-005-0699-x
   Jacob RG, 1996, AM J PSYCHIAT, V153, P503
   Jacob RG, 2001, J ANXIETY DISORD, V15, P131, DOI 10.1016/S0887-6185(00)00047-5
   JACOBSON GP, 1990, ARCH OTOLARYNGOL, V116, P424
   Johansson M, 2001, OTOLARYNG HEAD NECK, V125, P151, DOI 10.1067/mhn.2001.118127
   Lecrubier Y, 1997, EUR PSYCHIAT, V12, P224, DOI 10.1016/S0924-9338(97)83296-8
   Lovibond SH, 1995, MANUAL DEPRESSION AN, V0, P0
   Meli A, 2007, J PSYCHOSOM RES, V63, P185, DOI 10.1016/j.jpsychores.2007.02.007
   Mittal VA, 2011, PSYCHIAT RES, V189, P158, DOI 10.1016/j.psychres.2011.06.006
   Nazareth I, 1999, FAM PRACT, V16, P616, DOI 10.1093/fampra/16.6.616
   Ödman M, 2008, ACTA OTO-LARYNGOL, V128, P1085, DOI 10.1080/00016480701805455
   Pavlou M, 2004, J NEUROL, V251, P983, DOI 10.1007/s00415-004-0476-2
   Sheehan DV, 1998, J CLIN PSYCHIAT, V59, P34, DOI 10.4088/JCP.09m05305whi
   Simon NM, 2005, PSYCHOSOMATICS, V46, P334, DOI 10.1176/appi.psy.46.4.334
   SIMPSON RB, 1988, J OTOLARYNGOL, V17, P325
   Staab JP, 2005, ARCH OTOLARYNGOL, V131, P675, DOI 10.1001/archotol.131.8.675
   Staab JP, 2004, LARYNGOSCOPE, V114, P1637, DOI 10.1097/00005537-200409000-00025
   Staab JP, 2003, LARYNGOSCOPE, V113, P1714, DOI 10.1097/00005537-200310000-00010
   Staab JP, 2002, ARCH OTOLARYNGOL, V128, P554, DOI 10.1001/archotol.128.5.554
   Staab JP, 2006, CURR OPIN NEUROL, V19, P41, DOI 10.1097/01.wco.0000198102.95294.1f
   STEIN MB, 1994, AM J PSYCHIAT, V151, P1697
   Treleaven J, 2006, AUST J PHYSIOTHER, V52, P67, DOI 10.1016/S0004-9514(06)70070-8
   Whitney SL, 2004, OTOL NEUROTOL, V25, P139, DOI 10.1097/00129492-200403000-00010
   Yardley L, 1998, BRIT J GEN PRACT, V48, P1131
   Yardley L, 2001, J ANXIETY DISORD, V15, P107, DOI 10.1016/S0887-6185(00)00045-1
NR 42
TC 51
Z9 70
U1 0
U2 18
PU W B SAUNDERS CO-ELSEVIER INC
PI PHILADELPHIA
PA 1600 JOHN F KENNEDY BOULEVARD, STE 1800, PHILADELPHIA, PA 19103-2899 USA
SN 0196-0709
EI 1532-818X
J9 AM J OTOLARYNG
JI Am. J. Otolaryngol.
PD MAR-APR 15
PY 2013
VL 34
IS 2
BP 115
EP 120
DI 10.1016/j.amjoto.2012.09.013
PG 6
WC Otorhinolaryngology
SC Otorhinolaryngology
GA 210SB
UT WOS:000323853700005
PM 23177378
DA 2025-12-18
ER

PT J
AU Honaker, JA
   Gilbert, JM
   Shepard, NT
   Blum, DJ
   Staab, JP
AF Honaker, Julie A.
   Gilbert, Jane M.
   Shepard, Neil T.
   Blum, Daniel J.
   Staab, Jeffrey P.
TI Adverse effects of health anxiety on management of a patient with benign paroxysmal positional vertigo, vestibular migraine and chronic subjective dizziness
SO AMERICAN JOURNAL OF OTOLARYNGOLOGY
LA English
DT Article
ID hypochondriasis; interface; criteria
AB Introduction: Care of patients with vestibular symptoms focuses primarily on physical otoneurologic disorders; however, psychological factors can sustain symptoms, confound assessment, and adversely affect treatment. Health anxiety is a particularly pernicious process that simultaneously magnifies physical symptoms and inhibits medical care. Objective: To demonstrate the excess morbidity caused by vestibular health anxiety and its successful management in a patient with otoneurologic disease. Method: Report of a 41-year-old woman with recurrent benign paroxysmal positional vertigo, vestibular migraine, and chronic subjective dizziness, who expressed grave concerns about her health, repeatedly questioned her otoneurologic diagnoses, and failed physical therapy and medication treatment until her health anxiety and otoneurologic illnesses were addressed simultaneously. Conclusion: Health anxiety is an empirically validated concept that explains troublesome health-related beliefs and behaviors. It is frustrating for patients and health care teams, but can be treated successfully in otoneurology practice, thereby reducing physical symptoms, emotional distress, functional impairment, and health care overutilization. (C) 2013 Elsevier Inc. All rights reserved.
C1 [Honaker, Julie A.] Univ Nebraska, Dept Special Educ & Commun Disorders, Lincoln, NE USA.
   [Gilbert, Jane M.; Shepard, Neil T.] Mayo Clin, Div Audiol, Rochester, MN USA.
   [Blum, Daniel J.] Mayo Clin, Dept Otorhinolaryngol, Rochester, MN USA.
   [Staab, Jeffrey P.] Mayo Clin, Dept Psychiat & Psychol, Rochester, MN USA.
C3 University of Nebraska System; University of Nebraska Lincoln; Mayo Clinic; Mayo Clinic; Mayo Clinic
RP Honaker, JA (corresponding author), Univ Nebraska, Dept Special Educ & Commun Disorders, Barkley Mem Ctr 272, Lincoln, NE 68583 USA.
EM jhonaker2@unl.edu
CR BARSKY AJ, 1986, ARCH GEN PSYCHIAT, V43, P493
   Barsky AJ, 1998, ARCH GEN PSYCHIAT, V55, P737, DOI 10.1001/archpsyc.55.8.737
   Escobar JI, 1998, GEN HOSP PSYCHIAT, V20, P155, DOI 10.1016/S0163-8343(98)00018-8
   FAVA GA, 1995, PSYCHOTHER PSYCHOSOM, V63, P1, DOI 10.1159/000288931
   Hollifield M, 1999, PSYCHOSOMATICS, V40, P380, DOI 10.1016/S0033-3182(99)71202-8
   Hong SM, 2012, EUR ARCH OTO-RHINO-L, V269, P39, DOI 10.1007/s00405-011-1591-1
   Kirby Sarah E, 2008, PSYCHOL HEALTH MED, V13, P257, DOI 10.1080/13548500701402928
   Looper KJ, 2001, PSYCHOL MED, V31, P577, DOI 10.1017/S0033291701003737
   Nagaratnam N, 2005, ARCH GERONTOL GERIAT, V40, P253, DOI 10.1016/j.archger.2004.09.006
   NOYES R, 1993, ARCH GEN PSYCHIAT, V50, P961
   Noyes R Jr, 2005, PSYCHOSOMATICS, V46, P529, DOI 10.1176/appi.psy.46.6.529
   PILOWSKY I, 1967, BRIT J PSYCHIAT, V113, P89, DOI 10.1192/bjp.113.494.89
   Reynolds P, 2004, CLIN OTOLARYNGOL, V29, P628, DOI 10.1111/j.1365-2273.2004.00879.x
   Staab JP, 2007, ARCH OTOLARYNGOL, V133, P170, DOI 10.1001/archotol.133.2.170
   Staab JP, 2003, LARYNGOSCOPE, V113, P1714, DOI 10.1097/00005537-200310000-00010
   Staab JP, 2006, CURR OPIN NEUROL, V19, P41, DOI 10.1097/01.wco.0000198102.95294.1f
   Staab JP, 2008, PSYCHIAT ORIGINS DIZ, V0, P517
   Staab JP, 2010, MENIERES DISEASE. EVIDENCE AN OUTCOME, V0, P135
   WARWICK HMC, 1990, BEHAV RES THER, V28, P105, DOI 10.1016/0005-7967(90)90023-C
   Yardley L, 1998, J HEALTH PSYCHOL, V3, P313, DOI 10.1177/135910539800300303
NR 20
TC 11
Z9 16
U1 1
U2 25
PU W B SAUNDERS CO-ELSEVIER INC
PI PHILADELPHIA
PA 1600 JOHN F KENNEDY BOULEVARD, STE 1800, PHILADELPHIA, PA 19103-2899 USA
SN 0196-0709
EI 1532-818X
J9 AM J OTOLARYNG
JI Am. J. Otolaryngol.
PD SEP-OCT 15
PY 2013
VL 34
IS 5
BP 592
EP 595
DI 10.1016/j.amjoto.2013.02.002
PG 4
WC Otorhinolaryngology
SC Otorhinolaryngology
GA 214QC
UT WOS:000324149400046
PM 23578435
DA 2025-12-18
ER

PT J
AU Wuehr, M
   Pradhan, C
   Novozhilov, S
   Krafczyk, S
   Brandt, T
   Jahn, K
   Schniepp, R
AF Wuehr, M.
   Pradhan, C.
   Novozhilov, S.
   Krafczyk, S.
   Brandt, T.
   Jahn, K.
   Schniepp, R.
TI Inadequate interaction between open- and closed-loop postural control in phobic postural vertigo
SO JOURNAL OF NEUROLOGY
LA English
DT Article
DE Posture; Stance; Psychogenic; Vertigo; Stabilogram diffusion analysis
ID of-pressure trajectory; body sway; antagonist muscles; control mechanisms; motor units; dizziness; balance; contractions; somatoform; activation
AB Phobic postural vertigo (PPV) is characterized by a subjective dizziness and postural imbalance. Changes in postural control strategy may cause the disturbed postural performance in PPV. A better understanding of the mechanisms behind this change in strategy is required to improve the diagnostic tools and therapeutic options for this prevalent disorder. Here we apply stabilogram diffusion analysis (SDA) to examine the characteristics and modes of interaction of open- and closed-loop processes that make up the postural control scheme in PPV. Twenty patients with PPV and 20 age-matched healthy controls were recorded on a stabilometer platform with eyes open and with eyes closed. Spatio-temporal changes of the center of pressure (CoP) displacement were analyzed by means of SDA and complementary CoP amplitude measures. (1) Open-loop control mechanisms in PPV were disturbed because of a higher diffusion activity (p < 0.001). (2) The interaction of open- and closed-loop processes was altered in that the sensory feedback threshold of the system was lowered (p = 0.010). These two changes were comparable to those observed in healthy subjects during more demanding balance conditions such as standing with eyes closed. These data indicate that subjective imbalance in PPV is associated with characteristic changes in the coordination of open- and closed-loop mechanisms of postural control. Patients with PPV use sensory feedback inadequately during undisturbed stance, and this impairs postural performance. These changes are compatible with higher levels of anti-gravity muscle activity and co-contraction during the conscious concentration on control of postural stability.
C1 [Wuehr, M.; Novozhilov, S.; Krafczyk, S.; Jahn, K.; Schniepp, R.] Univ Munich, Dept Neurol, D-81377 Munich, Germany.
   [Wuehr, M.; Pradhan, C.; Brandt, T.; Jahn, K.; Schniepp, R.] Univ Munich, German Ctr Vertigo & Balance Disorders, D-81377 Munich, Germany.
   [Brandt, T.] Univ Munich, Inst Clin Neurosci, D-81377 Munich, Germany.
C3 University of Munich; University of Munich; University of Munich
RP Wuehr, M (corresponding author), Univ Munich, Dept Neurol, Marchioninistr 15, D-81377 Munich, Germany.
EM mail@maxw.de
FU German Research Foundation (Deutsche Forschungsgemeinschaft) [DFG JA1087/1-1]; Hertie Foundation; German Federal Ministry for Education and Science [BMBF 01EO0901]
CR Best C, 2006, J NEUROL NEUROSUR PS, V77, P658, DOI 10.1136/jnnp.2005.072934
   BLACK FO, 1982, AM J OTOLARYNG, V3, P309, DOI 10.1016/S0196-0709(82)80002-1
   Brandt Thomas, 1996, NEUROLOGY, V46, P1515
   BRONSTEIN AM, 1995, J NEUROL NEUROSUR PS, V59, P472, DOI 10.1136/jnnp.59.5.472
   Carpenter MG, 2006, AGE AGEING, V35, P298, DOI 10.1093/ageing/afl002
   Carpenter MG, 2001, EXP BRAIN RES, V138, P210, DOI 10.1007/s002210100681
   COLLINS JJ, 1995, EXP BRAIN RES, V104, P480, DOI 10.1007/BF00231982
   COLLINS JJ, 1993, EXP BRAIN RES, V95, P308, DOI 10.1007/BF00229788
   COLLINS JJ, 1995, EXP BRAIN RES, V103, P151, DOI 10.1007/BF00241972
   COLLINS JJ, 1994, PHYS REV LETT, V73, P764, DOI 10.1103/PhysRevLett.73.764
   DE LUCA CJ, 1987, J NEUROPHYSIOL, V58, P525, DOI 10.1152/jn.1987.58.3.525
   DE LUCA CJ, 1982, J PHYSIOL-LONDON, V329, P129, DOI 10.1113/jphysiol.1982.sp014294
   Delignières D, 2011, PLOS COMPUT BIOL, V7, P0, DOI 10.1371/journal.pcbi.1001089
   Donker SF, 2007, EXP BRAIN RES, V181, P1, DOI 10.1007/s00221-007-0905-4
   Duarte M, 2002, EXP BRAIN RES, V146, P60, DOI 10.1007/s00221-002-1154-1
   Eckhardt-Henn A, 2003, J ANXIETY DISORD, V17, P369, DOI 10.1016/S0887-6185(02)00226-8
   Furman JM, 1997, NEUROLOGY, V48, P1161, DOI 10.1212/WNL.48.5.1161
   GALGANSKI ME, 1993, J NEUROPHYSIOL, V69, P2108, DOI 10.1152/jn.1993.69.6.2108
   Holden M, 1994, J VESTIB RES, V4, P285
   Holmberg J, 2005, ACTA OTO-LARYNGOL, V125, P270, DOI 10.1080/00016480410023001
   Holmberg J, 2003, NEUROREPORT, V14, P1007, DOI 10.1097/01.wnr.0000070191.28954.a5
   Holmberg J, 2009, J NEUROL, V256, P1258, DOI 10.1007/s00415-009-5110-x
   Krafczyk S, 1999, NEUROSCI LETT, V259, P149, DOI 10.1016/S0304-3940(98)00917-3
   Laughton CA, 2003, GAIT POSTURE, V18, P101, DOI 10.1016/S0966-6362(02)00200-X
   Lipsitz LA, 2002, J GERONTOL A-BIOL, V57, PB115, DOI 10.1093/gerona/57.3.B115
   Vieira TDM, 2009, J ELECTROMYOGR KINES, V19, PE513, DOI 10.1016/j.jelekin.2008.10.007
   NEWELL KM, 1993, GAIT POSTURE, V1, P225, DOI 10.1016/0966-6362(93)90050-B
   Querner V, 2000, NEUROSCI LETT, V285, P21, DOI 10.1016/S0304-3940(00)01008-9
   Querner V, 2002, EXP BRAIN RES, V143, P269, DOI 10.1007/s00221-001-0955-y
   SMITH AM, 1981, CAN J PHYSIOL PHARM, V59, P733, DOI 10.1139/y81-110
   Staab JP, 2007, ARCH OTOLARYNGOL, V133, P170, DOI 10.1001/archotol.133.2.170
   Tjernström F, 2009, NEUROSCI LETT, V454, P198, DOI 10.1016/j.neulet.2009.03.020
NR 32
TC 67
Z9 78
U1 0
U2 15
PU SPRINGER HEIDELBERG
PI HEIDELBERG
PA TIERGARTENSTRASSE 17, D-69121 HEIDELBERG, GERMANY
SN 0340-5354
EI 
J9 J NEUROL
JI J. Neurol.
PD MAY 15
PY 2013
VL 260
IS 5
BP 1314
EP 1323
DI 10.1007/s00415-012-6797-7
PG 10
WC Clinical Neurology
SC Neurosciences & Neurology
GA 140AB
UT WOS:000318625400012
PM 23263595
DA 2025-12-18
ER
