# Supplementary material for: Evolution of Research on Persistent Postural-Perceptual Dizziness: A Bibliometric and Visualization Analysis from 1994 to 2025
Source: Audiol Res. 2026 Apr 1;16(2):52. doi: 10.3390/audiolres16020052 (PMC13113745; doi:10.3390/audiolres16020052)
Supplement: Supplementary file 1 [file audiolres-16-00052-s001.zip › results/output/download2014u7.txt]

PT J
AU Schniepp, R
   Wuehr, M
   Huth, S
   Pradhan, C
   Brandt, T
   Jahn, K
AF Schniepp, Roman
   Wuehr, Max
   Huth, Sabrina
   Pradhan, Cauchy
   Brandt, Thomas
   Jahn, Klaus
TI Gait characteristics of patients with phobic postural vertigo: effects of fear of falling, attention, and visual input
SO JOURNAL OF NEUROLOGY
LA English
DT Article
DE Gait; Phobic postural vertigo; Dizziness; Anxiety
ID supraspinal locomotor control; body sway; cautious gait; older-adults; walking; balance; disorders; rehabilitation; variability; activation
AB Phobic postural vertigo (PPV) is the most common cause of chronic dizziness in middle-aged patients. Many patients report symptoms involving gait. We investigated the gait performance and its relationship to the fear of falling and attention of PPV patients in a prospective study of 24 patients with PPV and 24 healthy subjects (HS) using a pressure-sensitive mat (GAITRite(A (R))). Subjects walked at three different speeds (slow, preferred, fast), both during cognitive dual tasks (DTc) and with eyes closed (EC). Falls efficacy and balance confidence were rated by the Falls Efficacy Scale-International (FES-I) and the Activities-specific Balance Confidence Scale (ABC). PPV patients walked slower, with reduced cadence (all p < 0.01), stride length (p < 0.05), and increased double support (p < 0.01) compared to HS. These changes correlated with FES-I (R = -0.528, p < 0.001) and ABC (R = 0.481, p < 0.01). Walking deterioration under DTc did not differ between PPV patients and HS, but patients showed a reduced cognitive processing speed (p < 0.05). When walking with EC, gait speed decreased more in PPV patients compared to HS (p < 0.05). Patients with PPV show gait changes which correlate with their fear of falling and balance confidence. Absent visual feedback leads to more pronounced gait deteriorations in PPV patients than in HS, indicating a higher reliance of patients on visual information during walking. These findings support the view that the gait characteristics of PPV can be attributed to an inadequate, cautious gait control.
C1 [Schniepp, Roman; Jahn, Klaus] Univ Munich, Dept Neurol, D-81377 Munich, Germany.
   [Schniepp, Roman; Wuehr, Max; Huth, Sabrina; Pradhan, Cauchy; Brandt, Thomas; Jahn, Klaus] Univ Munich, German Ctr Vertigo & Balance Disorders DSGZ, D-81377 Munich, Germany.
   [Brandt, Thomas] Univ Munich, Inst Clin Neurosci, D-81377 Munich, Germany.
C3 University of Munich; University of Munich; University of Munich
RP Schniepp, R (corresponding author), Univ Munich, Dept Neurol, Marchioninistr 15, D-81377 Munich, Germany.
EM roman.schniepp@med.uni-muenchen.de
FU German research foundation (Deutsche Forschungsgemeinschaft) [DFG JA 1087/1-1]; German Hertie Foundation; German Federal Ministry for Education and Science (BMBF) [01EO0901]
CR Aizen E, 2001, HAREFUAH, V140, P1115
   BERG KO, 1992, ARCH PHYS MED REHAB, V73, P1073
   Bessot N, 2012, GAIT POSTURE, V36, P319, DOI 10.1016/j.gaitpost.2012.02.021
   Best C, 2006, J NEUROL NEUROSUR PS, V77, P658, DOI 10.1136/jnnp.2005.072934
   BRANDT T, 1994, J NEUROL, V241, P191, DOI 10.1007/BF00863767
   Brandt T, 1999, LANCET, V354, P746, DOI 10.1016/S0140-6736(99)03179-7
   Brandt T, 2012, J NEUROL, V259, P182, DOI 10.1007/s00415-011-6124-8
   Brandt Thomas, 1996, NEUROLOGY, V46, P1515
   BRONSTEIN AM, 1995, J NEUROL NEUROSUR PS, V59, P472, DOI 10.1136/jnnp.59.5.472
   Cohen HS, 2012, J VESTIBUL RES-EQUIL, V22, P95, DOI 10.3233/VES-2012-0443
   Dieterich M, 2001, ADV NEUROL, V87, P225
   Dimitrijevic MR, 1998, ANN NY ACAD SCI, V860, P360, DOI 10.1111/j.1749-6632.1998.tb09062.x
   DUYSENS J, 1991, EXP BRAIN RES, V87, P193, DOI 10.1007/BF00228520
   EBERSBACH G, 1995, PERCEPT MOTOR SKILL, V81, P107, DOI 10.2466/pms.1995.81.1.107
   Eckhardt-Henn A, 2003, J ANXIETY DISORD, V17, P369, DOI 10.1016/S0887-6185(02)00226-8
   Furman JM, 1997, NEUROLOGY, V48, P1161, DOI 10.1212/WNL.48.5.1161
   Gagey PM, 2005, POSTUROLOGIC REGULAT, V0, P45
   Giladi N, 2005, J NEUROL, V252, P300, DOI 10.1007/s00415-005-0641-2
   Greenberg SA, 2012, CLIN NURS RES, V21, P113, DOI 10.1177/1054773811433824
   HALMAGYI GM, 1988, ARCH NEUROL-CHICAGO, V45, P737, DOI 10.1001/archneur.1988.00520310043015
   Hausdorff Jeffrey M, 2005, J NEUROENG REHABIL, V2, P19
   Herman T, 2005, GAIT POSTURE, V21, P178, DOI 10.1016/j.gaitpost.2004.01.014
   Holmberg J, 2009, J NEUROL, V256, P1258, DOI 10.1007/s00415-009-5110-x
   Jahn K, 2004, NEUROIMAGE, V22, P1722, DOI 10.1016/j.neuroimage.2004.05.017
   Jahn K, 2000, NEUROREPORT, V11, P1745, DOI 10.1097/00001756-200006050-00029
   Jahn K, 2001, EXP BRAIN RES, V141, P370, DOI 10.1007/s002210100884
   Jahn K, 2010, RESTOR NEUROL NEUROS, V28, P105, DOI 10.3233/RNN-2010-0506
   Jahn K, 2008, PROG BRAIN RES, V171, P353, DOI 10.1016/S0079-6123(08)00652-3
   KERR B, 1985, J EXP PSYCHOL HUMAN, V11, P617, DOI 10.1037/0096-1523.11.5.617
   Krafczyk S, 1999, NEUROSCI LETT, V259, P149, DOI 10.1016/S0304-3940(98)00917-3
   Lord S, 2013, J GERONTOL A-BIOL, V68, P820, DOI 10.1093/gerona/gls255
   NELSON AJ, 1974, PHYS THER, V54, P1059, DOI 10.1093/ptj/54.10.1059
   NUTT JG, 1993, NEUROLOGY, V43, P268, DOI 10.1212/WNL.43.2.268
   Perring S, 2007, PHYSIOL MEAS, V28, P697, DOI 10.1088/0967-3334/28/6/008
   Porciuncula F, 2012, J VESTIBUL RES-EQUIL, V22, P283, DOI 10.3233/VES-120464
   POWELL LE, 1995, J GERONTOL A-BIOL, V50, PM28, DOI 10.1093/gerona/50A.1.M28
   Querner V, 2002, EXP BRAIN RES, V143, P269, DOI 10.1007/s00221-001-0955-y
   Schniepp R, 2013, FRONT NEUROL, V4, P0, DOI 10.3389/fneur.2013.00115
   Schniepp R, 2012, MOVEMENT DISORD, V27, P125, DOI 10.1002/mds.23978
   Staab JP, 2007, ARCH OTOLARYNGOL, V133, P170, DOI 10.1001/archotol.133.2.170
   Tjernström F, 2009, NEUROSCI LETT, V454, P198, DOI 10.1016/j.neulet.2009.03.020
   Woollacott M, 2002, GAIT POSTURE, V16, P1, DOI 10.1016/S0966-6362(01)00156-4
   Wrisley DM, 2004, PHYS THER, V84, P906, DOI 10.1093/ptj/84.10.906
   Wuehr M, 2013, J NEUROL, V260, P1314, DOI 10.1007/s00415-012-6797-7
   Wuehr M, 2013, GAIT POSTURE, V37, P214, DOI 10.1016/j.gaitpost.2012.07.003
   Wuehr M, 2013, EXP BRAIN RES, V224, P287, DOI 10.1007/s00221-012-3310-6
NR 46
TC 63
Z9 73
U1 0
U2 11
PU SPRINGER HEIDELBERG
PI HEIDELBERG
PA TIERGARTENSTRASSE 17, D-69121 HEIDELBERG, GERMANY
SN 0340-5354
EI 1432-1459
J9 J NEUROL
JI J. Neurol.
PD APR 15
PY 2014
VL 261
IS 4
BP 738
EP 746
DI 10.1007/s00415-014-7259-1
PG 9
WC Clinical Neurology
SC Neurosciences & Neurology
GA AE7KQ
UT WOS:000334177100013
PM 24519356
DA 2025-12-18
ER

PT J
AU Staab, JP
   Rohe, DE
   Eggers, SDZ
   Shepard, NT
AF Staab, Jeffrey P.
   Rohe, Daniel E.
   Eggers, Scott D. Z.
   Shepard, Neil T.
TI Anxious, introverted personality traits in patients with chronic subjective dizziness
SO JOURNAL OF PSYCHOSOMATIC RESEARCH
LA English
DT Article
DE Anxiety; Chronic dizziness; Introversion; Neuroticism; Risk factor; Temperament
ID psychological-factors; anxiety; extraversion; neuroticism; disorders
AB Objectives: Chronic subjective dizziness (CSD) is a neurotologic disorder of persistent non-vertiginous dizziness, unsteadiness, and hypersensitivity to one's own motion or exposure to complex visual stimuli. CSD usually follows acute attacks of vertigo or dizziness and is thought to arise from patients' failure to re-establish normal locomotor control strategies after resolution of acute vestibular symptoms. Pre-existing anxiety or anxiety diathesis may be risk factors for CSD. This study tested the hypothesis that patients with CSD are more likely than individuals with other chronic neurotologic illnesses to possess anxious, introverted personality traits. Methods: Data were abstracted retrospectively from medical records of 40 patients who underwent multidisciplinary neurotology evaluations for chronic dizziness. Twenty-four subjects had CSD. Sixteen had chronic medical conditions other than CSD plus co-existing anxiety disorders. Group differences in demographics, Dizziness Handicap Inventory (DHI) scores, Hospital Anxiety and Depression Scale (HADS) scores, DSM-IV diagnoses, personality traits measured with the NEO Personality Inventory - Revised (NEO-PI-R), and temperaments composed of NEO-PI-R facets were examined. Results: There were no differences between groups in demographics, mean DHI or HADS-anxiety scores, or DSM-IV diagnoses. The CSD group had higher mean HADS-depression and NEO-PI-R trait anxiety, but lower NEO-PI-R extraversion, warmth, positive emotions, openness to feelings, and trust (all p < 0.05). CSD subjects were significantly more likely than comparison subjects to have a composite temperament of high trait anxiety plus low warmth or excitement seeking. Conclusion: An anxious, introverted temperament is strongly associated with CSD and may be a risk factor for developing this syndrome. (C) 2013 Elsevier Inc. All rights reserved.
C1 [Staab, Jeffrey P.; Rohe, Daniel E.] Mayo Clin, Dept Psychiat & Psychol, Rochester, MN USA.
   [Eggers, Scott D. Z.] Mayo Clin, Dept Neurol, Rochester, MN USA.
   [Shepard, Neil T.] Mayo Clin, Vestibular Lab, Div Audiol, Rochester, MN USA.
C3 Mayo Clinic; Mayo Clinic; Mayo Clinic
RP Staab, JP (corresponding author), Mayo Clin, Dept Psychiat & Psychol, 200 First St SW, Rochester, MN USA.
EM staab.jeffrey@mayo.edu
CR Best C, 2009, J NEUROL, V256, P58, DOI 10.1007/s00415-009-0038-8
   Beutel ME, 2012, PSYCHOTHER PSYCHOSOM, V81, P108, DOI 10.1159/000331776
   BRANDT T, 1986, MUNCHEN MED WOCHEN, V128, P247
   COSTA P T JR, 1987, AMERICAN JOURNAL OF CARDIOLOGY, V60, P20J, DOI 10.1016/0002-9149(87)90679-5
   CREED F, 1987, GUT, V28, P1307, DOI 10.1136/gut.28.10.1307
   Drossman DA, 1999, GUT, V45, P25
   Drossman DA, 2006, GASTROENTEROLOGY, V130, P1377, DOI 10.1053/j.gastro.2006.03.008
   EDMAN G, 1979, BIOL PSYCHOL, V9, P41, DOI 10.1016/0301-0511(79)90021-8
   Epstein SA, 1999, PSYCHOSOMATICS, V40, P57, DOI 10.1016/S0033-3182(99)71272-7
   FRIEDMAN M, 1959, JAMA-J AM MED ASSOC, V169, P1286, DOI 10.1001/jama.1959.03000290012005
   Godemann F, 2005, J PSYCHIATR RES, V39, P529, DOI 10.1016/j.jpsychires.2004.12.006
   Grande G, 2012, ANN BEHAV MED, V43, P299, DOI 10.1007/s12160-011-9339-0
   Hansel SL, 2010, CLIN GASTROENTEROL H, V8, P220, DOI 10.1016/j.cgh.2009.10.008
   JACOBSON GP, 1990, ARCH OTOLARYNGOL, V116, P424
   LOLAS F, 1977, NEUROPSYCHOBIOLOGY, V3, P12, DOI 10.1159/000117584
   MANNING AP, 1978, BRIT MED J, V2, P653, DOI 10.1136/bmj.2.6138.653
   Raphael KG, 2006, PAIN, V124, P117, DOI 10.1016/j.pain.2006.04.004
   Samuel DB, 2012, J PERS ASSESS, V94, P456, DOI 10.1080/00223891.2012.677885
   Sheehan DV, 1998, J CLIN PSYCHIAT, V59, P34, DOI 10.4088/JCP.09m05305whi
   Staab JP, 2007, ARCH OTOLARYNGOL, V133, P170, DOI 10.1001/archotol.133.2.170
   Staab Jeffrey P, 2012, CONTINUUM (MINNEAP MINN), V18, P1118, DOI 10.1212/01.CON.0000421622.56525.58
   Staab JP, 2005, ARCH OTOLARYNGOL, V131, P675, DOI 10.1001/archotol.131.8.675
   Staab JP, 2003, LARYNGOSCOPE, V113, P1714, DOI 10.1097/00005537-200310000-00010
   Staab JP, 2010, J VESTIBUL RES-EQUIL, V20, P172
   Tanum L, 2000, SCAND J GASTROENTERO, V35, P935
   Tanum L, 2001, J PSYCHOSOM RES, V50, P139, DOI 10.1016/S0022-3999(00)00219-1
   Tschan R, 2011, J NEUROL, V258, P104, DOI 10.1007/s00415-010-5697-y
   Weinryb RM, 2003, SCAND J GASTROENTERO, V38, P503, DOI 10.1080/00365520310002166
   ZIGMOND AS, 1983, ACTA PSYCHIAT SCAND, V67, P361, DOI 10.1111/j.1600-0447.1983.tb09716.x
NR 29
TC 94
Z9 128
U1 0
U2 27
PU PERGAMON-ELSEVIER SCIENCE LTD
PI OXFORD
PA THE BOULEVARD, LANGFORD LANE, KIDLINGTON, OXFORD OX5 1GB, ENGLAND
SN 0022-3999
EI 1879-1360
J9 J PSYCHOSOM RES
JI J. Psychosomat. Res.
PD JAN 15
PY 2014
VL 76
IS 1
BP 80
EP 83
DI 10.1016/j.jpsychores.2013.11.008
PG 4
WC Psychiatry
SC Psychiatry
GA 288DI
UT WOS:000329591800014
PM 24360146
DA 2025-12-18
ER

PT J
AU Cousins, S
   Cutfield, NJ
   Kaski, D
   Palla, A
   Seemungal, BM
   Golding, JF
   Staab, JP
   Bronstein, AM
AF Cousins, Sian
   Cutfield, Nicholas J.
   Kaski, Diego
   Palla, Antonella
   Seemungal, Barry M.
   Golding, John F.
   Staab, Jeffrey P.
   Bronstein, Adolfo M.
TI Visual Dependency and Dizziness after Vestibular Neuritis
SO PLOS ONE
LA English
DT Article
ID chronic subjective dizziness; phobic postural vertigo; term-follow-up; guinea-pig; compensation; recovery; substitution; anxiety; orientation; neuronitis
AB Symptomatic recovery after acute vestibular neuritis (VN) is variable, with around 50% of patients reporting long term vestibular symptoms; hence, it is essential to identify factors related to poor clinical outcome. Here we investigated whether excessive reliance on visual input for spatial orientation (visual dependence) was associated with long term vestibular symptoms following acute VN. Twenty-eight patients with VN and 25 normal control subjects were included. Patients were enrolled at least 6 months after acute illness. Recovery status was not a criterion for study entry, allowing recruitment of patients with a full range of persistent symptoms. We measured visual dependence with a laptop-based Rod-and-Disk Test and severity of symptoms with the Dizziness Handicap Inventory (DHI). The third of patients showing the worst clinical outcomes (mean DHI score 36-80) had significantly greater visual dependence than normal subjects (6.35 degrees error vs. 3.39 degrees respectively, p = 0.03). Asymptomatic patients and those with minor residual symptoms did not differ from controls. Visual dependence was associated with high levels of persistent vestibular symptoms after acute VN. Over-reliance on visual information for spatial orientation is one characteristic of poorly recovered vestibular neuritis patients. The finding may be clinically useful given that visual dependence may be modified through rehabilitation desensitization techniques.
C1 [Cousins, Sian; Cutfield, Nicholas J.; Kaski, Diego; Seemungal, Barry M.; Bronstein, Adolfo M.] Univ London Imperial Coll Sci Technol & Med, Charing Cross Hosp, Div Brain Sci, Neurootol Unit, London, England.
   [Palla, Antonella] Interdisciplinary Ctr Vertigo & Balance Disorders, Dept Neurol, Zurich, Switzerland.
   [Golding, John F.] Univ Westminster, Dept Psychol, London W1R 8AL, England.
   [Staab, Jeffrey P.] Mayo Clin, Dept Psychiat & Psychol, Rochester, MN USA.
C3 Imperial College London; University of Westminster; Mayo Clinic
RP Bronstein, AM (corresponding author), Univ London Imperial Coll Sci Technol & Med, Charing Cross Hosp, Div Brain Sci, Neurootol Unit, London, England.
EM a.bronstein@imperial.ac.uk
FU Medical Research Council; MRC [MC_U950770497, G0600183, MR/J004685/1] Funding Source: UKRI; Academy of Medical Sciences (AMS) [AMS-CSF3-Seemungal] Funding Source: researchfish; Medical Research Council [G0600183, MC_U950770497, MR/J004685/1] Funding Source: researchfish
CR Bergenius J, 1999, ACTA OTO-LARYNGOL, V119, P895
   Best C, 2009, NEUROSCIENCE, V164, P1579, DOI 10.1016/j.neuroscience.2009.09.034
   Brandt Thomas, 1996, NEUROLOGY, V46, P1515
   Bronstein AM, 2010, J NEUROL, V257, P183, DOI 10.1007/s00415-009-5287-z
   Bronstein AM, 1996, NEUROLOGY, V47, P651, DOI 10.1212/WNL.47.3.651
   BRONSTEIN AM, 1995, J NEUROL NEUROSUR PS, V59, P472, DOI 10.1136/jnnp.59.5.472
   BURT A, 1991, BEHAV BRAIN RES, V42, P213, DOI 10.1016/S0166-4328(05)80012-9
   Cousins S, 2013, PLOS ONE, V8, P0, DOI 10.1371/journal.pone.0061862
   Cutfield NJ, 2011, EMERG MED J, V28, P538, DOI 10.1136/emj.2010.105874
   DICHGANS J, 1972, SCIENCE, V178, P1217, DOI 10.1126/science.178.4066.1217
   Dieterich M, 2007, BRAIN, V130, P2108, DOI 10.1093/brain/awm130
   Fishman JM, 2011, COCHRANE DB SYST REV, V0, P0, DOI DOI 10.1002/14651858.CD008607.pub2
   Godemann F, 2005, J PSYCHIATR RES, V39, P529, DOI 10.1016/j.jpsychires.2004.12.006
   Godemann F, 2004, PSYCHOSOM MED, V66, P783, DOI 10.1097/01.psy.0000140004.06247.c9
   Guerraz M, 2001, BRAIN, V124, P1646, DOI 10.1093/brain/124.8.1646
   Heinrichs N, 2007, PSYCHOSOM MED, V69, P700, DOI 10.1097/PSY.0b013e318151a4dd
   Helmchen C, 2013, CHANGES RESTING STAT, V0, P0
   Helmchen C, 2011, J NEUROL NEUROSUR PS, V82, P309, DOI 10.1136/jnnp.2010.204925
   Helmchen C, 2009, ANN NY ACAD SCI, V1164, P104, DOI 10.1111/j.1749-6632.2008.03745.x
   HOPKINS A, 1989, J NEUROL NEUROSUR PS, V52, P430, DOI 10.1136/jnnp.52.4.430
   IMATE Y, 1993, ACTA OTO-LARYNGOL, V113, P463, DOI 10.3109/00016489309135846
   Jacobson Gary P, 2003, J AM ACAD AUDIOL, V14, P231
   JACOBSON GP, 1990, ARCH OTOLARYNGOL, V116, P424
   Kammerlind ASC, 2005, ACTA OTO-LARYNGOL, V125, P946, DOI 10.1080/00016480510043477
   KANAYAMA R, 1995, ACTA OTO-LARYNGOL, V0, P408
   Kapfhammer HP, 1997, ACTA NEUROL SCAND, V95, P23, DOI 10.1111/j.1600-0404.1997.tb00063.x
   Karlberg MLÅ, 2011, OTOL NEUROTOL, V32, P1140, DOI 10.1097/MAO.0b013e3182267e24
   Kim HA, 2008, NEUROLOGY, V70, P449, DOI 10.1212/01.wnl.0000297554.21221.a0
   Kitahara T, 1997, NEUROSCIENCE, V76, P571, DOI 10.1016/S0306-4522(96)00374-0
   OKINAKA Y, 1993, ACTA OTO-LARYNGOL, V0, P18
   Palla A, 2008, J NEUROL, V255, P1479, DOI 10.1007/s00415-008-0935-2
   Pavlou M, 2004, J NEUROL, V251, P983, DOI 10.1007/s00415-004-0476-2
   Pavlou M, 2006, J VESTIBUL RES-EQUIL, V16, P223
   REDFERN MS, 1994, J VESTIBUL RES-EQUIL, V4, P221
   Ris L, 1997, J PHYSIOL-LONDON, V500, P509, DOI 10.1113/jphysiol.1997.sp022037
   SCHUKNECHT HF, 1981, ANN OTO RHINOL LARYN, V90, P1
   Shupak A, 2008, OTOL NEUROTOL, V29, P368, DOI 10.1097/MAO.0b013e3181692804
   SMITH PF, 1988, BRAIN RES, V444, P295, DOI 10.1016/0006-8993(88)90938-9
   Staab JP, 2007, ARCH OTOLARYNGOL, V133, P170, DOI 10.1001/archotol.133.2.170
   Staab JP, 2014, J PSYCHOSOM RES, V76, P80, DOI 10.1016/j.jpsychores.2013.11.008
   Staab JP, 2013, SEMIN NEUROL, V33, P297, DOI 10.1055/s-0033-1356462
   Staab JP, 2004, LARYNGOSCOPE, V114, P1637, DOI 10.1097/00005537-200409000-00025
   Staab JP, 2003, LARYNGOSCOPE, V113, P1714, DOI 10.1097/00005537-200310000-00010
   Strupp M, 1998, BRAIN, V121, P677, DOI 10.1093/brain/121.4.677
   Strupp M, 2004, NEW ENGL J MED, V351, P354, DOI 10.1056/NEJMoa033280
   Tschan R, 2011, J NEUROL, V258, P104, DOI 10.1007/s00415-010-5697-y
   Wegner I, 2012, OTOLARYNG HEAD NECK, V147, P826, DOI 10.1177/0194599812457557
   WITKIN HA, 1948, J EXP PSYCHOL, V38, P603, DOI 10.1037/h0055372
   Yardley L, 1998, BRIT J GEN PRACT, V48, P1131
   ZENNOUAZOGUI Y, 1994, EXP BRAIN RES, V98, P457
NR 50
TC 116
Z9 119
U1 0
U2 19
PU PUBLIC LIBRARY SCIENCE
PI SAN FRANCISCO
PA 1160 BATTERY STREET, STE 100, SAN FRANCISCO, CA 94111 USA
SN 1932-6203
EI 
J9 PLOS ONE
JI PLoS One
PD SEP 18
PY 2014
VL 9
IS 9
BP 
EP 
DI 10.1371/journal.pone.0105426
PG 6
WC Multidisciplinary Sciences
SC Science & Technology - Other Topics
GA AQ6KR
UT WOS:000342921200005
DA 2025-12-18
ER

PT J
AU Indovina, I
   Riccelli, R
   Staab, JP
   Lacquaniti, F
   Passamonti, L
AF Indovina, Iole
   Riccelli, Roberta
   Staab, Jeffrey P.
   Lacquaniti, Francesco
   Passamonti, Luca
TI Personality traits modulate subcortical and cortical vestibular and anxiety responses to sound-evoked otolithic receptor stimulation
SO JOURNAL OF PSYCHOSOMATIC RESEARCH
LA English
DT Article
DE Anxiety; Neuroticism; Introversion; Sound-evoked vestibular stimulation; fMRI; Chronic subjective dizziness
ID dorsal raphe nucleus; chronic dizziness; postural control; balance control; facial signals; fear; motion; cortex; mechanisms; connectivity
AB Objective: Strong links between anxiety, space-motion perception, and vestibular symptoms have been recognized for decades. These connections may extend to anxiety-related personality traits. Psychophysical studies showed that high trait anxiety affected postural control and visual scanning strategies under stress. Neuroticism and introversion were identified as risk factors for chronic subjective dizziness (CSD), a common psychosomatic syndrome. This study examined possible relationships between personality traits and activity in brain vestibular networks for the first time using functional magnetic resonance imaging (fMRI). Methods: Twenty-six right-handed healthy individuals underwent fMRI during sound-evoked vestibular stimulation. Regional brain activity and functional connectivity measures were correlated with personality traits of the Five Factor Model (neuroticism, extraversion-introversion, openness, agreeableness, consciousness). Results: Neuroticism correlated positively with activity in the pons, vestibulo-cerebellum, and para-striate cortex, and negatively with activity in the supra-marginal gyrus. Neuroticism also correlated positively with connectivity between pons and amygdala, vestibulo-cerebellum and amygdala, inferior frontal gyrus and supra-marginal gyrus, and inferior frontal gyrus and para-striate cortex. Introversion correlated positively with amygdala activity and negatively with connectivity between amygdala and inferior frontal gyrus. Conclusions: Neuroticism and introversion correlated with activity and connectivity in cortical and subcortical vestibular, visual, and anxiety systems during vestibular stimulation. These personality-related changes in brain activity may represent neural correlates of threat sensitivity in posture and gaze control mechanisms in normal individuals. They also may reflect risk factors for anxiety-related morbidity in patients with vestibular disorders, including previously observed associations of neuroticism and introversion with CSD. (C) 2014 Elsevier Inc. All rights reserved.
C1 [Indovina, Iole; Lacquaniti, Francesco] IRCCS Santa Lucia Fdn, Lab Neuromotor Physiol, I-00179 Rome, Italy.
   [Indovina, Iole; Lacquaniti, Francesco] Univ Roma Tor Vergata, Ctr Space BioMed, I-00173 Rome, Italy.
   [Riccelli, Roberta] Magna Graecia Univ Catanzaro, Dept Med & Surg Sci, Catanzaro, Italy.
   [Staab, Jeffrey P.] Mayo Clin, Dept Psychiat & Psychol, Rochester, MN USA.
   [Lacquaniti, Francesco] Univ Roma Tor Vergata, Dept Syst Med, Neurosci Sect, I-00133 Rome, Italy.
   [Passamonti, Luca] Inst Bioimaging & Mol Physiol, Natl Res Council, I-88100 Catanzaro, Italy.
C3 IRCCS Santa Lucia; University of Rome Tor Vergata; Magna Graecia University of Catanzaro; Mayo Clinic; University of Rome Tor Vergata
RP Indovina, I (corresponding author), Santa Lucia Fdn, Via Ardeatina 306, I-00179 Rome, Italy.
EM i.indovina@hsantalucia.it
FU Italian Ministry of University and Research (PRIN); National Research Council
CR Adkin AL, 2000, GAIT POSTURE, V12, P87, DOI 10.1016/S0966-6362(00)00057-6
   Adkin AL, 2002, EXP BRAIN RES, V143, P160, DOI 10.1007/s00221-001-0974-8
   Akin Faith Wurm, 2003, J AM ACAD AUDIOL, V14, P500
   Angelaki DE, 2008, ANNU REV NEUROSCI, V31, P125, DOI 10.1146/annurev.neuro.31.060407.125555
   Balaban CD, 2004, BRAIN RES, V996, P126, DOI 10.1016/j.brainres.2003.10.026
   Balaban CD, 2002, PHYSIOL BEHAV, V77, P469, DOI 10.1016/S0031-9384(02)00935-6
   Balaban CD, 2001, J ANXIETY DISORD, V15, P27, DOI 10.1016/S0887-6185(00)00041-4
   Balaban CD, 2001, J ANXIETY DISORD, V15, P53, DOI 10.1016/S0887-6185(00)00042-6
   Bense S, 2001, J NEUROPHYSIOL, V85, P886, DOI 10.1152/jn.2001.85.2.886
   Best C, 2009, J NEUROL, V256, P58, DOI 10.1007/s00415-009-0038-8
   Bishop SJ, 2007, TRENDS COGN SCI, V11, P307, DOI 10.1016/j.tics.2007.05.008
   Brandt T, 1998, BRAIN, V121, P1749, DOI 10.1093/brain/121.9.1749
   Brandt T, 1999, ANN NY ACAD SCI, V871, P293, DOI 10.1111/j.1749-6632.1999.tb09193.x
   Brandt T, 1999, CURR OPIN NEUROL, V12, P1, DOI 10.1097/00019052-199902000-00001
   BRANDT T, 1986, MUNCHEN MED WOCHEN, V128, P247
   Brandt Thomas, 1996, NEUROLOGY, V46, P1515
   Brantberg K, 2009, SEMIN NEUROL, V29, P541, DOI 10.1055/s-0029-1241042
   Bremmer F, 2001, NEURON, V29, P287, DOI 10.1016/S0896-6273(01)00198-2
   Britten KH, 2008, ANNU REV NEUROSCI, V31, P389, DOI 10.1146/annurev.neuro.29.051605.112953
   Brown LA, 1997, GAIT POSTURE, V6, P89, DOI 10.1016/S0966-6362(96)01106-X
   Carpenter MG, 1999, J VESTIBUL RES-EQUIL, V9, P277
   Celestino D, 2003, ACTA OTORHINOLARYNGOL ITAL, V23, P421
   Cheng PW, 2001, ACTA OTO-LARYNGOL, V121, P935, DOI 10.1080/000164801317166817
   Cheng PW, 2001, ACTA OTO-LARYNGOL, V121, P696, DOI 10.1080/00016480152583638
   CLARK DB, 1994, AM J PSYCHIAT, V151, P1223
   Cleworth TW, 2012, GAIT POSTURE, V36, P172, DOI 10.1016/j.gaitpost.2012.02.010
   COLEBATCH JG, 1994, J NEUROL NEUROSUR PS, V57, P190, DOI 10.1136/jnnp.57.2.190
   Corbetta M, 2008, NEURON, V58, P306, DOI 10.1016/j.neuron.2008.04.017
   Costa PT, 1997, J PERS ASSESS, V68, P86, DOI 10.1207/s15327752jpa6801_7
   Davis JR, 2011, J NEUROPHYSIOL, V106, P3082, DOI 10.1152/jn.01030.2010
   Davis JR, 2009, GAIT POSTURE, V29, P275, DOI 10.1016/j.gaitpost.2008.09.006
   de Waele C, 2001, EXP BRAIN RES, V141, P541, DOI 10.1007/s00221-001-0894-7
   Deckersbach T, 2006, DEPRESS ANXIETY, V23, P133, DOI 10.1002/da.20152
   Delgado MR, 2008, NEURON, V59, P829, DOI 10.1016/j.neuron.2008.06.029
   DeYoung CG, 2009, J PERS SOC PSYCHOL, V97, P883, DOI 10.1037/a0016615
   Dimitrova A, 2002, NEUROIMAGE, V17, P240, DOI 10.1006/nimg.2002.1124
   EAGGER S, 1992, J NEUROL NEUROSUR PS, V55, P383, DOI 10.1136/jnnp.55.5.383
   Eckhardt A, 1996, LARYNGO RHINO OTOL, V75, P517, DOI 10.1055/s-2007-997625
   Eckhardt-Henn A, 2003, J ANXIETY DISORD, V17, P369, DOI 10.1016/S0887-6185(02)00226-8
   Eickhoff SB, 2005, NEUROIMAGE, V25, P1325, DOI 10.1016/j.neuroimage.2004.12.034
   Eickhoff SB, 2007, NEUROIMAGE, V36, P511, DOI 10.1016/j.neuroimage.2007.03.060
   Eickhoff SB, 2006, NEUROIMAGE, V32, P570, DOI 10.1016/j.neuroimage.2006.04.204
   Eulenburg PZ, 2012, NEUROIMAGE, V60, P162, DOI 10.1016/j.neuroimage.2011.12.032
   Fairhall SL, 2009, CEREB CORTEX, V19, P2946, DOI 10.1093/cercor/bhp064
   Friston KJ, 1997, HUM BRAIN MAPP, V5, P133, DOI 10.1002/(SICI)1097-0193(1997)5:2<133::AID-HBM7>3.0.CO;2-4
   Friston KJ, 1997, NEUROIMAGE, V6, P218, DOI 10.1006/nimg.1997.0291
   Gitelman DR, 2003, NEUROIMAGE, V19, P200, DOI 10.1016/S1053-8119(03)00058-2
   Gurvich C, 2013, BRAIN RES, V1537, P244, DOI 10.1016/j.brainres.2013.08.058
   Hainaut JP, 2011, GAIT POSTURE, V33, P604, DOI 10.1016/j.gaitpost.2011.01.017
   Halberstadt AL, 2007, NEUROSCIENCE, V147, P207, DOI 10.1016/j.neuroscience.2007.03.049
   Halberstadt AL, 2006, NEUROSCIENCE, V143, P641, DOI 10.1016/j.neuroscience.2006.08.013
   Hartley CA, 2010, NEUROPSYCHOPHARMACOL, V35, P136, DOI 10.1038/npp.2009.121
   Hooker CI, 2008, NEUROPSYCHOLOGIA, V46, P2709, DOI 10.1016/j.neuropsychologia.2008.05.005
   Hu XC, 2011, NEUROIMAGE, V54, P1994, DOI 10.1016/j.neuroimage.2010.10.024
   Hüfner K, 2011, ANN NY ACAD SCI, V1233, P177, DOI 10.1111/j.1749-6632.2011.06115.x
   Indovina I, 2004, MAGN RESON IMAGING, V22, P1477, DOI 10.1016/j.mri.2004.10.016
   Indovina I, 2005, SCIENCE, V308, P416, DOI 10.1126/science.1107961
   Indovina I, 2007, CEREB CORTEX, V17, P1701, DOI 10.1093/cercor/bhl081
   Indovina I, 2011, NEURON, V69, P563, DOI 10.1016/j.neuron.2010.12.034
   Isaradisaikul Suwicha, 2012, INT J OTOLARYNGOL, V2012, P913515, DOI 10.1155/2012/913515
   Jacob RG, 2009, J NEUROL NEUROSUR PS, V80, P74, DOI 10.1136/jnnp.2007.136432
   Janzen J, 2008, NEUROIMAGE, V42, P1508, DOI 10.1016/j.neuroimage.2008.06.026
   Kammerlind ASC, 2005, ACTA OTO-LARYNGOL, V125, P946, DOI 10.1080/00016480510043477
   Kapogiannis D, 2013, HUM BRAIN MAPP, V34, P2829, DOI 10.1002/hbm.22108
   kin FW, 2003, J AM ACAD AUDIOL, V14, P534
   Lopez C, 2012, NEUROSCIENCE, V212, P159, DOI 10.1016/j.neuroscience.2012.03.028
   Lopez C, 2011, BRAIN RES REV, V67, P119, DOI 10.1016/j.brainresrev.2010.12.002
   Milad MR, 2007, BIOL PSYCHIAT, V62, P446, DOI 10.1016/j.biopsych.2006.10.011
   Miyamoto T, 2007, NEUROSCI LETT, V423, P68, DOI 10.1016/j.neulet.2007.06.036
   Naidich TP, 2009, DUVERNOYS ATLAS HUMA, V0, P0
   Ochsner KN, 2005, TRENDS COGN SCI, V9, P242, DOI 10.1016/j.tics.2005.03.010
   OLDFIELD RC, 1971, NEUROPSYCHOLOGIA, V9, P97, DOI 10.1016/0028-3932(71)90067-4
   Passamonti L, 2009, J NEUROSCI, V29, P43, DOI 10.1523/JNEUROSCI.4966-08.2009
   Passamonti L, 2012, BIOL PSYCHIAT, V71, P36, DOI 10.1016/j.biopsych.2011.07.033
   Passamonti L, 2008, NEUROIMAGE, V43, P562, DOI 10.1016/j.neuroimage.2008.07.045
   Paulus MP, 2006, BIOL PSYCHIAT, V60, P383, DOI 10.1016/j.biopsych.2006.03.042
   Paulus MP, 2003, NEUROIMAGE, V19, P1439, DOI 10.1016/S1053-8119(03)00251-9
   Persoons P, 2003, GEN HOSP PSYCHIAT, V25, P316, DOI 10.1016/S0163-8343(03)00072-0
   Schlindwein P, 2008, NEUROIMAGE, V39, P19, DOI 10.1016/j.neuroimage.2007.08.016
   Sheehan DV, 1998, J CLIN PSYCHIAT, V59, P34, DOI 10.4088/JCP.09m05305whi
   Boleas-Aguirre MS, 2007, LARYNGOSCOPE, V117, P1474, DOI 10.1097/MLG.0b013e318065aa27
   Staab JP, 2007, ARCH OTOLARYNGOL, V133, P170, DOI 10.1001/archotol.133.2.170
   Staab JP, 2014, CURR OPIN NEUROL, V27, P118, DOI 10.1097/WCO.0000000000000055
   Staab JP, 2014, J PSYCHOSOM RES, V76, P80, DOI 10.1016/j.jpsychores.2013.11.008
   Staab JP, 2013, SEMIN NEUROL, V33, P297, DOI 10.1055/s-0033-1356462
   Staab Jeffrey P, 2012, CONTINUUM (MINNEAP MINN), V18, P1118, DOI 10.1212/01.CON.0000421622.56525.58
   Staab JP, 2005, ARCH OTOLARYNGOL, V131, P675, DOI 10.1001/archotol.131.8.675
   Staab JP, 2003, LARYNGOSCOPE, V113, P1714, DOI 10.1097/00005537-200310000-00010
   Staab JP, 2006, CURR OPIN NEUROL, V19, P41, DOI 10.1097/01.wco.0000198102.95294.1f
   Stephan T, 2005, NEUROIMAGE, V26, P721, DOI 10.1016/j.neuroimage.2005.02.049
   Sutin AR, 2009, CEREB CORTEX, V19, P2797, DOI 10.1093/cercor/bhp066
   Sylvester CM, 2012, TRENDS NEUROSCI, V35, P527, DOI 10.1016/j.tins.2012.04.012
   Tschan R, 2011, J NEUROL, V258, P104, DOI 10.1007/s00415-010-5697-y
   Tzourio-Mazoyer N, 2002, NEUROIMAGE, V15, P273, DOI 10.1006/nimg.2001.0978
   Viaud-Delmon I, 2011, PROG NEURO-PSYCHOPH, V35, P1391, DOI 10.1016/j.pnpbp.2010.09.016
   von Economo C, 2008, ATLAS OF THE CYTOARCHITECTONICS OF THE ADULT HUMAN CEREBRAL CORTEX, V0, P0
   Worsley KJ, 1996, HUM BRAIN MAPP, V4, P58, DOI 10.1002/(SICI)1097-0193(1996)4:1<58::AID-HBM4>3.0.CO;2-O
NR 97
TC 47
Z9 58
U1 0
U2 31
PU PERGAMON-ELSEVIER SCIENCE LTD
PI OXFORD
PA THE BOULEVARD, LANGFORD LANE, KIDLINGTON, OXFORD OX5 1GB, ENGLAND
SN 0022-3999
EI 1879-1360
J9 J PSYCHOSOM RES
JI J. Psychosomat. Res.
PD NOV 15
PY 2014
VL 77
IS 5
BP 391
EP 400
DI 10.1016/j.jpsychores.2014.09.005
PG 10
WC Psychiatry
SC Psychiatry
GA AT1UB
UT WOS:000344718200009
PM 25262497
DA 2025-12-18
ER

PT J
AU Staab, JP
AF Staab, Jeffrey P.
TI The influence of anxiety on ocular motor control and gaze
SO CURRENT OPINION IN NEUROLOGY
LA English
DT Review
DE fear of falling; gaze bias; social anxiety disorder (social phobia); visual dependence; visually induced unsteadiness and dizziness (visual vertigo)
ID state anxiety; vestibular dysfunction; attention; threat; avoidance; symptoms; depression; genotype; 5-httlpr; behavior
AB Purpose of reviewThe influence of anxiety on ocular motor control and gaze has received less research attention than its effects on postural control and locomotion. This review summarizes research on trait anxiety, state anxiety, anxiety disorders, ocular motor reflexes, and gaze. It applies these findings to clinical problems of visually induced unsteadiness and dizziness (VUD, also known as visual vertigo), fear of falling (FoF), and chronic subjective dizziness (CSD).Recent findingsHumans are inherently more sensitive to vertical heights than horizontal distances. Vertical height intolerance is reported by one-quarter to one-third of the general population. Humans also possess a gaze bias toward potentially threatening stimuli in the visual field, more prominent in individuals with higher versus lower trait anxiety and increased by state anxiety. This bias may drive hypervigilance-avoidance gaze patterns in patients with social anxiety disorder and specific phobias. Trait and state anxiety also appear to adversely affect gaze control, reducing gaze stability on visual targets. This may be one mechanism underlying persistent VUD and visual symptoms of CSD. Anxiety-related gaze diversion may increase gait instability in patients with FoF.SummaryAnxiety affects ocular motor reflexes and gaze control in ways that may contribute to clinically significant visual and visual-vestibular syndromes.
C1 [Staab, Jeffrey P.] Mayo Clin, Rochester, MN 55905 USA.
C3 Mayo Clinic
RP Staab, JP (corresponding author), Mayo Clin, Dept Psychiat & Psychol, 200 1st St SW, Rochester, MN 55905 USA.
EM staab.jeffrey@mayo.edu
CR Agarwal K, 2012, J NEUROL, V259, P1117, DOI 10.1007/s00415-011-6311-7
   Armstrong T, 2012, CLIN PSYCHOL REV, V32, P704, DOI 10.1016/j.cpr.2012.09.004
   Aue T, 2013, FRONT HUM NEUROSCI, V7, P0, DOI 10.3389/fnhum.2013.00194
   Avineri E, 2012, ACCIDENT ANAL PREV, V44, P30, DOI 10.1016/j.aap.2010.11.028
   Bes A, 2013, CEPHALALGIA, V33, P629, DOI 10.1177/0333102413485658
   Brady RA, 2012, EXP BRAIN RES, V220, P1, DOI 10.1007/s00221-012-3109-5
   BRONSTEIN AM, 1995, J NEUROL NEUROSUR PS, V59, P472, DOI 10.1136/jnnp.59.5.472
   Brown GW, 2013, DEPRESS ANXIETY, V30, P5, DOI 10.1002/da.21982
   Caldirola D, 2011, PSYCHIAT RES, V187, P387, DOI 10.1016/j.psychres.2010.05.012
   Causer J, 2011, EMOTION, V11, P595, DOI 10.1037/a0023225
   Cuturi LF, 2013, PLOS ONE, V8, P0, DOI 10.1371/journal.pone.0056862
   DHondt F, 2014, J AFFECT DISORDERS, V152, P91, DOI 10.1016/j.jad.2013.05.051
   Ferneyhough E, 2013, COGNITION EMOTION, V27, P166, DOI 10.1080/02699931.2012.689953
   Grabe HJ, 2012, AM J MED GENET B, V159B, P298, DOI 10.1002/ajmg.b.32027
   Hueweler R, 2009, BEHAV RES THER, V47, P345, DOI 10.1016/j.brat.2009.01.011
   Huppert D, 2013, J NEUROL, V260, P597, DOI 10.1007/s00415-012-6685-1
   Jacob RG, 2009, J NEUROL NEUROSUR PS, V80, P74, DOI 10.1136/jnnp.2007.136432
   Kattoulas E, 2011, EXP BRAIN RES, V215, P219, DOI 10.1007/s00221-011-2888-4
   Laretzaki G, 2011, BIOL PSYCHOL, V86, P330, DOI 10.1016/j.biopsycho.2011.01.005
   McTeague LM, 2011, NEUROIMAGE, V54, P1615, DOI 10.1016/j.neuroimage.2010.08.080
   Pavlou M, 2012, J VESTIBUL RES-EQUIL, V22, P273, DOI 10.3233/VES-120462
   Pavlou M, 2013, NEUROREHAB NEURAL RE, V27, P208, DOI 10.1177/1545968312461715
   Pavlou M, 2011, GAIT POSTURE, V33, P113, DOI 10.1016/j.gaitpost.2010.10.085
   Quigley L, 2012, COGNITION EMOTION, V26, P1390, DOI 10.1080/02699931.2012.662892
   Rector NA, 2012, PSYCHIAT RES, V199, P131, DOI 10.1016/j.psychres.2012.04.027
   Redfern MS, 2007, J ANXIETY DISORD, V21, P704, DOI 10.1016/j.janxdis.2006.09.002
   Richards HJ, 2012, COGNITION EMOTION, V26, P934, DOI 10.1080/02699931.2011.630990
   Slaboda JC, 2012, J NEUROL, V259, P2664, DOI 10.1007/s00415-012-6566-7
   Staab JP, 2013, SEMIN NEUROL, V33, P297, DOI 10.1055/s-0033-1356462
   Staab Jeffrey P, 2012, CONTINUUM (MINNEAP MINN), V18, P1118, DOI 10.1212/01.CON.0000421622.56525.58
   Stamps AE, 2012, PERCEPT MOTOR SKILL, V114, P709, DOI 10.2466/24.20.27.PMS.114.3.709-716
   Stefanucci JK, 2009, J EXP PSYCHOL HUMAN, V35, P424, DOI 10.1037/a0013894
   Stevens S, 2011, J BEHAV THER EXP PSY, V42, P219, DOI 10.1016/j.jbtep.2010.11.001
   Stollstorff M, 2013, FRONT HUM NEUROSCI, V7, P0, DOI 10.3389/fnhum.2013.00327
   Tarnutzer AA, 2012, J VESTIBUL RES-EQUIL, V22, P41, DOI 10.3233/VES-2011-0436
   Terburg D, 2012, EMOTION, V12, P666, DOI 10.1037/a0027201
   Thomas CL, 2013, J ANXIETY DISORD, V27, P447, DOI 10.1016/j.janxdis.2013.05.005
   Waters AM, 2012, J ANXIETY DISORD, V26, P737, DOI 10.1016/j.janxdis.2012.06.002
   Weeks JW, 2013, DEPRESS ANXIETY, V30, P749, DOI 10.1002/da.22146
   Winkler PA, 2009, OPTOMETRY, V80, P502, DOI 10.1016/j.optm.2009.01.014
   Xie PX, 2012, AM J MED GENET B, V159B, P644, DOI 10.1002/ajmg.b.32068
   Young WR, 2012, PLOS ONE, V7, P0, DOI 10.1371/journal.pone.0049765
   Young WR, 2012, J GERONTOL B-PSYCHOL, V67, P43, DOI 10.1093/geronb/gbr074
NR 43
TC 55
Z9 71
U1 1
U2 38
PU LIPPINCOTT WILLIAMS & WILKINS
PI PHILADELPHIA
PA TWO COMMERCE SQ, 2001 MARKET ST, PHILADELPHIA, PA 19103 USA
SN 1350-7540
EI 1473-6551
J9 CURR OPIN NEUROL
JI Curr. Opin. Neurol.
PD FEB 15
PY 2014
VL 27
IS 1
BP 118
EP 124
DI 10.1097/WCO.0000000000000055
PG 7
WC Clinical Neurology; Neurosciences
SC Neurosciences & Neurology
GA AG8CE
UT WOS:000335645500018
PM 24335800
DA 2025-12-18
ER

PT J
AU Eggers, SDZ
   Neff, BA
   Shepard, NT
   Staab, JP
AF Eggers, Scott D. Z.
   Neff, Brian A.
   Shepard, Neil T.
   Staab, Jeffrey P.
TI Comorbidities in vestibular migraine
SO JOURNAL OF VESTIBULAR RESEARCH-EQUILIBRIUM & ORIENTATION
LA English
DT Article
DE Vestibular migraine; comorbidity; epidemiology; validation; diagnostic criteria
ID benign paroxysmal vertigo; menieres-disease; motion sickness; recurrent vertigo; episodic vertigo; dizziness; anxiety; symptoms; prevalence; disorders
AB A growing body of clinical and epidemiological evidence supports a specific relationship between vestibular symptoms and migraine. Without a biomarker or complete understanding of pathophysiology, diagnosis of vestibular migraine (VM) currently depends upon symptoms in two dimensions: episodic vestibular symptoms temporally related to migraine symptoms. The Barany Society and the International Headache Society have recently developed consensus diagnostic criteria. However, many issues remain unsettled, including the type, duration, and timing of vestibular symptoms related to headache that should be required for diagnosing VM. This paper focuses on the challenging third dimension of comorbidity, a frequent cause of diagnostic uncertainty that may confound clinical application and research validation of VM criteria. Several other neurotologic conditions occur more frequently in migraineurs than controls, including benign paroxysmal positional vertigo, Meniere's disease, and motion sickness. Patients with VM also have high rates of chronic subjective dizziness, which may be associated with anxious, introverted temperaments that can affect clinical presentation and treatment response. Broadly inclusive studies of well-characterized patients with other neurotologic and psychiatric comorbidities are needed to fully understand how vestibular symptoms and migraine interact in order to truly validate vestibular migraine, distill its essential features, define its boundaries, and characterize overlapping comorbidities.
C1 [Eggers, Scott D. Z.] Mayo Clin, Dept Neurol, Rochester, MN 55905 USA.
   [Neff, Brian A.] Mayo Clin, Dept Otorhinolaryngol, Rochester, MN 55905 USA.
   Mayo Clin, Div Audiol, Rochester, MN 55905 USA.
   [Staab, Jeffrey P.] Mayo Clin, Dept Psychiat & Psychol, Rochester, MN 55905 USA.
C3 Mayo Clinic; Mayo Clinic; Mayo Clinic; Mayo Clinic
RP Eggers, SDZ (corresponding author), Mayo Clin, Dept Neurol, 200 First St SW, Rochester, MN 55905 USA.
EM eggers.scott@mayo.edu
CR Balaban CD, 2001, J ANXIETY DISORD, V15, P27, DOI 10.1016/S0887-6185(00)00041-4
   Balabann CD, 2011, EXPERT REV NEUROTHER, V11, P379, DOI 10.1586/ern.11.19
   BARABAS G, 1983, PEDIATRICS, V72, P188
   BASSER LS, 1964, BRAIN, V87, P141, DOI 10.1093/brain/87.1.141
   Bes A, 2013, CEPHALALGIA, V33, P629, DOI 10.1177/0333102413485658
   BICKERSTAFF ER, 1961, LANCET, V1, P15
   Bisdorff A, 2009, J VESTIBUL RES-EQUIL, V19, P1, DOI 10.3233/VES-2009-0343
   BRANDT T, 1986, MUNCHEN MED WOCHEN, V128, P247
   Brandt Thomas, 1996, NEUROLOGY, V46, P1515
   Brantberg K, 2005, ACTA OTO-LARYNGOL, V125, P276, DOI 10.1080/00016480510003165
   Bronstein A, 2005, NEUROL CLIN, V23, P705, DOI 10.1016/j.ncl.2005.01.004
   Casani AP, 2009, OTOL NEUROTOL, V30, P961, DOI 10.1097/MAO.0b013e3181b4e780
   Cass SP, 1997, ANN OTO RHINOL LARYN, V106, P182, DOI 10.1177/000348949710600302
   Cha YH, 2007, ACTA OTO-LARYNGOL, V127, P1241, DOI 10.1080/00016480701242469
   Cha YH, 2009, CEPHALALGIA, V29, P550, DOI 10.1111/j.1468-2982.2008.01770.x
   Cha YH, 2008, OTOL NEUROTOL, V29, P93, DOI 10.1097/mao.0b013e31815c2abb
   CUTRER FM, 1992, HEADACHE, V32, P300, DOI 10.1111/j.1526-4610.1992.hed3206300.x
   Dieterich M, 1999, J NEUROL, V246, P883, DOI 10.1007/s004150050478
   DRACHMAN DA, 1972, NEUROLOGY, V22, P323, DOI 10.1212/WNL.22.4.323
   Drigo P, 2001, BRAIN DEV-JPN, V23, P38, DOI 10.1016/S0387-7604(01)00175-9
   Drossman DA, 2006, GASTROENTEROLOGY, V130, P1377, DOI 10.1053/j.gastro.2006.03.008
   Drummond PD, 2005, HEADACHE, V45, P653, DOI 10.1111/j.1526-4610.2005.05132.x
   Drummond PD, 2005, NEUROLOGY, V65, P620, DOI 10.1212/01.wnl.0000172339.15577.a6
   Eggers SDZ, 2011, OTOL NEUROTOL, V32, P1144, DOI 10.1097/MAO.0b013e31822a1c67
   FENICHEL GM, 1967, J PEDIATR-US, V71, P114, DOI 10.1016/S0022-3476(67)80239-7
   Furman JM, 2005, J NEUROL NEUROSUR PS, V76, P1, DOI 10.1136/jnnp.2004.048926
   Furman JM, 2013, LANCET NEUROL, V12, P706, DOI 10.1016/S1474-4422(13)70107-8
   Godemann F, 2005, J PSYCHIATR RES, V39, P529, DOI 10.1016/j.jpsychires.2004.12.006
   Ishiyama A, 2000, ANN OTO RHINOL LARYN, V109, P377, DOI 10.1177/000348940010900407
   JACOB RG, 1993, J PSYCHOPATHOL BEHAV, V15, P299, DOI 10.1007/BF00965035
   Johnson GD, 1998, LARYNGOSCOPE, V108, P1, DOI 10.1097/00005537-199801001-00001
   KAYAN A, 1984, BRAIN, V107, P1123, DOI 10.1093/brain/107.4.1123
   Kim JS, 1998, AM J MED GENET, V79, P148, DOI 10.1002/(SICI)1096-8628(19980901)79:2<148::AID-AJMG11>3.0.CO;2-J
   KOENIGSBERGER MR, 1968, NEUROLOGY, V18, P301
   KURITZKY A, 1981, HEADACHE, V21, P227, DOI 10.1111/j.1526-4610.1981.hed2105227.x
   Lee H, 2002, NEUROL RES, V24, P663, DOI 10.1179/016164102101200726
   Lempert T, 2012, J VESTIBUL RES-EQUIL, V22, P167, DOI 10.3233/VES-2012-0453
   Lempert T, 2009, J NEUROL, V256, P333, DOI 10.1007/s00415-009-0149-2
   LIVEING E, 1873, MEGIM SICK HEADACHE, V0, P0
   Longstreth GF, 2006, GASTROENTEROLOGY, V130, P1480, DOI 10.1053/j.gastro.2005.11.061
   Marcelli V, 2005, BRAIN DEV, V0, P0
   MONSELL EM, 1995, OTOLARYNG HEAD NECK, V113, P181, DOI 10.1016/S0194-5998(95)70102-8
   Neff BA, 2012, OTOL NEUROTOL, V33, P1235, DOI 10.1097/MAO.0b013e31825d644a
   Neuhauser H, 2004, CEPHALALGIA, V24, P83, DOI 10.1111/j.1468-2982.2004.00662.x
   Neuhauser H, 2001, NEUROLOGY, V56, P436, DOI 10.1212/WNL.56.4.436
   Neuhauser HK, 2006, NEUROLOGY, V67, P1028, DOI 10.1212/01.wnl.0000237539.09942.06
   Neuhauser HK, 2005, NEUROLOGY, V65, P898, DOI 10.1212/01.wnl.0000175987.59991.3d
   Oh AK, 2001, AM J MED GENET, V100, P287, DOI 10.1002/ajmg.1294
   PARKER W, 1995, ARCH OTOLARYNGOL, V121, P377
   Phillips J, 2010, HEADACHE, V50, P1362, DOI 10.1111/j.1526-4610.2010.01745.x
   Radtke A, 2002, NEUROLOGY, V59, P1700, DOI 10.1212/01.WNL.0000036903.22461.39
   Radtke A, 2011, CEPHALALGIA, V31, P906, DOI 10.1177/0333102411405228
   Ruckenstein MJ, 2009, OTOLARYNG CLIN N AM, V42, P71, DOI 10.1016/j.otc.2008.09.011
   Salhofer S, 2010, CEPHALALGIA, V30, P821, DOI 10.1177/0333102409360676
   Savundra PA, 1997, CEPHALALGIA, V17, P505, DOI 10.1046/j.1468-2982.1997.1704505.x
   SLATER R, 1979, J NEUROL NEUROSUR PS, V42, P363, DOI 10.1136/jnnp.42.4.363
   Boleas-Aguirre MS, 2007, LARYNGOSCOPE, V117, P1474, DOI 10.1097/MLG.0b013e318065aa27
   SORGE F, 1988, CEPHALALGIA, V8, P1, DOI 10.1046/j.1468-2982.1988.0801001.x
   Staab JP, 2007, ARCH OTOLARYNGOL, V133, P170, DOI 10.1001/archotol.133.2.170
   Staab JP, 2014, CURR OPIN NEUROL, V27, P118, DOI 10.1097/WCO.0000000000000055
   Staab JP, 2014, J PSYCHOSOM RES, V76, P80, DOI 10.1016/j.jpsychores.2013.11.008
   Staab JP, 2013, SEMIN NEUROL, V33, P297, DOI 10.1055/s-0033-1356462
   Staab Jeffrey P, 2012, CONTINUUM (MINNEAP MINN), V18, P1118, DOI 10.1212/01.CON.0000421622.56525.58
   Staab JP, 2011, J VESTIBUL RES-EQUIL, V21, P331, DOI 10.3233/VES-2011-0426
   Staab JP, 2003, LARYNGOSCOPE, V113, P1714, DOI 10.1097/00005537-200310000-00010
   Staab JP, 2006, CURR OPIN NEUROL, V19, P41, DOI 10.1097/01.wco.0000198102.95294.1f
   Uneri Alev, 2004, EAR NOSE THROAT J, V83, P814
   Vitkovic J, 2008, AUDIOL NEURO-OTOL, V13, P113, DOI 10.1159/000111783
   von Brevern M, 2005, BRAIN, V128, P365, DOI 10.1093/brain/awh351
   von Brevern M, 2011, J VESTIBUL RES-EQUIL, V21, P299, DOI 10.3233/VES-2011-0423
   von Brevern M, 2011, HEADACHE, V51, P308, DOI 10.1111/j.1526-4610.2010.01834.x
   Vukovic V, 2007, HEADACHE, V47, P1427, DOI 10.1111/j.1526-4610.2007.00939.x
NR 72
TC 24
Z9 30
U1 2
U2 14
PU IOS PRESS
PI AMSTERDAM
PA NIEUWE HEMWEG 6B, 1013 BG AMSTERDAM, NETHERLANDS
SN 0957-4271
EI 1878-6464
J9 J VESTIBUL RES-EQUIL
JI J. Vestib. Res.-Equilib. Orientat.
PD JUN 15
PY 2014
VL 24
IS 5-6
BP 387
EP 395
DI 10.3233/VES-140525
PG 9
WC Neurosciences; Otorhinolaryngology
SC Neurosciences & Neurology; Otorhinolaryngology
GA AX5OL
UT WOS:000346976100009
PM 25564081
DA 2025-12-18
ER

PT J
AU Goto, F
   Tsutsumi, T
   Ogawa, K
AF Goto, Fumiyuki
   Tsutsumi, Tomoko
   Ogawa, Kaoru
TI Successful treatment of relapsed Meniere's disease using selective serotonin reuptake inhibitors: A report of three cases
SO EXPERIMENTAL AND THERAPEUTIC MEDICINE
LA English
DT Article
DE Meniere's disease; serotonin selective reuptake inhibitors
ID endolymphatic sac; dizziness
AB Patients with Meniere's disease who have relapsed following endolymphatic sac surgery (EDS) or intratympanic gentamicin injection are occasionally treated with intratympanic gentamicin injections or revision surgery. However, there is a potential link between Meniere's disease and anxiety or depression. The use of serotonin selective reuptake inhibitors (SSRIs) is likely be beneficial in the treatment of patients with Meniere's disease. The aim of this report is to describe the benefits of SSRIs in patients with relapsed Meniere's disease. Over the course of two years, three patients were treated for symptoms associated with Meniere's disease with an SSRI (sertraline), with the complete resolution, or significant improvement, of symptoms. In these cases, the SSRI may have treated the associated morbidity and not Meniere's disease itself. Meniere's disease that appears to be resistant to typical otological treatment may not be just Meniere's disease. Meniere's disease may co-exist with three other conditions that are able to cause vestibular symptoms and respond to SSRIs: migraine-associated vertigo (MAV), panic disorders and chronic subjective dizziness (CSD).
C1 [Goto, Fumiyuki] Tokyo Med Ctr, Natl Hosp Org, Dept Otolaryngol, Tokyo 1520021, Japan.
   [Goto, Fumiyuki; Ogawa, Kaoru] Keio Univ, Dept Otorhinolaryngol, Tokyo 1608520, Japan.
   [Tsutsumi, Tomoko] Hino Municipal Hosp, Dept Otorhinolaryngol, Tokyo 1910062, Japan.
C3 Keio University
RP Goto, F (corresponding author), Tokyo Med Ctr, Natl Hosp Org, Dept Otolaryngol, Meguro Ku, 2-5-1 Higashigaoka, Tokyo 1520021, Japan.
EM amifumi@bc5.so-net.ne.jp
FU Ministry of Education, Culture, Sports, Science and Technology (MEXT) [23592494]; Grants-in-Aid for Scientific Research [23592494] Funding Source: KAKEN
CR [Anonymous], 2000, DIAGN STAT MAN MENT, V0, P0, DOI DOI 10.1176/APPI.BOOKS.9780890423349
   Eklund S, 1999, AURIS NASUS LARYNX, V26, P427, DOI 10.1016/S0385-8146(99)00022-X
   Gouveris H, 2005, ACTA OTO-LARYNGOL, V125, P1180, DOI 10.1080/00016480510043909
   Hayashi K, 2010, BIOSCI TRENDS, V4, P72
   Kitahara T, 2009, OTOL NEUROTOL, V30, P812, DOI 10.1097/MAO.0b013e3181b11db5
   MONSELL EM, 1995, OTOLARYNG HEAD NECK, V113, P181, DOI 10.1016/S0194-5998(95)70102-8
   Neuhauser H, 2001, NEUROLOGY, V56, P436, DOI 10.1212/WNL.56.4.436
   Overton Marcia, 2003, AUST FAM PHYSICIAN, V32, P8
   Boleas-Aguirre MS, 2007, LARYNGOSCOPE, V117, P1474, DOI 10.1097/MLG.0b013e318065aa27
   Staab JP, 2003, LARYNGOSCOPE, V113, P1714, DOI 10.1097/00005537-200310000-00010
   Staab JP, 2002, ARCH OTOLARYNGOL, V128, P554, DOI 10.1001/archotol.128.5.554
   Wetmore SJ, 2008, ARCH OTOLARYNGOL, V134, P1144, DOI 10.1001/archotol.134.11.1144
NR 12
TC 6
Z9 10
U1 0
U2 9
PU SPANDIDOS PUBL LTD
PI ATHENS
PA POB 18179, ATHENS, 116 10, GREECE
SN 1792-0981
EI 1792-1015
J9 EXP THER MED
JI Exp. Ther. Med.
PD FEB 15
PY 2014
VL 7
IS 2
BP 488
EP 490
DI 10.3892/etm.2013.1412
PG 3
WC Medicine, Research & Experimental
SC Research & Experimental Medicine
GA AC7EU
UT WOS:000332690900036
PM 24396431
DA 2025-12-18
ER
