# Supplementary material for: Evolution of Research on Persistent Postural-Perceptual Dizziness: A Bibliometric and Visualization Analysis from 1994 to 2025
Source: Audiol Res. 2026 Apr 1;16(2):52. doi: 10.3390/audiolres16020052 (PMC13113745; doi:10.3390/audiolres16020052)
Supplement: Supplementary file 1 [file audiolres-16-00052-s001.zip › results/output/download2015u11.txt]

PT J
AU Indovina, I
   Riccelli, R
   Chiarella, G
   Petrolo, C
   Augimeri, A
   Giofrè, L
   Lacquaniti, F
   Staab, JP
   Passamonti, L
AF Indovina, Iole
   Riccelli, Roberta
   Chiarella, Giuseppe
   Petrolo, Claudio
   Augimeri, Antonio
   Giofre, Laura
   Lacquaniti, Francesco
   Staab, Jeffrey P.
   Passamonti, Luca
TI Role of the Insula and Vestibular System in Patients with Chronic Subjective Dizziness: An fMRI Study Using Sound-Evoked Vestibular Stimulation
SO FRONTIERS IN BEHAVIORAL NEUROSCIENCE
LA English
DT Article
DE sound-evoked vestibular stimulation; STBs; fMRI; chronic subjective dizziness; CSD; insula; hippocampus
ID functional connectivity; myogenic potentials; self-motion; personality-traits; anxiety disorder; facial signals; tone bursts; human brain; cortex; hippocampal
AB Chronic subjective dizziness (CSD) is a common vestibular disorder characterized by persistent non vertiginous dizziness, unsteadiness, and heightened sensitivity to motion stimuli that may last for months to years after events that cause acute vestibular symptoms or disrupt balance. CSD is not associated with abnormalities of basic vestibular or oculomotor reflexes. Rather, it is thought to arise from persistent use of high threat postural control strategies and greater reliance on visual cues for spatial orientation (i.e., visual dependence), long after triggering events resolve. Anxiety-related personality traits confer vulnerability to CSD. Anomalous interactions between the central vestibular system and neural structures related to anxiety may sustain it. Vestibular- and anxiety related processes overlap in the brain, particularly in the insula and hippocampus. Alterations in activity and connectivity in these brain regions in response to vestibular stimuli may be the neural basis of CSD. We examined this hypothesis by comparing brain activity from 18 patients with CSD and 18 healthy controls measured by functional magnetic resonance imaging during loud short tone bursts, which are auditory stimuli that evoke robust vestibular responses. Relative to controls, patients with CSD showed reduced activations to sound-evoked vestibular stimulation in the parieto-insular vestibular cortex (PIVC) including the posterior insula, and in the anterior insula, inferior frontal gyrus, hippocampus, and anterior cingulate cortex. Patients with CSD also showed altered connectivity between the anterior insula and PIVC, anterior insula and middle occipital cortex, hippocampus and PIVC, and anterior cingulate cortex and PIVC. We conclude that reduced activation in PIVC, hippocampus, anterior insula, inferior frontal gyrus, and anterior cingulate cortex, as well as connectivity changes among these regions, may be linked to long-term vestibular symptoms in patients with CSD. Furthermore, altered connectivity between the anterior insula and middle occipital cortex may underlie the greater reliance on visual cues for spatial orientation in CSD patients relative to controls.
C1 [Indovina, Iole; Lacquaniti, Francesco] Univ Rome Tor Vercrata, Ctr Space BioMed, Rome, Italy.
   [Indovina, Iole; Lacquaniti, Francesco] IRCCS Santa Lucia Fdn, Lab Neuromotor Physiol, Rome, Italy.
   [Riccelli, Roberta; Augimeri, Antonio; Giofre, Laura] Magna Graecia Univ Catanzaro, Dept Med & Surg Sci, Catanzaro, Italy.
   [Chiarella, Giuseppe; Petrolo, Claudio] Magna Graecia Univ Catanzaro, Dept Expt & Clin Med, Catanzaro, Italy.
   [Lacquaniti, Francesco] Univ Roma Tor Vergata, Dept Syst Med, Rome, Italy.
   [Staab, Jeffrey P.] Mayo Clin, Dept Psychiat & Psychol, Rochester, MN USA.
   [Passamonti, Luca] CNR, Inst Bioimaging & Med Physiol, Catanzaro, Italy.
   [Passamonti, Luca] Univ Cambridge, Dept Clin Neurosci, Cambridge, England.
C3 IRCCS Santa Lucia; Magna Graecia University of Catanzaro; Magna Graecia University of Catanzaro; University of Rome Tor Vergata; Mayo Clinic; Consiglio Nazionale delle Ricerche (CNR); University of Cambridge
RP Indovina, I (corresponding author), Univ Rome Tor Vercrata, Ctr Space BioMed, Rome, Italy.
EM i.indovina@hsantalucia.it; lp337@medschl.cam.ac.uk
FU Italian Ministry of University and Research (PRIN grant) [2010MEENE7_002]; National Research Council, Italian Space Agency (COREA grant) [2013-084-R.0]
CR Akin Faith Wurm, 2003, J AM ACAD AUDIOL, V14, P500
   Almashaikhi T, 2014, HUM BRAIN MAPP, V35, P5279, DOI 10.1002/hbm.22549
   Almashaikhi T, 2014, HUM BRAIN MAPP, V35, P2779, DOI 10.1002/hbm.22366
   Alvarez RP, 2008, J NEUROSCI, V28, P6211, DOI 10.1523/JNEUROSCI.1246-08.2008
   Balaban CD, 2001, J ANXIETY DISORD, V15, P53, DOI 10.1016/S0887-6185(00)00042-6
   Baldi E, 2015, NEUROSCI BIOBEHAV R, V53, P160, DOI 10.1016/j.neubiorev.2015.04.003
   Bense S, 2001, J NEUROPHYSIOL, V85, P886, DOI 10.1152/jn.2001.85.2.886
   Blanke O, 2002, NATURE, V419, P269, DOI 10.1038/419269a
   Bottini G, 2001, BRAIN, V124, P1182, DOI 10.1093/brain/124.6.1182
   Brandt T, 1998, BRAIN, V121, P1749, DOI 10.1093/brain/121.9.1749
   Brandt T, 1999, ANN NY ACAD SCI, V871, P293, DOI 10.1111/j.1749-6632.1999.tb09193.x
   Brandt T, 1999, CURR OPIN NEUROL, V12, P1, DOI 10.1097/00019052-199902000-00001
   Cardin V, 2010, CEREB CORTEX, V20, P1964, DOI 10.1093/cercor/bhp268
   Cheng PW, 2001, ACTA OTO-LARYNGOL, V121, P935, DOI 10.1080/000164801317166817
   Cheng PW, 2001, ACTA OTO-LARYNGOL, V121, P696, DOI 10.1080/00016480152583638
   COLEBATCH JG, 1994, J NEUROL NEUROSUR PS, V57, P190, DOI 10.1136/jnnp.57.2.190
   Costa PT, 1997, J PERS ASSESS, V68, P86, DOI 10.1207/s15327752jpa6801_7
   Cousins S, 2014, PLOS ONE, V9, P0, DOI 10.1371/journal.pone.0105426
   Craig AD, 2009, NAT REV NEUROSCI, V10, P59, DOI 10.1038/nrn2555
   Deen B, 2011, CEREB CORTEX, V21, P1498, DOI 10.1093/cercor/bhq186
   Dieterich M, 2015, ANN NY ACAD SCI, V1343, P10, DOI 10.1111/nyas.12585
   Dimitrova A, 2002, NEUROIMAGE, V17, P240, DOI 10.1006/nimg.2002.1124
   Etkin A, 2007, AM J PSYCHIAT, V164, P1476, DOI 10.1176/appi.ajp.2007.07030504
   Eulenburg PZ, 2013, NEUROIMAGE, V83, P75, DOI 10.1016/j.neuroimage.2013.06.057
   Eulenburg PZ, 2012, NEUROIMAGE, V60, P162, DOI 10.1016/j.neuroimage.2011.12.032
   Friston KJ, 1997, HUM BRAIN MAPP, V5, P133, DOI 10.1002/(SICI)1097-0193(1997)5:2<133::AID-HBM7>3.0.CO;2-4
   Friston KJ, 1997, NEUROIMAGE, V6, P218, DOI 10.1006/nimg.1997.0291
   FURMAN JMR, 1993, ACTA OTO-LARYNGOL, V113, P3, DOI 10.3109/00016489309135759
   Gitelman DR, 2003, NEUROIMAGE, V19, P200, DOI 10.1016/S1053-8119(03)00058-2
   Godemann F, 2005, J PSYCHIATR RES, V39, P529, DOI 10.1016/j.jpsychires.2004.12.006
   Grillon C, 2002, BIOL PSYCHIAT, V52, P958, DOI 10.1016/S0006-3223(02)01665-7
   Gu XS, 2013, J COMP NEUROL, V521, P3371, DOI 10.1002/cne.23368
   Guldin WO, 1998, TRENDS NEUROSCI, V21, P254, DOI 10.1016/S0166-2236(97)01211-3
   Heinrichs N, 2007, PSYCHOSOM MED, V69, P700, DOI 10.1097/PSY.0b013e318151a4dd
   Hitier M, 2014, FRONT INTEGR NEUROSC, V8, P0, DOI 10.3389/fnint.2014.00059
   Hüfner K, 2011, ANN NY ACAD SCI, V1233, P177, DOI 10.1111/j.1749-6632.2011.06115.x
   Indovina I, 2005, SCIENCE, V308, P416, DOI 10.1126/science.1107961
   Indovina I, 2015, EXP BRAIN RES, V233, P2365, DOI 10.1007/s00221-015-4306-9
   Indovina I, 2014, J PSYCHOSOM RES, V77, P391, DOI 10.1016/j.jpsychores.2014.09.005
   Indovina I, 2013, NEUROIMAGE, V71, P114, DOI 10.1016/j.neuroimage.2013.01.005
   Indovina I, 2011, NEURON, V69, P563, DOI 10.1016/j.neuron.2010.12.034
   Isnard J, 2004, EPILEPSIA, V45, P1079, DOI 10.1111/j.0013-9580.2004.68903.x
   JACOBSON GP, 1990, ARCH OTOLARYNGOL, V116, P424
   Janzen J, 2008, NEUROIMAGE, V42, P1508, DOI 10.1016/j.neuroimage.2008.06.026
   Ji JZ, 2007, HIPPOCAMPUS, V17, P749, DOI 10.1002/hipo.20331
   Kalisch R, 2006, J NEUROSCI, V26, P9503, DOI 10.1523/JNEUROSCI.2021-06.2006
   Kolster H, 2010, J NEUROSCI, V30, P9801, DOI 10.1523/JNEUROSCI.2069-10.2010
   Kriegeskorte N, 2009, NAT NEUROSCI, V12, P535, DOI 10.1038/nn.2303
   Kroenke K, 2001, J GEN INTERN MED, V16, P606, DOI 10.1046/j.1525-1497.2001.016009606.x
   Lacquaniti F, 2013, FRONT INTEGR NEUROSC, V7, P0, DOI 10.3389/fnint.2013.00101
   LeDoux JE, 2000, ANNU REV NEUROSCI, V23, P155, DOI 10.1146/annurev.neuro.23.1.155
   Lopez C, 2012, NEUROSCIENCE, V212, P159, DOI 10.1016/j.neuroscience.2012.03.028
   Lopez C, 2011, BRAIN RES REV, V67, P119, DOI 10.1016/j.brainresrev.2010.12.002
   Maes L, 2009, CLIN NEUROPHYSIOL, V120, P594, DOI 10.1016/j.clinph.2008.11.027
   Maffei V, 2015, NEUROIMAGE, V104, P221, DOI 10.1016/j.neuroimage.2014.10.006
   Maffei V, 2010, J NEUROPHYSIOL, V103, P360, DOI 10.1152/jn.00892.2009
   Mazzola L, 2014, ANN NEUROL, V76, P609, DOI 10.1002/ana.24252
   Nguyen DK, 2009, EPILEPSIA, V50, P510, DOI 10.1111/j.1528-1167.2008.01758.x
   OLDFIELD RC, 1971, NEUROPSYCHOLOGIA, V9, P97, DOI 10.1016/0028-3932(71)90067-4
   Papathanasiou ES, 2014, CLIN NEUROPHYSIOL, V125, P658, DOI 10.1016/j.clinph.2013.11.042
   Passamonti L, 2009, J NEUROSCI, V29, P43, DOI 10.1523/JNEUROSCI.4966-08.2009
   Passamonti L, 2012, BIOL PSYCHIAT, V71, P36, DOI 10.1016/j.biopsych.2011.07.033
   Passamonti L, 2008, NEUROIMAGE, V43, P562, DOI 10.1016/j.neuroimage.2008.07.045
   PENFIELD W, 1957, ANN OTOL RHINOL LARYNGOL, V66, P691
   Roberts DC, 2011, CURR BIOL, V21, P1635, DOI 10.1016/j.cub.2011.08.029
   Rosengren SM, 2010, CLIN NEUROPHYSIOL, V121, P636, DOI 10.1016/j.clinph.2009.10.016
   Schlindwein P, 2008, NEUROIMAGE, V39, P19, DOI 10.1016/j.neuroimage.2007.08.016
   Seeley WW, 2007, J NEUROSCI, V27, P2349, DOI 10.1523/JNEUROSCI.5587-06.2007
   Sheehan DV, 1998, J CLIN PSYCHIAT, V59, P34, DOI 10.4088/JCP.09m05305whi
   Shinder ME, 2014, J NEUROPHYSIOL, V111, P2445, DOI 10.1152/jn.00731.2013
   Shinder ME, 2010, J VESTIBUL RES-EQUIL, V20, P3, DOI 10.3233/VES-2010-0344
   Spielberg JM, 2015, BIOL PSYCHIAT, V78, P210, DOI 10.1016/j.biopsych.2015.02.013
   Spitzer RL, 2006, ARCH INTERN MED, V166, P1092, DOI 10.1001/archinte.166.10.1092
   Staab JP, 2007, ARCH OTOLARYNGOL, V133, P170, DOI 10.1001/archotol.133.2.170
   Staab JP, 2014, CURR OPIN NEUROL, V27, P118, DOI 10.1097/WCO.0000000000000055
   Staab JP, 2014, J PSYCHOSOM RES, V76, P80, DOI 10.1016/j.jpsychores.2013.11.008
   Staab JP, 2013, SEMIN NEUROL, V33, P297, DOI 10.1055/s-0033-1356462
   Staab Jeffrey P, 2012, CONTINUUM (MINNEAP MINN), V18, P1118, DOI 10.1212/01.CON.0000421622.56525.58
   Staab JP, 2005, ARCH OTOLARYNGOL, V131, P675, DOI 10.1001/archotol.131.8.675
   Staab JP, 2003, LARYNGOSCOPE, V113, P1714, DOI 10.1097/00005537-200310000-00010
   Suvak MK, 2011, J TRAUMA STRESS, V24, P3, DOI 10.1002/jts.20618
   Todd NPM, 2014, HEARING RES, V309, P63, DOI 10.1016/j.heares.2013.11.008
   Tzourio-Mazoyer N, 2002, NEUROIMAGE, V15, P273, DOI 10.1006/nimg.2001.0978
   Worsley KJ, 1996, HUM BRAIN MAPP, V4, P58, DOI 10.1002/(SICI)1097-0193(1996)4:1<58::AID-HBM4>3.0.CO;2-O
NR 84
TC 89
Z9 117
U1 0
U2 14
PU FRONTIERS MEDIA SA
PI LAUSANNE
PA AVENUE DU TRIBUNAL FEDERAL 34, LAUSANNE, CH-1015, SWITZERLAND
SN 1662-5153
EI 
J9 FRONT BEHAV NEUROSCI
JI Front. Behav. Neurosci.
PD DEC 9
PY 2015
VL 9
IS 
BP 
EP 
DI 10.3389/fnbeh.2015.00334
PG 12
WC Behavioral Sciences; Neurosciences
SC Behavioral Sciences; Neurosciences & Neurology
GA CY0QN
UT WOS:000366110700001
PM 26696853
DA 2025-12-18
ER

PT J
AU Holle, D
   Schulte-Steinberg, B
   Wurthmann, S
   Naegel, S
   Ayzenberg, I
   Diener, HC
   Katsarava, Z
   Obermann, M
AF Holle, Dagny
   Schulte-Steinberg, Benedict
   Wurthmann, Sebastian
   Naegel, Steffen
   Ayzenberg, Ilya
   Diener, Hans-Christoph
   Katsarava, Zaza
   Obermann, Mark
TI Persistent Postural-Perceptual Dizziness: A Matter of Higher, Central Dysfunction?
SO PLOS ONE
LA English
DT Article
ID nociceptive blink reflex; motion sickness; migraine sufferers; body sway; vertigo; habituation; stimulation; disorders; headache; anxiety
AB Objective Persistent postural-perceptual dizziness (PPPD) is the most common vestibular disorder in the age group between 30 and 50 years. It is considered to be based on a multisensory maladjustment involving alterations of sensory response pattern including vestibular, visual and motion stimuli. Previous data supported a link between vestibular and pain mechanism. The aim of the study was to investigate whether other sensory inputs such as pain stimuli might be altered in terms of a more widespread central perception dysfunction in this disorder. Methods Nociceptive blink reflex was measured in 27 patients with PPPD and compared with 27 healthy, age and gender matched controls. The habituation of the R2 component of the blink reflex was evaluated as the percentage area-under-the curve (AUC) decrease in ten consecutive blocks of five averaged rectified responses. Additionally, clinical characteristics were evaluated. Results In patients with PPPD a lack of habituation was observed compared to healthy controls. Relative AUC decreased between the first and the tenth block by 19.48% in PPPD patients and by 31.63% (p = 0.035) in healthy controls. There was no correlation between clinical data (course of disease, comorbid depression, medication, trigger factors) or electrophysiological data (perception threshold, pain threshold, stimulus intensity) and habituation pattern. No trigeminal sensitization in terms of facilitation of absolute values could be detected. Conclusion Our study results supports the hypothesis of the multisensory dimension of impaired sensory processing in patients with PPPD extends beyond vestibular/visual motion stimuli and reflexive postural/oculomotor control mechanisms to other sensory inputs such as pain perception in terms of a more generalized disturbed habituation pattern.
C1 [Holle, Dagny; Schulte-Steinberg, Benedict; Wurthmann, Sebastian; Naegel, Steffen; Diener, Hans-Christoph; Obermann, Mark] Univ Duisburg Essen, Dept Neurol, Essen, Germany.
   [Ayzenberg, Ilya] Ruhr Univ Bochum, Dept Neurol, Bochum, Germany.
   [Katsarava, Zaza] Evangel Hosp Unna, Dept Neurol, Unna, Germany.
C3 University of Duisburg Essen; Ruhr University Bochum
RP Holle, D (corresponding author), Univ Duisburg Essen, Dept Neurol, Essen, Germany.
EM dagny.holle@uk-essen.de
FU Grunenthal; Allergan; German Ministry of Education and Research (BMBF); Almirall; AstraZeneca; Bayer; Galaxo-Smith-Kline; Janssen-Cilag; Pfizer; German Research Council (DFG); European Union; Biogen; Merck; German Federal Ministry of Education and Research BMBF [01EM 0513]
CR Allena M, 2007, CEPHALALGIA, V27, P1150, DOI 10.1111/j.1468-2982.2007.01414.x
   Balaban CD, 2011, J VESTIBUL RES-EQUIL, V21, P315, DOI 10.3233/VES-2011-0428
   Balabann CD, 2011, EXPERT REV NEUROTHER, V11, P379, DOI 10.1586/ern.11.19
   Best C, 2006, J NEUROL NEUROSUR PS, V77, P658, DOI 10.1136/jnnp.2005.072934
   BRANDT T, 1986, MUNCHEN MED WOCHEN, V128, P247
   Brandt Thomas, 1996, NEUROLOGY, V46, P1515
   Di Clemente L, 2007, BRAIN, V130, P765, DOI 10.1093/brain/awl351
   Di Clemente L, 2005, HEADACHE, V45, P1388, DOI 10.1111/j.1526-4610.2005.00271.x
   Drummond PD, 2004, BRAIN, V127, P526, DOI 10.1093/brain/awh061
   Drummond PD, 2002, CEPHALALGIA, V22, P117, DOI 10.1046/j.1468-2982.2002.00332.x
   Furman JM, 2001, J ANXIETY DISORD, V15, P9, DOI 10.1016/S0887-6185(00)00040-2
   Furman JM, 2005, J NEUROL NEUROSUR PS, V76, P1, DOI 10.1136/jnnp.2004.048926
   Furman JM, 2003, CURR OPIN NEUROL, V16, P5, DOI 10.1097/00019052-200302000-00002
   Furman JM, 2011, J HEADACHE PAIN, V12, P81, DOI 10.1007/s10194-010-0250-z
   Granston A, 2005, CEPHALALGIA, V25, P219, DOI 10.1111/j.1468-2982.2004.00844.x
   Halberstadt AL, 2009, NEUROBIOL LEARN MEM, V92, P243, DOI 10.1016/j.nlm.2008.05.015
   Holmberg J, 2009, J NEUROL, V256, P1258, DOI 10.1007/s00415-009-5110-x
   Jackson JL, 2015, PLOS ONE, V10, P0, DOI 10.1371/journal.pone.0130733
   Kapfhammer HP, 1997, ACTA NEUROL SCAND, V95, P23, DOI 10.1111/j.1600-0404.1997.tb00063.x
   Katsarava Z, 2003, CEPHALALGIA, V23, P814, DOI 10.1046/j.1468-2982.2003.00591.x
   Katsarava Z, 2002, CLIN NEUROPHYSIOL, V113, P1932, DOI 10.1016/S1388-2457(02)00307-3
   Kaube H, 2000, CLIN NEUROPHYSIOL, V111, P413, DOI 10.1016/S1388-2457(99)00295-3
   Krafczyk S, 1999, NEUROSCI LETT, V259, P149, DOI 10.1016/S0304-3940(98)00917-3
   Lempert T, 2009, J NEUROL, V256, P333, DOI 10.1007/s00415-009-0149-2
   Linde K, 2015, ANN FAM MED, V13, P69, DOI 10.1370/afm.1687
   Marano E, 2005, HEADACHE, V45, P325, DOI 10.1111/j.1526-4610.2005.05069.x
   Marcus DA, 2005, EXPERT OPIN PHARMACO, V6, P2691, DOI 10.1517/14656566.6.15.2691
   Marmura MJ, 2015, HEADACHE, V55, P3, DOI 10.1111/head.12499
   May A, 2007, CURR OPIN NEUROL, V20, P306, DOI 10.1097/WCO.0b013e328136c20b
   Neuhauser H, 2001, NEUROLOGY, V56, P436, DOI 10.1212/WNL.56.4.436
   Neuhauser HK, 2007, CURR OPIN NEUROL, V20, P40, DOI 10.1097/WCO.0b013e328013f432
   Obermann M, 2014, CEPHALALGIA, V34, P1053, DOI 10.1177/0333102414527650
   PENDERS CA, 1971, J NEUROL NEUROSUR PS, V34, P674, DOI 10.1136/jnnp.34.6.674
   Restuccia D, 2014, CEPHALALGIA, V34, P201, DOI 10.1177/0333102413508241
   Ruckenstein MJ, 2009, OTOLARYNG CLIN N AM, V42, P71, DOI 10.1016/j.otc.2008.09.011
   Sand T, 2008, CLIN NEUROPHYSIOL, V119, P1190, DOI 10.1016/j.clinph.2008.01.007
   Schniepp R, 2014, J NEUROL, V261, P738, DOI 10.1007/s00415-014-7259-1
   Schniepp R, 2013, FRONT NEUROL, V4, P0, DOI 10.3389/fneur.2013.00115
   Schoenen J, 1996, BIOMED PHARMACOTHER, V50, P71, DOI 10.1016/0753-3322(96)84716-0
   Staab JP, 2007, ARCH OTOLARYNGOL, V133, P170, DOI 10.1001/archotol.133.2.170
   Staab Jeffrey P, 2012, CONTINUUM (MINNEAP MINN), V18, P1118, DOI 10.1212/01.CON.0000421622.56525.58
   Staab JP, 2011, J VESTIBUL RES-EQUIL, V21, P331, DOI 10.3233/VES-2011-0426
   Staab JP, 2006, CURR OPIN NEUROL, V19, P41, DOI 10.1097/01.wco.0000198102.95294.1f
   Strupp M, 2003, NERVENARZT, V74, P911, DOI 10.1007/s00115-003-1567-5
   Wuehr M, 2013, J NEUROL, V260, P1314, DOI 10.1007/s00415-012-6797-7
   Zhou FM, 2005, NEURON, V46, P65, DOI 10.1016/j.neuron.2005.02.010
NR 46
TC 38
Z9 49
U1 1
U2 17
PU PUBLIC LIBRARY SCIENCE
PI SAN FRANCISCO
PA 1160 BATTERY STREET, STE 100, SAN FRANCISCO, CA 94111 USA
SN 1932-6203
EI 
J9 PLOS ONE
JI PLoS One
PD NOV 16
PY 2015
VL 10
IS 11
BP 
EP 
DI 10.1371/journal.pone.0142468
PG 10
WC Multidisciplinary Sciences
SC Science & Technology - Other Topics
GA CW5XP
UT WOS:000365070700040
PM 26569392
DA 2025-12-18
ER

PT J
AU Bittar, RSM
   Lins, EMDV
AF Moreira Bittar, Roseli Saraiva
   Dias von Soehsten Lins, Eliane Maria
TI Clinical characteristics of patients with persistent postural-perceptual dizziness
SO BRAZILIAN JOURNAL OF OTORHINOLARYNGOLOGY
LA English
DT Article
DE Anxiety; Depression; Dizziness; Comorbidity
ID anxiety; diagnosis
AB Introduction: Persistent postural-perceptual dizziness is the dizziness that lasts for over three months with no clinical explanation for its persistence. The patient's motor response pattern presents changes and most patients manifest significant anxiety. Objective: To evaluate the clinical characteristics of patients with persistent postural and perceptual dizziness. Methods: statistical analysis of clinical aspects of patients with persistent postural-perceptual dizziness. Results: 81 patients, average age: 50.06 +/- 12.16 years; female/male ratio: 5.7/1; main reasons for dizziness: visual stimuli (74%), body movements (52%), and sleep deprivation (38%). The most prevalent comorbidities were hypercholesterolemia (31%), migraine headaches (26%), carbohydrate metabolism disorders (22%) and cervical syndrome (21%). DHI, State-Trait Anxiety Inventory - Trait, Beck Depression Inventory, and Hospital Anxiety and Depression Scale questionnaires were statistically different (p < 0.05) when compared to controls. 68% demonstrated clinical improvement after treatment with serotonin reuptake inhibitors. Conclusion: Persistent postural-perceptual dizziness affects more women than men, with a high associated prevalence of metabolic disorders and migraine. Questionnaires help to identify the predisposition to persistent postural-perceptual dizziness. The prognosis is good with adequate treatment. (C) 2014 Associacao Brasileira de Otorrinolaringologia e Cirurgia Cervico-Facial. Published by Elsevier Editora Ltda. All rights reserved.
C1 [Moreira Bittar, Roseli Saraiva] Univ Sao Paulo, Sch Med, Div Otoneurol, Hosp Clin, Sao Paulo, Brazil.
   [Dias von Soehsten Lins, Eliane Maria] Univ Sao Paulo, Sch Med, Dept Otorhinolaryngol, Sao Paulo, Brazil.
C3 Universidade de Sao Paulo; Universidade de Sao Paulo
RP Lins, EMDV (corresponding author), Univ Sao Paulo, Sch Med, Dept Otorhinolaryngol, Sao Paulo, Brazil.
EM elianesohsten@gmail.com
CR Balow RW, 2001, SYSTEM, V0, P111
   Batch RW, 1996, DISORDERS VESTIBULAR, V0, P113
   Bittar RSM, 2013, BRAZ J OTORHINOLAR, V79, P8
   Brandt Thomas, 1996, NEUROLOGY, V46, P1515
   Castro Ana Sílvia Oliveira de, 2007, PRÓ-FONO R. ATUAL. CIENT., V19, P97
   EAGGER S, 1992, J NEUROL NEUROSUR PS, V55, P383, DOI 10.1136/jnnp.55.5.383
   Garcia FV, 2008, ACTA ORL TECNICAS OT, V2, P0
   Gorenstein C, 1996, BRAZ J MED BIOL RES, V29, P453
   Heinrichs N, 2007, PSYCHOSOM MED, V69, P700, DOI 10.1097/PSY.0b013e318151a4dd
   Herdman SJ, 2002, EDITORA MANOLE, V0, P312
   Huppert D, 2005, J NEUROL, V252, P564, DOI 10.1007/s00415-005-0699-x
   JACOBSON GP, 1990, ARCH OTOLARYNGOL, V116, P424
   Kapfhammer HP, 1997, ACTA NEUROL SCAND, V95, P23, DOI 10.1111/j.1600-0404.1997.tb00063.x
   KENDALL PC, 1987, COGNITIVE THER RES, V11, P289, DOI 10.1007/BF01186280
   Loder E, 2007, HEADACHE, V47, P329, DOI 10.1111/j.1526-4610.2006.00710.x
   Lopez C, 2011, BRAIN RES REV, V67, P119, DOI 10.1016/j.brainresrev.2010.12.002
   Mahoney AEJ, 2013, AM J OTOLARYNG, V34, P115, DOI 10.1016/j.amjoto.2012.09.013
   Merikangas KR, 2013, HEADACHE, V53, P230, DOI 10.1111/head.12038
   Paulus MP, 2008, DEPRESS ANXIETY, V25, P348, DOI 10.1002/da.20499
   Spielberger CD, 1970, MANUAL STRAITTRAIT A, V0, P0
   Staab, 2006, CONTINUUM, V0, P189
   Staab JP, 2007, ARCH OTOLARYNGOL, V133, P170, DOI 10.1001/archotol.133.2.170
   Staab JP, 2014, CURR OPIN NEUROL, V27, P118, DOI 10.1097/WCO.0000000000000055
   Staab JP, 2014, J PSYCHOSOM RES, V76, P80, DOI 10.1016/j.jpsychores.2013.11.008
   Staab JP, 2013, SEMIN NEUROL, V33, P297, DOI 10.1055/s-0033-1356462
   Staab Jeffrey P, 2012, CONTINUUM (MINNEAP MINN), V18, P1118, DOI 10.1212/01.CON.0000421622.56525.58
   Staab JP, 2004, LARYNGOSCOPE, V114, P1637, DOI 10.1097/00005537-200409000-00025
   Staab JP, 2003, LARYNGOSCOPE, V113, P1714, DOI 10.1097/00005537-200310000-00010
   Staab JP, 2002, ARCH OTOLARYNGOL, V128, P554, DOI 10.1001/archotol.128.5.554
   Staab JP, 2006, CURR OPIN NEUROL, V19, P41, DOI 10.1097/01.wco.0000198102.95294.1f
   Staab JP, 2010, J VESTIBUL RES-EQUIL, V20, P172
   Tusa RJ, 2009, MED CLIN N AM, V93, P263, DOI 10.1016/j.mcna.2008.09.005
   ZIGMOND AS, 1983, ACTA PSYCHIAT SCAND, V67, P361, DOI 10.1111/j.1600-0447.1983.tb09716.x
NR 33
TC 67
Z9 110
U1 1
U2 33
PU ASSOC BRASILEIRA OTORRINOLARINGOLOGIA & CIRURGIA CERVICOFACIAL
PI SAO PAULO
PA AV INDIANOPOLOS 740, MOEMA, SAO PAULO, SP 04062-001, BRAZIL
SN 1808-8694
EI 1808-8686
J9 BRAZ J OTORHINOLAR
JI Braz. J. Otorhinolaryngol.
PD MAY-JUN 15
PY 2015
VL 81
IS 3
BP 276
EP 282
DI 10.1016/j.bjorl.2014.08.012
PG 7
WC Otorhinolaryngology
SC Otorhinolaryngology
GA CL4FR
UT WOS:000356908500009
PM 25382427
DA 2025-12-18
ER

PT J
AU Radziej, K
   Schmid, G
   Dinkel, A
   Zwergal, A
   Lahmann, C
AF Radziej, Katharina
   Schmid, Gabriele
   Dinkel, Andreas
   Zwergal, Andreas
   Lahmann, Claas
TI Psychological traumatization and adverse life events in patients with organic and functional vestibular symptoms
SO JOURNAL OF PSYCHOSOMATIC RESEARCH
LA English
DT Article
DE Vestibular symptoms; Somatoform; Functional; Vertigo; Dizziness; Traumatization
ID posttraumatic-stress-disorder; cognitive-behavior therapy; medically unexplained symptoms; childhood trauma questionnaire; chronic subjective dizziness; somatoform vertigo; physical symptoms; controlled-trial; self-management; german version
AB Objective:. A relationship has frequently been found between a history of traumatization and the existence of somatoform symptoms. The objective of this study was to examine whether this relationship is also observed for functional, i.e. medically not sufficiently explained, vestibular symptoms (FVS). We tested whether patients with FVS and organically explained vestibular symptoms (OVS) differ with regard to frequencies of previous traumatic experiences and posttraumatic stress symptoms. We also explored whether the impact of previous trauma was associated with characteristics of vestibular symptoms and handicap. Methods:. Patients with a diagnosis of OVS (N = 185) or FVS (N = 158) completed questionnaires about potentially traumatizing experiences (e.g., Childhood Trauma Questionnaire, Impact of Events Scale) and vertigo-related symptoms and handicap (Vertigo Symptom Scale, Vertigo Handicap Questionnaire). Results:. We found no differences between the two patient groups with regard to number or impact of traumatic life events. However, regression analyses across groups revealed that, regardless of their diagnosis, prior traumatic experiences and the presence of posttraumatic stress symptoms including avoidance and intrusion predicted to some extent higher overall balance symptoms and autonomic symptoms of vertigo-related anxiety. Conclusion:. Exposure to trauma and symptoms of posttraumatic stress can contribute to symptom severity and handicap experienced by patients with vestibular symptoms irrespective of their original cause, most likely serving as predisposing, modulating or perpetuating factors. (C) 2015 Elsevier Inc. All rights reserved.
C1 [Radziej, Katharina; Schmid, Gabriele; Dinkel, Andreas; Lahmann, Claas] Tech Univ, Klinikum Rechts Isar, Dept Psychosomat Med & Psychotherapy, D-81675 Munich, Germany.
   [Radziej, Katharina; Schmid, Gabriele; Zwergal, Andreas; Lahmann, Claas] Univ Munich, Univ Hosp Munich, German Ctr Vertigo & Balance Disorders, Munich, Germany.
   [Zwergal, Andreas] Univ Munich, Univ Hosp Munich, Dept Neurol, Munich, Germany.
C3 Technical University of Munich; University of Munich; University of Munich
RP Lahmann, C (corresponding author), Tech Univ, Klinikum Rechts Isar, Dept Psychosomat Med & Psychotherapy, Langerstr 3, D-81675 Munich, Germany.
EM lahmann@tum.de
FU German Federal Ministry of Education and Research [01 EO 0901]
CR Allen LA, 2002, PSYCHOSOM MED, V64, P939, DOI 10.1097/01.PSY.0000024231.11538.8F
   Andersson G, 2006, BEHAV RES THER, V44, P1265, DOI 10.1016/j.brat.2005.09.008
   Andreski P, 1998, PSYCHIAT RES, V79, P131, DOI 10.1016/S0165-1781(98)00026-2
   [Anonymous], 2000, POSTTRAUMATISCHE DIAGNOSESKALA, V0, P0
   Bader K, 2009, Z KL PSYCH PSYCHOTH, V38, P223, DOI 10.1026/1616-3443.38.4.223
   BARSKY AJ, 1992, PSYCHOSOMATICS, V33, P28, DOI 10.1016/S0033-3182(92)72018-0
   Bernstein D, 1998, MANUAL CHILDHOOD TRA, V0, P0
   Bernstein DP, 2003, CHILD ABUSE NEGLECT, V27, P169, DOI 10.1016/S0145-2134(02)00541-0
   Best C, 2006, J NEUROL NEUROSUR PS, V77, P658, DOI 10.1136/jnnp.2005.072934
   Bisdorff A, 2009, J VESTIBUL RES-EQUIL, V19, P1, DOI 10.3233/VES-2009-0343
   Brandt T, 2013, VERTIGO AND DIZZINESS: COMMON COMPLAINTS, V0, P0
   Brown RJ, 2006, PSYCHIATRY, V5, P43, DOI 10.1383/PSYT.2006.5.2.43
   Brown RJ, 2004, PSYCHOL BULL, V130, P793, DOI 10.1037/0033-2909.130.5.793
   Carter MJ, 2014, THER RECREAT J, V48, P275
   Cohen J, 1988, STAT POWER ANAL BEHA, V2, P0, DOI 10.1234/12345678
   Creed F, 2004, J PSYCHOSOM RES, V56, P391, DOI 10.1016/S0022-3999(03)00622-6
   Dieterich M, 2004, NEUROLOGIST, V10, P154, DOI 10.1097/01.nrl.0000126586.29463.c8
   Dieterich M, 2004, NERVENARZT, V75, P281, DOI 10.1007/s00115-003-1678-z
   DROSSMAN DA, 1995, ANN INTERN MED, V123, P782, DOI 10.7326/0003-4819-123-10-199511150-00007
   Duddu V, 2006, INT REV PSYCHIATR, V18, P25, DOI 10.1080/09540260500466790
   Eckhardt-Henn A, 1998, AKTUEL NEUROL, V25, P96, DOI 10.1055/s-2007-1017671
   Eckhardt-Henn A, 2003, J ANXIETY DISORD, V17, P369, DOI 10.1016/S0887-6185(02)00226-8
   Eckhardt-Henn A, 2008, J NEUROL, V255, P420, DOI 10.1007/s00415-008-0697-x
   Edelman S, 2012, AM J OTOLARYNG, V33, P395, DOI 10.1016/j.amjoto.2011.10.009
   Ferring D, 1994, DIAGNOSTICA, V40, P344
   Foa EB, 1995, POSTTRAUMATIC STRESS, V0, P0
   Foa EB, 1997, PSYCHOL ASSESSMENT, V9, P445, DOI 10.1037/1040-3590.9.4.445
   Furman JM, 2005, J NEUROL NEUROSUR PS, V76, P1, DOI 10.1136/jnnp.2004.048926
   Häuser W, 2013, PAIN, V154, P1216, DOI 10.1016/j.pain.2013.03.034
   Holmberg J, 2006, J NEUROL, V253, P500, DOI 10.1007/s00415-005-0050-6
   HOROWITZ M, 1979, PSYCHOSOM MED, V41, P209, DOI 10.1097/00006842-197905000-00004
   Johansson M, 2001, OTOLARYNG HEAD NECK, V125, P151, DOI 10.1067/mhn.2001.118127
   Karst M, 2005, PSYCHOSOM MED, V67, P111, DOI 10.1097/01.psy.0000146327.73705.9c
   KINZL JF, 1995, PSYCHOTHER PSYCHOSOM, V64, P82, DOI 10.1159/000288995
   Kirby SE, 2009, J NERV MENT DIS, V197, P324, DOI 10.1097/NMD.0b013e3181a20866
   Kirby Sarah E, 2008, PSYCHOL HEALTH MED, V13, P257, DOI 10.1080/13548500701402928
   Kirby SE, 2009, J PSYCHOSOM RES, V66, P111, DOI 10.1016/j.jpsychores.2008.05.027
   Koby DG, 2010, EPILEPSY BEHAV, V19, P584, DOI 10.1016/j.yebeh.2010.09.014
   Lahmann C, 2012, J NEUROL, V259, P702, DOI 10.1007/s00415-011-6250-3
   Lahmann C, 2015, J NEUROL NEUROSUR PS, V86, P302, DOI 10.1136/jnnp-2014-307601
   Lahmann C, 2010, PSYCHOTHER PSYCH MED, V60, P227, DOI 10.1055/s-0030-1248479
   Mahoney AEJ, 2013, AM J OTOLARYNG, V34, P115, DOI 10.1016/j.amjoto.2012.09.013
   MCFARLANE AC, 1994, J PSYCHOSOM RES, V38, P715, DOI 10.1016/0022-3999(94)90024-8
   Michal M, 2009, PSYCHOTHER PSYCH MED, V59, P81
   Näring GWB, 2007, CLIN EXP RHEUMATOL, V25, P872
   Neuhauser HK, 2009, NERVENARZT, V80, P887, DOI 10.1007/s00115-009-2738-9
   Neuhauser HK, 2008, ARCH INTERN MED, V168, P2118, DOI 10.1001/archinte.168.19.2118
   Noll-Hussong M, 2010, J PSYCHOSOM RES, V68, P483, DOI 10.1016/j.jpsychores.2010.01.020
   Powers A, 2014, PSYCHOSOMATICS, V55, P491, DOI 10.1016/j.psym.2013.10.004
   Rief W, 2004, J PSYCHOSOM RES, V57, P367, DOI 10.1016/S0022-3999(04)00047-9
   Roelofs K, 2005, J NERV MENT DIS, V193, P508, DOI 10.1097/01.nmd.0000172472.60197.4d
   Roelofs K, 2007, CLIN PSYCHOL REV, V27, P798, DOI 10.1016/j.cpr.2007.07.004
   Sack M, 2007, J NERV MENT DIS, V195, P928, DOI 10.1097/NMD.0b013e3181594846
   Schmid G, 2011, J NEUROL NEUROSUR PS, V82, P601, DOI 10.1136/jnnp.2010.237388
   Staab JP, 2007, ARCH OTOLARYNGOL, V133, P170, DOI 10.1001/archotol.133.2.170
   Taylor RR, 2002, SOC SCI MED, V55, P247, DOI 10.1016/S0277-9536(01)00168-X
   Tschan R, 2008, J NEUROL, V255, P1168, DOI 10.1007/s00415-008-0863-1
   Tschan R, 2012, PSYCHOTHER PSYCH MED, V62, P111, DOI 10.1055/s-0032-1304575
   van Leeuwen RB, 2012, ACTA NEUROL BELG, V112, P357, DOI 10.1007/s13760-012-0082-5
   vanderKolk BA, 1996, AM J PSYCHIAT, V153, P83
   Wahlström L, 2013, EUR J PSYCHOTRAUMATO, V4, P0, DOI 10.3402/ejpt.v4i0.21892
   Wingenfeld K, 2010, PSYCHOTHER PSYCH MED, V60, P442, DOI 10.1055/s-0030-1247564
   YARDLEY L, 1992, J PSYCHOSOM RES, V36, P731, DOI 10.1016/0022-3999(92)90131-K
   Yardley L, 1998, J NEUROL NEUROSUR PS, V65, P679, DOI 10.1136/jnnp.65.5.679
   YARDLEY L, 1992, CLIN OTOLARYNGOL, V17, P231, DOI 10.1111/j.1365-2273.1992.tb01833.x
   Yardley L, 2006, PSYCHOSOM MED, V68, P762, DOI 10.1097/01.psy.0000232269.17906.92
NR 67
TC 16
Z9 17
U1 0
U2 12
PU PERGAMON-ELSEVIER SCIENCE LTD
PI OXFORD
PA THE BOULEVARD, LANGFORD LANE, KIDLINGTON, OXFORD OX5 1GB, ENGLAND
SN 0022-3999
EI 1879-1360
J9 J PSYCHOSOM RES
JI J. Psychosomat. Res.
PD AUG 15
PY 2015
VL 79
IS 2
BP 123
EP 129
DI 10.1016/j.jpsychores.2015.05.005
PG 7
WC Psychiatry
SC Psychiatry
GA CM5ZC
UT WOS:000357766500007
PM 26094009
DA 2025-12-18
ER

PT J
AU Feuerecker, R
   Habs, M
   Dieterich, M
   Strupp, M
AF Feuerecker, Regina
   Habs, Maximilian
   Dieterich, Marianne
   Strupp, Michael
TI Chronic subjective dizziness: Fewer symptoms in the early morning - a comparison with bilateral vestibulopathy and downbeat nystagmus syndrome
SO JOURNAL OF VESTIBULAR RESEARCH-EQUILIBRIUM & ORIENTATION
LA English
DT Article
DE Chronic subjective dizziness; phobic postural vertigo; downbeat nystagmus; bilateral vestibulopathy
ID phobic postural vertigo
AB OBJECTIVE: Chronic subjective dizziness (CSD) is a form of chronic dizziness. Many patients report fewer symptoms when they get up with an aggravation over of the day. Therefore, the change in the severity of the symptoms during daytime was evaluated and compared with other chronic vestibular diseases: bilateral vestibulopathy (BVP) and downbeat nystagmus (DBN). DESIGN/METHODS: In a prospective study 131 patients with CSD, 108 patients with BVP, and 38 patients with DBN filled out a questionnaire asking about the symptom intensity (0 = no symptoms, 1 = light, 2 = moderate, 3 = strong) at 6 time-points. The influences of duration of the disease and physical activity on the change of symptoms were also investigated. RESULTS: The symptom intensity score in CSD was lower after getting up in comparison to later time points. In BVP a strong sensation of dizziness after getting up with worsening in the evening was observed. In DBN symptoms significantly improved during daytime. In BVP, the symptom intensity scores were significantly higher in patients with symptoms more than six month as less than six month. In the other groups, no association between duration of illness and intensity of perceived dizziness could be seen. CONCLUSION: There are considerable differences in the change in symptoms between the three diseases. Taking the patient history simply asking how the symptoms are when the patient gets up in the morning and how they change during daytime can be helpful in the differential diagnosis. Having less or no symptoms after getting up may be a diagnostic criterion for CSD.
C1 [Feuerecker, Regina; Habs, Maximilian; Dieterich, Marianne; Strupp, Michael] Univ Hosp Munich, Dept Neurol, D-81377 Munich, Germany.
   [Feuerecker, Regina; Habs, Maximilian; Dieterich, Marianne; Strupp, Michael] Univ Hosp Munich, German Ctr Vertigo & Balance Disorders, D-81377 Munich, Germany.
   [Dieterich, Marianne] Univ Munich, SyNergy, Ctr Syst Neurol, Munich, Germany.
C3 University of Munich; University of Munich; University of Munich
RP Feuerecker, R (corresponding author), Univ Hosp Munich, Dept Neurol, Campus Grosshadern,Marchioninistr 15, D-81377 Munich, Germany.
EM regina.feuerecker@med.uni-muenchen.de
FU BMBF [01 EO 0901]
CR BALOH RW, 1984, ANN NEUROL, V16, P222, DOI 10.1002/ana.410160209
   BALOH RW, 1981, NEUROLOGY, V31, P304, DOI 10.1212/WNL.31.3.304
   BRANDT T, 1994, J NEUROL, V241, P191, DOI 10.1007/BF00863767
   Brandt T, 2013, VERTIGO LEITSYMPTOM, V2, P112
   Brandt Thomas, 1996, NEUROLOGY, V46, P1515
   BRONSTEIN AM, 1987, J NEUROL SCI, V81, P173, DOI 10.1016/0022-510X(87)90094-3
   Ciríaco JGM, 2004, ARQ NEURO-PSIQUIAT, V62, P669, DOI 10.1590/S0004-282X2004000400019
   Dieterich M, 2001, ADV NEUROL, V87, P225
   Dieterich M, 2000, MMW FORTSCHR MED, V142, P26
   Dieterich M, 2013, DTSCH OPHTHALMOLOGIS, V110, P26
   Eckhardt-Henn A, 2013, OPHTHALMOLOGE, V110, P26, DOI 10.1007/s00347-012-2574-3
   HALMAGYI GM, 1988, ARCH NEUROL-CHICAGO, V45, P737, DOI 10.1001/archneur.1988.00520310043015
   Huppert D, 2005, J NEUROL, V252, P564, DOI 10.1007/s00415-005-0699-x
   HUPPERT D, 1994, NERVENARZT, V65, P421
   Kalla R, 2007, BRAIN, V130, P2441, DOI 10.1093/brain/awm172
   Kapfhammer HP, 1997, ACTA NEUROL SCAND, V95, P23, DOI 10.1111/j.1600-0404.1997.tb00063.x
   KAPFHAMMER HP, 1995, NERVENARZT, V66, P308
   Krafczyk S, 1999, NEUROSCI LETT, V259, P149, DOI 10.1016/S0304-3940(98)00917-3
   Leigh RJ, 2006, NEUROLOGY EYE MOVEME, V4th, P0
   Rinne T, 1998, J NEUROL, V245, P314, DOI 10.1007/s004150050225
   Ruckenstein M J, 2009, OTOLARYNGOL CLIN NORTH AM, V42, P0
   Ruckenstein MJ, 2009, OTOLARYNG CLIN N AM, V42, P71, DOI 10.1016/j.otc.2008.09.011
   Spiegel R, 2010, NEUROLOGY, V75, P1928, DOI 10.1212/WNL.0b013e3181feb22f
   Spiegel R, 2009, ANN NY ACAD SCI, V1164, P293, DOI 10.1111/j.1749-6632.2009.03865.x
   Staab JP, 2003, LARYNGOSCOPE, V113, P1714, DOI 10.1097/00005537-200310000-00010
   Staab JP, 2006, CURR OPIN NEUROL, V19, P41, DOI 10.1097/01.wco.0000198102.95294.1f
   Strupp M, 2003, NERVENARZT, V74, P911, DOI 10.1007/s00115-003-1567-5
   Wiltink J, 2009, J PSYCHOSOM RES, V66, P417, DOI 10.1016/j.jpsychores.2008.09.012
   Wuehr M, 2013, J NEUROL, V260, P1314, DOI 10.1007/s00415-012-6797-7
NR 29
TC 11
Z9 14
U1 0
U2 4
PU IOS PRESS
PI AMSTERDAM
PA NIEUWE HEMWEG 6B, 1013 BG AMSTERDAM, NETHERLANDS
SN 0957-4271
EI 1878-6464
J9 J VESTIBUL RES-EQUIL
JI J. Vestib. Res.-Equilib. Orientat.
PD JUN 15
PY 2015
VL 25
IS 2
BP 67
EP 72
DI 10.3233/VES-150547
PG 6
WC Neurosciences; Otorhinolaryngology
SC Neurosciences & Neurology; Otorhinolaryngology
GA CK1QM
UT WOS:000355982000003
PM 26410671
DA 2025-12-18
ER

PT J
AU Pradhan, C
   Wuehr, M
   Akrami, F
   Neuhaeusser, M
   Huth, S
   Brandt, T
   Jahn, K
   Schniepp, R
AF Pradhan, Cauchy
   Wuehr, Max
   Akrami, Farhoud
   Neuhaeusser, Maximilian
   Huth, Sabrina
   Brandt, Thomas
   Jahn, Klaus
   Schniepp, Roman
TI Automated classification of neurological disorders of gait using spatio-temporal gait parameters
SO JOURNAL OF ELECTROMYOGRAPHY AND KINESIOLOGY
LA English
DT Article
DE Neurological disorders of gait; Pattern recognition; GAITRite; k-nearest neighbor (KNN); Naive-bayes classifier (NB); Artificial neural networks (ANN); Support vector machines (SVM)
ID artificial neural-network; pattern-recognition; postural control; sample-size; walking; prevalence; ataxia; palsy; fuzzy; falls
AB Objective: Automated pattern recognition systems have been used for accurate identification of neurological conditions as well as the evaluation of the treatment outcomes. This study aims to determine the accuracy of diagnoses of (oto-) neurological gait disorders using different types of automated pattern recognition techniques. Methods: Clinically confirmed cases of phobic postural vertigo (N = 30), cerebellar ataxia (N = 30), progressive supranuclear palsy (N = 30), bilateral vestibulopathy (N = 30), as well as healthy subjects (N = 30) were recruited for the study. 8 measurements with 136 variables using a GAITRite (R) sensor carpet were obtained from each subject. Subjects were randomly divided into two groups (training cases and validation cases). Sensitivity and specificity of k-nearest neighbor (KNN), naive-bayes classifier (NB), artificial neural network (ANN), and support vector machine (SVM) in classifying the validation cases were calculated. Results: ANN and SVM had the highest overall sensitivity with 90.6% and 92.0% respectively, followed by NB (76.0%) and KNN (73.3%). SVM and ANN showed high false negative rates for bilateral vestibulopathy cases (20.0% and 26.0%); while KNN and NB had high false negative rates for progressive supranuclear palsy cases (76.7% and 40.0%). Conclusions: Automated pattern recognition systems are able to identify pathological gait patterns and establish clinical diagnosis with good accuracy. SVM and ANN in particular differentiate gait patterns of several distinct oto- neurological disorders of gait with high sensitivity and specificity compared to KNN and NB. Both SVM and ANN appear to be a reliable diagnostic and management tool for disorders of gait. (C) 2015 Elsevier Ltd. All rights reserved.
C1 [Pradhan, Cauchy; Wuehr, Max; Akrami, Farhoud; Neuhaeusser, Maximilian; Huth, Sabrina; Brandt, Thomas; Jahn, Klaus; Schniepp, Roman] Univ Munich, DSGZ, German Ctr Vertigo & Balance Disorders, D-81377 Munich, Germany.
   [Schniepp, Roman] Univ Munich, Dept Neurol, D-81377 Munich, Germany.
   [Brandt, Thomas] Univ Munich, Inst Clin Neurosci, D-81377 Munich, Germany.
   [Jahn, Klaus] Schon Klin Bad Aibling, Dept Neurol, D-83043 Bad Aibling, Germany.
C3 University of Munich; University of Munich; University of Munich
RP Pradhan, C (corresponding author), Univ Munich, DSGZ, German Ctr Vertigo & Balance Disorders, Campus Grosshadern,Marchioninistr 15, D-81377 Munich, Germany.
EM cauchypradhan@gmail.com
FU German Research Foundation (Deutsche Forschungsgemeinschaft, DFG) [JA 1087/1-1]; Federal Ministry of Education and Research of Germany (BMBF); Hertie Foundation
CR Aung MSH, 2013, IEEE T NEUR SYS REH, V21, P908, DOI 10.1109/TNSRE.2013.2239313
   Barton JG, 1997, GAIT POSTURE, V5, P28, DOI 10.1016/S0966-6362(96)01070-3
   Bent LR, 2002, EXP BRAIN RES, V146, P490, DOI 10.1007/s00221-002-1204-8
   Brandt T, 2012, J NEUROL, V259, P182, DOI 10.1007/s00415-011-6124-8
   Brandt Thomas, 1996, NEUROLOGY, V46, P1515
   Chau T, 2001, GAIT POSTURE, V13, P49, DOI 10.1016/S0966-6362(00)00094-1
   COOMANS D, 1982, ANAL CHIM ACTA, V136, P15, DOI 10.1016/S0003-2670(01)95359-0
   Demsar J, 2006, J MACH LEARN RES, V7, P1
   Diehl CP, 2003, IEEE IJCNN, V0, P2685
   Domingos P, 1997, MACH LEARN, V29, P103, DOI 10.1023/A:1007413511361
   Dreiseitl S, 2002, J BIOMED INFORM, V35, P352, DOI 10.1016/S1532-0464(03)00034-0
   Egerton T, 2012, BMC NEUROL, V12, P0, DOI 10.1186/1471-2377-12-116
   Golbe LI, 2007, BRAIN, V130, P1552, DOI 10.1093/brain/awm032
   Hahn ME, 2005, ANN BIOMED ENG, V33, P811, DOI 10.1007/s10439-005-2867-7
   Hallemans A, 2010, GAIT POSTURE, V32, P547, DOI 10.1016/j.gaitpost.2010.07.018
   Hallemans A, 2009, EXP BRAIN RES, V198, P95, DOI 10.1007/s00221-009-1937-8
   HALMAGYI GM, 1988, ARCH NEUROL-CHICAGO, V45, P737, DOI 10.1001/archneur.1988.00520310043015
   Hand DJ, 2001, INT STAT REV, V69, P385, DOI 10.2307/1403452
   Hollman JH, 2011, GAIT POSTURE, V34, P111, DOI 10.1016/j.gaitpost.2011.03.024
   HOLZREITER SH, 1993, J BIOMECH, V26, P645, DOI 10.1016/0021-9290(93)90028-D
   Hua J, 2006, BMC BIOINFORMATICS, V7, P288
   Hua JP, 2005, BIOINFORMATICS, V21, P1509, DOI 10.1093/bioinformatics/bti171
   Huang CF, 2004, INT J APPROX REASON, V35, P137, DOI 10.1016/j.ijar.2003.06.001
   Ilg W, 2007, BRAIN, V130, P786, DOI 10.1093/brain/awl376
   Jackson JEdward, 2003, A USERS GUIDE TO PRINCIPAL COMPONENTS, V0, P0
   Kamruzzaman J, 2006, IEEE T BIO-MED ENG, V53, P2479, DOI 10.1109/TBME.2006.883697
   Klucken J, 2013, PLOS ONE, V8, P0, DOI 10.1371/journal.pone.0056956
   Krafczyk S, 2006, CLIN NEUROPHYSIOL, V117, P1692, DOI 10.1016/j.clinph.2006.04.022
   Lafuente R, 1998, CLIN BIOMECH, V13, P216, DOI 10.1016/S0268-0033(97)00082-X
   Lord S, 2013, J GERONTOL A-BIOL, V68, P820, DOI 10.1093/gerona/gls255
   Lu JW, 2007, PATTERN RECOGN LETT, V28, P2401, DOI 10.1016/j.patrec.2007.08.004
   Manap HH, 2012, 2012 IEEE SYMPOSIUM ON INDUSTRIAL ELECTRONICS AND APPLICATIONS (ISIEA 2012), V0, PP378, DOI 10.1109/ISIEA.2012.6496664
   Miller JD, 2013, IEEE T BIO-MED ENG, V60, P2745, DOI 10.1109/TBME.2013.2264466
   NASHNER LM, 1972, KYBERNETIK, V10, P106, DOI 10.1007/BF00292236
   NELSON AJ, 1974, PHYS THER, V54, P1059, DOI 10.1093/ptj/54.10.1059
   RAUDYS SJ, 1991, IEEE T PATTERN ANAL, V13, P252, DOI 10.1109/34.75512
   Schmitz-Hübsch T, 2006, NEUROLOGY, V66, P1717, DOI 10.1212/01.wnl.0000219042.60538.92
   Schniepp R, 2012, MOVEMENT DISORD, V27, P125, DOI 10.1002/mds.23978
   Schutte LM, 2000, GAIT POSTURE, V11, P25, DOI 10.1016/S0966-6362(99)00047-8
   Stolze H, 2004, J NEUROL, V251, P79, DOI 10.1007/s00415-004-0276-8
   Sudarsky L, 2001, ADV NEUROL, V87, P111
   Sudha LR, 2012, INT J. COMPUT, V6, P19
   Tang WL, 2014, IEEE J BIOMED HEALTH, V18, P309, DOI 10.1109/JBHI.2013.2287400
   Thompson PD, 2007, CURR NEUROL NEUROSCI, V7, P290, DOI 10.1007/s11910-007-0044-0
   Verghese J, 2010, J NEUROL, V257, P392, DOI 10.1007/s00415-009-5332-y
   Verghese J, 2009, J GERONTOL A-BIOL, V64, P896, DOI 10.1093/gerona/glp033
   Wang JS, 2012, IEEE T BIO-MED ENG, V59, P2884, DOI 10.1109/TBME.2012.2212245
   Wang Z, 2009, P WORLD C ENG COMP S, V0, P0
   Wren TAL, 2007, J PEDIATR ORTHOPED, V27, P765, DOI 10.1097/BPO.0b013e3181558ade
   Wu TF, 2004, J MACH LEARN RES, V5, P975
   Wuehr M, 2013, EXP BRAIN RES, V224, P287, DOI 10.1007/s00221-012-3310-6
   Xu D, 2012, IEEE T IMAGE PROCESS, V21, P316, DOI 10.1109/TIP.2011.2160956
   Zingler VC, 2009, ANN NY ACAD SCI, V1164, P505, DOI 10.1111/j.1749-6632.2009.03765.x
NR 54
TC 59
Z9 69
U1 1
U2 23
PU ELSEVIER SCI LTD
PI OXFORD
PA THE BOULEVARD, LANGFORD LANE, KIDLINGTON, OXFORD OX5 1GB, OXON, ENGLAND
SN 1050-6411
EI 1873-5711
J9 J ELECTROMYOGR KINES
JI J. Electromyogr. Kinesiol.
PD APR 15
PY 2015
VL 25
IS 2
BP 413
EP 422
DI 10.1016/j.jelekin.2015.01.004
PG 10
WC Neurosciences; Physiology; Rehabilitation; Sport Sciences
SC Neurosciences & Neurology; Physiology; Rehabilitation; Sport Sciences
GA CC6HH
UT WOS:000350465500028
PM 25725811
DA 2025-12-18
ER

PT J
AU Lahmann, C
   Henningsen, P
   Dieterich, M
   Radziej, K
   Schmid, G
AF Lahmann, Claas
   Henningsen, P.
   Dieterich, M.
   Radziej, K.
   Schmid, G.
TI Tailored care for somatoform vertigo/dizziness: study protocol for a randomised controlled trial evaluating integrative group psychotherapy
SO JOURNAL OF NEUROLOGY
LA English
DT Article
DE Dizziness; Vertigo; Somatoform disorder; RCT; Psychotherapy
ID phobic postural vertigo; quality-of-life; psychiatric-disorders; dizziness; symptoms; validation; depression; management; validity; therapy
AB Vertigo/dizziness (VD) ranks high in lifetime prevalence and clinical relevance. Nearly half of the complex VD disorders presenting at specialised units for vertigo or otoneurological disorders are not fully explained by an identifiable medical illness, but instead are related to anxiety, depressive, or somatoform disorders. Although there is some evidence that psychotherapy may be effective for these patients, therapeutic options remain unsatisfactory. This report describes the objectives, design and methods of a randomised, controlled clinical trial, evaluating the efficacy of manualised, multimodal group psychotherapy, based on integrative psychotherapy (IPT) and tailored to subgroups of mental disorders in medically unexplained VD. This psychotherapeutic approach will be compared to self-help groups (n = 172; n = 86 per study arm). Improvements with regard to handicap due to VD at 12 months follow-up will serve as primary outcome. Additionally, measures of generic quality of life, severity of vertigo, depression, anxiety, somatisation as well as Head Impulse Test and Computerized Static Posturography will be applied. We will also analyse the cost-effectiveness of this trial. The study aims to improve treatment of this therapeutically underserved population who are often severely impaired in their working and daily lives. Trial Registration: ClinicalTrials.gov Identifier: NCT02320851. Trial Status: This is an on-going study; recruitment for the study is about to start.
C1 [Lahmann, Claas; Henningsen, P.; Radziej, K.; Schmid, G.] Tech Univ Munich, Klinikum Rechts Isar, Dept Psychosomat Med & Psychotherapy, D-81675 Munich, Germany.
   [Lahmann, Claas; Henningsen, P.; Dieterich, M.; Radziej, K.; Schmid, G.] Univ Munich, Klinikum Grosshadern, German Integrated Ctr Res & Treatment Vertigo Bal, D-81377 Munich, Germany.
   [Dieterich, M.] Univ Munich, Klinikum Grosshadern, Dept Neurol, D-81377 Munich, Germany.
   [Dieterich, M.] SyNergy, Munich Cluster Syst Neurol, D-81377 Munich, Germany.
C3 Technical University of Munich; University of Munich; University of Munich; University of Munich
RP Lahmann, C (corresponding author), Tech Univ Munich, Klinikum Rechts Isar, Dept Psychosomat Med & Psychotherapy, Langerstr 3, D-81675 Munich, Germany.
EM lahmann@tum.de
FU German Federal Ministry of Education and Research [01 EO 1401]
CR [Anonymous], 2006, BECK DEPRESSIONS INV, V0, P0
   Barsky AJ, 2005, ARCH GEN PSYCHIAT, V62, P903, DOI 10.1001/archpsyc.62.8.903
   Beidel DC, 2001, J ANXIETY DISORD, V15, P121, DOI 10.1016/S0887-6185(00)00046-3
   Best C, 2006, J NEUROL NEUROSUR PS, V77, P658, DOI 10.1136/jnnp.2005.072934
   Best C, 2009, J NEUROL, V256, P58, DOI 10.1007/s00415-009-0038-8
   Brazier J, 2010, BRIT J PSYCHIAT, V197, P348, DOI 10.1192/bjp.bp.110.082453
   Eckhardt-Henn A, 2005, NEUROL CLIN, V23, P731, DOI 10.1016/j.ncl.2005.01.008
   Eckhardt-Henn A, 2003, J ANXIETY DISORD, V17, P369, DOI 10.1016/S0887-6185(02)00226-8
   Eckhardt-Henn A, 2008, J NEUROL, V255, P420, DOI 10.1007/s00415-008-0697-x
   Furman JM, 2005, J NEUROL NEUROSUR PS, V76, P1, DOI 10.1136/jnnp.2004.048926
   Gräfe K, 2004, DIAGNOSTICA, V50, P171, DOI 10.1026/0012-1924.50.4.171
   Greiner W, 2005, EUR J HEALTH ECON, V6, P124, DOI 10.1007/s10198-004-0264-z
   Henningsen P, 2007, LANCET, V369, P946, DOI 10.1016/S0140-6736(07)60159-7
   Hinz A, 2006, PSYCHOTHER PSYCH MED, V56, P42, DOI 10.1055/s-2005-867061
   Holmberg J, 2006, J NEUROL, V253, P500, DOI 10.1007/s00415-005-0050-6
   Holmberg J, 2009, J NEUROL, V256, P1258, DOI 10.1007/s00415-009-5110-x
   Jacob RG, 2009, J NEUROL NEUROSUR PS, V80, P74, DOI 10.1136/jnnp.2007.136432
   Kleinstäuber M, 2011, CLIN PSYCHOL REV, V31, P146, DOI 10.1016/j.cpr.2010.09.001
   Krafczyk S, 2006, CLIN NEUROPHYSIOL, V117, P1692, DOI 10.1016/j.clinph.2006.04.022
   Kroenke K, 2002, PSYCHOSOM MED, V64, P258, DOI 10.1097/00006842-200203000-00008
   Kühner C, 2007, NERVENARZT, V78, P651, DOI 10.1007/s00115-006-2098-7
   Lahmann C, 2012, J NEUROL, V259, P702, DOI 10.1007/s00415-011-6250-3
   Lahmann C, 2015, J NEUROL NEUROSUR PS, V86, P302, DOI 10.1136/jnnp-2014-307601
   Lahmann C, 2010, PSYCHOTHER PSYCH MED, V60, P227, DOI 10.1055/s-0030-1248479
   Margraf J, 2007, BECK ANXIETY INVENTO, V0, P0
   Michal M, 2009, PSYCHOTHER PSYCH MED, V59, P81
   Nakao M, 2006, PSYCHIAT CLIN NEUROS, V60, P219, DOI 10.1111/j.1440-1819.2006.01489.x
   Neuhauser HK, 2008, ARCH INTERN MED, V168, P2118, DOI 10.1001/archinte.168.19.2118
   Neuhauser HK, 2007, CURR OPIN NEUROL, V20, P40, DOI 10.1097/WCO.0b013e328013f432
   Norman GR, 2003, MED CARE, V41, P582, DOI 10.1097/00005650-200305000-00004
   Querner V, 2000, NEUROSCI LETT, V285, P21, DOI 10.1016/S0304-3940(00)01008-9
   Ramsey S, 2005, VALUE HEALTH, V8, P521, DOI 10.1111/j.1524-4733.2005.00045.x
   Ruckenstein MJ, 2009, OTOLARYNG CLIN N AM, V42, P71, DOI 10.1016/j.otc.2008.09.011
   Sattel H, 2012, BRIT J PSYCHIAT, V200, P60, DOI 10.1192/bjp.bp.111.093526
   Sattel H, 2013, UMGANG PATIENTEN NIC, V0, P121
   Schaefert R, 2013, PSYCHOTHER PSYCHOSOM, V82, P106, DOI 10.1159/000343652
   Schmid G, 2011, J NEUROL NEUROSUR PS, V82, P601, DOI 10.1136/jnnp.2010.237388
   Schneider E, 2004, NEUROLOGY, V63, P1209, DOI 10.1212/01.WNL.0000141144.02666.8C
   Schniepp R, 2014, J NEUROL, V261, P738, DOI 10.1007/s00415-014-7259-1
   Schniepp R, 2013, FRONT NEUROL, V4, P0, DOI 10.3389/fneur.2013.00115
   Shapiro DA, 1990, RATERS MANUAL FOR THE SHEFFIELD PSYCHOTHERAPY RATING SCALE, V0, P0
   Tschan R, 2008, J NEUROL, V255, P1168, DOI 10.1007/s00415-008-0863-1
   Tschan R, 2012, PSYCHOTHER PSYCH MED, V62, P111, DOI 10.1055/s-0032-1304575
   van Leeuwen RB, 2012, ACTA NEUROL BELG, V112, P357, DOI 10.1007/s13760-012-0082-5
   van Roijen HL, 2002, MANUAL TRIMBOS IMTA, V0, P0
   Weidt S, 2014, BMC HEALTH SERV RES, V14, P0, DOI 10.1186/1472-6963-14-317
   WILLIAMS A, 1990, HEALTH POLICY, V16, P199
   Wittchen H-U, 1997, SCID INTERVIEW STRUC, V0, P0
   Wuehr M, 2013, J NEUROL, V260, P1314, DOI 10.1007/s00415-012-6797-7
   YARDLEY L, 1992, CLIN OTOLARYNGOL, V17, P231, DOI 10.1111/j.1365-2273.1992.tb01833.x
NR 51
TC 9
Z9 9
U1 0
U2 13
PU SPRINGER HEIDELBERG
PI HEIDELBERG
PA TIERGARTENSTRASSE 17, D-69121 HEIDELBERG, GERMANY
SN 0340-5354
EI 1432-1459
J9 J NEUROL
JI J. Neurol.
PD AUG 15
PY 2015
VL 262
IS 8
BP 1867
EP 1875
DI 10.1007/s00415-015-7784-6
PG 9
WC Clinical Neurology
SC Neurosciences & Neurology
GA CP4CI
UT WOS:000359829200008
PM 26001913
DA 2025-12-18
ER

PT J
AU Obermann, M
   Bock, E
   Sabev, N
   Lehmann, N
   Weber, R
   Gerwig, M
   Frings, M
   Arweiler-Harbeck, D
   Lang, S
   Diener, HC
AF Obermann, Mark
   Bock, Eva
   Sabev, Nikolay
   Lehmann, Nils
   Weber, Ralph
   Gerwig, Marcus
   Frings, Markus
   Arweiler-Harbeck, Diana
   Lang, Stephan
   Diener, Hans-Christoph
TI Long-term outcome of vertigo and dizziness associated disorders following treatment in specialized tertiary care: the Dizziness and Vertigo Registry (DiVeR) Study
SO JOURNAL OF NEUROLOGY
LA English
DT Article
DE Tertiary care; Dizziness; Vertigo; Treatment centre; Long-term follow-up
ID paroxysmal positional vertigo; epidemiology; prevalence; community; somatoform; symptoms; headache; migraine; therapy; epley
AB To investigate the long-term outcome of interdisciplinary treatment in a tertiary care neuro-otology institution after 2 years as part of the Dizziness and Vertigo Registry study. Risk factors associated with unfavourable outcome were assessed. 3113 consecutive patients with disorders of vertigo and dizziness were recruited prospectively between March 2010 and February 2012. Patients were clinically assessed and treated according to their diagnosis. Standardized instruments were used at baseline and at 2-year follow-up [Dizziness Handicap Inventory (DHI), Quality of Life Questionnaire, General Depression Scale, Stait-Trait Anxiety Index], as well as a custom health-related questionnaire. The primary outcome variable of this observational study was the change in DHI after 2 years. Patients suffered from phobic postural vertigo (23 %), benign peripheral paroxysmal vertigo (14.4 %), unilateral vestibulopathy (10.5 %), central vestibular disorders (8 %), Meniere's disease (9.8 %), vestibular migraine (6.9 %), bilateral vestibulopathy (5.5 %), and vestibular paroxysmia (3.1 %). Mean disease duration was 4.6 +/- 6.3 years. 1272 patients were available for followup, 1159 completed the DHI score. 72.1 % of patients improved in DHI score from baseline to 2 years follow-up. Mean reduction in DHI score was 14 points (p = 0.02). Long-term outcome following diagnosis and treatment in a specialized tertiary care centre is good and persistent after 2 years. Risk factors for an unfavourable outcome were advanced age, severe disability, constant vertigo or dizziness, and concomitant back pain, while depression and anxiety did not contribute to this risk considerably.
C1 [Obermann, Mark; Sabev, Nikolay; Gerwig, Marcus; Frings, Markus; Diener, Hans-Christoph] Univ Duisburg Essen, Dept Neurol, D-45147 Essen, Germany.
   [Bock, Eva; Lehmann, Nils] Univ Duisburg Essen, Inst Med Informat Biometry & Epidemiol, D-45147 Essen, Germany.
   [Arweiler-Harbeck, Diana; Lang, Stephan] Univ Duisburg Essen, Dept Otorhinolaryngol, D-45147 Essen, Germany.
   [Weber, Ralph] Alfried Krupp Hosp Essen, Dept Neurol, Essen, Germany.
   [Obermann, Mark] Asklepios Hosp Schildautal, Ctr Neurol, Seesen, Germany.
C3 University of Duisburg Essen; University of Duisburg Essen; University of Duisburg Essen
RP Obermann, M (corresponding author), Univ Duisburg Essen, Dept Neurol, Hufelandstr 55, D-45147 Essen, Germany.
EM mark.obermann@uni-due.de; eva.bock@uk-essen.de; n.sabev@yahoo.de; nils.lehmann@uk-essen.de; ralph.weber@krupp-krankenhaus.de; marcus.gerwig@uk-essen.de; markus.frings@uk-essen.de; diana.arweiler-harbeck@uk-essen.de; stephan.lang@uk-essen.de; hans.diener@uk-essen.de
FU Allergan; Electrocore; Heel; German Ministry for Education and Research (BMBF); Almirall; AstraZeneca; Bayer; Galaxo-Smith-Kline; Janssen-Cilag; Pfizer; German Research Council (DFG); German Ministry of Education and Research (BMBF); European Union
CR [Anonymous], 1995, OTOLARYNGOL HEAD NECK SURG, V113, P179
   Best C, 2006, J NEUROL NEUROSUR PS, V77, P658, DOI 10.1136/jnnp.2005.072934
   Best C, 2009, J NEUROL, V256, P58, DOI 10.1007/s00415-009-0038-8
   BRANDT T, 1994, J NEUROL, V241, P191, DOI 10.1007/BF00863767
   Brown KE, 2006, ARCH PHYS MED REHAB, V87, P76, DOI 10.1016/j.apmr.2005.08.003
   Eleftheriadou A, 2012, EUR ARCH OTO-RHINO-L, V269, P2309, DOI 10.1007/s00405-012-2019-2
   Geser Rebekka, 2012, FRONT NEUROL, V3, P169, DOI 10.3389/fneur.2012.00169
   Gillespie MB, 1999, LARYNGOSCOPE, V109, P35, DOI 10.1097/00005537-199901000-00008
   Hannaford PC, 2005, FAM PRACT, V22, P227, DOI 10.1093/fampra/cmi004
   Hillier SL, 2011, COCHRANE DB SYST REV, V0, P0, DOI DOI 10.1002/14651858.CD005397.pub3
   Holmberg J, 2007, J NEUROL, V254, P1189, DOI 10.1007/s00415-007-0499-6
   JACOBSON GP, 1990, ARCH OTOLARYNGOL, V116, P424
   Kaderli R, 2013, SWISS MED WKLY, V143, P0, DOI 10.4414/smw.2013.13882
   Karatas M, 2008, NEUROLOGIST, V14, P355, DOI 10.1097/NRL.0b013e31817533a3
   Krebs DE, 2003, OTOLARYNG HEAD NECK, V128, P240, DOI 10.1067/mhn.2003.72
   KROENKE K, 1993, ARCH INTERN MED, V153, P2474, DOI 10.1001/archinte.153.21.2474
   Lempert T, 2012, J VESTIBUL RES-EQUIL, V22, P167, DOI 10.3233/VES-2012-0453
   Lempert T, 2009, J NEUROL, V256, P333, DOI 10.1007/s00415-009-0149-2
   Neuhauser HK, 2005, NEUROLOGY, V65, P898, DOI 10.1212/01.wnl.0000175987.59991.3d
   Prokopakis E, 2013, AUDIOL NEURO-OTOL, V18, P83, DOI 10.1159/000343579
   Prokopakis EP, 2005, LARYNGOSCOPE, V115, P1667, DOI 10.1097/01.mlg.0000175062.36144.b9
   Ramsey RR, 2014, HEADACHE, V54, P795, DOI 10.1111/head.12353
   Ruckenstein MJ, 2009, OTOLARYNG CLIN N AM, V42, P71, DOI 10.1016/j.otc.2008.09.011
   Sato G, 2013, ACTA OTO-LARYNGOL, V133, P1124, DOI 10.3109/00016489.2013.817681
   Sekine K, 2006, OTOLARYNG HEAD NECK, V135, P529, DOI 10.1016/j.otohns.2005.09.021
   SLOANE PD, 1989, J FAM PRACTICE, V29, P33
   Strupp M, 2008, ACTA OTO-LARYNGOL, V128, P520, DOI 10.1080/00016480701724912
   Tschan R, 2013, J NERV MENT DIS, V201, P328, DOI 10.1097/NMD.0b013e318288e2ad
   von Brevern M, 2007, J NEUROL NEUROSUR PS, V78, P710, DOI 10.1136/jnnp.2006.100420
   Yardley L, 1998, BRIT J GEN PRACT, V48, P1131
   Yoon MS, 2013, PAIN, V154, P484, DOI 10.1016/j.pain.2012.12.010
   Zingler VC, 2008, J NEUROL NEUROSUR PS, V79, P284, DOI 10.1136/jnnp.2007.122952
NR 32
TC 42
Z9 54
U1 2
U2 18
PU SPRINGER HEIDELBERG
PI HEIDELBERG
PA TIERGARTENSTRASSE 17, D-69121 HEIDELBERG, GERMANY
SN 0340-5354
EI 1432-1459
J9 J NEUROL
JI J. Neurol.
PD SEP 15
PY 2015
VL 262
IS 9
BP 2083
EP 2091
DI 10.1007/s00415-015-7803-7
PG 9
WC Clinical Neurology
SC Neurosciences & Neurology
GA CT7ZV
UT WOS:000363035400010
PM 26092518
DA 2025-12-18
ER

PT J
AU Schaaf, H
   Hesse, G
AF Schaaf, H.
   Hesse, G.
TI Patients with long-lasting dizziness: a follow-up after neurotological and psychotherapeutic inpatient treatment after a period of at least 1 year
SO EUROPEAN ARCHIVES OF OTO-RHINO-LARYNGOLOGY
LA English
DT Article
DE Non-vertiginous dizziness; Psychotherapy; Neurotology; Vertigo; Vestibular rehabilitation
ID chronic subjective dizziness; cognitive-behavior therapy; phobic postural vertigo
AB Patients who experience chronic dizziness are considered to be difficult to treat. Persisting symptoms of vertigo can be caused by recurrent organic as well as a variety of psychogenic factors, the latter usually being part of anxiety and depression disorders. Psychotherapeutic interventions can achieve improvements, the effects, however, in general do not persist over a longer time. The purpose of this study is to investigate the long-term effects of a symptom-related indoor treatment including neurotological and psychotherapeutic approaches as well as vestibular and balance rehabilitation. 23 indoor patients 16 male patients and 7 female., mean age 56.6 years (SD 12) with chronic vestibular symptoms (longer than six months), who were treated with neurotological counseling, psychotherapy, vestibular and balance rehabilitation and-if necessary-antidepressant drugs during a lengthy hospital stay [average 40 days (SD 14)], were re-examined. After a time period of at least one year (average 32 months; SD 15) they were asked to answer a questionnaire concerning post-therapeutic status of dizziness, symptoms and coping strategies as well as the Hospital Anxiety and Depression Score (HADS D). 18 of 23 patients (78%) reported a sustained reduction in their vertiginous symptoms. Four patients did not report a persistent improvement and one even got worse. Patients with a chronic form of dizziness can improve through a coordinated neurotologic and psychotherapeutic approach including vestibular and balance rehabilitation.
C1 [Schaaf, H.; Hesse, G.] Tinnitus Klin Krankenhaus Bad Arolsen, D-34454 Bad Arolsen, Germany.
   [Hesse, G.] HNO Lehrstuhl Univ Witten Herdecke, Witten, Germany.
RP Schaaf, H (corresponding author), Tinnitus Klin Krankenhaus Bad Arolsen, Grosse Allee 50, D-34454 Bad Arolsen, Germany.
EM hschaaf@tinnitus-klinik.net
CR BRANDT T, 1994, J NEUROL, V241, P191, DOI 10.1007/BF00863767
   BRONSTEIN AM, 1995, J NEUROL NEUROSUR PS, V59, P472, DOI 10.1136/jnnp.59.5.472
   CAWTHORNE TE, 1969, SCHWEIZ MED WSCHR, V99, P156
   COOKSEY FS, 1946, P ROY SOC MED, V39, P273, DOI 10.1177/003591574603900523
   Eckhardt-Henn A, 2009, NERVENARZT, V80, P909, DOI 10.1007/s00115-009-2736-y
   Edelman S, 2012, AM J OTOLARYNG, V33, P395, DOI 10.1016/j.amjoto.2011.10.009
   Herrmann C, 1995, HADS-DHOSPITAL ANXIETY AND DEPRESSION SCALEDEUTSCHE VERSION, V0, P0
   Holmberg J, 2007, J NEUROL, V254, P1189, DOI 10.1007/s00415-007-0499-6
   JACOB RG, 1993, J PSYCHOPATHOL BEHAV, V15, P299, DOI 10.1007/BF00965035
   Jacobson E, 1938, PROGR RELAXATION, V0, P0
   Mahoney AEJ, 2013, AM J OTOLARYNG, V34, P115, DOI 10.1016/j.amjoto.2012.09.013
   Schaaf H, 2000, MENIERES DIS 1999 UP, V0, P505
   Schaaf H, 2003, DTSCH ARZTEBL, V13, P853
   Schmid G, 2011, J NEUROL NEUROSUR PS, V82, P601, DOI 10.1136/jnnp.2010.237388
   Staab, 2006, CONTINUUM, V0, P189
   Staab Jeffrey P, 2012, CONTINUUM (MINNEAP MINN), V18, P1118, DOI 10.1212/01.CON.0000421622.56525.58
   Tschan R, 2012, PSYCHOTHER PSYCH MED, V62, P111, DOI 10.1055/s-0032-1304575
NR 17
TC 19
Z9 25
U1 0
U2 9
PU SPRINGER
PI NEW YORK
PA 233 SPRING ST, NEW YORK, NY 10013 USA
SN 0937-4477
EI 1434-4726
J9 EUR ARCH OTO-RHINO-L
JI Eur. Arch. Oto-Rhino-Laryn.
PD JUN 15
PY 2015
VL 272
IS 6
BP 1529
EP 1535
DI 10.1007/s00405-014-3447-y
PG 7
WC Otorhinolaryngology
SC Otorhinolaryngology
GA CI3BZ
UT WOS:000354623800029
PM 25519474
DA 2025-12-18
ER

PT J
AU Piker, EG
   Kaylie, DM
   Garrison, D
   Tucci, DL
AF Piker, Erin G.
   Kaylie, David M.
   Garrison, Douglas
   Tucci, Debara L.
TI Hospital Anxiety and Depression Scale: Factor Structure, Internal Consistency and Convergent Validity in Patients with Dizziness
SO AUDIOLOGY AND NEURO-OTOLOGY
LA English
DT Article
DE Anxiety; Depression; Dizziness; Handicap; Psychometrics; Validity; Vertigo
ID chronic subjective dizziness; phobic postural vertigo; handicap; validation; disorders; symptoms
AB Psychiatric comorbidities, particularly anxiety-related pathologies, are often observed in dizzy patients. The Hospital Anxiety and Depression Scale (HADS) is a widely used selfreport instrument used to screen for anxiety and depression in medical outpatient settings. The purpose of this study was to assess the factor structure, internal consistency and convergent validity of the HADS in an unselected group of patients with dizziness. The HADS and the Dizziness Handicap Inventory (DHI) were administered to 205 dizzy patients. An exploratory factor analysis was conducted and indicated a 3-factor structure, inconsistent with the 2-subscale structure (i.e. anxiety and depression) of the HADS. The total scale was found to be internally consistent, and convergent validity, as assessed using the DHI, was acceptable. Overall findings suggest that the HADS should not be used as a tool for psychiatric differential diagnosis, but rather as a helpful screener for general psychiatric distress in the two domains of psychiatric illness most germane in dizzy patients. (C) 2015 S. Karger AG, Basel
C1 [Piker, Erin G.; Kaylie, David M.; Garrison, Douglas; Tucci, Debara L.] Duke Univ, Med Ctr, Div Otolaryngol Head & Neck Surg, Durham, NC 27710 USA.
C3 Duke University
RP Piker, EG (corresponding author), Duke Univ, Med Ctr, Div Otolaryngol Head & Neck Surg, DUMC 3836, Durham, NC 27710 USA.
EM Erin.piker@duke.edu
CR ANDERSSON E, 1993, SOC BEHAV PERSONAL, V21, P197, DOI 10.2224/sbp.1993.21.3.197
   Best C, 2009, J NEUROL, V256, P58, DOI 10.1007/s00415-009-0038-8
   Brandberg Y, 1992, PSYCHOONCOLOGY, V1, P71, DOI 10.1002/PON.2960010204
   CLARK MR, 1993, PSYCHOSOMATICS, V34, P409, DOI 10.1016/S0033-3182(93)71844-7
   Cosco TD, 2012, J PSYCHOSOM RES, V72, P180, DOI 10.1016/j.jpsychores.2011.06.008
   Dawkins N, 2006, BRAIN INJURY, V20, P1235, DOI 10.1080/02699050601076414
   Eckhardt-Henn A, 2008, J NEUROL, V255, P420, DOI 10.1007/s00415-008-0697-x
   Friedman S, 2001, PSYCHIAT RES, V104, P247, DOI 10.1016/S0165-1781(01)00309-2
   Grunfeld EA, 2003, INT J AUDIOL, V42, P161, DOI 10.3109/14992020309090425
   Herrmann C, 1997, J PSYCHOSOM RES, V42, P17, DOI 10.1016/S0022-3999(96)00216-4
   Holmberg J, 2006, J NEUROL, V253, P500, DOI 10.1007/s00415-005-0050-6
   Holmberg J, 2005, ACTA OTO-LARYNGOL, V125, P270, DOI 10.1080/00016480410023001
   Honaker JA, 2010, AM J AUDIOL, V19, P3, DOI 10.1044/1059-0889(2009/09-0013)
   Hosaka T, 1999, INT J PSYCHIATRY CLIN PRACT, V3, P43, DOI 10.3109/13651509909024758
   Jacob RG, 2001, CURR OPIN NEUROL, V14, P41, DOI 10.1097/00019052-200102000-00007
   Jacobson G P, 1991, J AM ACAD AUDIOL, V2, P253
   JACOBSON GP, 1990, ARCH OTOLARYNGOL, V116, P424
   Johnston M, 2000, J PSYCHOSOM RES, V48, P579, DOI 10.1016/S0022-3999(00)00102-1
   KAISER HF, 1974, EDUC PSYCHOL MEAS, V34, P111, DOI 10.1177/001316447403400115
   Kroenke K, 2000, SOUTH MED J, V93, P160
   Martin CR, 2004, BRIT J CLIN PSYCHOL, V43, P51, DOI 10.1348/014466504772812968
   Norton S, 2013, J PSYCHOSOM RES, V74, P74, DOI 10.1016/j.jpsychores.2012.10.010
   Piker EG, 2008, J AM ACAD AUDIOL, V19, P337, DOI 10.3766/jaaa.19.4.6
   RAZAVI D, 1990, BRIT J PSYCHIAT, V156, P79, DOI 10.1192/bjp.156.1.79
   Ruckenstein MJ, 2009, OTOLARYNG CLIN N AM, V42, P71, DOI 10.1016/j.otc.2008.09.011
   Staab JP, 2004, LARYNGOSCOPE, V114, P1637, DOI 10.1097/00005537-200409000-00025
   Staab JP, 2002, ARCH OTOLARYNGOL, V128, P554, DOI 10.1001/archotol.128.5.554
   Staab JP, 2000, OTOLARYNG CLIN N AM, V33, P617, DOI 10.1016/S0030-6665(05)70230-9
   YARDLEY L, 1992, BRIT J AUDIOL, V26, P283, DOI 10.3109/03005369209076649
   ZIGMOND AS, 1983, ACTA PSYCHIAT SCAND, V67, P361, DOI 10.1111/j.1600-0447.1983.tb09716.x
NR 30
TC 26
Z9 29
U1 0
U2 10
PU KARGER
PI BASEL
PA ALLSCHWILERSTRASSE 10, CH-4009 BASEL, SWITZERLAND
SN 1420-3030
EI 1421-9700
J9 AUDIOL NEURO-OTOL
JI Audiol. Neuro-Otol.
PD JUN 15
PY 2015
VL 20
IS 6
BP 394
EP 399
DI 10.1159/000438740
PG 6
WC Audiology & Speech-Language Pathology; Neurosciences; Otorhinolaryngology
SC Audiology & Speech-Language Pathology; Neurosciences & Neurology; Otorhinolaryngology
GA CZ3GN
UT WOS:000366992500007
PM 26460986
DA 2025-12-18
ER

PT J
AU Thompson, KJ
   Goetting, JC
   Staab, JP
   Shepard, NT
AF Thompson, Karla J.
   Goetting, Jay C.
   Staab, Jeffrey P.
   Shepard, Neil T.
TI Retrospective review and telephone follow-up to evaluate a physical therapy protocol for treating persistent postural-perceptual dizziness: A pilot study
SO JOURNAL OF VESTIBULAR RESEARCH-EQUILIBRIUM & ORIENTATION
LA English
DT Article
DE Persistent postural-perceptual dizziness; chronic subjective dizziness; habituation; vestibular rehabilitation
ID sickness; trial
AB BACKGROUND: Persistent postural-perceptual dizziness (PPPD) (formerly chronic subjective dizziness) may be treated using the habituation form of vestibular and balance rehabilitation therapy (VBRT), but therapeutic outcomes have not been formally investigated. OBJECTIVE: This pilot study gathered the first data on the efficacy of VBRT for individuals with well-characterized PPPD alone or PPPD plus neurotologic comorbidities (vestibular migraine or compensated vestibular deficits). METHODS: Twenty-six participants were surveyed by telephone an average of 27.5 months after receiving education about PPPD and instructions for home-based VBRT programs. Participants were queried about exercise compliance, perceived benefits of therapy, degree of visual or motion sensitivity remaining, disability level, and other interventions. RESULTS: Twenty-two of 26 participants found physical therapy consultation helpful. Fourteen found VBRT exercises beneficial, including 8 of 12 who had PPPD alone and 6 of 14 who had PPPD with co-morbidities. Of the 14 participants who found VBRT helpful, 7 obtained relief of sensitivity to head/body motion, 5 relief of sensitivity to visual stimuli, and 4 complete remission. Comparable numbers for the 12 participants who found VBRT not helpful were 1 (head/body motion), 3 (visual stimuli), and 0 (remission). CONCLUSIONS: This pilot study offers the first data supporting the habituation form of VBRT for treatment of PPPD.
C1 [Thompson, Karla J.; Goetting, Jay C.] Mayo Clin, Dept Phys Med & Rehabil, Rochester, MN 55905 USA.
   [Staab, Jeffrey P.] Mayo Clin, Dept Psychiat & Psychol, Rochester, MN 55905 USA.
   [Shepard, Neil T.] Mayo Clin, Dept Otorhinolaryngol, Rochester, MN 55905 USA.
C3 Mayo Clinic; Mayo Clinic; Mayo Clinic
RP Thompson, KJ (corresponding author), Mayo Clin, 200 First St SW, Rochester, MN 55905 USA.
EM thompson.karla@mayo.edu
CR Bes A, 2013, CEPHALALGIA, V33, P629, DOI 10.1177/0333102413485658
   Horii A, 2008, 25 C BAR SOC, V0, P0
   JACOBSON GP, 1990, ARCH OTOLARYNGOL, V116, P424
   Norre ME, 1984, OTONEUROLOGY, V0, P23
   NORRE ME, 1988, ARCH OTOLARYNGOL, V114, P883
   Pavlou M, 2004, J NEUROL, V251, P983, DOI 10.1007/s00415-004-0476-2
   Pavlou M, 2012, J VESTIBUL RES-EQUIL, V22, P273, DOI 10.3233/VES-120462
   Pavlou M, 2013, NEUROREHAB NEURAL RE, V27, P208, DOI 10.1177/1545968312461715
   Pavlou M, 2011, GAIT POSTURE, V33, P113, DOI 10.1016/j.gaitpost.2010.10.085
   Pavlou M, 2010, J NEUROL PHYS THER, V34, P105, DOI 10.1097/NPT.0b013e3181dde6bf
   Sang FDYP, 2003, J TRAVEL MED, V10, P108, DOI 10.2310/7060.2003.31768
   Sang FDYP, 2003, AVIAT SPACE ENVIR MD, V74, P998
   SMITHWHEELOCK M, 1991, AM J OTOL, V12, P218
   Staab JP, 2007, ARCH OTOLARYNGOL, V133, P170, DOI 10.1001/archotol.133.2.170
   Staab Jeffrey P, 2012, CONTINUUM (MINNEAP MINN), V18, P1118, DOI 10.1212/01.CON.0000421622.56525.58
   Staab JP, 2011, J VESTIBUL RES-EQUIL, V21, P331, DOI 10.3233/VES-2011-0426
   Staab JP, 2011, NEUROREHABILITATION, V29, P179, DOI 10.3233/NRE-2011-0693
   Staab JP, 2005, ARCH OTOLARYNGOL, V131, P675, DOI 10.1001/archotol.131.8.675
   Staab JP, 2004, LARYNGOSCOPE, V114, P1637, DOI 10.1097/00005537-200409000-00025
   Staab JP, 2003, LARYNGOSCOPE, V113, P1714, DOI 10.1097/00005537-200310000-00010
   Staab JP, 2002, ARCH OTOLARYNGOL, V128, P554, DOI 10.1001/archotol.128.5.554
   Staab JP, 2006, CURR OPIN NEUROL, V19, P41, DOI 10.1097/01.wco.0000198102.95294.1f
   Whitney SL, 2002, NEUROLOGY REPORT, V26, P72
   ZIGMOND AS, 1983, ACTA PSYCHIAT SCAND, V67, P361, DOI 10.1111/j.1600-0447.1983.tb09716.x
NR 24
TC 58
Z9 87
U1 0
U2 23
PU IOS PRESS
PI AMSTERDAM
PA NIEUWE HEMWEG 6B, 1013 BG AMSTERDAM, NETHERLANDS
SN 0957-4271
EI 1878-6464
J9 J VESTIBUL RES-EQUIL
JI J. Vestib. Res.-Equilib. Orientat.
PD JUN 15
PY 2015
VL 25
IS 2
BP 97
EP 104
DI 10.3233/VES-150551
PG 8
WC Neurosciences; Otorhinolaryngology
SC Neurosciences & Neurology; Otorhinolaryngology
GA CK1QM
UT WOS:000355982000006
PM 26410674
DA 2025-12-18
ER
