# Supplementary material for: Evolution of Research on Persistent Postural-Perceptual Dizziness: A Bibliometric and Visualization Analysis from 1994 to 2025
Source: Audiol Res. 2026 Apr 1;16(2):52. doi: 10.3390/audiolres16020052 (PMC13113745; doi:10.3390/audiolres16020052)
Supplement: Supplementary file 1 [file audiolres-16-00052-s001.zip › results/output/download2016u4.txt]

PT J
AU Tjernström, F
   Zur, O
   Jahn, K
AF Tjernstrom, Fredrik
   Zur, Oz
   Jahn, Klaus
TI Current concepts and future approaches to vestibular rehabilitation
SO JOURNAL OF NEUROLOGY
LA English
DT Review
DE Adaptation; Habituation; Sensory reweighting; Vestibular rehabilitation
ID phobic postural vertigo; head impulse test; brain plasticity; visual vertigo; follow-up; compensation; balance; adaptation; dizziness; stimulation
AB Over the last decades methods of vestibular rehabilitation to enhance adaptation to vestibular loss, habituation to changing sensory conditions, and sensory reweighting in the compensation process have been developed. However, the use of these techniques still depends to a large part on the educational background of the therapist. Individualized assessment of deficits and specific therapeutic programs for different disorders are sparse. Currently, vestibular rehabilitation is often used in an unspecific way in dizzy patients irrespective of the clinical findings. When predicting the future of vestibular rehabilitation, it is tempting to foretell advances in technology for assessment and treatment only, but the current intense exchange between clinicians and basic scientists also predicts advances in truly understanding the complex interactions between the peripheral senses and central adaptation mechanisms. More research is needed to develop reliable techniques to measure sensory dependence and to learn how this knowledge can be best used-by playing off the patient's sensory strength or working on the weakness. To be able using the emerging concepts, the neuro-otological community must strive to educate physicians, physiotherapists and nurses to perform the correct examinations for assessment of individual deficits and to look for factors that might impede rehabilitation.
C1 [Tjernstrom, Fredrik] Lund Univ, Clin Sci, Dept Otorhinolaryngol Head & Neck Surg, Lund, Sweden.
   [Zur, Oz] Ben Gurion Univ Negev, Dept Phys Therapy, Beer Sheva, Israel.
   [Zur, Oz] Israeli Ctr Treating Dizziness & Balance Disorder, Raanana, Israel.
   [Jahn, Klaus] Ludwig Maximilians Univ Munchen, German Ctr Vertigo & Balance Disorders, Munich, Germany.
   [Jahn, Klaus] Schon Klin Bad Aibling, Dept Neurol, Kolbermoorer Str 72, D-83043 Bad Aibling, Germany.
C3 Lund University; Ben-Gurion University of the Negev; University of Munich
RP Jahn, K (corresponding author), Ludwig Maximilians Univ Munchen, German Ctr Vertigo & Balance Disorders, Munich, Germany.; Jahn, K (corresponding author), Schon Klin Bad Aibling, Dept Neurol, Kolbermoorer Str 72, D-83043 Bad Aibling, Germany.
EM klaus.jahn@med.uni-muenchen.de
FU German Federal Ministry of Education and Research
CR Agrawal Y, 2009, ARCH INTERN MED, V169, P938, DOI 10.1001/archinternmed.2009.66
   Azulay JP, 2002, PERCEPT MOTOR SKILL, V95, P1106, DOI 10.2466/PMS.95.7.1106-1114
   Beck R, 2014, EXP NEUROL, V261, P638, DOI 10.1016/j.expneurol.2014.08.013
   BRANDT T, 1994, J NEUROL, V241, P191, DOI 10.1007/BF00863767
   Byl N, 2015, NEUROPSYCHOLOGIA, V79, P332, DOI 10.1016/j.neuropsychologia.2015.04.020
   COURJON JH, 1982, BRAIN RES, V239, P251, DOI 10.1016/0006-8993(82)90847-2
   Cullen KE, 2009, J VESTIBUL RES-EQUIL, V19, P171, DOI 10.3233/VES-2009-0357
   Curthoys IS, 2000, CURR OPIN NEUROL, V13, P27, DOI 10.1097/00019052-200002000-00006
   Devèze A, 2015, EUR ANN OTORHINOLARY, V132, P197, DOI 10.1016/j.anorl.2015.04.003
   Dieterich M, 2004, NEUROLOGIST, V10, P154, DOI 10.1097/01.nrl.0000126586.29463.c8
   Eva-Maj M, 2013, EUR J APPL PHYSIOL, V113, P2487, DOI 10.1007/s00421-013-2683-y
   FURMAN JM, 1994, BAILLIERE CLIN NEUR, V3, P501
   Gauchard GC, 2013, GAIT POSTURE, V37, P82, DOI 10.1016/j.gaitpost.2012.06.011
   Guerraz M, 2001, BRAIN, V124, P1646, DOI 10.1093/brain/124.8.1646
   Guinand N, 2015, ORL J OTO-RHINO-LARY, V77, P227, DOI 10.1159/000433554
   Gyllensvard Harald, 2010, COST EFF RESOUR ALLOC, V8, P17, DOI 10.1186/1478-7547-8-17
   Hafstrom A, 2004, NEUROREPORT, V15, P2201, DOI 10.1097/00001756-200410050-00011
   Hebb DO, 1949, THE ORGANIZATION OF BEHAVIOR-A NEUROPSYCHOLOGICAL THEORY, V0, P0
   HERDMAN SJ, 1995, OTOLARYNG HEAD NECK, V113, P77, DOI 10.1016/S0194-5998(95)70148-6
   Hesse S, 2003, CURR OPIN NEUROL, V16, P705, DOI 10.1097/00019052-200312000-00010
   Holmberg J, 2007, J NEUROL, V254, P1189, DOI 10.1007/s00415-007-0499-6
   Holmberg J, 2009, J NEUROL, V256, P1258, DOI 10.1007/s00415-009-5110-x
   Huntley AH, 2015, GAIT POSTURE, V41, P652, DOI 10.1016/j.gaitpost.2015.01.017
   Huppert D, 2005, J NEUROL, V252, P564, DOI 10.1007/s00415-005-0699-x
   Isableu B, 1997, EXP BRAIN RES, V114, P584, DOI 10.1007/PL00005667
   Isableu B, 2011, EXP BRAIN RES, V212, P33, DOI 10.1007/s00221-011-2693-0
   Iwasaki S, 2014, NEUROLOGY, V82, P969, DOI 10.1212/WNL.0000000000000215
   Karlberg M, 1996, ARCH PHYS MED REHAB, V77, P874, DOI 10.1016/S0003-9993(96)90273-7
   Keshner EA, 2011, IEEE ENG MED BIO, V0, PP1379, DOI 10.1109/IEMBS.2011.6090324
   Kitahara T, 1998, ACTA OTO-LARYNGOL, V0, P19
   Krafczyk S, 2006, CLIN NEUROPHYSIOL, V117, P1692, DOI 10.1016/j.clinph.2006.04.022
   Krpic A, 2013, INT J REHABIL RES, V36, P162, DOI 10.1097/MRR.0b013e32835dd63b
   Lacour M, 1997, EXP BRAIN RES, V115, P300, DOI 10.1007/PL00005698
   LACOUR M, 1976, BRAIN RES, V113, P255, DOI 10.1016/0006-8993(76)90940-9
   LACOUR M, 1979, EXP BRAIN RES, V37, P563
   MacDougall HG, 2009, NEUROLOGY, V73, P1134, DOI 10.1212/WNL.0b013e3181bacf85
   Mahncke HW, 2006, PROG BRAIN RES, V157, P81, DOI 10.1016/S0079-6123(06)57006-2
   Malmström EM, 2007, DISABIL REHABIL, V29, P1193, DOI 10.1080/09638280600948383
   MCCABE BF, 1969, LARYNGOSCOPE, V79, P1728, DOI 10.1288/00005537-196910000-00004
   Mehrholz J, 2012, J REHABIL MED, V44, P193, DOI 10.2340/16501977-0943
   Meldrum D, 2015, ARCH PHYS MED REHAB, V96, P1319, DOI 10.1016/j.apmr.2015.02.032
   Merfeld DM, 2002, J NEUROPHYSIOL, V87, P819, DOI 10.1152/jn.00485.2001
   Moss F, 2004, CLIN NEUROPHYSIOL, V115, P267, DOI 10.1016/j.clinph.2003.09.014
   Ödman M, 2008, ACTA OTO-LARYNGOL, V128, P1085, DOI 10.1080/00016480701805455
   Patel M, 2008, EXP BRAIN RES, V185, P165, DOI 10.1007/s00221-007-1143-5
   Pavlou M, 2006, J VESTIBUL RES-EQUIL, V16, P223
   Ricci NA, 2012, TRIALS, V13, P0, DOI 10.1186/1745-6215-13-246
   Schieppati M, 2014, CLIN NEUROPHYSIOL, V125, P1427, DOI 10.1016/j.clinph.2013.11.011
   Sehm B, 2014, NEUROBIOL AGING, V35, P232, DOI 10.1016/j.neurobiolaging.2013.06.021
   Staab J, 2014, J VESTIBUL RES-EQUIL, V24, P93
   Staab JP, 2002, ARCH OTOLARYNGOL, V128, P554, DOI 10.1001/archotol.128.5.554
   Swinnen E, 2014, TOP STROKE REHABIL, V21, P87, DOI 10.1310/tsr2102-87
   Tjernström F, 2006, J VESTIBUL RES-EQUIL, V16, P257
   Tjernström F, 2002, GAIT POSTURE, V15, P75, DOI 10.1016/S0966-6362(01)00175-8
   Tjernström F, 2009, J NEUROL NEUROSUR PS, V80, P1254, DOI 10.1136/jnnp.2008.170878
   Tjernström F, 2015, GAIT POSTURE, V42, P27, DOI 10.1016/j.gaitpost.2014.12.007
   Tjernström F, 2012, OTOL NEUROTOL, V33, P1583, DOI 10.1097/MAO.0b013e318268d32f
   Tjernström F, 2010, EXP BRAIN RES, V202, P613, DOI 10.1007/s00221-010-2166-x
   Tjernström F, 2009, NEUROSCI LETT, V454, P198, DOI 10.1016/j.neulet.2009.03.020
   Weber KP, 2008, NEUROLOGY, V70, P454, DOI 10.1212/01.wnl.0000299117.48935.2e
   Wrisley DM, 2007, ARCH PHYS MED REHAB, V88, P1049, DOI 10.1016/j.apmr.2007.05.003
   Wuehr M, 2013, J NEUROL, V260, P1314, DOI 10.1007/s00415-012-6797-7
   Zur O, 2014, J VESTIBUL RES-EQUIL, V24, P305, DOI 10.3233/VES-140519
NR 64
TC 42
Z9 52
U1 0
U2 18
PU SPRINGER HEIDELBERG
PI HEIDELBERG
PA TIERGARTENSTRASSE 17, D-69121 HEIDELBERG, GERMANY
SN 0340-5354
EI 1432-1459
J9 J NEUROL
JI J. Neurol.
PD APR 15
PY 2016
VL 263
IS 
BP S65
EP S70
DI 10.1007/s00415-015-7914-1
PG 6
WC Clinical Neurology
SC Neurosciences & Neurology
GA FH6YO
UT WOS:000411327200009
PM 27083886
DA 2025-12-18
ER

PT J
AU Söhsten, E
   Bittar, RSM
   Staab, JP
AF Sohsten, Eliane
   Bittar, Roseli S. M.
   Staab, Jeffrey P.
TI Posturographic profile of patients with persistent postural-perceptual dizziness on the sensory organization test
SO JOURNAL OF VESTIBULAR RESEARCH-EQUILIBRIUM & ORIENTATION
LA English
DT Article
DE Posturography; Sensory Organization Test; vestibular function tests; persistent postural-perceptual dizziness; anxiety
ID personality-traits; anxiety; rehabilitation
AB BACKGROUND/OBJECTIVE: Persistent postural-perceptual dizziness (PPPD) was defined by expert consensus for the forthcoming International Classification of Diseases, 11th edition. Its diagnostic criteria were derived from phobic postural vertigo and chronic subjective dizziness. Two key symptoms are postural unsteadiness and visually induced dizziness. We observed that patients with PPPD tended to perform poorly on multiple conditions of the EquiTest (R) Sensory Organization Test (SOT) and sought to investigate this phenomenon systematically. METHODS: We examined cross-sectional, pair-wise group differences in mean scores from SOT conditions 1-6 and composite scores among 20 patients with PPPD, 15 patients recovered from acute vestibular syndromes, and 15 normal individuals (all female, 43 +/- 9 years old). We also compared proportions of patients in each group with abnormal sensory analyses, and poor performance across multiple conditions. RESULTS: Patients with PPPD had significantly lower mean scores than normal individuals on conditions 2-6 and the composite, and lower than recovered patients on conditions 2-3. Recovered patients had significantly lower mean scores than normal individuals on conditions 4-6 and the composite. Patients with PPPD had the greatest likelihood of abnormal sensory analyses. CONCLUSIONS: Patients with PPPD had difficulties with postural control across multiple sensory challenges, consistent with postulated neurophysiologic mechanisms of this condition.
C1 [Sohsten, Eliane] Univ Sao Paulo, Sch Med, Hosp Clin, Dept Otorhinolaryngol,Div Otoneurol, Sao Paulo, SP, Brazil.
   [Bittar, Roseli S. M.] Univ Sao Paulo, Sch Med, Dept Otorhinolaryngol, Div Otoneurol, Sao Paulo, SP, Brazil.
   [Staab, Jeffrey P.] Mayo Clin, Dept Psychiat & Psychol, Rochester, MN USA.
C3 Universidade de Sao Paulo; Universidade de Sao Paulo; Mayo Clinic
RP Söhsten, E (corresponding author), Alameda Lorena 965-12, BR-01424001 Sao Paulo, SP, Brazil.
EM elianesohsten@gmail.com
FU Fundacao de Amparo a Pesquisa do Estado de Sao Paulo (FAPESP) [11/51266-5]
CR Adkin AL, 2000, GAIT POSTURE, V12, P87, DOI 10.1016/S0966-6362(00)00057-6
   Alsalaheen BA, 2010, J NEUROL PHYS THER, V34, P87, DOI 10.1097/NPT.0b013e3181dde568
   Badke MB, 2004, ARCH PHYS MED REHAB, V85, P227, DOI 10.1016/j.apmr.2003.06.006
   BLACK FO, 1985, AM J OTOL, V0, P39
   Borel L, 2002, BRAIN, V125, P880, DOI 10.1093/brain/awf085
   Brandt Thomas, 1996, NEUROLOGY, V46, P1515
   CEVETTE MJ, 1995, OTOLARYNG HEAD NECK, V112, P676, DOI 10.1016/S0194-5998(95)70175-3
   Cousins S, 2014, PLOS ONE, V9, P0, DOI 10.1371/journal.pone.0105426
   DIFABIO RP, 1995, PHYS THER, V75, P180, DOI 10.1093/ptj/75.3.180
   Hainaut JP, 2011, GAIT POSTURE, V33, P604, DOI 10.1016/j.gaitpost.2011.01.017
   Holmberg J, 2009, J NEUROL, V256, P1258, DOI 10.1007/s00415-009-5110-x
   Indovina I, 2014, J PSYCHOSOM RES, V77, P391, DOI 10.1016/j.jpsychores.2014.09.005
   Jacob RG, 2009, J NEUROL NEUROSUR PS, V80, P74, DOI 10.1136/jnnp.2007.136432
   Lang EE, 2010, IRISH J MED SCI, V179, P173, DOI 10.1007/s11845-010-0465-7
   Mallinson A, 2008, DIFFERENTIATING APHY, V0, P0
   Mallinson AI, 2005, OTOL NEUROTOL, V26, P686, DOI 10.1097/01.mao.0000169639.48193.fb
   Nagai K, 2012, AGING CLIN EXP RES, V24, P157, DOI 10.3275/7716
   NASHNER LM, 1982, J NEUROSCI, V2, P536
   Ödman M, 2008, ACTA OTO-LARYNGOL, V128, P1085, DOI 10.1080/00016480701805455
   Querner V, 2000, NEUROSCI LETT, V285, P21, DOI 10.1016/S0304-3940(00)01008-9
   Redfern MS, 2007, J ANXIETY DISORD, V21, P704, DOI 10.1016/j.janxdis.2006.09.002
   Schniepp R, 2013, FRONT NEUROL, V4, P0, DOI 10.3389/fneur.2013.00115
   Shepard NT, 2008, BALANCE FUNCTION ASS, V0, P339
   Staab J, 2014, J VESTIBUL RES-EQUIL, V24, P93
   Staab JP, 2007, ARCH OTOLARYNGOL, V133, P170, DOI 10.1001/archotol.133.2.170
   Staab JP, 2014, J PSYCHOSOM RES, V76, P80, DOI 10.1016/j.jpsychores.2013.11.008
   Staab JP, 2013, SEMIN NEUROL, V33, P297, DOI 10.1055/s-0033-1356462
   Staab Jeffrey P, 2012, CONTINUUM (MINNEAP MINN), V18, P1118, DOI 10.1212/01.CON.0000421622.56525.58
   Tjernström F, 2015, GAIT POSTURE, V42, P27, DOI 10.1016/j.gaitpost.2014.12.007
   Tschan R, 2011, J NEUROL, V258, P104, DOI 10.1007/s00415-010-5697-y
   Wuehr M, 2013, J NEUROL, V260, P1314, DOI 10.1007/s00415-012-6797-7
   Wuehr M, 2014, PHYSL REP, V182, P0
NR 33
TC 51
Z9 66
U1 1
U2 33
PU IOS PRESS
PI AMSTERDAM
PA NIEUWE HEMWEG 6B, 1013 BG AMSTERDAM, NETHERLANDS
SN 0957-4271
EI 1878-6464
J9 J VESTIBUL RES-EQUIL
JI J. Vestib. Res.-Equilib. Orientat.
PD JUN 15
PY 2016
VL 26
IS 3
BP 319
EP 326
DI 10.3233/VES-160583
PG 8
WC Neurosciences; Otorhinolaryngology
SC Neurosciences & Neurology; Otorhinolaryngology
GA DS1FK
UT WOS:000380341000004
PM 27392836
DA 2025-12-18
ER

PT J
AU Chiarella, G
   Petrolo, C
   Riccelli, R
   Giofrè, L
   Olivadese, G
   Gioacchini, FM
   Scarpa, A
   Cassandro, E
   Passamonti, L
AF Chiarella, G.
   Petrolo, C.
   Riccelli, R.
   Giofre, L.
   Olivadese, G.
   Gioacchini, F. M.
   Scarpa, A.
   Cassandro, E.
   Passamonti, L.
TI Chronic subjective dizziness: Analysis of underlying personality factors
SO JOURNAL OF VESTIBULAR RESEARCH-EQUILIBRIUM & ORIENTATION
LA English
DT Article
DE Chronic dizziness; CSD; anxiety; introversion; openness; neuroticism; vestibular
ID handicap inventory; potentials; nystagmus; anxiety; lesions; trial
AB BACKGROUND: Chronic subjective dizziness (CSD) is characterized by persistent dizziness, unsteadiness, and hypersensitivity to one's own motion or exposure to complex visual stimuli. CSD may be triggered, in predisposed individuals with specific personality traits, by acute vestibular diseases. CSD is also thought to arise from failure to re-establish normal balance strategies after resolution of acute vestibular events which may be modulated by diathesis to develop anxiety and depression. OBJECTIVE: To confirm the role of personality traits linked to anxiety and depression (i.e., neuroticism, introversion, low openness) as predisposing factors for CSD and to evaluate how individual differences in these personality traits are associated with CSD severity. METHODS: We compared 19 CSD patients with 24 individuals who had suffered from periferal vestibular disorders (PVD) (i.e., Benign Paroxysmal Postural Vertigo or Vestibular Neuritis) but had not developed CSD as well as with 25 healthy controls (HC) in terms of personality traits, assessed via the NEO-PI-R questionnaire. RESULTS: CSD patients, relative to PVD patients and HCs, scored higher on the anxiety facet of neuroticism. Total neuroticism scores were also significantly associated with dizziness severity in CSD patients but not PVD patients. CONCLUSIONS: Pre-existing anxiety-related personality traits may promote and sustain the initial etiophatogenetic mechanisms linked with the development of CSD. Targeting anxiety-related mechanisms in CSD may be therefore a promising way to reduce the disability associated with CSD.
C1 [Chiarella, G.; Petrolo, C.] Magna Graecia Univ Catanzaro, Audiol & Phoniatr Unit, Dept Expt & Clin Med, Catanzaro, Italy.
   [Riccelli, R.; Giofre, L.; Olivadese, G.; Passamonti, L.] CNR, Inst Bioimaging & Mol Physiol, Catanzaro, Italy.
   [Gioacchini, F. M.] Univ Politecn Marche, Dept Otorhinolaryngol, Ancona, Italy.
   [Scarpa, A.; Cassandro, E.] Univ Salerno, Dept Med & Surg, Salerno, Italy.
   [Passamonti, L.] Univ Cambridge, Dept Clin Neurosci, Cambridge CB2 1TN, England.
C3 Magna Graecia University of Catanzaro; Consiglio Nazionale delle Ricerche (CNR); Marche Polytechnic University; University of Salerno; University of Cambridge
RP Chiarella, G (corresponding author), Magna Graecia Univ Catanzaro, Audiol & Phoniatr Unit, Dept Expt & Clin Med, Catanzaro, Italy.
EM chiarella@unicz.it
CR BRANDT T, 1986, MUNCHEN MED WOCHEN, V128, P247
   COLEBATCH JG, 1992, NEUROLOGY, V42, P1635, DOI 10.1212/WNL.42.8.1635
   Costa PT, 1992, NEO PERSONALITY INVE, V0, P0, DOI DOI 10.1037/1040-3590.4.1.5
   DIX MR, 1952, ANN OTO RHINOL LARYN, V61, P987, DOI 10.1177/000348945206100403
   Edelman S, 2012, AM J OTOLARYNG, V33, P395, DOI 10.1016/j.amjoto.2011.10.009
   Fitzgerald G, 1942, BRAIN, V65, P115, DOI 10.1093/brain/65.2.115
   HAIN TC, 1987, AM J OTOLARYNG, V8, P36, DOI 10.1016/S0196-0709(87)80017-0
   HALMAGYI GM, 1988, ARCH NEUROL-CHICAGO, V45, P737, DOI 10.1001/archneur.1988.00520310043015
   Indovina I, 2014, J PSYCHOSOM RES, V76, P80
   Indovina I, 2014, J PSYCHOSOM RES, V77, P391, DOI 10.1016/j.jpsychores.2014.09.005
   JACOBSON GP, 1990, ARCH OTOLARYNGOL, V116, P424
   JONGKEES L B, 1962, PRACT OTORHINOLARYNGOL (BASEL), V24, P65
   Kroenke K, 2001, J GEN INTERN MED, V16, P606, DOI 10.1046/j.1525-1497.2001.016009606.x
   Mahoney AEJ, 2013, AM J OTOLARYNG, V34, P115, DOI 10.1016/j.amjoto.2012.09.013
   MCCLURE JA, 1985, J OTOLARYNGOL, V14, P30
   Mutlu B, 2013, J VESTIBUL RES-EQUIL, V23, P271, DOI 10.3233/VES-130488
   Ruckenstein MJ, 2009, OTOLARYNG CLIN N AM, V42, P71, DOI 10.1016/j.otc.2008.09.011
   Spitzer RL, 2006, ARCH INTERN MED, V166, P1092, DOI 10.1001/archinte.166.10.1092
   Staab JP, 2007, ARCH OTOLARYNGOL, V133, P170, DOI 10.1001/archotol.133.2.170
   Staab JP, 2013, SEMIN NEUROL, V33, P297, DOI 10.1055/s-0033-1356462
   Staab Jeffrey P, 2012, CONTINUUM (MINNEAP MINN), V18, P1118, DOI 10.1212/01.CON.0000421622.56525.58
   Staab JP, 2004, LARYNGOSCOPE, V114, P1637, DOI 10.1097/00005537-200409000-00025
   Staab JP, 2006, CURR OPIN NEUROL, V19, P41, DOI 10.1097/01.wco.0000198102.95294.1f
   Todd NPM, 2007, CLIN NEUROPHYSIOL, V118, P381, DOI 10.1016/j.clinph.2006.09.025
   Tschan R, 2011, J NEUROL, V258, P104, DOI 10.1007/s00415-010-5697-y
NR 25
TC 36
Z9 43
U1 0
U2 8
PU IOS PRESS
PI AMSTERDAM
PA NIEUWE HEMWEG 6B, 1013 BG AMSTERDAM, NETHERLANDS
SN 0957-4271
EI 1878-6464
J9 J VESTIBUL RES-EQUIL
JI J. Vestib. Res.-Equilib. Orientat.
PD JUN 15
PY 2016
VL 26
IS 4
BP 403
EP 408
DI 10.3233/VES-160590
PG 6
WC Neurosciences; Otorhinolaryngology
SC Neurosciences & Neurology; Otorhinolaryngology
GA EC1WH
UT WOS:000387899000006
PM 27814314
DA 2025-12-18
ER

PT J
AU Krysta, K
   Wilczynski, K
   Paliga, J
   Szczesna, A
   Wojciechowska, M
   Martyniak, E
   Krzystanek, M
AF Krysta, Krzysztof
   Wilczynski, Krzysztof
   Paliga, Jakub
   Szczesna, Agnieszka
   Wojciechowska, Marzena
   Martyniak, Ewa
   Krzystanek, Marek
TI IMPLEMENTATION OF THE MOTEK CAREN SYSTEM IN BEHAVIOURAL THERAPY FOR PATIENTS WITH ANXIETY DISORDERS
SO PSYCHIATRIA DANUBINA
LA English
DT Article
DE intellectual disability; vocational rehabilitation; employment
ID virtual-reality exposure; phobic postural vertigo; acrophobia; fear; metaanalysis; environment; agoraphobia; quality; walking; balance
AB Background: Virtual reality exposure therapy (VRET) is becoming a more and more popular treatment method for patients suffering from anxiety disorders. One of the VRET methods, wchich could be used for this group of patients is MOTEK CAREN system, however, so far no studies have been published on its implementation in psychiatric disorders. Subject and methods: Presented here is a case of a 45 year old woman suffering from anxiety disorders, who underwent a series of four subsequent trainings with the use of MOTEK CAREN system repeted once a week. Data from the system were collected on the work of muscles, joints, reactions of the ground, etc. Blood pressure, pulse and salivary cortisol level were measured before and after each training. The level of state and trait anxiety was each time measured with the STAI inventory. Results: The changes of the values of heart rate, blood pressure and salivary cortisol suggest that all trainings we stressful events for the patients, as they were not observed in the control session. But the gradual decrease in the levels of salivary cortisol and axiety as state after subsequent trainings may be signs of a gradual adaptation of the patient to the stressful situation. A lower cadence during the trainings compared to the control session was observed, however the speed of the cadence increased with each session. Conclusions: Ttrainings with the MOTEK CAREN system can be promising in the treatment of anxiety disorders. Of course in order to draw more evidence based conclusions this observations must be confirmed on a larger sample of patients.
C1 [Krysta, Krzysztof; Paliga, Jakub; Wojciechowska, Marzena; Martyniak, Ewa; Krzystanek, Marek] Med Univ Silesia, Dept Rehabil Psychiat, PL-40635 Katowice, Poland.
   [Wilczynski, Krzysztof] Med Univ Silesia, Dept Rehabil Psychiat, Students Sci Assoc, Katowice, Poland.
   [Szczesna, Agnieszka; Wojciechowska, Marzena] Polish Japanese Acad Informat Technol, Bytom, Poland.
C3 Medical University of Silesia; Medical University of Silesia; Polsko-Japonska Akademia Technik Komputerowych
RP Krysta, K (corresponding author), Med Univ Silesia, Dept Rehabil Psychiat, PL-40635 Katowice, Poland.
EM krysta@mp.pl
CR Antai-Otong D, 2016, NURS CLIN N AM, V51, P173, DOI 10.1016/j.cnur.2016.01.003
   Brandt T, 2015, ANN NY ACAD SCI, V1343, P37, DOI 10.1111/nyas.12692
   Coelho CM, 2009, J ANXIETY DISORD, V23, P563, DOI 10.1016/j.janxdis.2009.01.014
   Collins JD, 2015, WORK, V50, P121, DOI 10.3233/WOR-141927
   Diemer J, 2016, J ANXIETY DISORD, V37, P30, DOI 10.1016/j.janxdis.2015.10.007
   Diemer J, 2015, FRONT PSYCHOL, V6, P0, DOI 10.3389/fpsyg.2015.00026
   Diemer J, 2014, WORLD J BIOL PSYCHIA, V15, P427, DOI 10.3109/15622975.2014.892632
   Fung J, 2004, P ANN INT IEEE EMBS, V26, P4859
   Gerardi M, 2010, CURR PSYCHIAT REP, V12, P298, DOI 10.1007/s11920-010-0128-4
   Holmberg J, 2007, J NEUROL, V254, P1189, DOI 10.1007/s00415-007-0499-6
   Kalron A, 2016, J NEUROENG REHABIL, V13, P0, DOI 10.1186/s12984-016-0124-y
   Krijn M, 2004, BEHAV RES THER, V42, P229, DOI 10.1016/S0005-7967(03)00139-6
   Lamontagne A, 2007, J NEUROENG REHABIL, V4, P0, DOI 10.1186/1743-0003-4-22
   McCann RA, 2014, J ANXIETY DISORD, V28, P625, DOI 10.1016/j.janxdis.2014.05.010
   Meyerbröker K, 2011, STUD HEALTH TECHNOL, V167, P51, DOI 10.3233/978-1-60750-766-6-51
   Meyerbröker K, 2010, DEPRESS ANXIETY, V27, P933, DOI 10.1002/da.20734
   Morina N, 2015, BEHAV RES THER, V74, P18, DOI 10.1016/j.brat.2015.08.010
   Parsons TD, 2008, J BEHAV THER EXP PSY, V39, P250, DOI 10.1016/j.jbtep.2007.07.007
   Patterson B, 2016, DEPRESS ANXIETY, V33, P728, DOI 10.1002/da.22525
   Pitti CT, 2008, ACTAS ESP PSIQUIATRI, V36, P94
   Schäffler F, 2014, QUAL LIFE RES, V23, P699, DOI 10.1007/s11136-013-0506-6
   Schlick C, 2015, J VESTIBUL RES-EQUIL, V25, P241, DOI 10.3233/VES-150564
   Schniepp R, 2014, J NEUROL, V261, P738, DOI 10.1007/s00415-014-7259-1
   Schumacher S, 2014, PSYCHONEUROENDOCRINO, V49, P280, DOI 10.1016/j.psyneuen.2014.07.016
   Sinitski EH, 2015, J REHABIL RES DEV, V52, P221, DOI 10.1682/JRRD.2013.11.0244
NR 25
TC 4
Z9 5
U1 0
U2 11
PU MEDICINSKA NAKLADA
PI ZAGREB
PA VLASKA 69, HR-10000 ZAGREB, CROATIA
SN 0353-5053
EI 
J9 PSYCHIAT DANUB
JI Psychiatr. Danub.
PD JUN 15
PY 2016
VL 28
IS 
BP S116
EP S120
DI 
PG 5
WC Psychiatry
SC Psychiatry
GA ED6FR
UT WOS:000388952000025
PM 27663820
DA 2025-12-18
ER
