# Supplementary material for: Evolution of Research on Persistent Postural-Perceptual Dizziness: A Bibliometric and Visualization Analysis from 1994 to 2025
Source: Audiol Res. 2026 Apr 1;16(2):52. doi: 10.3390/audiolres16020052 (PMC13113745; doi:10.3390/audiolres16020052)
Supplement: Supplementary file 1 [file audiolres-16-00052-s001.zip › results/output/download2017u10.txt]

PT J
AU Rainer, S
   Heiko, R
   Thomas, B
   Hergen, F
   Raoul, S
   Martina, G
   Christiane, R
   René, M
   Georgios, M
   Roland, B
   Michael, S
   Roger, K
AF Rainer, Spiegel
   Heiko, Rust
   Thomas, Baumann
   Hergen, Friedrich
   Raoul, Sutter
   Martina, Goeldlin
   Christiane, Rosin
   Rene, Mueri
   Georgios, Mantokoudis
   Roland, Bingisser
   Michael, Strupp
   Roger, Kalla
TI Treatment of dizziness: an interdisciplinary update
SO SWISS MEDICAL WEEKLY
LA English
DT Review
DE dizziness; emergency; vertigo; vestibular; HINTS
ID paroxysmal positional vertigo; unilateral menieres-disease; randomized clinical-trial; episodic ataxia type-2; intratympanic gentamicin; double-blind; downbeat nystagmus; vestibular paroxysmia; canal conversion; dix-hallpike
AB This review provides an update on interdisciplinary treatment for dizziness. Dizziness can have various causes and the treatment offered should depend on the cause. After reading this article, the clinician will have an overview of current treatment recommendations. Recommendations are made for the most prevalent causes of dizziness including acute and chronic vestibular syndromes, vestibular neuritis, benign paroxysmal positional vertigo, endolymphatic hydrops and Meniere's disease, vestibular paroxysmia and vestibular migraine, cardiac causes, transient ischaemic attacks and strokes, episodic ataxia type 2, persistent postural-perceptual dizziness, bilateral vestibulopathy, degenerative, autoimmune and neoplastic diseases, upbeat-and downbeat nystagmus. Recommendations include clinical approaches (repositioning manoeuvres), medication (adding, removing or changing current medication depending on aetiology), vestibular physiotherapy, ergotherapy and rehabilitation, treatment of chest pain or stroke units and operative interventions. If symptoms are acute and severe, medication with antiverti-go agents is recommended as a first step, for a maximum period of 3 days. Following initial symptom control, treatment is tailored depending on aetiology. To assist the clinician in obtaining a useful overview, the level of evidence and number needed to treat are reported whenever possible based on study characteristics. In addition, warnings about possible arrhythmias due to medications are issued, and precautions to enable these to be avoided are discussed.
C1 [Rainer, Spiegel] Univ Basel, Univ Hosp, Div Internal Med, Basel, Switzerland.
   [Rainer, Spiegel; Christiane, Rosin; Roland, Bingisser] Univ Basel, Univ Hosp, Emergency Dept, Basel, Switzerland.
   [Heiko, Rust; Thomas, Baumann; Raoul, Sutter] Univ Basel, Univ Hosp, Dept Neurol, Basel, Switzerland.
   [Thomas, Baumann] Neurol Praxisgemeinschaft Bern, Bern, Switzerland.
   [Hergen, Friedrich; Georgios, Mantokoudis] Univ Bern, Univ Hosp, Inselspital, Dept Otorhinolaryngol Head & Neck Surg, Bern, Switzerland.
   [Raoul, Sutter] Univ Basel, Univ Hosp, Med Intens Care Units, Basel, Switzerland.
   [Martina, Goeldlin; Rene, Mueri; Roger, Kalla] Univ Bern, Univ Hosp, Inselspital, Dept Neurol, CH-3010 Bern, Switzerland.
   [Michael, Strupp] Univ Munich Hosp, Dept Neurol, Campus Grosshadern, Munich, Germany.
   [Michael, Strupp] Univ Munich Hosp, German Ctr Vertigo & Balance Disorders, Campus Grosshadern, Munich, Germany.
C3 University of Basel; University of Basel; University of Basel; University of Bern; University Hospital of Bern; University of Basel; University of Bern; University Hospital of Bern; University of Munich; University of Munich
RP Roger, K (corresponding author), Univ Bern, Univ Hosp, Inselspital, Dept Neurol, CH-3010 Bern, Switzerland.
EM roger.kalla@insel.ch
FU Swiss National Science Foundation [320030_173081]; Swiss National Foundation [320030_169379]; Research Fund of the University of Basel; Scientific society Basel; Gottfried Julia Bangerter-Rhyner Foundation
CR Adrion C, 2016, BMJ-BRIT MED J, V352, P0, DOI 10.1136/bmj.h6816
   Agrawal SK, 2001, ANN NY ACAD SCI, V942, P300
   Alles MJRC, 2006, EUR ARCH OTO-RHINO-L, V263, P791, DOI 10.1007/s00405-006-0065-3
   Amoodi HA, 2011, LARYNGOSCOPE, V121, P1117, DOI 10.1002/lary.21398
   Anagnostou E, 2014, J NEUROL, V261, P866, DOI 10.1007/s00415-014-7290-2
   Arbusow V, 1999, ANN NEUROL, V46, P416, DOI 10.1002/1531-8249(199909)46:3<416::AID-ANA20>3.0.CO;2-W
   Baier B, 2011, NEUROLOGY, V76, P361, DOI 10.1212/WNL.0b013e318208f4c3
   Baier B, 2009, J NEUROL, V256, P436, DOI 10.1007/s00415-009-0111-3
   BALOH RW, 1993, NEUROLOGY, V43, P2542, DOI 10.1212/WNL.43.12.2542
   BALOH RW, 1995, NEUROLOGY, V45, P1297, DOI 10.1212/WNL.45.7.1297
   Baloh RW, 1996, NEUROLOGY, V46, P458, DOI 10.1212/WNL.46.2.458
   Barany R, 1921, ACTA OTOLARYNGOL, V2, P434, DOI 10.3109/00016482009123103
   Batuecas-Caletrío A, 2015, J NEUROL, V262, P2578, DOI 10.1007/s00415-015-7918-x
   Benitez J T, 1980, AM J OTOL, V1, P163
   Bertholon P, 2002, J NEUROL NEUROSUR PS, V72, P366, DOI 10.1136/jnnp.72.3.366
   Bertlich M, 2015, AUDIOL NEURO-OTOL, V20, P283, DOI 10.1159/000368293
   Bertlich M, 2014, INT J AUDIOL, V53, P753, DOI 10.3109/14992027.2014.917208
   Black F Owen, 2003, CURR OPIN OTOLARYNGOL HEAD NECK SURG, V11, P355, DOI 10.1097/00020840-200310000-00008
   Black FO, 2004, OTOL NEUROTOL, V25, P353, DOI 10.1097/00129492-200405000-00025
   BLOOM J, 1989, J OTOLARYNGOL, V18, P96
   Boleas-Aguirre MS, 2008, OTOL NEUROTOL, V29, P33, DOI 10.1097/mao.0b013e31815dbafc
   BRANDT T, 1990, NERVENARZT, V61, P376
   BRANDT T, 1994, LANCET, V343, P798, DOI 10.1016/S0140-6736(94)91879-1
   Brandt T, 2016, J NEUROL, V263, PS90, DOI 10.1007/s00415-015-7973-3
   Bronstein AM, 2013, SEMIN NEUROL, V33, P219, DOI 10.1055/s-0033-1354602
   Califano L, 2014, ACTA OTORHINOLARYNGO, V34, P189
   Casani AP, 2012, OTOLARYNG HEAD NECK, V146, P430, DOI 10.1177/0194599811429432
   Casani AP, 2011, AUDIOL NEURO-OTOL, V16, P175, DOI 10.1159/000317113
   CAWTHORNE T, 1952, PHYSIOTHERAPY, V38, P237
   Chimirri S, 2013, J PHARMACOL PHARMACO, V4, PS104, DOI 10.4103/0976-500X.120969
   Claassen J, 2013, J NEUROL NEUROSUR PS, V84, P1392, DOI 10.1136/jnnp-2012-304736
   Claassen J, 2013, J NEUROL, V260, P668, DOI 10.1007/s00415-012-6764-3
   Cohen-Kerem R, 2004, LARYNGOSCOPE, V114, P2085, DOI 10.1097/01.mlg.0000149439.43478.24
   Colletti V, 2007, OTOL NEUROTOL, V28, P145, DOI 10.1097/MAO.0b013e31802c7989
   Colvin IB, 2006, LARYNGOSCOPE, V116, P75, DOI 10.1097/01.mlg.0000184580.52723.9f
   CURRIE JN, 1986, OPHTHALMOLOGY, V93, P924
   DEMER JL, 1994, AM J OTOL, V15, P340
   Dieterich M, 1999, J NEUROL, V246, P883, DOI 10.1007/s004150050478
   DURHAM JS, 1984, J OTOLARYNGOL, V13, P175
   Emberson J, 2014, LANCET, V384, P1929, DOI 10.1016/S0140-6736(14)60584-5
   EPLEY JM, 1994, OTOLARYNG HEAD NECK, V111, P688, DOI 10.1016/S0194-5998(94)70547-X
   FENELEY MR, 1994, J LARYNGOL OTOL, V108, P54, DOI 10.1017/S0022215100125836
   Fife TD, 2008, NEUROLOGY, V70, P2067, DOI 10.1212/01.wnl.0000313378.77444.ac
   Fife TD, 1998, AM J OTOL, V19, P345
   Fife TD, 2013, SEMIN NEUROL, V33, P238, DOI 10.1055/s-0033-1354599
   Foster CA, 2012, OTOL NEUROTOL, V33, P199, DOI 10.1097/MAO.0b013e31823e274a
   Garduño-Anaya MA, 2005, OTOLARYNG HEAD NECK, V133, P285, DOI 10.1016/j.otohns.2005.05.010
   Glasauer S, 2005, J NEUROL NEUROSUR PS, V76, P451, DOI 10.1136/jnnp.2004.045716
   GLASSCOCK ME, 1991, OTOLARYNG HEAD NECK, V104, P88, DOI 10.1177/019459989110400116
   Goldstein LB, 2011, STROKE, V42, P517, DOI 10.1161/STR.0b013e3181fcb238
   Goudakos JK, 2014, JAMA OTOLARYNGOL, V140, P434, DOI 10.1001/jamaoto.2014.48
   GRAD A, 1989, ARCH NEUROL-CHICAGO, V46, P281, DOI 10.1001/archneur.1989.00520390047014
   GYO K, 1988, LARYNGOSCOPE, V98, P332
   Hain TC, 2013, SEMIN NEUROL, V33, P195, DOI 10.1055/s-0033-1354597
   Hankey GJ, 2017, LANCET, V389, P641, DOI 10.1016/S0140-6736(16)30962-X
   HARKER LA, 1987, OTOLARYNG HEAD NECK, V96, P239, DOI 10.1177/019459988709600303
   Hillier SL, 2007, COCHRANE DB SYST REV, V0, P0, DOI DOI 10.1002/14651858.CD005397.pub4
   Hillier SL, 2011, COCHRANE DB SYST REV, V0, P0, DOI DOI 10.1002/14651858.CD005397.pub3
   Hotson JR, 1998, NEW ENGL J MED, V339, P680, DOI 10.1056/NEJM199809033391007
   Hüfner K, 2008, NEUROLOGY, V71, P1006, DOI 10.1212/01.wnl.0000326594.91291.f8
   Huh YE, 2011, BRAIN, V134, P3659, DOI 10.1093/brain/awr269
   Ihler F, 2012, PLOS ONE, V7, P0, DOI 10.1371/journal.pone.0039086
   Ishiyama A, 2000, ANN OTO RHINOL LARYN, V109, P377, DOI 10.1177/000348940010900407
   Ishiyama G, 2007, ACTA OTO-LARYNGOL, V127, P34, DOI 10.1080/00016480600672600
   Jen J, 2004, NEUROLOGY, V62, P17, DOI 10.1212/01.WNL.0000101675.61074.50
   Jeong SH, 2013, SEMIN NEUROL, V33, P185, DOI 10.1055/s-0033-1354598
   Johnston SC, 2007, LANCET, V369, P283, DOI 10.1016/S0140-6736(07)60150-0
   Kalla R, 2007, BRAIN, V130, P2441, DOI 10.1093/brain/awm172
   Kalla R, 2011, J NEURO-OPHTHALMOL, V31, P320, DOI 10.1097/WNO.0b013e3182258086
   Karlberg MLÅ, 2011, OTOL NEUROTOL, V32, P1140, DOI 10.1097/MAO.0b013e3182267e24
   Kattah JC, 2009, STROKE, V40, P3504, DOI 10.1161/STROKEAHA.109.551234
   Kerber KA, 2010, AM J EMERG MED, V28, P1030, DOI 10.1016/j.ajem.2009.06.007
   Kim DU, 2011, OTOL NEUROTOL, V32, P180, DOI 10.1097/MAO.0b013e3181f6ca2f
   Kim JS, 2012, NEUROLOGY, V78, P159, DOI 10.1212/WNL.0b013e31823fcd26
   Kim JS, 2013, SEMIN NEUROL, V33, P179, DOI 10.1055/s-0033-1354600
   Kim JS, 2012, NEUROLOGY, V79, P700, DOI 10.1212/WNL.0b013e3182648b8b
   Kim YK, 2005, ORL-J OTO-RHIN-LARYN, V67, P56, DOI 10.1159/000084336
   KOBAYASHI H, 1991, ACTA OTO-LARYNGOL, V0, P551
   Korres SG, 2004, OTOLARYNG HEAD NECK, V131, P438, DOI 10.1016/j.otohns.2004.02.046
   Lambert PR, 2012, OTOL NEUROTOL, V33, P1257, DOI 10.1097/MAO.0b013e318263d35d
   Lee H, 2003, J NEUROL NEUROSUR PS, V74, P1644, DOI 10.1136/jnnp.74.12.1644
   LEMPERT T, 1994, NEUROLOGY, V44, P2213, DOI 10.1212/WNL.44.11.2213-a
   Lempert T, 2013, SEMIN NEUROL, V33, P212, DOI 10.1055/s-0033-1354596
   Lezius F, 2011, EUR ARCH OTO-RHINO-L, V268, P1237, DOI 10.1007/s00405-011-1647-2
   Lin GC, 2012, LARYNGOSCOPE, V122, P2076, DOI 10.1002/lary.23315
   LONGRIDGE NS, 1984, OTOLARYNG HEAD NECK, V92, P671, DOI 10.1177/019459988409200614
   Mantokoudis G, 2016, OTOL NEUROTOL, V37, P1399, DOI 10.1097/MAO.0000000000001196
   MCCLURE JA, 1985, J OTOLARYNGOL, V14, P30
   Mehta Arpan R, 2012, PRACT NEUROL, V12, P147, DOI 10.1136/practneurol-2011-000181
   Migliori G, 2009, ACTA OTORHINOLARYNGO, V29, P108
   Minor LB, 1999, AM J OTOL, V20, P209
   Minor LB, 1998, ARCH OTOLARYNGOL, V124, P249, DOI 10.1001/archotol.124.3.249
   Moller MN, 2016, EUR ARCH OTO-RHINO-L, V273, P1705, DOI 10.1007/s00405-015-3731-5
   MONSELL EM, 1995, OTOLARYNG HEAD NECK, V113, P181, DOI 10.1016/S0194-5998(95)70102-8
   Moon IS, 2011, ANN NEUROL, V70, P0
   Mueller SA, 2014, EUR ARCH OTO-RHINO-L, V271, P1369, DOI 10.1007/s00405-013-2533-x
   Nabi S, 2009, CURR OPIN OTOLARYNGO, V17, P356, DOI 10.1097/MOO.0b013e3283304cb3
   Nauta JJP, 2014, EUR ARCH OTO-RHINO-L, V271, P887, DOI 10.1007/s00405-013-2596-8
   Navi BB, 2012, STROKE, V43, PE79, DOI 10.1161/STROKEAHA.112.660423
   Neuhauser H, 2003, NEUROLOGY, V60, P882, DOI 10.1212/01.WNL.0000049476.40047.A3
   Newman-Toker DE, 2013, ACAD EMERG MED, V20, P986, DOI 10.1111/acem.12223
   Newman-Toker DE, 2008, J GEN INTERN MED, V23, P2087, DOI 10.1007/s11606-008-0801-z
   Noh Y, 2011, J NEUROL, V258, P1775, DOI 10.1007/s00415-011-6005-1
   Nuti D, 1996, J VESTIBUL RES-EQUIL, V6, P173, DOI 10.1016/0957-4271(95)02040-3
   OGATA Y, 1993, ACTA OTO-LARYNGOL, V0, P57
   Ophoff RA, 1996, CELL, V87, P543, DOI 10.1016/S0092-8674(00)81373-2
   Phillips JS, 2011, COCHRANE DB SYST REV, V0, P0, DOI DOI 10.1002/14651858.CD008514.pub2
   Pirodda A, 2011, MED HYPOTHESES, V77, P869, DOI 10.1016/j.mehy.2011.07.060
   Porciuncula F, 2012, J VESTIBUL RES-EQUIL, V22, P283, DOI 10.3233/VES-120464
   Postema RJ, 2008, ACTA OTO-LARYNGOL, V128, P876, DOI 10.1080/00016480701762458
   Pullens B, 2011, COCHRANE DB SYST REV, V0, P0, DOI DOI 10.1002/14651858.CD008234.pub2
   Pullens B, 2013, COCHRANE DB SYST REV, V0, P0, DOI DOI 10.1002/14651858.CD005395.pub3
   Reploeg MD, 2002, OTOL NEUROTOL, V23, P364, DOI 10.1097/00129492-200205000-00024
   Rothwell PM, 2007, LANCET, V370, P1432, DOI 10.1016/S0140-6736(07)61448-2
   Sandercock P, 2012, LANCET, V379, P2352, DOI 10.1016/S0140-6736(12)60768-5
   SCHAEFER SD, 1981, CANCER-AM CANCER SOC, V47, P857, DOI 10.1002/1097-0142(19810301)47:5<857::AID-CNCR2820470508>3.0.CO;2-M
   SCHUKNECHT HF, 1985, AM J OTOLARYNG, V6, P255, DOI 10.1016/S0196-0709(85)80051-X
   Selimoglu E, 2007, CURR PHARM DESIGN, V13, P119, DOI 10.2174/138161207779313731
   Semont A, 1988, ADV OTORHINOLARYNGOL, V42, P290
   Sharon JD, 2015, CURR TREAT OPTION NE, V17, P0, DOI 10.1007/s11940-015-0341-x
   Shill HA, 2013, SEMIN NEUROL, V33, P270, DOI 10.1055/s-0033-1354601
   Spiegel R, 2010, NEUROLOGY, V75, P1928, DOI 10.1212/WNL.0b013e3181feb22f
   Spiegel R, 2016, ANN NY ACAD SCI, V1375, P66, DOI 10.1111/nyas.13172
   Spiegel R, 2009, ANN NY ACAD SCI, V1164, P293, DOI 10.1111/j.1749-6632.2009.03865.x
   Staab JP, 2013, SEMIN NEUROL, V33, P297, DOI 10.1055/s-0033-1356462
   Staab JP, 2013, VESTIBULAR SYMPTOMS, V0, P0
   Staecker H, 2007, OTOL NEUROTOL, V28, P223, DOI 10.1097/MAO.0b013e31802b3225
   Steddin S, 1996, ANN NEUROL, V40, P918
   Stokroos R, 2004, ACTA OTO-LARYNGOL, V124, P172, DOI 10.1080/00016480410016621
   Strupp M, 2004, NEUROLOGY, V62, P1623, DOI 10.1212/01.WNL.0000125691.74109.53
   Strupp M, 2004, NEW ENGL J MED, V351, P354, DOI 10.1056/NEJMoa033280
   Strupp M, 2011, NEUROLOGY, V77, P269, DOI 10.1212/WNL.0b013e318225ab07
   Strupp M, 2003, NEUROLOGY, V61, P165, DOI 10.1212/01.WNL.0000078893.41040.56
   Strupp M, 1998, NEUROLOGY, V51, P838, DOI 10.1212/WNL.51.3.838
   Strupp M, 2008, DTSCH ARZTEBL INT, V105, P173, DOI 10.3238/arztebl.2008.0173
   Strupp M, 2008, ACTA OTO-LARYNGOL, V128, P520, DOI 10.1080/00016480701724912
   Strupp M, 2015, NEUROL CLIN, V33, P669, DOI 10.1016/j.ncl.2015.04.012
   Strupp M, 2013, SEMIN NEUROL, V33, P286, DOI 10.1055/s-0033-1354594
   Strupp M, 2013, NEUROLOGY, V80, PE77, DOI 10.1212/WNL.0b013e318281cc2c
   Tehrani ASS, 2014, NEUROLOGY, V83, P169, DOI 10.1212/WNL.0000000000000573
   Thirlwall AS, 2006, COCHRANE DB SYST REV, V0, P0, DOI DOI 10.1002/14651858.CD003599.pub2
   Viana LM, 2014, LARYNGOSCOPE, V124, P2151, DOI 10.1002/lary.24716
   Vibert D, 2003, ANN OTO RHINOL LARYN, V112, P885, DOI 10.1177/000348940311201010
   Viirre E, 2005, LARYNGOSCOPE, V115, P184, DOI 10.1097/01.mlg.0000150707.66569.d4
   von Brevern M, 2013, SEMIN NEUROL, V33, P204, DOI 10.1055/s-0033-1354590
   Wachstein J, 2017, SWISS MED WKLY, V147, P0
   Wagner JN, 2008, J NEUROL NEUROSUR PS, V79, P672, DOI 10.1136/jnnp.2007.126284
   Watson GJ, 2015, J LARYNGOL OTOL, V129, P970, DOI 10.1017/S0022215115002200
   Wrisley DM, 2000, J ORTHOP SPORT PHYS, V30, P755, DOI 10.2519/jospt.2000.30.12.755
   Young YH, 2001, LARYNGOSCOPE, V111, P1490, DOI 10.1097/00005537-200108000-00029
   Zeitz PF, 2013, HNO, V61, P772, DOI 10.1007/s00106-013-2743-y
   Zucca G, 1998, J VESTIBUL RES-EQUIL, V8, P325
NR 157
TC 20
Z9 26
U1 1
U2 24
PU SMW supporting association
PI Basel
PA Tragerverein Swiss Medical Weekly, Malzgasse 15, Basel, SWITZERLAND
SN 1424-7860
EI 1424-3997
J9 SWISS MED WKLY
JI Swiss Med. Wkly.
PD DEC 18
PY 2017
VL 147
IS 
BP 
EP 
DI 10.4414/smw.2017.14566
PG 11
WC Medicine, General & Internal
SC General & Internal Medicine
GA FT2FD
UT WOS:000422954400001
PM 29282702
DA 2025-12-18
ER

PT J
AU Whalley, MG
   Cane, DA
AF Whalley, Matthew G.
   Cane, Debbie A.
TI A Cognitive-Behavioral Model of Persistent Postural-Perceptual Dizziness
SO COGNITIVE AND BEHAVIORAL PRACTICE
LA English
DT Article
DE chronic subjective dizziness; psycho-physiological dizziness; phobic postural vertigo; cognitive behavioral therapy; formulation
ID chronic subjective dizziness; vestibular rehabilitation; health anxiety; fear-avoidance; panic disorder; pain patients; follow-up; vertigo; therapy; validation
AB Persistent postural-perceptual dizziness (PPPD; previously termed "chronic subjective dizziness") is a frequently observed disorder in patients who present with dizziness to audiology; ear, nose, and throat; or neurology clinics. The primary symptoms are persistent nonvertiginous dizziness, and hypersensitivity to motion and visual stimuli. These occur either in the absence of any active neuro-otologic illness or, where an episodic vestibular disorder exists, symptoms cannot be fully explained by the disorder alone. Diagnosis is necessarily multidisciplinary and proceeds by identification of primary symptoms and exclusion of other neurological or active medical disorders requiring treatment. Psychological processes are implicated in the development and maintenance of PPPD, with similarities to cognitive models of health anxiety and panic disorder, and there is evidence that cognitive-behavioral therapy is an effective treatment. A cognitive-behavioral model of PPPD is presented along with a case example. It is suggested that dizziness becomes persistent when it is processed as a threat, and that it is maintained by (a) unhelpful appraisals, (b) avoidance and safety behaviors, and (c) attentional strategies including selective attention to body sensations associated with dizziness. Once PPPD is identified techniques for its effective treatment fall within the skills mix of qualified cognitive-behavioral therapists or vestibular clinical scientists who have received additional training in cognitive and behavioral treatment.
C1 [Whalley, Matthew G.] Berkshire NHS Fdn Trust, Clin Hlth Psychol Serv, Bracknell, Berks, England.
   [Cane, Debbie A.] Royal Berkshire NHS Fdn Trust, Audiol, Reading, Berks, England.
C3 Royal Berkshire Hospital
RP Whalley, MG (corresponding author), Berkshire Traumat Stress Serv, 25 Erleigh Rd, Reading RG1 5LR, Berks, England.; Cane, DA (corresponding author), Univ Manchester, Manchester Ctr Audiol & Deafness ManCAD, Sch Psychol Sci, Room B2-13 Ellen Wilkinson Bldg,Oxford Rd, Manchester M13 9PL, Lancs, England.
EM matthew@whalley.email; debbie.cane@manchester.ac.uk
CR [Anonymous], 1996, FRONT PSYCHOL, V0, P0
   Bach PA, 2008, ACT IN PRACTICE: CASE CONCEPTUALIZATION IN ACCEPTANCE AND COMMITMENT THERAPY, V0, P0
   Balaban CD, 2001, J ANXIETY DISORD, V15, P53, DOI 10.1016/S0887-6185(00)00042-6
   Barlow DH, 2004, ANXIETY ITS DISORDER, V0, P0
   Beck A, 1979, COGNITIVE THERAPY DE, V0, P0
   Best C, 2009, J NEUROL, V256, P58, DOI 10.1007/s00415-009-0038-8
   Brandt Thomas, 1996, NEUROLOGY, V46, P1515
   Carter MJ, 2014, THER RECREAT J, V48, P275
   Clark DM, 1997, J CONSULT CLIN PSYCH, V65, P203, DOI 10.1037/0022-006X.65.2.203
   CLARK DM, 1986, BEHAV RES THER, V24, P461, DOI 10.1016/0005-7967(86)90011-2
   Curthoys IS, 2007, VESTIBULAR REHABILIT, V0, P172
   Eckhardt-Henn A, 2003, J ANXIETY DISORD, V17, P369, DOI 10.1016/S0887-6185(02)00226-8
   Edelman S, 2012, AM J OTOLARYNG, V33, P395, DOI 10.1016/j.amjoto.2011.10.009
   Frank RI, 2014, TRANSDIAGNOSTIC ROAD, V0, P0
   Furman JM, 2001, J ANXIETY DISORD, V15, P9, DOI 10.1016/S0887-6185(00)00040-2
   Godemann F, 2006, PSYCHOL MED, V36, P99, DOI 10.1017/S0033291705005921
   Godemann F, 2005, J PSYCHIATR RES, V39, P529, DOI 10.1016/j.jpsychires.2004.12.006
   Heinrichs N, 2007, PSYCHOSOM MED, V69, P700, DOI 10.1097/PSY.0b013e318151a4dd
   Herdman SJ, 2014, VESTIBULAR REHABILIT, VFourth, P0
   Hoffman EJ, 2008, MT SINAI J MED, V75, P248, DOI 10.1002/msj.20041
   Holle D, 2015, PLOS ONE, V10, P0, DOI 10.1371/journal.pone.0142468
   Holmberg J, 2006, J NEUROL, V253, P500, DOI 10.1007/s00415-005-0050-6
   Holmberg J, 2007, J NEUROL, V254, P1189, DOI 10.1007/s00415-007-0499-6
   Honaker JA, 2013, AM J OTOLARYNG, V34, P592, DOI 10.1016/j.amjoto.2013.02.002
   Huppert D, 2005, J NEUROL, V252, P564, DOI 10.1007/s00415-005-0699-x
   Huppert D, 1995, J AUDIOL MED, V4, P97
   Jacob RG, 1989, J ANXIETY DISORD, V3, P117, DOI 10.1016/0887-6185(89)90006-6
   JACOBSON GP, 1990, ARCH OTOLARYNGOL, V116, P424
   Kapfhammer HP, 1997, ACTA NEUROL SCAND, V95, P23, DOI 10.1111/j.1600-0404.1997.tb00063.x
   Kouyanou K, 1998, PAIN, V76, P417, DOI 10.1016/S0304-3959(98)00074-8
   Kroenke K, 1994, ARCH FAM MED, V3, P774
   Leeuw M, 2008, PAIN, V138, P192, DOI 10.1016/j.pain.2007.12.009
   LETHEM J, 1983, BEHAV RES THER, V21, P401, DOI 10.1016/0005-7967(83)90009-8
   Linehan MM, 2015, DBT SKILLS TRAINING MANUAL, V2nd, P0
   Mahoney AEJ, 2013, AM J OTOLARYNG, V34, P115, DOI 10.1016/j.amjoto.2012.09.013
   Morris AE, 2008, INT J AUDIOL, V47, P169, DOI 10.1080/14992020701843129
   Morris AE, 2009, INT J AUDIOL, V48, P24, DOI 10.1080/14992020802314905
   Naber CM, 2011, OTOLARYNG HEAD NECK, V145, P117, DOI 10.1177/0194599811399371
   Neff BA, 2012, OTOL NEUROTOL, V33, P1235, DOI 10.1097/MAO.0b013e31825d644a
   Ödman M, 2008, ACTA OTO-LARYNGOL, V128, P1085, DOI 10.1080/00016480701805455
   Öst LG, 2014, BEHAV RES THER, V61, P105, DOI 10.1016/j.brat.2014.07.018
   Pavlou M, 2004, J NEUROL, V251, P983, DOI 10.1007/s00415-004-0476-2
   Pavlou M, 2010, J NEUROL PHYS THER, V34, P105, DOI 10.1097/NPT.0b013e3181dde6bf
   Persons JB, 2012, THE CASE FORMULATION APPROACH TO COGNITIVEBEHAVIOR THERAPY, V0, P0
   Rachman S, 2008, BEHAV RES THER, V46, P163, DOI 10.1016/j.brat.2007.11.008
   RASCOL O, 1995, DRUGS, V50, P777, DOI 10.2165/00003495-199550050-00002
   Rimes KA, 2002, BEHAV RES THER, V40, P359, DOI 10.1016/S0005-7967(01)00015-8
   Salkovskis PM, 2003, BRIEF TREATMENT CRIS, V3, P353, DOI 10.1093/BRIEF-TREATMENT/MHG026
   SALKOVSKIS PM, 1986, BEHAV RES THER, V24, P597, DOI 10.1016/0005-7967(86)90041-0
   Salkovskis PM, 2002, PSYCHOL MED, V32, P843, DOI 10.1017/S0033291702005822
   Sardinha A, 2009, ARQ NEURO-PSIQUIAT, V67, P123, DOI 10.1590/S0004-282X2009000100032
   Schmidt NB, 2000, J CONSULT CLIN PSYCH, V68, P417, DOI 10.1037//0022-006X.68.3.417
   Schmidt NB, 1997, J CONSULT CLIN PSYCH, V65, P214, DOI 10.1037/0022-006X.65.2.214
   Sharp TJ, 2001, BEHAV RES THER, V39, P787, DOI 10.1016/S0005-7967(00)00061-9
   Staab JP, 2007, ARCH OTOLARYNGOL, V133, P170, DOI 10.1001/archotol.133.2.170
   Staab JP, 2014, J PSYCHOSOM RES, V76, P80, DOI 10.1016/j.jpsychores.2013.11.008
   Staab Jeffrey P, 2012, CONTINUUM (MINNEAP MINN), V18, P1118, DOI 10.1212/01.CON.0000421622.56525.58
   Staab JP, 2011, NEUROREHABILITATION, V29, P179, DOI 10.3233/NRE-2011-0693
   Staab JP, 2004, LARYNGOSCOPE, V114, P1637, DOI 10.1097/00005537-200409000-00025
   Staab JP, 2003, LARYNGOSCOPE, V113, P1714, DOI 10.1097/00005537-200310000-00010
   Staab JP, 2002, ARCH OTOLARYNGOL, V128, P554, DOI 10.1001/archotol.128.5.554
   Stern R, 1991, THE PRACTICE OF BEHAVIORAL AND COGNITIVE PSYCHOTHERAPY, V0, P0
   Van Doorn P, 1983, DE PSYCHOLOOG, V18, P573
   Verdecchia DH, 2014, ACTA OTORRINOLAR ESP, V65, P339, DOI 10.1016/j.otorri.2014.02.012
   Vlaeyen JWS, 2000, PAIN, V85, P317, DOI 10.1016/S0304-3959(99)00242-0
   WARWICK HMC, 1990, BEHAV RES THER, V28, P105, DOI 10.1016/0005-7967(90)90023-C
   Wenzlaff EM, 2000, ANNU REV PSYCHOL, V51, P59, DOI 10.1146/annurev.psych.51.1.59
   Yardley L, 1998, BRIT J GEN PRACT, V48, P1131
   Yardley L, 2004, ANN INTERN MED, V141, P598, DOI 10.7326/0003-4819-141-8-200410190-00007
   YARDLEY L, 1994, BRIT J CLIN PSYCHOL, V33, P101, DOI 10.1111/j.2044-8260.1994.tb01100.x
NR 74
TC 27
Z9 37
U1 0
U2 28
PU ELSEVIER SCIENCE INC
PI NEW YORK
PA STE 800, 230 PARK AVE, NEW YORK, NY 10169 USA
SN 1077-7229
EI 1878-187X
J9 COGN BEHAV PRACT
JI Cogn. Behav. Pract.
PD FEB 15
PY 2017
VL 24
IS 1
BP 72
EP 89
DI 10.1016/j.cbpra.2016.03.003
PG 18
WC Psychology, Clinical
SC Psychology
GA EK2AI
UT WOS:000393729100007
DA 2025-12-18
ER

PT J
AU Wuehr, M
   Brandt, T
   Schniepp, R
AF Wuehr, Max
   Brandt, Thomas
   Schniepp, Roman
TI Distracting attention in phobic postural vertigo normalizes leg muscle activity and balance
SO NEUROLOGY
LA English
DT Article
AB Objective: To examine the triggering causes of inadequate neuromuscular regulation of posture and subjective imbalance in patients with phobic postural vertigo (PPV), a subtype of functional dizziness. Methods: Postural performance was assessed by center-of-pressure displacements and surface EMG of lower-limb muscles (the tibialis anterior and soleus) in 10 patients with PPV and 10 healthy controls under 4 stance conditions: standing with eyes open or closed and with or without an additional cognitive dual task. The level of muscle cocontraction and the characteristics of open-and closed-loop postural control were analyzed. Results: At baseline (i. e., standing with eyes open without dual task), patients exhibited increased muscle cocontractions (p = 0.003), which were further associated with increased open-loop diffusion activity (p = 0.022) and a lowering of the primary feedback threshold for closed-loop control (p = 0.003). However, postural performance of patients improved considerably and normalized to that of healthy controls when performing an additional dual task. Conclusions: PPV is characterized by a dissociation of subjective postural instability and objectively maintained balance capabilities. The dual-task effects on balance in patients with PPV indicate that this dissociation might result from an increased attention to postural adjustments at baseline, which is normally required only during demanding balance situations. This internal focus on balance control promotes an inappropriate neuromuscular regulation of posture, with increased muscle cocontractions, higher short-term body sway, and an oversensitivity to external stimuli. However, if patients are distracted, muscle cocontractions and balance control normalize. Such distraction may therefore be an effective coping strategy for preventing PPV attacks in susceptible patients.
C1 [Wuehr, Max; Brandt, Thomas; Schniepp, Roman] Univ Munich, German Ctr Vertigo & Balance Disorders, Munich, Germany.
   [Brandt, Thomas] Univ Munich, Inst Clin Neurosci, Munich, Germany.
   [Schniepp, Roman] Univ Munich, Dept Neurol, Munich, Germany.
C3 University of Munich; University of Munich; University of Munich
RP Wuehr, M (corresponding author), Univ Munich, German Ctr Vertigo & Balance Disorders, Munich, Germany.
EM Max.Wuehr@med.uni-muenchen.de
FU German Hertie Foundation; German Federal Ministry of Education and Research [01EO1401]
CR Brandt Thomas, 1996, NEUROLOGY, V46, P1515
   COLLINS JJ, 1993, EXP BRAIN RES, V95, P308, DOI 10.1007/BF00229788
   Holmberg J, 2009, J NEUROL, V256, P1258, DOI 10.1007/s00415-009-5110-x
   Huppert D, 2005, J NEUROL, V252, P564, DOI 10.1007/s00415-005-0699-x
   Melzer I, 2001, GERONTOLOGY, V47, P189, DOI 10.1159/000052797
   Nagai K, 2013, ARCH GERONTOL GERIAT, V56, P129, DOI 10.1016/j.archger.2012.08.009
   Querner V, 2002, EXP BRAIN RES, V143, P269, DOI 10.1007/s00221-001-0955-y
   Schlick C, 2015, J VESTIBUL RES-EQUIL, V25, P241, DOI 10.3233/VES-150564
   Wuehr M, 2013, J NEUROL, V260, P1314, DOI 10.1007/s00415-012-6797-7
   Wuehr M, 2014, PHYSIOL REP, V2, P0, DOI 10.1002/phy2.232
NR 10
TC 45
Z9 53
U1 0
U2 13
PU LIPPINCOTT WILLIAMS & WILKINS
PI PHILADELPHIA
PA TWO COMMERCE SQ, 2001 MARKET ST, PHILADELPHIA, PA 19103 USA
SN 0028-3878
EI 1526-632X
J9 NEUROLOGY
JI Neurology
PD JAN 17
PY 2017
VL 88
IS 3
BP 284
EP 288
DI 10.1212/WNL.0000000000003516
PG 5
WC Clinical Neurology
SC Neurosciences & Neurology
GA EO2YS
UT WOS:000396562600014
PM 27974646
DA 2025-12-18
ER

PT J
AU Staab, JP
   Eckhardt-Henn, A
   Horii, A
   Jacob, R
   Strupp, M
   Brandt, T
   Bronstein, A
AF Staab, Jeffrey P.
   Eckhardt-Henn, Annegret
   Horii, Arata
   Jacob, Rolf
   Strupp, Michael
   Brandt, Thomas
   Bronstein, Adolfo
TI Diagnostic criteria for persistent postural-perceptual dizziness (PPPD): Consensus document of the committee for the Classification of Vestibular Disorders of the Barany Society
SO JOURNAL OF VESTIBULAR RESEARCH-EQUILIBRIUM & ORIENTATION
LA English
DT Article
DE Chronic subjective dizziness; phobic postural vertigo; space motion discomfort; visual vertigo; classification; Barany Society
ID chronic subjective dizziness; cognitive-behavior therapy; visual vertigo; international classification; bilateral vestibulopathy; downbeat nystagmus; height vertigo; space phobia; follow-up; anxiety
AB This paper presents diagnostic criteria for persistent postural-perceptual dizziness (PPPD) to be included in the International Classification of Vestibular Disorders (ICVD). The term PPPD is new, but the disorder is not. Its diagnostic criteria were derived by expert consensus from an exhaustive review of 30 years of research on phobic postural vertigo, space-motion discomfort, visual vertigo, and chronic subjective dizziness. PPPD manifests with one or more symptoms of dizziness, unsteadiness, or non-spinning vertigo that are present on most days for three months or more and are exacerbated by upright posture, active or passive movement, and exposure to moving or complex visual stimuli. PPPD may be precipitated by conditions that disrupt balance or cause vertigo, unsteadiness, or dizziness, including peripheral or central vestibular disorders, other medical illnesses, or psychological distress. PPPD may be present alone or co-exist with other conditions. Possible subtypes await future identification and validation. The pathophysiologic processes underlying PPPD are not fully known. Emerging research suggests that it may arise from functional changes in postural control mechanisms, multi-sensory information processing, or cortical integration of spatial orientation and threat assessment. Thus, PPPD is classified as a chronic functional vestibular disorder. It is not a structural or psychiatric condition.
C1 [Staab, Jeffrey P.] Mayo Clin, Dept Psychiat & Psychol, 200 1st St SW, Rochester, MN 55905 USA.
   [Staab, Jeffrey P.] Mayo Clin, Dept Otorhinolaryngol Head & Neck Surg, Rochester, MN 55905 USA.
   [Eckhardt-Henn, Annegret] Klinikum Stuttgart, Dept Psychosomat Med, Stuttgart, Germany.
   [Horii, Arata] Niigata Univ, Dept Otorhinolaryngol, Niigata, Japan.
   [Jacob, Rolf] Univ Pittsburgh, Dept Psychiat, Pittsburgh, PA USA.
   [Strupp, Michael; Brandt, Thomas] Ludwig Maximilians Univ Munchen, Univ Hosp, Dept Neurol, Munich, Germany.
   [Strupp, Michael; Brandt, Thomas] Ludwig Maximilians Univ Munchen, Univ Hosp, German Ctr Vertigo & Balance Disorders, Munich, Germany.
   [Bronstein, Adolfo] Imperial Coll London, Div Brain Sci, Neurootol Unit, London, England.
C3 Mayo Clinic; Mayo Clinic; University of Stuttgart; University Stuttgart Hospital; Niigata University; Pennsylvania Commonwealth System of Higher Education (PCSHE); University of Pittsburgh; University of Munich; University of Munich; Imperial College London
RP Staab, JP (corresponding author), Mayo Clin, Dept Psychiat & Psychol, 200 1st St SW, Rochester, MN 55905 USA.
EM staab.jeffrey@mayo.edu
FU Barany Society; Neuro+Berlin
CR Adkin AL, 2000, GAIT POSTURE, V12, P87, DOI 10.1016/S0966-6362(00)00057-6
   Ahmad H, 2015, J NEUROL SCI, V358, P428, DOI 10.1016/j.jns.2015.09.006
   [Anonymous], 2019, INT CLASS DIS, V0, P0
   Balaban CD, 2001, J ANXIETY DISORD, V15, P27, DOI 10.1016/S0887-6185(00)00041-4
   Benedikt M, 1870, ALLGEMEINE WIENER MEDIZINISCHE ZEITUNG, V15, P488
   Best C, 2009, NEUROSCIENCE, V164, P1579, DOI 10.1016/j.neuroscience.2009.09.034
   Bisdorff A, 2009, J VESTIBUL RES-EQUIL, V19, P1, DOI 10.3233/VES-2009-0343
   Bisdorff AR, 2015, NEUROL CLIN, V33, P541, DOI 10.1016/j.ncl.2015.04.010
   BLES W, 1980, ACTA OTO-LARYNGOL, V89, P534, DOI 10.3109/00016488009127171
   BRANDT T, 1986, MUNCHEN MED WOCHEN, V128, P247
   Brandt T, 2012, J NEUROL, V259, P182, DOI 10.1007/s00415-011-6124-8
   Brandt Thomas, 1996, NEUROLOGY, V46, P1515
   Bronstein AM, 1999, CURR OPIN NEUROL, V12, P5, DOI 10.1097/00019052-199902000-00002
   BRONSTEIN AM, 1995, J NEUROL NEUROSUR PS, V59, P472, DOI 10.1136/jnnp.59.5.472
   Brown LA, 1997, GAIT POSTURE, V6, P89, DOI 10.1016/S0966-6362(96)01106-X
   Carpenter MG, 1999, J VESTIBUL RES-EQUIL, V9, P277
   Carter MJ, 2014, THER RECREAT J, V48, P275
   Cha YH, 2009, SEMIN NEUROL, V29, P520, DOI 10.1055/s-0029-1241038
   Combe Andrew, 1831, OBSERVATIONS MENTAL, V0, P0
   Cousins S, 2017, ANN CLIN TRANSL NEUR, V4, P340, DOI 10.1002/acn3.386
   Cousins S, 2014, PLOS ONE, V9, P0, DOI 10.1371/journal.pone.0105426
   Dieterich M, 2016, HAND CLINIC, V139, P447, DOI 10.1016/B978-0-12-801772-2.00037-0
   Edelman S, 2012, AM J OTOLARYNG, V33, P395, DOI 10.1016/j.amjoto.2011.10.009
   Feuerecker R, 2015, J VESTIBUL RES-EQUIL, V25, P67, DOI 10.3233/VES-150547
   Godemann F, 2005, J PSYCHIATR RES, V39, P529, DOI 10.1016/j.jpsychires.2004.12.006
   Guerraz M, 2001, BRAIN, V124, P1646, DOI 10.1093/brain/124.8.1646
   Heinrichs N, 2007, PSYCHOSOM MED, V69, P700, DOI 10.1097/PSY.0b013e318151a4dd
   HOFFMAN RA, 1978, LARYNGOSCOPE, V88, P1127
   Holm L, 2005, J REHABIL MED, V37, P137, DOI 10.1080/16501970510027321
   Holmberg J, 2009, J NEUROL, V256, P1258, DOI 10.1007/s00415-009-5110-x
   Honaker JA, 2010, AM J AUDIOL, V19, P3, DOI 10.1044/1059-0889(2009/09-0013)
   Huppert D, 2005, J NEUROL, V252, P564, DOI 10.1007/s00415-005-0699-x
   Huppert D, 1995, J AUDIOL MED, V4, P97
   Indovina I, 2015, FRONT BEHAV NEUROSCI, V9, P0, DOI 10.3389/fnbeh.2015.00334
   Jacob RG, 2009, J NEUROL NEUROSUR PS, V80, P74, DOI 10.1136/jnnp.2007.136432
   Jacob RG, 1996, AM J PSYCHIAT, V153, P503
   Jacob RG, 2001, J ANXIETY DISORD, V15, P131, DOI 10.1016/S0887-6185(00)00047-5
   JACOB RG, 1993, J PSYCHOPATHOL BEHAV, V15, P299, DOI 10.1007/BF00965035
   JACOB RG, 1985, AM J PSYCHIAT, V142, P715
   Jacob RG, 1989, J ANXIETY DISORD, V3, P117, DOI 10.1016/0887-6185(89)90006-6
   Jacobson RM, 2016, MAYO CLIN PROC, V91, P551, DOI 10.1016/j.mayocp.2016.03.015
   Krafczyk S, 2006, CLIN NEUROPHYSIOL, V117, P1692, DOI 10.1016/j.clinph.2006.04.022
   KUCH K, 1992, CAN J PSYCHIAT, V37, P133, DOI 10.1177/070674379203700212
   Lempert T, 2012, J VESTIBUL RES-EQUIL, V22, P167, DOI 10.3233/VES-2012-0453
   Longridge NS, 2002, J OTOLARYNGOL, V31, P5, DOI 10.2310/7070.2002.19125
   Lopez-Escamez JA, 2015, J VESTIBUL RES-EQUIL, V25, P1, DOI 10.3233/VES-150549
   Mahoney AEJ, 2013, AM J OTOLARYNG, V34, P115, DOI 10.1016/j.amjoto.2012.09.013
   MARKS I, 1981, J NEUROL NEUROSUR PS, V44, P387, DOI 10.1136/jnnp.44.5.387
   MARKS I, 1976, BRIT MED J, V2, P345, DOI 10.1136/bmj.2.6031.345
   McCabe BF, 1975, VESTIBULAR SYSTEM, V0, P299
   Bittar RSM, 2015, BRAZ J OTORHINOLAR, V81, P276, DOI 10.1016/j.bjorl.2014.08.012
   Musher DM, 2016, MAYO CLIN PROC, V91, P634, DOI 10.1016/j.mayocp.2016.01.018
   Nakao M, 2006, J AFFECT DISORDERS, V90, P29, DOI 10.1016/j.jad.2005.09.010
   Neff BA, 2012, OTOL NEUROTOL, V33, P1235, DOI 10.1097/MAO.0b013e31825d644a
   Ödman M, 2008, ACTA OTO-LARYNGOL, V128, P1085, DOI 10.1080/00016480701805455
   PAGE NGR, 1985, J NEUROL NEUROSUR PS, V48, P729, DOI 10.1136/jnnp.48.8.729
   Pandolfo Massimo, 2013, CONTINUUM (MINNEAP MINN), V19, P1312, DOI 10.1212/01.CON.0000436158.39285.22
   Pavlou M, 2012, J VESTIBUL RES-EQUIL, V22, P273, DOI 10.3233/VES-120462
   Pavlou M, 2006, J VESTIBUL RES-EQUIL, V16, P223
   Pavlou M, 2013, NEUROREHAB NEURAL RE, V27, P208, DOI 10.1177/1545968312461715
   Pinter D, 2017, SCI REP-UK, V7, P0, DOI 10.1038/srep41637
   Querner V, 2000, NEUROSCI LETT, V285, P21, DOI 10.1016/S0304-3940(00)01008-9
   Querner V, 2002, EXP BRAIN RES, V143, P269, DOI 10.1007/s00221-001-0955-y
   Radziej K, 2015, J PSYCHOSOM RES, V79, P123, DOI 10.1016/j.jpsychores.2015.05.005
   Redfern MS, 2007, J ANXIETY DISORD, V21, P704, DOI 10.1016/j.janxdis.2006.09.002
   Schniepp R, 2014, J NEUROL, V261, P738, DOI 10.1007/s00415-014-7259-1
   Spitzer RL, 1999, JAMA-J AM MED ASSOC, V282, P1737, DOI 10.1001/jama.282.18.1737
   Spitzer RL, 2006, ARCH INTERN MED, V166, P1092, DOI 10.1001/archinte.166.10.1092
   Staab JP, 2007, OTOL NEUROTOL, V28, P854, DOI 10.1097/MAO.0b013e31805c74a7
   Staab JP, 2007, ARCH OTOLARYNGOL, V133, P170, DOI 10.1001/archotol.133.2.170
   Staab JP, 2014, J PSYCHOSOM RES, V76, P80, DOI 10.1016/j.jpsychores.2013.11.008
   Staab Jeffrey P, 2012, CONTINUUM (MINNEAP MINN), V18, P1118, DOI 10.1212/01.CON.0000421622.56525.58
   Staab JP, 2005, ARCH OTOLARYNGOL, V131, P675, DOI 10.1001/archotol.131.8.675
   Staab JP, 2004, LARYNGOSCOPE, V114, P1637, DOI 10.1097/00005537-200409000-00025
   Staab JP, 2003, LARYNGOSCOPE, V113, P1714, DOI 10.1097/00005537-200310000-00010
   Staab JP, 2010, J VESTIBUL RES-EQUIL, V20, P172
   Strupp M, 2017, J VESTIBUL RES-EQUIL, V27, P177, DOI 10.3233/VES-170619
   Strupp M, 2016, J VESTIBUL RES-EQUIL, V26, P409, DOI 10.3233/VES-160589
   Thompson KJ, 2015, J VESTIBUL RES-EQUIL, V25, P97, DOI 10.3233/VES-150551
   Tschan R, 2012, PSYCHOTHER PSYCH MED, V62, P111, DOI 10.1055/s-0032-1304575
   Tschan R, 2011, J NEUROL, V258, P104, DOI 10.1007/s00415-010-5697-y
   von Brevern M, 2015, J VESTIBUL RES-EQUIL, V25, P105, DOI 10.3233/VES-150553
   Wagner JN, 2008, J NEUROL NEUROSUR PS, V79, P672, DOI 10.1136/jnnp.2007.126284
   Whitehead WE, 2002, GASTROENTEROLOGY, V122, P1140, DOI 10.1053/gast.2002.32392
   Whitney SL, 2005, PHYS THER, V85, P443, DOI 10.1093/ptj/85.5.443
   WOLFE F, 1990, ARTHRITIS RHEUM-US, V33, P160, DOI 10.1002/art.1780330203
   Wolfe F, 2010, ARTHRIT CARE RES, V62, P600, DOI 10.1002/acr.20140
   Wuehr M, 2013, J NEUROL, V260, P1314, DOI 10.1007/s00415-012-6797-7
   Yaltho TC, 2014, PARKINSONISM RELAT D, V20, P723, DOI 10.1016/j.parkreldis.2014.03.013
   Yarrow K, 2001, GAIT POSTURE, V13, P27, DOI 10.1016/S0966-6362(00)00097-7
   ZIGMOND AS, 1983, ACTA PSYCHIAT SCAND, V67, P361, DOI 10.1111/j.1600-0447.1983.tb09716.x
NR 98
TC 477
Z9 668
U1 11
U2 88
PU IOS PRESS
PI AMSTERDAM
PA NIEUWE HEMWEG 6B, 1013 BG AMSTERDAM, NETHERLANDS
SN 0957-4271
EI 1878-6464
J9 J VESTIBUL RES-EQUIL
JI J. Vestib. Res.-Equilib. Orientat.
PD JUN 15
PY 2017
VL 27
IS 4
BP 191
EP 208
DI 10.3233/VES-170622
PG 18
WC Neurosciences; Otorhinolaryngology
SC Neurosciences & Neurology; Otorhinolaryngology
GA FK5IB
UT WOS:000413530100002
PM 29036855
DA 2025-12-18
ER

PT J
AU Gauvin, DV
   Yoder, JD
   Tapp, RL
   Baird, TJ
AF Gauvin, David V.
   Yoder, Joshua D.
   Tapp, Rachel L.
   Baird, Theodore J.
TI Small Compartment Toxicity: CN VIII and Quality of Life: Hearing Loss, Tinnitus, and Balance Disorders
SO INTERNATIONAL JOURNAL OF TOXICOLOGY
LA English
DT Review
DE ototoxicity; tinnitus; vestibular disorders; balance; drug-induced deafness; eighth cranial nerve; quality of life
ID dorsal cochlear nucleus; cis-diamminedichloroplatinum nsc-119875; phobic postural vertigo; noise-induced hyperactivity; gamma-aminobutyric-acid; central auditory-system; hair cell degeneration; guinea-pig; acoustic-trauma; brain-stem
AB Life experiences, industrial/environmental exposures, and administration of Food and Drug Administration (FDA)-approved drugs may have unintended but detrimental effects on peripheral and central auditory pathways. Most relevant to the readership of this journal is the role that drug treatments approved by the FDA as safe and effective appear to interact with 3 independent modes of toxicity within the small compartment of the ear. What may seem to be trivial drug-induced toxicity has the potential to change important measures of quality of life and functional capacity of mid-to late-life patients. Drugs meant to treat can become the source of interference in the activities of daily living, and as a result, treatment compliance may be jeopardized. Ototoxicity has been defined as the tendency of certain therapeutic agents and other chemical substances to cause functional impairments and cellular degeneration of the tissues of the inner ear resulting in hearing loss. However, one of the largest contributors to hospitalizations is fall-related injuries in the elderly patients associated with disorders of vestibular function linked to progressive and drug-induced toxicities. Tinnitus affects 35 to 50 million adults representing approximately 25% of the US population, with 12 million seeking medical care and 2 to 3 million reporting symptoms that were severely debilitating. This review is intended to highlight these targets of neurotoxicity that threaten the usefulness of drug treatments deemed safe and effective prior to access by the general public.
C1 [Gauvin, David V.; Yoder, Joshua D.; Tapp, Rachel L.] MPI Res Inc, Neurobehav Sci, Mattawan, MI USA.
   [Baird, Theodore J.] MPI Res Inc, Drug Safety Assessment, Mattawan, MI USA.
C3 Charles River Laboratories; Charles River Laboratories
RP Gauvin, DV (corresponding author), MPI Res Inc, 54943 North Main St, Mattawan, MI 49071 USA.
EM david.gauvin@mpiresearch.com
CR Adams P F, 1999, VITAL HEALTH STAT 10, V0, P1
   Agrawal Y, 2009, ARCH INTERN MED, V169, P938, DOI 10.1001/archinternmed.2009.66
   Albrecht J, 2005, NEUROCHEM RES, V30, P1615, DOI 10.1007/s11064-005-8986-6
   ALTSCHULER RA, 1993, NATO ADV SCI INST SE, V239, P211
   Angelaki DE, 2008, ANNU REV NEUROSCI, V31, P125, DOI 10.1146/annurev.neuro.31.060407.125555
   Baezner H, 2005, J NEUROL SCI, V229, P81, DOI 10.1016/j.jns.2004.11.008
   Bauer Carol A, 2008, V31, V0, P101
   Best C, 2006, J NEUROL NEUROSUR PS, V77, P658, DOI 10.1136/jnnp.2005.072934
   Bigelow RT, 2016, J NEUROL NEUROSUR PS, V87, P367, DOI 10.1136/jnnp-2015-310319
   Bigelow RT, 2015, J AM GERIATR SOC, V63, P1837, DOI 10.1111/jgs.13609
   Bigelow RT, 2015, J VESTIBUL RES-EQUIL, V25, P73, DOI 10.3233/VES-150544
   Bohne BA, 1976, EFFECTS NOISE HEARIN, V0, P41
   Brach JS, 2015, ARCH PHYS MED REHAB, V96, P388, DOI 10.1016/j.apmr.2014.10.018
   BRANDT T, 1986, MUNCHEN MED WOCHEN, V128, P247
   Brandt T, 2014, FRONT INTEGR NEUROSC, V8, P0, DOI 10.3389/fnint.2014.00047
   Brandt Thomas, 1996, NEUROLOGY, V46, P1515
   Brosel S, 2016, AGEING RES REV, V26, P72, DOI 10.1016/j.arr.2015.12.007
   Brozoski TJ, 2012, JARO-J ASSOC RES OTO, V13, P55, DOI 10.1007/s10162-011-0290-3
   Campolo J, 2013, NOISE HEALTH, V15, P398, DOI 10.4103/1463-1741.121232
   CANLON B, 1988, P NATL ACAD SCI USA, V85, P7033, DOI 10.1073/pnas.85.18.7033
   Casano RAMS, 1999, AM J OTOLARYNG, V20, P151, DOI 10.1016/S0196-0709(99)90062-5
   Cave KM, 2007, MIL MED, V172, P726, DOI 10.7205/MILMED.172.7.726
   CORWIN JT, 1988, SCIENCE, V240, P1772, DOI 10.1126/science.3381100
   COTANCHE DA, 1987, HEARING RES, V30, P181, DOI 10.1016/0378-5955(87)90135-3
   CRUZ RM, 1987, ARCH OTOLARYNGOL, V113, P1058
   Dauman R, 2005, ACTA OTO-LARYNGOL, V125, P503, DOI 10.1080/00016480510027565
   DAVIS AC, 1989, INT J EPIDEMIOL, V18, P911, DOI 10.1093/ije/18.4.911
   Barreto MADC, 2013, BRAZ J OTORHINOLAR, V79, P727, DOI 10.5935/1808-8694.20130133
   DECONTI RC, 1973, CANCER RES, V33, P1310
   Degeest S, 2016, J LARYNGOL OTOL, V130, P25, DOI 10.1017/S0022215115002716
   Derelanko MJ, 2014, HANDBOOK OF TOXICOLOGY, V0, P1, DOI 10.1201/b16632
   Dingledine Raymond, 1994, P367, V0, P0
   Dong S, 2010, BRAIN RES, V1342, P24, DOI 10.1016/j.brainres.2010.04.067
   Dong SY, 2010, EUR J NEUROSCI, V31, P1616, DOI 10.1111/j.1460-9568.2010.07183.x
   Dorigueto RS, 2013, BRAZ J OTORHINOLAR, V71, P769
   Edson RS, 2004, MAYO CLIN PROC, V79, P1185
   Eggermont JJ, 2012, NEUROSCIENCE TINNITU, V0, P0, DOI DOI 10.1007/978-1-4614-3728-4
   Eggermont JJ, 2015, EUR J NEUROSCI, V41, P665, DOI 10.1111/ejn.12759
   Eggermont JJ, 2013, HEARING RES, V295, P140, DOI 10.1016/j.heares.2012.01.005
   Espinosa-Sanchez JM, 2015, FRONT NEUROL, V6, P0, DOI 10.3389/fneur.2015.00012
   Fioretti AB, 2013, NOISE HEALTH, V15, P91, DOI 10.4103/1463-1741.110287
   Fischel-Ghodsian N, 1999, ANN NY ACAD SCI, V884, P99, DOI 10.1111/j.1749-6632.1999.tb08639.x
   FISCHELGHODSIAN N, 1995, AM J OTOLARYNG, V16, P403, DOI 10.1016/0196-0709(95)90078-0
   FISHER SK, 1976, J NEUROCHEM, V27, P1145, DOI 10.1111/j.1471-4159.1976.tb00321.x
   Folmer RL, 2000, AM J OTOLARYNG, V21, P287, DOI 10.1053/ajot.2000.9871
   Folmer RL, 1999, OTOLARYNG HEAD NECK, V121, P48, DOI 10.1016/S0194-5998(99)70123-3
   FORGE A, 1985, HEARING RES, V19, P171, DOI 10.1016/0378-5955(85)90121-2
   Fournier P, 1995, HEARING RES, V295, P16
   Furman JM, 2013, LANCET NEUROL, V12, P706, DOI 10.1016/S1474-4422(13)70107-8
   Gagnaire F, 2005, ARCH TOXICOL, V79, P346, DOI 10.1007/s00204-004-0636-2
   Galazyuk AV, 2012, CURR OPIN OTOLARYNGO, V20, P409, DOI 10.1097/MOO.0b013e3283577b81
   Galvez-Ruiz A, 2013, SAUDI J OPHTHALMOL, V27, P241, DOI 10.1016/j.sjopt.2013.07.010
   Gauvin DV, 2015, J PHARMACOL TOX MET, V74, P53, DOI 10.1016/j.vascn.2015.05.011
   Gazzola Juliana Maria, 2006, REV. BRAS. OTORRINOLARINGOL., V72, P683, DOI 10.1590/S0034-72992006000500016
   Geldard FA, 1972, THE HUMAN SENSES, V2nd, P0
   Godfrey DA, 1988, WORLD C NEUROSCIENCE, V0, P107
   Godfrey DA, 1997, ACOUSTICAL SIGNAL PROCESSING IN THE CENTRAL AUDITORY SYSTEM, V0, PP139, DOI 10.1007/978-1-4419-8712-9_13
   Godfrey DA, 2013, J NEUROSCI RES, V91, P987, DOI 10.1002/jnr.23227
   Green Steven H, 2008, V31, V0, P275
   Groenewegen Henk J, 2003, NEURAL PLASTICITY, V10, P107, DOI 10.1155/NP.2003.107
   Gu JW, 2010, J NEUROPHYSIOL, V104, P3361, DOI 10.1152/jn.00226.2010
   Hawkins JE, 1976, HDB SENSORY PHYSL AU, V0, P707
   HINSHAW HC, 1945, P STAFF M MAYO CLIN, V20, P313
   Holle D, 2015, PLOS ONE, V10, P0, DOI 10.1371/journal.pone.0142468
   Hu J, 2015, INT J OTOLARYNGOL, V2015, P689375, DOI 10.1155/2015/689375
   Johannes CB, 2000, J UROLOGY, V163, P460, DOI 10.1016/S0022-5347(05)67900-1
   Jueptner M, 1998, BRAIN, V121, P1437, DOI 10.1093/brain/121.8.1437
   Kalappa BI, 2014, J PHYSIOL-LONDON, V592, P5065, DOI 10.1113/jphysiol.2014.278572
   Kanzaki J, 2015, ACTA OTO-LARYNGOL, V135, P447, DOI 10.3109/00016489.2014.990581
   KAYAN A, 1984, BRAIN, V107, P1123, DOI 10.1093/brain/107.4.1123
   Kerrigan MA, 2013, PM&R, V5, P778, DOI 10.1016/j.pmrj.2013.05.010
   Klaasen CK, 2013, CASSERET DOULS TOXIC, V0, P0
   Klatt BN, 2015, PHYS. MED. REHABIL. INT., V2, P1
   Knipper L, 2013, PROG NEUROBIOL, V111, P17, DOI 10.1016/j.pneurobio.2013.08.002
   Kopke R, 1999, ANN NY ACAD SCI, V884, P171, DOI 10.1111/j.1749-6632.1999.tb08641.x
   KOVACH JS, 1973, CANCER CHEMOTH REP 1, V57, P357
   Lanciego JL, 2012, CSH PERSPECT MED, V2, P0, DOI 10.1101/cshperspect.a009621
   Landgrebe M, 2009, NEUROIMAGE, V46, P213, DOI 10.1016/j.neuroimage.2009.01.069
   Landier W, 2016, CANCER, V0, P0, DOI DOI 10.1002/cncr
   Lang HN, 1997, HEARING RES, V111, P177, DOI 10.1016/S0378-5955(97)00098-1
   Langguth B, 2009, EXPERT OPIN EMERG DR, V14, P687, DOI 10.1517/14728210903206975
   Lee AC, 2014, FRONT NEUROL, V5, P0, DOI 10.3389/fneur.2014.00227
   Lempert T, 2009, J NEUROL, V256, P333, DOI 10.1007/s00415-009-0149-2
   Linss V, 2007, EUR ARCH OTO-RHINO-L, V264, P369, DOI 10.1007/s00405-006-0190-z
   LIPPMAN AJ, 1973, CANCER CHEMOTH REP 1, V57, P191
   Lowe AS, 2015, PLOS ONE, V10, P0, DOI 10.1371/journal.pone.0117228
   Lowry KA, 2013, J GERONTOL A-BIOL, V68, P1286, DOI 10.1093/gerona/glt034
   Manzoor NF, 2013, HEARING RES, V295, P114, DOI 10.1016/j.heares.2012.04.003
   Manzoor NF, 2012, J NEUROPHYSIOL, V108, P976, DOI 10.1152/jn.00833.2011
   Marom T, 2009, AM J OTOLARYNG, V30, P250, DOI 10.1016/j.amjoto.2008.06.009
   McCombe A, 2001, CLIN OTOLARYNGOL, V26, P388, DOI 10.1046/j.1365-2273.2001.00490.x
   Meidinger MA, 2006, EUR J NEUROSCI, V23, P3187, DOI 10.1111/j.1460-9568.2006.04853.x
   Mellott JG, 2011, NEUROSCIENCE, V180, P138, DOI 10.1016/j.neuroscience.2011.02.010
   MOORE MJ, 1983, J NEUROSCI, V3, P237
   Morganti LOG, 2015, BR J OTORHINOLARYNGO, V0, P0, DOI DOI 10.1016/j.brorl.2015.06.003
   Mühlau M, 2006, CEREB CORTEX, V16, P1283, DOI 10.1093/cercor/bhj070
   Neuhauser H, 2001, NEUROLOGY, V56, P436, DOI 10.1212/WNL.56.4.436
   Neuhauser HK, 2006, NEUROLOGY, V67, P1028, DOI 10.1212/01.wnl.0000237539.09942.06
   Neuhauser HK, 2008, ARCH INTERN MED, V169, P938
   Nondahl David M, 2002, J AM ACAD AUDIOL, V13, P323
   NORRIS CH, 1988, DRUGS, V36, P754, DOI 10.2165/00003495-198836060-00005
   OTTERSEN OP, 1988, EXP BRAIN RES, V72, P407
   OTTERSEN OP, 1992, NEUROSCIENCE, V46, P519, DOI 10.1016/0306-4522(92)90141-N
   POTASHNER SJ, 1993, NATO ADV SCI INST SE, V239, P195
   POTASHNER SJ, 1985, J NEUROCHEM, V45, P1558, DOI 10.1111/j.1471-4159.1985.tb07227.x
   PREZANT TR, 1993, NAT GENET, V4, P289, DOI 10.1038/ng0793-289
   RAPHAEL Y, 1991, CELL MOTIL CYTOSKEL, V18, P215, DOI 10.1002/cm.970180307
   RAPHAEL Y, 1993, J COMP NEUROL, V330, P521, DOI 10.1002/cne.903300408
   Rees A, 2010, THE OXFORD HANDBOOK OF AUDITORY SCIENCE: THE AUDITORY BRAIN, V2, P0
   Ross CD, 1995, NEUROCHEM RES, V20, P1483, DOI 10.1007/BF00970598
   Rosso AL, 2014, GAIT POSTURE, V40, P225, DOI 10.1016/j.gaitpost.2014.03.192
   Rybak Leonard P, 2008, V31, V0, P219
   Salviati M, 2014, NEUROPSYCH DIS TREAT, V10, P267, DOI 10.2147/NDT.S49425
   Schnupp J, 2011, AUDITORY NEUROSCIENCE: MAKING SENSE OF SOUND, V0, P0
   Schofield BR, 2014, FRONT NEUROANAT, V8, P0, DOI 10.3389/fnana.2014.00010
   Selvin E, 2007, AM J MED, V120, P151, DOI 10.1016/j.amjmed.2006.06.010
   SHANK RP, 1981, LIFE SCI, V28, P837, DOI 10.1016/0024-3205(81)90044-8
   Shargorodsky J, 2010, AM J MED, V123, P711, DOI 10.1016/j.amjmed.2010.02.015
   Shore SE, 2005, EUR J NEUROSCI, V21, P3334, DOI 10.1111/j.1460-9568.2005.04142.x
   Shore SE, 2000, J COMP NEUROL, V419, P271, DOI 10.1002/(SICI)1096-9861(20000410)419:3<271::AID-CNE1>3.0.CO;2-M
   Shore S, 2007, PROG BRAIN RES, V166, P107, DOI 10.1016/S0079-6123(07)66010-5
   Skeith L, 2013, J POPUL THER CLIN PH, V20, P0
   Staab JP, 2007, ARCH OTOLARYNGOL, V133, P170, DOI 10.1001/archotol.133.2.170
   Strupp M, 2003, NERVENARZT, V74, P911, DOI 10.1007/s00115-003-1567-5
   Studenski S, 2011, JAMA-J AM MED ASSOC, V305, P50, DOI 10.1001/jama.2010.1923
   Sturnieks DL, 2008, NEUROPHYSIOL CLIN, V38, P467, DOI 10.1016/j.neucli.2008.09.001
   Suneja SK, 1998, EXP NEUROL, V154, P473, DOI 10.1006/exnr.1998.6946
   Suneja SK, 1998, EXP NEUROL, V151, P273, DOI 10.1006/exnr.1998.6812
   TACHIBANA M, 1974, BRAIN RES, V69, P370, DOI 10.1016/0006-8993(74)90017-1
   Taguchi T, 2005, CONTRIB NEPHROL, V148, P107, DOI 10.1159/000086055
   TALLEY RW, 1973, CANCER CHEMOTH REP 1, V57, P465
   TYLER RS, 1983, J SPEECH HEAR DISORD, V48, P150, DOI 10.1044/jshd.4802.150
   *US FDA, 2008, DRUG SAFETY NEWSLETT, V1, P12
   Vaz DP, 2005, BRAZ J OTORHYINOLARY, V71, P769
   von Brevern M, 2009, AM J OTOLARYNG, V30, P250
   WALBERG F, 1990, EXP BRAIN RES, V79, P547
   Wang H, 2009, NEUROSCIENCE, V164, P747, DOI 10.1016/j.neuroscience.2009.08.026
   Wang HN, 2011, HEARING RES, V279, P111, DOI 10.1016/j.heares.2011.04.004
   Waters C, 1999, ANN NY ACAD SCI, V884, P41, DOI 10.1111/j.1749-6632.1999.tb08634.x
   WENTHOLD RJ, 1993, NATO ADV SCI INST SE, V239, P179
   WENTHOLD RJ, 1979, BRAIN RES, V162, P338, DOI 10.1016/0006-8993(79)90294-4
   WENTHOLD RJ, 1980, BRAIN RES, V190, P293, DOI 10.1016/0006-8993(80)91183-X
   Wiley T L, 2000, J AM ACAD AUDIOL, V11, P67
   Wright DD, 1996, J COMP NEUROL, V365, P159, DOI 10.1002/(SICI)1096-9861(19960129)365:1<159::AID-CNE12>3.0.CO;2-L
   Wu C, 2016, HEARING RES, V334, P20, DOI 10.1016/j.heares.2015.06.005
   Yuan Q, 2015, MEDICINE, V94, P0, DOI 10.1097/MD.0000000000000453
   Zeng CH, 2009, J NEUROSCI, V29, P4210, DOI 10.1523/JNEUROSCI.0208-09.2009
   Zhang Z, 2014, INT FORUM ALLERGY RH, V4, P885, DOI 10.1002/alr.21406
NR 148
TC 1
Z9 1
U1 0
U2 6
PU SAGE PUBLICATIONS INC
PI THOUSAND OAKS
PA 2455 TELLER RD, THOUSAND OAKS, CA 91320 USA
SN 1091-5818
EI 1092-874X
J9 INT J TOXICOL
JI Int. J. Toxicol.
PD JAN-FEB 15
PY 2017
VL 36
IS 1
BP 8
EP 20
DI 10.1177/1091581816648905
PG 13
WC Pharmacology & Pharmacy; Toxicology
SC Pharmacology & Pharmacy; Toxicology
GA EP2PJ
UT WOS:000397225300003
PM 27194512
DA 2025-12-18
ER

PT J
AU Wurthmann, S
   Naegel, S
   Steinberg, BS
   Theysohn, N
   Diener, HC
   Kleinschnitz, C
   Obermann, M
   Holle, D
AF Wurthmann, Sebastian
   Naegel, Steffen
   Steinberg, Benedict Schulte
   Theysohn, Nina
   Diener, Hans-Christoph
   Kleinschnitz, Christoph
   Obermann, Mark
   Holle, Dagny
TI Cerebral gray matter changes in persistent postural perceptual dizziness
SO JOURNAL OF PSYCHOSOMATIC RESEARCH
LA English
DT Article
DE Persistent postural perceptual dizziness; Phobic postural vertigo; Chronic subjective dizziness; Voxel-based morphometry; Functional vestibular disorder
ID vestibular neuritis; hippocampal-formation; caloric stimulation; brain; vertigo; cortex; compensation; plasticity; disorders; headache
AB Background Persistent postural perceptual dizziness (PPPD) is the most common vestibular syndrome in middle-aged patients. Multisensory maladjustment involving alterations of sensory response pattern including vestibular, visual and motion stimuli is thought to be a key pathophysiological correlate of this disorder. Objective: We aimed to identify regional gray matter changes in PPPD patients that might be involved in the underlying pathophysiology of this disorder. Methods: 42 PPPD patients and healthy age and gender matched controls were investigated using magnetic resonance imaging-based voxel-based morphometry. All patients fulfilled the current diagnostic criteria for PPPD, established by the Barany-Society based on previous criteria for chronic subjective dizziness and phobic postural vertigo. Results: PPPD patients showed gray matter volume decrease in the temporal cortex, cingulate cortex, precentral gyrus, hippocampus, dorsolateral prefrontal cortex, caudate nucleus and the cerebellum. A negative correlation of disease duration and gray matter volume was observed in the visual cortex, supplementary motor area and somatosensory processing structures. Conclusions: In patients with PPPD areas involved in multisensory vestibular processing show gray matter volume decrease. These brain regions resemble those previously described for other vestibular disorders. Longer duration of disease leads to a more pronounced gray matter alteration, which might represent maladaptive mechanisms within the course of disease.
C1 [Wurthmann, Sebastian; Naegel, Steffen; Steinberg, Benedict Schulte; Diener, Hans-Christoph; Kleinschnitz, Christoph; Obermann, Mark; Holle, Dagny] Univ Duisburg Essen, Vertigo Ctr Essen, Dept Neurol & Dizziness, Essen, Germany.
   [Theysohn, Nina] Univ Duisburg Essen, Inst Diagnost & Intervent Radiol & Neuroradiol, Essen, Germany.
   [Obermann, Mark] Asklepios Hosp Schildautal, Ctr Neurol, Karl Herold Str 1, D-38723 Semen, Germany.
C3 University of Duisburg Essen; University of Duisburg Essen
RP Wurthmann, S (corresponding author), Univ Duisburg Essen, Dept Neurol, Hufelandstr 55, D-45147 Essen, Germany.
EM sebastian.wurthmann@uk-essen.de; steffen.naegel@uk-essen.de; benedict.schulte-steinberg@uk-essen.de; nina.theysohn@uk-essen.de; hans.diener@uk-essen.de; christoph.kleinschnitz@uk-essen.de; mark.obermann@uk-essen.de; dagny.holle@uk-essen.de
CR Ashburner J, 2000, NEUROIMAGE, V11, P805, DOI 10.1006/nimg.2000.0582
   Ashburner J, 2005, NEUROIMAGE, V26, P839, DOI 10.1016/j.neuroimage.2005.02.018
   Ashburner J, 2007, NEUROIMAGE, V38, P95, DOI 10.1016/j.neuroimage.2007.07.007
   Balaban CD, 2001, J ANXIETY DISORD, V15, P53, DOI 10.1016/S0887-6185(00)00042-6
   Bense S, 2001, J NEUROPHYSIOL, V85, P886, DOI 10.1152/jn.2001.85.2.886
   Brandt T, 1998, BRAIN, V121, P1749, DOI 10.1093/brain/121.9.1749
   Brandt T, 1999, ANN NY ACAD SCI, V871, P293, DOI 10.1111/j.1749-6632.1999.tb09193.x
   Brandt T, 2005, BRAIN, V128, P2732, DOI 10.1093/brain/awh617
   Brandt Thomas, 1996, NEUROLOGY, V46, P1515
   Chen CH, 2007, BIOL PSYCHIAT, V62, P407, DOI 10.1016/j.biopsych.2006.09.018
   Critchley HD, 2004, NAT NEUROSCI, V7, P189, DOI 10.1038/nn1176
   Dieterich M, 2008, BRAIN, V131, P2538, DOI 10.1093/brain/awn042
   Draganski B, 2004, NATURE, V427, P311, DOI 10.1038/427311a
   Eulenburg PZ, 2010, ANN NEUROL, V68, P241, DOI 10.1002/ana.22063
   Fasold O, 2002, NEUROIMAGE, V17, P1384, DOI 10.1006/nimg.2002.1241
   Grieve SM, 2013, NEUROIMAGE-CLIN, V3, P332, DOI 10.1016/j.nicl.2013.08.016
   Hautzinger M, 2012, ALLGEMEINE DEPRESSIONSSKALA (ADS), V0, P0
   Helmchen C, 2014, BRAIN STRUCT FUNCT, V219, P1889, DOI 10.1007/s00429-013-0608-5
   Helmchen C, 2009, ANN NY ACAD SCI, V1164, P104, DOI 10.1111/j.1749-6632.2008.03745.x
   Holle D, 2015, PLOS ONE, V10, P0, DOI 10.1371/journal.pone.0142468
   Hong SK, 2014, RESTOR NEUROL NEUROS, V32, P663, DOI 10.3233/RNN-140405
   Hüfner K, 2011, ANN NY ACAD SCI, V1233, P177, DOI 10.1111/j.1749-6632.2011.06115.x
   Hüfner K, 2011, HIPPOCAMPUS, V21, P855, DOI 10.1002/hipo.20801
   Indovina I, 2015, FRONT BEHAV NEUROSCI, V9, P0, DOI 10.3389/fnbeh.2015.00334
   Krafczyk S, 1999, NEUROSCI LETT, V259, P149, DOI 10.1016/S0304-3940(98)00917-3
   Lahmann C, 2014, J NEUROL NEUROSURG P, V0, P0
   May A, 2009, BRAIN, V132, P1419, DOI 10.1093/brain/awp116
   Obermann M, 2014, CEPHALALGIA, V34, P1053, DOI 10.1177/0333102414527650
   Rodriguez-Raecke R, 2009, J NEUROSCI, V29, P13746, DOI 10.1523/JNEUROSCI.3687-09.2009
   Schmidt-Wilcke T, 2005, NEUROLOGY, V65, P1483, DOI 10.1212/01.wnl.0000183067.94400.80
   Schniepp R, 2014, J NEUROL, V261, P738, DOI 10.1007/s00415-014-7259-1
   Schniepp R, 2013, FRONT NEUROL, V4, P0, DOI 10.3389/fneur.2013.00115
   Shin JH, 2014, CEPHALALGIA, V34, P58, DOI 10.1177/0333102413498940
   Staab Jeffrey P, 2012, CONTINUUM (MINNEAP MINN), V18, P1118, DOI 10.1212/01.CON.0000421622.56525.58
   Stiles L, 2015, BRAIN RES, V1597, P180, DOI 10.1016/j.brainres.2014.11.063
   Strupp M, 2003, NERVENARZT, V74, P911, DOI 10.1007/s00115-003-1567-5
   Suzuki M, 2001, COGNITIVE BRAIN RES, V12, P441, DOI 10.1016/S0926-6410(01)00080-5
   Teutsch S, 2008, NEUROIMAGE, V42, P845, DOI 10.1016/j.neuroimage.2008.05.044
   Trachtenberg JT, 2002, NATURE, V420, P788, DOI 10.1038/nature01273
   Tzourio-Mazoyer N, 2002, NEUROIMAGE, V15, P273, DOI 10.1006/nimg.2001.0978
   Van Ombergen A, 2017, NEUROIMAGE-CLIN, V14, P538, DOI 10.1016/j.nicl.2017.02.020
   Wuehr M, 2013, J NEUROL, V260, P1314, DOI 10.1007/s00415-012-6797-7
NR 42
TC 50
Z9 66
U1 2
U2 24
PU PERGAMON-ELSEVIER SCIENCE LTD
PI OXFORD
PA THE BOULEVARD, LANGFORD LANE, KIDLINGTON, OXFORD OX5 1GB, ENGLAND
SN 0022-3999
EI 1879-1360
J9 J PSYCHOSOM RES
JI J. Psychosomat. Res.
PD DEC 15
PY 2017
VL 103
IS 
BP 95
EP 101
DI 10.1016/j.jpsychores.2017.10.007
PG 7
WC Psychiatry
SC Psychiatry
GA FO9RB
UT WOS:000417227800013
PM 29167054
DA 2025-12-18
ER

PT J
AU Yan, ZH
   Cui, LP
   Yu, TX
   Liang, H
   Wang, Y
   Chen, CF
AF Yan, Zhihui
   Cui, Liping
   Yu, Tianxia
   Liang, Hui
   Wang, Ying
   Chen, Chunfu
TI Analysis of the characteristics of persistent postural-perceptual dizziness: A clinical-based study in China
SO INTERNATIONAL JOURNAL OF AUDIOLOGY
LA English
DT Article
DE Clinical characteristics; persistent postural-perceptual dizziness; personality traits
ID chronic subjective dizziness; cognitive-behavior therapy; vertigo
AB Objective: Persistent postural-perceptual dizziness (PPPD) is a common cause of chronic dizziness, but only a few studies have reported its clinical characteristics, and no related research has been performed in China. Therefore, the purpose of this study was to analyze the characteristics of PPPD for the first time in China. Design: Data was collected from all patients during standard clinical practice, and further to evaluate the characteristics of PPPD comparing with the control group. Study sample: A total of 43 patients diagnosed with PPPD were selected as the study group for analysis. Results: Women were significantly more represented in the study group than men, and in the majority of cases the age of onset was in middle-age, and sleep quality was clearly decreased compared with controls, with more statistically significantly higher levels of anxiety. Personality analysis identified that neuroticism was significantly higher than in controls. Conclusions: In this sample we showed that PPPD was more represented in female patients, the age of onset was 40-60 years old, the majority of patients had sleep disorders, anxiety was the main mood disorder to be identified, and personality analysis found that neurotic personality may be the risk factor for developing PPPD. Further large scale studies are suggested in China.
C1 [Yan, Zhihui; Chen, Chunfu] Shandong Univ, Prov Hosp, Dept Neurol, Jinan, Shandong, Peoples R China.
   [Yan, Zhihui; Yu, Tianxia; Liang, Hui; Wang, Ying] Yantaishan Hosp, Dept Neurol, Yantai, Shandong, Peoples R China.
   [Cui, Liping] Yantai Nurse Sch, Yantai, Shandong, Peoples R China.
C3 Shandong University
RP Chen, CF (corresponding author), Shandong Univ, Prov Hosp, Dept Neurol, Jinan, Shandong, Peoples R China.
EM chencf301@163.com
FU Science and Technology Development Plan Project of Yantai [2015WS019]
CR BRANDT T, 1986, MUNCHEN MED WOCHEN, V128, P247
   Brandt Thomas, 1996, NEUROLOGY, V46, P1515
   Edelman S, 2012, AM J OTOLARYNG, V33, P395, DOI 10.1016/j.amjoto.2011.10.009
   Goto F, 2012, J PSYCHOSOM RES, V72, P410, DOI 10.1016/j.jpsychores.2012.01.017
   Goto Fumiyuki, 2013, NIHON JIBIINKOKA GAKKAI KAIHO, V116, P1208
   Holle D, 2015, PLOS ONE, V10, P0, DOI 10.1371/journal.pone.0142468
   Holmberg J, 2005, ACTA OTO-LARYNGOL, V125, P270, DOI 10.1080/00016480410023001
   Honaker JA, 2010, AM J AUDIOL, V19, P3, DOI 10.1044/1059-0889(2009/09-0013)
   KUCH K, 1992, CAN J PSYCHIAT, V37, P133, DOI 10.1177/070674379203700212
   Mahoney AEJ, 2013, AM J OTOLARYNG, V34, P115, DOI 10.1016/j.amjoto.2012.09.013
   Bittar RSM, 2015, BRAZ J OTORHINOLAR, V81, P276, DOI 10.1016/j.bjorl.2014.08.012
   Ödman M, 2008, ACTA OTO-LARYNGOL, V128, P1085, DOI 10.1080/00016480701805455
   Ruckenstein MJ, 2009, OTOLARYNG CLIN N AM, V42, P71, DOI 10.1016/j.otc.2008.09.011
   Staab, 2006, CONTINUUM, V0, P189
   Staab JP, 2007, ARCH OTOLARYNGOL, V133, P170, DOI 10.1001/archotol.133.2.170
   Staab JP, 2014, J PSYCHOSOM RES, V76, P80, DOI 10.1016/j.jpsychores.2013.11.008
   Staab Jeffrey P, 2012, CONTINUUM (MINNEAP MINN), V18, P1118, DOI 10.1212/01.CON.0000421622.56525.58
   Staab JP, 2011, J VESTIBUL RES-EQUIL, V21, P331, DOI 10.3233/VES-2011-0426
   Staab JP, 2006, CURR OPIN NEUROL, V19, P41, DOI 10.1097/01.wco.0000198102.95294.1f
   Thompson KJ, 2015, J VESTIBUL RES-EQUIL, V25, P97, DOI 10.3233/VES-150551
   Warninghoff JC, 2009, BMC NEUROL, V9, P0, DOI 10.1186/1471-2377-9-29
NR 22
TC 45
Z9 71
U1 1
U2 28
PU TAYLOR & FRANCIS LTD
PI ABINGDON
PA 2-4 PARK SQUARE, MILTON PARK, ABINGDON OR14 4RN, OXON, ENGLAND
SN 1499-2027
EI 1708-8186
J9 INT J AUDIOL
JI Int. J. Audiol.
PD JUN 15
PY 2017
VL 56
IS 1
BP 33
EP 37
DI 10.1080/14992027.2016.1211763
PG 5
WC Audiology & Speech-Language Pathology; Otorhinolaryngology
SC Audiology & Speech-Language Pathology; Otorhinolaryngology
GA EG2SS
UT WOS:000390895000005
PM 27686369
DA 2025-12-18
ER

PT J
AU Dieterich, M
   Staab, JP
AF Dieterich, Marianne
   Staab, Jeffrey P.
TI Functional dizziness: from phobic postural vertigo and chronic subjective dizziness to persistent postural-perceptual dizziness
SO CURRENT OPINION IN NEUROLOGY
LA English
DT Review
DE chronic subjective dizziness; functional dizziness; persistent postural-perceptual dizziness; phobic postural vertigo; psychiatric dizziness
ID cognitive-behavior therapy; personality-traits; follow-up; international classification; vestibular symptoms; balance; anxiety; disorders; comorbidity; fear
AB Purpose of reviewFunctional dizziness is the new term for somatoform or psychogenic dizziness. The aim of this study is to review arguments for the new nomenclature, clinical features, possible pathomechanisms, and comorbidities of functional dizziness.Recent findingsThe prevalence of functional dizziness as a primary cause of vestibular symptoms amounts to 10% in neuro-otology centers. Rates of psychiatric comorbidity in patients with structural vestibular syndromes are much higher with nearly 50% and with highest rates in patients with vestibular migraine, vestibular paroxysmia, and Meniere's disease. Pathophysiologic processes seem to include precipitating events that trigger anxiety-related changes in postural strategies with an increased attention to head and body motion and a cocontraction of leg muscles. Personality traits with high levels of neuroticism and low levels of extraversion appear as risk factors for anxiety and depressive disorders and increased morbidity in functional disorders.SummaryCorrect and early diagnosis of functional dizziness, as primary cause or secondary disorder after a structural vestibular syndrome, is very important to prevent further chronification and enable adequate treatment. Treatment plans that include patient education, vestibular rehabilitation, cognitive and behavioral therapies, and medications substantially reduce morbidity and offer the potential for sustained remission when applied systematically.
C1 [Dieterich, Marianne] Ludwig Maximilians Univ Munchen, Dept Neurol, Munich, Germany.
   [Dieterich, Marianne] Ludwig Maximilians Univ Munchen, German Ctr Vertigo & Balance Disorders, Munich, Germany.
   [Dieterich, Marianne] SyNergy Munich Cluster Syst Neurol, Munich, Germany.
   [Staab, Jeffrey P.] Mayo Clin, Dept Psychiat & Psychol, Rochester, MN USA.
   [Staab, Jeffrey P.] Mayo Clin, Dept Otorhinolaryngol Head & Neck Surg, Rochester, MN USA.
C3 University of Munich; University of Munich; Mayo Clinic; Mayo Clinic
RP Dieterich, M (corresponding author), Ludwig Maximilians Univ Munchen, Dept Neurol, Klinikum Grosshadern, Marchioninistr 15, D-81377 Munich, Germany.
EM Marianne.Dieterich@med.uni-muenchen.de
FU German Federal Ministry of Education and Research (BMBF) [01 EO 0901]; German Foundation for Neurology
CR Andersson G, 2006, BEHAV RES THER, V44, P1265, DOI 10.1016/j.brat.2005.09.008
   Best C, 2009, NEUROSCIENCE, V164, P1579, DOI 10.1016/j.neuroscience.2009.09.034
   Best C, 2015, BEHAV NEUROL, V2015, P0, DOI 10.1155/2015/456850
   Best C, 2009, J NEUROL, V256, P58, DOI 10.1007/s00415-009-0038-8
   Bisdorff A, 2009, J VESTIBUL RES-EQUIL, V19, P1, DOI 10.3233/VES-2009-0343
   Bisdorff AR, 2015, NEUROL CLIN, V33, P541, DOI 10.1016/j.ncl.2015.04.010
   BRANDT T, 1986, MUNCHEN MED WOCHEN, V128, P247
   Brandt T, 2015, ANN NY ACAD SCI, V1343, P37, DOI 10.1111/nyas.12692
   Brandt T, 2012, J NEUROL, V259, P182, DOI 10.1007/s00415-011-6124-8
   Brandt Thomas, 1996, NEUROLOGY, V46, P1515
   Bronstein AM, 2004, J NEUROL, V251, P381, DOI 10.1007/s00415-004-0410-7
   Costa PT, 1992, NEO PERSONALITY INVE, V0, P0, DOI DOI 10.1037/1040-3590.4.1.5
   Dieterich M, 2016, HAND CLINIC, V139, P447, DOI 10.1016/B978-0-12-801772-2.00037-0
   Eckhardt-Henn A, 2008, J NEUROL, V255, P420, DOI 10.1007/s00415-008-0697-x
   Edelman S, 2012, AM J OTOLARYNG, V33, P395, DOI 10.1016/j.amjoto.2011.10.009
   Furman JM, 1997, NEUROLOGY, V48, P1161, DOI 10.1212/WNL.48.5.1161
   Hanel G, 2009, J PSYCHOSOM RES, V67, P189, DOI 10.1016/j.jpsychores.2009.04.013
   Holmberg J, 2006, J NEUROL, V253, P500, DOI 10.1007/s00415-005-0050-6
   Holmberg J, 2007, J NEUROL, V254, P1189, DOI 10.1007/s00415-007-0499-6
   Holmberg J, 2009, J NEUROL, V256, P1258, DOI 10.1007/s00415-009-5110-x
   Indovina I, 2014, J PSYCHOSOM RES, V77, P391, DOI 10.1016/j.jpsychores.2014.09.005
   Jacob RG, 2009, J NEUROL NEUROSUR PS, V80, P74, DOI 10.1136/jnnp.2007.136432
   Kessler RC, 2005, ARCH GEN PSYCHIAT, V62, P593, DOI 10.1001/archpsyc.62.6.593
   Kugler G, 2014, J VESTIBUL RES-EQUIL, V24, P433, DOI 10.3233/VES-140529
   Lahmann C, 2015, J NEUROL NEUROSUR PS, V86, P302, DOI 10.1136/jnnp-2014-307601
   Mahoney AEJ, 2013, AM J OTOLARYNG, V34, P115, DOI 10.1016/j.amjoto.2012.09.013
   Neff BA, 2012, OTOL NEUROTOL, V33, P1235, DOI 10.1097/MAO.0b013e31825d644a
   Ödman M, 2008, ACTA OTO-LARYNGOL, V128, P1085, DOI 10.1080/00016480701805455
   Querner V, 2000, NEUROSCI LETT, V285, P21, DOI 10.1016/S0304-3940(00)01008-9
   Querner V, 2002, EXP BRAIN RES, V143, P269, DOI 10.1007/s00221-001-0955-y
   Radziej K, 2015, J PSYCHOSOM RES, V79, P123, DOI 10.1016/j.jpsychores.2015.05.005
   Schaaf H, 2015, EUR ARCH OTO-RHINO-L, V272, P1529, DOI 10.1007/s00405-014-3447-y
   Schlick C, 2015, J VESTIBUL RES-EQUIL, V25, P241, DOI 10.3233/VES-150564
   Schrier AC, 2013, J NERV MENT DIS, V201, P421, DOI 10.1097/NMD.0b013e31828e110d
   Staab J P, 2013, OXFORD TXB VERTIGO I, V0, P333
   Staab JP, 2007, ARCH OTOLARYNGOL, V133, P170, DOI 10.1001/archotol.133.2.170
   Staab JP, 2014, CURR OPIN NEUROL, V27, P118, DOI 10.1097/WCO.0000000000000055
   Staab JP, 2014, J PSYCHOSOM RES, V76, P80, DOI 10.1016/j.jpsychores.2013.11.008
   Staab Jeffrey P, 2012, CONTINUUM (MINNEAP MINN), V18, P1118, DOI 10.1212/01.CON.0000421622.56525.58
   Staab JP, 2003, LARYNGOSCOPE, V113, P1714, DOI 10.1097/00005537-200310000-00010
   Staab JP, 2016, J VEST RES, V0, P0
   Thompson KJ, 2015, J VESTIBUL RES-EQUIL, V25, P97, DOI 10.3233/VES-150551
   Tomenson B, 2013, BRIT J PSYCHIAT, V203, P373, DOI 10.1192/bjp.bp.112.114405
   Torres X, 2013, GEN HOSP PSYCHIAT, V35, P640, DOI 10.1016/j.genhosppsych.2013.07.014
   Tschan R, 2012, PSYCHOTHER PSYCH MED, V62, P111, DOI 10.1055/s-0032-1304575
   Tschan R, 2011, J NEUROL, V258, P104, DOI 10.1007/s00415-010-5697-y
   WHO, 2015, PERS POST PERC DIZZ, V11, P0
   Wuehr M, 2013, J NEUROL, V260, P1314, DOI 10.1007/s00415-012-6797-7
   Wuehr M, 2016, NEUROLOGY IN PRESS, V0, P0
   Yardley L, 2001, J ANXIETY DISORD, V15, P107, DOI 10.1016/S0887-6185(00)00045-1
   Zaback M, 2015, HUM MOVEMENT SCI, V40, P393, DOI 10.1016/j.humov.2015.01.015
NR 52
TC 128
Z9 176
U1 4
U2 54
PU LIPPINCOTT WILLIAMS & WILKINS
PI PHILADELPHIA
PA TWO COMMERCE SQ, 2001 MARKET ST, PHILADELPHIA, PA 19103 USA
SN 1350-7540
EI 1473-6551
J9 CURR OPIN NEUROL
JI Curr. Opin. Neurol.
PD FEB 15
PY 2017
VL 30
IS 1
BP 107
EP 113
DI 10.1097/WCO.0000000000000417
PG 7
WC Clinical Neurology; Neurosciences
SC Neurosciences & Neurology
GA EK0ZG
UT WOS:000393655000015
PM 28002123
DA 2025-12-18
ER

PT J
AU Riccelli, R
   Passamonti, L
   Toschi, N
   Nigro, S
   Chiarella, G
   Petrolo, C
   Lacquaniti, F
   Staab, JP
   Indovina, I
AF Riccelli, Roberta
   Passamonti, Luca
   Toschi, Nicola
   Nigro, Salvatore
   Chiarella, Giuseppe
   Petrolo, Claudio
   Lacquaniti, Francesco
   Staab, Jeffrey P.
   Indovina, Iole
TI Altered Insular and Occipital Responses to Simulated Vertical Self-Motion in Patients with Persistent Postural-Perceptual Dizziness
SO FRONTIERS IN NEUROLOGY
LA English
DT Article
DE rollercoaster simulation; vestibular system; functional magnetic resonance imaging; persistent postural-perceptual dizziness; chronic subjective dizziness; insula
ID visual gravitational motion; vestibular neuritis; heart-rate; brain; gravity; fmri; connectivity; attention; sickness; disorder
AB Background: Persistent postural-perceptual dizziness (PPPD) is a common functional vestibular disorder characterized by persistent symptoms of non-vertiginous dizziness and unsteadiness that are exacerbated by upright posture, self-motion, and exposure to complex or moving visual stimuli. Recent physiologic and neuroimaging data suggest that greater reliance on visual cues for postural control (as opposed to vestibular cues-a phenomenon termed visual dependence) and dysfunction in central visuo-vestibular networks may be important pathophysiologic mechanisms underlying PPPD. Dysfunctions are thought to involve insular regions that encode recognition of the visual effects of motion in the gravitational field. Methods: We tested for altered activity in vestibular and visual cortices during self-motion simulation obtained via a visual virtual-reality rollercoaster stimulation using functional magnetic resonance imaging in 15 patients with PPPD and 15 healthy controls (HCs). We compared between groups differences in brain responses to simulated displacements in vertical vs horizontal directions and correlated the difference in directional responses with dizziness handicap in patients with PPPD. Results: HCs showed increased activity in the anterior bank of the central insular sulcus during vertical relative to horizontal motion, which was not seen in patients with PPPD. However, for the same comparison, dizziness handicap correlated positively with activity in the visual cortex (V1, V2, and V3) in patients with PPPD. Conclusion: We provide novel insight into the pathophysiologic mechanisms underlying PPPD, including functional alterations in brain processes that affect balance control and reweighting of space-motion inputs to favor visual cues. For patients with PPPD,difficulties using visual data to discern the effects of gravity on self-motion may adversely affect balance control, particularly for individuals who simultaneously rely too heavily on visual stimuli. In addition, increased activity in the visual cortex, which correlated with severity of dizziness handicap, may be a neural correlate of visual dependence.
C1 [Riccelli, Roberta; Lacquaniti, Francesco; Indovina, Iole] IRCCS Santa Lucia Fdn, Lab Neuromotor Physiol, Rome, Italy.
   [Riccelli, Roberta; Lacquaniti, Francesco; Indovina, Iole] Univ Roma Tor Vergata, Ctr Space BioMed, Rome, Italy.
   [Passamonti, Luca] Univ Cambridge, Dept Clin Neurosci, Cambridge, England.
   [Passamonti, Luca; Nigro, Salvatore] CNR, Inst Bioimaging & Mol Physiol, Catanzaro, Italy.
   [Toschi, Nicola] Univ Roma Tor Vergata, Dept Biomed & Prevent, Rome, Italy.
   [Toschi, Nicola] Athinoula A Martinos Ctr Biomed Imaging, Dept Radiol, Boston, MA USA.
   [Chiarella, Giuseppe; Petrolo, Claudio] Magna Graecia Univ Catanzaro, Dept Expt & Clin Med, Unit Audiol, Catanzaro, Italy.
   [Staab, Jeffrey P.] Mayo Clin, Dept Psychiat & Psychol, Rochester, MN USA.
   [Staab, Jeffrey P.] Mayo Clin, Dept Otorhinolaryngol Head & Neck Surg, Rochester, MN USA.
C3 IRCCS Santa Lucia; University of Rome Tor Vergata; University of Cambridge; Consiglio Nazionale delle Ricerche (CNR); University of Rome Tor Vergata; Magna Graecia University of Catanzaro; Mayo Clinic; Mayo Clinic
RP Indovina, I (corresponding author), IRCCS Santa Lucia Fdn, Lab Neuromotor Physiol, Rome, Italy.; Indovina, I (corresponding author), Univ Roma Tor Vergata, Ctr Space BioMed, Rome, Italy.
EM i.indovina@hsantalucia.it
FU Italian Ministry of Health [PE-2013-02355372]; Italian Ministry of University and Research (PRIN) [2010MEFNF7_002]; Italian Space Agency (COREA) [2013-084-R.0, I/006/06/0]; Medical Research Council (MRC) at the University of Cambridge, UK [MR/P01271X/1]; Medical Research Council [MR/P01271X/1] Funding Source: researchfish
CR Adkin AL, 2000, GAIT POSTURE, V12, P87, DOI 10.1016/S0966-6362(00)00057-6
   Balestrucci P, 2017, EXP BRAIN RES, V235, P1999, DOI 10.1007/s00221-017-4942-3
   BRANDT T, 1986, MUNCHEN MED WOCHEN, V128, P247
   Brandt T, 2012, J NEUROL, V259, P182, DOI 10.1007/s00415-011-6124-8
   BRONSTEIN AM, 1995, J NEUROL NEUROSUR PS, V59, P472, DOI 10.1136/jnnp.59.5.472
   Carpenter MG, 1999, J VESTIBUL RES-EQUIL, V9, P277
   Chang C, 2009, NEUROIMAGE, V44, P857, DOI 10.1016/j.neuroimage.2008.09.029
   Costa PT, 1997, J PERS ASSESS, V68, P86, DOI 10.1207/s15327752jpa6801_7
   Coull JT, 1998, PROG NEUROBIOL, V55, P343, DOI 10.1016/S0301-0082(98)00011-2
   Cousins S, 2017, ANN CLIN TRANSL NEUR, V4, P340, DOI 10.1002/acn3.386
   Cousins S, 2014, PLOS ONE, V9, P0, DOI 10.1371/journal.pone.0105426
   Dieterich M, 2017, CURR OPIN NEUROL, V30, P107, DOI 10.1097/WCO.0000000000000417
   Eklund A, 2016, P NATL ACAD SCI USA, V113, P7900, DOI 10.1073/pnas.1602413113
   Fan LZ, 2016, CEREB CORTEX, V26, P3508, DOI 10.1093/cercor/bhw157
   FURMAN JMR, 1993, ACTA OTO-LARYNGOL, V113, P3, DOI 10.3109/00016489309135759
   Glover GH, 2000, MAGNET RESON MED, V44, P162, DOI 10.1002/1522-2594(200007)44:1<162::AID-MRM23>3.0.CO;2-E
   Golding JF, 1998, BRAIN RES BULL, V47, P507, DOI 10.1016/S0361-9230(98)00091-4
   Indovina I, 2005, SCIENCE, V308, P416, DOI 10.1126/science.1107961
   Indovina I, 2016, NEUROIMAGE, V142, P512, DOI 10.1016/j.neuroimage.2016.07.008
   Indovina I, 2015, FRONT BEHAV NEUROSCI, V9, P0, DOI 10.3389/fnbeh.2015.00334
   Indovina I, 2015, EXP BRAIN RES, V233, P2365, DOI 10.1007/s00221-015-4306-9
   Indovina I, 2014, J PSYCHOSOM RES, V77, P391, DOI 10.1016/j.jpsychores.2014.09.005
   Indovina I, 2013, EXP BRAIN RES, V229, P579, DOI 10.1007/s00221-013-3620-3
   Indovina I, 2013, NEUROIMAGE, V71, P114, DOI 10.1016/j.neuroimage.2013.01.005
   JACOBSON GP, 1990, ARCH OTOLARYNGOL, V116, P424
   Kasper L, 2017, J NEUROSCI METH, V276, P56, DOI 10.1016/j.jneumeth.2016.10.019
   Kroenke K, 2001, J GEN INTERN MED, V16, P606, DOI 10.1046/j.1525-1497.2001.016009606.x
   Lacquaniti F, 2013, FRONT INTEGR NEUROSC, V7, P0, DOI 10.3389/fnint.2013.00101
   LILIENFELD SO, 1989, J NERV MENT DIS, V177, P700, DOI 10.1097/00005053-198911000-00009
   Lopez C, 2012, NEUROSCIENCE, V212, P159, DOI 10.1016/j.neuroscience.2012.03.028
   Maffei V, 2016, CORTEX, V78, P55, DOI 10.1016/j.cortex.2016.02.004
   Maffei V, 2015, NEUROIMAGE, V104, P221, DOI 10.1016/j.neuroimage.2014.10.006
   Maffei V, 2010, J NEUROPHYSIOL, V103, P360, DOI 10.1152/jn.00892.2009
   Napadow V, 2013, CEREB CORTEX, V23, P806, DOI 10.1093/cercor/bhs073
   Ödman M, 2008, ACTA OTO-LARYNGOL, V128, P1085, DOI 10.1080/00016480701805455
   OLDFIELD RC, 1971, NEUROPSYCHOLOGIA, V9, P97, DOI 10.1016/0028-3932(71)90067-4
   Patel M, 2016, OTOL NEUROTOL, V37, P179, DOI 10.1097/MAO.0000000000000949
   Poldrack RA, 2017, NAT REV NEUROSCI, V18, P115, DOI 10.1038/nrn.2016.167
   Riccelli R, 2017, HUM BRAIN MAPP, V38, P715, DOI 10.1002/hbm.23411
   Sanchez-Vives MV, 2005, NAT REV NEUROSCI, V6, P332, DOI 10.1038/nrn1651
   Schniepp R, 2014, J NEUROL, V261, P738, DOI 10.1007/s00415-014-7259-1
   Sheehan DV, 1998, J CLIN PSYCHIAT, V59, P34, DOI 10.4088/JCP.09m05305whi
   Söhsten E, 2016, J VESTIBUL RES-EQUIL, V26, P319, DOI 10.3233/VES-160583
   Song XW, 2011, PLOS ONE, V6, P0, DOI 10.1371/journal.pone.0025031
   Spitzer RL, 2006, ARCH INTERN MED, V166, P1092, DOI 10.1001/archinte.166.10.1092
   Staab JP, 2016, HAND CLINIC, V137, P341, DOI 10.1016/B978-0-444-63437-5.00024-8
   Staab JP, 2007, ARCH OTOLARYNGOL, V133, P170, DOI 10.1001/archotol.133.2.170
   Staab Jeffrey P, 2012, CONTINUUM (MINNEAP MINN), V18, P1118, DOI 10.1212/01.CON.0000421622.56525.58
   Staab JP, 2004, LARYNGOSCOPE, V114, P1637, DOI 10.1097/00005537-200409000-00025
   Staab JP, 2003, LARYNGOSCOPE, V113, P1714, DOI 10.1097/00005537-200310000-00010
   Tarvainen MP, 2014, COMPUT METH PROG BIO, V113, P210, DOI 10.1016/j.cmpb.2013.07.024
   Toschi N, 2017, AUTON NEUROSCI-BASIC, V202, P108, DOI 10.1016/j.autneu.2016.10.003
   Tzourio-Mazoyer N, 2002, NEUROIMAGE, V15, P273, DOI 10.1006/nimg.2001.0978
   Van Ombergen A, 2017, NEUROIMAGE-CLIN, V14, P538, DOI 10.1016/j.nicl.2017.02.020
   WORSLEY KJ, 1995, NEUROIMAGE, V2, P173, DOI 10.1006/nimg.1995.1023
   Wuehr M, 2013, J NEUROL, V260, P1314, DOI 10.1007/s00415-012-6797-7
NR 57
TC 71
Z9 86
U1 1
U2 10
PU FRONTIERS MEDIA SA
PI LAUSANNE
PA AVENUE DU TRIBUNAL FEDERAL 34, LAUSANNE, CH-1015, SWITZERLAND
SN 1664-2295
EI 
J9 FRONT NEUROL
JI Front. Neurol.
PD OCT 17
PY 2017
VL 8
IS 
BP 
EP 
DI 10.3389/fneur.2017.00529
PG 9
WC Clinical Neurology; Neurosciences
SC Neurosciences & Neurology
GA FJ9HO
UT WOS:000413085300001
PM 29089920
DA 2025-12-18
ER

PT J
AU Morisod, B
   Mermod, M
   Maire, R
AF Morisod, Benoit
   Mermod, Maxime
   Maire, Raphael
TI Posturographic pattern of patients with chronic subjective dizziness before and after vestibular rehabilitation
SO JOURNAL OF VESTIBULAR RESEARCH-EQUILIBRIUM & ORIENTATION
LA English
DT Article
DE Chronic subjective dizziness; posturography; vestibular rehabilitation
ID phobic postural vertigo; anxiety disorders; behavior-therapy; dysfunction; discomfort; motion; trial; space
AB INTRODUCTION: Chronic subjective dizziness (CSD) is frequently encountered in neurotology clinics. This diagnosis is mainly clinical, but computerized dynamic posturography (CDP) could be a helpful instrumental tool in the identification of these patients and validation of the treatment. This study was aimed to look for a specific posturographic pattern among patients diagnosed with CSD, and to eventually visualize improvement after vestibular rehabilitation. METHODS: Single center, retrospective review from 2009 to 2014. We included patients diagnosed with CSD who underwent CDP in their neurotologic assessment. For those patients who benefited from vestibular rehabilitation, we compared their pre- and post-rehabilitation posturographies. RESULTS: We included 114 patients, of whom 74% had known anxiety disorders and 33% a history of past vestibular disorder. 62% of the assessment posturographies were abnormal. The most affected sub-items were limit of stability, composite score of sensory organization tests and condition 5 in respectively 34%, 23% and 20% of the cases. In univariate analysis, only pathologic videonystagmography and history of unilateral vestibular dysfunction were significantly related to abnormal posturography. In the 42 patients who had vestibular rehabilitation and a post rehabilitation posturography, the proportion of abnormal posturography significantly dropped from 79% to 33% (p < 0.001). When it was assessed, 79% of the patients reported a subjective improvement. CONCLUSION: Patients with CSD have a high rate of abnormal posturography, but without a specific pattern. Vestibular rehabilitation is an effective tool in the therapeutic armamentarium.
C1 [Morisod, Benoit; Mermod, Maxime; Maire, Raphael] Lausanne Univ Hosp, Dept Otorhinolaryngol Head & Neck Surg, Neurotol Unit, Lausanne, Switzerland.
C3 University of Lausanne; Centre Hospitalier Universitaire Vaudois (CHUV)
RP Maire, R (corresponding author), CHU Vaudois, Serv ORL & Chirurg Cervicofaciale, Av Du Bugnon 46, CH-1011 Lausanne, Switzerland.
EM raphael.maire@chuv.ch
CR Andersson G, 2006, BEHAV RES THER, V44, P1265, DOI 10.1016/j.brat.2005.09.008
   Asmundson GJG, 1998, J PSYCHOSOM RES, V44, P107, DOI 10.1016/S0022-3999(97)00132-3
   Beidel DC, 2001, J ANXIETY DISORD, V15, P121, DOI 10.1016/S0887-6185(00)00046-3
   Boyer FC, 2008, NEUROPHYSIOL CLIN, V38, P479, DOI 10.1016/j.neucli.2008.09.011
   Brandt Thomas, 1996, NEUROLOGY, V46, P1515
   BRONSTEIN AM, 1995, ACTA OTO-LARYNGOL, V0, P45
   CLARK DB, 1994, AM J PSYCHIAT, V151, P1223
   Furman JM, 2001, J ANXIETY DISORD, V15, P9, DOI 10.1016/S0887-6185(00)00040-2
   Goto F, 2011, NEUROSCI LETT, V487, P204, DOI 10.1016/j.neulet.2010.10.023
   Holmberg J, 2006, J NEUROL, V253, P500, DOI 10.1007/s00415-005-0050-6
   Jacob RG, 2009, J NEUROL NEUROSUR PS, V80, P74, DOI 10.1136/jnnp.2007.136432
   Jacob RG, 2001, J ANXIETY DISORD, V15, P131, DOI 10.1016/S0887-6185(00)00047-5
   Jacob RG, 2001, CURR OPIN NEUROL, V14, P41, DOI 10.1097/00019052-200102000-00007
   JACOB RG, 1993, J PSYCHOPATHOL BEHAV, V15, P299, DOI 10.1007/BF00965035
   Mallinson AI, 2005, OTOL NEUROTOL, V26, P686, DOI 10.1097/01.mao.0000169639.48193.fb
   Meli A, 2007, J PSYCHOSOM RES, V63, P185, DOI 10.1016/j.jpsychores.2007.02.007
   Bittar Roseli Saraiva Moreira, 2007, REV. BRAS. OTORRINOLARINGOL., V73, P760, DOI 10.1016/S1808-8694(15)31172-1
   Ödman M, 2008, ACTA OTO-LARYNGOL, V128, P1085, DOI 10.1080/00016480701805455
   Redfern MS, 2007, J ANXIETY DISORD, V21, P704, DOI 10.1016/j.janxdis.2006.09.002
   Ruckenstein MJ, 2009, OTOLARYNG CLIN N AM, V42, P71, DOI 10.1016/j.otc.2008.09.011
   Söhsten E, 2016, J VESTIBUL RES-EQUIL, V26, P319, DOI 10.3233/VES-160583
   Staab J, 2014, J VESTIBUL RES-EQUIL, V24, P93
   Staab JP, 2007, ARCH OTOLARYNGOL, V133, P170, DOI 10.1001/archotol.133.2.170
   Staab Jeffrey P, 2012, CONTINUUM (MINNEAP MINN), V18, P1118, DOI 10.1212/01.CON.0000421622.56525.58
   Staab JP, 2005, ARCH OTOLARYNGOL, V131, P675, DOI 10.1001/archotol.131.8.675
   Staab JP, 2004, LARYNGOSCOPE, V114, P1637, DOI 10.1097/00005537-200409000-00025
   Staab JP, 2003, LARYNGOSCOPE, V113, P1714, DOI 10.1097/00005537-200310000-00010
   Tjernström F, 2009, NEUROSCI LETT, V454, P198, DOI 10.1016/j.neulet.2009.03.020
   Visser JE, 2008, CLIN NEUROPHYSIOL, V119, P2424, DOI 10.1016/j.clinph.2008.07.220
   Whitney SL, 2005, PHYS THER, V85, P443, DOI 10.1093/ptj/85.5.443
   YARDLEY L, 1995, BEHAV RES THER, V33, P435, DOI 10.1016/0005-7967(94)00060-W
NR 31
TC 19
Z9 21
U1 0
U2 6
PU IOS PRESS
PI AMSTERDAM
PA NIEUWE HEMWEG 6B, 1013 BG AMSTERDAM, NETHERLANDS
SN 0957-4271
EI 1878-6464
J9 J VESTIBUL RES-EQUIL
JI J. Vestib. Res.-Equilib. Orientat.
PD JUN 15
PY 2017
VL 27
IS 5-6
BP 305
EP 311
DI 10.3233/VES-170628
PG 7
WC Neurosciences; Otorhinolaryngology
SC Neurosciences & Neurology; Otorhinolaryngology
GA FU7LG
UT WOS:000424033000008
PM 29125531
DA 2025-12-18
ER
