# Supplementary material for: Evolution of Research on Persistent Postural-Perceptual Dizziness: A Bibliometric and Visualization Analysis from 1994 to 2025
Source: Audiol Res. 2026 Apr 1;16(2):52. doi: 10.3390/audiolres16020052 (PMC13113745; doi:10.3390/audiolres16020052)
Supplement: Supplementary file 1 [file audiolres-16-00052-s001.zip › results/output/download2018u15.txt]

PT J
AU Eren, OE
   Filippopulos, F
   Sönmez, K
   Möhwald, K
   Straube, A
   Schöberl, F
AF Eren, Ozan E.
   Filippopulos, Filipp
   Soenmez, Kristina
   Moehwald, Ken
   Straube, Andreas
   Schoeberl, Florian
TI Non-invasive vagus nerve stimulation significantly improves quality of life in patients with persistent postural-perceptual dizziness
SO JOURNAL OF NEUROLOGY
LA English
DT Article
DE Persistent postural-perceptual dizziness (PPPD); Parasympathetic nervous system (PSNS); Sympathetic nervous system (SNS); Non-invasive vagus nerve stimulation (nVNS); Quality of life (QOL); Total postural sway
ID cluster headache findings; vestibular dysfunction; electrical-stimulation; chronic migraine; fmri evidence; follow-up; projections; mechanisms; prevention; disorders
AB Persistent postural-perceptual dizziness (PPPD) is one of the most common causes of chronic vestibular disorders, with a substantial portion of the affected patients showing no significant improvement to standard therapies (i.e., pharmacotherapy, behavioral psychotherapy). Patients with PPPD have been shown to have a significant comorbidity with anxiety disorders and depression. Further, these patients show an activation of the autonomic nervous system resulting in symptoms such as nausea, increase of heart rate, and sweating. Based on the comorbidities and the activation of the autonomic nervous system, we addressed the question whether non-invasive vagus nerve stimulation (nVNS) might be a treatment option for these patients. In this prospective study we, therefore, applied nVNS to patients with treatment-refractory (to the standard therapy) PPPD. The stimulation protocol was similar to previous studies in patients with cluster headache and consisted of stimulations during exacerbations or acute attacks of vertigo, but also with regular stimulations in the morning and evening as prophylactic treatment. Results showed that non-invasive vagus nerve stimulation significantly improved quality of life, as measured by the EQ-5D-3L (p = 0.04), and depression, as measured by the HADS-D (p = 0.002), in the nVNS group, but not in the age - and sex-matched group with standard of care (SOC) treatment. Moreover, in the pooled analysis (additional 4 weeks of stimulation also in the SOC-group), less severe vertigo attacks/exacerbations (p = 0.04), a decrease in total postural sway path as measured by posturography (p = 0.02), as well as tendentious less anxiety (p = 0.08), occurred after stimulation. These data imply that short term nVNS is a safe and promising treatment option in patients with otherwise refractory PPPD.
C1 [Eren, Ozan E.; Filippopulos, Filipp; Moehwald, Ken; Straube, Andreas; Schoeberl, Florian] Ludwig Maximilians Univ Munchen, Dept Neurol, Univ Hosp, Campus Grosshadern,Marchioninistr 15, D-81377 Munich, Germany.
   [Eren, Ozan E.; Soenmez, Kristina; Moehwald, Ken; Straube, Andreas; Schoeberl, Florian] Ludwig Maximilians Univ Munchen, German Ctr Vertigo & Gait Disorders, Univ Hosp, Munich, Germany.
C3 University of Munich; University of Munich
RP Eren, OE (corresponding author), Ludwig Maximilians Univ Munchen, Dept Neurol, Univ Hosp, Campus Grosshadern,Marchioninistr 15, D-81377 Munich, Germany.; Eren, OE (corresponding author), Ludwig Maximilians Univ Munchen, German Ctr Vertigo & Gait Disorders, Univ Hosp, Munich, Germany.
EM ozan.eren@med.uni-muenchen.de
FU ElectroCore(R) (Suite 201, Basking Ridge, NJ 07920 USA)
CR Aaronson ST, 2017, AM J PSYCHIAT, V174, P640, DOI 10.1176/appi.ajp.2017.16010034
   Adkin AL, 2000, GAIT POSTURE, V12, P87, DOI 10.1016/S0966-6362(00)00057-6
   Bjelland I, 2002, J PSYCHOSOM RES, V52, P69, DOI 10.1016/S0022-3999(01)00296-3
   Brandt Thomas, 1996, NEUROLOGY, V46, P1515
   Brody AL, 2001, BIOL PSYCHIAT, V50, P171, DOI 10.1016/S0006-3223(01)01117-9
   de Morree HM, 2016, J NEUROSURG ANESTH, V28, P153, DOI 10.1097/ANA.0000000000000207
   Drevets WC, 2008, CNS SPECTRUMS, V13, P663, DOI 10.1017/S1092852900013754
   Fang JL, 2016, BIOL PSYCHIAT, V79, P266, DOI 10.1016/j.biopsych.2015.03.025
   Frangos E, 2017, BRAIN STIMUL, V10, P19, DOI 10.1016/j.brs.2016.10.008
   Frangos E, 2015, BRAIN STIMUL, V8, P624, DOI 10.1016/j.brs.2014.11.018
   Gaul C, 2014, ANN NEUROL, V76, P0
   George MS, 2000, BIOL PSYCHIAT, V47, P287, DOI 10.1016/S0006-3223(99)00308-X
   Groves DA, 2005, NEUROSCI BIOBEHAV R, V29, P493, DOI 10.1016/j.neubiorev.2005.01.004
   Heidenreich KD, 2009, AM J OTOLARYNG, V30, P225, DOI 10.1016/j.amjoto.2008.04.011
   Holmberg J, 2007, J NEUROL, V254, P1189, DOI 10.1007/s00415-007-0499-6
   Holstein GR, 2011, J VESTIBUL RES-EQUIL, V21, P49, DOI 10.3233/VES-2011-0395
   Huppert D, 2005, J NEUROL, V252, P564, DOI 10.1007/s00415-005-0699-x
   Jacobs JV, 2007, J NEURAL TRANSM, V114, P1339, DOI 10.1007/s00702-007-0657-0
   Jacobson GP, 2014, AM J OTOLARYNG, V35, P779, DOI 10.1016/j.amjoto.2014.05.003
   Kimbrell TA, 2002, BIOL PSYCHIAT, V51, P237, DOI 10.1016/S0006-3223(01)01216-1
   Kirsch V, 2016, BRAIN STRUCT FUNCT, V221, P1291, DOI 10.1007/s00429-014-0971-x
   Krafczyk S, 2006, CLIN NEUROPHYSIOL, V117, P1692, DOI 10.1016/j.clinph.2006.04.022
   Nagai M, 2010, J AM SOC HYPERTENS, V4, P174, DOI 10.1016/j.jash.2010.05.001
   Neff AT, 2012, GENOME RES, V22, P1457, DOI 10.1101/gr.134312.111
   Papathanasiou E S, 2006, ELECTROMYOGR CLIN NEUROPHYSIOL, V46, P185
   Radtke A, 2003, J VESTIBUL RES-EQUIL, V13, P25
   Silberstein SD, 2016, HEADACHE, V56, P1317, DOI 10.1111/head.12896
   Silberstein SD, 2016, NEUROLOGY, V87, P529, DOI 10.1212/WNL.0000000000002918
   Staab JP, 2007, ARCH OTOLARYNGOL, V133, P170, DOI 10.1001/archotol.133.2.170
   Staab JP, 2017, J VESTIBUL RES-EQUIL, V27, P191, DOI 10.3233/VES-170622
   Straube A, 2015, J HEADACHE PAIN, V16, P0, DOI 10.1186/s10194-015-0543-3
   YARDLEY L, 1992, J PSYCHOSOM RES, V36, P731, DOI 10.1016/0022-3999(92)90131-K
   Yardley L, 1998, BIOL PSYCHOL, V49, P95, DOI 10.1016/S0301-0511(98)00029-5
   Yates BJ, 2005, J VESTIBUL RES-EQUIL, V15, P119
NR 34
TC 27
Z9 39
U1 1
U2 19
PU SPRINGER HEIDELBERG
PI HEIDELBERG
PA TIERGARTENSTRASSE 17, D-69121 HEIDELBERG, GERMANY
SN 0340-5354
EI 1432-1459
J9 J NEUROL
JI J. Neurol.
PD OCT 15
PY 2018
VL 265
IS 
BP 63
EP 69
DI 10.1007/s00415-018-8894-8
PG 7
WC Clinical Neurology
SC Neurosciences & Neurology
GA GU3PY
UT WOS:000445192800014
PM 29785522
DA 2025-12-18
ER

PT J
AU Yu, YC
   Xue, H
   Zhang, YX
   Zhou, JY
AF Yu, Yi-Chuan
   Xue, Hui
   Zhang, Ying-Xin
   Zhou, Jiying
TI Cognitive Behavior Therapy as Augmentation for Sertraline in Treating Patients with Persistent Postural-Perceptual Dizziness
SO BIOMED RESEARCH INTERNATIONAL
LA English
DT Article
ID chronic subjective dizziness; chronic kidney-disease; trial; symptoms; anxiety; cast
AB Background. Persistent postural-perceptual dizziness (PPPD) is a common vestibular disorder. This study was conducted to assess whether the addition of cognitive behavior therapy (CBT) could significantly improve the efficacy and acceptability of sertraline in treating PPPD. Methods. PPPD patients were recruited and randomly assigned to control and experiment groups. Patients in both groups received sertraline 50-200 mg/day, and only patients in the experiment group received CBT (twice a week, one hour per time). The treatment was continued for eight weeks. At baseline, week 2, week 4, and week 8, the 25-item Dizziness Handicap Inventory (DHI), Hamilton Anxiety Rating Scale (HARS), and Hamilton Depression Rating Scale (HDRS) were used to assess the self-perceived handicapping effects caused by PPPD, anxiety, and depressive symptoms, respectively. The dose of sertraline used and the adverse events in both groups were recorded and analyzed. Results. In total, 91 PPPD patients were randomly assigned to the control group (n = 45) and experiment group (n = 46). After eight weeks of treatment, the average DHI scores, HDRS scores, and HARS scores were significantly decreased in both groups. But compared to the control group, the experiment group had significantly lower average DHI score, HDRS score, and HARS score at weeks 4 and 8. Moreover, the dose of sertraline used in the experiment group was significantly lower than that in the control group, and adverse events occurred more frequently in the control group than in the experiment group (48.9% versus 26.1%, p = 0.025). Conclusion. These results demonstrated that the addition of CBT could significantly improve the efficacy and acceptability of sertraline in treating PPPD and reduce the dose of sertraline used.
C1 [Yu, Yi-Chuan] Chongqing Med Univ, Yongchuan Hosp, Dept Emergency, Chongqing, Peoples R China.
   [Xue, Hui] Baotou Cent Hosp, Dept Neurol, Inner Mongolia, Peoples R China.
   [Zhang, Ying-Xin] Chongqing Med Univ, Affiliated Hosp 1, Qinggang Senior Care Ctr, Chongqing, Peoples R China.
   [Zhou, Jiying] Chongqing Med Univ, Affiliated Hosp 1, Dept Neurol, Chongqing, Peoples R China.
C3 Chongqing Medical University; Chongqing Medical University; Chongqing Medical University
RP Zhou, JY (corresponding author), Chongqing Med Univ, Affiliated Hosp 1, Dept Neurol, Chongqing, Peoples R China.
EM zheadache@163.com
CR [Anonymous], 2013, CONT EC MANAG, V0, P0
   Benitoorejas JI, 2013, REV SOC OTORRINOLARI, V4, P13
   Benjamin CL, 2011, CHILD ADOL PSYCH CL, V20, P179, DOI 10.1016/j.chc.2011.01.011
   Chen JJ, 2017, BEHAV BRAIN RES, V332, P280, DOI 10.1016/j.bbr.2017.06.012
   Chen JJ, 2017, BEHAV BRAIN RES, V322, P34, DOI 10.1016/j.bbr.2017.01.021
   Cipriani A, 2009, LANCET, V373, P746, DOI 10.1016/S0140-6736(09)60046-5
   Da-qun C, 2009, CHONGQING MED, V38, P775
   Edelman S, 2012, AM J OTOLARYNG, V33, P395, DOI 10.1016/j.amjoto.2011.10.009
   Field TA, 2015, J MENTAL HEALTH COUN, V37, P206, DOI 10.17744/1040-2861-37.3.206
   Glassman AH, 2002, JAMA-J AM MED ASSOC, V288, P701, DOI 10.1001/jama.288.6.701
   Goto Fumiyuki, 2013, NIHON JIBIINKOKA GAKKAI KAIHO, V116, P1208
   Hedayati SS, 2017, JAMA-J AM MED ASSOC, V318, P1876, DOI 10.1001/jama.2017.17131
   Holmberg J, 2007, J NEUROL, V254, P1189, DOI 10.1007/s00415-007-0499-6
   JACOBSON GP, 1990, ARCH OTOLARYNGOL, V116, P424
   Jain N, 2013, CONTEMP CLIN TRIALS, V34, P136, DOI 10.1016/j.cct.2012.10.004
   Jian Li, 2008, SHANGHAI ARCH PSYCHI, V20, P342
   [刘叶 Liu Ye], 2017, 中华行为医学与脑科学杂志 CHINESE JOURNAL OF BEHAVIORAL MEDICINE AND BRAIN SCIENCE, V26, P139, DOI 10.3760/cma.j.issn.1674-6554.2017.02.009
   Meli A, 2007, J PSYCHOSOM RES, V63, P185, DOI 10.1016/j.jpsychores.2007.02.007
   Ménard C, 2016, NEUROSCIENCE, V321, P138, DOI 10.1016/j.neuroscience.2015.05.053
   Ödman M, 2008, ACTA OTO-LARYNGOL, V128, P1085, DOI 10.1080/00016480701805455
   Staab JP, 2007, ARCH OTOLARYNGOL, V133, P170, DOI 10.1001/archotol.133.2.170
   Staab JP, 2017, J VESTIBUL RES-EQUIL, V27, P191, DOI 10.3233/VES-170622
   Staab Jeffrey P, 2012, CONTINUUM (MINNEAP MINN), V18, P1118, DOI 10.1212/01.CON.0000421622.56525.58
   Staab JP, 2005, ARCH OTOLARYNGOL, V131, P675, DOI 10.1001/archotol.131.8.675
   Staab JP, 2002, ARCH OTOLARYNGOL, V128, P554, DOI 10.1001/archotol.128.5.554
   Tian-yi Y, 2016, HERALD MED, V35, P272
   Walkup JT, 2008, NEW ENGL J MED, V359, P2753, DOI 10.1056/NEJMoa0804633
   Yardley L, 2012, BMJ-BRIT MED J, V344, P0, DOI 10.1136/bmj.e2237
   Yi J, 2013, CHINESE J STROKE, V8, P388
NR 29
TC 35
Z9 57
U1 0
U2 11
PU HINDAWI LTD
PI LONDON
PA ADAM HOUSE, 3RD FLR, 1 FITZROY SQ, LONDON, W1T 5HF, ENGLAND
SN 2314-6133
EI 2314-6141
J9 BIOMED RES INT
JI Biomed Res. Int.
PD JUN 15
PY 2018
VL 2018
IS 
BP 
EP 
DI 10.1155/2018/8518631
PG 6
WC Biotechnology & Applied Microbiology; Medicine, Research & Experimental
SC Biotechnology & Applied Microbiology; Research & Experimental Medicine
GA FY6UC
UT WOS:000426997400001
PM 29707579
DA 2025-12-18
ER

PT J
AU Schmid, DA
   Allum, JHJ
   Sleptsova, M
   Gross, S
   Gaab, J
   Welge-Lüssen, A
   Schaefert, R
   Langewitz, W
AF Schmid, D. A.
   Allum, J. H. J.
   Sleptsova, M.
   Gross, S.
   Gaab, J.
   Welge-Lussen, A.
   Schaefert, R.
   Langewitz, W.
TI Effects of a program of cognitive-behavioural group therapy, vestibular rehabilitation, and psychoeducational explanations on patients with dizziness and no quantified balance deficit, compared to patients with dizziness and a quantified balance deficit
SO JOURNAL OF PSYCHOSOMATIC RESEARCH
LA English
DT Article
DE Group cognitive-behavioural therapy; Vestibular rehabilitation, Psychoeducation, Balance deficits; Dizziness; Psychological measures
ID phobic postural vertigo; chronic subjective dizziness; randomized controlled-trial; brief symptom inventory; quality-of-life; trunk sway; perceptual dizziness; international classification; vestibuloocular reflex; handicap inventory
AB Background: We examined whether a program combining cognitive-behavioural therapy (CBT), vestibular rehabilitation (VR) and psychoeducation is equally effective in improving psychometric measures in patients with dizziness independent of a balance deficit. Measures of patients with dizziness only (DO) were compared to those of patients also having a quantified balance deficit (QBD). Methods: 32 patients (23 female, 9 male) with persistent dizziness were analysed as 2 groups based on stance and gait balance control: those with QBD (pathological balance) or DO (normal balance). Dizziness Handicap Inventory (DHI) and Brief Symptom Inventory (BSI) questionnaires were used pre- and post-therapy to assess psychometric measures. Patients then received the same combination therapy in a group setting. Results: The QBD group mean age was 60.6, SD 8.3, and DO group mean age 44.8, SD 12.1, years. Pre-therapy, questionnaire scores were pathological but not different between groups. Balance improved significantly for the QBD group (p = 0.003) but not for the DO group. DHI and BSI scores improved significantly in the DO group (0.001 < p < 0.045), some BSI sub-scores reaching normal levels. These scores were unchanged for the QBD group. Phobic anxiety scores changed most for both groups, being significantly correlated with DHI scores, higher (R = 0.71 vs. 0.57) for the DO group. Conclusions: A combination of CBT, VR, and psychoeducation improves psychological measures in DO patients but not significantly in QBD patients, despite their balance control improving to near normal. Possibly, greater focus on phobic anxiety during the group therapy program would have improved psychological measures of QBD patient.
C1 [Schmid, D. A.; Allum, J. H. J.; Sleptsova, M.; Gross, S.; Schaefert, R.; Langewitz, W.] Univ Basel Hosp, Dept Psychosomat Med, CH-4031 Basel, Switzerland.
   [Allum, J. H. J.; Welge-Lussen, A.] Univ Basel Hosp, Dept ORL, Basel, Switzerland.
   [Gross, S.; Gaab, J.] Univ Basel Hosp, Dept Clin Psychol & Psychotherapy, Basel, Switzerland.
   [Schmid, D. A.] Canton Hosp St Gallen, Dept Psychosomat Med, St Gallen, Switzerland.
C3 University of Basel; University of Basel; University of Basel; Kantonsspital St. Gallen
RP Allum, JHJ (corresponding author), Univ Basel Hosp, Dept Psychosomat Med, CH-4031 Basel, Switzerland.
EM john.allum@usb.ch
CR Allum JHJ, 2017, J VESTIBUL RES-EQUIL, V27, P113, DOI 10.3233/VES-170613
   Allum JHJ, 2005, CURR OPIN NEUROL, V18, P15, DOI 10.1097/00019052-200502000-00005
   Allum JHJ, 2003, AUDIOL NEUROTOL, V8, P286, DOI 10.1159/000071999
   ALLUM JHJ, 1991, ACTA OTO-LARYNGOL, V111, P16, DOI 10.3109/00016489109137350
   Allum JHJ, 1999, J VESTIBUL RES-EQUIL, V9, P223
   Allum JHJ, 2017, OTOL NEUROTOL, V38, PE531, DOI 10.1097/MAO.0000000000001477
   Andersson G, 2006, BEHAV RES THER, V44, P1265, DOI 10.1016/j.brat.2005.09.008
   [Anonymous], 2004, STRESSBEWALTIGUNG TR, V0, P0
   Balaban CD, 2002, PHYSIOL BEHAV, V77, P469, DOI 10.1016/S0031-9384(02)00935-6
   Beck J, 1999, PRAXIS KOGNITIVEN TH, V0, P0
   Bisdorff A, 2009, J VESTIBUL RES-EQUIL, V19, P1, DOI 10.3233/VES-2009-0343
   Bisdorff AR, 2015, NEUROL CLIN, V33, P541, DOI 10.1016/j.ncl.2015.04.010
   Borgeat F, 2009, J NERV MENT DIS, V197, P507, DOI 10.1097/NMD.0b013e3181aacc08
   Brandt T, 2013, SOMATOFORM VERTIGO D, V0, P153
   Corporaal SHA, 2013, GAIT POSTURE, V37, P55, DOI 10.1016/j.gaitpost.2012.05.025
   Cousins S, 2017, ANN CLIN TRANSL NEUR, V4, P340, DOI 10.1002/acn3.386
   DEROGATIS LR, 1983, PSYCHOL MED, V13, P595, DOI 10.1017/S0033291700048017
   Dieterich M, 2017, CURR OPIN NEUROL, V30, P107, DOI 10.1097/WCO.0000000000000417
   Eckhardt-Henn A, 2003, J ANXIETY DISORD, V17, P369, DOI 10.1016/S0887-6185(02)00226-8
   Edelman S, 2012, AM J OTOLARYNG, V33, P395, DOI 10.1016/j.amjoto.2011.10.009
   Findling O, 2011, GAIT POSTURE, V34, P473, DOI 10.1016/j.gaitpost.2011.06.021
   Furman JM, 2006, J VESTIBUL RES-EQUIL, V16, P209
   Geisheim C, 2002, DIAGNOSTICA, V48, P28, DOI 10.1026//0012-1924.48.1.28
   Godemann F, 2005, J PSYCHIATR RES, V39, P529, DOI 10.1016/j.jpsychires.2004.12.006
   Gómez-Alvarez FB, 2011, ARCH MED RES, V42, P97, DOI 10.1016/j.arcmed.2011.03.004
   Hauck LJ, 2008, GAIT POSTURE, V27, P676, DOI 10.1016/j.gaitpost.2007.09.002
   Hegeman J, 2007, J VESTIBUL RES-EQUIL, V17, P75
   Heinrichs N, 2007, PSYCHOSOM MED, V69, P700, DOI 10.1097/PSY.0b013e318151a4dd
   Holmberg J, 2006, J NEUROL, V253, P500, DOI 10.1007/s00415-005-0050-6
   Holmberg J, 2007, J NEUROL, V254, P1189, DOI 10.1007/s00415-007-0499-6
   Howe TE, 2011, COCHRANE DB SYST REV, V0, P0, DOI DOI 10.1002/14651858.CD004963.pub3
   JACOBSON GP, 1990, ARCH OTOLARYNGOL, V116, P424
   Janssen MF, 2013, QUAL LIFE RES, V22, P1717, DOI 10.1007/s11136-012-0322-4
   Johansson M, 2001, OTOLARYNG HEAD NECK, V125, P151, DOI 10.1067/mhn.2001.118127
   Kammerlind ASC, 2011, AM J OTOLARYNG, V32, P366, DOI 10.1016/j.amjoto.2010.07.008
   Klinzing JG, 2016, NEUROBIOL LEARN MEM, V136, P166, DOI 10.1016/j.nlm.2016.10.004
   Lahmann C, 2015, J NEUROL, V262, P1867, DOI 10.1007/s00415-015-7784-6
   Lahmann C, 2015, J NEUROL NEUROSUR PS, V86, P302, DOI 10.1136/jnnp-2014-307601
   Mahoney AEJ, 2013, AM J OTOLARYNG, V34, P115, DOI 10.1016/j.amjoto.2012.09.013
   Mbongo F, 2007, OTOL NEUROTOL, V28, P905, DOI 10.1097/MAO.0b013e3181256bb8
   Mijovic T, 2014, OTOL NEUROTOL, V35, PE348, DOI 10.1097/MAO.0000000000000608
   Mueller AD, 2015, CURR TOP BEHAV NEURO, V25, P151, DOI 10.1007/7854_2013_251
   Naranjo EN, 2016, J NEUROPHYSIOL, V115, P833, DOI 10.1152/jn.00626.2015
   Neuhauser HK, 2005, NEUROLOGY, V65, P898, DOI 10.1212/01.wnl.0000175987.59991.3d
   Patel M, 2016, OTOL NEUROTOL, V37, P179, DOI 10.1097/MAO.0000000000000949
   Querner V, 2000, NEUROSCI LETT, V285, P21, DOI 10.1016/S0304-3940(00)01008-9
   Rasch B, 2013, PHYSIOL REV, V93, P681, DOI 10.1152/physrev.00032.2012
   Schelp T, 1997, RATIONAL EMOTIVE THE, V2, P0
   Schmid G, 2011, J NEUROL NEUROSUR PS, V82, P601, DOI 10.1136/jnnp.2010.237388
   Söhsten E, 2016, J VESTIBUL RES-EQUIL, V26, P319, DOI 10.3233/VES-160583
   Staab JP, 2017, J VESTIBUL RES-EQUIL, V27, P191, DOI 10.3233/VES-170622
   Thirioux B, 2010, J NEUROSCI, V30, P7202, DOI 10.1523/JNEUROSCI.3403-09.2010
   Tschan R, 2011, J NEUROL, V258, P104, DOI 10.1007/s00415-010-5697-y
   Viciana D, 2010, OTOL NEUROTOL, V31, P954, DOI 10.1097/MAO.0b013e3181e8fb32
   Volz-Sidiropoulou E, 2010, LARYNGO RHINO OTOL, V89, P418, DOI 10.1055/s-0030-1253371
   WILLIAMS A, 1990, HEALTH POLICY, V16, P199
   Yardley L, 1998, CLIN OTOLARYNGOL, V23, P442, DOI 10.1046/j.1365-2273.1998.00179.x
   YARDLEY L, 1992, BRIT J AUDIOL, V26, P283, DOI 10.3109/03005369209076649
   Yardley L, 2001, J ANXIETY DISORD, V15, P107, DOI 10.1016/S0887-6185(00)00045-1
   YARDLEY L, 1995, ACTA OTO-LARYNGOL, V115, P597, DOI 10.3109/00016489509139373
   Yardley L, 2012, BMJ-BRIT MED J, V344, P0, DOI 10.1136/bmj.e2237
NR 61
TC 18
Z9 22
U1 0
U2 16
PU PERGAMON-ELSEVIER SCIENCE LTD
PI OXFORD
PA THE BOULEVARD, LANGFORD LANE, KIDLINGTON, OXFORD OX5 1GB, ENGLAND
SN 0022-3999
EI 1879-1360
J9 J PSYCHOSOM RES
JI J. Psychosomat. Res.
PD FEB 15
PY 2018
VL 105
IS 
BP 21
EP 30
DI 10.1016/j.jpsychores.2017.11.020
PG 10
WC Psychiatry
SC Psychiatry
GA FT6HV
UT WOS:000423256000003
PM 29332630
DA 2025-12-18
ER

PT J
AU Feil, K
   Feuerecker, R
   Goldschagg, N
   Strobl, R
   Brandt, T
   von Müeller, A
   Grill, E
   Strupp, M
AF Feil, Katherina
   Feuerecker, Regina
   Goldschagg, Nicolina
   Strobl, Ralf
   Brandt, Thomas
   von Muller, Albrecht
   Grill, Eva
   Strupp, Michael
TI Predictive capability of an iPad-Based Medical Device (medx) for the Diagnosis of Vertigo and Dizziness
SO FRONTIERS IN NEUROLOGY
LA English
DT Article
DE vestibular; diagnosis; iPad; dizziness; vertigo; medical devicesIN
ID cerebellar-ataxia; management; neuropathy; disorders
AB Background: Making the correct diagnosis of patients presenting with vertigo and dizziness in clinical practice is often challenging. Objective: In this study we examined the performance of the iPad based program medx in the prediction of different clinical vertigo and dizziness diagnoses and as a diagnostic tool to distinguish between them. Patients and methods: The data collection was done in the outpatient clinic of the German Center of Vertigo and Balance Disorders. The "gold standard diagnosis" was defined as the clinical diagnosis of the specialist during the visit of the patient based on standardized history and clinical examination. Another independent and blinded physician finalized each patient's case in the constellatory diagnostic system of medx based on an algorithm using all available clinical information. These diagnoses were compared to the "gold standard" by retrospective review of the charts of the patients. The accuracy provided by medx was defined as the number of correctly classified diagnoses. In addition, the probability of being test positive when a disease was present (sensitivity), of being test negative when a disease was absent (specificity), of having the disease when the test is positive (positive predictive value) and of not having the disease when the test is negative (negative predictive value) for the most common diagnoses were reported. Sixteen possible different vertigo and dizziness diagnoses could be provided by medx. Results: A total of 610 patients (mean age 58.1 +/- 16.3 years, 51.2% female) were included. The accuracy for the most common diagnoses was between 82.1 and 96.6% with a sensitivity of 40 to 80.5% and a specificity of more than 80%. When analyzing the quality of medx in a multiclass problem for the six most common clinical diagnoses, the sensitivity, specificity, positive and negative predictive values were as follows: Bilateral vestibulopathy (81.6, 97.1, 71.1, and 97.5%), Meniere's disease (77.8, 97.6, 87.0, and 95.3%), benign paroxysmal positional vertigo (61.7, 98.3, 86.6, and 93.4%), downbeat nystagmus syndrome (69.6, 97.7, 71.1, and 97.5%), vestibular migraine (34.7, 97.8, 76.1, and 88.3%), and phobic postural vertigo (80.5, 82.5, 52.5, and 94.6%). Conclusion: This study demonstrates that medx is a new and easy approach to screen for different diagnoses. With the high specificity and negative predictive value, the system helps to rule out differential diagnoses and can therefore also lead to a cost reduction in the health care system. However, the sensitivity was unexpectedly low, especially for vestibular migraine. All in all, this device can only be a complementary tool, in particular for non-experts in the field.
C1 [Feil, Katherina; Feuerecker, Regina; Goldschagg, Nicolina; Strupp, Michael] Ludwig Maximilians Univ Munchen, Univ Hosp, Dept Neurol, Munich, Germany.
   [Feil, Katherina; Feuerecker, Regina; Goldschagg, Nicolina; Strobl, Ralf; Brandt, Thomas; Grill, Eva; Strupp, Michael] Ludwig Maximilians Univ Munchen, Univ Hosp, German Ctr Vertigo & Balance Disorders, Munich, Germany.
   [Strobl, Ralf; Grill, Eva] Ludwig Maximilians Univ Munchen, Univ Hosp, Inst Med Informat Proc Biometr & Epidemiol IBE, Munich, Germany.
   [Brandt, Thomas] Ludwig Maximilians Univ Munchen, Univ Hosp, Inst Clin Neurosci, Munich, Germany.
   [von Muller, Albrecht] Parmenides Fdn, Pullach, Germany.
C3 University of Munich; University of Munich; University of Munich; University of Munich
RP Feil, K (corresponding author), Ludwig Maximilians Univ Munchen, Univ Hosp, Dept Neurol, Munich, Germany.; Feil, K (corresponding author), Ludwig Maximilians Univ Munchen, Univ Hosp, German Ctr Vertigo & Balance Disorders, Munich, Germany.
EM katharina.feil@med.uni-muenchen.de
FU German Ministry of Education and Research (BMBF); German Center for Vertigo and Balance Disorders [01EO0901]
CR [Anonymous], 2016, R LANG ENV STAT COMP, V0, P0
   Blakley BW, 2001, OTOLARYNG HEAD NECK, V125, P147, DOI 10.1067/mhn.2001.117869
   Brandt T, 1996, EUR J MED RES, V1, P361
   Brandt T, 2010, RESTOR NEUROL NEUROS, V28, P1, DOI 10.3233/RNN-2010-0531
   Chawla N, 2006, MED CLIN N AM, V90, P291, DOI 10.1016/j.mcna.2005.11.003
   Corrales CE, 2016, LARYNGOSCOPE, V126, P2134, DOI 10.1002/lary.25902
   Dieterich M, 2001, ADV NEUROL, V87, P225
   Fleischmann R, 2015, J NEUROL, V262, P532, DOI 10.1007/s00415-014-7581-7
   Furman JM, 1999, NEW ENGL J MED, V341, P1590, DOI 10.1056/NEJM199911183412107
   Grill E, 2014, J NEUROL, V261, P1492, DOI 10.1007/s00415-014-7367-y
   Juhola M, 2001, ACTA OTO-LARYNGOL, V0, P50
   Kentala E, 1999, ACTA OTO-LARYNGOL, V119, P517
   Kentala E, 1998, ANN OTO RHINOL LARYN, V107, P135, DOI 10.1177/000348949810700209
   Kentala E, 1996, AM J OTOL, V17, P883
   Kentala E, 1996, ANN OTO RHINOL LARYN, V105, P654, DOI 10.1177/000348949610500812
   Kim S, 2011, OTOL NEUROTOL, V32, P812, DOI 10.1097/MAO.0b013e31821a3b7d
   Laurikkala JPS, 2001, SCAND AUDIOL, V30, P100, DOI 10.1080/010503901300007218
   Lempert T, 2012, J VESTIBUL RES-EQUIL, V22, P167, DOI 10.3233/VES-2012-0453
   MONSELL EM, 1995, OTOLARYNG HEAD NECK, V113, P181, DOI 10.1016/S0194-5998(95)70102-8
   Neuhauser HK, 2008, ARCH INTERN MED, V168, P2118, DOI 10.1001/archinte.168.19.2118
   Neuhauser HK, 2005, NEUROLOGY, V65, P898, DOI 10.1212/01.wnl.0000175987.59991.3d
   Rieger A, 2014, GESUNDHEITSWESEN, V76, PE32, DOI 10.1055/s-0033-1357145
   Royl G, 2010, NERVENARZT, V81, P1226, DOI 10.1007/s00115-010-3020-x
   Strupp M, 2008, DTSCH ARZTEBL INT, V105, P173, DOI 10.3238/arztebl.2008.0173
   Strupp M, 2011, J NEUROL, V258, P1207, DOI 10.1007/s00415-011-5999-8
   Swartz R, 2005, AM FAM PHYSICIAN, V71, P1115
   Szmulewicz DJ, 2011, NEUROLOGY, V76, P1903, DOI 10.1212/WNL.0b013e31821d746e
   Szmulewicz DJ, 2011, ANN NY ACAD SCI, V1233, P139, DOI 10.1111/j.1749-6632.2011.06158.x
   Tehrani ASS, 2013, ACAD EMERG MED, V20, P689, DOI 10.1111/acem.12168
   Zhao JG, 2011, OTOL NEUROTOL, V32, P284, DOI 10.1097/MAO.0b013e318204aad3
NR 31
TC 17
Z9 19
U1 1
U2 7
PU FRONTIERS MEDIA SA
PI LAUSANNE
PA AVENUE DU TRIBUNAL FEDERAL 34, LAUSANNE, CH-1015, SWITZERLAND
SN 1664-2295
EI 
J9 FRONT NEUROL
JI Front. Neurol.
PD FEB 27
PY 2018
VL 9
IS 
BP 
EP 
DI 10.3389/fneur.2018.00029
PG 9
WC Clinical Neurology; Neurosciences
SC Neurosciences & Neurology
GA FX6QJ
UT WOS:000426210400001
PM 29535671
DA 2025-12-18
ER

PT J
AU Walker, A
   Kantaris, X
   Chambers, M
AF Walker, Andrew
   Kantaris, Xenya
   Chambers, Mary
TI Understanding therapeutic approaches to anxiety in vestibular rehabilitation: a qualitative study of specialist physiotherapists in the UK
SO DISABILITY AND REHABILITATION
LA English
DT Article
DE Anxiety; physiotherapy; professional development; vestibular rehabilitation; vestibular disorders
ID cognitive-behavior therapy; continuing professional-development; chronic subjective dizziness; controlled-trial; of-life; consequences; hypofunction; comorbidity; perceptions; disorders
AB Purpose: People with vestibular disorders are typically treated by physiotherapists in vestibular rehabilitation. Anxiety is strongly associated with vestibular disorders; however, there is a lack of understanding about how physiotherapists respond to people presenting with anxiety within vestibular rehabilitation. This study aimed to explore physiotherapists' current practice in assessing and treating patients with anxiety in vestibular rehabilitation. Materials and methods: A qualitative study using semi-structured interviews with 10 specialist physiotherapists in vestibular rehabilitation in three university teaching hospitals in England. Data were analyzed using thematic analysis. Results: Four themes were identified: (i) The therapeutic relationship, (ii) Adapting assessment and treatment, (iii) Psychological intervention and support, and (iv) Physiotherapists' education and training. Physiotherapists reported using a range of behavioral and cognitive techniques and adapting their therapeutic approach by placing greater emphasis on education, building trust and pacing treatment. Physiotherapists highlighted the need for more specialist psychological support for patients during vestibular rehabilitation and tailored training and guidance on addressing anxiety within vestibular rehabilitation. Conclusions: Physiotherapists working in vestibular rehabilitation consider managing aspects of anxiety within their scope of practice and describe taking a psychosocial therapeutic approach. There is limited access to expert psychological support for patients with anxiety within vestibular rehabilitation.
C1 [Walker, Andrew; Kantaris, Xenya; Chambers, Mary] Kingston Univ, Fac Hlth Social Care & Educ, London, England.
   [Walker, Andrew; Kantaris, Xenya; Chambers, Mary] St Georges Univ London, London, England.
   [Walker, Andrew] Hlth Innovat Network, Minerva House,5 Montague Close, London SE1 9BB, England.
C3 Kingston University; City St Georges, University of London
RP Walker, A (corresponding author), Hlth Innovat Network, Minerva House,5 Montague Close, London SE1 9BB, England.
EM andrew.walker8@nhs.net
FU National Institute for Health Research (NIHR) Masters of Clinical Research Studentship
CR Andersson G, 2006, BEHAV RES THER, V44, P1265, DOI 10.1016/j.brat.2005.09.008
   [Anonymous], 1900, SOCIAL ANXIETY DISORDER AND GENERALISED, V0, P0
   Australian Physiotherapy Association (APA), 2011, MENT HLTH PHYS, V0, P0
   Balabann CD, 2011, EXPERT REV NEUROTHER, V11, P379, DOI 10.1586/ern.11.19
   Beidel DC, 2001, J ANXIETY DISORD, V15, P121, DOI 10.1016/S0887-6185(00)00046-3
   Black LL, 2010, PHYS THER, V90, P1758, DOI 10.2522/ptj.20100078
   Braun V, 2006, QUALITATIVE RESEARCH IN PSYCHOLOGY, V3, P77, DOI 10.1080/14780887.2020.1769238
   Brunner E, 2013, DISABIL REHABIL, V35, P1, DOI 10.3109/09638288.2012.683848
   Chartered Society of Physiotherapy (CSP), 2008, REC MIND BOD FRAM RO, V0, P0
   Cohen HS, 2011, J VESTIBUL RES-EQUIL, V21, P243, DOI 10.3233/VES-2011-0424
   Cohen HS, 2009, J VESTIBUL RES-EQUIL, V19, P15, DOI 10.3233/VES-2009-0339
   Danielsson L, 2013, PHYSIOTHER THEOR PR, V29, P604, DOI 10.3109/09593985.2013.778382
   EAGGER S, 1992, J NEUROL NEUROSUR PS, V55, P383, DOI 10.1136/jnnp.55.5.383
   Eckhardt-Henn A, 2008, J NEUROL, V255, P420, DOI 10.1007/s00415-008-0697-x
   Edelman S, 2012, AM J OTOLARYNG, V33, P395, DOI 10.1016/j.amjoto.2011.10.009
   Foster NE, 2011, PHYS THER, V91, P790, DOI 10.2522/ptj.20100326
   French HP, 2008, PHYSIOTHERAPY, V94, P190, DOI 10.1016/j.physio.2007.09.004
   French HP, 2006, INT J THER REHABIL, V13, P470, DOI 10.12968/ijtr.2006.13.10.22195
   Gyllensten A L, 1999, PHYSIOTHER RES INT, V4, P89, DOI 10.1002/pri.156
   Hall CD, 2016, J NEUROL PHYS THER, V40, P124, DOI 10.1097/NPT.0000000000000120
   Health and Care Professions Council (HCPC), 2013, STAND PROF PHYS, V0, P0
   Herdman SJ, 2012, NEUROREHAB NEURAL RE, V26, P151, DOI 10.1177/1545968311407514
   Jacob RG, 2001, CURR OPIN NEUROL, V14, P41, DOI 10.1097/00019052-200102000-00007
   Johansson M, 2001, OTOLARYNG HEAD NECK, V125, P151, DOI 10.1067/mhn.2001.118127
   Mahoney AEJ, 2013, AM J OTOLARYNG, V34, P115, DOI 10.1016/j.amjoto.2012.09.013
   McDonnell MN, 2015, COCHRANE DB SYST REV, V0, P0, DOI DOI 10.1002/14651858.CD005397.pub4
   Meli A, 2007, J PSYCHOSOM RES, V63, P185, DOI 10.1016/j.jpsychores.2007.02.007
   Moffett Jennifer AKlaber, 1997, PHYSIOTHERAPY THEORY AND PRACTICE, V13, P89
   Naber CM, 2011, OTOLARYNG HEAD NECK, V145, P117, DOI 10.1177/0194599811399371
   Neuhauser HK, 2008, ARCH INTERN MED, V168, P2118, DOI 10.1001/archinte.168.19.2118
   Nielsen M, 2014, PHYS THER, V94, P197, DOI 10.2522/ptj.20130047
   Olatunji BO, 2007, CLIN PSYCHOL REV, V27, P572, DOI 10.1016/j.cpr.2007.01.015
   Pavlou M, 2004, J NEUROL, V251, P983, DOI 10.1007/s00415-004-0476-2
   Perez N, 2001, ACTA OTO-LARYNGOL, V0, P145
   Porciuncula F, 2012, J VESTIBUL RES-EQUIL, V22, P283, DOI 10.3233/VES-120464
   Robson C, 2011, REAL WORLD RES, V0, P0
   Schmid G, 2011, J NEUROL NEUROSUR PS, V82, P601, DOI 10.1136/jnnp.2010.237388
   Staab JP, 2011, NEUROREHABILITATION, V29, P179, DOI 10.3233/NRE-2011-0693
   Staab JP, 2003, LARYNGOSCOPE, V113, P1714, DOI 10.1097/00005537-200310000-00010
   Swan L, 2003, J NEUROL PHYS THER, V27, P54
   Teggi R, 2009, J LARYNGOL OTOL, V123, P397, DOI 10.1017/S0022215108002983
   Walker J, 2001, PHYSIOTHERAPY, V87, P536, DOI 10.1016/S0031-9406(05)65452-1
   Whitney SL, 2016, CURR TREAT OPTION NE, V18, P0, DOI 10.1007/s11940-016-0395-4
   Yardley L, 1998, BRIT J GEN PRACT, V48, P1131
   Yardley L, 2001, J PSYCHOSOM RES, V50, P1, DOI 10.1016/S0022-3999(00)00202-6
NR 45
TC 14
Z9 16
U1 0
U2 13
PU TAYLOR & FRANCIS LTD
PI ABINGDON
PA 2-4 PARK SQUARE, MILTON PARK, ABINGDON OR14 4RN, OXON, ENGLAND
SN 0963-8288
EI 1464-5165
J9 DISABIL REHABIL
JI Disabil. Rehabil.
PD JUN 15
PY 2018
VL 40
IS 7
BP 829
EP 835
DI 10.1080/09638288.2016.1277393
PG 7
WC Rehabilitation
SC Rehabilitation
GA FY5XU
UT WOS:000426912400012
PM 28129508
DA 2025-12-18
ER

PT J
AU Lee, JO
   Lee, ES
   Kim, JS
   Lee, YB
   Jeong, Y
   Choi, BS
   Kim, JH
   Staab, JP
AF Lee, Jin-Ok
   Lee, Eek-Sung
   Kim, Ji-Soo
   Lee, Young-Beom
   Jeong, Yong
   Choi, Byung Se
   Kim, Jae-Hyoung
   Staab, Jeffrey P.
TI Altered brain function in persistent postural perceptual dizziness: A study on resting state functional connectivity
SO HUMAN BRAIN MAPPING
LA English
DT Article
DE functional connectivity; persistent postural perceptual dizziness; resting state functional imaging; support vector machine; vertigo
ID parietoinsular vestibular cortex; chronic subjective dizziness; lateral occipital complex; personality-traits; anxiety; motion; vertigo; space; disorder; fmri
AB This study used resting state functional magnetic resonance imaging (rsfMRI) to investigate whole brain networks in patients with persistent postural perceptual dizziness (PPPD). We compared rsfMRI data from 38 patients with PPPD and 38 healthy controls using whole brain and region of interest analyses. We examined correlations among connectivity and clinical variables and tested the ability of a machine learning algorithm to classify subjects using rsfMRI results. Patients with PPPD showed: (a) increased connectivity of subcallosal cortex with left superior lateral occipital cortex and left middle frontal gyrus, (b) decreased connectivity of left hippocampus with bilateral central opercular cortices, left posterior opercular cortex, right insular cortex and cerebellum, and (c) decreased connectivity between right nucleus accumbens and anterior left temporal fusiform cortex. After controlling for anxiety and depression as covariates, patients with PPPD still showed decreased connectivity between left hippocampus and right inferior frontal gyrus, bilateral temporal lobes, bilateral insular cortices, bilateral central opercular cortex, left parietal opercular cortex, bilateral occipital lobes and cerebellum (bilateral lobules VI and V, and left I-IV). Dizziness handicap, anxiety, and depression correlated with connectivity in clinically meaningful brain regions. The machine learning algorithm correctly classified patients and controls with a sensitivity of 78.4%, specificity of 76.9%, and area under the curve = 0.88 using 11 connectivity parameters. Patients with PPPD showed reduced connectivity among the areas involved in multisensory vestibular processing and spatial cognition, but increased connectivity in networks linking visual and emotional processing. Connectivity patterns may become an imaging biomarker of PPPD.
C1 [Lee, Jin-Ok; Kim, Ji-Soo] Seoul Natl Univ, Bundang Hosp, Coll Med, Dept Neurol, 173-82 Gumi Ro, Seongnam Si 13620, Gyeonggi Do, South Korea.
   [Lee, Eek-Sung] Soonchunhyang Univ, Bucheon Hosp, Dept Neurol, Asan, South Korea.
   [Lee, Young-Beom; Jeong, Yong] Korea Adv Inst Sci & Technol, Dept Bio & Brain Engn, Daejeon, South Korea.
   [Lee, Young-Beom; Jeong, Yong] Korea Adv Inst Sci & Technol, KI Hlth Sci & Technol, Daejeon, South Korea.
   [Choi, Byung Se; Kim, Jae-Hyoung] Seoul Natl Univ, Bundang Hosp, Dept Radiol, Seoul, South Korea.
   [Staab, Jeffrey P.] Mayo Clin, Dept Psychiat, Rochester, MN USA.
   [Staab, Jeffrey P.] Mayo Clin, Dept Psychol, Rochester, MN USA.
   [Staab, Jeffrey P.] Mayo Clin, Dept Otorhinolaryngol Head & Neck Surg, Rochester, MN USA.
C3 Seoul National University (SNU); Soonchunhyang University; Korea Advanced Institute of Science & Technology (KAIST); Korea Advanced Institute of Science & Technology (KAIST); Seoul National University (SNU); Seoul National University Hospital; Mayo Clinic; Mayo Clinic; Mayo Clinic
RP Kim, JS (corresponding author), Seoul Natl Univ, Bundang Hosp, Coll Med, Dept Neurol, 173-82 Gumi Ro, Seongnam Si 13620, Gyeonggi Do, South Korea.; Kim, JH (corresponding author), Seoul Natl Univ, Bundang Hosp, Coll Med, Dept Radiol, 173-82 Gumi Ro, Seongnam Si 13620, Gyeonggi Do, South Korea.
EM jisookim@snu.ac.kr; jaehkim@snu.ac.kr
FU SNUBH Research Fund [14-2017-008]
CR [Anonymous], 1995, KOR J PSYCHOPATHOL, V0, P0
   Baier B, 2013, BRAIN BEHAV, V3, P519, DOI 10.1002/brb3.155
   Ben-Shabat E, 2015, FRONT NEUROL, V6, P0, DOI 10.3389/fneur.2015.00248
   Blaizot X, 2010, CEREB CORTEX, V20, P2198, DOI 10.1093/cercor/bhp289
   Brandt T, 1998, BRAIN, V121, P1749, DOI 10.1093/brain/121.9.1749
   Brandt Thomas, 1996, NEUROLOGY, V46, P1515
   Bressler SL, 2010, TRENDS COGN SCI, V14, P277, DOI 10.1016/j.tics.2010.04.004
   BRONSTEIN AM, 1995, J NEUROL NEUROSUR PS, V59, P472, DOI 10.1136/jnnp.59.5.472
   BRUCE CJ, 1985, J NEUROPHYSIOL, V54, P714, DOI 10.1152/jn.1985.54.3.714
   Caviness VS, 1996, J COGNITIVE NEUROSCI, V8, P566, DOI 10.1162/jocn.1996.8.6.566
   Chen AC, 2013, NEUROPSYCHOPHARMACOL, V38, P1889, DOI 10.1038/npp.2013.122
   Chen G, 2011, RADIOLOGY, V259, P213, DOI 10.1148/radiol.10100734
   Chiarella G, 2016, J VESTIBUL RES-EQUIL, V26, P403, DOI 10.3233/VES-160590
   Cousins S, 2017, ANN CLIN TRANSL NEUR, V4, P340, DOI 10.1002/acn3.386
   Day JJ, 2007, NEUROSCIENTIST, V13, P148, DOI 10.1177/1073858406295854
   Dedovic K, 2009, NEUROIMAGE, V47, P864, DOI 10.1016/j.neuroimage.2009.05.074
   Diedrichsen J, 2009, NEUROIMAGE, V46, P39, DOI 10.1016/j.neuroimage.2009.01.045
   Dieterich M, 2016, HAND CLINIC, V139, P447, DOI 10.1016/B978-0-12-801772-2.00037-0
   Dieterich M, 2017, CURR OPIN NEUROL, V30, P107, DOI 10.1097/WCO.0000000000000417
   Eickhoff SB, 2007, CEREB CORTEX, V17, P1800, DOI 10.1093/cercor/bhl090
   Eickhoff SB, 2006, HUM BRAIN MAPP, V27, P611, DOI 10.1002/hbm.20205
   Eulenburg PZ, 2012, NEUROIMAGE, V60, P162, DOI 10.1016/j.neuroimage.2011.12.032
   Ferber S, 2003, CEREB CORTEX, V13, P716, DOI 10.1093/cercor/13.7.716
   Friston K J, 1994, HUM BRAIN MAPP, V1, P210, DOI 10.1002/hbm.460010306
   Godemann F, 2005, J PSYCHIATR RES, V39, P529, DOI 10.1016/j.jpsychires.2004.12.006
   Grill-Spector K, 2001, VISION RES, V41, P1409, DOI 10.1016/S0042-6989(01)00073-6
   Hamani C, 2011, BIOL PSYCHIAT, V69, P301, DOI 10.1016/j.biopsych.2010.09.034
   Hamilton JP, 2012, AM J PSYCHIAT, V169, P693, DOI 10.1176/appi.ajp.2012.11071105
   Han GC, 2004, J KOREAN BAL SOC, V3, P307
   Heinrichs N, 2007, PSYCHOSOM MED, V69, P700, DOI 10.1097/PSY.0b013e318151a4dd
   Hüfner K, 2011, ANN NY ACAD SCI, V1233, P177, DOI 10.1111/j.1749-6632.2011.06115.x
   Iglói K, 2010, P NATL ACAD SCI USA, V107, P14466, DOI 10.1073/pnas.1004243107
   Indovina I, 2015, FRONT BEHAV NEUROSCI, V9, P0, DOI 10.3389/fnbeh.2015.00334
   Indovina I, 2014, J PSYCHOSOM RES, V77, P391, DOI 10.1016/j.jpsychores.2014.09.005
   Jacob RG, 2009, J NEUROL NEUROSUR PS, V80, P74, DOI 10.1136/jnnp.2007.136432
   JACOB RG, 1993, J PSYCHOPATHOL BEHAV, V15, P299, DOI 10.1007/BF00965035
   Kaski D, 2016, BRAIN, V139, P392, DOI 10.1093/brain/awv370
   Kjelstrup KB, 2008, SCIENCE, V321, P140, DOI 10.1126/science.1157086
   Kravitz DJ, 2013, TRENDS COGN SCI, V17, P26, DOI 10.1016/j.tics.2012.10.011
   Kwon S, 1997, KOREAN J PSYCHOPATHOL, V6, P37
   Lee TMC, 2005, NEUROPSYCHOLOGIA, V43, P1870, DOI 10.1016/j.neuropsychologia.2005.03.025
   Longridge NS, 2002, J OTOLARYNGOL, V31, P5, DOI 10.2310/7070.2002.19125
   Ludbrook J, 2013, CLIN EXP PHARMACOL P, V40, P357, DOI 10.1111/1440-1681.12086
   MARKS I, 1981, J NEUROL NEUROSUR PS, V44, P387, DOI 10.1136/jnnp.44.5.387
   Nigmatullina Y, 2015, NEUROSCIENCE, V291, P46, DOI 10.1016/j.neuroscience.2015.01.021
   OLDFIELD RC, 1971, NEUROPSYCHOLOGIA, V9, P97, DOI 10.1016/0028-3932(71)90067-4
   Onuki Y, 2015, CEREB CORTEX, V25, P313, DOI 10.1093/cercor/bht221
   PAGE NGR, 1985, J NEUROL NEUROSUR PS, V48, P729, DOI 10.1136/jnnp.48.8.729
   Pochon JB, 2001, CEREB CORTEX, V11, P260, DOI 10.1093/cercor/11.3.260
   REED CL, 1994, NEUROPSYCHOLOGIA, V32, P527, DOI 10.1016/0028-3932(94)90142-2
   Riccelli R, 2017, HUM BRAIN MAPP, V38, P715, DOI 10.1002/hbm.23411
   Royet JP, 2000, J NEUROSCI, V20, P7752
   Shinder ME, 2014, J NEUROPHYSIOL, V111, P2445, DOI 10.1152/jn.00731.2013
   Simons JS, 2003, NEUROIMAGE, V19, P613, DOI 10.1016/S1053-8119(03)00096-X
   Smith PF, 1997, HIPPOCAMPUS, V7, P465, DOI 10.1002/(SICI)1098-1063(1997)7:5<465::AID-HIPO3>3.0.CO;2-G
   Staab JP, 2007, ARCH OTOLARYNGOL, V133, P170, DOI 10.1001/archotol.133.2.170
   Staab JP, 2017, J VESTIBUL RES-EQUIL, V27, P191, DOI 10.3233/VES-170622
   Staab JP, 2014, J PSYCHOSOM RES, V76, P80, DOI 10.1016/j.jpsychores.2013.11.008
   Staab Jeffrey P, 2012, CONTINUUM (MINNEAP MINN), V18, P1118, DOI 10.1212/01.CON.0000421622.56525.58
   Stoodley CJ, 2012, NEUROIMAGE, V59, P1560, DOI 10.1016/j.neuroimage.2011.08.065
   Tschan R, 2011, J NEUROL, V258, P104, DOI 10.1007/s00415-010-5697-y
   Van Ombergen A, 2017, NEUROIMAGE-CLIN, V14, P538, DOI 10.1016/j.nicl.2017.02.020
   Whitfield-Gabrieli S, 2012, BRAIN CONNECT, V2, P125, DOI 10.1089/brain.2012.0073
   Xia MR, 2013, PLOS ONE, V8, P0, DOI 10.1371/journal.pone.0068910
   Yan ZH, 2017, INT J AUDIOL, V56, P33, DOI 10.1080/14992027.2016.1211763
   Zeng LL, 2012, BRAIN, V135, P1498, DOI 10.1093/brain/aws059
NR 66
TC 75
Z9 102
U1 3
U2 26
PU WILEY
PI HOBOKEN
PA 111 RIVER ST, HOBOKEN 07030-5774, NJ USA
SN 1065-9471
EI 1097-0193
J9 HUM BRAIN MAPP
JI Hum. Brain Mapp.
PD AUG 15
PY 2018
VL 39
IS 8
BP 3340
EP 3353
DI 10.1002/hbm.24080
PG 14
WC Neurosciences; Neuroimaging; Radiology, Nuclear Medicine & Medical Imaging
SC Neurosciences & Neurology; Radiology, Nuclear Medicine & Medical Imaging
GA GN0NK
UT WOS:000438666800018
PM 29656497
DA 2025-12-18
ER

PT J
AU Huppert, D
   Straumann, D
   Magnusson, M
   Pyykkö, I
   Brandt, T
AF Huppert, Doreen
   Straumann, Dominik
   Magnusson, Mans
   Pyykko, Ilmari
   Brandt, Thomas
TI Dizziness in Europe: from licensed fitness to drive to licence without fitness to drive
SO JOURNAL OF NEUROLOGY
LA English
DT Article
DE Fitness to drive; Driving restrictions; Vertigo; Dizziness; Balance disorders; Driving licence
ID menieres disorder; accidents; epilepsy; patient; death
AB A common European Community driving licence was established in 1980. However, there are major differences among the countries as regards medical conditions that legally affect driving ability. This article discusses various assessment guidelines for dizzy patients. These range from a total absence of specified binding requirements in Finland or regulations open to clinical interpretation in Switzerland, to inappropriately strict regulations in Germany. We focus on requirements for patients with vestibular disorders in Germany which have been in force since 2014. These guidelines stipulate that for group 1 driving licence (private cars<3.5t, motorbikes): (1) patients with Meniere's disease (attacks without prodromes) must have had no attacks for 2years before it is possible to drive again. (2) Patients with vestibular migraine without prodromes must not have had any attacks for 3years. For a group 1 and group 2 driving licence (professional driver): (3) patients with bilateral vestibulopathy as a rule are considered to have a driving disability. Similarly, strict restrictions have been formulated for ocular motor disorders such as downbeat and upbeat nystagmus and for patients with functional (psychosomatic) forms of dizziness such as phobic postural vertigo. The authors represent a working group of the European Dizzynet focusing on the topic fitness to drive with vertigo and balance disorders. They agree that European guidelines must be revised and harmonized, for some are too strict and the required dizziness-free intervals are too long; others must be revised, for they are too lax. A common European standard is needed.
C1 [Huppert, Doreen; Brandt, Thomas] Ludwig Maximilians Univ Munchen, Univ Hosp, German Ctr Vertigo & Balance Disorders, Marchioninistr 15, D-81377 Munich, Germany.
   [Straumann, Dominik] Univ Zurich, Univ Hosp Zurich, Dept Neurol, Frauenklin Str 26, CH-8091 Zurich, Switzerland.
   [Magnusson, Mans] Lund Univ, Dept Otorhinolaryngol, Lund, Sweden.
   [Magnusson, Mans] Lund Univ, Dept Clin Sci, Lund, Sweden.
   [Pyykko, Ilmari] Univ Tampere, Dept Otolaryngol, Hearing & Balance Res Unit, Laakarinkatu 1,Room E222, Tampere 33520, Finland.
C3 University of Munich; University of Zurich; University Zurich Hospital; Lund University; Lund University; Tampere University
RP Huppert, D (corresponding author), Ludwig Maximilians Univ Munchen, Univ Hosp, German Ctr Vertigo & Balance Disorders, Marchioninistr 15, D-81377 Munich, Germany.
EM Doreen.Huppert@med.uni-muenchen.de
FU BMBF; IFBLMU; Hertie Foundation
CR Adam C, 2015, PRESSE MED, V44, P1029, DOI 10.1016/j.lpm.2015.09.021
   [Anonymous], 1998, GLANC GUID CURR MED, V0, P0
   [Anonymous], 1995, MED ASP FITN DRIV GU, V0, P0
   [Anonymous], 2017, GETTING DRIVING LICE, V0, P0
   [Anonymous], 2017, DRIVING LICENCE RECO, V0, P0
   BAKER SP, 1970, NEW ENGL J MED, V283, P405, DOI 10.1056/NEJM197008202830806
   Begutachtungsleitlinien zur Kraftfahreignung, 2017, BAST BER, V0, P0
   Brandt T, 2017, NAT REV NEUROL, V13, P352, DOI 10.1038/nrneurol.2017.58
   Brevern M, 2014, NERVENARZT, V85, P841, DOI 10.1007/s00115-014-4011-0
   Cohen HS, 2003, J SAFETY RES, V34, P361, DOI 10.1016/j.jsr.2003.09.009
   Deutsche Reiterliche Vereinigung, 2017, BUND PFERD PFERD, V0, P0
   DICKEY W, 1993, J ROY SOC MED, V86, P566
   Dieterich M, 2016, HAND CLINIC, V139, P447, DOI 10.1016/B978-0-12-801772-2.00037-0
   HALINEN MO, 1994, EUR HEART J, V15, P888, DOI 10.1093/oxfordjournals.eurheartj.a060606
   Hitosugi M, 2012, SCAND J WORK ENV HEA, V38, P84, DOI 10.5271/sjweh.3189
   Imataka G, 2016, EUR REV MED PHARMACO, V20, P491
   Klein HH, 2017, DTSCH ARZTEBL INT, V141, P692, DOI 10.3238/arztebl.2017.0692
   Levo H, 2012, INT J REHABIL RES, V35, P197, DOI 10.1097/MRR.0b013e3283531f95
   Lings Svend, 2002, UGESKR LAEGER, V164, P1920
   Mckiernan D, 2001, CLIN OTOLARYNGOL, V26, P1, DOI 10.1046/j.1365-2273.2001.00410.x
   Neuhauser HK, 2007, CURR OPIN NEUROL, V20, P40, DOI 10.1097/WCO.0b013e328013f432
   Oliva A, 2011, ATHEROSCLEROSIS, V218, P28, DOI 10.1016/j.atherosclerosis.2011.05.012
   PAGE NGR, 1985, J NEUROL NEUROSUR PS, V48, P729, DOI 10.1136/jnnp.48.8.729
   Pyykko I, 2017, FINN MENIERE POST, V17, P7
   Schlick C, 2015, J VESTIBUL RES-EQUIL, V25, P241, DOI 10.3233/VES-150564
   Sindwani R, 1999, OTOLARYNG HEAD NECK, V121, P13, DOI 10.1016/S0194-5998(99)70115-4
   Stephens D, 2012, INT J AUDIOL, V51, P858, DOI 10.3109/14992027.2012.723141
   Strupp M, 2013, VERTIGO LEITSYMPTOM, V2, P0
   Takagi Shunsuke, 2017, BRAIN NERVE, V69, P1069, DOI 10.11477/mf.1416200874
NR 29
TC 13
Z9 14
U1 0
U2 6
PU SPRINGER HEIDELBERG
PI HEIDELBERG
PA TIERGARTENSTRASSE 17, D-69121 HEIDELBERG, GERMANY
SN 0340-5354
EI 1432-1459
J9 J NEUROL
JI J. Neurol.
PD OCT 15
PY 2018
VL 265
IS 
BP 9
EP 17
DI 10.1007/s00415-018-8806-y
PG 9
WC Clinical Neurology
SC Neurosciences & Neurology
GA GU3PY
UT WOS:000445192800003
PM 29536178
DA 2025-12-18
ER

PT J
AU Brandt, T
   Grill, E
   Strupp, M
   Huppert, D
AF Brandt, Thomas
   Grill, Eva
   Strupp, Michael
   Huppert, Doreen
TI Susceptibility to Fear of Heights in Bilateral Vestibulopathy and Other Disorders of Vertigo and Balance
SO FRONTIERS IN NEUROLOGY
LA English
DT Article
DE bilateral vestibulopathy; vestibular migraine; Meniere's disease; benign paroxysmal positional vertigo; phobic postural vertigo; visual height intolerance
ID visual-cliff behavior; diagnostic-criteria; motion sickness; consensus document; acrophobia; classification; intolerance; committee; mechanism; falls
AB Aims: To determine the susceptibility to visual height intolerance (vHI) in patients with acquired bilateral vestibulopathy (BVP). The question was whether postural instability in BVP, which is partially compensated for by visual substitution of the impaired vestibular control of balance, leads to an increased susceptibility. This is of particular importance since fear of heights is dependent on body posture, and visual control of balance at heights can no longer substitute vestibular input. For comparison susceptibility to vHI was determined in patients with other vestibular or functional disorders. Methods : A total of 150 patients aged 18 or above who had been referred to the German Center for Vertigo and Balance Disorders and diagnosed to have BVP were surveyed with a standardized questionnaire by specifically trained neurological professionals. Further, 481 patients with other vestibular or functional disorders were included. Results : Susceptibility to vHI was reported by 29% (32% in females, 25% in males) of the patients with BVP. Patients with vHI were slightly younger (67 vs. 71 years). Seventy percent of those with vHI reported avoidance of climbing, hiking, stairs, darkness, cycling or swimming (84% of those without vHI). Mean age for onset of vHI was 40 years. Susceptibility to vHI was higher in patients with other vertigo disorders than in those with BVP: 64% in those with phobic postural vertigo, 61% in vestibular migraine, 56% in vestibular paroxysmia, 54% in benign paroxysmal positional vertigo, 49% in unilateral vestibulopathy and 48% in Meniere's disease. Conclusions : The susceptibility to vHI in BVP was not higher than that of the general population(28%). This allows two explanations that need not be alternatives but contribute to each other: (1) Patients with a bilateral peripheral vestibular deficit largely avoid exposure to heights because of their postural instability. (2) The irrational anxiety to fall from heights triggers increased susceptibility to vHI, not the objective postural instability. However, patients with BVP do not exhibit increased comorbid anxiety disorders. This view is supported by the significantly increased susceptibility to vHI in other vestibular syndromes, which are characterized by an increased comorbidity of anxiety disorders.
C1 [Brandt, Thomas; Grill, Eva; Strupp, Michael; Huppert, Doreen] Ludwig Maximilians Univ Munchen, Univ Hosp, German Ctr Vertigo & Balance Disorders, Munich, Germany.
   [Brandt, Thomas; Huppert, Doreen] Ludwig Maximilians Univ Munchen, Univ Hosp, Inst Clin Neurosci, Munich, Germany.
   [Grill, Eva] Ludwig Maximilians Univ Munchen, Inst Med Informat Proc Biometr & Epidemiol, Munich, Germany.
   [Strupp, Michael] Ludwig Maximilians Univ Munchen, Univ Hosp, Dept Neurol, Munich, Germany.
C3 University of Munich; University of Munich; University of Munich; University of Munich
RP Brandt, T (corresponding author), Ludwig Maximilians Univ Munchen, Univ Hosp, German Ctr Vertigo & Balance Disorders, Munich, Germany.; Brandt, T (corresponding author), Ludwig Maximilians Univ Munchen, Univ Hosp, Inst Clin Neurosci, Munich, Germany.
EM thomas.brandt@med.uni-muenchen.de
FU German Federal Ministry of Education and Research (BMBF) [01 EO 0901]; Hertie Foundation
CR [Anonymous], 1820, MEDICINISCHE JAHRBUC, V0, P0
   [Anonymous], 1993, ICD 10 CLASSIFICATIO, V0, P0
   Balaban CD, 2001, J ANXIETY DISORD, V15, P53, DOI 10.1016/S0887-6185(00)00042-6
   Bauer M, 2012, J NEUROL, V259, P2223, DOI 10.1007/s00415-012-6523-5
   BLES W, 1980, ACTA OTO-LARYNGOL, V89, P534, DOI 10.3109/00016488009127171
   BRANDT T, 1980, ACTA OTO-LARYNGOL, V89, P513, DOI 10.3109/00016488009127169
   Brandt T, 2012, BRIT J PSYCHIAT, V190, P81, DOI 10.1192/bjp.190.1.81a.
   Brandt T, 2013, VERTIGO AND DIZZINESS: COMMON COMPLAINTS, V0, P0
   Brandt T, 2015, ANN NY ACAD SCI, V1343, P37, DOI 10.1111/nyas.12692
   Brandt T, 2014, CURR OPIN NEUROL, V27, P111, DOI 10.1097/WCO.0000000000000057
   Carpenter MG, 2001, EXP BRAIN RES, V138, P210, DOI 10.1007/s002210100681
   Carter MJ, 2014, THER RECREAT J, V48, P275
   Chiarovano E, 2017, FRONT NEUROL, V8, P0, DOI 10.3389/fneur.2017.00005
   Coelho CM, 2009, J ANXIETY DISORD, V23, P563, DOI 10.1016/j.janxdis.2009.01.014
   Dai MJ, 2007, EXP BRAIN RES, V178, P477, DOI 10.1007/s00221-006-0759-1
   DAVIDSON PW, 1973, J COMP PHYSIOL PSYCH, V84, P522, DOI 10.1037/h0034901
   DEHARDT DC, 1969, PSYCHON SCI, V15, P268, DOI 10.3758/BF03337416
   GIBSON EJ, 1987, J EXP PSYCHOL HUMAN, V13, P533, DOI 10.1037/0096-1523.13.4.533
   Guinand N, 2012, ANN OTO RHINOL LARYN, V121, P471, DOI 10.1177/000348941212100708
   Huppert D, 2017, FRONT NEUROL, V8, P0, DOI 10.3389/fneur.2017.00211
   Huppert D, 2013, J NEUROL, V260, P2430, DOI 10.1007/s00415-013-7073-1
   Huppert D, 2013, J NEUROL, V260, P597, DOI 10.1007/s00415-012-6685-1
   Kapfhammer HP, 2015, EUR ARCH PSY CLIN N, V265, P375, DOI 10.1007/s00406-014-0548-y
   Kugler G, 2014, PLOS ONE, V9, P0, DOI 10.1371/journal.pone.0105906
   Kurre A, 2009, OTOL NEUROTOL, V30, P359, DOI 10.1097/MAO.0b013e3181977e09
   Lahmann C, 2015, J NEUROL NEUROSUR PS, V86, P302, DOI 10.1136/jnnp-2014-307601
   Lempert T, 2012, J VESTIBUL RES-EQUIL, V22, P167, DOI 10.3233/VES-2012-0453
   Lin YS, 2010, PHYS OCCUP THER PEDI, V30, P66, DOI 10.3109/01942630903291170
   Lopez-Escamez JA, 2015, J VESTIBUL RES-EQUIL, V25, P1, DOI 10.3233/VES-150549
   MONEY KE, 1970, PHYSIOL REV, V50, P1, DOI 10.1152/physrev.1970.50.1.1
   MONEY KE, 1964, CAN J PHYSIOL PHARM, V42, P793, DOI 10.1139/y64-089
   Schlick C, 2015, J VESTIBUL RES-EQUIL, V25, P241, DOI 10.3233/VES-150564
   Schniepp R, 2017, J NEUROL, V264, P277, DOI 10.1007/s00415-016-8342-6
   Schniepp R, 2014, FRONT HUM NEUROSCI, V8, P0, DOI 10.3389/fnhum.2014.00963
   Sprenger A, 2017, FRONT NEUROL, V8, P0, DOI 10.3389/fneur.2017.00444
   Staab JP, 2017, J VESTIBUL RES-EQUIL, V27, P191, DOI 10.3233/VES-170622
   Strupp M, 2016, HAND CLINIC, V137, P235, DOI 10.1016/B978-0-444-63437-5.00017-0
   Strupp M, 2017, J VESTIBUL RES-EQUIL, V27, P177, DOI 10.3233/VES-170619
   Strupp M, 2016, J VESTIBUL RES-EQUIL, V26, P409, DOI 10.3233/VES-160589
   von Brevern M, 2015, J VESTIBUL RES-EQUIL, V25, P105, DOI 10.3233/VES-150553
   WALK RD, 1961, PSYCHOL MONOGR, V75, P1
   WALK RD, 1957, SCIENCE, V126, P80, DOI 10.1126/science.126.3263.80-a
   WANG SC, 1956, AM J PHYSIOL, V185, P617, DOI 10.1152/ajplegacy.1956.185.3.617
   Wuehr M, 2014, PHYSIOL REP, V2, P0, DOI 10.1002/phy2.232
   Zingler VC, 2007, ANN NEUROL, V61, P524, DOI 10.1002/ana.21105
NR 46
TC 14
Z9 17
U1 0
U2 2
PU FRONTIERS MEDIA SA
PI LAUSANNE
PA AVENUE DU TRIBUNAL FEDERAL 34, LAUSANNE, CH-1015, SWITZERLAND
SN 1664-2295
EI 
J9 FRONT NEUROL
JI Front. Neurol.
PD JUN 6
PY 2018
VL 9
IS 
BP 
EP 
DI 10.3389/fneur.2018.00406
PG 8
WC Clinical Neurology; Neurosciences
SC Neurosciences & Neurology
GA GI3RD
UT WOS:000434287900002
PM 29928252
DA 2025-12-18
ER

PT J
AU Popp, P
   zu Eulenburg, P
   Stephan, T
   Bögle, R
   Habs, M
   Henningsen, P
   Feuerecker, R
   Dieterich, M
AF Popp, Pauline
   zu Eulenburg, Peter
   Stephan, Thomas
   Boegle, Rainer
   Habs, Maximilian
   Henningsen, Peter
   Feuerecker, Regina
   Dieterich, Marianne
TI Cortical alterations in phobic postural vertigo - a multimodal imaging approach
SO ANNALS OF CLINICAL AND TRANSLATIONAL NEUROLOGY
LA English
DT Article
ID ventrolateral prefrontal cortex; personality-traits; cognitive control; chronic dizziness; body sway; anxiety; balance; disorders; motion; activation
AB ObjectiveFunctional dizziness syndromes are among the most common diagnoses made in patients with chronic dizziness, but their underlying neural characteristics are largely unknown. The aim of this neuroimaging study was to analyze the disease-specific brain changes in patients with phobic postural vertigo (PPV). MethodsWe measured brain morphology, task response, and functional connectivity in 44 patients with PPV and 44 healthy controls. ResultsThe analyses revealed a relative structural increase in regions of the prefrontal cortex and the associated thalamic projection zones as well as in the primary motor cortex. Morphological increases in the ventrolateral prefrontal cortex positively correlated with disease duration, whereas increases in dorsolateral, medial, and ventromedial prefrontal areas positively correlated with the Beck depression index. Visual motion stimulation caused an increased task-dependent activity in the subgenual anterior cingulum and a significantly longer duration of the motion aftereffect in the patients. Task-based functional connectivity analyses revealed aberrant involvement of interoceptive, fear generalization, and orbitofrontal networks. InterpretationOur findings agree with some of the typical characteristics of functional dizziness syndromes, for example, excessive self-awareness, anxious appraisal, and obsessive controlling of posture. This first evidence indicates that the disease-specific mechanisms underlying PPV are related to networks involved in mood regulation, fear generalization, interoception, and cognitive control. They do not seem to be the result of aberrant processing in cortical visual, visual motion, or vestibular regions.
C1 [Popp, Pauline; zu Eulenburg, Peter; Stephan, Thomas; Boegle, Rainer; Henningsen, Peter; Feuerecker, Regina; Dieterich, Marianne] Ludwig Maximilians Univ Munchen, Dept Neurol, Munich, Germany.
   [Popp, Pauline; zu Eulenburg, Peter; Stephan, Thomas; Boegle, Rainer; Dieterich, Marianne] Ludwig Maximilians Univ Munchen, Grad Sch Syst Neurosci, Munich, Germany.
   [zu Eulenburg, Peter; Stephan, Thomas; Boegle, Rainer; Habs, Maximilian; Henningsen, Peter; Feuerecker, Regina; Dieterich, Marianne] Ludwig Maxirnilians Univ, German Ctr Vertigo & Balance Disorders, Munich, Germany.
   [Henningsen, Peter] Tech Univ, Dept Psychosomat Med & Psychotherapy, Munich, Germany.
   [Dieterich, Marianne] Munich Cluster Syst Neurol, SyNergy, Munich, Germany.
C3 University of Munich; University of Munich; University of Munich; Technical University of Munich; University of Munich
RP Dieterich, M (corresponding author), Ludwig Maximilians Univ Munchen, Dept Neurol, Marchioninistr 15, D-81377 Munich, Germany.
EM marianne.dieterich@med.uni-muenchen.de
FU German Research Foundation (GRK) [1091]; German Federal Ministry of Education and Research (BMBF) [01 EO 0901]; German Foundation for Neurology
CR Ashburner J, 2007, NEUROIMAGE, V38, P95, DOI 10.1016/j.neuroimage.2007.07.007
   Badre D, 2007, NEUROPSYCHOLOGIA, V45, P2883, DOI 10.1016/j.neuropsychologia.2007.06.015
   Balabann CD, 2011, EXPERT REV NEUROTHER, V11, P379, DOI 10.1586/ern.11.19
   Beck AT, 1996, PSYCTESTS, V0, P0, DOI DOI 10.1037/T00742-000
   Behrens TEJ, 2003, NAT NEUROSCI, V6, P750, DOI 10.1038/nn1075
   BRANDT T, 1994, J NEUROL, V241, P191, DOI 10.1007/BF00863767
   BRANDT T, 1986, MUNCHEN MED WOCHEN, V128, P247
   Brandt T, 2012, J NEUROL, V259, P182, DOI 10.1007/s00415-011-6124-8
   Brandt Thomas, 1996, NEUROLOGY, V46, P1515
   BRONSTEIN AM, 1995, J NEUROL NEUROSUR PS, V59, P472, DOI 10.1136/jnnp.59.5.472
   Comte M, 2016, CEREB CORTEX, V26, P144, DOI 10.1093/cercor/bhu185
   Dahnke R, 2013, NEUROIMAGE, V65, P336, DOI 10.1016/j.neuroimage.2012.09.050
   Deutschländer A, 2004, HUM BRAIN MAPP, V21, P143, DOI 10.1002/hbm.10155
   Dieterich M, 2016, HAND CLINIC, V139, P447, DOI 10.1016/B978-0-12-801772-2.00037-0
   Dieterich M, 2003, EXP BRAIN RES, V148, P117, DOI 10.1007/s00221-002-1267-6
   Dieterich M, 2017, CURR OPIN NEUROL, V30, P107, DOI 10.1097/WCO.0000000000000417
   Duval ER, 2015, THER CLIN RISK MANAG, V11, P115, DOI 10.2147/TCRM.S48528
   Ehrsson HH, 2003, J NEUROPHYSIOL, V90, P3304, DOI 10.1152/jn.01113.2002
   Eickhoff SB, 2005, NEUROIMAGE, V25, P1325, DOI 10.1016/j.neuroimage.2004.12.034
   Etkin A, 2011, TRENDS COGN SCI, V15, P85, DOI 10.1016/j.tics.2010.11.004
   Feldker K, 2016, HUM BRAIN MAPP, V37, P4439, DOI 10.1002/hbm.23320
   Genovese CR, 2002, NEUROIMAGE, V15, P870, DOI 10.1006/nimg.2001.1037
   Goossens L, 2007, PSYCHIAT RES-NEUROIM, V155, P113, DOI 10.1016/j.pscychresns.2006.12.005
   HALMAGYI GM, 1988, ARCH NEUROL-CHICAGO, V45, P737, DOI 10.1001/archneur.1988.00520310043015
   Heitmann CY, 2016, HUM BRAIN MAPP, V37, P1559, DOI 10.1002/hbm.23120
   Holmberg J, 2005, ACTA OTO-LARYNGOL, V125, P270, DOI 10.1080/00016480410023001
   Holmberg J, 2003, NEUROREPORT, V14, P1007, DOI 10.1097/01.wnr.0000070191.28954.a5
   Holmberg J, 2009, J NEUROL, V256, P1258, DOI 10.1007/s00415-009-5110-x
   Indovina I, 2015, FRONT BEHAV NEUROSCI, V9, P0, DOI 10.3389/fnbeh.2015.00334
   Indovina I, 2014, J PSYCHOSOM RES, V77, P391, DOI 10.1016/j.jpsychores.2014.09.005
   JACOB RG, 1993, J PSYCHOPATHOL BEHAV, V15, P299, DOI 10.1007/BF00965035
   Khalsa SS, 2009, NAT NEUROSCI, V12, P1494, DOI 10.1038/nn.2411
   Lahmann C, 2015, J NEUROL NEUROSUR PS, V86, P302, DOI 10.1136/jnnp-2014-307601
   Lemogne C, 2009, SOC COGN AFFECT NEUR, V4, P305, DOI 10.1093/scan/nsp008
   Levy BJ, 2011, ANN NY ACAD SCI, V1224, P40, DOI 10.1111/j.1749-6632.2011.05958.x
   Mather G, 2008, TRENDS COGN SCI, V12, P481, DOI 10.1016/j.tics.2008.09.002
   Morton SM, 2004, NEUROSCIENTIST, V10, P247, DOI 10.1177/1073858404263517
   Obermann M, 2015, J NEUROL, V262, P2083, DOI 10.1007/s00415-015-7803-7
   Onat S, 2015, NAT NEUROSCI, V18, P1811, DOI 10.1038/nn.4166
   Palomero-Gallagher N, 2015, NEUROIMAGE, V115, P177, DOI 10.1016/j.neuroimage.2015.04.053
   Querner V, 2000, NEUROSCI LETT, V285, P21, DOI 10.1016/S0304-3940(00)01008-9
   Querner V, 2002, EXP BRAIN RES, V143, P269, DOI 10.1007/s00221-001-0955-y
   Riccelli R, 2017, FRONT NEUROL, V8, P0, DOI 10.3389/fneur.2017.00529
   Riccelli R, 2017, HUM BRAIN MAPP, V38, P715, DOI 10.1002/hbm.23411
   Schniepp R, 2014, J NEUROL, V261, P738, DOI 10.1007/s00415-014-7259-1
   Schuck NW, 2016, NEURON, V91, P1402, DOI 10.1016/j.neuron.2016.08.019
   Staab JP, 2014, J PSYCHOSOM RES, V76, P80, DOI 10.1016/j.jpsychores.2013.11.008
   Staab Jeffrey P, 2012, CONTINUUM (MINNEAP MINN), V18, P1118, DOI 10.1212/01.CON.0000421622.56525.58
   Staab JP, 2005, ARCH OTOLARYNGOL, V131, P675, DOI 10.1001/archotol.131.8.675
   Tschan R, 2011, J NEUROL, V258, P104, DOI 10.1007/s00415-010-5697-y
   Van Ombergen A, 2017, NEUROIMAGE-CLIN, V14, P538, DOI 10.1016/j.nicl.2017.02.020
   Wilke M, 2012, NEUROIMAGE, V59, P2062, DOI 10.1016/j.neuroimage.2011.10.043
   Wuehr M, 2017, NEUROLOGY, V88, P284, DOI 10.1212/WNL.0000000000003516
   Wuehr M, 2014, PHYSIOL REP, V2, P0, DOI 10.1002/phy2.232
   Yardley L, 2000, OTOLARYNG CLIN N AM, V33, P603, DOI 10.1016/S0030-6665(05)70229-2
NR 56
TC 26
Z9 30
U1 0
U2 4
PU WILEY
PI HOBOKEN
PA 111 RIVER ST, HOBOKEN 07030-5774, NJ USA
SN 2328-9503
EI 
J9 ANN CLIN TRANSL NEUR
JI Ann. Clin. Transl. Neurol.
PD JUN 15
PY 2018
VL 5
IS 6
BP 717
EP 729
DI 10.1002/acn3.570
PG 13
WC Clinical Neurology; Neurosciences
SC Neurosciences & Neurology
GA GI4NY
UT WOS:000434349700006
PM 29928655
DA 2025-12-18
ER

PT J
AU Gordon, CR
   Tamir, R
   Furas, R
   Klein, C
   Roth, R
AF Gordon, C. R.
   Tamir, R.
   Furas, R.
   Klein, C.
   Roth, R.
TI A pilot study of a novel specs for chronic dizziness
SO ACTA NEUROLOGICA SCANDINAVICA
LA English
DT Article
DE dizziness; specs; treatment; vertigo; vestibular
ID phobic postural vertigo; chronic subjective dizziness; vestibular disorders; perceptual dizziness; follow-up; anxiety; therapy; classification; inventory; humans
AB ObjectiveA pilot study to assess the efficacy and safety of a novel specs device developed to alleviate chronic dizziness using eyeglasses with referential marks fixed on the lenses. Materials and methodsForty patients with stable symptoms of chronic dizziness for more than 3months participated in a 4-week, double-blind, randomized treatment with Active-Specs or Sham-Specs. Efficacy was assessed using validated semiquantitative scales and questionnaires of vertigo, dizziness and anxiety. Safety evaluation included monitoring of any adverse event. ResultsThirty-six participants were included in the efficacy analysis, 18 in each group. Twelve of 18 subjects (67%) treated with Active-Specs reported substantial improvement of symptoms compared to six (33%) with Sham-Specs showing a significant improvement on Clinical Global Impressions scale (P=.017). The Active-Specs group showed significant reduction in the Vertigo Visual Analogue Scale (P=.017) and a nonsignificant but consistent trend of improvement measured by the Dizziness Handicap Inventory and Beck Anxiety Inventory. There were no adverse events related to the treatment. ConclusionsThis novel specs device seems to be a safe and promising novel treatment for chronic dizziness. We hypothesize that marks in specific zones of the peripheral visual field could strengthen information of real head motion counteracting the mismatch sensory and locomotor information causing chronic dizziness. The results of this pilot study should be followed up by additional studies aimed at confirming the present encouraging findings.
C1 [Gordon, C. R.; Klein, C.] Meir Med Ctr, Dept Neurol, Kefar Sava, Israel.
   [Gordon, C. R.; Klein, C.] Tel Aviv Univ, Sackler Fac Med, Tel Aviv, Israel.
   [Gordon, C. R.] Tel Aviv Univ, Sagol Sch Neurosci, Tel Aviv, Israel.
   [Tamir, R.; Furas, R.] Meir Med Ctr, Dept Phys Therapy, Kefar Sava, Israel.
   [Roth, R.] SpotOn Therapeut Ltd, Tel Aviv, Israel.
C3 Tel Aviv University; Sackler Faculty of Medicine; Tel Aviv University; Sackler Faculty of Medicine; Tel Aviv University; Tel Aviv University; Sackler Faculty of Medicine
RP Gordon, CR (corresponding author), Meir Med Ctr, Dept Neurol, Kefar Sava, Israel.
EM cgordon@post.tau.ac.il
CR Balaban CD, 2001, J ANXIETY DISORD, V15, P27, DOI 10.1016/S0887-6185(00)00041-4
   BECK AT, 1988, J CONSULT CLIN PSYCH, V56, P893, DOI 10.1037/0022-006X.56.6.893
   Berg KO, 2002, CAN J PUBLIC HLTH S2, V83, P7
   Bisdorff A, 2009, J VESTIBUL RES-EQUIL, V19, P1, DOI 10.3233/VES-2009-0343
   Carmona JE, 2009, PSYCHOL BULL, V135, P286, DOI 10.1037/a0014825
   Cohen HS, 2008, J VESTIBUL RES-EQUIL, V18, P295
   Cousins S, 2014, PLOS ONE, V9, P0, DOI 10.1371/journal.pone.0105426
   Dieterich M, 2017, CURR OPIN NEUROL, V30, P107, DOI 10.1097/WCO.0000000000000417
   Edelman S, 2012, AM J OTOLARYNG, V33, P395, DOI 10.1016/j.amjoto.2011.10.009
   Eulenburg PZ, 2010, ANN NEUROL, V68, P241, DOI 10.1002/ana.22063
   Guerraz M, 2001, BRAIN, V124, P1646, DOI 10.1093/brain/124.8.1646
   Guy W, 1976, CLINICAL GLOBAL IMPRESSION SCALE, V338, P218
   Han BI, 2011, J CLIN NEUROL, V7, P184, DOI 10.3988/jcn.2011.7.4.184
   Holmberg J, 2007, J NEUROL, V254, P1189, DOI 10.1007/s00415-007-0499-6
   Holmberg J, 2009, J NEUROL, V256, P1258, DOI 10.1007/s00415-009-5110-x
   Hüfner K, 2007, HIPPOCAMPUS, V17, P471, DOI 10.1002/hipo.20283
   Huppert D, 2005, J NEUROL, V252, P564, DOI 10.1007/s00415-005-0699-x
   Indovina I, 2015, FRONT BEHAV NEUROSCI, V9, P0, DOI 10.3389/fnbeh.2015.00334
   Jacob RG, 2009, J NEUROL NEUROSUR PS, V80, P74, DOI 10.1136/jnnp.2007.136432
   JACOBSON GP, 1990, ARCH OTOLARYNGOL, V116, P424
   Lancaster GA, 2004, J EVAL CLIN PRACT, V10, P307, DOI 10.1111/j..2002.384.doc.x
   Pavlou M, 2013, NEUROREHAB NEURAL RE, V27, P208, DOI 10.1177/1545968312461715
   POWELL LE, 1995, J GERONTOL A-BIOL, V50, PM28, DOI 10.1093/gerona/50A.1.M28
   Querner V, 2000, NEUROSCI LETT, V285, P21, DOI 10.1016/S0304-3940(00)01008-9
   Schmid G, 2011, J NEUROL NEUROSUR PS, V82, P601, DOI 10.1136/jnnp.2010.237388
   Schniepp R, 2013, FRONT NEUROL, V4, P0, DOI 10.3389/fneur.2013.00115
   Shefer S, 2015, BEHAV BRAIN RES, V276, P76, DOI 10.1016/j.bbr.2014.06.046
   Shefer S, 2010, BRAIN RES, V1317, P157, DOI 10.1016/j.brainres.2009.12.059
   SHELHAMER M, 1994, EXP BRAIN RES, V100, P328
   Staab JP, 2017, J VESTIBUL RES-EQUIL, V27, P191, DOI 10.3233/VES-170622
   Staab Jeffrey P, 2012, CONTINUUM (MINNEAP MINN), V18, P1118, DOI 10.1212/01.CON.0000421622.56525.58
   Staab JP, 2005, ARCH OTOLARYNGOL, V131, P675, DOI 10.1001/archotol.131.8.675
   Thompson KJ, 2015, J VESTIBUL RES-EQUIL, V25, P97, DOI 10.3233/VES-150551
   WEWERS ME, 1990, RES NURS HEALTH, V13, P227, DOI 10.1002/nur.4770130405
   Wuehr M, 2013, J NEUROL, V260, P1314, DOI 10.1007/s00415-012-6797-7
   Yu HH, 2012, CURR BIOL, V22, P1351, DOI 10.1016/j.cub.2012.05.029
   Zheng YJ, 2012, MATH PROBL ENG, V2012, P0, DOI 10.3389/fneur.2012.00020
NR 37
TC 3
Z9 4
U1 1
U2 9
PU WILEY
PI HOBOKEN
PA 111 RIVER ST, HOBOKEN 07030-5774, NJ USA
SN 0001-6314
EI 1600-0404
J9 ACTA NEUROL SCAND
JI Acta Neurol. Scand.
PD OCT 15
PY 2018
VL 138
IS 4
BP 344
EP 351
DI 10.1111/ane.12968
PG 8
WC Clinical Neurology
SC Neurosciences & Neurology
GA GS8BK
UT WOS:000443931400012
PM 29862507
DA 2025-12-18
ER

PT J
AU Popkirov, S
   Stone, J
   Holle-Lee, D
AF Popkirov, Stoyan
   Stone, Jon
   Holle-Lee, Dagny
TI Treatment of Persistent Postural-Perceptual Dizziness (PPPD) and Related Disorders
SO CURRENT TREATMENT OPTIONS IN NEUROLOGY
LA English
DT Review
DE Phobic postural vertigo; Chronic subjective dizziness; Persistent postural-perceptual dizziness; Vestibular rehabilitation; Cognitive-behavioral therapy; Functional neurological disorder
ID chronic subjective dizziness; cognitive-behavioral therapy; randomized controlled-trial; follow-up; vertigo; rehabilitation; handicaps; symptoms; protocol; anxiety
AB Purpose of review Persistent postural-perceptual dizziness (PPPD) is a newly defined disorder of functional dizziness that in the International Classification of Diseases in its 11th revision (ICD-11) supersedes phobic postural vertigo and chronic subjective dizziness. Despite efforts to unify the diagnosis of functional (somatoform) dizziness, patients will present with a variety of triggers, perpetuating factors, and comorbidities, requiring individualized treatment. This article will review different treatment strategies for this common functional neurological disorder and provide practical recommendations for tailored therapy. Recent findings An emerging understanding of the underlying pathophysiology that considers vestibular, postural, cognitive, and emotional aspects can enable patients to profit from vestibular rehabilitation, as well as cognitive-behavioral therapy (CBT). Crucially, approaches from CBT should inform and augment physiotherapeutic techniques, and, on the other hand, vestibular exercises or relaxation techniques can be integrated into CBT programs. Antidepressant medication might further facilitate rehabilitation, though the mechanisms are yet to be elucidated, and the level of evidence is low. Summary In PPPD and related disorders, vestibular rehabilitation combined with CBT, and possibly supported by medication, can help patients escape a cycle of maladaptive balance control, recalibrate vestibular systems, and regain independence in everyday life.
C1 [Popkirov, Stoyan] Ruhr Univ Bochum, Univ Hosp Knappschaftskrankenhaus Bochum, Dept Neurol, Bochum, Germany.
   [Stone, Jon] Univ Edinburgh, Western Gen Hosp, Ctr Clin Brain Sci, Edinburgh, Midlothian, Scotland.
   [Holle-Lee, Dagny] Univ Duisburg Essen, Dizziness & Vertigo Ctr Essen, Essen, Germany.
   [Holle-Lee, Dagny] Univ Duisburg Essen, Dept Neurol, Essen, Germany.
C3 Ruhr University Bochum; University of Edinburgh; University of Duisburg Essen; University of Duisburg Essen
RP Popkirov, S (corresponding author), Ruhr Univ Bochum, Univ Hosp Knappschaftskrankenhaus Bochum, Dept Neurol, Bochum, Germany.
EM popkirov@gmail.com
FU NHS Scotland NRS Career Fellowship
CR Best C, 2015, BEHAV NEUROL, V2015, P0, DOI 10.1155/2015/456850
   BRANDT T, 1994, J NEUROL, V241, P191, DOI 10.1007/BF00863767
   Dieterich M, 2016, HAND CLINIC, V139, P447, DOI 10.1016/B978-0-12-801772-2.00037-0
   Dieterich M, 2017, CURR OPIN NEUROL, V30, P107, DOI 10.1097/WCO.0000000000000417
   Edelman S, 2012, AM J OTOLARYNG, V33, P395, DOI 10.1016/j.amjoto.2011.10.009
   Eren OE, 2018, J NEUROL, V265, P63, DOI 10.1007/s00415-018-8894-8
   Goto F, 2012, J PSYCHOSOM RES, V72, P410, DOI 10.1016/j.jpsychores.2012.01.017
   Goto Fumiyuki, 2008, CASES J, V1, P189, DOI 10.1186/1757-1626-1-189
   Holle D, 2015, PLOS ONE, V10, P0, DOI 10.1371/journal.pone.0142468
   Holmberg J, 2006, J NEUROL, V253, P500, DOI 10.1007/s00415-005-0050-6
   Holmberg J, 2007, J NEUROL, V254, P1189, DOI 10.1007/s00415-007-0499-6
   Horii A, 2004, OTOL NEUROTOL, V25, P536, DOI 10.1097/00129492-200407000-00022
   Horii A, 2007, J VESTIBUL RES-EQUIL, V17, P1
   Horii A, 2016, J VESTIBUL RES-EQUIL, V26, P335, DOI 10.3233/VES-160582
   Huppert D, 2005, J NEUROL, V252, P564, DOI 10.1007/s00415-005-0699-x
   Jacob RG, 2001, J ANXIETY DISORD, V15, P131, DOI 10.1016/S0887-6185(00)00047-5
   Jordbru AA, 2014, J REHABIL MED, V46, P181, DOI 10.2340/16501977-1246
   Lahmann C, 2015, J NEUROL, V262, P1867, DOI 10.1007/s00415-015-7784-6
   Mahoney AEJ, 2013, AM J OTOLARYNG, V34, P115, DOI 10.1016/j.amjoto.2012.09.013
   Morisod B, 2017, J VESTIBUL RES-EQUIL, V27, P305, DOI 10.3233/VES-170628
   Nielsen G, 2015, J NEUROL NEUROSUR PS, V86, P1113, DOI 10.1136/jnnp-2014-309255
   Obermann M, 2015, J NEUROL, V262, P2083, DOI 10.1007/s00415-015-7803-7
   Palm U, 2019, EUR ARCH PSY CLIN N, V269, P269, DOI 10.1007/s00406-018-0894-2
   Pavlou M, 2004, J NEUROL, V251, P983, DOI 10.1007/s00415-004-0476-2
   Popkirov Stoyan, 2018, PRACT NEUROL, V18, P5, DOI 10.1136/practneurol-2017-001809
   RASCOL O, 1995, DRUGS, V50, P777, DOI 10.2165/00003495-199550050-00002
   Staab JP, 2017, J VESTIBUL RES-EQUIL, V27, P191, DOI 10.3233/VES-170622
   Staab Jeffrey P, 2012, CONTINUUM (MINNEAP MINN), V18, P1118, DOI 10.1212/01.CON.0000421622.56525.58
   Staab JP, 2011, J VESTIBUL RES-EQUIL, V21, P331, DOI 10.3233/VES-2011-0426
   Staab JP, 2011, NEUROREHABILITATION, V29, P179, DOI 10.3233/NRE-2011-0693
   Staab JP, 2005, ARCH OTOLARYNGOL, V131, P675, DOI 10.1001/archotol.131.8.675
   Staab JP, 2004, LARYNGOSCOPE, V114, P1637, DOI 10.1097/00005537-200409000-00025
   Staab JP, 2002, ARCH OTOLARYNGOL, V128, P554, DOI 10.1001/archotol.128.5.554
   Stone J, 2016, HAND CLINIC, V139, P543, DOI 10.1016/B978-0-12-801772-2.00044-8
   Stone Jon, 2016, PRACT NEUROL, V16, P7, DOI 10.1136/practneurol-2015-001241
   Stone J, 2012, NEUROLOGY, V79, P282, DOI 10.1212/WNL.0b013e31825fdf63
   Thompson KJ, 2015, J VESTIBUL RES-EQUIL, V25, P97, DOI 10.3233/VES-150551
   Tschan R, 2012, PSYCHOTHER PSYCH MED, V62, P111, DOI 10.1055/s-0032-1304575
   Whalley MG, 2017, COGN BEHAV PRACT, V24, P72, DOI 10.1016/j.cbpra.2016.03.003
   Whitney SL, 2016, HAND CLINIC, V137, P187, DOI 10.1016/B978-0-444-63437-5.00013-3
   Wurthmann S, 2017, J PSYCHOSOM RES, V103, P95, DOI 10.1016/j.jpsychores.2017.10.007
   Yu YC, 2018, BIOMED RES INT, V2018, P0, DOI 10.1155/2018/8518631
NR 42
TC 73
Z9 95
U1 4
U2 46
PU CURRENT MEDICINE GROUP
PI PHILADELPHIA
PA 400 MARKET STREET, STE 700, PHILADELPHIA, PA 19106 USA
SN 1092-8480
EI 1534-3138
J9 CURR TREAT OPTION NE
JI Curr. Treat. Options Neurol.
PD DEC 15
PY 2018
VL 20
IS 12
BP 
EP 
DI 10.1007/s11940-018-0535-0
PG 11
WC Clinical Neurology
SC Neurosciences & Neurology
GA GY2WC
UT WOS:000448404000001
PM 30315375
DA 2025-12-18
ER

PT J
AU Cha, YH
   Cui, YY
   Baloh, RW
AF Cha, Yoon-Hee
   Cui, Yong Yan
   Baloh, Robert W.
TI Comprehensive Clinical Profile of Mal De Debarquement Syndrome
SO FRONTIERS IN NEUROLOGY
LA English
DT Article
DE Mal de Debarquement Syndrome; rocking vertigo; persistent postural perceptual dizziness; clinical spectrum; therapeutics
ID transcranial magnetic stimulation; quality standards subcommittee; generalized anxiety; american-academy; prevalence; dizziness; vertigo; depression; disorder; connectivity
AB Background: There has been increasing awareness that post-motion triggered rocking self-vertigo can last for months or years, a disorder known as Mal de Debarquement Syndrome (MdDS). A similar feeling of oscillating self-motion can occur without a motion trigger in some individuals, leading to controversy about whether motion triggered (MT) and non-motion triggered (non-MT) symptoms ultimately represent the same disorder. Recognizing the similarities and differences between MT and non-MT MdDS can prevent unnecessary diagnostic testing and lead to earlier and more effective treatments. Methods: Standardized questionnaire assessment and follow-up interviews of individuals with persistent MT or non-MT MdDS (>1 month) examined at a University Dizziness Clinic. Findings: Questionnaires were available on 80 individuals with persistent MT MdDS and 42 with non-MT MdDS. Sex distribution (81% female) and age of onset (mean 43.4 +/- 12.2 years MT; 42.1 +/- 15.2 years non-MT) were comparable between MT and non-MT MdDS (p > 0.05). Mean duration of illness was significantly longer in the non-MT group (82.8 +/- 64.2 months) than the MT group (35.4 +/- 46.4 months) (p < 0.001). There was no correlation between trigger type and age of onset or duration of illness for MT MdDS. Improvement with re-exposure to motion (driving) was typical for both (MT = 89%, non-MT = 64%), but non-MT individuals more frequently had symptoms exacerbated with motion (MT = 0%; non-MT = 10%). Peri-menstrual and menstrual worsening of symptoms was typical in both MT and non-MT MdDS (each 71%). Both MT and non-MT MdDS exhibited a higher population baseline prevalence of migraine (23% and 38%, respectively). Benzodiazepines and SSRI/SNRIs were helpful in both subtypes of MdDS (>50% individuals with a positive response). Physical therapy was modestly helpful in the MT (56%) subtype but not in non-MT (15%). Vestibular therapy made as many individuals worse as better in MT and none improved in the non-MT group. Conclusion: General demographic characteristics and exacerbating factors are similar in MT and non-MT MdDS, but there are differences in the duration of illness, effect of motion on symptoms, and response to therapy. Recognizing clinical features of MdDS subtypes may allow for better tailoring of therapy and potentially serve as classification criteria for new clinical designations.
C1 [Cha, Yoon-Hee] Laureate Inst Brain Res, Tulsa, OK 74136 USA.
   [Cha, Yoon-Hee] Univ Tulsa, Sch Community Med, Tulsa, OK 74104 USA.
   [Cui, Yong Yan] Columbia Med Ctr, Dept Internal Med, New York, NY USA.
   [Baloh, Robert W.] Univ Calif Los Angeles, David Geffen Sch Med, Dept Neurol, Los Angeles, CA 90095 USA.
C3 Laureate Institute for Brain Research, Inc.; University of Tulsa; Columbia University; University of California System; University of California Los Angeles; University of California Los Angeles Medical Center; David Geffen School of Medicine at UCLA
RP Cha, YH (corresponding author), Laureate Inst Brain Res, Tulsa, OK 74136 USA.; Cha, YH (corresponding author), Univ Tulsa, Sch Community Med, Tulsa, OK 74104 USA.
EM ycha@laureateinstitute.oro
FU MdDS Balance Disorders Foundation; Springbank Foundation; NIH-NIDCD [R03-DC010451]; NSF EPSCor RII Track-2 [1539068]; NIH-NIHGMS [P20GM121312]
CR [Anonymous], 2009, J INDIAN MED ASSOC, V107, P403, DOI 10.1001/JAMA.2013.281053
   Arroll MA, 2016, J HEALTH PSYCHOL, V21, P1339, DOI 10.1177/1359105314553046
   Balaban CD, 2001, J ANXIETY DISORD, V15, P53, DOI 10.1016/S0887-6185(00)00042-6
   Banzi R, 2015, COCHRANE DB SYST REV, V0, P0, DOI DOI 10.1002/14651858.CD002919.pub3
   Best C, 2009, NEUROSCIENCE, V164, P1579, DOI 10.1016/j.neuroscience.2009.09.034
   Bisdorff A, 2009, J VESTIBUL RES-EQUIL, V19, P1, DOI 10.3233/VES-2009-0343
   BROWN JJ, 1987, AM J OTOLARYNG, V8, P219, DOI 10.1016/S0196-0709(87)80007-8
   Cha YH, 2008, J NEUROL, V255, P1038, DOI 10.1007/s00415-008-0837-3
   Cha YH, 2016, BRAIN STIMUL, V9, P539, DOI 10.1016/j.brs.2016.03.016
   Cha YH, 2015, ANN NY ACAD SCI, V1343, P63, DOI 10.1111/nyas.12701
   Cha YH, 2013, CEPHALALGIA, V33, P1160, DOI 10.1177/0333102413487999
   Cha YH, 2012, PLOS ONE, V7, P0, DOI 10.1371/journal.pone.0049560
   Cha YH, 2013, OTOL NEUROTOL, V34, P175, DOI 10.1097/MAO.0b013e318278bf7c
   Cha Yoon-Hee, 2012, CONTINUUM (MINNEAP MINN), V18, P1142, DOI 10.1212/01.CON.0000421623.56525.11
   Cha YH, 2010, SEMIN NEUROL, V30, P167, DOI 10.1055/s-0030-1249225
   Cha YH, 2009, SEMIN NEUROL, V29, P520, DOI 10.1055/s-0029-1241038
   Cohen H, 1996, ANN NY ACAD SCI, V781, P598, DOI 10.1111/j.1749-6632.1996.tb15734.x
   Dai MJ, 2017, FRONT NEUROL, V8, P0, DOI 10.3389/fneur.2017.00175
   Dai MJ, 2014, FRONT NEUROL, V5, P0, DOI 10.3389/fneur.2014.00124
   Dieterich M, 2017, CURR OPIN NEUROL, V30, P107, DOI 10.1097/WCO.0000000000000417
   Ding L, 2014, IEEE T BIO-MED ENG, V61, P2070, DOI 10.1109/TBME.2014.2313575
   Etkin A, 2011, AM J PSYCHIAT, V168, P968, DOI 10.1176/appi.ajp.2011.10091290
   Fife TD, 2008, NEUROLOGY, V70, P2067, DOI 10.1212/01.wnl.0000313378.77444.ac
   Furman JM, 2005, J NEUROL NEUROSUR PS, V76, P1, DOI 10.1136/jnnp.2004.048926
   Ghavami Y, 2017, LARYNGOSCOPE, V127, P1670, DOI 10.1002/lary.26299
   Golding JF, 2016, HAND CLINIC, V137, P371, DOI 10.1016/B978-0-444-63437-5.00027-3
   GORDON CR, 1995, J VESTIBUL RES-EQUIL, V5, P363, DOI 10.1016/0957-4271(95)00005-Z
   Hain TC, 2016, HAND CLINIC, V137, P391, DOI 10.1016/B978-0-444-63437-5.00028-5
   Hain TC, 1999, ARCH OTOLARYNGOL, V125, P615, DOI 10.1001/archotol.125.6.615
   Irwin JA, 1881, LANCETT, Vii, P907, DOI 10.1016/S0140-6736(02)38129-7
   Jönsson R, 2004, J VESTIBUL RES-EQUIL, V14, P47
   Lempert T, 2012, J VESTIBUL RES-EQUIL, V22, P167, DOI 10.3233/VES-2012-0453
   Liao C, 2012, NEUROSCIENCE, V201, P231, DOI 10.1016/j.neuroscience.2011.10.053
   Macke A, 2012, J NEUROL, V259, P1326, DOI 10.1007/s00415-011-6349-6
   MCMANUS IC, 1991, CIBA F SYMP, V162, P251
   Mucci V, 2018, J NEUROL, V265, P486, DOI 10.1007/s00415-017-8725-3
   Nachum Z, 2004, LARYNGOSCOPE, V114, P581, DOI 10.1097/00005537-200403000-00036
   Olesen J, 2018, CEPHALALGIA, V38, P1, DOI 10.1177/0333102417738202
   Paillard AC, 2013, J VESTIBUL RES-EQUIL, V23, P203, DOI 10.3233/VES-130501
   Richards D, 2011, CLIN PSYCHOL REV, V31, P1117, DOI 10.1016/j.cpr.2011.07.004
   Silberstein SD, 2012, NEUROLOGY, V78, P1337, DOI 10.1212/WNL.0b013e3182535d20
   Staab JP, 2007, ARCH OTOLARYNGOL, V133, P170, DOI 10.1001/archotol.133.2.170
   Stoffregen TA, 2013, PLOS ONE, V8, P0, DOI 10.1371/journal.pone.0066949
   Strupp Michael, 2009, ANN N Y ACAD SCI, V1164, Pxi, DOI 10.1111/j.1749-6632.2009.04922.x
   Victor TW, 2010, CEPHALALGIA, V30, P1065, DOI 10.1177/0333102409355601
   Whittle J, 1689, EXACT DIARY LATE EXP, V0, P0
   Wittchen HU, 2002, DEPRESS ANXIETY, V16, P162, DOI 10.1002/da.10065
   Yuan H, 2017, BRAIN CONNECT, V7, P617, DOI 10.1089/brain.2017.0514
   ZIGMOND AS, 1983, ACTA PSYCHIAT SCAND, V67, P361, DOI 10.1111/j.1600-0447.1983.tb09716.x
NR 49
TC 38
Z9 41
U1 0
U2 11
PU FRONTIERS MEDIA SA
PI LAUSANNE
PA AVENUE DU TRIBUNAL FEDERAL 34, LAUSANNE, CH-1015, SWITZERLAND
SN 1664-2295
EI 
J9 FRONT NEUROL
JI Front. Neurol.
PD MAY 7
PY 2018
VL 9
IS 
BP 
EP 
DI 10.3389/fneur.2018.00261
PG 10
WC Clinical Neurology; Neurosciences
SC Neurosciences & Neurology
GA GE8WL
UT WOS:000431511800001
PM 29867709
DA 2025-12-18
ER

PT J
AU Passamonti, L
   Riccelli, R
   Lacquaniti, F
   Staab, JP
   Indovina, I
AF Passamonti, Luca
   Riccelli, Roberta
   Lacquaniti, Francesco
   Staab, Jeffrey P.
   Indovina, Iole
TI Brain responses to virtual reality visual motion stimulation are affected by neurotic personality traits in patients with persistent postural-perceptual dizziness
SO JOURNAL OF VESTIBULAR RESEARCH-EQUILIBRIUM & ORIENTATION
LA English
DT Article
DE Rollercoaster simulation; vestibular; visual motion stimulation; fMRI; persistent postural-perceptual dizziness
ID chronic subjective dizziness; simulated self-motion; vestibular neuritis; gravity; sensitivity; egomotion; vertigo
AB OBJECTIVE: Persistent postural perceptual dizziness (PPPD) is a common vestibular disorder of persistent dizziness and unsteadiness, exacerbated by upright posture, self-motion, and exposure to complex or moving visual stimuli. Previous functional magnetic resonance imaging (fMRI) studies found dysfunctional activity in the visual-vestibular cortices in patients with PPPD. Clinical studies showed that the anxiety-related personality traits of neuroticism and introversion may predispose individuals to PPPD. However, the effects of these traits on brain function in patients with PPPD versus healthy controls (HCs) have not been studied. METHODS: To investigate potential differential effects of neuroticism and introversion on functioning of their visuo-vestibular networks, 15 patients with PPPD and 15 HCs matched for demographics and motion sickness susceptibility underwent fMRI during virtual reality simulation of a rollercoaster ride in vertical and horizontal directions. RESULTS: Neuroticism positively correlated with activity in the inferior frontal gyrus (IFg), and enhanced connectivity between the IFg and occipital regions in patients with PPPD relative to HCs during vertical versus horizontal motion comparison. CONCLUSIONS: In patients with PPPD, neuroticism increased the activity and connectivity of neural networks that mediate attention to visual motion cues during vertical motion. This mechanism may mediate visual control of balance in neurotic patients with PPPD.
C1 [Passamonti, Luca] Univ Cambridge, Dept Clin Neurosci, Cambridge, England.
   [Passamonti, Luca] CNR, Inst Bioimaging & Mol Physiol, Milan, Italy.
   [Riccelli, Roberta] CNR, Inst Bioimaging & Mol Physiol, Catanzaro, Italy.
   [Lacquaniti, Francesco; Indovina, Iole] IRCCS Santa Lucia Fdn, Lab Neuromotor Physiol, Rome, Italy.
   [Lacquaniti, Francesco] Univ Roma Tor Vergata, Ctr Space BioMed, Rome, Italy.
   [Staab, Jeffrey P.] Mayo Clin, Dept Psychiat & Psychol & Otorhinolalyngol Head &, Rochester, MN USA.
   [Indovina, Iole] St Camillus Int Univ Hlth Sci, Via St Alessandro 8, I-00131 Rome, Italy.
C3 University of Cambridge; Consiglio Nazionale delle Ricerche (CNR); Consiglio Nazionale delle Ricerche (CNR); IRCCS Santa Lucia; University of Rome Tor Vergata; Mayo Clinic
RP Indovina, I (corresponding author), St Camillus Int Univ Hlth Sci, Via St Alessandro 8, I-00131 Rome, Italy.
EM i.indovina@hsantalucia.it
FU Italian Ministry of Health [PE-2013-02355372]; Italian Ministry of Education, Universities and Research [PRIN 2010MEFNF7_002]; Italian Space Agency [I/006/06/0]; Medical Research Council (MRC) at the University of Cambridge, UK [MR/P01271X/1]; MRC [MR/P01271X/1] Funding Source: UKRI; Medical Research Council [MR/P01271X/1] Funding Source: researchfish
CR Adkin AL, 2000, GAIT POSTURE, V12, P87, DOI 10.1016/S0966-6362(00)00057-6
   Balestrucci P, 2017, EXP BRAIN RES, V235, P1999, DOI 10.1007/s00221-017-4942-3
   Cardin V, 2010, CEREB CORTEX, V20, P1964, DOI 10.1093/cercor/bhp268
   Carpenter MG, 1999, J VESTIBUL RES-EQUIL, V9, P277
   Chiarella G, 2016, J VESTIBUL RES-EQUIL, V26, P403, DOI 10.3233/VES-160590
   Costa PT, 1997, J PERS ASSESS, V68, P86, DOI 10.1207/s15327752jpa6801_7
   Cousins S, 2017, ANN CLIN TRANSL NEUR, V4, P340, DOI 10.1002/acn3.386
   Cousins S, 2014, PLOS ONE, V9, P0, DOI 10.1371/journal.pone.0105426
   Dieterich M, 2016, HAND CLINIC, V139, P447, DOI 10.1016/B978-0-12-801772-2.00037-0
   Dieterich M, 2017, CURR OPIN NEUROL, V30, P107, DOI 10.1097/WCO.0000000000000417
   Edwards MJ, 2012, BRAIN, V135, P3495, DOI 10.1093/brain/aws129
   Fan LZ, 2016, CEREB CORTEX, V26, P3508, DOI 10.1093/cercor/bhw157
   Golding JF, 1998, BRAIN RES BULL, V47, P507, DOI 10.1016/S0361-9230(98)00091-4
   Indovina I, 2007, CEREB CORTEX, V17, P1701, DOI 10.1093/cercor/bhl081
   Indovina I, 2016, NEUROIMAGE, V142, P512, DOI 10.1016/j.neuroimage.2016.07.008
   Indovina I, 2015, FRONT BEHAV NEUROSCI, V9, P0, DOI 10.3389/fnbeh.2015.00334
   Indovina I, 2015, EXP BRAIN RES, V233, P2365, DOI 10.1007/s00221-015-4306-9
   Indovina I, 2014, J PSYCHOSOM RES, V77, P391, DOI 10.1016/j.jpsychores.2014.09.005
   Indovina I, 2013, EXP BRAIN RES, V229, P579, DOI 10.1007/s00221-013-3620-3
   Indovina I, 2013, NEUROIMAGE, V71, P114, DOI 10.1016/j.neuroimage.2013.01.005
   Kroenke K, 2001, J GEN INTERN MED, V16, P606, DOI 10.1046/j.1525-1497.2001.016009606.x
   Lee JO, 2018, HUM BRAIN MAPP, V39, P3340, DOI 10.1002/hbm.24080
   Nee DE, 2013, CEREB CORTEX, V23, P264, DOI 10.1093/cercor/bhs007
   Nigro S, 2019, BRAIN IMAGING BEHAV, V13, P798, DOI 10.1007/s11682-018-9900-6
   Ödman M, 2008, ACTA OTO-LARYNGOL, V128, P1085, DOI 10.1080/00016480701805455
   Patel M, 2016, OTOL NEUROTOL, V37, P179, DOI 10.1097/MAO.0000000000000949
   Popkirov Stoyan, 2018, PRACT NEUROL, V18, P5, DOI 10.1136/practneurol-2017-001809
   Power JD, 2012, NEUROIMAGE, V59, P2142, DOI 10.1016/j.neuroimage.2011.10.018
   Riccelli R, 2017, FRONT NEUROL, V8, P0, DOI 10.3389/fneur.2017.00529
   Riccelli R, 2017, HUM BRAIN MAPP, V38, P715, DOI 10.1002/hbm.23411
   Schniepp R, 2014, J NEUROL, V261, P738, DOI 10.1007/s00415-014-7259-1
   Seemungal Barry M, 2018, PRACT NEUROL, V18, P3, DOI 10.1136/practneurol-2017-001817
   Song XW, 2011, PLOS ONE, V6, P0, DOI 10.1371/journal.pone.0025031
   Spitzer RL, 2006, ARCH INTERN MED, V166, P1092, DOI 10.1001/archinte.166.10.1092
   Staab JP, 2016, HAND CLINIC, V137, P341, DOI 10.1016/B978-0-444-63437-5.00024-8
   Staab JP, 2007, ARCH OTOLARYNGOL, V133, P170, DOI 10.1001/archotol.133.2.170
   Staab JP, 2017, J VESTIBUL RES-EQUIL, V27, P191, DOI 10.3233/VES-170622
   Staab JP, 2014, J PSYCHOSOM RES, V76, P80, DOI 10.1016/j.jpsychores.2013.11.008
   Staab Jeffrey P, 2012, CONTINUUM (MINNEAP MINN), V18, P1118, DOI 10.1212/01.CON.0000421622.56525.58
   Tschan R, 2011, J NEUROL, V258, P104, DOI 10.1007/s00415-010-5697-y
   Tzourio-Mazoyer N, 2002, NEUROIMAGE, V15, P273, DOI 10.1006/nimg.2001.0978
   Wall MB, 2008, CURR BIOL, V18, P191, DOI 10.1016/j.cub.2007.12.053
   Wuehr M, 2013, J NEUROL, V260, P1314, DOI 10.1007/s00415-012-6797-7
   Yan ZH, 2017, INT J AUDIOL, V56, P33, DOI 10.1080/14992027.2016.1211763
NR 44
TC 42
Z9 51
U1 3
U2 24
PU IOS PRESS
PI AMSTERDAM
PA NIEUWE HEMWEG 6B, 1013 BG AMSTERDAM, NETHERLANDS
SN 0957-4271
EI 1878-6464
J9 J VESTIBUL RES-EQUIL
JI J. Vestib. Res.-Equilib. Orientat.
PD JUN 15
PY 2018
VL 28
IS 5-6
BP 369
EP 378
DI 10.3233/VES-190653
PG 10
WC Neurosciences; Otorhinolaryngology
SC Neurosciences & Neurology; Otorhinolaryngology
GA HU0EY
UT WOS:000464945400001
PM 30856138
DA 2025-12-18
ER

PT J
AU Kim, SK
   Kim, JH
   Jeon, SS
   Hong, SM
AF Kim, Sung Kyun
   Kim, Ji Hoon
   Jeon, Seung Sik
   Hong, Seok Min
TI Relationship between sleep quality and dizziness
SO PLOS ONE
LA English
DT Article
ID index psqi; migraine; version; stimulation; reliability; insomnia; validity; apnea; association; dysfunction
AB Objective Poor sleep quality has a number of significant negative effects on daytime function. However, few studies have examined sleep quality in patients with dizziness. Here, we investigated the potential association between sleep quality and various types of dizziness. Subjects and methods We examined dizziness and sleep disturbance in 237 patients experiencing dizziness using Korean versions of the Pittsburgh Sleep Quality Index (PSQI), the Insomnia Severity Index (ISI), and Dizziness Handicap Inventory (DHI). All participants were classified as having benign paroxysmal positional vertigo (BPPV), Me A niere's disease (MD), vestibular neuritis (VN), vestibular migraine (VM), psychogenic dizziness (PD), or Other. Results The mean PSQI and ISI scores were highest in the PD group. The rate of sleep disturbance was highest in the Other group when the cut-off score for each questionnaire was set differently, except ISI >= 15. The correlation between DHI and sleep disturbance indices was highest in the VM group. Multivariate regression showed that PSQI score and DHI-E score were significantly related to the PD and Other groups, while the Other group was significantly related to the ISI score. Conclusion The findings of this study strongly suggest that there are associations between sleep quality and some disease subtypes associated with dizziness. Therefore, it is important to consider sleep disturbance in patients with psychogenic dizziness, such as phobic postural vertigo and chronic subjective dizziness, or nonspecific dizziness.
C1 [Kim, Sung Kyun; Kim, Ji Hoon; Jeon, Seung Sik; Hong, Seok Min] Hallym Univ, Dongtan Sacred Heart Hosp, Coll Med, Dept Otorhinolaryngol Head & Neck Surg, Hwaseong, South Korea.
C3 Hallym University
RP Hong, SM (corresponding author), Hallym Univ, Dongtan Sacred Heart Hosp, Coll Med, Dept Otorhinolaryngol Head & Neck Surg, Hwaseong, South Korea.
EM thece1120@gmail.com
CR Bastien CH, 2001, SLEEP MED, V2, P297, DOI 10.1016/S1389-9457(00)00065-4
   Buysse D J, 1989, PSYCHIATRY RES, V28, P193
   Buysse DJ, 2008, SLEEP, V31, P473, DOI 10.1093/sleep/31.4.473
   Buysse DJ, 2008, J CLIN SLEEP MED, V4, P563
   Joao KAD, 2017, PSYCHIAT RES, V247, P225, DOI 10.1016/j.psychres.2016.11.042
   Della Marca G, 2006, CEPHALALGIA, V26, P857, DOI 10.1111/j.1468-2982.2006.01122.x
   Duclos C, 2014, PATHOL BIOL, V62, P252, DOI 10.1016/j.patbio.2014.05.014
   Furman JM, 2013, LANCET NEUROL, V12, P706, DOI 10.1016/S1474-4422(13)70107-8
   Gallina S, 2010, ACTA OTORHINOLARYNGO, V30, P281
   Gomez S, 2008, CLIN NEUROPHYSIOL, V119, P617, DOI 10.1016/j.clinph.2007.10.058
   Haponik EF, 1996, J GEN INTERN MED, V11, P759, DOI 10.1007/BF02598994
   JACOBSON GP, 1990, ARCH OTOLARYNGOL, V116, P424
   Kayabasi S, 2015, LARYNGOSCOPE, V125, P1244, DOI 10.1002/lary.25021
   Konomi U, 2014, EQUILIBRIUM RES, V73, P502, DOI 10.3757/jser.73.502
   Li Y, 2015, HYPERTENSION, V65, P644, DOI 10.1161/HYPERTENSIONAHA.114.04604
   Marano E, 2005, HEADACHE, V45, P325, DOI 10.1111/j.1526-4610.2005.05069.x
   Martin T, 2016, PLOS ONE, V11, P0, DOI 10.1371/journal.pone.0155067
   Nakayama M, 2010, J CLIN SLEEP MED, V6, P445
   Nayak C, 2016, SLEEP BREATH, V20, P263, DOI 10.1007/s11325-015-1207-x
   Neuhauser HK, 2008, ARCH INTERN MED, V168, P2118, DOI 10.1001/archinte.168.19.2118
   Park SY, 2015, KOREAN J FAM MED, V35, P294, DOI 10.4082/kjfm.2015.36.6.294
   Sitasuwan Tullaya, 2014, JOURNAL OF THE MEDICAL ASSOCIATION OF THAILAND, V97, P0
   Soffer-Dudek N, 2009, CONSCIOUS COGN, V18, P891, DOI 10.1016/j.concog.2008.07.007
   Sohn SI, 2012, SLEEP BREATH, V16, P803, DOI 10.1007/s11325-011-0579-9
   Son CN, 2015, KOREAN J INTERN MED, V30, P384, DOI 10.3904/kjim.2015.30.3.384
   Sowerby LJ, 2010, LARYNGOSCOPE, V120, P1274, DOI 10.1002/lary.20899
   Staab JP, 2006, CURR OPIN NEUROL, V19, P41, DOI 10.1097/01.wco.0000198102.95294.1f
   Sugaya N, 2017, ACTA OTO-LARYNGOL, V137, P47, DOI 10.1080/00016489.2016.1213418
   Takács J, 2016, SLEEP BREATH, V20, P1045, DOI 10.1007/s11325-016-1347-7
   Vass Z, 2001, NEUROSCIENCE, V103, P189, DOI 10.1016/S0306-4522(00)00521-2
   Verkasalo PK, 2005, CANCER RES, V65, P9595, DOI 10.1158/0008-5472.CAN-05-2138
   Weidt S, 2014, BMC HEALTH SERV RES, V14, P0, DOI 10.1186/1472-6963-14-317
NR 32
TC 61
Z9 81
U1 3
U2 17
PU PUBLIC LIBRARY SCIENCE
PI SAN FRANCISCO
PA 1160 BATTERY STREET, STE 100, SAN FRANCISCO, CA 94111 USA
SN 1932-6203
EI 
J9 PLOS ONE
JI PLoS One
PD MAR 7
PY 2018
VL 13
IS 3
BP 
EP 
DI 10.1371/journal.pone.0192705
PG 10
WC Multidisciplinary Sciences
SC Science & Technology - Other Topics
GA FY5TA
UT WOS:000426896800020
PM 29513688
DA 2025-12-18
ER

PT J
AU Trinidade, A
   Goebel, JA
AF Trinidade, Aaron
   Goebel, Joel A.
TI Persistent Postural-Perceptual Dizziness-A Systematic Review of the Literature for the Balance Specialist
SO OTOLOGY & NEUROTOLOGY
LA English
DT Review
DE Dizziness; Functional dizziness; Persistent postural-perceptual dizziness
ID cognitive-behavioral therapy; chronic subjective dizziness; follow-up; visual vertigo; anxiety; handicaps; migraine
AB Objective: To present a systematic review of the current data on persistent postural-perceptual dizziness (PPPD), a useful and relatively new diagnosis for a disorder that has previously been known by many different names. In addition, to discuss diagnostic criteria and management strategies for this condition with the otologist in mind. Data Sources: CINAHL, Embase, PubMed, Medline, PsycINFO, PubMed, Google Scholar. Review Method: The phrase "persistent postural-perceptual dizziness" and its acronym "PPPD" were used. Results: From 318 articles, 15 were selected for full analysis with respect to PPPD. Most were case-control studies, with one consensus paper from the Barany Society available. Overall, the pathophysiology of PPPD remains relatively poorly understood, but is likely to be a maladaptive state to a variety of insults, including vestibular dysfunction and not a structural or psychiatric one. Cognitive behavioral therapy, vestibular rehabilitation, selective serotonin uptake inhibitors (SSRIs), and serotonin-norepinephrine reuptake inhibitors (SNRIs) all seem to have a role in its management. Conclusions: PPPD is useful as a diagnosis for those treating dizziness as it helps to define a conglomeration of symptoms that can seem otherwise vague and allows for more structured management plans in those suffering from it.
C1 [Trinidade, Aaron] Southend Univ Hosp NHS Fdn Trust, Prittlewell Chase, Westcliff On Se, England.
   [Goebel, Joel A.] Washington Univ, Sch Med, St Louis, MO USA.
C3 Washington University (WUSTL)
RP Trinidade, A (corresponding author), Southend Univ Hosp NHS Fdn Trust, Dept Otolaryngol, Prittlewell Chase, Westcliff On Se, England.
EM aaron.trinidade@southend.nhs.uk
CR Balaban CD, 2001, J ANXIETY DISORD, V15, P27, DOI 10.1016/S0887-6185(00)00041-4
   Best C, 2009, NEUROSCIENCE, V164, P1579, DOI 10.1016/j.neuroscience.2009.09.034
   BRONSTEIN AM, 1995, J NEUROL NEUROSUR PS, V59, P472, DOI 10.1136/jnnp.59.5.472
   Chiarella G, 2016, J VESTIBUL RES-EQUIL, V26, P403, DOI 10.3233/VES-160590
   Dieterich M, 2017, CURR OPIN NEUROL, V30, P107, DOI 10.1097/WCO.0000000000000417
   Esin R G, 2017, ZH NEVROL PSIKHIATR IM S S KORSAKOVA, V117, P28, DOI 10.17116/jnevro20171174128-33
   Holle D, 2015, PLOS ONE, V10, P0, DOI 10.1371/journal.pone.0142468
   Holmberg J, 2006, J NEUROL, V253, P500, DOI 10.1007/s00415-005-0050-6
   Holmberg J, 2005, ACTA OTO-LARYNGOL, V125, P270, DOI 10.1080/00016480410023001
   Holmberg J, 2007, J NEUROL, V254, P1189, DOI 10.1007/s00415-007-0499-6
   Horii A, 2004, OTOL NEUROTOL, V25, P536, DOI 10.1097/00129492-200407000-00022
   Horii A, 2007, J VESTIBUL RES-EQUIL, V17, P1
   Horii A, 2017, EQUILIBRIUM RESEARCH, V76, P316, DOI 10.3757/jser.76.316
   Bittar RSM, 2015, BRAZ J OTORHINOLAR, V81, P276, DOI 10.1016/j.bjorl.2014.08.012
   Morisod B, 2017, J VESTIBUL RES-EQUIL, V27, P305, DOI 10.3233/VES-170628
   Neuhauser H, 2001, NEUROLOGY, V56, P436, DOI 10.1212/WNL.56.4.436
   Popkirov Stoyan, 2018, PRACT NEUROL, V18, P5, DOI 10.1136/practneurol-2017-001809
   Riccelli R, 2017, FRONT NEUROL, V8, P0, DOI 10.3389/fneur.2017.00529
   Schaaf H, 2015, EUR ARCH OTO-RHINO-L, V272, P1529, DOI 10.1007/s00405-014-3447-y
   Schmid DA, 2018, J PSYCHOSOM RES, V105, P21, DOI 10.1016/j.jpsychores.2017.11.020
   Seemungal Barry M, 2018, PRACT NEUROL, V18, P3, DOI 10.1136/practneurol-2017-001817
   Söhsten E, 2016, J VESTIBUL RES-EQUIL, V26, P319, DOI 10.3233/VES-160583
   Staab JP, 2015, CEPHALALGIA, V35, P65
   Staab JP, 2017, J VESTIBUL RES-EQUIL, V27, P191, DOI 10.3233/VES-170622
   Staab JP, 2003, LARYNGOSCOPE, V113, P1714, DOI 10.1097/00005537-200310000-00010
   Thompson KJ, 2015, J VESTIBUL RES-EQUIL, V25, P97, DOI 10.3233/VES-150551
   Van Ombergen A, 2017, NEUROIMAGE-CLIN, V14, P538, DOI 10.1016/j.nicl.2017.02.020
   Whalley MG, 2017, COGN BEHAV PRACT, V24, P72, DOI 10.1016/j.cbpra.2016.03.003
   Wurthmann S, 2017, J PSYCHOSOM RES, V103, P95, DOI 10.1016/j.jpsychores.2017.10.007
   Yan ZH, 2017, INT J AUDIOL, V56, P33, DOI 10.1080/14992027.2016.1211763
   Yu YC, 2018, BIOMED RES INT-UK, V2018, P1
   Zur O, 2015, DISABIL REHABIL, V37, P2197, DOI 10.3109/09638288.2014.1002577
NR 35
TC 31
Z9 41
U1 2
U2 34
PU LIPPINCOTT WILLIAMS & WILKINS
PI PHILADELPHIA
PA TWO COMMERCE SQ, 2001 MARKET ST, PHILADELPHIA, PA 19103 USA
SN 1531-7129
EI 1537-4505
J9 OTOL NEUROTOL
JI Otol. Neurotol.
PD DEC 15
PY 2018
VL 39
IS 10
BP 1291
EP 1303
DI 10.1097/MAO.0000000000002010
PG 13
WC Clinical Neurology; Otorhinolaryngology
SC Neurosciences & Neurology; Otorhinolaryngology
GA HK3BD
UT WOS:000457786700054
PM 30289841
DA 2025-12-18
ER
