# Supplementary material for: Evolution of Research on Persistent Postural-Perceptual Dizziness: A Bibliometric and Visualization Analysis from 1994 to 2025
Source: Audiol Res. 2026 Apr 1;16(2):52. doi: 10.3390/audiolres16020052 (PMC13113745; doi:10.3390/audiolres16020052)
Supplement: Supplementary file 1 [file audiolres-16-00052-s001.zip › results/output/download2019u17.txt]

PT J
AU Cui, LP
   Yan, ZH
   Gong, LF
   Tang, JH
   Kong, M
   Sun, FN
   Yu, QT
   Liang, H
   Chen, CF
AF Cui, Liping
   Yan, Zhihui
   Gong, Lifeng
   Tang, Jianhua
   Kong, Min
   Sun, Fengnan
   Yu, Quntao
   Liang, Hui
   Chen, Chunfu
TI Association between dopamine receptor D2 Taq IA gene polymorphism and persistent postural-perceptual dizziness
SO JOURNAL OF VESTIBULAR RESEARCH-EQUILIBRIUM & ORIENTATION
LA English
DT Article
DE Persistent postural-perceptual dizziness; dopamine receptor D2; TaqIA polymorphism; neuroticism
ID responses
AB BACKGROUND: Persistent postural-perceptual dizziness (PPPD) is a chronic dizziness, its pathogenesis is unknown by now. OBJECTIVE: To study the relationship between the DRD2 gene TaqIA polymorphisms and PPPD, and further to explore the molecular mechanism underlying this disease. METHODS: 43 patients diagnosed with PPPD and 45 randomly selected cases (matched by age and sex) were included in the study and control group, respectively. DRD2 gene TaqIA polymorphisms were detected in all participants by polymerase chain reaction (PCR)combined with the restriction fragment length polymorphism (RFLP) method. RESULTS: In the study group, frequencies of the A1 and A2 TaqIA alleles (65.1% and 34.9%, respectively) were significantly different to those in the control group (46.7% and 53.3%, respectively; P < 0.05). The allele frequency in the study group for the A1/A1 genotype was 34.9%, for A1/A2 was 60.5%, and for A2/A2 was 4.6%, all of which were significantly higher than the control group (24.4%, 44.5%. and 31.1%, respectively; P <0.01). CONCLUSIONS: Our findings indicate that the DRD2 TaqIA Al allele is possibly the susceptibility polymorphism for PPPD, and that the A2/A2 genotype has a potentially protective role for PPPD. However, larger independent studies are required for further validation.
C1 [Cui, Liping; Gong, Lifeng] Shandong Yantai Nursing Sch, Yantai, Shandong, Peoples R China.
   [Yan, Zhihui; Tang, Jianhua; Kong, Min; Sun, Fengnan; Yu, Quntao; Liang, Hui] Yantaishan Hosp, Dept Neurol, Yantai, Shandong, Peoples R China.
   [Chen, Chunfu] Shandong Univ, Shandong Prov Hosp, Dept Neurol, 324 Jingwu Rd, Jinan 250021, Shandong, Peoples R China.
C3 Shandong First Medical University & Shandong Academy of Medical Sciences; Shandong University
RP Chen, CF (corresponding author), Shandong Univ, Shandong Prov Hosp, Dept Neurol, 324 Jingwu Rd, Jinan 250021, Shandong, Peoples R China.
EM chencf301@163.com
CR Akers KG, 2006, EUR J NEUROSCI, V24, P547, DOI 10.1111/j.1460-9568.2006.04921.x
   Barbato G, 2012, PHYSIOL BEHAV, V105, P332, DOI 10.1016/j.physbeh.2011.08.004
   Brake WG, 2004, EUR J NEUROSCI, V19, P1863, DOI 10.1111/j.1460-9568.2004.03286.x
   Dieterich M, 2017, CURR OPIN NEUROL, V30, P107, DOI 10.1097/WCO.0000000000000417
   GRANDY DK, 1993, HUM MOL GENET, V2, P2197, DOI 10.1093/hmg/2.12.2197-a
   Jönsson EG, 2003, BIOL PSYCHIAT, V53, P577, DOI 10.1016/S0006-3223(02)01732-8
   Kazantseva A, 2011, PROG NEURO-PSYCHOPH, V35, P1033, DOI 10.1016/j.pnpbp.2011.02.013
   Lee IH, 2005, PSYCHIAT RES-NEUROIM, V138, P259, DOI 10.1016/j.pscychresns.2005.02.002
   Liu D, 1997, SCIENCE, V277, P1659, DOI 10.1126/science.277.5332.1659
   NOBLE EP, 1991, ARCH GEN PSYCHIAT, V48, P648
   Roceri M, 2002, MOL PSYCHIATR, V7, P609, DOI 10.1038/sj.mp.4001036
   Staab JP, 2017, J VESTIBUL RES-EQUIL, V27, P191, DOI 10.3233/VES-170622
   Staab JP, 2014, J PSYCHOSOM RES, V76, P80, DOI 10.1016/j.jpsychores.2013.11.008
   阎志慧, 2017, 中华医学杂志 NATIONAL MEDICAL JOURNAL OF CHINA, V97, P1118
   Yan ZH, 2017, INT J AUDIOL, V56, P33, DOI 10.1080/14992027.2016.1211763
NR 15
TC 4
Z9 7
U1 0
U2 5
PU IOS PRESS
PI AMSTERDAM
PA NIEUWE HEMWEG 6B, 1013 BG AMSTERDAM, NETHERLANDS
SN 0957-4271
EI 1878-6464
J9 J VESTIBUL RES-EQUIL
JI J. Vestib. Res.-Equilib. Orientat.
PD JUN 15
PY 2019
VL 29
IS 2-3
BP 131
EP 136
DI 10.3233/VES-190669
PG 6
WC Neurosciences; Otorhinolaryngology
SC Neurosciences & Neurology; Otorhinolaryngology
GA IM1HE
UT WOS:000477738600007
PM 31356223
DA 2025-12-18
ER

PT J
AU Na, S
   Im, JJ
   Jeong, H
   Lee, ES
   Lee, TK
   Chung, YA
   Song, IU
AF Na, Seunghee
   Im, Jooyeon Jamie
   Jeong, Hyeonseok
   Lee, Eek-Sung
   Lee, Tae-Kyeong
   Chung, Yong-An
   Song, In-Uk
TI Cerebral perfusion abnormalities in patients with persistent postural-perceptual dizziness (PPPD): a SPECT study
SO JOURNAL OF NEURAL TRANSMISSION
LA English
DT Article
DE Persistent postural-perceptual dizziness; Single photon emission computed tomography; Brain perfusion; Regional cerebral blood flow
ID emission computed-tomography; vestibular neuritis; frontal gyrus; vertigo; cortex; connectivity; cerebellum; diagnosis; fmri
AB Persistent postural-perceptual dizziness (PPPD) is a recently defined syndrome with chronic dizziness interrupting daily life. Although the high levels of anxiety and functional changes in postural control strategy and multi-sensory information processing and integration may be underlying the pathophysiology, its neural mechanisms are poorly understood. The aim of this study was to examine theregional cerebral blood flow (rCBF) in patients with PPPD using single photon emission computed tomography (SPECT). A total of 25 patients with PPPD and 25 healthy controls participated in the study. All participants underwent brain SPECT and the patients completed the Dizziness Handicap Inventory. SPECT images were compared between the groups,and the correlation of rCBF and disease severity/duration was assessed in patients. Compared with controls, PPPD patients showed a significantly decreased rCBF in the insula and frontal lobe, mainly in the left posterior insula, bilateral superior frontal gyrus, right inferior frontal gyrus, right precentral gyrus, and left medial orbital gyrus. Additionally, PPPD patients showed a significant rCBF increase in the bilateral cerebellum compared with controls. The results of our study suggest that the altered rCBF in the insular, frontal, and cerebellar cortices might be reflecting the process of maladaptation and the compensatory responses for the changesin PPPD.
C1 [Na, Seunghee; Song, In-Uk] Catholic Univ Korea, Dept Neurol, Coll Med, Seoul, South Korea.
   [Im, Jooyeon Jamie; Jeong, Hyeonseok; Chung, Yong-An] Catholic Univ Korea, Dept Radiol, Coll Med, Seoul, South Korea.
   [Lee, Eek-Sung; Lee, Tae-Kyeong] Soonchunhyang Univ, Dept Neurol, Coll Med, Bucheon, South Korea.
C3 Catholic University of Korea; Catholic University of Korea; Soonchunhyang University
RP Song, IU (corresponding author), Catholic Univ Korea, Dept Neurol, Coll Med, Seoul, South Korea.; Chung, YA (corresponding author), Catholic Univ Korea, Dept Radiol, Coll Med, Seoul, South Korea.
EM nm@catholic.ac.kr; siuy@catholic.ac.kr
CR Bense S, 2004, ANN NEUROL, V56, P624, DOI 10.1002/ana.20244
   Brandt T, 1999, ANN NY ACAD SCI, V871, P293, DOI 10.1111/j.1749-6632.1999.tb09193.x
   Brandt Thomas, 1996, NEUROLOGY, V46, P1515
   BRONSTEIN AM, 1995, J NEUROL NEUROSUR PS, V59, P472, DOI 10.1136/jnnp.59.5.472
   Cagnie B, 2005, NUCL MED COMMUN, V26, P299, DOI 10.1097/00006231-200504000-00001
   Chorazy Monika, 2005, NEUROL NEUROCHIR POL, V39, P439
   Dieterich M, 2003, CEREB CORTEX, V13, P994, DOI 10.1093/cercor/13.9.994
   Dieterich M, 2017, CURR OPIN NEUROL, V30, P107, DOI 10.1097/WCO.0000000000000417
   du Boisgueheneuc F, 2006, BRAIN, V129, P3315, DOI 10.1093/brain/awl244
   Friston KJ, 1996, NEUROIMAGE, V4, P223, DOI 10.1006/nimg.1996.0074
   Hampshire A, 2010, NEUROIMAGE, V50, P1313, DOI 10.1016/j.neuroimage.2009.12.109
   Helmchen C, 2014, BRAIN STRUCT FUNCT, V219, P1889, DOI 10.1007/s00429-013-0608-5
   Helmchen C, 2009, ANN NY ACAD SCI, V1164, P104, DOI 10.1111/j.1749-6632.2008.03745.x
   Holle D, 2015, PLOS ONE, V10, P0, DOI 10.1371/journal.pone.0142468
   Hong SK, 2014, RESTOR NEUROL NEUROS, V32, P663, DOI 10.3233/RNN-140405
   Iglói K, 2015, CEREB CORTEX, V25, P4146, DOI 10.1093/cercor/bhu132
   Indovina I, 2015, FRONT BEHAV NEUROSCI, V9, P0, DOI 10.3389/fnbeh.2015.00334
   Ioffe ME, 2007, CEREBELLUM, V6, P87, DOI 10.1080/14734220701216440
   JACOB RG, 1993, J PSYCHOPATHOL BEHAV, V15, P299, DOI 10.1007/BF00965035
   Jacob RG, 1989, J ANXIETY DISORD, V3, P117, DOI 10.1016/0887-6185(89)90006-6
   Joglekar SS, 2014, ENT-EAR NOSE THROAT, V93, P168, DOI 10.1177/0145561314093004-512
   Kellermann T, 2012, J NEUROSCI, V32, P11453, DOI 10.1523/JNEUROSCI.0678-12.2012
   Krishna BA, 2000, NEUROL INDIA, V48, P255
   Lee JO, 2018, HUM BRAIN MAPP, V39, P3340, DOI 10.1002/hbm.24080
   Li WX, 2016, J NEUROL SCI, V370, P70, DOI 10.1016/j.jns.2016.09.024
   Lopez C, 2012, NEUROSCIENCE, V212, P159, DOI 10.1016/j.neuroscience.2012.03.028
   McArthur C, 2011, CLIN RADIOL, V66, P651, DOI 10.1016/j.crad.2010.12.015
   Bittar RSM, 2015, BRAZ J OTORHINOLAR, V81, P276, DOI 10.1016/j.bjorl.2014.08.012
   Nigro S, 2018, BRAIN IMAGING BEHAV, V0, P0
   Öngür D, 2000, CEREB CORTEX, V10, P206, DOI 10.1093/cercor/10.3.206
   Popkirov Stoyan, 2018, PRACT NEUROL, V18, P5, DOI 10.1136/practneurol-2017-001809
   Riccelli R, 2017, FRONT NEUROL, V8, P0, DOI 10.3389/fneur.2017.00529
   Sataloff RT, 1996, AM J OTOL, V17, P909
   Staab JP, 2007, ARCH OTOLARYNGOL, V133, P170, DOI 10.1001/archotol.133.2.170
   Staab JP, 2017, J VESTIBUL RES-EQUIL, V27, P191, DOI 10.3233/VES-170622
   Staab JP, 2014, J PSYCHOSOM RES, V76, P80, DOI 10.1016/j.jpsychores.2013.11.008
   Staab JP, 2004, LARYNGOSCOPE, V114, P1637, DOI 10.1097/00005537-200409000-00025
   Van Ombergen A, 2017, NEUROIMAGE-CLIN, V14, P538, DOI 10.1016/j.nicl.2017.02.020
   Warwick JM, 2004, METAB BRAIN DIS, V19, P113, DOI 10.1023/B:MEBR.0000027422.48744.a3
   Wuehr M, 2013, J NEUROL, V260, P1314, DOI 10.1007/s00415-012-6797-7
   Wuehr M, 2017, NEUROLOGY, V88, P284, DOI 10.1212/WNL.0000000000003516
   Wurthmann S, 2017, J PSYCHOSOM RES, V103, P95, DOI 10.1016/j.jpsychores.2017.10.007
   Yan ZH, 2017, INT J AUDIOL, V56, P33, DOI 10.1080/14992027.2016.1211763
NR 43
TC 21
Z9 24
U1 1
U2 15
PU SPRINGER WIEN
PI WIEN
PA SACHSENPLATZ 4-6, PO BOX 89, A-1201 WIEN, AUSTRIA
SN 0300-9564
EI 1435-1463
J9 J NEURAL TRANSM
JI J. Neural Transm.
PD FEB 15
PY 2019
VL 126
IS 2
BP 123
EP 129
DI 10.1007/s00702-018-1948-3
PG 7
WC Clinical Neurology; Neurosciences
SC Neurosciences & Neurology
GA HL2PU
UT WOS:000458548600002
PM 30382406
DA 2025-12-18
ER

PT J
AU Tjell, C
   Iglebekk, W
   Borenstein, P
AF Tjell, Carsten
   Iglebekk, Wenche
   Borenstein, Peter
TI Can a Chronic BPPV With a History of Trauma be the Trigger of Symptoms in Vestibular Migraine, Myalgic Encephalomyelitis/Chronic Fatigue Syndrome (ME/CFS), and Whiplash Associated Disorders (WAD)? A Retrospective Cohort Study
SO OTOLOGY & NEUROTOLOGY
LA English
DT Article
DE Anterior semicircular canal; Head and neck trauma; Involuntary movements; Phobic postural vertigo; Temporomandibular joint pain; Tinnitus
ID paroxysmal positional vertigo; follow-up; classification; involvement; management; pain
AB Background: In patients with chronic benign paroxysmal positional vertigo (BPPV), i.e., chronic vestibular multicanalicular canalithiasis (CVMCC), abnormal signals are transmitted from diseased labyrinths via the healthy vestibular nuclei complex to their end organs. The vestibulo-thalamo-cortical reflex as proposed in vestibular migraine is just one of these reflexes. In a group of patients diagnosed with CVMCC otolith repositioning maneuvers specific for each semicircular canal (SCC) ameliorated pain and other symptoms in 90%. Increased awareness of CVMCC may reduce suffering and continuous medication. Objective: To evaluate if CVMCC can be the trigger of symptoms in vestibular migraine, myalgic encephalomyelitis/chronic fatigue syndrome (ME/CFS), and whiplash associated disorders (WAD). Study Design: Retrospective consecutive observational cohort study. Setting: Ambulatory at a private Otoneurology Centre. Patients: One hundred sixty-three patients with CVMCC and a history of trauma. Intervention: Based on the symptoms (structured symptom questionnaire), the patients are post hoc sub grouped according to the criteria of the different diagnoses. Main Outcome Measure: Frequency of patients with CVMCC who fulfill the criteria of the different diagnoses. Results: 98% of all patients with CVMCC fulfill the Barany Society criteria of a probable vestibular migraine; 17% fulfill the International Classification of Headache Disorders defined vestibular migraine criteria; 63% fulfill the Fukuda criteria of ME/CFS; 100% of the patients with WAD suffer from CVMCC. Conclusion: This survey supports the hypothesis that CVMCC can be the trigger of symptoms in vestibular migraine, ME/CFS, and WAD. The actual diagnosis the patient receives is often in accordance with the patient's dominant symptom.
C1 [Tjell, Carsten] Otoneurol Ctr, Vatnestrom, Norway.
   [Borenstein, Peter] Univ Boraas, Sch Hlth Sci, Boras, Sweden.
C3 University of Boras
RP Tjell, C (corresponding author), Otoneurol Ctr, Vatnestrom, Norway.
EM arendal@otoneuro.no
FU Norwegian Medical Association
CR Anagnostou E, 2015, J CLIN NEUROL, V11, P262, DOI 10.3988/jcn.2015.11.3.262
   Bes A, 2013, CEPHALALGIA, V33, P629, DOI 10.1177/0333102413485658
   Bhattacharyya N, 2008, OTOLARYNG HEAD NECK, V139, PS47, DOI 10.1016/j.otohns.2008.08.022
   Bisdorff A, 2009, J VESTIBUL RES-EQUIL, V19, P1, DOI 10.3233/VES-2009-0343
   Borenstein P, 2010, ACTA NEUROL SCAND, V122, P278, DOI 10.1111/j.1600-0404.2009.01305.x
   Bzdok D, 2015, NEUROIMAGE, V106, P55, DOI 10.1016/j.neuroimage.2014.11.009
   Carruthers BM, 2011, J INTERN MED, V270, P327, DOI 10.1111/j.1365-2796.2011.02428.x
   Chu CH, 2015, J HEADACHE PAIN, V16, P0, DOI 10.1186/s10194-015-0547-z
   Dlugaiczyk J, 2011, OTOL NEUROTOL, V32, P1285, DOI 10.1097/MAO.0b013e31822e94d9
   Ernst A, 2005, OTOLARYNG HEAD NECK, V132, P554, DOI 10.1016/j.otohns.2004.09.034
   Espinosa-Sanchez JM, 2015, FRONT NEUROL, V6, P0, DOI 10.3389/fneur.2015.00012
   Faralli M, 2014, B-ENT, V10, P133
   Faro M, 2016, REUMATOL CLIN, V12, P72, DOI 10.1016/j.reuma.2015.05.007
   Ferrara SD, 2016, INT J LEGAL MED, V130, P13, DOI 10.1007/s00414-015-1243-x
   Ferster APO, 2017, AURIS NASUS LARYNX, V44, P249, DOI 10.1016/j.anl.2017.01.014
   Freeman MD, 2010, BRAIN INJURY, V24, P988, DOI 10.3109/02699052.2010.490512
   FUKUDA K, 1994, ANN INTERN MED, V121, P953, DOI 10.7326/0003-4819-121-12-199412150-00009
   Goldberg JM, 2011, EXP BRAIN RES, V210, P331, DOI 10.1007/s00221-011-2611-5
   Goldberg M E, 2013, PRINCIPLES OF NEURAL SCIENCE, V5th, P894
   Goldberg ME, 2013, PRINCIPLES OF NEURAL SCIENCE, V5th, P917
   Hebb DO, 1949, ORG BEHAVIOUR, V0, P0
   Hillier SL, 2011, COCHRANE DB SYST REV, V0, P0, DOI DOI 10.1002/14651858.CD005397.pub3
   Holmberg J, 2007, J NEUROL, V254, P1189, DOI 10.1007/s00415-007-0499-6
   Huppert D, 2005, J NEUROL, V252, P564, DOI 10.1007/s00415-005-0699-x
   Iglebekk W, 2013, SCAND J PAIN, V4, P233, DOI 10.1016/j.sjpain.2013.06.004
   Iglebekk W, 2015, SCAND J PAIN, V8, P1, DOI 10.1016/j.sjpain.2015.02.002
   Jackson LE, 2007, OTOL NEUROTOL, V28, P218, DOI 10.1097/01.mao.0000247825.90774.6b
   Lempert T, 2012, J VESTIBUL RES-EQUIL, V22, P167, DOI 10.3233/VES-2012-0453
   Lopez-Escamez JA, 2005, ACTA OTO-LARYNGOL, V125, P954, DOI 10.1080/00016480510040146
   Murdin L, 2009, NEUROLOGY, V73, P638, DOI 10.1212/WNL.0b013e3181b38a04
   Song CI, 2015, ACTA OTO-LARYNGOL, V135, P422, DOI 10.3109/00016489.2014.993089
   Tellegen AJ, 2001, BRAIN BEHAV EVOLUT, V58, P205, DOI 10.1159/000057564
   Tjell C, 2011, J REHAB MED S, V50, P24
   Vincent A, 2012, MAYO CLIN PROC, V87, P1145, DOI 10.1016/j.mayocp.2012.08.015
   Walton DM, 2013, J ORTHOP SPORT PHYS, V43, P31, DOI 10.2519/jospt.2013.4507
   Whitney SL, 2005, OTOL NEUROTOL, V26, P1027, DOI 10.1097/01.mao.0000185066.04834.4e
   Yarom Y, 2002, ANN NY ACAD SCI, V978, P122, DOI 10.1111/j.1749-6632.2002.tb07561.x
NR 37
TC 14
Z9 17
U1 0
U2 2
PU LIPPINCOTT WILLIAMS & WILKINS
PI PHILADELPHIA
PA TWO COMMERCE SQ, 2001 MARKET ST, PHILADELPHIA, PA 19103 USA
SN 1531-7129
EI 1537-4505
J9 OTOL NEUROTOL
JI Otol. Neurotol.
PD JAN 15
PY 2019
VL 40
IS 1
BP 96
EP 102
DI 10.1097/MAO.0000000000002020
PG 7
WC Clinical Neurology; Otorhinolaryngology
SC Neurosciences & Neurology; Otorhinolaryngology
GA HK1CY
UT WOS:000457643500026
PM 30303941
DA 2025-12-18
ER

PT J
AU Dunlap, PM
   Holmberg, JM
   Whitney, SL
AF Dunlap, Pamela M.
   Holmberg, Janene M.
   Whitney, Susan L.
TI Vestibular rehabilitation: advances in peripheral and central vestibular disorders
SO CURRENT OPINION IN NEUROLOGY
LA English
DT Review
DE balance; dizziness; exercise; outcomes; rehabilitation; vestibular rehabilitation
ID paroxysmal positional vertigo; traumatic brain-injury; phobic postural vertigo; motor screening voms; multiple-sclerosis; menieres-disease; muscle-activity; concussion; balance; dizziness
AB Purpose of review Rehabilitation for persons with vertigo and balance disorders is becoming commonplace and the literature is expanding rapidly. The present review highlights recent findings of both peripheral and central vestibular disorders and provides insight into evidence related to new rehabilitative interventions. Risk factors will be reviewed to create a better understanding of patient and clinical characteristics that may effect recovery among persons with vestibular disorders. Recent findings Clinical practice guidelines have recently been developed for peripheral vestibular hypofunction and updated for benign paroxysmal positional vertigo. Diagnoses such as persistent postural-perceptual dizziness (PPPD) and vestibular migraine are now defined, and there is growing literature supporting the effectiveness of vestibular rehabilitation as a treatment option. As technology advances, virtual reality and other technologies are being used more frequently to augment vestibular rehabilitation. Clinicians now have a better understanding of rehabilitation expectations and whom to refer based on evidence in order to improve functional outcomes for persons living with peripheral and central vestibular disorders. Summary An up-to-date understanding of the evidence related to vestibular rehabilitation can assist the practicing clinician in making better clinical decisions for their patient and hopefully result in optimal functional recovery.
C1 [Dunlap, Pamela M.; Whitney, Susan L.] Univ Pittsburgh, Dept Phys Therapy, Bridgeside Point 1,100 Technol Dr,Suite 210, Pittsburgh, PA 15219 USA.
   [Holmberg, Janene M.] Intermt Hlth Care Hearing & Balance Ctr, Dept Rehabil Serv, Salt Lake City, UT USA.
   [Whitney, Susan L.] Univ Pittsburgh, Dept Otolaryngol, Pittsburgh, PA 15260 USA.
C3 Pennsylvania Commonwealth System of Higher Education (PCSHE); University of Pittsburgh; Pennsylvania Commonwealth System of Higher Education (PCSHE); University of Pittsburgh
RP Whitney, SL (corresponding author), Univ Pittsburgh, Dept Phys Therapy, Bridgeside Point 1,100 Technol Dr,Suite 210, Pittsburgh, PA 15219 USA.
EM whitney@pitt.edu
CR Alghadir AH, 2018, FRONT NEUROL, V9, P0, DOI 10.3389/fneur.2018.00440
   Allum JHJ, 2017, J VESTIBUL RES-EQUIL, V27, P77, DOI 10.3233/VES-170601
   Alsalaheen BA, 2016, CLIN J SPORT MED, V26, P46, DOI 10.1097/JSM.0000000000000185
   Alsalaheen BA, 2010, J NEUROL PHYS THER, V34, P87, DOI 10.1097/NPT.0b013e3181dde568
   Anzalone AJ, 2017, AM J SPORT MED, V45, P474, DOI 10.1177/0363546516668624
   Barbosa F, 2016, ARQ NEURO-PSIQUIAT, V74, P416, DOI 10.1590/0004-282X20160037
   Best C, 2015, BEHAV NEUROL, V2015, P0, DOI 10.1155/2015/456850
   Bhattacharyya N, 2017, OTOLARYNG HEAD NECK, V156, PS1, DOI 10.1177/0194599816689667
   Bressi F, 2017, INT J IMMUNOPATH PH, V30, P113, DOI 10.1177/0394632017709917
   Buckley TA, 2017, ARCH PHYS MED REHAB, V98, P1962, DOI 10.1016/j.apmr.2017.05.002
   Carrick FR, 2017, FRONT NEUROL, V8, P0, DOI 10.3389/fneur.2017.00414
   Chan C, 2018, ARCH PHYS MED REHAB, V99, P242, DOI 10.1016/j.apmr.2017.09.108
   Chrisman SPD, 2017, NEUROREHABILITATION, V40, P493, DOI 10.3233/NRE-161436
   Clark J, 2017, J ATHL TRAINING, V52, P725, DOI 10.4085/1062-6050-52.4.04
   Dieterich M, 2016, HAND CLINIC, V139, P447, DOI 10.1016/B978-0-12-801772-2.00037-0
   Dieterich M, 2017, CURR OPIN NEUROL, V30, P107, DOI 10.1097/WCO.0000000000000417
   Dieterich M, 2016, J NEUROL, V263, PS82, DOI 10.1007/s00415-015-7905-2
   DiFazio M, 2016, CLIN PEDIATR, V55, P443, DOI 10.1177/0009922815589914
   Dobney DM, 2017, BRAIN INJURY, V31, P1753, DOI 10.1080/02699052.2017.1346294
   Dunlap PM, 2018, JAMA OTOLARYNGOL, V144, P845, DOI 10.1001/jamaoto.2018.1859
   Elbin RJ, 2018, J NEUROL PHYS THER, V42, P142, DOI 10.1097/NPT.0000000000000230
   Fino PC, 2018, GAIT POSTURE, V62, P157, DOI 10.1016/j.gaitpost.2018.03.021
   Formeister EJ, 2018, OTOL NEUROTOL, V39, P1037, DOI 10.1097/MAO.0000000000001900
   Ghavami Y, 2017, LARYNGOSCOPE, V127, P1670, DOI 10.1002/lary.26299
   Goto F, 2017, OTOL NEUROTOL, V38, P368, DOI 10.1097/MAO.0000000000001297
   Grabowski P, 2017, PHYS THER SPORT, V23, P22, DOI 10.1016/j.ptsp.2016.06.001
   Grill E, 2016, J NEUROL, V263, PS36, DOI 10.1007/s00415-015-7913-2
   Hall CD, 2016, J NEUROL PHYS THER, V40, P124, DOI 10.1097/NPT.0000000000000120
   Hebert JR, 2018, NEUROLOGY, V90, PE797, DOI 10.1212/WNL.0000000000005013
   Henry LC, 2016, NEUROSURGERY, V78, P232, DOI 10.1227/NEU.0000000000001041
   Hillier SL, 2011, COCHRANE DB SYST REV, V0, P0, DOI DOI 10.1002/14651858.CD005397.pub3
   Hilton MP, 2014, COCHRANE DB SYST REV, V0, P0, DOI DOI 10.1002/14651858.CD003162.pub3
   Hsu SY, 2017, DISABIL REHABIL, V39, P1601, DOI 10.1080/09638288.2016.1203027
   Indovina I, 2015, FRONT BEHAV NEUROSCI, V9, P0, DOI 10.3389/fnbeh.2015.00334
   Iwasaki S, 2018, BRAIN STIMUL, V11, P709, DOI 10.1016/j.brs.2018.03.005
   Jeong SH, 2013, J NEUROL, V260, P832, DOI 10.1007/s00415-012-6712-2
   Jumani K, 2017, ANN OTO RHINOL LARYN, V126, P602, DOI 10.1177/0003489417718847
   Kontos AP, 2017, J ATHL TRAINING, V52, P256, DOI 10.4085/1062-6050-51.11.05
   Lauritsen CG, 2017, CURR TREAT OPTION NE, V19, P0, DOI 10.1007/s11940-017-0476-z
   Lee BC, 2012, J NEUROENG REHABIL, V9, P0, DOI 10.1186/1743-0003-9-10
   Lempert T, 2012, J VESTIBUL RES-EQUIL, V22, P167, DOI 10.3233/VES-2012-0453
   Li JR, 2017, ACTA OTO-LARYNGOL, V137, P588, DOI 10.1080/00016489.2016.1258731
   Liao WL, 2015, J ORTHOP SPORT PHYS, V45, P406, DOI 10.2519/jospt.2015.5707
   Longridge NS, 2005, OTOL NEUROTOL, V26, P695, DOI 10.1097/01.mao.0000178152.21634.6d
   MacDowell SG, 2017, J VESTIBUL RES-EQUIL, V27, P295, DOI 10.3233/VES-170627
   Maciejewska B, 2016, FAM MED PRIM CARE RE, V18, P278, DOI 10.5114/fmpcr/63040
   Mallinson AI, 2005, OTOL NEUROTOL, V26, P686, DOI 10.1097/01.mao.0000169639.48193.fb
   Mañago MM, 2016, J VESTIBUL RES-EQUIL, V26, P469, DOI 10.3233/VES-160593
   Micarelli A, 2017, INT J REHABIL RES, V40, P325, DOI 10.1097/MRR.0000000000000244
   Moore Brian M, 2016, J ALLIED HEALTH, V45, P0
   Mucha A, 2014, AM J SPORT MED, V42, P2479, DOI 10.1177/0363546514543775
   Murray DA, 2017, BRIT J SPORT MED, V51, P442, DOI 10.1136/bjsports-2016-096081
   Nevoux J, 2018, EUR ANN OTORHINOLARY, V135, PS29, DOI 10.1016/j.anorl.2017.12.006
   Ribe KMOBD, 2017, DISABIL REHABIL, V39, P1198, DOI 10.1080/09638288.2016.1190870
   Ozgen G, 2016, EUR J PHYS REHAB MED, V52, P466
   Pavlou M, 2017, FRONT NEUROL, V8, P0, DOI 10.3389/fneur.2017.00656
   Pavlou M, 2016, J PEDIATR-US, V168, P171, DOI 10.1016/j.jpeds.2015.09.075
   Pavlou M, 2015, J NEUROL PHYS THER, V39, P215, DOI 10.1097/NPT.0000000000000105
   Popkirov Stoyan, 2018, PRACT NEUROL, V18, P5, DOI 10.1136/practneurol-2017-001809
   Power L, 2018, J CLIN NEUROSCI, V52, P50, DOI 10.1016/j.jocn.2018.02.020
   Prangley A, 2017, GAIT POSTURE, V58, P229, DOI 10.1016/j.gaitpost.2017.08.006
   Riccelli R, 2017, FRONT NEUROL, V8, P0, DOI 10.3389/fneur.2017.00529
   Robitaille N, 2017, DISABIL REHABIL-ASSI, V12, P758, DOI 10.1080/17483107.2016.1229048
   Rodrigues DL, 2018, INT ARCH OTORHINOLAR, V22, P455
   Schaaf H, 2015, EUR ARCH OTO-RHINO-L, V272, P1529, DOI 10.1007/s00405-014-3447-y
   Schneider KJ, 2017, BRIT J SPORT MED, V51, P0, DOI 10.1136/bjsports-2016-097475
   Seemungal Barry M, 2018, PRACT NEUROL, V18, P3, DOI 10.1136/practneurol-2017-001817
   Sheikhzadeh M, 2016, CASP J INTERN MED, V7, P173
   Söhsten E, 2016, J VESTIBUL RES-EQUIL, V26, P319, DOI 10.3233/VES-160583
   Staab JP, 2017, J VESTIB RES, V27, P113
   Su PJ, 2016, J NEUROL, V263, P45, DOI 10.1007/s00415-015-7931-0
   Sufrinko AM, 2017, J PEDIATR-US, V185, P167, DOI 10.1016/j.jpeds.2017.02.072
   Sufrinko AM, 2017, CLIN J SPORT MED, V27, P133, DOI 10.1097/JSM.0000000000000324
   Sufrinko AM, 2017, CLIN J SPORT MED, V0, PP1, DOI 10.1097/JSM.0000000000000528
   Sugaya N, 2017, FRONT NEUROL, V8, P0, DOI 10.3389/fneur.2017.00124
   Tjernstrom Fredrik, 2018, J VESTIB RES, V27, P313, DOI 10.3233/VES-170626
   van Esch BF, 2017, OTOLARYNG HEAD NECK, V156, P426, DOI 10.1177/0194599816678386
   Van Gompel JJ, 2018, NEUROSURGERY, V82, PE52, DOI 10.1093/neuros/nyx516
   Vugt VA, 2017, SCAND J PRIM HEALTH, V35, P19, DOI 10.1080/02813432.2017.1288683
   Vargo MM, 2016, PM&R, V8, P241, DOI 10.1016/j.pmrj.2015.07.006
   Varner CE, 2017, ACAD EMERG MED, V24, P75, DOI 10.1111/acem.13073
   Vitkovic J, 2013, J NEUROL, V260, P3039, DOI 10.1007/s00415-013-7116-7
   von Brevern M, 2007, J NEUROL NEUROSUR PS, V78, P710, DOI 10.1136/jnnp.2006.100420
   Walker A, 2018, DISABIL REHABIL, V40, P829, DOI 10.1080/09638288.2016.1277393
   Whalley MG, 2017, COGN BEHAV PRACT, V24, P72, DOI 10.1016/j.cbpra.2016.03.003
   Wuehr M, 2017, J NEUROL, V264, PS81, DOI 10.1007/s00415-017-8481-4
   Wuehr M, 2017, NEUROLOGY, V88, P284, DOI 10.1212/WNL.0000000000003516
   Wuehr M, 2016, NEUROLOGY, V86, P2196, DOI 10.1212/WNL.0000000000002748
   Zhang XL, 2017, ACTA OTO-LARYNGOL, V137, P63, DOI 10.1080/00016489.2016.1212265
NR 89
TC 73
Z9 103
U1 4
U2 70
PU LIPPINCOTT WILLIAMS & WILKINS
PI PHILADELPHIA
PA TWO COMMERCE SQ, 2001 MARKET ST, PHILADELPHIA, PA 19103 USA
SN 1350-7540
EI 1473-6551
J9 CURR OPIN NEUROL
JI Curr. Opin. Neurol.
PD FEB 15
PY 2019
VL 32
IS 1
BP 137
EP 144
DI 10.1097/WCO.0000000000000632
PG 8
WC Clinical Neurology; Neurosciences
SC Neurosciences & Neurology
GA HS3QJ
UT WOS:000463777100022
PM 30461465
DA 2025-12-18
ER

PT J
AU Mandalà, M
   Salerni, L
   Nuti, D
AF Mandala, Marco
   Salerni, Lorenzo
   Nuti, Daniele
TI Benign Positional Paroxysmal Vertigo Treatment: a Practical Update
SO CURRENT TREATMENT OPTIONS IN NEUROLOGY
LA English
DT Review
DE BPPV; Vestibular; Vertigo; Positional vertigo; Liberatory; Repositioning maneuvers
ID randomized clinical-trial; repositioning maneuver; gufoni maneuver; efficacy; dizziness; diagnosis; canalolithiasis; epidemiology; management; nystagmus
AB Purpose of the review To define the best up-to-date practical approach to treat benign paroxysmal positional vertigo (BPPV). Recent findings Both posterior and horizontal canal BPPV canalith repositioning maneuvers (Semont, Epley, and Gufoni's maneuvers) are level 1 evidence treatment for evidence-based medicine. The choice of maneuver (since their efficacy is comparable) is up to the clinician's preferences, failure of the previous maneuver, or movement restrictions of the patient. Maneuvers for controversial variants, such as anterior canal and apogeotropic posterior canal BPPV, have weaker evidence of efficacy. Despite this, these variants are increasingly diagnosed and treated. Maneuvers also play a role in the differential diagnosis with central vestibular disorders. Chair-assisted treatment may be of help if available while surgical canal plugging should be indicated in selected same-canal, same-side intractable severe BPPV. Summary The primary evidence-based treatment strategy for BPPV should be physical therapy through maneuvers. Despite the high success rate of liberatory maneuvers, there is a low percentage of subjects who have unsatisfactory outcomes. These patients need to be investigated to identify recurrences, multiple canal involvement, associated comorbidities (migraine, persistent postural perceptual dizziness), or risk factors for recurrences (low vitamin D serum level). Future research should also identify the optimum maneuvers for variants whose diagnosis and treatment are still a matter of some debate.
C1 [Mandala, Marco; Salerni, Lorenzo; Nuti, Daniele] Univ Siena, Azienda Osped Univ Senese, Otolaryngol Dept, Vle Bracci 11, I-53100 Siena, Italy.
C3 University of Siena; University Hospital of Siena
RP Mandalà, M (corresponding author), Univ Siena, Azienda Osped Univ Senese, Otolaryngol Dept, Vle Bracci 11, I-53100 Siena, Italy.
EM marcomand@hotmail.com
CR AlGarni MA, 2018, EUR ARCH OTO-RHINO-L, V275, P2705, DOI 10.1007/s00405-018-5146-6
   Anagnostou E, 2015, J CLIN NEUROL, V11, P262, DOI 10.3988/jcn.2015.11.3.262
   Anagnostou E, 2014, J NEUROL, V261, P866, DOI 10.1007/s00415-014-7290-2
   [Anonymous], 2005, AUDIOL MED, V0, P0, DOI DOI 10.1080/16513860510028310
   Balatsouras DG, 2012, OTOLARYNG HEAD NECK, V146, P98, DOI 10.1177/0194599811425158
   BALOH RW, 1993, NEUROLOGY, V43, P2542, DOI 10.1212/WNL.43.12.2542
   Beh SC, 2018, HEADACHE, V58, P1113, DOI 10.1111/head.13356
   Beyea JA, 2012, LARYNGOSCOPE, V122, P1862, DOI 10.1002/lary.23390
   Bhattacharyya N, 2017, OTOLARYNG HEAD NECK, V156, PS1, DOI 10.1177/0194599816689667
   BRANDT T, 1980, ARCH OTOLARYNGOL, V106, P484
   Büki B, 2014, J VESTIBUL RES-EQUIL, V24, P415, DOI 10.3233/VES-140535
   Büki B, 2014, OTOL NEUROTOL, V35, P323, DOI 10.1097/MAO.0000000000000197
   Califano L, 2003, ACTA OTORHINOLARYNGOL ITAL, V23, P161
   Califano L, 2014, ACTA OTORHINOLARYNGO, V34, P189
   Califano L, 2008, ACTA OTORHINOLARYNGO, V28, P287
   Cambi J, 2013, J NEUROL, V260, P1489, DOI 10.1007/s00415-012-6815-9
   Chen CC, 2018, FRONT NEUROL, V9, P0, DOI 10.3389/fneur.2018.00486
   Choi JY, 2018, BRAIN, V141, P762, DOI 10.1093/brain/awx381
   Choi S, 2018, LARYNGOSCOPE, V128, P2600, DOI 10.1002/lary.27142
   Behar GC, 2017, INT ARCH OTORHINOLAR, V21, P191, DOI 10.1055/s-0037-1599784
   Epley JM, 2001, ANN NY ACAD SCI, V942, P179
   EPLEY JM, 1992, OTOLARYNG HEAD NECK, V107, P399, DOI 10.1177/019459989210700310
   Faldon ME, 2008, AUDIOL NEURO-OTOL, V13, P345, DOI 10.1159/000136153
   Feil K, 2018, FRONT NEUROL, V9, P0, DOI 10.3389/fneur.2018.00029
   Finazzi G, 2012, BLOOD, V120, P0, DOI 10.1182/blood.V120.21.2849.2849
   Fyrmpas G, 2013, EUR ARCH OTO-RHINO-L, V270, P2621, DOI 10.1007/s00405-012-2292-0
   Giommetti G, 2017, AUDIOL RES, V7, P31, DOI 10.4081/audiores.2017.178
   Gold DR, 2014, CURR TREAT OPTION NE, V16, P0, DOI 10.1007/s11940-014-0307-4
   Guerra-Jiménez G, 2019, CLIN OTOLARYNGOL, V44, P219, DOI 10.1111/coa.13173
   Gufoni M, 1988, ACTA OTORHINOLARYNGO, V18, P363
   Helminski JO, 2019, J NEUROL PHYS THER, V43, PS8, DOI 10.1097/NPT.0000000000000267
   HERDMAN SJ, 1993, ARCH OTOLARYNGOL, V119, P450
   Honrubia V, 1999, AM J OTOL, V20, P465
   Huebner AC, 2013, J AM ACAD AUDIOL, V24, P600, DOI 10.3766/jaaa.24.7.8
   Ichijo H, 2017, EUR ARCH OTO-RHINO-L, V274, P3351, DOI 10.1007/s00405-017-4663-z
   Jeong SH, 2019, J NEUROL PHYS THER, V43, PS37, DOI 10.1097/NPT.0000000000000273
   Jumani K, 2017, ANN OTO RHINOL LARYN, V126, P602, DOI 10.1177/0003489417718847
   Jung JY, 2016, ACTA OTO-LARYNGOL, V136, P1267, DOI 10.1080/00016489.2016.1203990
   Kao WTK, 2017, LARYNGOSCOPE, V127, P709, DOI 10.1002/lary.26115
   Kelkar A, 2018, J LARYNGOL OTOL, V132, P1147, DOI 10.1017/S0022215118002037
   Kim HJ, 2017, FRONT NEUROL, V8, P0, DOI 10.3389/fneur.2017.00690
   Kim HA, 2017, J NEUROL, V264, P848, DOI 10.1007/s00415-017-8422-2
   Kim JS, 2012, NEUROLOGY, V78, P159, DOI 10.1212/WNL.0b013e31823fcd26
   Kim JS, 2012, NEUROLOGY, V79, P700, DOI 10.1212/WNL.0b013e3182648b8b
   Kim JS, 2014, NEW ENGL J MED, V370, P1138, DOI 10.1056/NEJMcp1309481
   Kim SK, 2019, JAMA OTOLARYNGOL, V145, P307, DOI 10.1001/jamaoto.2018.4016
   Korres S, 2010, INT J AUDIOL, V49, P606, DOI 10.3109/14992021003753490
   Lempert T, 1996, LARYNGOSCOPE, V106, P476, DOI 10.1097/00005537-199604000-00015
   Li JR, 2018, ACTA OTO-LARYNGOL, V138, P779, DOI 10.1080/00016489.2018.1476778
   Lindell E, 2018, J VESTIBUL RES-EQUIL, V28, P339, DOI 10.3233/VES-180637
   Ling X, 2018, INT J AUDIOL, V57, P673, DOI 10.1080/14992027.2018.1472397
   Luryi AL, 2018, ANN OTO RHINOL LARYN, V127, P390, DOI 10.1177/0003489418771988
   Mandalà M, 2013, LARYNGOSCOPE, V123, P1782, DOI 10.1002/lary.23918
   Mandalà M, 2012, J NEUROL, V259, P882, DOI 10.1007/s00415-011-6272-x
   Mandalà M, 2011, AURIS NASUS LARYNX, V38, P547, DOI 10.1016/j.anl.2010.12.010
   MCCLURE JA, 1985, J OTOLARYNGOL, V14, P30
   Meghji S, 2017, OTOL NEUROTOL, V38, P1315, DOI 10.1097/MAO.0000000000001534
   Michael P, 2019, EUR ARCH OTO-RHINO-L, V276, P2191, DOI 10.1007/s00405-019-05460-2
   Nakada T, 2019, FRONT NEUROL, V10, P0, DOI 10.3389/fneur.2019.00176
   Neuhauser HK, 2016, HAND CLINIC, V137, P67, DOI 10.1016/B978-0-444-63437-5.00005-4
   Nuti D, 2016, HAND CLINIC, V137, P241, DOI 10.1016/B978-0-444-63437-5.00018-2
   Nuti D, 1998, ACTA OTO-LARYNGOL, V118, P455, DOI 10.1080/00016489850154559
   Nuti D, 1996, J VESTIBUL RES-EQUIL, V6, P173, DOI 10.1016/0957-4271(95)02040-3
   Nuti D, 2000, OTOLARYNG HEAD NECK, V122, P440, DOI 10.1016/S0194-5998(00)70070-2
   Oh EH, 2019, J CLIN NEUROL, V15, P143, DOI 10.3988/jcn.2019.15.2.143
   PARNES LS, 1993, ANN OTO RHINOL LARYN, V102, P325, DOI 10.1177/000348949310200501
   Rhim GI, 2019, CLIN EXP OTORHINOLAR, V12, P273, DOI 10.21053/ceo.2018.00381
   SCHUKNECHT HF, 1969, ARCH OTOLARYNGOL, V90, P765
   Semont A, 1988, ADV OTORHINOLARYNGOL, V42, P290
   Sim E, 2019, J AM MED DIR ASSOC, V20, P0, DOI 10.1016/j.jamda.2018.11.019
   Soto Varela A, 2001, REV LARYNGOL OTOL RHINOL (BORD), V122, P179
   Staab JP, 2017, J VESTIBUL RES-EQUIL, V27, P191, DOI 10.3233/VES-170622
   Vaduva C, 2018, EUR ARCH OTO-RHINO-L, V275, P1429, DOI 10.1007/s00405-018-4980-x
   Vannucchi P, 1997, J VESTIBUL RES-EQUIL, V7, P1
   Vannucchi P, 2005, AUDIOL MED, V3, P52, DOI 10.1080/16513860510029445
   Vannucchi P, 2015, AUDIOL RES, V5, P38, DOI 10.4081/audiores.2015.130
   von Brevern M, 2007, J NEUROL NEUROSUR PS, V78, P710, DOI 10.1136/jnnp.2006.100420
   von Brevern M, 2015, J VESTIBUL RES-EQUIL, V25, P105, DOI 10.3233/VES-150553
   Wei W, 2018, FRONT NEUROL, V9, P0, DOI 10.3389/fneur.2018.00178
   West N, 2019, J INT ADV OTOL, V15, P146, DOI 10.5152/iao.2019.5659
   Yacovino DA, 2009, J NEUROL, V256, P1851, DOI 10.1007/s00415-009-5208-1
   Yang X, 2019, J NEUROL, V266, P1674, DOI 10.1007/s00415-019-09312-1
   You P, 2019, LARYNGOSCOPE INVEST, V4, P116, DOI 10.1002/lio2.230
   Maia FZE, 2016, AUDIOL RES, V6, P36, DOI 10.4081/audiores.2016.163
NR 84
TC 31
Z9 41
U1 0
U2 15
PU CURRENT MEDICINE GROUP
PI PHILADELPHIA
PA 400 MARKET STREET, STE 700, PHILADELPHIA, PA 19106 USA
SN 1092-8480
EI 1534-3138
J9 CURR TREAT OPTION NE
JI Curr. Treat. Options Neurol.
PD DEC 15
PY 2019
VL 21
IS 12
BP 
EP 
DI 10.1007/s11940-019-0606-x
PG 18
WC Clinical Neurology
SC Neurosciences & Neurology
GA KL5UR
UT WOS:000513488100001
PM 31807976
DA 2025-12-18
ER

PT J
AU Toupet, M
   Van Nechel, C
   Hautefort, C
   Heuschen, S
   Duquesne, U
   Cassoulet, A
   Grayeli, AB
AF Toupet, Michel
   Van Nechel, Christian
   Hautefort, Charlotte
   Heuschen, Sylvie
   Duquesne, Ulla
   Cassoulet, Anne
   Grayeli, Alexis Bozorg
TI Influence of Visual and Vestibular Hypersensitivity on Derealization and Depersonalization in Chronic Dizziness
SO FRONTIERS IN NEUROLOGY
LA English
DT Article
DE chronic vertigo; persistent postural-perceptual dizziness; migraine; optic flow vertigo; motion sickness; anxiety; depression; depersonalization/derealization disorder
ID diagnostic-criteria; consensus document; clinical-features; migraine; vertigo; classification; disorders; motion; committee; symptoms
AB Objective: The aim of this study was to investigate the relation between visual and vestibular hypersensitivity, and Depersonalization/Derealization symptoms in patients with chronic dizziness. Materials and Methods: 319 adult patients with chronic dizziness for more than 3 months (214 females and 105 males, mean age: 58 years, range: 13-90) were included in this prospective cross-sectional study. Patients underwent a complete audio-vestibular workup and 3 auto questionnaires: Hospital Anxiety and Depression (HAD), Depersonalization/Derealization Inventory (DDI), and an in-house questionnaire (Dizziness in Daily Activity, DDA) assessing 9 activities with a score ranging from 0 (no difficulty) to 10 (maximal discomfort) and 11 (avoidance) to detect patients with visual and vestibular hypersensitivity (WH, a score > 41 corresponding to mean + 1 standard deviation). Results: DDI scores were higher in case of WH (6.9 +/- 6.79, n = 55 vs. 4.2 +/- 4.81, n = 256 without WH, p <. 0.001, unpaired t-test), migraine (6.1 +/- 6.40, n = 110 vs. 4.0 +/- 4.42, n = 208no migraine, p <. 0.001, unpaired t-test), and motion sickness (6.8 +/- 5.93, n = 41 vs. 4.4 +/- 5.11, n = 277 no motion sickness, p < 0.01, unpaired t-test). Women scored DDI higher than men (5.1 +/- 5.42, n = 213 vs. 3.9 +/- 4.91, n = 105, respectively, p < 0.05, unpaired t-test). DDI scores were also related to depression and anxiety. DDI score was also higher during spells than during the basal state. Conclusion: During chronic dizziness, Depersonalization/Derealization symptoms seem to be related to anxiety and depression. Moreover, they were prominent in women, in those with visual and vestibular hypersensitivity, migraine, and motion sickness.
C1 [Toupet, Michel; Grayeli, Alexis Bozorg] Univ Bourgogne Franche Comte, Dijon Univ Hosp, Dept Otolaryngol, Dijon, France.
   [Toupet, Michel; Heuschen, Sylvie; Cassoulet, Anne] Ctr Explorat Fonct Otoneurol, Paris, France.
   [Toupet, Michel; Van Nechel, Christian; Hautefort, Charlotte; Duquesne, Ulla] IRON, Paris, France.
   [Van Nechel, Christian; Duquesne, Ulla] Clin Vertiges, Brussels, Belgium.
   [Hautefort, Charlotte] Hop Lariboisiere, AP HP, Dept Otolaryngol, Paris, France.
   [Grayeli, Alexis Bozorg] Elect Image & Comp Res Lab, Le2i, Dijon, France.
C3 Universite Bourgogne Europe; CHU Dijon Bourgogne; Universite Paris Cite; Assistance Publique Hopitaux Paris (APHP); Hopital Universitaire Lariboisiere-Fernand-Widal - APHP; Universite Bourgogne Europe
RP Grayeli, AB (corresponding author), Univ Bourgogne Franche Comte, Dijon Univ Hosp, Dept Otolaryngol, Dijon, France.; Grayeli, AB (corresponding author), Elect Image & Comp Res Lab, Le2i, Dijon, France.
EM alexis.bozorggrayeli@chu-dijon.fr
FU Societe ORL de Bourgogne, Dijon, France; Institut de Recherche en Otoneurologie (IRON), Paris, France
CR ALWIN DF, 1991, SOCIOL METHOD RES, V20, P139, DOI 10.1177/0049124191020001005
   Andrews JC, 2010, OTOLARYNG CLIN N AM, V43, P1029, DOI 10.1016/j.otc.2010.05.012
   [Anonymous], 1980, DIAGNOSTIC AND STATISTICAL MANUAL OF MENTAL DISORDERS, V3rd, P0, DOI [DOI 10.1176/APPI.BOOKS.9780890425596, DOI 10.1176/APPI.BOOKS.9780890425596.744053, DOI 10.1176/APPI.BOOKS.9780890423349]
   Baker D, 2003, BRIT J PSYCHIAT, V182, P428, DOI 10.1192/bjp.182.5.428
   Balaban CD, 2004, BRAIN RES, V996, P126, DOI 10.1016/j.brainres.2003.10.026
   Bisdorff A, 2009, J VESTIBUL RES-EQUIL, V19, P1, DOI 10.3233/VES-2009-0343
   Bonnier Pierre, 1905, REVUE NEUROLOGIQUE, V13, P605, DOI 10.1016/J.YEBEH.2009.09.020
   Bronstein AM, 2004, J NEUROL, V251, P381, DOI 10.1007/s00415-004-0410-7
   Calhoun AH, 2011, HEADACHE, V51, P1388, DOI 10.1111/j.1526-4610.2011.01970.x
   Choi JY, 2017, CURR OPIN NEUROL, V30, P98, DOI 10.1097/WCO.0000000000000416
   Cox BJ, 2002, DEPRESS ANXIETY, V15, P172, DOI 10.1002/da.10051
   Curthoys IS, 2013, SEMIN NEUROL, V33, P231, DOI 10.1055/s-0033-1354595
   Dieterich M, 2001, ADV NEUROL, V87, P225
   Furman Joseph M, 2012, CONTINUUM (MINNEAP MINN), V18, P1102, DOI 10.1212/01.CON.0000421621.18407.96
   Ghavami Y, 2016, LARYNGOSCOPE, V126, P163, DOI 10.1002/lary.25344
   Holle D, 2015, PLOS ONE, V10, P0, DOI 10.1371/journal.pone.0142468
   JACOBSON GP, 1990, ARCH OTOLARYNGOL, V116, P424
   Renaud KJ, 2015, MULTISENS RES, V28, P637, DOI 10.1163/22134808-00002480
   Kim HA, 2015, NEUROL SCI, V36, P1995, DOI 10.1007/s10072-015-2363-2
   Kolev OI, 2014, BEHAV NEUROL, V2014, P0, DOI 10.1155/2014/847054
   Koslucher F, 2016, EXP BRAIN RES, V234, P2709, DOI 10.1007/s00221-016-4675-8
   Lacour M, 2016, J NEUROL, V263, PS54, DOI 10.1007/s00415-015-7903-4
   Lempert T, 2012, J VESTIBUL RES-EQUIL, V22, P167, DOI 10.3233/VES-2012-0453
   Lopez C, 2016, CURR OPIN NEUROL, V29, P74, DOI 10.1097/WCO.0000000000000286
   Lopez-Escamez JA, 2015, J VESTIBUL RES-EQUIL, V25, P1, DOI 10.3233/VES-150549
   Paillard AC, 2013, J VESTIBUL RES-EQUIL, V23, P203, DOI 10.3233/VES-130501
   Pavlovic JM, 2016, NEUROLOGY, V87, P49, DOI 10.1212/WNL.0000000000002798
   Portmann D, 2005, REV LARYNGOL OTOL RHINOL (BORD), V126, P243
   Preuss N, 2015, EMOTION, V15, P411, DOI 10.1037/emo0000092
   Sakagami M, 2016, AURIS NASUS LARYNX, V43, P632, DOI 10.1016/j.anl.2016.02.006
   Salomon R, 2015, CONSCIOUS COGN, V36, P289, DOI 10.1016/j.concog.2015.07.009
   Sang FYP, 2006, J NEUROL NEUROSUR PS, V77, P760, DOI 10.1136/jnnp.2005.075473
   Sierra M, 1998, BIOL PSYCHIAT, V44, P898, DOI 10.1016/S0006-3223(98)00015-8
   Staab JP, 2016, HAND CLINIC, V137, P341, DOI 10.1016/B978-0-444-63437-5.00024-8
   Staab JP, 2017, J VESTIBUL RES-EQUIL, V27, P191, DOI 10.3233/VES-170622
   Staab Jeffrey P, 2012, CONTINUUM (MINNEAP MINN), V18, P1118, DOI 10.1212/01.CON.0000421622.56525.58
   Strupp M, 2016, J VESTIBUL RES-EQUIL, V26, P409, DOI 10.3233/VES-160589
   Vaillancourt L, 2012, ENCEPHALE, V38, P248, DOI 10.1016/j.encep.2011.06.001
   von Brevern M, 2017, ACTA OTORRINOLAR ESP, V68, P349, DOI 10.1016/j.otorri.2017.02.007
   ZIGMOND AS, 1983, ACTA PSYCHIAT SCAND, V67, P361, DOI 10.1111/j.1600-0447.1983.tb09716.x
NR 40
TC 8
Z9 9
U1 0
U2 6
PU FRONTIERS MEDIA SA
PI LAUSANNE
PA AVENUE DU TRIBUNAL FEDERAL 34, LAUSANNE, CH-1015, SWITZERLAND
SN 1664-2295
EI 
J9 FRONT NEUROL
JI Front. Neurol.
PD FEB 13
PY 2019
VL 10
IS 
BP 
EP 
DI 10.3389/fneur.2019.00069
PG 8
WC Clinical Neurology; Neurosciences
SC Neurosciences & Neurology
GA HL4UL
UT WOS:000458719500001
PM 30814972
DA 2025-12-18
ER

PT J
AU Sezier, AEI
   Saywell, N
   Terry, G
   Taylor, D
   Kayes, N
AF Sezier, Ann Elisabeth Ignace
   Saywell, Nicola
   Terry, Gareth
   Taylor, Denise
   Kayes, Nicola
TI Working-age adults' perspectives on living with persistent postural-perceptual dizziness: a qualitative exploratory study
SO BMJ OPEN
LA English
DT Article
ID cognitive-behavioral therapy; chronic subjective dizziness; chronic-fatigue-syndrome; follow-up; vertigo; illness; care; outcm; burden; health
AB Objectives To (a) explore the experiences of persistent postural-perceptual dizziness (PPPD), formerly chronic subjective dizziness on the personal, work and social lives of working-age adults; (b) enhance current understandings of the condition and its impact on the lives of working-age adults and (c) highlight points for consideration and importance to clinical practice. Methods This qualitative exploratory study drew on interpretive descriptive methodology. Working-age adults (n=8) diagnosed with PPPD were recruited from a single New Zealand community-based specialist clinic. Data from interviews (n=8) and postinterview reflections (n=2) were analysed using thematic analysis. Results Three themes were constructed: (1) It sounds like I'm crazy-referring to the lack of medical, social and self-validation associated with PPPD; (2) I'm a shadow of my former self-representing the impact of the condition on sense of self and life trajectory and (3) How will I survive?-highlighting individual coping processes. Conclusion This study contributed to the existing body of knowledge by highlighting the complexity and fluidity of experiencing PPPD. It also drew attention to the tension between the acute illness framework that forms the basis of many therapeutic interactions and the enduring psychosocial support needs of the person experiencing PPPD. The findings highlighted that contextual factors need to be taken into account and that a person-centred and biopsychosocial approach, rather than a condition-specific biomedical approach, is needed for care to be perceived as meaningful and satisfactory.
C1 [Sezier, Ann Elisabeth Ignace] Auckland Univ Technol, Sch Clin Sci, Auckland, New Zealand.
   [Saywell, Nicola; Taylor, Denise] Auckland Univ Technol, Hlth & Rehabil Res Inst, Auckland, New Zealand.
   [Terry, Gareth; Kayes, Nicola] Auckland Univ Technol, Ctr Person Centred Res, Auckland, New Zealand.
C3 Auckland University of Technology; Auckland University of Technology; Auckland University of Technology
RP Sezier, AEI (corresponding author), Auckland Univ Technol, Sch Clin Sci, Auckland, New Zealand.
EM asezier@aut.ac.nz
FU postgraduate of an affiliated association (Auckland University of Technology, New Zealand)
CR Armentor JL, 2017, QUAL HEALTH RES, V27, P1
   Asbring P, 2001, J ADV NURS, V34, P312, DOI 10.1046/j.1365-2648.2001.01767.x
   Braun V, 2014, QUALITATIVE RES CLIN, V0, P0, DOI DOI 10.1037/13620-004
   Braun V, 2013, SUCCESSFUL QUALITATIVE RESEARCH: A PRACTICAL GUIDE FOR BEGINNERS, V0, P0, DOI DOI 10.1177/0959353515614115
   Bright FAS, 2017, CLIN REHABIL, V31, P1396, DOI 10.1177/0269215517694678
   Bronstein A M, 2010, PRACT NEUROL, V10, P129, DOI 10.1136/jnnp.2010.211607
   Bronstein AM, 2010, J NEUROL, V257, P183, DOI 10.1007/s00415-009-5287-z
   Bury M, 1982, SOCIOL HEALTH ILLN, V4, P167, DOI 10.1111/1467-9566.ep11339939
   Charmaz K, 1983, SOCIOL HEALTH ILLN, V5, P168, DOI 10.1111/1467-9566.ep10491512
   Cole MB, 2003, OCCUP THER MENT HEAL, V19, P33, DOI https://doi.org/10.1300/J004v19n02_03
   Corbin J, 1985, QUALITATIVE SOCIOLOGY, V8, P224, DOI 10.1007/BF00989485
   Crisan H, 2016, J OTOL RHINOL, V5, P0, DOI 10.4172/2324-8785.1000290
   Delbene Roxana, 2011, COMMUN MED, V8, P17
   Duracinsky M, 2007, VALUE HEALTH, V10, P273, DOI 10.1111/j.1524-4733.2007.00182.x
   Dwamena F, 2012, COCHRANE DB SYST REV, V0, P0, DOI DOI 10.1002/14651858.CD003267.pub2
   Edelman S, 2012, AM J OTOLARYNG, V33, P395, DOI 10.1016/j.amjoto.2011.10.009
   Furze G, 2002, BMC CARDIOVASC DISOR, V2, P0
   Greenstreet Wendy, 2006, BR J NURS, V15, P938
   Hale ED, 2007, RHEUMATOLOGY, V46, P904, DOI 10.1093/rheumatology/kem060
   Hannaford PC, 2005, FAM PRACT, V22, P227, DOI 10.1093/fampra/cmi004
   Herdman S, 2007, VESTIBULAR REHABILITATION, V3rd, P0
   Holle D, 2015, PLOS ONE, V10, P0, DOI 10.1371/journal.pone.0142468
   Holmberg J, 2006, J NEUROL, V253, P500, DOI 10.1007/s00415-005-0050-6
   Holmberg J, 2007, J NEUROL, V254, P1189, DOI 10.1007/s00415-007-0499-6
   Holmes S, 2011, J CLIN NURS, V20, P2690, DOI 10.1111/j.1365-2702.2010.03585.x
   Jönsson R, 2004, J VESTIBUL RES-EQUIL, V14, P47
   Kayes N, 2015, RETHINKING REHABILIT, V0, P0
   Kennedy A, 2007, BMJ-BRIT MED J, V335, P968, DOI 10.1136/bmj.39372.540903.94
   Khawaja M, 2009, NZ POP REV, V35, P75
   Larun L, 2007, PATIENT EDUC COUNS, V69, P20, DOI 10.1016/j.pec.2007.06.008
   Lasisi AO, 2010, J LARYNGOL OTOL, V124, P957, DOI 10.1017/S0022215110000538
   Leventhal H, 2003, SELFREGULATION HLTH, V0, PP42, DOI 10.4324/9780203553220
   Little P, 2001, BRIT MED J, V323, P908, DOI 10.1136/bmj.323.7318.908
   Lonardi C, 2007, SOC SCI MED, V65, P1619, DOI 10.1016/j.socscimed.2007.07.007
   Maarsingh OR, 2010, ANN FAM MED, V8, P196, DOI 10.1370/afm.1116
   Matheson AJ, 1999, NEW ZEAL J PSYCHOL, V28, P17
   McCormack B, 2010, SCAND J CARING SCI, V24, P620, DOI 10.1111/j.1471-6712.2010.00814.x
   Mendel B, 1997, J ADV NURS, V26, P1134, DOI 10.1111/j.1365-2648.1997.tb00805.x
   Möller UO, 2014, BMC GERIATR, V14, P0, DOI 10.1186/1471-2318-14-97
   Bittar RSM, 2015, BRAZ J OTORHINOLAR, V81, P276, DOI 10.1016/j.bjorl.2014.08.012
   Mueller M, 2014, EUR J PUBLIC HEALTH, V24, P802, DOI 10.1093/eurpub/ckt171
   Nanda A, 2003, GERIATRIC MED EVIDEN, V0, P0
   Neff BA, 2012, OTOL NEUROTOL, V33, P1235, DOI 10.1097/MAO.0b013e31825d644a
   Nettleton S, 2006, SOC SCI MED, V62, P1167, DOI 10.1016/j.socscimed.2005.07.030
   Neuhauser HK, 2008, ARCH INTERN MED, V168, P2118, DOI 10.1001/archinte.168.19.2118
   Ödman M, 2008, ACTA OTO-LARYNGOL, V128, P1085, DOI 10.1080/00016480701805455
   Petrie KJ, 2006, CLIN MED, V6, P536, DOI 10.7861/clinmedicine.6-6-536
   Popkirov Stoyan, 2018, PRACT NEUROL, V18, P5, DOI 10.1136/practneurol-2017-001809
   Rathert C, 2013, MED CARE RES REV, V70, P351, DOI 10.1177/1077558712465774
   Rebman AW, 2017, QUAL HEALTH RES, V27, P1
   Reuben DB, 2012, NEW ENGL J MED, V366, P777, DOI 10.1056/NEJMp1113631
   Roger K, 2014, INT J QUAL STUD HEAL, V9, P0, DOI 10.3402/qhw.v9.23534
   Ruckenstein MJ, 2009, OTOLARYNG CLIN N AM, V42, P71, DOI 10.1016/j.otc.2008.09.011
   Seemungal Barry M, 2018, PRACT NEUROL, V18, P3, DOI 10.1136/practneurol-2017-001817
   Shepard NT, 2015, PERSISTENT POSTURAL, V0, P0
   Sloane PD, 2001, ANN INTERN MED, V134, P823, DOI 10.7326/0003-4819-134-9_Part_2-200105011-00005
   Staab JP, 2017, J VESTIBUL RES-EQUIL, V27, P191, DOI 10.3233/VES-170622
   Staab Jeffrey P, 2012, CONTINUUM (MINNEAP MINN), V18, P1118, DOI 10.1212/01.CON.0000421622.56525.58
   Staab JP, 2005, ARCH OTOLARYNGOL, V131, P675, DOI 10.1001/archotol.131.8.675
   Staab JP, 2006, CURR OPIN NEUROL, V19, P41, DOI 10.1097/01.wco.0000198102.95294.1f
   Street RL, 2009, PATIENT EDUC COUNS, V74, P295, DOI 10.1016/j.pec.2008.11.015
   Ten Voorde M, 2012, QUAL LIFE RES, V21, P961, DOI 10.1007/s11136-011-0001-x
   Terry G, 2016, ANALYSING QUALITATIVE DATA IN PSYCHOLOGY, V2nd, P0
   Thompson KJ, 2015, J VESTIBUL RES-EQUIL, V25, P97, DOI 10.3233/VES-150551
   Thorne S, 1997, RES NURS HEALTH, V20, P169
   Thorne S, 2016, DEV QUAL INQ, V2, P0
   Tinetti ME, 2000, J AM GERIATR SOC, V48, P417, DOI 10.1111/j.1532-5415.2000.tb04700.x
   Turner J, 2000, WESTERN J MED, V172, P124, DOI 10.1136/ewjm.172.2.124
   Üneri A, 2008, J LARYNGOL OTOL, V122, P466, DOI 10.1017/S0022215107000424
   Yardley L, 2004, ANN INTERN MED, V141, P598, DOI 10.7326/0003-4819-141-8-200410190-00007
   Yardley L, 1998, J HEALTH PSYCHOL, V3, P313, DOI 10.1177/135910539800300303
NR 71
TC 25
Z9 30
U1 0
U2 6
PU BMJ PUBLISHING GROUP
PI LONDON
PA BRITISH MED ASSOC HOUSE, TAVISTOCK SQUARE, LONDON WC1H 9JR, ENGLAND
SN 2044-6055
EI 
J9 BMJ OPEN
JI BMJ Open
PD JUN 15
PY 2019
VL 9
IS 4
BP 
EP 
DI 10.1136/bmjopen-2018-024326
PG 10
WC Medicine, General & Internal
SC General & Internal Medicine
GA IC7MA
UT WOS:000471157200050
PM 30940754
DA 2025-12-18
ER

PT J
AU Kristiansen, L
   Magnussen, LH
   Wilhelmsen, KT
   Mæland, S
   Nordahl, SHG
   Clendaniel, R
   Hovland, A
   Juul-Kristensen, B
AF Kristiansen, Lene
   Magnussen, L. H.
   Wilhelmsen, K. T.
   Maeland, S.
   Nordahl, S. H. G.
   Clendaniel, R.
   Hovland, A.
   Juul-Kristensen, B.
TI Efficacy of intergrating vestibular rehabilitation and cognitive behaviour therapy in persons with persistent dizziness in primary care- a study protocol for a randomised controlled trial
SO TRIALS
LA English
DT Article
DE Protocol; RCT; Persistent dizziness; Vestibular rehabilitation; Cognitive behaviour therapy; Dizziness Handicap Inventory; Gait velocity; Rehabilitation
ID chronic subjective dizziness; hospital anxiety; dizzy patients; follow-up; vertigo; handicap; symptoms; balance; scale; responsiveness
AB Background Dizziness is a common complaint, and the symptom often persists, together with additional complaints. A treatment combining Vestibular Rehabilitation (VR) and Cognitive Behaviour Therapy (CBT) is suggested. However, further research is necessary to evaluate the efficacy of such an intervention. The objective of this paper is to present the design of a randomised controlled trial aiming at evaluating the efficacy of an integrated treatment of VR and CBT on dizziness, physical function, psychological complaints and quality of life in persons with persistent dizziness. Methods/design The randomised controlled trial is an assessor-blinded, block-randomised, parallel-group design, with a 6- and 12-month follow-up. The study includes 125 participants from Bergen (Norway) and surrounding areas. Included participants present with persistent dizziness lasting for at least 3 months, triggered or exacerbated by movement. All participants receive a one-session treatment (Brief Intervention Vestibular Rehabilitation; BI-VR) with VR before being randomised into a control group or an intervention group. The intervention group will further be offered an eight-session treatment integrating VR and CBT. The primary outcomes in the study are the Dizziness Handicap Inventory and preferred gait velocity. Discussion Previous studies combining these treatments have been of varying methodological quality, with small samples, and long-term effects have not been maintained. In addition, only the CBT has been administered in supervised sessions, with VR offered as home exercises. The current study focusses on the integrated treatment, a sufficiently powered sample size, and a standardised treatment programme evaluated by validated outcomes using a standardised assessment protocol.
C1 [Kristiansen, Lene; Magnussen, L. H.; Wilhelmsen, K. T.; Maeland, S.] Western Norway Univ Appl Sci, Fac Hlth & Social Sci, Dept Hlth & Functioning, Bergen, Norway.
   [Nordahl, S. H. G.] Haukeland Hosp, Dept Otorhinolaryngol & Head Neck Surg, Norwegian Natl Advisory Unit Vestibular Disorders, Bergen, Norway.
   [Nordahl, S. H. G.] Univ Bergen, Dept Clin Med, Bergen, Norway.
   [Clendaniel, R.] Duke Univ, Dept Orthoped, Doctor Phys Therapy Div, Sch Med, Durham, NC USA.
   [Hovland, A.] Univ Bergen, Dept Clin Psychol, Bergen, Norway.
   [Hovland, A.] Solli Dist Psychiat Ctr DPS, Nesttun, Norway.
   [Juul-Kristensen, B.] Univ Southern Denmark, Dept Sports Sci & Clin Biomech, Odense, Denmark.
C3 Western Norway University of Applied Sciences; University of Bergen; Haukeland University Hospital; University of Bergen; Duke University; University of Bergen; University of Southern Denmark
RP Kristiansen, L (corresponding author), Western Norway Univ Appl Sci, Fac Hlth & Social Sci, Dept Hlth & Functioning, Bergen, Norway.
EM lene.kristiansen@hvl.no
FU Norwegian Fund for Postgraduate Training in Physiotherapy
CR Altman DG, 2008, LANCET, V371, P1149, DOI 10.1016/S0140-6736(08)60505-X
   Andersson G, 2006, BEHAV RES THER, V44, P1265, DOI 10.1016/j.brat.2005.09.008
   Beidel DC, 2001, J ANXIETY DISORD, V15, P121, DOI 10.1016/S0887-6185(00)00046-3
   Bösner S, 2018, BMC FAM PRACT, V19, P0, DOI 10.1186/s12875-017-0695-0
   Bohannon RW, 2015, CURR OPIN CLIN NUTR, V18, P465, DOI 10.1097/MCO.0000000000000202
   Bohannon RW, 1997, AGE AGEING, V26, P15, DOI 10.1093/ageing/26.1.15
   Brooks R, 1996, HEALTH POLICY, V37, P53, DOI 10.1016/0168-8510(96)00822-6
   CAWTHORNE T, 1944, J CHART SOC PHYSIOTHER, V0, P106
   CHALDER T, 1993, J PSYCHOSOM RES, V37, P147, DOI 10.1016/0022-3999(93)90081-P
   CHAMBLESS DL, 1985, BEHAV RES THER, V23, P35, DOI 10.1016/0005-7967(85)90140-8
   CHAMBLESS DL, 1984, J CONSULT CLIN PSYCH, V52, P1090, DOI 10.1037/0022-006X.52.6.1090
   Chan AW, 2013, ANN INTERN MED, V158, P200, DOI 10.7326/0003-4819-158-3-201302050-00583
   Chen PY, 2016, QUAL LIFE RES, V25, P1585, DOI 10.1007/s11136-015-1196-z
   CLARK DM, 1986, BEHAV RES THER, V24, P461, DOI 10.1016/0005-7967(86)90011-2
   CLARK DM, 1994, BRIT J PSYCHIAT, V164, P759, DOI 10.1192/bjp.164.6.759
   Coelho AN, 2010, BRAZ J PHYS THER, V14, P330, DOI 10.1590/S1413-35552010005000022
   COOKSEY FS, 1946, P ROY SOC MED, V39, P273, DOI 10.1177/003591574603900523
   Dunlap PM, 2019, CURR OPIN NEUROL, V32, P137, DOI 10.1097/WCO.0000000000000632
   Edelman S, 2012, AM J OTOLARYNG, V33, P395, DOI 10.1016/j.amjoto.2011.10.009
   Eriksen HR, 1999, SCAND J PUBLIC HEALT, V27, P63, DOI 10.1177/14034948990270010401
   Grill E, 2014, J NEUROL, V261, P1492, DOI 10.1007/s00415-014-7367-y
   Guidetti G, 2013, HEARING BALANC COMMU, V11, P3, DOI 10.3109/21695717.2013.765085
   HAGEMAN PA, 1995, ARCH PHYS MED REHAB, V76, P961, DOI 10.1016/S0003-9993(95)80075-1
   Hall Courtney D, 2006, J NEUROL PHYS THER, V30, P74
   Hall CD, 2016, J NEUROL PHYS THER, V40, P124, DOI 10.1097/NPT.0000000000000120
   Herdman M, 2011, QUAL LIFE RES, V20, P1727, DOI 10.1007/s11136-011-9903-x
   Holmberg J, 2006, J NEUROL, V253, P500, DOI 10.1007/s00415-005-0050-6
   Holmberg J, 2005, ACTA OTO-LARYNGOL, V125, P270, DOI 10.1080/00016480410023001
   Holmberg J, 2007, J NEUROL, V254, P1189, DOI 10.1007/s00415-007-0499-6
   Horn KK, 2012, J ORTHOP SPORT PHYS, V42, P30, DOI 10.2519/jospt.2012.3727
   Hurst H, 2004, J MANIP PHYSIOL THER, V27, P26, DOI 10.1016/j.jmpt.2003.11.003
   Iglebekk W, 2013, SCAND J PAIN, V4, P233, DOI 10.1016/j.sjpain.2013.06.004
   Ihlebæk C, 2002, SCAND J PUBLIC HEALT, V30, P20, DOI 10.1177/14034948020300010701
   Indahl A, 1998, SPINE, V23, P2625, DOI 10.1097/00007632-199812010-00018
   JACOBSON GP, 1990, ARCH OTOLARYNGOL, V116, P424
   Johansson M, 2001, OTOLARYNG HEAD NECK, V125, P151, DOI 10.1067/mhn.2001.118127
   Kristiansen L, 2019, PILOT FEASIBILITY ST, V5, P0, DOI 10.1186/s40814-019-0452-3
   Kvale A, 2007, ENCYCLOPEDIA OF PAIN ICINDE, V0, P167
   Kvåle A, 2008, PHYSIOTHER RES INT, V13, P162, DOI 10.1002/pri.402
   Loge JH, 1998, J PSYCHOSOM RES, V45, P53, DOI 10.1016/S0022-3999(97)00291-2
   Mahoney AEJ, 2013, AM J OTOLARYNG, V34, P115, DOI 10.1016/j.amjoto.2012.09.013
   McDonnell MN, 2015, COCHRANE DB SYST REV, V0, P0, DOI DOI 10.1002/14651858.CD005397.pub4
   Meldrum D, 2015, ARCH PHYS MED REHAB, V96, P1319, DOI 10.1016/j.apmr.2015.02.032
   Neuhauser HK, 2007, CURR OPIN NEUROL, V20, P40, DOI 10.1097/WCO.0b013e328013f432
   Nitschke J E, 1999, J HAND THER, V12, P25
   Nordin E, 2010, GAIT POSTURE, V32, P92, DOI 10.1016/j.gaitpost.2010.03.012
   Pavlou M, 2013, OXFORD TXB VERTIGO I, V0, PP179, DOI 10.1093/med/9780199608997.003.0017
   Perera S, 2006, J AM GERIATR SOC, V54, P743, DOI 10.1111/j.1532-5415.2006.00701.x
   Piker EG, 2015, AUDIOL NEURO-OTOL, V20, P394, DOI 10.1159/000438740
   Popkirov S, 2018, CURR TREAT OPTION NE, V20, P0, DOI 10.1007/s11940-018-0535-0
   Rine RM, 2003, INT J PEDIATR OTORHI, V67, P1195, DOI 10.1016/j.ijporl.2003.07.004
   Schmid G, 2011, J NEUROL NEUROSUR PS, V82, P601, DOI 10.1136/jnnp.2010.237388
   Schulz KF, 2010, BMC MED, V8, P0, DOI 10.1186/1741-7015-8-18
   SHUMWAYCOOK A, 1986, PHYS THER, V66, P1548, DOI 10.1093/ptj/66.10.1548
   Skoien AK, 2008, BRIT J GEN PRACT, V58, P619, DOI 10.3399/bjgp08X330744
   Staab JP, 2011, NEUROREHABILITATION, V29, P179, DOI 10.3233/NRE-2011-0693
   Stratford P, 1995, PHYSIOTHER CAN, V47, P258, DOI 10.3138/PTC.47.4.258
   Tamber AL, 2009, HEALTH QUAL LIFE OUT, V7, P0, DOI 10.1186/1477-7525-7-101
   Tamber AL, 2009, SCAND J PUBLIC HEALT, V37, P613, DOI 10.1177/1403494809105026
   Tusa R J, 2014, VESTIBULAR REHABILITATION, V4th, P160
   VAN REENEN M, 2015, EQ-5D-5L USER GUIDE. BASIC INFORMATION ON HOW TO USE THE EQ-5D-5L INSTRUMENT, V0, P0
   Whitney SL, 2004, OTOL NEUROTOL, V25, P139, DOI 10.1097/00129492-200403000-00010
   Wilhelmsen K, 2014, PHYS THER, V94, P1024, DOI 10.2522/ptj.20130070
   Wilhelmsen K, 2010, J VESTIBUL RES-EQUIL, V20, P439, DOI 10.3233/VES-2010-0388
   Wilhelmsen K, 2009, BMC EAR NOSE THROAT, V9, P0, DOI 10.1186/1472-6815-9-2
   Wilhelmsen K, 2008, BMC EAR NOSE THROAT, V8, P0, DOI 10.1186/1472-6815-8-2
   YARDLEY L, 1992, J PSYCHOSOM RES, V36, P731, DOI 10.1016/0022-3999(92)90131-K
   Yardley L, 2004, ANN INTERN MED, V141, P598, DOI 10.7326/0003-4819-141-8-200410190-00007
   Yardley L, 2001, J ANXIETY DISORD, V15, P107, DOI 10.1016/S0887-6185(00)00045-1
   Yardley L, 2001, J PSYCHOSOM RES, V50, P1, DOI 10.1016/S0022-3999(00)00202-6
   Yardley L, 1998, BRIT J GEN PRACT, V48, P1136
   ZIGMOND AS, 1983, ACTA PSYCHIAT SCAND, V67, P361, DOI 10.1111/j.1600-0447.1983.tb09716.x
NR 72
TC 10
Z9 12
U1 1
U2 12
PU BMC
PI LONDON
PA CAMPUS, 4 CRINAN ST, LONDON N1 9XW, ENGLAND
SN 
EI 1745-6215
J9 TRIALS
JI Trials
PD OCT 7
PY 2019
VL 20
IS 1
BP 
EP 
DI 10.1186/s13063-019-3660-5
PG 11
WC Medicine, Research & Experimental
SC Research & Experimental Medicine
GA JC2TB
UT WOS:000489128300002
PM 31590692
DA 2025-12-18
ER

PT J
AU Bronstein, AM
   Dieterich, M
AF Bronstein, Adolfo M.
   Dieterich, Marianne
TI Long-term clinical outcome in vestibular neuritis
SO CURRENT OPINION IN NEUROLOGY
LA English
DT Review
DE acute vestibular syndrome; chronic dizziness; functional dizziness; vestibular neuritis
ID phobic postural vertigo; motion perception; visual vertigo; dizziness; compensation; recovery; connectivity; involvement; somatoform; failure
AB Purpose of review To review recent work on clinical and imaging aspects of vestibular neuritis (or acute vestibular syndrome), in particular with a view to identifying factors predicting long-term clinical outcome. Recent findings Evidence for a role of inflammation in the vestibular nerve, and the presence of Gadolinium enhancement acutely in vestibular neuritis, is accruing. Visual dependence, anxiety and somatization traits predict the development of chronic dizziness after acute vestibular neuritis. Adaptation to asymmetric rotation is impaired in vestibular neuritis and this may indicate insufficient central compensation in chronic dizzy patients. Corticosteroids appear ineffective at improving long-term clinical outcome. Functional imaging changes during the central compensation period lead to structural brain changes; both processes correlate with clinical recovery. Summary Vestibular neuritis appears to be the result of postviral neuroinflammation of the vestibular nerve. However, long-term prognosis is not dependent on the magnitude of the peripheral residual damage (as measured with caloric and video head-impulse test). Instead, a combination of visuovestibular psychophysical factors (visual dependence), psychological traits and dysfunctional vestibular perception are relevant. Several functional and structural neuroimaging changes develop after vestibular neuritis, which reflect and underlie the aforementioned psychophysiological and psychological features.
C1 [Bronstein, Adolfo M.] Imperial Coll London, Div Brain Sci, Neurootol Unit, London, England.
   [Dieterich, Marianne] Ludwig Maximilians Univ Munchen, Univ Hosp, German Ctr Vertigo & Balance Disorders, Munich, Germany.
   [Dieterich, Marianne] Ludwig Maximilians Univ Munchen, Univ Hosp, Dept Neurol, Munich, Germany.
   [Dieterich, Marianne] SyNergy Munich Cluster Syst Neurol, Munich, Germany.
C3 Imperial College London; University of Munich; University of Munich
RP Bronstein, AM (corresponding author), Charing Cross Hosp, Div Brain Sci, London W6 8RF, England.
EM a.bronstein@imperial.ac.uk
FU Medical Research Council of the United Kingdom [MR/J004685/1]; German Federal Ministry of Education and Research (BMBF) [01 EO 0901]; German Foundation for Neurology; Medical Research Council [MR/J004685/1] Funding Source: researchfish; MRC [MR/J004685/1] Funding Source: UKRI
CR Ahmad H, 2017, NEUROLOGY, V89, P1179, DOI 10.1212/WNL.0000000000004360
   Ahn SH, 2017, J CLIN NEUROSCI, V41, P107, DOI 10.1016/j.jocn.2017.02.064
   Alessandrini M, 2014, J NEUROL, V261, P1976, DOI 10.1007/s00415-014-7449-x
   Alessandrini M, 2013, PLOS ONE, V8, P0, DOI 10.1371/journal.pone.0057596
   Allum JHJ, 2017, OTOL NEUROTOL, V38, PE531, DOI 10.1097/MAO.0000000000001477
   Becker-Bense S, 2018, EUR J NEUROL, V25, P561
   Becker-Bense S, 2014, BRAIN STRUCT FUNCT, V219, P1355, DOI 10.1007/s00429-013-0573-z
   Bense S, 2004, ANN NEUROL, V56, P624, DOI 10.1002/ana.20244
   Best C, 2006, J NEUROL NEUROSUR PS, V77, P658, DOI 10.1136/jnnp.2005.072934
   Brain WR, 1938, BRIT MED J, V2, P605, DOI 10.1136/bmj.2.4054.605
   Brandt T, 2012, J NEUROL, V259, P182, DOI 10.1007/s00415-011-6124-8
   Brandt Thomas, 1996, NEUROLOGY, V46, P1515
   BRONSTEIN AM, 1995, J NEUROL NEUROSUR PS, V59, P472, DOI 10.1136/jnnp.59.5.472
   Büki B, 2017, AURIS NASUS LARYNX, V44, P288, DOI 10.1016/j.anl.2016.07.020
   Byun H, 2018, LARYNGOSCOPE, V128, P1946, DOI 10.1002/lary.27084
   Cousins SAO, 2014, PLOS ONE, V9, P0, DOI 10.1371/journal.pone.0103367
   Cousins S, 2017, ANN CLIN TRANSL NEUR, V4, P340, DOI 10.1002/acn3.386
   Cousins S, 2013, PLOS ONE, V8, P0, DOI 10.1371/journal.pone.0061862
   Deutschländer A, 2008, BRAIN, V131, P1025, DOI 10.1093/brain/awn035
   Dieterich M, 2017, CURR OPIN NEUROL, V30, P107, DOI 10.1097/WCO.0000000000000417
   Dieterich M, 2015, NEUROLOGY, V84, P1680, DOI 10.1212/WNL.0000000000001501
   Eulenburg PZ, 2010, ANN NEUROL, V68, P241, DOI 10.1002/ana.22063
   Fishman JM, 2011, COCHRANE DB SYST REV, V0, P0, DOI DOI 10.1002/14651858.CD008607.pub2
   Godemann F, 2005, J PSYCHIATR RES, V39, P529, DOI 10.1016/j.jpsychires.2004.12.006
   Godemann F, 2004, PSYCHOSOM MED, V66, P783, DOI 10.1097/01.psy.0000140004.06247.c9
   Han WW, 2018, AM J OTOLARYNG, V39, P751, DOI 10.1016/j.amjoto.2018.08.006
   Helmchen C, 2014, BRAIN STRUCT FUNCT, V219, P1889, DOI 10.1007/s00429-013-0608-5
   Helmchen C, 2011, J NEUROL NEUROSUR PS, V82, P309, DOI 10.1136/jnnp.2010.204925
   Helmchen C, 2009, ANN NY ACAD SCI, V1164, P104, DOI 10.1111/j.1749-6632.2008.03745.x
   Himmelein S, 2017, J VIROL, V91, P0, DOI 10.1128/JVI.00331-17
   Hong SK, 2014, RESTOR NEUROL NEUROS, V32, P663, DOI 10.3233/RNN-140405
   Hoppes CW, 2018, NEUROIMAGE-CLIN, V20, P655, DOI 10.1016/j.nicl.2018.08.034
   Kaski D, 2016, BRAIN, V139, P392, DOI 10.1093/brain/awv370
   Klingner CM, 2014, NEUROIMAGE-CLIN, V6, P109, DOI 10.1016/j.nicl.2014.08.022
   Lacour M, 2016, J NEUROL, V263, PS54, DOI 10.1007/s00415-015-7903-4
   Lahmann C, 2015, J NEUROL, V262, P1867, DOI 10.1007/s00415-015-7784-6
   Loader B, 2016, ACTA OTORHINOLARYNGO, V36, P421, DOI 10.14639/0392-100X-766
   Magnusson M, 1989, ACTA OTOLARYNGOL SUPPL, V468, P329
   Martin-Sanz E, 2017, OTOL NEUROTOL, V38, PE203, DOI 10.1097/MAO.0000000000001468
   Nayak S, 2015, OTOL NEUROTOL, V36, P1266, DOI 10.1097/MAO.0000000000000758
   Oron Y, 2017, ANN OTO RHINOL LARYN, V126, P597, DOI 10.1177/0003489417718846
   Panichi R, 2017, J NEUROPHYSIOL, V118, P2819, DOI 10.1152/jn.00674.2016
   Patel M, 2016, OTOL NEUROTOL, V37, P179, DOI 10.1097/MAO.0000000000000949
   Pavlou M, 2004, J NEUROL, V251, P983, DOI 10.1007/s00415-004-0476-2
   Pettorossi VE, 2013, J PHYSIOL-LONDON, V591, P1907, DOI 10.1113/jphysiol.2012.241182
   Popkirov Stoyan, 2018, PRACT NEUROL, V18, P5, DOI 10.1136/practneurol-2017-001809
   Popp P, 2018, ANN CLIN TRANSL NEUR, V5, P717, DOI 10.1002/acn3.570
   Ranjbaran M, 2016, FRONT COMPUT NEUROSC, V10, P0, DOI 10.3389/fncom.7016.00026
   Roberts RE, 2018, NEUROIMAGE-CLIN, V20, P1010, DOI 10.1016/j.nicl.2018.10.007
   Rujescu D, 2018, FRONT NEUROL, V9, P0, DOI 10.3389/fneur.2018.00591
   Schaaf H, 2015, EUR ARCH OTO-RHINO-L, V272, P1529, DOI 10.1007/s00405-014-3447-y
   Schmid G, 2011, J NEUROL NEUROSUR PS, V82, P601, DOI 10.1136/jnnp.2010.237388
   Sluch IM, 2017, NEURO-OPHTHALMOLOGY, V41, P315, DOI 10.1080/01658107.2017.1326944
   Staab JP, 2017, J VESTIBUL RES-EQUIL, V27, P191, DOI 10.3233/VES-170622
   Staab JP, 2003, LARYNGOSCOPE, V113, P1714, DOI 10.1097/00005537-200310000-00010
   Van Ombergen A, 2017, NEUROIMAGE-CLIN, V14, P538, DOI 10.1016/j.nicl.2017.02.020
   WITKIN HA, 1959, SCI AM, V200, P50, DOI 10.1038/scientificamerican0259-50
   Wuehr M, 2013, J NEUROL, V260, P1314, DOI 10.1007/s00415-012-6797-7
   Wuehr M, 2017, NEUROLOGY, V88, P284, DOI 10.1212/WNL.0000000000003516
   Yang CJ, 2018, OTOLARYNG HEAD NECK, V159, P347, DOI 10.1177/0194599818768218
   Yoo MH, 2017, EUR ARCH OTO-RHINO-L, V274, P2443, DOI 10.1007/s00405-017-4556-1
   Zwergal A, 2017, FRONT NEUROL, V8, P0, DOI 10.3389/fneur.2017.00665
NR 63
TC 49
Z9 54
U1 2
U2 20
PU LIPPINCOTT WILLIAMS & WILKINS
PI PHILADELPHIA
PA TWO COMMERCE SQ, 2001 MARKET ST, PHILADELPHIA, PA 19103 USA
SN 1350-7540
EI 1473-6551
J9 CURR OPIN NEUROL
JI Curr. Opin. Neurol.
PD FEB 15
PY 2019
VL 32
IS 1
BP 174
EP 180
DI 10.1097/WCO.0000000000000652
PG 7
WC Clinical Neurology; Neurosciences
SC Neurosciences & Neurology
GA HS3QJ
UT WOS:000463777100026
PM 30566414
DA 2025-12-18
ER

PT J
AU Nigro, S
   Indovina, I
   Riccelli, R
   Chiarella, G
   Petrolo, C
   Lacquaniti, F
   Staab, JP
   Passamonti, L
AF Nigro, Salvatore
   Indovina, Iole
   Riccelli, Roberta
   Chiarella, Giuseppe
   Petrolo, Claudio
   Lacquaniti, Francesco
   Staab, Jeffrey P.
   Passamonti, Luca
TI Reduced cortical folding in multi-modal vestibular regions in persistent postural perceptual dizziness
SO BRAIN IMAGING AND BEHAVIOR
LA English
DT Article
DE Persistent postural perceptual dizziness; Surface based morphometry; Local gyrification index; Vestibular cortex; Occipital cortex; Superior parietal cortex
ID chronic subjective dizziness; cognitive-behavioral therapy; surface-based analysis; visual vertigo; spatial orientation; personality-traits; self-motion; anxiety; stimulation; cortex
AB Persistent postural perceptual dizziness (PPPD) is a common functional vestibular disorder that is triggered and sustained by a complex interaction between physiological and psychological factors affecting spatial orientation and postural control. Past functional neuroimaging research and one recent structural (i.e., voxel-based morphometry-VBM) study have identified alterations in vestibular, visuo-spatial, and limbic brain regions in patients with PPPD and anxiety-prone normal individuals. However, no-one thus far has employed surface based morphometry (SBM) to explore whether cortical morphology in patients with PPPD differs from that of healthy people. We calculated SBM measures from structural MR images in 15 patients with PPPD and compared them to those from 15 healthy controls matched for demographics, personality traits known to confer risk for PPPD as well as anxiety and depressive symptoms that are commonly comorbid with PPPD. We tested for associations between SBM measures and dizziness severity in patients with PPPD. Relative to controls, PPPD patients showed significantly decreased local gyrification index (LGI) in multi-modal vestibular regions bilaterally, specifically the posterior insular cortices, supra-marginal gyri, and posterior superior temporal gyri (p<0.001). Within the PPPD group, dizziness severity positively correlated with LGI in visual areas and negatively with LGI in the right superior parietal cortex. These findings demonstrate abnormal cortical folding in vestibular cortices and correlations between dizziness severity and cortical folding in visual and somatosensory spatial association areas in PPPD patients, which provides new insights into the pathophysiological mechanisms underlying this disorder.
C1 [Nigro, Salvatore; Passamonti, Luca] CNR, Inst Bioimaging & Mol Physiol, Catanzaro, Italy.
   [Indovina, Iole; Riccelli, Roberta; Lacquaniti, Francesco] Univ Rome TorVergata, Ctr Space BioMed, Rome, Italy.
   [Indovina, Iole; Riccelli, Roberta; Lacquaniti, Francesco] IRCCS Santa Lucia Fdn, Lab Neuromotor Physiol, Rome, Italy.
   [Chiarella, Giuseppe; Petrolo, Claudio] Univ MagnaGraecia, Dept Expt & Clin Med, Catanzaro, Italy.
   [Lacquaniti, Francesco] Univ Rome TorVergata, Dept Syst Med, Rome, Italy.
   [Staab, Jeffrey P.] Mayo Clin, Dept Psychiat & Psychol, Rochester, MN USA.
   [Staab, Jeffrey P.] Mayo Clin, Dept Otorhinolaryngol Head & Neck Surg, Rochester, MN USA.
   [Passamonti, Luca] Univ Cambridge, Dept Clin Neurosci, Cambridge CB2 0SZ, England.
C3 Consiglio Nazionale delle Ricerche (CNR); University of Rome Tor Vergata; IRCCS Santa Lucia; University of Rome Tor Vergata; Mayo Clinic; Mayo Clinic; University of Cambridge
RP Passamonti, L (corresponding author), CNR, Inst Bioimaging & Mol Physiol, Catanzaro, Italy.; Passamonti, L (corresponding author), Univ Cambridge, Dept Clin Neurosci, Cambridge CB2 0SZ, England.
EM lp337@medschl.cam.ac.uk
FU Italian Ministry of Health [PE-2013-02355372]; Italian Ministry of University and Research (PRIN) [2010MEFNF7_002]; Italian Space Agency (COREA) [2013-084-R.0]; Medical Research Council (MRC) at the University of Cambridge, UK [MR/P01271X/1]; Medical Research Council [MR/P01271X/1] Funding Source: researchfish; MRC [MR/P01271X/1] Funding Source: UKRI
CR Balaban CD, 2001, J ANXIETY DISORD, V15, P27, DOI 10.1016/S0887-6185(00)00041-4
   Balaban CD, 2001, J ANXIETY DISORD, V15, P53, DOI 10.1016/S0887-6185(00)00042-6
   Bense S, 2001, J NEUROPHYSIOL, V85, P886, DOI 10.1152/jn.2001.85.2.886
   Best C, 2009, NEUROSCIENCE, V164, P1579, DOI 10.1016/j.neuroscience.2009.09.034
   Bottini G, 2001, BRAIN, V124, P1182, DOI 10.1093/brain/124.6.1182
   Brandt T, 1999, CURR OPIN NEUROL, V12, P1, DOI 10.1097/00019052-199902000-00001
   BRANDT T, 1986, MUNCHEN MED WOCHEN, V128, P247
   Bronstein A, 2005, NEUROL CLIN, V23, P705, DOI 10.1016/j.ncl.2005.01.004
   Bronstein AM, 2013, SEMIN NEUROL, V33, P219, DOI 10.1055/s-0033-1354602
   BRONSTEIN AM, 1995, J NEUROL NEUROSUR PS, V59, P472, DOI 10.1136/jnnp.59.5.472
   Bronstein AM, 2004, J NEUROL, V251, P381, DOI 10.1007/s00415-004-0410-7
   Brown LA, 2002, EXP BRAIN RES, V145, P286, DOI 10.1007/s00221-002-1082-0
   Chiarella G, 2016, J VESTIBUL RES-EQUIL, V26, P403, DOI 10.3233/VES-160590
   Costa PT, 1997, J PERS ASSESS, V68, P86, DOI 10.1207/s15327752jpa6801_7
   Cousins S, 2017, ANN CLIN TRANSL NEUR, V4, P340, DOI 10.1002/acn3.386
   Cousins S, 2014, PLOS ONE, V9, P0, DOI 10.1371/journal.pone.0105426
   Dale AM, 1999, NEUROIMAGE, V9, P179, DOI 10.1006/nimg.1998.0395
   Dieterich M, 2017, CURR OPIN NEUROL, V30, P107, DOI 10.1097/WCO.0000000000000417
   Edelman S, 2012, AM J OTOLARYNG, V33, P395, DOI 10.1016/j.amjoto.2011.10.009
   Eulenburg PZ, 2012, NEUROIMAGE, V60, P162, DOI 10.1016/j.neuroimage.2011.12.032
   Fischl B, 1999, NEUROIMAGE, V9, P195, DOI 10.1006/nimg.1998.0396
   Fischl B, 2000, P NATL ACAD SCI USA, V97, P11050, DOI 10.1073/pnas.200033797
   FURMAN JMR, 1993, ACTA OTO-LARYNGOL, V113, P3, DOI 10.3109/00016489309135759
   Gage WH, 2003, EXP BRAIN RES, V150, P385, DOI 10.1007/s00221-003-1468-7
   Godemann F, 2005, J PSYCHIATR RES, V39, P529, DOI 10.1016/j.jpsychires.2004.12.006
   Guerraz M, 2001, BRAIN, V124, P1646, DOI 10.1093/brain/124.8.1646
   Guldin WO, 1998, TRENDS NEUROSCI, V21, P254, DOI 10.1016/S0166-2236(97)01211-3
   Hagler DJ, 2006, NEUROIMAGE, V33, P1093, DOI 10.1016/j.neuroimage.2006.07.036
   Heinrichs N, 2007, PSYCHOSOM MED, V69, P700, DOI 10.1097/PSY.0b013e318151a4dd
   Holmberg J, 2006, J NEUROL, V253, P500, DOI 10.1007/s00415-005-0050-6
   Holmberg J, 2007, J NEUROL, V254, P1189, DOI 10.1007/s00415-007-0499-6
   Indovina I, 2005, SCIENCE, V308, P416, DOI 10.1126/science.1107961
   Indovina I, 2016, NEUROIMAGE, V142, P512, DOI 10.1016/j.neuroimage.2016.07.008
   Indovina I, 2015, FRONT BEHAV NEUROSCI, V9, P0, DOI 10.3389/fnbeh.2015.00334
   Indovina I, 2014, J PSYCHOSOM RES, V77, P391, DOI 10.1016/j.jpsychores.2014.09.005
   Indovina I, 2013, NEUROIMAGE, V71, P114, DOI 10.1016/j.neuroimage.2013.01.005
   Jacob RG, 1989, J ANXIETY DISORD, V3, P117, DOI 10.1016/0887-6185(89)90006-6
   JACOBSON GP, 1990, ARCH OTOLARYNGOL, V116, P424
   Kroenke K, 2001, J GEN INTERN MED, V16, P606, DOI 10.1046/j.1525-1497.2001.016009606.x
   Lacquaniti F, 2013, FRONT INTEGR NEUROSC, V7, P0, DOI 10.3389/fnint.2013.00101
   Lee JO, 2018, HUM BRAIN MAPP, V39, P3340, DOI 10.1002/hbm.24080
   Lopez C, 2012, NEUROSCIENCE, V212, P159, DOI 10.1016/j.neuroscience.2012.03.028
   Lopez C, 2011, BRAIN RES REV, V67, P119, DOI 10.1016/j.brainresrev.2010.12.002
   Luders E, 2006, NEUROIMAGE, V29, P1224, DOI 10.1016/j.neuroimage.2005.08.049
   Ödman M, 2008, ACTA OTO-LARYNGOL, V128, P1085, DOI 10.1080/00016480701805455
   Panizzon MS, 2009, CEREB CORTEX, V19, P2728, DOI 10.1093/cercor/bhp026
   Rakic P, 2009, NAT REV NEUROSCI, V10, P724, DOI 10.1038/nrn2719
   Raznahan A, 2011, J NEUROSCI, V31, P7174, DOI 10.1523/JNEUROSCI.0054-11.2011
   Riccelli R, 2017, FRONT NEUROL, V8, P0, DOI 10.3389/fneur.2017.00529
   Riccelli R, 2017, SOC COGN AFFECT NEUR, V12, P671, DOI 10.1093/scan/nsw175
   Riccelli R, 2017, HUM BRAIN MAPP, V38, P715, DOI 10.1002/hbm.23411
   Schaer M, 2012, JOVE-J VIS EXP, V0, P0, DOI DOI 10.3791/3417
   Schuez A, 2003, CORTICAL AREAS UNITY, V0, P0
   Söhsten E, 2016, J VESTIBUL RES-EQUIL, V26, P319, DOI 10.3233/VES-160583
   Spitzer RL, 2006, ARCH INTERN MED, V166, P1092, DOI 10.1001/archinte.166.10.1092
   Staab JP, 2007, ARCH OTOLARYNGOL, V133, P170, DOI 10.1001/archotol.133.2.170
   Staab JP, 2017, J VESTIBUL RES-EQUIL, V27, P191, DOI 10.3233/VES-170622
   Staab JP, 2014, J PSYCHOSOM RES, V76, P80, DOI 10.1016/j.jpsychores.2013.11.008
   Staab JP, 2013, SEMIN NEUROL, V33, P297, DOI 10.1055/s-0033-1356462
   Staab Jeffrey P, 2012, CONTINUUM (MINNEAP MINN), V18, P1118, DOI 10.1212/01.CON.0000421622.56525.58
   Staab JP, 2005, ARCH OTOLARYNGOL, V131, P675, DOI 10.1001/archotol.131.8.675
   Staab JP, 2004, LARYNGOSCOPE, V114, P1637, DOI 10.1097/00005537-200409000-00025
   Staab JP, 2003, LARYNGOSCOPE, V113, P1714, DOI 10.1097/00005537-200310000-00010
   Tschan R, 2011, J NEUROL, V258, P104, DOI 10.1007/s00415-010-5697-y
   VanEssen DC, 1997, NATURE, V385, P313, DOI 10.1038/385313a0
   Westphal CarlOtto, 1872, ARCHIV FUR PSYCHIATRIE UND NERVENKRANKHEITEN, V3, P138, DOI 10.1007/BF02156040
   White T, 2010, BRAIN COGNITION, V72, P36, DOI 10.1016/j.bandc.2009.10.009
   World Health Organization, 2016, INT CLASS DIS ICD 11, V0, P0
   Wurthmann S, 2017, J PSYCHOSOM RES, V103, P95, DOI 10.1016/j.jpsychores.2017.10.007
   Yan ZH, 2017, INT J AUDIOL, V56, P33, DOI 10.1080/14992027.2016.1211763
NR 70
TC 17
Z9 19
U1 1
U2 6
PU SPRINGER
PI NEW YORK
PA 233 SPRING ST, NEW YORK, NY 10013 USA
SN 1931-7557
EI 1931-7565
J9 BRAIN IMAGING BEHAV
JI Brain Imaging Behav.
PD JUN 15
PY 2019
VL 13
IS 3
BP 798
EP 809
DI 10.1007/s11682-018-9900-6
PG 12
WC Neuroimaging
SC Neurosciences & Neurology
GA IA1VV
UT WOS:000469351500021
DA 2025-12-18
ER

PT J
AU Zhu, RT
   Van Rompaey, V
   Ward, BK
   Van de Berg, R
   Van de Heyning, P
   Sharon, JD
AF Zhu, Richard T.
   Van Rompaey, Vincent
   Ward, Bryan K.
   Van de Berg, Raymond
   Van de Heyning, Paul
   Sharon, Jeffrey D.
TI The Interrelations Between Different Causes of Dizziness: A Conceptual Framework for Understanding Vestibular Disorders
SO ANNALS OF OTOLOGY RHINOLOGY AND LARYNGOLOGY
LA English
DT Review
DE vestibular migraine; miscellaneous; benign paroxysmal positional vertigo; Meniere's disease; otology; otolaryngology; vestibular disorders; anxiety; superior canal dehiscence
ID paroxysmal positional vertigo; criteria consensus document; diagnostic-criteria; menieres-disease; bilateral vestibulopathy; dizzy patient; migraine; epidemiology; prevalence; population
AB Background: According to population-based studies that estimate disease prevalence, the majority of patients evaluated at dizziness clinics receive a single vestibular diagnosis. However, accumulating literature supports the notion that different vestibular disorders are interrelated and often underdiagnosed. Objective: Given the complexity and richness of these interrelations, we propose that a more inclusive conceptual framework to vestibular diagnostics that explicitly acknowledges this web of association will better inform vestibular differential diagnosis. Methods: A narrative review was performed using PubMed database. Articles were included if they defined a cohort of patients, who were given specific vestibular diagnosis. The interrelations among vestibular disorders were analyzed and placed within a conceptual framework. Results: The frequency of patients currently receiving multiple vestibular diagnoses in dizziness clinic is approximately 3.7% (1263/33 968 patients). The most common vestibular diagnoses encountered in the dizziness clinic include benign paroxysmal positional vertigo (BPPV), vestibular migraine, vestibular neuritis, and Meniere's disease. Conclusions: A review of the literature demonstrates an intricate web of interconnections among different vestibular disorders such as BPPV, vestibular migraine, Meniere's disease, vestibular neuritis, bilateral vestibulopathy, superior canal dehiscence syndrome, persistent postural perceptual dizziness, anxiety, head trauma, and aging, among others.
C1 [Zhu, Richard T.; Sharon, Jeffrey D.] Univ Calif San Francisco, Dept Otolaryngol Head & Neck Surg, 2233 Post St, San Francisco, CA 94115 USA.
   [Van Rompaey, Vincent; Van de Heyning, Paul] Univ Antwerp, Fac Med & Hlth Sci, Antwerp, Belgium.
   [Van Rompaey, Vincent; Van de Heyning, Paul] Antwerp Univ Hosp, Dept Otorhinolaryngol & Head & Neck Surg, Antwerp, Belgium.
   [Ward, Bryan K.] Johns Hopkins Univ, Sch Med, Dept Otolaryngol Head & Neck Surg, Baltimore, MD 21205 USA.
   [Van de Berg, Raymond] Maastricht Univ, Dept Otorhinolaryngol & Head & Neck Surg, Med Ctr, Maastricht, Netherlands.
C3 University of California System; University of California San Francisco; University of Antwerp; University of Antwerp; Johns Hopkins University; Maastricht University
RP Sharon, JD (corresponding author), Univ Calif San Francisco, Dept Otolaryngol Head & Neck Surg, 2233 Post St, San Francisco, CA 94115 USA.
EM Jeffrey.Sharon@ucsf.edu
CR Agus S, 2013, FRONT NEUROL, V4, P0, DOI 10.3389/fneur.2013.00048
   Alexander TH, 2010, OTOLARYNG CLIN N AM, V43, P965, DOI 10.1016/j.otc.2010.05.001
   Arya AK, 2008, J LARYNGOL OTOL, V122, P145, DOI 10.1017/S0022215107008559
   Balabann CD, 2011, EXPERT REV NEUROTHER, V11, P379, DOI 10.1586/ern.11.19
   Balatsouras DG, 2014, EUR ARCH OTO-RHINO-L, V271, P919, DOI 10.1007/s00405-013-2484-2
   Balatsouras DG, 2012, ANN OTO RHINOL LARYN, V121, P682, DOI 10.1177/000348941212101011
   BALOH RW, 1987, NEUROLOGY, V37, P371, DOI 10.1212/WNL.37.3.371
   Brandt T, 2013, VERTIGO DIZZINESS, V0, P145
   Carey JP, 2000, ARCH OTOLARYNGOL, V126, P137, DOI 10.1001/archotol.126.2.137
   Chen ZJ, 2016, BMC PSYCHIATRY, V16, P0, DOI 10.1186/s12888-016-0950-2
   Chung LK, 2016, J NEUROSURG, V125, P1187, DOI 10.3171/2015.8.JNS15391
   DAVIS LE, 1994, J AM GERIATR SOC, V42, P1184, DOI 10.1111/j.1532-5415.1994.tb06986.x
   Drachman DA, 2000, ANN INTERN MED, V132, P403, DOI 10.7326/0003-4819-132-5-200003070-00010
   Feil K, 2018, FRONT NEUROL, V9, P0, DOI 10.3389/fneur.2018.00029
   Ganança Cristina Freitas, 2007, REV. BRAS. OTORRINOLARINGOL., V73, P506, DOI 10.1590/S0034-72992007000400009
   Ghavami Y, 2016, LARYNGOSCOPE, V126, P163, DOI 10.1002/lary.25344
   Gioacchini FM, 2014, INT J PEDIATR OTORHI, V78, P718, DOI 10.1016/j.ijporl.2014.02.009
   Guidetti V, 1998, CEPHALALGIA, V18, P455, DOI 10.1046/j.1468-2982.1998.1807455.x
   Guilemany JM, 2004, ACTA OTO-LARYNGOL, V124, P49, DOI 10.1080/00016480310002122
   Hagr A, 2009, INT J HEALTH SCI-IJH, V3, P23
   Hall RCW, 2005, PSYCHOSOMATICS, V46, P195, DOI 10.1176/appi.psy.46.3.195
   Harris JP, 2010, AUDIOL NEURO-OTOL, V15, P318, DOI 10.1159/000286213
   Hoffer ME, 2004, OTOL NEUROTOL, V25, P135, DOI 10.1097/00129492-200403000-00009
   Hughes CA, 1997, LARYNGOSCOPE, V107, P607, DOI 10.1097/00005537-199705000-00010
   Ishiyama A, 2000, ANN OTO RHINOL LARYN, V109, P377, DOI 10.1177/000348940010900407
   Jung DH, 2015, OTOL NEUROTOL, V36, P126, DOI 10.1097/MAO.0000000000000531
   Karlberg M, 2000, ACTA OTO-LARYNGOL, V120, P380
   KATSARKAS A, 1978, J OTOLARYNGOL, V7, P320
   KATSARKAS A, 1994, OTOLARYNG HEAD NECK, V110, P296, DOI 10.1016/S0194-5998(94)70772-3
   Katsarkas A, 1999, ACTA OTO-LARYNGOL, V119, P745, DOI 10.1080/00016489950180360
   KROENKE K, 1989, AM J MED, V86, P262, DOI 10.1016/0002-9343(89)90293-3
   KROENKE K, 1992, ANN INTERN MED, V117, P898, DOI 10.7326/0003-4819-117-11-898
   Lempert T, 2013, NERVENARZT, V84, P511, DOI 10.1007/s00115-013-3768-x
   Lempert T, 2012, J VESTIBUL RES-EQUIL, V22, P167, DOI 10.3233/VES-2012-0453
   Li P, 2010, SCI RES ESSAYS, V5, P3672
   Liu YF, 2016, BEHAV NEUROL, V2016, P0, DOI 10.1155/2016/3182735
   Lopez-Escamez JA, 2015, J VESTIBUL RES-EQUIL, V25, P1, DOI 10.3233/VES-150549
   Lucieer F, 2016, FRONT NEUROL, V7, P0, DOI 10.3389/fneur.2016.00026
   Maarsingh OR, 2010, BMC FAM PRACT, V11, P0, DOI 10.1186/1471-2296-11-2
   Mandalà M, 2010, ACTA OTO-LARYNGOL, V130, P565, DOI 10.3109/00016480903311278
   Minor LB, 1998, ARCH OTOLARYNGOL, V124, P249, DOI 10.1001/archotol.124.3.249
   Bittar RSM, 2015, BRAZ J OTORHINOLAR, V81, P276, DOI 10.1016/j.bjorl.2014.08.012
   Muelleman T, 2017, OTOL NEUROTOL, V38, P870, DOI 10.1097/MAO.0000000000001429
   Neff BA, 2012, OTOL NEUROTOL, V33, P1235, DOI 10.1097/MAO.0b013e31825d644a
   Neuhauser H, 2001, NEUROLOGY, V56, P436, DOI 10.1212/WNL.56.4.436
   Neuhauser HK, 2006, NEUROLOGY, V67, P1028, DOI 10.1212/01.wnl.0000237539.09942.06
   Neuhauser HK, 2016, HAND CLINIC, V137, P67, DOI 10.1016/B978-0-444-63437-5.00005-4
   Neuhauser HK, 2007, CURR OPIN NEUROL, V20, P40, DOI 10.1097/WCO.0b013e328013f432
   Neuhauser HK, 2005, NEUROLOGY, V65, P898, DOI 10.1212/01.wnl.0000175987.59991.3d
   Neumann H, 1909, ARCH OHRENHEILKUNDE, V79, P1
   Obermann M, 2015, J NEUROL, V262, P2083, DOI 10.1007/s00415-015-7803-7
   Pan Q, 2018, EUR NEUROL, V79, P287, DOI 10.1159/000489639
   Paparella MM, 2008, ENT-EAR NOSE THROAT, V87, P562, DOI 10.1177/014556130808701006
   PAPARELLA MM, 1983, LARYNGOSCOPE, V93, P1004
   Pisani V, 2015, INT J AUDIOL, V54, P329, DOI 10.3109/14992027.2014.989454
   Pollak L, 2003, ISR MED ASSOC J, V5, P720
   Radtke A, 2002, NEUROLOGY, V59, P1700, DOI 10.1212/01.WNL.0000036903.22461.39
   RASSEKH CH, 1992, LARYNGOSCOPE, V102, P135
   Riga M, 2011, INT J OTOLARYNGOL, V2011, P709469, DOI 10.1155/2011/709469
   Roland LT, 2015, OTOL NEUROTOL, V36, P1687, DOI 10.1097/MAO.0000000000000884
   Rutland-Brown W, 2006, J HEAD TRAUMA REHAB, V21, P544, DOI 10.1097/00001199-200611000-00009
   Staab JP, 2017, J VESTIBUL RES-EQUIL, V27, P191, DOI 10.3233/VES-170622
   STEWART WF, 1995, J CLIN EPIDEMIOL, V48, P269, DOI 10.1016/0895-4356(94)00128-D
   Strupp M, 2008, DTSCH ARZTEBL INT, V105, P173, DOI 10.3238/arztebl.2008.0173
   Strupp M, 2018, J NEUROL, V265, P95, DOI 10.1007/s00415-018-8961-1
   Strupp M, 2017, J VESTIBUL RES-EQUIL, V27, P177, DOI 10.3233/VES-170619
   Strupp M, 2009, SEMIN NEUROL, V29, P509, DOI 10.1055/s-0029-1241040
   Taura A, 2010, ACTA OTO-LARYNGOL, V130, P29, DOI 10.3109/00016489.2010.486800
   Tehrani ASS, 2013, ACAD EMERG MED, V20, P689, DOI 10.1111/acem.12168
   Teixido M, 2017, J LARYNGOL OTOL, V131, P508, DOI 10.1017/S0022215117000536
   Tinetti ME, 2000, ANN INTERN MED, V132, P337, DOI 10.7326/0003-4819-132-5-200003070-00002
   Üneri A, 2008, J LARYNGOL OTOL, V122, P466, DOI 10.1017/S0022215107000424
   Uneri Alev, 2004, EAR NOSE THROAT J, V83, P814
   Uno A, 2001, NIHON JIBIINKOKA GAKKAI KAIHO, V104, P1119
   van Leeuwen RB, 2017, NEUROLOGIST, V22, P69, DOI 10.1097/NRL.0000000000000116
   van Leeuwen RB, 2014, ENT-EAR NOSE THROAT, V93, P162, DOI 10.1177/0145561314093004-511
   von Brevern M, 2007, J NEUROL NEUROSUR PS, V78, P710, DOI 10.1136/jnnp.2006.100420
   Ward BK, 2013, JAMA OTOLARYNGOL, V139, P803, DOI 10.1001/jamaoto.2013.3913
   Wester JL, 2017, OTOL NEUROTOL, V38, P1145, DOI 10.1097/MAO.0000000000001486
   Wipperman J, 2014, PRIMARY CARE, V41, P115, DOI 10.1016/j.pop.2013.10.004
   Yardley L, 2000, OTOLARYNG CLIN N AM, V33, P603, DOI 10.1016/S0030-6665(05)70229-2
   Zhao JG, 2011, OTOL NEUROTOL, V32, P284, DOI 10.1097/MAO.0b013e318204aad3
NR 82
TC 33
Z9 36
U1 0
U2 10
PU SAGE PUBLICATIONS INC
PI THOUSAND OAKS
PA 2455 TELLER RD, THOUSAND OAKS, CA 91320 USA
SN 0003-4894
EI 1943-572X
J9 ANN OTO RHINOL LARYN
JI Ann. Otol. Rhinol. Laryngol.
PD SEP 15
PY 2019
VL 128
IS 9
BP 869
EP 878
DI 10.1177/0003489419845014
PG 10
WC Otorhinolaryngology
SC Otorhinolaryngology
GA IS8VW
UT WOS:000482428600011
PM 31018648
DA 2025-12-18
ER

PT J
AU Thompson-Harvey, A
   Hain, TC
AF Thompson-Harvey, Adam
   Hain, Timothy C.
TI Symptoms in cervical vertigo
SO LARYNGOSCOPE INVESTIGATIVE OTOLARYNGOLOGY
LA English
DT Article
DE Cervical Vertigo; cervicogenic dizziness; vertigo; neck injury; symptoms; migraine
ID cervicogenic dizziness; diagnostic-criteria; migraine; disability; handicap; nystagmus; whiplash; posture; injury; motion
AB Objective To use a unique, 41-question survey to identify patient features distinguishing cervical vertigo from vestibular causes of vertigo and vestibular migraine. Methods In this study, a unique, 41-question survey was administered to 48 patients diagnosed with cervical vertigo (n = 16), migraine (n = 16), and vestibular vertigo (eg, unilateral vestibular paresis, Meniere's disease) (n = 16) to test the hypothesis that a set of distinct symptoms can characterize cervical vertigo. Responses between the three diagnostic groups were compared to identify questions which differentiated patients based on their symptoms. Results Eight questions were successful in differentiating vestibular vertigo from migraine and cervical vertigo. Symptoms endorsed by subjects with cervical vertigo overlapped substantially with subjects with well-established vestibular disturbances as well as symptoms of subjects with migraine. Twenty-seven percent of cervical vertigo subjects reported having true vertigo, 50% having headache, and 94% having neck pain. Conclusion Lacking knowledge of neck disturbance, the symptoms we elicited in our questionnaire suggest that cervical vertigo subjects may resemble migraine subjects who also have evidence of neck injury. Whether or not subjects with "cervical vertigo" also overlap with other diagnoses defined by a combination of symptoms and exclusion of objective findings such as chronic subjective dizziness and other variants of psychogenic dizziness remain to be estab
C1 [Thompson-Harvey, Adam] Med Coll Wisconsin, Milwaukee, WI 53226 USA.
   [Thompson-Harvey, Adam; Hain, Timothy C.] Chicago Dizziness & Hearing, Chicago, IL USA.
   [Hain, Timothy C.] Northwestern Univ, Feinberg Sch Med, Chicago, IL USA.
C3 Medical College of Wisconsin; Northwestern University; Feinberg School of Medicine
RP Thompson-Harvey, A (corresponding author), Dept Otolaryngol & Commun Sci, 9200 W Wisconsin Ave, Milwaukee, WI 53226 USA.
EM athompharvey@mcw.edu
CR Aratani MC, 2011, GERIATR GERONTOL INT, V11, P50, DOI 10.1111/j.1447-0594.2010.00633.x
   BARRETT K, 1995, J ACCID EMERG MED, V12, P173
   Bell BD, 1999, ARCH CLIN NEUROPSYCH, V14, P389, DOI 10.1016/S0887-6177(98)00020-1
   BIEMOND A, 1969, BRAIN, V92, P437, DOI 10.1093/brain/92.2.437
   Boyling J JG, 2004, GRIEVES MODERN MANUA, V0, P0
   Boyling J JG, 2004, GRIEVES MODERN MANUA, V0, P233
   Brandt T, 1996, AUDIOL NEUROOTOL, V1, P187
   Brandt T, 2001, J NEUROL NEUROSUR PS, V71, P8, DOI 10.1136/jnnp.71.1.8
   Brandt T, 2016, NEUROLOGY, V86, P974, DOI 10.1212/WNL.0000000000002451
   Braswell J, 2006, INT J PEDIATR OTORHI, V70, P1957, DOI 10.1016/j.ijporl.2006.07.013
   Breivik CN, 2013, WORLD NEUROSURG, V80, PE301, DOI 10.1016/j.wneu.2013.03.069
   Calhoun AH, 2010, HEADACHE, V50, P1273, DOI 10.1111/j.1526-4610.2009.01608.x
   de Jong P T, 1977, ANN NEUROL, V1, P240, DOI 10.1002/ana.410010307
   Deng Zhen, 2015, ZHEJIANG DA XUE XUE BAO YI XUE BAN, V44, P138
   Foroozan Rod, 2009, INT OPHTHALMOL CLIN, V49, P133, DOI 10.1097/IIO.0b013e3181a8d36a
   Furman JM, 1997, NEUROLOGY, V48, P1161, DOI 10.1212/WNL.48.5.1161
   Gimse R, 1996, J CLIN EXP NEUROPSYC, V18, P178, DOI 10.1080/01688639608408273
   Gimse R, 1997, SCAND J PSYCHOL, V38, P165, DOI 10.1111/1467-9450.00023
   Gudmundsson S, 2010, BIOMED SIGNAL PROCES, V5, P311, DOI 10.1016/j.bspc.2010.05.004
   Guinand N, 2009, REV MED SUISSE, V5, P1922
   Hain TC, 2015, CURR OPIN NEUROL, V28, P69, DOI 10.1097/WCO.0000000000000161
   Huppert D, 2005, J NEUROL, V252, P564, DOI 10.1007/s00415-005-0699-x
   IGARASHI M, 1972, LARYNGOSCOPE, V82, P1609, DOI 10.1288/00005537-197209000-00004
   JACOBSON GP, 1990, ARCH OTOLARYNGOL, V116, P424
   Johnston JL, 2017, FRONT NEUROL, V8, P0, DOI 10.3389/fneur.2017.00023
   KAYAN A, 1984, BRAIN, V107, P1123, DOI 10.1093/brain/107.4.1123
   LHeureux-Lebeau B, 2014, OTOL NEUROTOL, V35, P1858, DOI 10.1097/MAO.0000000000000506
   Lempert T, 2012, J VESTIBUL RES-EQUIL, V22, P167, DOI 10.3233/VES-2012-0453
   Lerner DJ, 1999, QUAL LIFE RES, V8, P699, DOI 10.1023/A:1008920510098
   Lopez-Escamez JA, 2015, J VESTIBUL RES-EQUIL, V25, P1, DOI 10.3233/VES-150549
   Lystad RP, 2011, CHIROPR MAN THER, V19, P0, DOI 10.1186/2045-709X-19-21
   Machaly SA, 2011, CLIN RHEUMATOL, V30, P1527, DOI 10.1007/s10067-011-1770-x
   MANZONI D, 1979, BRAIN RES, V169, P615, DOI 10.1016/0006-8993(79)90415-3
   Nascimbeni A, 2010, J NEUROENG REHABIL, V7, P0, DOI 10.1186/1743-0003-7-47
   Neuhauser H, 2001, NEUROLOGY, V56, P436, DOI 10.1212/WNL.56.4.436
   PARKER DM, 1990, CORTEX, V26, P657, DOI 10.1016/S0010-9452(13)80315-2
   Peng BG, 2018, WORLD NEUROSURG, V109, P347, DOI 10.1016/j.wneu.2017.10.063
   Reid SA, 2017, MUSCULOSKEL SCI PRAC, V30, P42, DOI 10.1016/j.msksp.2017.03.008
   Reid SA, 2014, ARCH PHYS MED REHAB, V95, P1603, DOI 10.1016/j.apmr.2014.04.009
   RYAN GMS, 1955, LANCET, V2, P1355
   Staab JP, 2017, J VESTIBUL RES-EQUIL, V27, P191, DOI 10.3233/VES-170622
   VERNON H, 1991, J MANIP PHYSIOL THER, V14, P409
   Wrisley DM, 2000, J ORTHOP SPORT PHYS, V30, P755, DOI 10.2519/jospt.2000.30.12.755
   Yacovino D A, 2012, NEUROLOGIA (ENGL ED), V0, P0, DOI DOI 10.1016/j.nrl.2012.06.013
   Yacovino DA, 2013, SEMIN NEUROL, V33, P244, DOI 10.1055/s-0033-1354592
   Yang L, 2017, SPINE, V42, P540, DOI 10.1097/BRS.0000000000001801
   YARDLEY L, 1992, J PSYCHOSOM RES, V36, P731, DOI 10.1016/0022-3999(92)90131-K
   Zaloshnja Eduard, 2013, ANN ADV AUTOMOT MED, V57, P3
NR 48
TC 22
Z9 28
U1 2
U2 21
PU WILEY
PI HOBOKEN
PA 111 RIVER ST, HOBOKEN 07030-5774, NJ USA
SN 2378-8038
EI 
J9 LARYNGOSCOPE INVEST
JI Laryngoscope Investig. Otol.
PD FEB 15
PY 2019
VL 4
IS 1
BP 109
EP 115
DI 10.1002/lio2.227
PG 7
WC Otorhinolaryngology
SC Otorhinolaryngology
GA HM2ZC
UT WOS:000459339700017
PM 30828627
DA 2025-12-18
ER

PT J
AU Nada, EH
   Ibraheem, OA
   Hassaan, MR
AF Nada, Ebtessam H.
   Ibraheem, Ola A.
   Hassaan, Mohammad R.
TI Vestibular Rehabilitation Therapy Outcomes in Patients With Persistent Postural-Perceptual Dizziness
SO ANNALS OF OTOLOGY RHINOLOGY AND LARYNGOLOGY
LA English
DT Article
DE persistent postural-perceptual dizziness; vestibular rehabilitation therapy; habituation; Dizziness Handicap Inventory; vertigo
ID conversion disorder; follow-up; vertigo
AB Objectives: Persistent postural-perceptual dizziness (PPPD) represents an important category of vertigo. Medical treatment and psychotherapy provide convenient control of symptoms. However, these management strategies can have inconvenient side effects and short-term relief, respectively. Vestibular rehabilitation therapy (VRT) is a self-conducted habituation program that can be personalized to the subject's needs to give adequate symptom relief without side effects. The present study aims to test the effect of VRT on patients with PPPD. Methods: Participants were diagnosed as having PPPD by the exclusion of organic vestibular lesions. The study involved 2 groups with PPPD: Group I, treated with the VRT, and Group II, treated with the VRT plus placebo. The Dizziness Handicap Inventory (DHI), a self-assessment scale, was used to evaluate the VRT outcomes. Results: There was a significant decrease in functional, physical, and total scores on the DHI in both groups after VRT. Adding the placebo did not have supplementary outcomes. The patients who did not benefit from the VRT had a significantly longer duration of PPPD, more complex aggravating factors, more composite VRT exercises, and a higher DHI score than the patients who benefited from VRT. Conclusions: Customized VRT adequately reduced symptoms and improved quality of life in subjects with PPPD.
C1 [Nada, Ebtessam H.; Ibraheem, Ola A.; Hassaan, Mohammad R.] Univ Zagazig, Audiovestibular Med Unit, Dept Otolaryngol Head & Neck Surg, Fac Med, Zagazig, Egypt.
C3 Egyptian Knowledge Bank (EKB); Zagazig University
RP Ibraheem, OA (corresponding author), Univ Zagazig, Zagazig Univ Hosp, Audiovestibular Med Unit, Dept Otolaryngol Head & Neck Surg,Fac Med, Zagazig 44511, Egypt.
EM ola_medvoice@yahoo.com
CR Alsanosi AA, 2012, NEUROSCIENCES, V17, P139
   Brandt Thomas, 1996, NEUROLOGY, V46, P1515
   Gans RE, 1996, VESTIBULAR REHABILIT, V0, P0
   Heusel-Gillig L, 2014, VESTIBULAR REHABILIT, V0, P569
   Holmberg J, 2006, J NEUROL, V253, P500, DOI 10.1007/s00415-005-0050-6
   Holmberg J, 2014, VESTIBULAR SIG NEWSL, V0, P0
   Honaker JA, 2010, AM J AUDIOL, V19, P3, DOI 10.1044/1059-0889(2009/09-0013)
   Huppert D, 2005, J NEUROL, V252, P564, DOI 10.1007/s00415-005-0699-x
   Ibraheem OA, 2017, HEARING BALANC COMMU, V15, P133, DOI 10.1080/21695717.2017.1338438
   Jacobson G P, 1991, J AM ACAD AUDIOL, V2, P253
   KASKI D, 2012, BMJ-BRIT MED J, V345, P0, DOI 10.1136/BMJ.E5809
   Koshi Edvin B, 2007, PAIN PRACT, V7, P4, DOI 10.1111/j.1533-2500.2007.00104.x
   Lin J K, 1993, ZHONGHUA YI XUE ZA ZHI (TAIPEI), V51, P289
   Ness Debra, 2007, J NEUROL PHYS THER, V31, P30
   Oh DW, 2005, PHYSIOTHER RES INT, V10, P164, DOI 10.1002/pri.6
   Ruckenstein MJ, 2009, OTOLARYNG CLIN N AM, V42, P71, DOI 10.1016/j.otc.2008.09.011
   Savastano M, 2007, ENT-EAR NOSE THROAT, V86, P148, DOI 10.1177/014556130708600311
   Schmid G, 2011, J NEUROL NEUROSUR PS, V82, P601, DOI 10.1136/jnnp.2010.237388
   Simon N M, 1998, ANN CLIN PSYCHIATRY, V10, P75, DOI 10.3109/10401239809147746
   Staab JP, 2017, J VESTIBUL RES-EQUIL, V27, P191, DOI 10.3233/VES-170622
   Staab Jeffrey P, 2012, CONTINUUM (MINNEAP MINN), V18, P1118, DOI 10.1212/01.CON.0000421622.56525.58
   Staab JP, 2004, LARYNGOSCOPE, V114, P1637, DOI 10.1097/00005537-200409000-00025
   Staab JP, 2002, ARCH OTOLARYNGOL, V128, P554, DOI 10.1001/archotol.128.5.554
   Staab JP, 2006, CURR OPIN NEUROL, V19, P41, DOI 10.1097/01.wco.0000198102.95294.1f
   Szirmai Agnes, 2005, INT TINNITUS J, V11, P77
   Thompson KJ, 2015, J VESTIBUL RES-EQUIL, V25, P97, DOI 10.3233/VES-150551
   Whitney SL, 2004, OTOL NEUROTOL, V25, P139, DOI 10.1097/00129492-200403000-00010
   Yardley L, 1998, BRIT J GEN PRACT, V48, P1131
NR 28
TC 52
Z9 83
U1 3
U2 35
PU SAGE PUBLICATIONS INC
PI THOUSAND OAKS
PA 2455 TELLER RD, THOUSAND OAKS, CA 91320 USA
SN 0003-4894
EI 1943-572X
J9 ANN OTO RHINOL LARYN
JI Ann. Otol. Rhinol. Laryngol.
PD APR 15
PY 2019
VL 128
IS 4
BP 323
EP 329
DI 10.1177/0003489418823017
PG 7
WC Otorhinolaryngology
SC Otorhinolaryngology
GA HP5DF
UT WOS:000461696100007
PM 30607985
DA 2025-12-18
ER

PT J
AU Ahmadi, SA
   Vivar, G
   Frei, J
   Nowoshilow, S
   Bardins, S
   Brandt, T
   Krafczyk, S
AF Ahmadi, Seyed-Ahmad
   Vivar, Gerome
   Frei, Johann
   Nowoshilow, Sergej
   Bardins, Stanislav
   Brandt, Thomas
   Krafczyk, Siegbert
TI Towards computerized diagnosis of neurological stance disorders: data mining and machine learning of posturography and sway
SO JOURNAL OF NEUROLOGY
LA English
DT Article
DE Neurological stance and gait disorders; Static posturography; Body sway; Machine learning; Visualization
ID orthostatic tremor; vestibular disorders; postural sway; classification; gait; quantification; criteria
AB We perform classification, ranking and mapping of body sway parameters from static posturography data of patients using recent machine-learning and data-mining techniques. Body sway is measured in 293 individuals with the clinical diagnoses of acute unilateral vestibulopathy (AVS, n = 49), distal sensory polyneuropathy (PNP, n = 12), anterior lobe cerebellar atrophy (CA, n = 48), downbeat nystagmus syndrome (DN, n = 16), primary orthostatic tremor (OT, n = 25), Parkinson's disease (PD, n = 27), phobic postural vertigo (PPV n = 59) and healthy controls (HC, n = 57). We classify disorders and rank sway features using supervised machine learning. We compute a continuous, human-interpretable 2D map of stance disorders using t-stochastic neighborhood embedding (t-SNE). Classification of eight diagnoses yielded 82.7% accuracy [95% CI (80.9%, 84.5%)]. Five (CA, PPV, AVS, HC, OT) were classified with a mean sensitivity and specificity of 88.4% and 97.1%, while three (PD, PNP, and DN) achieved a mean sensitivity of 53.7%. The most discriminative stance condition was ranked as "standing on foam-rubber, eyes closed". Mapping of sway path features into 2D space revealed clear clusters among CA, PPV, AVS, HC and OT subjects. We confirm previous claims that machine learning can aid in classification of clinical sway patterns measured with static posturography. Given a standardized, long-term acquisition of quantitative patient databases, modern machine learning and data analysis techniques help in visualizing, understanding and utilizing high-dimensional sensor data from clinical routine.
C1 [Ahmadi, Seyed-Ahmad; Vivar, Gerome; Frei, Johann; Bardins, Stanislav; Brandt, Thomas; Krafczyk, Siegbert] Ludwig Maximilians Univ Munchen, German Ctr Vertigo & Balance Disorders, Marchioninistr 15, D-81377 Munich, Germany.
   [Ahmadi, Seyed-Ahmad; Vivar, Gerome; Frei, Johann] Tech Univ Munich, Comp Aided Med Procedures, D-85748 Garching, Germany.
   [Nowoshilow, Sergej] IMP Res Inst Mol Pathol, Campus Vienna Bioctr 1, A-1030 Vienna, Austria.
C3 University of Munich; Technical University of Munich; Vienna Biocenter (VBC); Research Institute of Molecular Pathology (IMP)
RP Ahmadi, SA (corresponding author), Ludwig Maximilians Univ Munchen, German Ctr Vertigo & Balance Disorders, Marchioninistr 15, D-81377 Munich, Germany.; Ahmadi, SA (corresponding author), Tech Univ Munich, Comp Aided Med Procedures, D-85748 Garching, Germany.
EM aahmadi@med.lmu.de
FU German Federal Ministry of Education and Research (BMBF); foundation of the German Center for Vertigo and Balance Disorders (DSGZ) [01 EO 0901]
CR Allum JHJ, 2001, GAIT POSTURE, V14, P217, DOI 10.1016/S0966-6362(01)00142-4
   ALTMAN NS, 1992, AM STAT, V46, P175, DOI 10.2307/2685209
   [Anonymous], 2008, P 25 INT C MACH LEAR, V0, P0, DOI DOI 10.1145/1390156.1390169
   Black FO, 2001, ANN NY ACAD SCI, V942, P446, DOI 10.1111/j.1749-6632.2001.tb03765.x
   BRANDT T, 1981, ANN NY ACAD SCI, V374, P636, DOI 10.1111/j.1749-6632.1981.tb30907.x
   Brandt T, 2017, NAT REV NEUROL, V13, P352, DOI 10.1038/nrneurol.2017.58
   Brandt T, 2012, J NEUROL, V259, P182, DOI 10.1007/s00415-011-6124-8
   Brandt Thomas, 1996, NEUROLOGY, V46, P1515
   Breiman L, 1984, CLASSIFICATION AND REGRESSION TREES, V1, P0
   Bronstein AM, 1999, CURR OPIN NEUROL, V12, P5, DOI 10.1097/00019052-199902000-00002
   Criminisi A, 2011, DECISION FORESTS FOR CLASSIFICATION, V0, P0
   Deuschl G, 1998, MOVEMENT DISORD, V13, P2, DOI 10.1002/mds.870131303
   DIENER HC, 1984, ELECTROEN CLIN NEURO, V57, P134, DOI 10.1016/0013-4694(84)90172-X
   Dieterich M, 2015, ANN NY ACAD SCI, V1343, P10, DOI 10.1111/nyas.12585
   Feil K, 2015, PARKINSONISM RELAT D, V21, P905, DOI 10.1016/j.parkreldis.2015.05.021
   Fioretti S, 2010, GAIT POSTURE, V32, P317, DOI 10.1016/j.gaitpost.2010.05.017
   Fung VSC, 2001, BRAIN, V124, P322, DOI 10.1093/brain/124.2.322
   Gallea C, 2016, BRAIN, V139, P2182, DOI 10.1093/brain/aww140
   Gelb DJ, 1999, ARCH NEUROL-CHICAGO, V56, P33, DOI 10.1001/archneur.56.1.33
   Geurts P, 2006, MACH LEARN, V63, P3, DOI 10.1007/s10994-006-6226-1
   Gill J, 2001, J GERONTOL A-BIOL, V56, PM438, DOI 10.1093/gerona/56.7.M438
   HAGEMAN PA, 1995, ARCH PHYS MED REHAB, V76, P961, DOI 10.1016/S0003-9993(95)80075-1
   Helmchen C, 2017, PLOS ONE, V12, P0, DOI 10.1371/journal.pone.0168808
   HINTON GE, 1989, ARTIF INTELL-AMST, V40, P185, DOI 10.1016/0004-3702(89)90049-0
   Howcroft J, 2017, PLOS ONE, V12, P0, DOI 10.1371/journal.pone.0172398
   HUFSCHMIDT A, 1980, ARCH PSYCHIAT NERVEN, V228, P135, DOI 10.1007/BF00365601
   Ickenstein GW, 2012, FRONT AGING NEUROSCI, V4, P0, DOI 10.3389/fnagi.2012.00020
   Jones E, 2001, SCIPY OPEN SOURCE SC, V0, P0
   Kirsch V, 2016, BRAIN STRUCT FUNCT, V221, P1291, DOI 10.1007/s00429-014-0971-x
   Krafczyk S, 2006, CLIN NEUROPHYSIOL, V117, P1692, DOI 10.1016/j.clinph.2006.04.022
   Kumar N, 2009, IEEE SYS MAN CYBERN, V0, PP1255, DOI 10.1109/ICSMC.2009.5345909
   Monsell EM, 1997, OTOLARYNG HEAD NECK, V117, P394, DOI 10.1016/S0194-5998(97)70132-3
   Pedregosa F, 2011, J MACH LEARN RES, V12, P2825, DOI 10.1145/2786984.2786995
   Pradhan C, 2015, J ELECTROMYOGR KINES, V25, P413, DOI 10.1016/j.jelekin.2015.01.004
   REDFERN MS, 1994, J VESTIBUL RES-EQUIL, V4, P221
   Richardson JK, 2008, CLIN BIOMECH, V23, P349, DOI 10.1016/j.clinbiomech.2007.10.004
   Rigby HB, 2015, TREMOR OTHER HYPERK, V5, P0, DOI 10.7916/D8S75FHK
   Saripalle SK, 2014, HUM MOVEMENT SCI, V33, P238, DOI 10.1016/j.humov.2013.09.004
   Schöberl F, 2017, BRAIN, V140, P83, DOI 10.1093/brain/aww268
   Schwesig R, 2014, SOMATOSENS MOT RES, V31, P28, DOI 10.3109/08990220.2013.822364
   Smola AJ, 2004, STAT COMPUT, V14, P199, DOI 10.1023/B:STCO.0000035301.49549.88
   Staab JP, 2017, J VESTIBUL RES-EQUIL, V27, P191, DOI 10.3233/VES-170622
   Strupp M, 1999, ADV OTO-RHINO-LARYNG, V55, P111
   Strupp M, 2011, DTSCH ARZTEBL INT, V108, P197, DOI 10.3238/arztebl.2011.0197
   van der Maaten L, 2008, J MACH LEARN RES, V9, P2579
   Vonk J, 2010, AUDIOL NEURO-OTOL, V15, P261, DOI 10.1159/000258682
   WOLPERT DH, 1992, NEURAL NETWORKS, V5, P241, DOI 10.1016/S0893-6080(05)80023-1
   Wuehr M, 2018, SCI REP-UK, V8, P0, DOI 10.1038/s41598-018-32526-8
   Yu HF, 2011, MACH LEARN, V85, P41, DOI 10.1007/s10994-010-5221-8
NR 50
TC 24
Z9 27
U1 1
U2 13
PU SPRINGER HEIDELBERG
PI HEIDELBERG
PA TIERGARTENSTRASSE 17, D-69121 HEIDELBERG, GERMANY
SN 0340-5354
EI 1432-1459
J9 J NEUROL
JI J. Neurol.
PD SEP 15
PY 2019
VL 266
IS 
BP 108
EP 117
DI 10.1007/s00415-019-09458-y
PG 10
WC Clinical Neurology
SC Neurosciences & Neurology
GA IU7QE
UT WOS:000483777600019
PM 31286203
DA 2025-12-18
ER

PT J
AU Woll, J
   Sprenger, A
   Helmchen, C
AF Woll, Josephin
   Sprenger, Andreas
   Helmchen, Christoph
TI Postural control during galvanic vestibular stimulation in patients with persistent perceptual-postural dizziness
SO JOURNAL OF NEUROLOGY
LA English
DT Article
DE Persistent perceptual-postural dizziness; Postural control; Galvanic vestibular stimulation
ID dynamic walking stability; stochastic resonance; body sway; vestibuloocular reflex; functional mri; open-loop; balance; vertigo; instability; improvement
AB Over the past years galvanic vestibular stimulation (GVS) has been increasingly applied to stimulate the vestibular system in health and disease, but not in patients with persistent postural-perceptual dizziness (PPPD) yet. We functionally tested motion perception thresholds and postural responses to imperceptible noisy (nGVS) and perceptible bimastoidal GVS intensities in patients with PPPD with normal vestibulo-ocular reflexes. We hypothesized that GVS destabilizes PPPD patients under simple postural conditions stronger compared to healthy controls. They were compared to healthy subjects under several conditions each with the eyes open and closed: baseline with firm platform support, standing on foam and cognitive demand (count backward). Low and high GVS intensities (range 0.8-2.8 mA) were applied according to the individual thresholds and compared with no GVS. PPPD patients showed a reduced perception threshold to GVS compared to healthy control subjects. Median postural sway speed increased with stimulus intensity and on eye closure, but there was no group difference, irrespective of the experimental condition. Romberg's ratio was consistently lower during nGVS than in all other conditions. Group-related dissociable effects were found with the eyes closed in (i) the baseline condition in which high GVS elicited higher postural sway of PPPD patients and (ii) in the foam condition, with better postural stability of PPPD patients during perceptible GVS. Group and condition differences of postural control were neither related to anxiety nor depression scores. GVS may be helpful to identify thresholds of vestibular perception and to modulate vestibulo-spinal reflexes in PPPD, with dissociable effects with respect to perceptible and imperceptible stimuli. The sway increase in the baseline of PPPD may be related to an earlier transition from open- to closed-loop mode of postural control. In contrast, the smaller sway of PPPD in the foam condition under visual deprivation is in line with the known balance improvement under more demanding postural challenges in PPPD. It is associated with a prolonged transition from open- to closed-loop postural feedback control. It could also reflect a shift of intersensory weighting with a smaller dependence on proprioceptive feedback control in PPPD patients under complex tasks. In summary, GVS discloses differences between simple and complex balance tasks in PPPD.
C1 [Woll, Josephin; Sprenger, Andreas] Univ Lubeck, Inst Psychol 2, Lubeck, Germany.
   [Sprenger, Andreas; Helmchen, Christoph] Univ Med Ctr Schleswig Holstein, Dept Neurol, Campus Lubeck,Ratzeburger Allee 160, D-23538 Lubeck, Germany.
C3 University of Lubeck; University of Kiel; Schleswig Holstein University Hospital
RP Helmchen, C (corresponding author), Univ Med Ctr Schleswig Holstein, Dept Neurol, Campus Lubeck,Ratzeburger Allee 160, D-23538 Lubeck, Germany.
EM Christoph.Helmchen@neuro.uni-luebeck.de
CR Amoud H, 2007, J NEUROENG REHABIL, V4, P0, DOI 10.1186/1743-0003-4-12
   Assländer L, 2014, J NEUROPHYSIOL, V111, P1852, DOI 10.1152/jn.00669.2013
   Aw ST, 2008, NEUROLOGY, V71, P1776, DOI 10.1212/01.wnl.0000335971.43443.d9
   Bense S, 2001, J NEUROPHYSIOL, V85, P886, DOI 10.1152/jn.2001.85.2.886
   BLACK FO, 1989, ANN OTO RHINOL LARYN, V98, P884, DOI 10.1177/000348948909801109
   Black FO, 2004, OTOL NEUROTOL, V25, P559, DOI 10.1097/00129492-200407000-00025
   Brandt Thomas, 1996, NEUROLOGY, V46, P1515
   Brauer SG, 2002, GAIT POSTURE, V15, P83, DOI 10.1016/S0966-6362(01)00163-1
   Cai JY, 2018, FRONT NEUROSCI-SWITZ, V12, P0, DOI 10.3389/fnins.2018.00101
   Carpenter MG, 2001, EXP BRAIN RES, V138, P210, DOI 10.1007/s002210100681
   COLLINS JJ, 1995, NATURE, V376, P236, DOI 10.1038/376236a0
   COLLINS JJ, 1993, EXP BRAIN RES, V95, P308, DOI 10.1007/BF00229788
   COLLINS JJ, 1995, EXP BRAIN RES, V103, P151, DOI 10.1007/BF00241972
   Cousins SAO, 2014, PLOS ONE, V9, P0, DOI 10.1371/journal.pone.0103367
   Cousins S, 2017, ANN CLIN TRANSL NEUR, V4, P340, DOI 10.1002/acn3.386
   Cyran CAM, 2016, BRAIN STRUCT FUNCT, V221, P1443, DOI 10.1007/s00429-014-0983-6
   DIETERICH M, 1993, ANN NEUROL, V33, P292, DOI 10.1002/ana.410330311
   Dilda V, 2014, PLOS ONE, V9, P0, DOI 10.1371/journal.pone.0112131
   Donker SF, 2007, EXP BRAIN RES, V181, P1, DOI 10.1007/s00221-007-0905-4
   Ertl M, 2018, J NEUROL, V0, P0
   Faul F, 2007, BEHAV RES METHODS, V39, P175, DOI 10.3758/BF03193146
   Fitzpatrick RC, 2004, J APPL PHYSIOL, V96, P2301, DOI 10.1152/japplphysiol.00008.2004
   Fitzpatrick RC, 2002, NEUROREPORT, V13, P2379, DOI 10.1097/00001756-200212200-00001
   Fitzpatrick RC, 1999, J PHYSIOL-LONDON, V517, P931, DOI 10.1111/j.1469-7793.1999.0931s.x
   Fujimoto C, 2016, SCI REP-UK, V6, P0, DOI 10.1038/srep37575
   Fujimoto C, 2014, LARYNGOSCOPE, V124, P974, DOI 10.1002/lary.24342
   Fujimoto C, 2013, ACTA OTO-LARYNGOL, V133, P454, DOI 10.3109/00016489.2012.742565
   Gensberger KD, 2016, J NEUROSCI, V36, P9097, DOI 10.1523/JNEUROSCI.4239-15.2016
   Ghofrani Masoud, 2017, J PHYS THER SCI, V29, P1766, DOI 10.1589/jpts.29.1766
   Goel R, 2015, PLOS ONE, V10, P0, DOI 10.1371/journal.pone.0136335
   Göttlich M, 2016, HUM BRAIN MAPP, V37, P1998, DOI 10.1002/hbm.23152
   Helmchen C, 2017, PLOS ONE, V12, P0, DOI 10.1371/journal.pone.0168808
   Helmchen C, 2017, FRONT NEUROL, V8, P0, DOI 10.3389/fneur.2017.00051
   Holmberg J, 2003, NEUROREPORT, V14, P1007, DOI 10.1097/01.wnr.0000070191.28954.a5
   Holmberg J, 2009, J NEUROL, V256, P1258, DOI 10.1007/s00415-009-5110-x
   Indovina I, 2015, FRONT BEHAV NEUROSCI, V9, P0, DOI 10.3389/fnbeh.2015.00334
   Inukai Y, 2018, BRAIN STIMUL, V11, P85, DOI 10.1016/j.brs.2017.10.007
   Iwasaki S, 2014, NEUROLOGY, V82, P969, DOI 10.1212/WNL.0000000000000215
   Jung-Ja Kim, 2011, APPLICATIONS OF MATHEMATICS AND COMPUTER ENGINEERING. AMERICAN CONFERENCE ON APPLIED MATHEMATICS (AMERICAN-MATH11). 5TH WSEAS INTERNATIONAL CONFERENCE ON COMPUTER ENGINEERING AND APPLICATIONS (CEA11), V0, P201
   Krafczyk S, 2006, CLIN NEUROPHYSIOL, V117, P1692, DOI 10.1016/j.clinph.2006.04.022
   Lee JO, 2018, HUM BRAIN MAPP, V39, P3340, DOI 10.1002/hbm.24080
   Lim SB, 2017, J NEUROPHYSIOL, V117, P604, DOI 10.1152/jn.00712.2016
   Lobel E, 1998, J NEUROPHYSIOL, V80, P2699, DOI 10.1152/jn.1998.80.5.2699
   MacDougall HG, 2006, EXP BRAIN RES, V172, P208, DOI 10.1007/s00221-005-0329-y
   Machner B, 2013, NERVENARZT, V84, P975, DOI 10.1007/s00115-013-3824-6
   Moss F, 2004, CLIN NEUROPHYSIOL, V115, P267, DOI 10.1016/j.clinph.2003.09.014
   Mulavara AP, 2011, EXP BRAIN RES, V210, P303, DOI 10.1007/s00221-011-2633-z
   Pal S, 2009, J VESTIBUL RES-EQUIL, V19, P137, DOI 10.3233/VES-2009-0360
   Paloski WH, 2004, OTOL NEUROTOL, V25, P53, DOI 10.1097/00129492-200401000-00011
   Pan WD, 2008, J NEUROL, V255, P1657, DOI 10.1007/s00415-008-0950-3
   Peterka RJ, 2004, J NEUROPHYSIOL, V91, P410, DOI 10.1152/jn.00516.2003
   Popkirov Stoyan, 2018, PRACT NEUROL, V18, P5, DOI 10.1136/practneurol-2017-001809
   Querner V, 2000, NEUROSCI LETT, V285, P21, DOI 10.1016/S0304-3940(00)01008-9
   Querner V, 2002, EXP BRAIN RES, V143, P269, DOI 10.1007/s00221-001-0955-y
   Raymakers JA, 2005, GAIT POSTURE, V21, P48, DOI 10.1016/j.gaitpost.2003.11.006
   Riccelli R, 2017, FRONT NEUROL, V8, P0, DOI 10.3389/fneur.2017.00529
   Rinalduzzi S, 2011, ACTA NEUROL SCAND, V123, P111, DOI 10.1111/j.1600-0404.2010.01349.x
   Roberts RE, 2018, NEUROIMAGE-CLIN, V20, P1010, DOI 10.1016/j.nicl.2018.10.007
   Rosengren SM, 2018, FRONT NEUROL, V9, P0, DOI 10.3389/fneur.2018.00481
   Samoudi G, 2015, BRAIN STIMUL, V8, P474, DOI 10.1016/j.brs.2014.11.019
   Schniepp R, 2018, J NEUROL, V265, P57, DOI 10.1007/s00415-018-8814-y
   Schniepp R, 2013, FRONT NEUROL, V4, P0, DOI 10.3389/fneur.2013.00115
   Seemungal Barry M, 2018, PRACT NEUROL, V18, P3, DOI 10.1136/practneurol-2017-001817
   Sprenger A, 2017, J NEUROL, V264, PS42, DOI 10.1007/s00415-017-8446-7
   Sprenger A, 2017, FRONT NEUROL, V8, P0, DOI 10.3389/fneur.2017.00444
   Sprenger A, 2014, J NEUROL, V261, P628, DOI 10.1007/s00415-014-7276-0
   Staab JP, 2017, J VESTIBUL RES-EQUIL, V27, P191, DOI 10.3233/VES-170622
   Stephan T, 2005, NEUROIMAGE, V26, P721, DOI 10.1016/j.neuroimage.2005.02.049
   Tax CMW, 2013, CLIN NEUROPHYSIOL, V124, P2036, DOI 10.1016/j.clinph.2012.12.041
   Tjernström F, 2015, GAIT POSTURE, V42, P27, DOI 10.1016/j.gaitpost.2014.12.007
   Tjernström F, 2009, NEUROSCI LETT, V454, P198, DOI 10.1016/j.neulet.2009.03.020
   Volkening K, 2014, NEUROSCI LETT, V581, P75, DOI 10.1016/j.neulet.2014.08.028
   Wardman DL, 2002, ADV EXP MED BIOL, V508, P119
   Wuehr M, 2018, BRAIN STIMUL, V11, P261, DOI 10.1016/j.brs.2017.10.016
   Wuehr M, 2016, BRAIN STIMUL, V9, P109, DOI 10.1016/j.brs.2015.08.017
   Wuehr M, 2013, J NEUROL, V260, P1314, DOI 10.1007/s00415-012-6797-7
   Wuehr M, 2017, J NEUROL, V264, PS81, DOI 10.1007/s00415-017-8481-4
   Wuehr M, 2017, NEUROLOGY, V88, P284, DOI 10.1212/WNL.0000000000003516
   Wuehr M, 2016, NEUROLOGY, V86, P2196, DOI 10.1212/WNL.0000000000002748
NR 79
TC 26
Z9 29
U1 2
U2 19
PU SPRINGER HEIDELBERG
PI HEIDELBERG
PA TIERGARTENSTRASSE 17, D-69121 HEIDELBERG, GERMANY
SN 0340-5354
EI 1432-1459
J9 J NEUROL
JI J. Neurol.
PD MAY 15
PY 2019
VL 266
IS 5
BP 1236
EP 1249
DI 10.1007/s00415-019-09255-7
PG 14
WC Clinical Neurology
SC Neurosciences & Neurology
GA HT8RT
UT WOS:000464833000022
PM 30809703
DA 2025-12-18
ER

PT J
AU Indovina, I
   Conti, A
   Lacquaniti, F
   Staab, JP
   Passamonti, L
   Toschi, N
AF Indovina, Iole
   Conti, Allegra
   Lacquaniti, Francesco
   Staab, Jeffrey P.
   Passamonti, Luca
   Toschi, Nicola
TI Lower Functional Connectivity in Vestibular-Limbic Networks in Individuals With Subclinical Agoraphobia
SO FRONTIERS IN NEUROLOGY
LA English
DT Article
DE agoraphobia; persistent postural perceptual dizziness; vestibular network; functional connectivity; resting state fMRI; graphs theory
ID independent component analysis; phobic postural vertigo; panic disorder; balance control; personality-traits; self-motion; anxiety; depression; dizziness; system
AB Background: Agoraphobia was described in 1871 as a condition of fear-related alterations in spatial orientation and locomotor control triggered by places or situations that might cause a patient to panic and feel trapped. In contemporary nosology, however, this original concept of agoraphobia was split into two diagnostic entities, i.e., the modern anxiety disorder of agoraphobia, consisting solely of phobic/avoidant symptoms in public spaces, and the recently defined vestibular disorder of persistent postural perceptual dizziness (PPPD), characterized by dizziness, and unsteadiness exacerbated by visual motion stimuli. Previous neuroimaging studies found altered brain activity and connectivity in visual-vestibular networks of patients with PPPD vs. healthy controls. Neuroticism and introversion, which pre-dispose to both agoraphobia and PPPD, influenced brain responses to vestibular and visual motion stimuli in patients with PPPD. Similar neuroimaging studies have not been undertaken in patients with agoraphobia in its current definition. Given their shared history and pre-disposing factors, we sought to test the hypotheses that individuals with agoraphobic symptoms have alterations in visual-vestibular networks similar to those of patients with PPPD, and that these alterations are influenced by neuroticism and introversion. Methods: Drawing from the Human Connectome Project (HCP) database, we matched 52 participants with sub-clinical agoraphobia and 52 control subjects without agoraphobic symptoms on 19 demographic and psychological/psychiatric variables. We then employed a graph-theoretical framework to compare resting-state functional magnetic resonance images between groups and evaluated the interactive effects of neuroticism and introversion on the brain signatures of agoraphobia. Results: Individuals with subclinical agoraphobia had lower global clustering, efficiency and transitivity relative to controls. They also had lower connectivity metrics in two brain networks, one positioned to process incoming visual space-motion information, assess threat, and initiate/inhibit behavioral responses (visuospatial-emotional network) and one positioned to control and monitor locomotion (vestibular-navigational network). Introversion interacted with agoraphobic symptoms to lower the connectivity of the visuospatial-emotional network. This contrasted with previous findings describing neuroticism-associated higher connectivity in a narrower visual-spatial-frontal network in patients with PPPD. Conclusion: Functional connectivity was lower in two brain networks in subclinical agoraphobia as compared to healthy controls. These networks integrate visual vestibular and emotional response to guide movement in space.
C1 [Indovina, Iole] St Camillus Int Univ Hlth & Med Sci, Dept Med & Surg, Rome, Italy.
   [Indovina, Iole; Conti, Allegra; Lacquaniti, Francesco] IRCCS Santa Lucia Fdn, Lab Neuromotor Physiol, Rome, Italy.
   [Lacquaniti, Francesco] Univ Roma Tor Vergata, Dept Syst Med, Rome, Italy.
   [Lacquaniti, Francesco] Univ Roma Tor Vergata, Ctr Space BioMed, Rome, Italy.
   [Staab, Jeffrey P.] Mayo Clin, Dept Psychiat & Psychol, Rochester, MN USA.
   [Staab, Jeffrey P.] Mayo Clin, Dept Otorhinolaryngol Head & Neck Surg, Rochester, MN USA.
   [Passamonti, Luca] Univ Cambridge, Dept Clin Neurosci, Cambridge, England.
   [Passamonti, Luca] CNR, Inst Bioimaging & Mol Physiol, Milan, Italy.
   [Toschi, Nicola] Univ Roma Tor Vergata, Dept Biomed & Prevent, Rome, Italy.
   [Toschi, Nicola] Athinoula A Martins Ctr Biomed Imaging, Dept Radiol, Boston, MA USA.
C3 IRCCS Santa Lucia; University of Rome Tor Vergata; University of Rome Tor Vergata; Mayo Clinic; Mayo Clinic; University of Cambridge; Consiglio Nazionale delle Ricerche (CNR); University of Rome Tor Vergata
RP Indovina, I (corresponding author), St Camillus Int Univ Hlth & Med Sci, Dept Med & Surg, Rome, Italy.; Indovina, I (corresponding author), IRCCS Santa Lucia Fdn, Lab Neuromotor Physiol, Rome, Italy.; Passamonti, L (corresponding author), Univ Cambridge, Dept Clin Neurosci, Cambridge, England.; Passamonti, L (corresponding author), CNR, Inst Bioimaging & Mol Physiol, Milan, Italy.
EM Iole.indovina@unicamillus.it; lp337@medschl.cam.ac.uk
FU McDonnell Center for Systems Neuroscience at Washington University; Italian Ministry of Health [PE-2013-02355372]; Italian Ministry of Health (IRCCS Fondazione Santa Lucia Ricerca corrente); U.S. Department of Defense Congressionally Directed Medical Research Program [W81XWH1810760 PT170028]; Medical Research Council (MRC) at the University of Cambridge [MR/P01271X/1];  [1U54MH091657]; MRC [MR/P01271X/1] Funding Source: UKRI; Medical Research Council [MR/P01271X/1] Funding Source: researchfish
CR [Anonymous], 1980, DIAGNOSTIC AND STATISTICAL MANUAL OF MENTAL DISORDERS, V3rd, P0, DOI [DOI 10.1176/APPI.BOOKS.9780890425596, DOI 10.1176/APPI.BOOKS.9780890425596.744053, DOI 10.1176/APPI.BOOKS.9780890423349]
   Balaban CD, 2004, BRAIN RES, V996, P126, DOI 10.1016/j.brainres.2003.10.026
   Balaban CD, 2002, PHYSIOL BEHAV, V77, P469, DOI 10.1016/S0031-9384(02)00935-6
   Balaban CD, 2001, J ANXIETY DISORD, V15, P27, DOI 10.1016/S0887-6185(00)00041-4
   Balaban CD, 2001, J ANXIETY DISORD, V15, P53, DOI 10.1016/S0887-6185(00)00042-6
   Beckmann CF, 2004, IEEE T MED IMAGING, V23, P137, DOI 10.1109/TMI.2003.822821
   Besteher B, 2018, FRONT PSYCHIATRY, V9, P0, DOI 10.3389/fpsyt.2018.00541
   Bienvenu OJ, 2007, AM J PSYCHIAT, V164, P1714, DOI 10.1176/appi.ajp.2007.06101667
   BRANDT T, 1986, MUNCHEN MED WOCHEN, V128, P247
   Britten KH, 2008, ANNU REV NEUROSCI, V31, P389, DOI 10.1146/annurev.neuro.29.051605.112953
   BUCHOLZ KK, 1994, J STUD ALCOHOL, V55, P149, DOI 10.15288/jsa.1994.55.149
   Chiarella G, 2016, J VESTIBUL RES-EQUIL, V26, P403, DOI 10.3233/VES-160590
   CLARK LA, 1991, J ABNORM PSYCHOL, V100, P316, DOI 10.1037/0021-843X.100.3.316
   COHEN S, 1983, J HEALTH SOC BEHAV, V24, P385, DOI 10.2307/2136404
   Costa PT, 1997, J PERS ASSESS, V68, P86, DOI 10.1207/s15327752jpa6801_7
   Craig AD, 2009, NAT REV NEUROSCI, V10, P59, DOI 10.1038/nrn2555
   Damsa C, 2009, CURR OPIN PSYCHIATR, V22, P96, DOI 10.1097/YCO.0b013e328319bd10
   Dieterich M, 2003, CEREB CORTEX, V13, P994, DOI 10.1093/cercor/13.9.994
   Engel KR, 2016, EUR ARCH PSY CLIN N, V266, P557, DOI 10.1007/s00406-015-0653-6
   Eulenburg PZ, 2012, NEUROIMAGE, V60, P162, DOI 10.1016/j.neuroimage.2011.12.032
   Ferrari MCF, 2008, REV BRAS PSIQUIATR, V30, P251, DOI 10.1590/S1516-44462008000300013
   Glasser MF, 2016, NATURE, V536, P171, DOI 10.1038/nature18933
   Glasser MF, 2013, NEUROIMAGE, V80, P105, DOI 10.1016/j.neuroimage.2013.04.127
   Griffanti L, 2014, NEUROIMAGE, V95, P232, DOI 10.1016/j.neuroimage.2014.03.034
   HOFFMAN DL, 1994, OTOLARYNG HEAD NECK, V110, P259, DOI 10.1016/S0194-5998(94)70768-5
   Indovina I, 2016, NEUROIMAGE, V142, P512, DOI 10.1016/j.neuroimage.2016.07.008
   Indovina I, 2015, FRONT BEHAV NEUROSCI, V9, P0, DOI 10.3389/fnbeh.2015.00334
   Indovina I, 2014, J PSYCHOSOM RES, V77, P391, DOI 10.1016/j.jpsychores.2014.09.005
   Indovina I, 2013, NEUROIMAGE, V71, P114, DOI 10.1016/j.neuroimage.2013.01.005
   Indovina I, 2011, NEURON, V69, P563, DOI 10.1016/j.neuron.2010.12.034
   Jacob RG, 2009, J NEUROL NEUROSUR PS, V80, P74, DOI 10.1136/jnnp.2007.136432
   Jacob RG, 1997, PSYCHOSOM MED, V59, P323, DOI 10.1097/00006842-199705000-00016
   Jacob RG, 1996, AM J PSYCHIAT, V153, P503
   Jacob RG, 1989, J ANXIETY DISORD, V3, P117, DOI 10.1016/0887-6185(89)90006-6
   Kravitz DJ, 2011, NAT REV NEUROSCI, V12, P217, DOI 10.1038/nrn3008
   Lacquaniti F, 2014, BIOMED RES INT, V2014, P0, DOI 10.1155/2014/615854
   Lee JO, 2018, HUM BRAIN MAPP, V39, P3340, DOI 10.1002/hbm.24080
   Lee SA, 2015, PSYCHIAT INVEST, V12, P218
   Lopez C, 2012, NEUROSCIENCE, V212, P159, DOI 10.1016/j.neuroscience.2012.03.028
   Maffei V, 2015, NEUROIMAGE, V104, P221, DOI 10.1016/j.neuroimage.2014.10.006
   MARKS I, 1976, BRIT MED J, V2, P345, DOI 10.1136/bmj.2.6031.345
   McCabe BF, 1975, VESTIBULAR SYSTEM, V0, P299
   Na S, 2019, J NEURAL TRANSM, V126, P123, DOI 10.1007/s00702-018-1948-3
   Nigro Salvatore, 2019, BRAIN IMAGING BEHAV, V13, P798, DOI 10.1007/s11682-018-9900-6
   OLDFIELD RC, 1971, NEUROPSYCHOLOGIA, V9, P97, DOI 10.1016/0028-3932(71)90067-4
   Passamonti L, 2018, J VESTIBUL RES-EQUIL, V28, P369, DOI 10.3233/VES-190653
   Perna G, 2003, DEPRESS ANXIETY, V17, P101, DOI 10.1002/da.10092
   Perna G, 2001, J PSYCHIATR RES, V35, P279, DOI 10.1016/S0022-3956(01)00031-0
   Pilkonis PA, 2014, J PSYCHIATR RES, V56, P112, DOI 10.1016/j.jpsychires.2014.05.010
   Popkirov Stoyan, 2018, PRACT NEUROL, V18, P5, DOI 10.1136/practneurol-2017-001809
   Popp P, 2018, ANN CLIN TRANSL NEUR, V5, P717, DOI 10.1002/acn3.570
   Redfern MS, 2007, J ANXIETY DISORD, V21, P704, DOI 10.1016/j.janxdis.2006.09.002
   Riccelli R, 2017, FRONT NEUROL, V8, P0, DOI 10.3389/fneur.2017.00529
   Riccelli R, 2017, HUM BRAIN MAPP, V38, P715, DOI 10.1002/hbm.23411
   Robinson EC, 2014, NEUROIMAGE, V100, P414, DOI 10.1016/j.neuroimage.2014.05.069
   Rubinov M, 2010, NEUROIMAGE, V52, P1059, DOI 10.1016/j.neuroimage.2009.10.003
   Salimi-Khorshidi G, 2014, NEUROIMAGE, V90, P449, DOI 10.1016/j.neuroimage.2013.11.046
   Schalet BD, 2016, J CLIN EPIDEMIOL, V73, P119, DOI 10.1016/j.jclinepi.2015.08.036
   Smith SM, 2014, NEUROIMAGE, V101, P738, DOI 10.1016/j.neuroimage.2014.07.051
   Smith SM, 2013, NEUROIMAGE, V80, P144, DOI 10.1016/j.neuroimage.2013.05.039
   Staab JP, 2007, ARCH OTOLARYNGOL, V133, P170, DOI 10.1001/archotol.133.2.170
   Staab JP, 2017, J VESTIBUL RES-EQUIL, V27, P191, DOI 10.3233/VES-170622
   Staab JP, 2014, J PSYCHOSOM RES, V76, P80, DOI 10.1016/j.jpsychores.2013.11.008
   Staab JP, 2013, SEMIN NEUROL, V33, P297, DOI 10.1055/s-0033-1356462
   Staab Jeffrey P, 2012, CONTINUUM (MINNEAP MINN), V18, P1118, DOI 10.1212/01.CON.0000421622.56525.58
   Staab JP, 2003, LARYNGOSCOPE, V113, P1714, DOI 10.1097/00005537-200310000-00010
   Toschi N, 2017, EUR J NEUROSCI, V45, P1224, DOI 10.1111/ejn.13544
   Van Essen DC, 2013, NEUROIMAGE, V80, P62, DOI 10.1016/j.neuroimage.2013.05.041
   von Economo C, 2008, MICROSTRUCTURAL PARC, V0, P33
   Westphal CarlOtto, 1872, ARCHIV FUR PSYCHIATRIE UND NERVENKRANKHEITEN, V3, P138, DOI 10.1007/BF02156040
   Wittmann A, 2014, PSYCHOL MED, V44, P2385, DOI 10.1017/S0033291713003085
   Wurthmann S, 2017, J PSYCHOSOM RES, V103, P95, DOI 10.1016/j.jpsychores.2017.10.007
   Yan ZH, 2017, INT J AUDIOL, V56, P33, DOI 10.1080/14992027.2016.1211763
   YARDLEY L, 1995, BEHAV RES THER, V33, P435, DOI 10.1016/0005-7967(94)00060-W
NR 75
TC 11
Z9 17
U1 0
U2 8
PU FRONTIERS MEDIA SA
PI LAUSANNE
PA AVENUE DU TRIBUNAL FEDERAL 34, LAUSANNE, CH-1015, SWITZERLAND
SN 1664-2295
EI 
J9 FRONT NEUROL
JI Front. Neurol.
PD AUG 13
PY 2019
VL 10
IS 
BP 
EP 
DI 10.3389/fneur.2019.00874
PG 13
WC Clinical Neurology; Neurosciences
SC Neurosciences & Neurology
GA IQ2BT
UT WOS:000480554700004
PM 31456740
DA 2025-12-18
ER

PT J
AU Staibano, P
   Lelli, D
   Tse, D
AF Staibano, Phillip
   Lelli, Daniel
   Tse, Darren
TI A retrospective analysis of two tertiary care dizziness clinics: a multidisciplinary chronic dizziness clinic and an acute dizziness clinic
SO JOURNAL OF OTOLARYNGOLOGY-HEAD & NECK SURGERY
LA English
DT Article
DE Acute dizziness; Chronic dizziness; Vertigo; Retrospective; Multidisciplinary
ID dizzy patient; anxiety; vertigo; depression; experience; disorders; quality; visits
AB BackgroundVertigo remains a diagnostic challenge for primary care, emergency, and specialist physicians. Multidisciplinary clinics are increasingly being employed to diagnose and manage patients with dizziness. We describe, for the first time in Canada, the clinical characteristics of patients presenting with chronic and acute dizziness to both a multidisciplinary chronic dizziness clinic (MDC) and a rapid access dizziness (RAD) clinic at The Ottawa Hospital (TOH).MethodsWe performed a retrospective review of all patients presenting to the MDC and RAD clinics at TOH from July 2015 to August 2017.ResultsOverall, 211 patients (median age: 61years old) presented to the RAD clinic and 292 patients (median age: 55years old) presented to the MDC. In the RAD clinic, 63% of patients had peripheral dizziness, of which 55% had BPPV, and only one patient had functional dizziness. Interestingly, only 25% of RAD diagnoses were concordant with emergency department diagnoses; moreover, only 33% of RAD patients had HiNTS completed, while 44% had CT scans, of which only one scan had an abnormal finding. Prior to assessment, all patients in the MDC had an unclear cause of dizziness. 28% of patients had vestibular dizziness and 21% had functional dizziness, of which 43% had persistent postural perceptual dizziness. Moreover, 12% of patients with functional dizziness also suffered from comorbid severe anxiety and depression.ConclusionsDizziness is a heterogeneous disorder that necessitates multidisciplinary care, and clinics targeting both the acute and chronic setting can improve diagnostic accuracy, ensure appropriate diagnostic testing, and facilitate effective care plans for patients with dizziness.
C1 [Staibano, Phillip] Univ Ottawa, Fac Med, Ottawa, ON, Canada.
   [Lelli, Daniel] Univ Ottawa, Div Neurol, Dept Internal Med, Ottawa, ON, Canada.
   [Tse, Darren] Univ Ottawa, Dept Otolaryngol Head & Neck Surg, Ottawa Hosp, Civ Campus,1053 Carling Ave, Ottawa, ON K1Y 4E9, Canada.
C3 University of Ottawa; University of Ottawa; University of Ottawa; Ottawa Hospital Research Institute
RP Tse, D (corresponding author), Univ Ottawa, Dept Otolaryngol Head & Neck Surg, Ottawa Hosp, Civ Campus,1053 Carling Ave, Ottawa, ON K1Y 4E9, Canada.
EM pstai024@uottawa.ca; dtse@toh.ca
CR Bakhit Mahsa, 2014, GLOB J HEALTH SCI, V6, P194, DOI 10.5539/gjhs.v6n3p194
   Bath AP, 2000, AM J OTOL, V21, P92, DOI 10.1016/S0196-0709(00)80081-2
   Bisdorff A, 2013, FRONT NEUROL, V4, P0, DOI 10.3389/fneur.2013.00029
   Brandt T, 2017, NAT REV NEUROL, V13, P352, DOI 10.1038/nrneurol.2017.58
   Cheng YY, 2012, ARCH GERONTOL GERIAT, V54, P131, DOI 10.1016/j.archger.2011.04.007
   Edelman S, 2012, AM J OTOLARYNG, V33, P395, DOI 10.1016/j.amjoto.2011.10.009
   Heaton JM, 1999, J LARYNGOL OTOL, V113, P19, DOI 10.1017/S0022215100143063
   Kattah JC, 2009, STROKE, V40, P3504, DOI 10.1161/STROKEAHA.109.551234
   Kerber KA, 2010, AM J EMERG MED, V28, P1030, DOI 10.1016/j.ajem.2009.06.007
   Kerber KA, 2009, EMERG MED CLIN N AM, V27, P39, DOI 10.1016/j.emc.2008.09.002
   Kroenke K, 2001, J GEN INTERN MED, V16, P606, DOI 10.1046/j.1525-1497.2001.016009606.x
   Kruschinski C, 2011, AGING CLIN EXP RES, V23, P288, DOI 10.1007/BF03337755
   Kurre A, 2012, BMC EAR NOSE THROAT, V12, P0, DOI 10.1186/1472-6815-12-2
   Lee A, 2011, J LARYNGOL OTOL, V125, P661, DOI 10.1017/S0022215111000624
   Löwe B, 2008, MED CARE, V46, P266, DOI 10.1097/MLR.0b013e318160d093
   Molnar A, 2014, MED CLIN N AM, V98, P583, DOI 10.1016/j.mcna.2014.01.014
   Neuhauser HK, 2005, NEUROLOGY, V65, P898, DOI 10.1212/01.wnl.0000175987.59991.3d
   Newman-Toker DE, 2008, MAYO CLIN PROC, V83, P765, DOI 10.4065/83.7.765
   Newman-Toker DE, 2007, MAYO CLIN PROC, V82, P1329, DOI 10.4065/82.11.1329
   Park MK, 2014, J INT ADV OTOL, V10, P162, DOI 10.5152/iao.2014.209
   Peluso ÉTP, 2016, BRAZ J OTORHINOLAR, V82, P209, DOI 10.1016/j.bjorl.2015.04.015
   Quimby AE, 2018, J OTOLARYNGOL-HEAD N, V47, P0, DOI 10.1186/s40463-018-0305-8
   Staab JP, 2005, ARCH OTOLARYNGOL, V131, P675, DOI 10.1001/archotol.131.8.675
   Tamber AL, 2009, HEALTH QUAL LIFE OUT, V7, P0, DOI 10.1186/1477-7525-7-101
   Teggi R, 2016, ACTA OTORHINOLARYNGO, V36, P215, DOI 10.14639/0392-100X-847
   Trinidade A, 2014, CLIN OTOLARYNGOL, V39, P95, DOI 10.1111/coa.12236
   van Leeuwen RB, 2014, ENT-EAR NOSE THROAT, V93, P162, DOI 10.1177/0145561314093004-511
   Vanni S, 2015, EMERG MED AUSTRALAS, V27, P126, DOI 10.1111/1742-6723.12372
   Wasay M, 2005, EMERG MED J, V22, P312, DOI 10.1136/emj.2003.012765
NR 29
TC 49
Z9 54
U1 0
U2 5
PU BMC
PI LONDON
PA CAMPUS, 4 CRINAN ST, LONDON N1 9XW, ENGLAND
SN 1916-0216
EI 
J9 J OTOLARYNGOL-HEAD N
JI J. Otolaryngol-Head Neck Surg.
PD MAR 11
PY 2019
VL 48
IS 
BP 
EP 
DI 10.1186/s40463-019-0336-9
PG 8
WC Otorhinolaryngology
SC Otorhinolaryngology
GA HO6LE
UT WOS:000461040300001
PM 30857559
DA 2025-12-18
ER
