# Supplementary material for: Evolution of Research on Persistent Postural-Perceptual Dizziness: A Bibliometric and Visualization Analysis from 1994 to 2025
Source: Audiol Res. 2026 Apr 1;16(2):52. doi: 10.3390/audiolres16020052 (PMC13113745; doi:10.3390/audiolres16020052)
Supplement: Supplementary file 1 [file audiolres-16-00052-s001.zip › results/output/download2020u29.txt]

PT J
AU Rizk, HG
   Sharon, JD
   Lee, JSA
   Thomas, C
   Nguyen, SA
   Meyer, TA
AF Rizk, Habib G.
   Sharon, Jeffrey D.
   Lee, Joshua A.
   Thomas, Cameron
   Nguyen, Shaun A.
   Meyer, Ted A.
TI Cross-Sectional Analysis of Cognitive Dysfunction in Patients With Vestibular Disorders
SO EAR AND HEARING
LA English
DT Article
DE Cognitive dysfunction; Cognitive Failure Questionnaire; Dizziness; Vestibular dysfunction
ID failures questionnaire; diagnostic-criteria; spatial memory; dizziness; prevalence; vertigo; classification; dimensions; depression; community
AB Objective: The relationship of cognitive dysfunction and vestibular dysfunction has been established by various studies. However, the available Patient-Reported Outcome Measures questionnaires that address the main vestibular complaint fail to highlight this domain of dysfunction in this patient population. The objective of this study was to quantify and compare cognitive impairment using a validated cognitive questionnaire across several vestibular diagnoses. Study Design: Cross-sectional study of 186 patients presenting to a tertiary care vestibular clinic with a diagnosis of vestibular migraine, Meniere's disease (MD), benign positional paroxysmal vertigo, or persistent postural-perceptual dizziness (PPPD). Patients completed the Cognitive Failures Questionnaire (CFQ) and the Dizziness Handicap Inventory (DHI). Results: Mean CFQ scores for this cohort were significantly higher than similarly aged published controls (34.9/100 versus 31.3/100;p< 0.01; mean age, 45 years) as well as published controls between 65 and 74 years of age (34.9/100 versus 31.2/100;p< 0.05). Patients with PPPD or combined vestibular migraine and MD scored the highest on the CFQ and significantly higher than controls (45.1/100,p= 0.001; and 44.1/100,p= 0.006, respectively). Patients with benign positional paroxysmal vertigo had lower scores than normal controls. There is a weak but significant correlation between CFQ and DHI (r= 0.31;p< 0.001). Multivariate linear regression shows that CFQ scores were largely driven by the duration of symptoms (p< 0.001), type of diagnosis (notably PPPD;p= 0.026), and DHI (p< 0.001). Conclusions: Our results indicate that cognitive impairment is prevalent with chronic vestibular disorders, even in peripheral disorders such as MD. The duration of vestibular symptoms before diagnosis (and management), as well as certain etiologies, may play a bigger role in cognitive disability than age. This is not currently well-addressed in Patient-Reported Outcome Measures questionnaires and may be overlooked at the time of the diagnosis. Appropriate identification may help tailor treatment, namely rehabilitation programs, to individual patients.
C1 [Rizk, Habib G.; Lee, Joshua A.; Thomas, Cameron; Nguyen, Shaun A.; Meyer, Ted A.] Med Univ South Carolina, Dept Otolaryngol Head & Neck Surg, Charleston, SC 29425 USA.
   [Sharon, Jeffrey D.] Univ Calif San Francisco, Dept Otolaryngol Head & Neck Surg, San Francisco, CA 94143 USA.
C3 Medical University of South Carolina; University of California System; University of California San Francisco
RP Rizk, HG (corresponding author), 135 Rutledge Ave,MSC 550, Charleston, SC 29425 USA.
EM rizkh@musc.edu
CR Agrawal Y, 2020, AGING MENT HEALTH, V24, P705, DOI 10.1080/13607863.2019.1566813
   Alt JA, 2016, INT FORUM ALLERGY RH, V6, P1264, DOI 10.1002/alr.21820
   Besnard S, 2015, FRONT INTEGR NEUROSC, V9, P0, DOI 10.3389/fnint.2015.00055
   Bigelow RT, 2016, J NEUROL NEUROSUR PS, V87, P367, DOI 10.1136/jnnp-2015-310319
   Bigelow RT, 2015, J VESTIBUL RES-EQUIL, V25, P73, DOI 10.3233/VES-150544
   Brandt T, 2005, BRAIN, V128, P2732, DOI 10.1093/brain/awh617
   Brandt T, 2017, CURR OPIN NEUROL, V30, P90, DOI 10.1097/WCO.0000000000000415
   Brandt T, 2014, FRONT INTEGR NEUROSC, V8, P0, DOI 10.3389/fnint.2014.00047
   Bridger RS, 2013, ERGONOMICS, V56, P1515, DOI 10.1080/00140139.2013.821172
   BROADBENT DE, 1982, BRIT J CLIN PSYCHOL, V21, P1, DOI 10.1111/j.2044-8260.1982.tb01421.x
   Carrigan N, 2016, NEUROSCI BIOBEHAV R, V63, P29, DOI 10.1016/j.neubiorev.2016.01.010
   da Costa SS, 2002, OTOLARYNG CLIN N AM, V35, P455, DOI 10.1016/S0030-6665(02)00028-2
   Day AJ, 2012, ACCIDENT ANAL PREV, V49, P532, DOI 10.1016/j.aap.2012.03.028
   De Winter JCF, 2015, ERGONOMICS, V58, P1471, DOI 10.1080/00140139.2015.1019937
   Dieterich M, 2017, CURR OPIN NEUROL, V30, P107, DOI 10.1097/WCO.0000000000000417
   Elfferich MD, 2010, RESPIRATION, V80, P212, DOI 10.1159/000314225
   Hallam RS, 2004, INT J AUDIOL, V43, P218, DOI 10.1080/14992020400050030
   Hanes DA, 2006, J VESTIBUL RES-EQUIL, V16, P75
   Hitier M, 2014, FRONT INTEGR NEUROSC, V8, P0, DOI 10.3389/fnint.2014.00059
   Hoogerwerf AEW, 2017, J REHABIL MED, V49, P497, DOI 10.2340/16501977-2237
   JACOBSON GP, 1990, ARCH OTOLARYNGOL, V116, P424
   Knight RG, 2004, NEW ZEAL J PSYCHOL, V33, P163
   KRAMER AF, 1994, PSYCHOL AGING, V9, P491, DOI 10.1037/0882-7974.9.4.491
   KROENKE K, 1993, ARCH INTERN MED, V153, P2474, DOI 10.1001/archinte.153.21.2474
   Lacroix E, 2016, EUR ARCH OTO-RHINO-L, V273, P4241, DOI 10.1007/s00405-016-4135-x
   Lahmann C, 2015, J NEUROL NEUROSUR PS, V86, P302, DOI 10.1136/jnnp-2014-307601
   Lempert T, 2012, J VESTIBUL RES-EQUIL, V22, P167, DOI 10.3233/VES-2012-0453
   Lopez-Escamez JA, 2015, J VESTIBUL RES-EQUIL, V25, P1, DOI 10.3233/VES-150549
   MATTHEWS G, 1990, J PSYCHOPATHOL BEHAV, V12, P49, DOI 10.1007/BF00960453
   Papaliagkas Vasileios, 2017, HELL J NUCL MED, V20 Suppl, P58
   POLLINA LK, 1992, BRIT J PSYCHOL, V83, P305, DOI 10.1111/j.2044-8295.1992.tb02443.x
   Popp P, 2017, J NEUROL, V264, P554, DOI 10.1007/s00415-016-8386-7
   Previc FH, 2014, FRONT INTEGR NEUROSC, V8, P0, DOI 10.3389/fnint.2014.00046
   Rast P, 2009, ASSESSMENT, V16, P145, DOI 10.1177/1073191108324440
   Risey J, 1990, J VESTIB RES, V1, P31
   RODE G, 1994, NEUROREPORT, V5, P869, DOI 10.1097/00001756-199404000-00004
   Rutherford BR, 2018, AM J PSYCHIAT, V175, P215, DOI 10.1176/appi.ajp.2017.17040423
   Schiff ND, 1999, P ROY SOC B-BIOL SCI, V266, P421, DOI 10.1098/rspb.1999.0654
   Shakeel MK, 2017, J AGING RES, V0, P0
   Soler ZM, 2015, INT FORUM ALLERGY RH, V5, P1010, DOI 10.1002/alr.21581
   Staab JP, 2017, J VESTIBUL RES-EQUIL, V27, P191, DOI 10.3233/VES-170622
   Trinidade A, 2018, OTOL NEUROTOL, V39, P1291, DOI 10.1097/MAO.0000000000002010
   van Boxtel MPJ, 1998, J GERONTOL A-BIOL, V53, P0
   van der Zaag-Loonen HJ, 2015, ACTA NEUROL BELG, V115, P345, DOI 10.1007/s13760-014-0404-x
   von Brevern M, 2015, J VESTIBUL RES-EQUIL, V25, P105, DOI 10.3233/VES-150553
   Wagle AC, 1999, COMPR PSYCHIAT, V40, P478, DOI 10.1016/S0010-440X(99)90093-7
   Wallace JC, 2002, J GEN PSYCHOL, V129, P238, DOI 10.1080/00221300209602098
   Wassenaar A, 2018, CRIT CARE MED, V46, P79, DOI 10.1097/CCM.0000000000002806
   Yardley L, 1998, BRIT J GEN PRACT, V48, P1131
   Yardley L, 2002, NEUROPSYCHOLOGIA, V40, P373, DOI 10.1016/S0028-3932(01)00113-0
NR 50
TC 35
Z9 46
U1 0
U2 4
PU LIPPINCOTT WILLIAMS & WILKINS
PI PHILADELPHIA
PA TWO COMMERCE SQ, 2001 MARKET ST, PHILADELPHIA, PA 19103 USA
SN 0196-0202
EI 1538-4667
J9 EAR HEARING
JI Ear Hear.
PD JUL-AUG 15
PY 2020
VL 41
IS 4
BP 1020
EP 1027
DI 10.1097/AUD.0000000000000825
PG 8
WC Audiology & Speech-Language Pathology; Otorhinolaryngology
SC Audiology & Speech-Language Pathology; Otorhinolaryngology
GA MG4XD
UT WOS:000546035600029
PM 31842021
DA 2025-12-18
ER

PT J
AU Toshishige, Y
   Kondo, M
   Kabaya, K
   Watanabe, W
   Fukui, A
   Kuwabara, J
   Nakayama, M
   Iwasaki, S
   Furukawa, TA
   Akechi, T
AF Toshishige, Yuko
   Kondo, Masaki
   Kabaya, Kayoko
   Watanabe, Wakako
   Fukui, Ayako
   Kuwabara, Junya
   Nakayama, Meiho
   Iwasaki, Shinichi
   Furukawa, Toshi A.
   Akechi, Tatsuo
TI Cognitive-behavioural therapy for chronic subjective dizziness: Predictors of improvement in Dizziness Handicap Inventory at 6 months posttreatment
SO ACTA OTO-LARYNGOLOGICA
LA English
DT Article
DE Chronic subjective dizziness; cognitive-behavioural therapy; predictor
ID evoked myogenic potentials; hospital anxiety
AB Background:Chronic subjective dizziness (CSD), which was superseded by persistent postural-perceptual dizziness as of 2017, has a great impact on patients' quality of life. Cognitive-behavioural therapy (CBT) is a promising treatment, with demonstrated effectiveness as a CSD treatment; however, no studies have examined positive predictors of its effectiveness in the long term. Aims/objectives:This study aimed to examine predictors of improvement in the Dizziness Handicap Inventory (DHI) in patients with CSD at 6 months after CBT. Materials and methods:Thirty-seven patients with CSD who were recruited from April 2012 to November 2014 and completed group CBT were analysed. Single and multiple regression analyses with forward-backward stepwise model selection method was used to examine the independent predictors of long-term improvement in the change score of DHI. Results:Presence or absence of comorbid anxiety disorders (p = .023) was a significant positive predictive factor for improvement of DHI from pretreatment to 6-month follow-up. Conclusions and significance:The presence of comorbid anxiety disorders predicted considerable improvement of DHI from pretreatment to 6-month follow-up. Group therapy including interoceptive exposure using vestibular rehabilitation, along with psychoeducation and behavioural experiments with graded exposure, may be particularly suitable in treating patients with CSD.
C1 [Toshishige, Yuko; Kondo, Masaki; Watanabe, Wakako; Kuwabara, Junya; Akechi, Tatsuo] Nagoya City Univ, Dept Psychiat & Cognit Behav Med, Grad Sch Med Sci, Nagoya, Aichi, Japan.
   [Kabaya, Kayoko; Nakayama, Meiho; Iwasaki, Shinichi] Nagoya City Univ, Dept Otolaryngol, Grad Sch Med Sci, Nagoya, Aichi, Japan.
   [Watanabe, Wakako] Kikuchi Mental Clin, Toyokawa, Japan.
   [Fukui, Ayako; Nakayama, Meiho] Nagoya City Univ Hosp, Good Sleep Ctr, Nagoya, Aichi, Japan.
   [Furukawa, Toshi A.] Kyoto Univ, Dept Hlth Promot & Human Behav, Grad Sch Med, Sch Publ Hlth, Kyoto, Japan.
C3 Nagoya City University; Nagoya City University; Nagoya City University; Kyoto University
RP Kondo, M (corresponding author), Nagoya City Univ, Grad Sch Med Sci, Dept Psychiat & Cognit Behav Med, Mizuho Ku, 1 Kawasumi,Mizuho Cho, Nagoya, Aichi 4678601, Japan.
EM kondo-masaki@umin.ac.jp
FU JSPS KAKENHI [JP25380935]
CR Butler AC, 2006, CLIN PSYCHOL REV, V26, P17, DOI 10.1016/j.cpr.2005.07.003
   Craske MG, 2008, BEHAV RES THER, V46, P5, DOI 10.1016/j.brat.2007.10.003
   Edelman S, 2012, AM J OTOLARYNG, V33, P395, DOI 10.1016/j.amjoto.2011.10.009
   Fujimoto C, 2009, J NEUROL, V256, P1488, DOI 10.1007/s00415-009-5147-x
   Holmberg J, 2006, J NEUROL, V253, P500, DOI 10.1007/s00415-005-0050-6
   Holmberg J, 2007, J NEUROL, V254, P1189, DOI 10.1007/s00415-007-0499-6
   Iwasaki S, 2005, OTOL NEUROTOL, V26, P1196, DOI 10.1097/01.mao.0000194890.44023.e6
   JACOBSON GP, 1990, ARCH OTOLARYNGOL, V116, P424
   Mahoney AEJ, 2013, AM J OTOLARYNG, V34, P115, DOI 10.1016/j.amjoto.2012.09.013
   Piker EG, 2015, AUDIOL NEURO-OTOL, V20, P394, DOI 10.1159/000438740
   Pompoli A, 2016, COCHRANE DB SYST REV, V0, P0, DOI DOI 10.1002/14651858.CD011004.pub2
   Schmid DA, 2018, J PSYCHOSOM RES, V105, P21, DOI 10.1016/j.jpsychores.2017.11.020
   Staab Jeffrey P, 2012, CONTINUUM (MINNEAP MINN), V18, P1118, DOI 10.1212/01.CON.0000421622.56525.58
   Staab JP, 2006, CURR OPIN NEUROL, V19, P41, DOI 10.1097/01.wco.0000198102.95294.1f
   Yardley L, 1998, BRIT J GEN PRACT, V48, P1131
   Yardley L, 2001, J ANXIETY DISORD, V15, P107, DOI 10.1016/S0887-6185(00)00045-1
   Yardley L, 2012, BMJ-BRIT MED J, V344, P0, DOI 10.1136/bmj.e2237
   Yu YC, 2018, BIOMED RES INT, V2018, P0, DOI 10.1155/2018/8518631
   ZIGMOND AS, 1983, ACTA PSYCHIAT SCAND, V67, P361, DOI 10.1111/j.1600-0447.1983.tb09716.x
NR 20
TC 11
Z9 17
U1 0
U2 7
PU TAYLOR & FRANCIS LTD
PI ABINGDON
PA 2-4 PARK SQUARE, MILTON PARK, ABINGDON OR14 4RN, OXON, ENGLAND
SN 0001-6489
EI 1651-2251
J9 ACTA OTO-LARYNGOL
JI Acta Oto-Laryngol.
PD OCT 1
PY 2020
VL 140
IS 10
BP 827
EP 832
DI 10.1080/00016489.2020.1772994
EA JUN 2020
PG 6
WC Otorhinolaryngology
SC Otorhinolaryngology
GA NX2KG
UT WOS:000544576900001
PM 32543959
DA 2025-12-18
ER

PT J
AU Herdman, D
   Norton, S
   Pavlou, M
   Murdin, L
   Moss-Morris, R
AF Herdman, David
   Norton, Sam
   Pavlou, Marousa
   Murdin, Louisa
   Moss-Morris, Rona
TI The Role of Prediagnosis Audiovestibular Dysfunction Versus Distress, Illness-Related Cognitions, and Behaviors in Predicted Ongoing Dizziness Handicap
SO PSYCHOSOMATIC MEDICINE
LA English
DT Article
DE dizziness; vestibular; handicap; anxiety; depression; illness perceptions
ID common-sense model; chronic subjective dizziness; vestibular neuritis; self-regulation; international classification; symptoms; vertigo; anxiety; validation; recovery
AB Objective: People with chronic vestibular diseases experience variable degrees of self-perceived disability. However, longitudinal data examining the predictive validity of relevant clinical variables alongside psychological variables are limited. The present study examined whether these factors predict self-reported dizziness handicap 3 months after assessment and diagnosis. Methods: Patients were recruited from a waiting list of a tertiary neuro-otology clinic and completed standardized mood, cognitive, behavioral, and dizziness handicap questionnaires before and 3 months after their initial consultation and diagnosis. All patients were clinically assessed and underwent comprehensive audiovestibular investigations. Results: Seventy-three percent of participants responded at follow-up (n= 135, 73% female, mean [standard deviation] age = 54.23 [17.53] years), of whom 88% were diagnosed with a neurotological condition. There were significant improvements in handicap, depression, and anxiety at 3 months. Thirty (22%) of 135 showed clinically meaningful improvement in handicap. The percentage of case-level depression and anxiety remained the same. Negative illness perceptions and symptom responses reduced, although participants still tended to view their condition negatively. Vestibular tests and type of diagnosis were not associated with self-reported handicap. Most baseline psychological variables significantly correlated with handicap at 3 months. When adjusting for baseline handicap and demographics, the baseline psychological variables only explained a significant similar to 3% of the variance in dizziness handicap at follow-up, with baseline handicap explaining most of the variance. All-or-nothing behavior was the most significant predictor. Conclusions: Tertiary patients with vertigo and dizziness report negative illness perceptions and cognitive and behavioral responses to symptoms that are associated with self-reported handicap over time. Future studies are needed to investigate whether targeting these factors alongside traditional treatment approaches improves handicap in patients with chronic dizziness.
C1 [Herdman, David; Norton, Sam; Moss-Morris, Rona] Kings Coll London, Hlth Psychol Sect, Inst Psychiat Psychol & Neurosci, 5th Floor Bermondsey Wing,Guys Hosp Campus, London SE1 9RT, England.
   [Herdman, David] Kings Coll London, St Georges Univ Hosp NHS Fdn Trust, London, England.
   [Murdin, Louisa] Kings Coll London, Guys & St Thomas NHS Fdn Trust, London, England.
   [Pavlou, Marousa] Kings Coll London, Ctr Human & Aerosp Physiol Sci, London, England.
C3 University of London; King's College London; University of London; King's College London; Guy's & St Thomas' NHS Foundation Trust; University of London; King's College London; University of London; King's College London
RP Moss-Morris, R (corresponding author), Kings Coll London, Hlth Psychol Sect, Inst Psychiat Psychol & Neurosci, 5th Floor Bermondsey Wing,Guys Hosp Campus, London SE1 9RT, England.
EM rona.moss-morris@kcl.ac.uk
FU National Institute for Health Research (NIHR); NIHR, Clinical Doctoral Research Fellowship Award [ICA-CDRF-2015-01-079]; National Institute for Health Research (NIHR) Biomedical Research Centre at South London and Maudsley NHS Foundation Trust; King's College London; National Institutes of Health Research (NIHR) [ICA-CDRF-2015-01-079] Funding Source: National Institutes of Health Research (NIHR)
CR Allum JHJ, 2017, OTOL NEUROTOL, V38, PE531, DOI 10.1097/MAO.0000000000001477
   Balaban CD, 2001, J ANXIETY DISORD, V15, P53, DOI 10.1016/S0887-6185(00)00042-6
   Bisdorff A, 2009, J VESTIBUL RES-EQUIL, V19, P1, DOI 10.3233/VES-2009-0343
   Bisdorff AR, 2015, NEUROL CLIN, V33, P541, DOI 10.1016/j.ncl.2015.04.010
   Chiarella G, 2016, J VESTIBUL RES-EQUIL, V26, P403, DOI 10.3233/VES-160590
   Cousins S, 2017, ANN CLIN TRANSL NEUR, V4, P340, DOI 10.1002/acn3.386
   Dieterich M, 2017, CURR OPIN NEUROL, V30, P107, DOI 10.1097/WCO.0000000000000417
   Ghio D, 2018, BRIT J HEALTH PSYCH, V23, P68, DOI 10.1111/bjhp.12275
   Godemann F, 2005, J PSYCHIATR RES, V39, P529, DOI 10.1016/j.jpsychires.2004.12.006
   Hagger MS, 2017, PSYCHOL BULL, V143, P1117, DOI 10.1037/bul0000118
   Herdman D, 2020, J PSYCHOSOM RES, V132, P0, DOI 10.1016/j.jpsychores.2020.109969
   Herdman D, 2020, CLIN MED, V20, P61, DOI 10.7861/clinmed.2019-0156
   Hudson JL, 2019, EUR PSYCHOL, V24, P26, DOI 10.1027/1016-9040/a000352
   JACOBSON GP, 1990, ARCH OTOLARYNGOL, V116, P424
   Kroenke K, 2016, PSYCHOSOM MED, V78, P716, DOI 10.1097/PSY.0000000000000322
   Lacour M, 2015, FRONT NEUROL, V5, P0, DOI 10.3389/fneur.2014.00285
   Leventhal H, 2016, J BEHAV MED, V39, P935, DOI 10.1007/s10865-016-9782-2
   Li KZ, 2020, NEUROIMAGE-CLIN, V26, P0, DOI 10.1016/j.nicl.2020.102216
   Lopez C, 2008, NEUROPHYSIOL CLIN, V38, P149, DOI 10.1016/j.neucli.2007.12.006
   Lopez C, 2016, CURR OPIN NEUROL, V29, P74, DOI 10.1097/WCO.0000000000000286
   McAndrew LM, 2014, INT J BEHAV MED, V21, P989, DOI 10.1007/s12529-013-9372-4
   Mendel B, 2010, J VESTIBUL RES-EQUIL, V20, P391, DOI 10.3233/VES-2010-0370
   Moss-Morris R, 2002, PSYCHOL HEALTH, V17, P1, DOI 10.1080/08870440290001494
   Murdin L, 2015, OTOL NEUROTOL, V36, P387, DOI 10.1097/MAO.0000000000000691
   Mutlu B, 2013, J VESTIBUL RES-EQUIL, V23, P271, DOI 10.3233/VES-130488
   Nelson MD, 2016, J AM ACAD AUDIOL, V27, P126, DOI 10.3766/jaaa.15035
   Neuhauser HK, 2008, ARCH INTERN MED, V168, P2118, DOI 10.1001/archinte.168.19.2118
   Nigmatullina Y, 2015, CEREB CORTEX, V25, P554, DOI 10.1093/cercor/bht266
   Palla A, 2008, J NEUROL, V255, P1479, DOI 10.1007/s00415-008-0935-2
   Patel M, 2016, OTOL NEUROTOL, V37, P179, DOI 10.1097/MAO.0000000000000949
   Pothier DD, 2018, JAMA OTOLARYNGOL, V144, P906, DOI 10.1001/jamaoto.2018.1863
   Probst T, 2017, J PSYCHOSOM RES, V93, P62, DOI 10.1016/j.jpsychores.2016.11.013
   Rimes KA, 2010, J PSYCHOSOM RES, V68, P285, DOI 10.1016/j.jpsychores.2009.09.014
   Ryan EG, 2018, PSYCHOSOM MED, V80, P230, DOI 10.1097/PSY.0000000000000536
   Sinclair VG, 1999, COGNITIVE THER RES, V23, P119, DOI 10.1023/A:1018770926615
   Smith PF, 2005, J VESTIBUL RES-EQUIL, V15, P1
   Spitzer RL, 1999, JAMA-J AM MED ASSOC, V282, P1737, DOI 10.1001/jama.282.18.1737
   Spitzer RL, 2006, ARCH INTERN MED, V166, P1092, DOI 10.1001/archinte.166.10.1092
   Wolf J, 2020, J PSYCHOSOM RES, V130, P0, DOI 10.1016/j.jpsychores.2020.109934
   Yardley L, 1998, BRIT J GEN PRACT, V48, P1131
   YARDLEY L, 1994, CLIN OTOLARYNGOL, V19, P109, DOI 10.1111/j.1365-2273.1994.tb01192.x
   YARDLEY L, 1994, BRIT J CLIN PSYCHOL, V33, P101, DOI 10.1111/j.2044-8260.1994.tb01100.x
   Yardley L, 2001, J ANXIETY DISORD, V15, P107, DOI 10.1016/S0887-6185(00)00045-1
   Yardley L, 2001, J PSYCHOSOM RES, V50, P1, DOI 10.1016/S0022-3999(00)00202-6
   YARDLEY L, 1994, SOC SCI MED, V39, P573, DOI 10.1016/0277-9536(94)90100-7
   Yip CW, 2018, J NEUROL, V265, P1210, DOI 10.1007/s00415-018-8834-7
NR 46
TC 10
Z9 12
U1 0
U2 6
PU LIPPINCOTT WILLIAMS & WILKINS
PI PHILADELPHIA
PA TWO COMMERCE SQ, 2001 MARKET ST, PHILADELPHIA, PA 19103 USA
SN 0033-3174
EI 1534-7796
J9 PSYCHOSOM MED
JI Psychosom. Med.
PD OCT 15
PY 2020
VL 82
IS 8
BP 787
EP 795
DI 10.1097/PSY.0000000000000857
PG 9
WC Psychiatry; Psychology; Psychology, Multidisciplinary
SC Psychiatry; Psychology
GA NX3MJ
UT WOS:000575616100008
PM 33009294
DA 2025-12-18
ER

PT J
AU Johnson, KJ
   Watson, AM
   Tokuno, CD
   Carpenter, MG
   Adkin, AL
AF Johnson, Kyle J.
   Watson, Alexander M.
   Tokuno, Craig D.
   Carpenter, Mark G.
   Adkin, Allan L.
TI The effects of distraction on threat-related changes in standing balance control
SO NEUROSCIENCE LETTERS
LA English
DT Article
DE Standing balance; Postural threat; Attention focus; Distraction; Anxiety
ID phobic postural vertigo; body sway; attentional focus; young; fear
AB Research indicates that threat-induced changes in standing balance are associated with shifts in attention focus. This study investigated whether distracting attention modifies threat-induced changes in standing balance. Twenty-five healthy young adults stood without (No Threat) and with (Threat) the possibility of receiving a temporally unpredictable anteroposterior support surface translation. In both conditions, participants completed a distractor task that consisted of counting how often a pre-selected letter occurred in an auditory sequence, or no distractor task. Emotional responses to threat were quantified using electrodermal activity and self-report measures, while attention focus was quantified using self-report. Centre of pressure (COP) was measured to assess changes in standing balance. Results indicate that postural threat induced an emotional response, as well as broad shifts in attention focus and changes in standing balance. Distracting attention with a cognitive task mitigated threat-induced increases in medium-frequency COP displacements (0.5-1.8 Hz). These results provide support for a relationship between threat-related changes in balance control and attention focus.
C1 [Johnson, Kyle J.; Watson, Alexander M.; Tokuno, Craig D.; Adkin, Allan L.] Brock Univ, Dept Kinesiol, 1812 Sir Isaac Brock Way, St Catharines, ON L2S 3A1, Canada.
   [Johnson, Kyle J.; Carpenter, Mark G.] Univ British Columbia, Sch Kinesiol, Vancouver, BC, Canada.
   [Carpenter, Mark G.] Univ British Columbia, Djavad Mowafaghian Ctr Brain Hlth, Vancouver, BC, Canada.
   [Carpenter, Mark G.] Univ British Columbia, Int Collaborat Repair Discoveries, Vancouver, BC, Canada.
C3 Brock University; University of British Columbia; University of British Columbia; University of British Columbia
RP Adkin, AL (corresponding author), Brock Univ, Dept Kinesiol, 1812 Sir Isaac Brock Way, St Catharines, ON L2S 3A1, Canada.
EM aadkin@brocku.ca
FU Natural Sciences and Engineering Research Council of Canada (NSERC) [386609, 326910, 288164]
CR Adkin AL, 2000, GAIT POSTURE, V12, P87, DOI 10.1016/S0966-6362(00)00057-6
   Adkin AL, 2018, FRONT NEUROL, V9, P0, DOI 10.3389/fneur.2018.00789
   Brown LA, 2002, J GERONTOL A-BIOL, V57, PM785, DOI 10.1093/gerona/57.12.M785
   Carpenter MG, 2006, AGE AGEING, V35, P298, DOI 10.1093/ageing/afl002
   Dault MC, 2003, COGNITIVE BRAIN RES, V16, P434, DOI 10.1016/S0926-6410(03)00058-2
   Davis JR, 2009, GAIT POSTURE, V29, P275, DOI 10.1016/j.gaitpost.2008.09.006
   FOWLES DC, 1981, PSYCHOPHYSIOLOGY, V18, P232, DOI 10.1111/j.1469-8986.1981.tb03024.x
   Hadjistavropoulos T, 2011, J AGING HEALTH, V23, P3, DOI 10.1177/0898264310378039
   Holmberg J, 2003, NEUROREPORT, V14, P1007, DOI 10.1097/01.wnr.0000070191.28954.a5
   Huffman JL, 2009, GAIT POSTURE, V30, P528, DOI 10.1016/j.gaitpost.2009.08.001
   Johnson KJ, 2019, EXP GERONTOL, V122, P109, DOI 10.1016/j.exger.2019.04.015
   Johnson KJ, 2019, PSYCHOL RES-PSYCH FO, V83, P445, DOI 10.1007/s00426-017-0940-0
   Krafczyk S, 1999, NEUROSCI LETT, V259, P149, DOI 10.1016/S0304-3940(98)00917-3
   Maki BE, 1996, J VESTIBUL RES-EQUIL, V6, P53, DOI 10.1016/0957-4271(95)00014-3
   Masters RSW, 2008, INTERNATIONAL REVIEW OF SPORT AND EXERCISE PSYCHOLOGY, V1, P160, DOI 10.1080/17509840802287218
   Nafati G, 2011, RES Q EXERCISE SPORT, V82, P634, DOI 10.1080/02701367.2011.10599800
   Oudejans RRD, 2010, PSYCHOL SPORT EXERC, V11, P44, DOI 10.1016/j.psychsport.2009.05.002
   Polskaia N, 2016, HUM MOVEMENT SCI, V46, P177, DOI 10.1016/j.humov.2015.12.013
   Polskaia N, 2015, GAIT POSTURE, V41, P454, DOI 10.1016/j.gaitpost.2014.11.009
   Potvin-Desrochers A, 2017, GAIT POSTURE, V57, P40, DOI 10.1016/j.gaitpost.2017.05.019
   Spielberger CD, 1983, MANUAL FOR THE STATE-TRAIT ANXIETY INVENTORY, V0, P0
   Staab JP, 2013, SEMIN NEUROL, V33, P297, DOI 10.1055/s-0033-1356462
   Vuillerme N, 2007, PSYCHOL RES-PSYCH FO, V71, P192, DOI 10.1007/s00426-005-0018-2
   Wuehr M, 2013, J NEUROL, V260, P1314, DOI 10.1007/s00415-012-6797-7
   Wuehr M, 2017, NEUROLOGY, V88, P284, DOI 10.1212/WNL.0000000000003516
   Wulf G, 2001, Q J EXP PSYCHOL-A, V54, P1143, DOI 10.1080/02724980143000118
   Wulf G, 2013, INT REV SPORT EXER P, V6, P77, DOI 10.1080/1750984X.2012.723728
   Young WR, 2019, PSYCHOL RES, V0, P0
   Young WR, 2015, GAIT POSTURE, V41, P7, DOI 10.1016/j.gaitpost.2014.09.006
   Zaback M, 2019, SCI REP-UK, V9, P0, DOI 10.1038/s41598-019-48722-z
   Zaback M, 2016, GAIT POSTURE, V45, P19, DOI 10.1016/j.gaitpost.2015.12.033
   Zaback M, 2015, HUM MOVEMENT SCI, V40, P393, DOI 10.1016/j.humov.2015.01.015
NR 32
TC 14
Z9 14
U1 0
U2 3
PU ELSEVIER IRELAND LTD
PI CLARE
PA ELSEVIER HOUSE, BROOKVALE PLAZA, EAST PARK SHANNON, CO, CLARE, 00000, IRELAND
SN 0304-3940
EI 1872-7972
J9 NEUROSCI LETT
JI Neurosci. Lett.
PD JAN 18
PY 2020
VL 716
IS 
BP 
EP 
DI 10.1016/j.neulet.2019.134635
PG 6
WC Neurosciences
SC Neurosciences & Neurology
GA KG0EL
UT WOS:000509614400022
PM 31751670
DA 2025-12-18
ER

PT J
AU Strupp, M
   Dlugaiczyk, J
   Ertl-Wagner, BB
   Rujescu, D
   Westhofen, M
   Dieterich, M
AF Strupp, Michael
   Dlugaiczyk, Julia
   Ertl-Wagner, Birgit Bettina
   Rujescu, Dan
   Westhofen, Martin
   Dieterich, Marianne
TI Vestibular Disorders
SO DEUTSCHES ARZTEBLATT INTERNATIONAL
LA English
DT Article
ID endolymphatic sac surgery; phobic postural vertigo; randomized double-blind; cross-over trial; diagnostic-criteria; consensus document; menieres-disease; paroxysmia; dizziness; 4-aminopyridine
AB Background: Recent research findings have improved the understanding of the diagnosis, pathophysiology, genetics, etiology, and treatment of peripheral, central, and functional vestibular vertigo syndromes. Method: A literature search, with special attention to the current classification, treatment trials, Cochrane analyses, and other meta-analyses. Results: There are internationally accepted diagnostic criteria for benign positional paroxysmal vertigo, Meniere's disease, bilateral vestibulopathy, vestibular paroxysmia, and functional dizziness. Whether an acute vestibular syndrome is central or peripheral can usually be determined rapidly on the basis of the history and the clinical examination. "Cerebellar vertigo" is a clinically important entity. For bilateral vestibulopathy, balance training is an effective treatment. For Meniere's disease, preventive treatment with betahistine (48 mg and 144 mg per day) is not superior to placebo. For vestibular paroxysmia, oxcarbazepine has been shown to be effective. Treatments that are probably effective for functional dizziness include vestibular rehabilitation, cognitive behavioral therapy, and serotonin reuptake inhibitors. Conclusion: The diagnostic assessment of vestibular syndromes is much easier for clinicians now that it has been internationally standardized. There is still a lack of randomized, controlled trials on the treatment of, for example, Meniere's disease, vestibular migraine, and "cerebellar vertigo."
C1 [Strupp, Michael; Dieterich, Marianne] Ludwig Maximilians Univ Munchen, Munich LMU, Dept Neurol, Munich, Germany.
   [Strupp, Michael; Dlugaiczyk, Julia; Dieterich, Marianne] Ludwig Maximilians Univ Munchen, Munich LMU, German Ctr Dizziness & Balance Disorders, Munich, Germany.
   [Ertl-Wagner, Birgit Bettina] Univ Toronto, Med Imaging, Toronto, ON, Canada.
   [Rujescu, Dan] Univ Halle Wittenberg, Univ Clin, Halle, Germany.
   [Rujescu, Dan] Univ Halle Wittenberg, Outpatient Dept Psychiat Psychotherapy & Psychoso, Halle, Germany.
   [Westhofen, Martin] Rhein Westfal TH Aachen, Univ Med Ctr, Dept Otorhinolaryngol & Plast Head & Neck Surg, Aachen, Germany.
   [Dieterich, Marianne] Munich Cluster Syst Neurol SyNergy, Munich, Germany.
C3 University of Munich; University of Munich; University of Toronto; Martin Luther University Halle Wittenberg; Martin Luther University Halle Wittenberg; RWTH Aachen University; RWTH Aachen University Hospital; University of Munich
RP Strupp, M (corresponding author), Ludwig Maximilians Univ Munchen, Munich LMU, Dept Neurol, Munich, Germany.
EM Michael.Strupp@med.uni-muenchen.de
CR Adrion C, 2016, BMJ-BRIT MED J, V352, P0, DOI 10.1136/bmj.h6816
   [Anonymous], 1900, DOI 10.1002/14651858.CD010600 DOI 10.1002/14651858.CD010600, V0, P0
   Attyé A, 2018, EUR RADIOL, V28, P2916, DOI 10.1007/s00330-017-5260-7
   Bayer O, 2018, J NEUROL, V265, P291, DOI 10.1007/s00415-017-8682-x
   Best C, 2013, J NEUROL NEUROSUR PS, V84, P1349, DOI 10.1136/jnnp-2013-305513
   Bhattacharyya N, 2017, OTOLARYNG HEAD NECK, V156, PS1, DOI 10.1177/0194599816689667
   BRANDT T, 1994, LANCET, V343, P798, DOI 10.1016/S0140-6736(94)91879-1
   BRANDT T, 1986, MUNCHEN MED WOCHEN, V128, P247
   Brandt T, 2017, NAT REV NEUROL, V13, P352, DOI 10.1038/nrneurol.2017.58
   Claassen J, 2013, J NEUROL NEUROSUR PS, V84, P1392, DOI 10.1136/jnnp-2012-304736
   Corrales CE, 2016, LARYNGOSCOPE, V126, P2134, DOI 10.1002/lary.25902
   Dieterich M, 2017, CURR OPIN NEUROL, V30, P107, DOI 10.1097/WCO.0000000000000417
   Dunlap PM, 2019, CURR OPIN NEUROL, V32, P137, DOI 10.1097/WCO.0000000000000632
   Feil K, 2019, CEREBELLUM, V18, P320, DOI 10.1007/s12311-018-0992-8
   Feil K, 2018, FRONT NEUROL, V9, P0, DOI 10.3389/fneur.2018.00029
   Fife TD, 2017, NEUROLOGY, V89, P2288, DOI 10.1212/WNL.0000000000004690
   Formeister EJ, 2018, OTOL NEUROTOL, V39, P1037, DOI 10.1097/MAO.0000000000001900
   Frejo L, 2017, CLIN OTOLARYNGOL, V42, P1172, DOI 10.1111/coa.12844
   Hall CD, 2016, J NEUROL PHYS THER, V40, P124, DOI 10.1097/NPT.0000000000000120
   Halmagyi GM, 2017, FRONT NEUROL, V8, P0, DOI 10.3389/fneur.2017.00258
   Hülse R, 2019, OTOL NEUROTOL, V40, P88, DOI 10.1097/MAO.0000000000002013
   Hussain K, 2018, COCHRANE DB SYST REV, V0, P0, DOI DOI 10.1002/14651858.CD012173.pub2
   Kalla R, 2019, CURR NEUROPHARMACOL, V17, P7, DOI 10.2174/1570159X16666180905093535
   Kim SK, 2019, JAMA OTOLARYNGOL, V145, P307, DOI 10.1001/jamaoto.2018.4016
   Lehnen N, 2018, FRONT NEUROL, V9, P0, DOI 10.3389/fneur.2018.00562
   Lempert T, 2012, J VESTIBUL RES-EQUIL, V22, P167, DOI 10.3233/VES-2012-0453
   Lim MY, 2015, SINGAP MED J, V56, P593, DOI 10.11622/smedj.2015166
   Lopez-Escamez JA, 2015, J VESTIBUL RES-EQUIL, V25, P1, DOI 10.3233/VES-150549
   Lucieer F, 2016, FRONT NEUROL, V7, P0, DOI 10.3389/fneur.2016.00026
   Nada EH, 2019, ANN OTO RHINOL LARYN, V128, P323, DOI 10.1177/0003489418823017
   Nakashima T, 2016, NAT REV DIS PRIMERS, V2, P0, DOI 10.1038/nrdp.2016.28
   Neuhauser HK, 2016, HAND CLINIC, V137, P67, DOI 10.1016/B978-0-444-63437-5.00005-4
   Park MK, 2019, J AUDIOL OTOL, V23, P8
   Popkirov S, 2018, CURR TREAT OPTION NE, V20, P0, DOI 10.1007/s11940-018-0535-0
   Pullens B, 2013, COCHRANE DB SYST REV, V0, P0, DOI DOI 10.1002/14651858.CD005395.pub3
   Rujescu D, 2018, FRONT NEUROL, V9, P0, DOI 10.3389/fneur.2018.00591
   Schoo Desi P, 2017, CURR OTORHINOLARYNGOL REP, V5, P132, DOI 10.1007/s40136-017-0153-5
   Shah MU, 2019, LARYNGOSCOPE, V129, P466, DOI 10.1002/lary.27424
   Sim E, 2019, J AM MED DIR ASSOC, V20, P0, DOI 10.1016/j.jamda.2018.11.019
   Sivarasan N, 2019, J VESTIBUL RES-EQUIL, V29, P137, DOI 10.3233/VES-190661
   Sjögren J, 2019, OTOL NEUROTOL, V40, P372, DOI 10.1097/MAO.0000000000002106
   Sood AJ, 2014, OTOL NEUROTOL, V35, P1033, DOI 10.1097/MAO.0000000000000324
   Staab JP, 2017, J VESTIBUL RES-EQUIL, V27, P191, DOI 10.3233/VES-170622
   Strupp M, 2004, NEW ENGL J MED, V351, P354, DOI 10.1056/NEJMoa033280
   Strupp M, 2011, NEUROLOGY, V77, P269, DOI 10.1212/WNL.0b013e318225ab07
   Strupp M, 2019, NEUROL-CLIN PRACT, V9, P539, DOI 10.1212/CPJ.0000000000000610
   Strupp M, 2019, CURR OPIN NEUROL, V32, P165, DOI 10.1097/WCO.0000000000000649
   Strupp M, 2017, J VESTIBUL RES-EQUIL, V27, P177, DOI 10.3233/VES-170619
   Strupp M, 2016, J VESTIBUL RES-EQUIL, V26, P409, DOI 10.3233/VES-160589
   Strupp M, 2017, NEUROL-CLIN PRACT, V7, P65, DOI 10.1212/CPJ.0000000000000321
   Strupp M, 2015, NEUROL CLIN, V33, P669, DOI 10.1016/j.ncl.2015.04.012
   Strupp M, 2014, NEUROLOGY, V83, P1241, DOI 10.1212/WNL.0000000000000838
   Tehrani ASS, 2018, STROKE, V49, P788, DOI 10.1161/STROKEAHA.117.016979
   Thirlwall AS, 2006, COCHRANE DB SYST REV, V0, P0, DOI DOI 10.1002/14651858.CD003599.pub2
   Tighilet B, 2018, FRONT NEUROL, V9, P0, DOI 10.3389/fneur.2018.00431
   Tse D, 2019, OTOL NEUROTOL, V40, PE130, DOI 10.1097/MAO.0000000000002080
   von Brevern M, 2015, J VESTIBUL RES-EQUIL, V25, P105, DOI 10.3233/VES-150553
   Ward BK, 2017, FRONT NEUROL, V8, P0, DOI 10.3389/fneur.2017.00177
   Yip CW, 2016, FRONT NEUROL, V7, P0, DOI 10.3389/fneur.2016.00058
   Yu YC, 2018, BIOMED RES INT, V2018, P0, DOI 10.1155/2018/8518631
NR 61
TC 96
Z9 134
U1 4
U2 23
PU DEUTSCHER AERZTE-VERLAG GMBH
PI COLOGNE
PA DIESELSTRABE 2, POSTFACH 400265, D-50859 COLOGNE, GERMANY
SN 1866-0452
EI 
J9 DTSCH ARZTEBL INT
JI Dtsch. Arztebl. Int.
PD APR 24
PY 2020
VL 117
IS 17
BP 300
EP +
DI 10.3238/arztebl.2020.0300
PG 15
WC Medicine, General & Internal
SC General & Internal Medicine
GA MK6WN
UT WOS:000548926400006
PM 32530417
DA 2025-12-18
ER

PT J
AU Baydan, M
   Yigit, O
   Aksoy, S
AF Baydan, Mine
   Yigit, Oznur
   Aksoy, Songul
TI Does vestibular rehabilitation improve postural control of subjects with chronic subjective dizziness?
SO PLOS ONE
LA English
DT Article
ID sensory-organization; outcm; balance; health; life
AB Postural control is the ability to maintain equilibrium and orientation in a gravitational environment. Patients with chronic subjective dizziness have some troubles with their postural stability. The present study aimed to assess the benefit of home-based vestibular rehabilitation in patients with chronic subjective dizziness using computerized dynamic posturography. Therefore, 100 subjects, between 19 to 86 years, diagnosed with dizziness were included in the study. Computerized dynamic posturography was performed to assess postural stability. Vestibular rehabilitation programs included exercises tailored to the particular needs of each patient. After vestibular rehabilitation, patients were re-examined using the same tests. Posturographic data were analyzed and compared for before and after vestibular rehabilitation findings. The mean composite scores before the intervention (58,92 +/- 11,64) was significantly (p<0.01) lower than the mean composite scores after vestibular rehabilitation (73,83 +/- 8,26). This result is found to be statistically significant. In conclusion it could be suggested that the effectiveness of vestibular rehabilitation could be verified by means of computerized dynamic posturography as a concrete method.
C1 [Baydan, Mine] Ankara Univ, Dept Audiol, Ankara, Turkey.
   [Yigit, Oznur; Aksoy, Songul] Hacettepe Univ, Dept Audiol, Ankara, Turkey.
C3 Ankara University; Hacettepe University
RP Baydan, M (corresponding author), Ankara Univ, Dept Audiol, Ankara, Turkey.
EM mine.baydan@gmail.com
CR Aminoff MJ, 2012, AMINOFFS ELECTRODIAG, V6th, P0
   [Anonymous], 2013, ANN DERMATOL VENEREO, V0, P0
   Badaracco C, 2007, OTOL NEUROTOL, V28, P809, DOI 10.1097/MAO.0b013e3180cab73f
   Badke MB, 2004, ARCH PHYS MED REHAB, V85, P227, DOI 10.1016/j.apmr.2003.06.006
   Baydan M, 2020, EXP GERONTOL, V130, P0, DOI 10.1016/j.exger.2019.110785
   Black FO, 2000, AM J OTOL, V21, P543
   Cass SP, 1996, AM J OTOL, V17, P581
   Cohen HS, 2003, OTOLARYNG HEAD NECK, V128, P60, DOI 10.1067/mhn.2003.23
   Davis A, 2016, GERONTOLOGIST, V56, PS256, DOI 10.1093/geront/gnw033
   Goebel JA, 1997, OTOLARYNG HEAD NECK, V117, P293, DOI 10.1016/S0194-5998(97)70116-5
   Jafarzadeh Sadegh, 2018, IRAN J OTORHINOLARYNGOL, V30, P85
   Jung JY, 2009, AM J OTOLARYNG, V30, P295, DOI 10.1016/j.amjoto.2008.06.013
   Medeiros Ítalo RT, 2003, J. PEDIATR. (RIO J.), V79, P337, DOI 10.1590/S0021-75572003000400012
   Meli A, 2006, ACTA OTO-LARYNGOL, V126, P259, DOI 10.1080/00016480500388885
   Morisod B, 2017, J VESTIBUL RES-EQUIL, V27, P305, DOI 10.3233/VES-170628
   Morris AE, 2008, INT J AUDIOL, V47, P169, DOI 10.1080/14992020701843129
   Neurocom International I, 2000, CLIN JUST COMP DYN P, V0, P0
   Ödman M, 2008, ACTA OTO-LARYNGOL, V128, P1085, DOI 10.1080/00016480701805455
   Patatas Olívia Helena Gomes, 2009, BRAZ. J. OTORHINOLARYNGOL., V75, P387
   Soto A, 2004, HEARING RES, V196, P26, DOI 10.1016/j.heares.2004.06.010
   Staab JP, 2005, ARCH OTOLARYNGOL, V131, P675, DOI 10.1001/archotol.131.8.675
   Tee LH, 2005, ANN ACAD MED SINGAP, V34, P289
   Tsukamoto HF, 2015, INT ARCH OTORHINOLAR, V19, P238
   WOOLLACOTT MH, 1986, INT J AGING HUM DEV, V23, P97, DOI 10.2190/VXN3-N3RT-54JB-X16X
   Wrisley DM, 2007, ARCH PHYS MED REHAB, V88, P1049, DOI 10.1016/j.apmr.2007.05.003
   Yardley L, 1998, CLIN OTOLARYNGOLOGY, V0, P5
NR 27
TC 15
Z9 16
U1 1
U2 9
PU PUBLIC LIBRARY SCIENCE
PI SAN FRANCISCO
PA 1160 BATTERY STREET, STE 100, SAN FRANCISCO, CA 94111 USA
SN 1932-6203
EI 
J9 PLOS ONE
JI PLoS One
PD SEP 2
PY 2020
VL 15
IS 9
BP 
EP 
DI 10.1371/journal.pone.0238436
PG 8
WC Multidisciplinary Sciences
SC Science & Technology - Other Topics
GA NN6DP
UT WOS:000568877100010
PM 32877426
DA 2025-12-18
ER

PT J
AU Penkava, J
   Bardins, S
   Brandt, T
   Wuehr, M
   Huppert, D
AF Penkava, J.
   Bardins, S.
   Brandt, T.
   Wuehr, M.
   Huppert, D.
TI Spontaneous visual exploration during locomotion in patients with phobic postural vertigo
SO JOURNAL OF NEUROLOGY
LA English
DT Article
DE Phobic postural vertigo; Functional dizziness; Visual exploration; Eye movements; Head movements
ID functional dizziness; spatial memory; gait; attention; threat; hypervigilance; disorders; avoidance; balance; walking
AB Background Earlier studies on stance and gait with posturographic and EMG-recordings and automatic gait analysis in patients with phobic postural vertigo (PPV) or visual height intolerance (vHI) revealed similar patterns of body stiffening with muscle co-contraction and a slow, cautious gait. Visual exploration in vHI patients was characterized by a freezing of gaze-in-space when standing and reduced horizontal eye and head movements during locomotion. Objective Based on the findings in vHI patients, the current study was performed with a focus on visual control of locomotion in patients with PPV while walking along a crowded hospital hallway. Methods Twelve patients with PPV and eleven controls were recruited. Participants wore a mobile infrared video eye-tracking system that continuously measured eye-in-head movements in the horizontal and vertical planes and head orientation and motion in the yaw, pitch, and roll planes. Visual exploration behavior of participants was recorded at the individually preferred speed for a total walking distance of 200 m. Gaze-in-space directions were determined by combining eye-in-head and head-in-space orientation. Walking speeds were calculated based on the trial duration and the total distance traversed. Participants were asked to rate their feelings of discomfort during the walk on a 4-point numeric rating scale. The examiners rated the crowdedness of the hospital hallway on a 4-point numeric rating scale. Results The major results of visual exploration behavior in patients with PPV in comparison to healthy controls were: eye and head positions were directed more downward in the vertical plane towards the ground ahead with increased frequency of large amplitude vertical orientation movements towards the destination, the end of the ground straight ahead. The self-adjusted speed of locomotion was significantly lower in PPV. Particularly those patients that reported high levels of discomfort exhibited a specific visual exploration of their horizontal surroundings. The durations of fixating targets in the visual surroundings were significantly shorter as compared to controls. Conclusion Gaze control of locomotion in patients with PPV is characterized by a preferred deviation of gaze more downward and by horizontal explorations for suitable auxiliary means for potential postural support in order to prevent impending falls. These eye movements have shorter durations of fixation as compared to healthy controls and patients with vHI. Finally, the pathological alterations in eye-head coordination during locomotion correlate with a higher level of discomfort and anxiety about falling.
C1 [Penkava, J.; Bardins, S.; Brandt, T.; Wuehr, M.; Huppert, D.] Ludwig Maximilians Univ Munchen, German Ctr Vertigo & Balance Disorders DSGZ, Marchioninistr 15, D-81377 Munich, Germany.
   [Brandt, T.; Huppert, D.] Ludwig Maximilians Univ Munchen, Inst Clin Neurosci, Munich, Germany.
   [Huppert, D.] Ludwig Maximilians Univ Munchen, Dept Neurol, Univ Hosp, Munich, Germany.
C3 University of Munich; University of Munich; University of Munich
RP Penkava, J (corresponding author), Ludwig Maximilians Univ Munchen, German Ctr Vertigo & Balance Disorders DSGZ, Marchioninistr 15, D-81377 Munich, Germany.
EM josef.penkava@med.uni-muenchen.de
FU Projekt DEAL; German Federal Ministry of Education and Research (BMBF) [01EO1401]; Hertie Foundation
CR [Anonymous], 2013, MEMORANDUM, V0, P0
   [Anonymous], 1993, ICD 10 CLASSIFICATIO, V0, P0
   Armstrong T, 2013, BEHAV RES THER, V51, P266, DOI 10.1016/j.brat.2013.02.008
   Barton SL, 2017, J EXP PSYCHOL HUMAN, V43, P1773, DOI 10.1037/xhp0000435
   Bögels SM, 2004, CLIN PSYCHOL REV, V24, P827, DOI 10.1016/j.cpr.2004.06.005
   Brandt T, 2005, BRAIN, V128, P2732, DOI 10.1093/brain/awh617
   Brandt T, 2017, NAT REV NEUROL, V13, P352, DOI 10.1038/nrneurol.2017.58
   Brandt T, 2017, CURR OPIN NEUROL, V30, P90, DOI 10.1097/WCO.0000000000000415
   Brandt T, 2015, J NEUROL, V262, P1977, DOI 10.1007/s00415-015-7826-0
   Brandt T, 2015, ANN NY ACAD SCI, V1343, P37, DOI 10.1111/nyas.12692
   Brandt Thomas, 1996, NEUROLOGY, V46, P1515
   Brown LA, 2002, EXP BRAIN RES, V145, P286, DOI 10.1007/s00221-002-1082-0
   Carpenter MG, 2001, EXP BRAIN RES, V138, P210, DOI 10.1007/s002210100681
   Delbaere K, 2009, J GERONTOL A-BIOL, V64, P237, DOI 10.1093/gerona/gln014
   Dieterich M, 2016, HAND CLINIC, V139, P447, DOI 10.1016/B978-0-12-801772-2.00037-0
   Dieterich M, 2017, CURR OPIN NEUROL, V30, P107, DOI 10.1097/WCO.0000000000000417
   Dobbels B, 2019, EAR HEARING, V40, P757, DOI 10.1097/AUD.0000000000000679
   Hermans D, 1999, COGNITION EMOTION, V13, P419, DOI 10.1080/026999399379249
   Horslen BC, 2014, J PHYSIOL-LONDON, V592, P3671, DOI 10.1113/jphysiol.2014.270744
   Krafczyk S, 1999, NEUROSCI LETT, V259, P149, DOI 10.1016/S0304-3940(98)00917-3
   Kremmyda O, 2016, FRONT HUM NEUROSCI, V10, P0, DOI 10.3389/fnhum.2016.00139
   Kugler G, 2014, J VESTIBUL RES-EQUIL, V24, P433, DOI 10.3233/VES-140529
   Kugler G, 2014, PLOS ONE, V9, P0, DOI 10.1371/journal.pone.0105906
   Logan D, 2010, EXP BRAIN RES, V206, P337, DOI 10.1007/s00221-010-2414-0
   Matthis JS, 2014, J EXP PSYCHOL HUMAN, V40, P106, DOI 10.1037/a0033101
   Matthis JS, 2018, CURR BIOL, V28, P1224, DOI 10.1016/j.cub.2018.03.008
   Matthis JS, 2017, P NATL ACAD SCI USA, V114, PE6720, DOI 10.1073/pnas.1611699114
   Patla AE, 1997, NEUROREPORT, V8, P3661, DOI 10.1097/00001756-199712010-00002
   Patla AE, 1998, ECOL PSYCHOL, V10, P287, DOI 10.1207/s15326969eco103&4_7
   PAULUS WM, 1984, BRAIN, V107, P1143, DOI 10.1093/brain/107.4.1143
   Pelz Jeff B, 2007, P661, V0, P0, DOI DOI 10.1016/B978-008044980-7/50033-1
   Peterka RJ, 2002, J NEUROPHYSIOL, V88, P1097, DOI 10.1152/jn.2002.88.3.1097
   Pflugshaupt T, 2005, J ANXIETY DISORD, V19, P105, DOI 10.1016/j.janxdis.2003.12.002
   Querner V, 2000, NEUROSCI LETT, V285, P21, DOI 10.1016/S0304-3940(00)01008-9
   Rinck M, 2006, J ABNORM PSYCHOL, V115, P231, DOI 10.1037/0021-843X.115.2.231
   Schlick C, 2015, J VESTIBUL RES-EQUIL, V25, P241, DOI 10.3233/VES-150564
   Schniepp R, 2014, FRONT HUM NEUROSCI, V8, P0, DOI 10.3389/fnhum.2014.00963
   Schniepp R, 2014, J NEUROL, V261, P738, DOI 10.1007/s00415-014-7259-1
   Schoberl F, 2020, ALLOCENTRIC REAL SPA, V0, P0
   Schöberl F, 2020, FRONT NEURAL CIRCUIT, V14, P0, DOI 10.3389/fncir.2020.00006
   Schöberl F, 2020, NEUROLOGY, V94, PE861, DOI 10.1212/WNL.0000000000008758
   Staab JP, 2017, J VESTIBUL RES-EQUIL, V27, P191, DOI 10.3233/VES-170622
   Tersteeg MCA, 2012, J NEUROPHYSIOL, V107, P2686, DOI 10.1152/jn.00875.2011
   Wuehr M, 2013, J NEUROL, V260, P1314, DOI 10.1007/s00415-012-6797-7
   Wuehr M, 2019, J NEUROL, V266, P80, DOI 10.1007/s00415-019-09370-5
   Wuehr M, 2017, NEUROLOGY, V88, P284, DOI 10.1212/WNL.0000000000003516
   Wuehr M, 2014, PHYSIOL REP, V2, P0, DOI 10.1002/phy2.232
NR 47
TC 7
Z9 7
U1 0
U2 1
PU SPRINGER HEIDELBERG
PI HEIDELBERG
PA TIERGARTENSTRASSE 17, D-69121 HEIDELBERG, GERMANY
SN 0340-5354
EI 1432-1459
J9 J NEUROL
JI J. Neurol.
PD DEC 15
PY 2020
VL 267
IS SUPPL 1
BP 223
EP 230
DI 10.1007/s00415-020-10151-8
EA AUG 2020
PG 8
WC Clinical Neurology
SC Neurosciences & Neurology
GA PA7TZ
UT WOS:000564941000002
PM 32852578
DA 2025-12-18
ER

PT J
AU Breinbauer, HA
   Contreras, MD
   Lira, JP
   Guevara, C
   Castillo, L
   Ruëdlinger, K
   Muñoz, D
   Delano, PH
AF Breinbauer, Hayo A.
   Daniela Contreras, Maria
   Lira, Juan P.
   Guevara, Claudia
   Castillo, Leslie
   Ruedlinger, Katherine
   Munoz, Daniel
   Delano, Paul H.
TI Spatial Navigation Is Distinctively Impaired in Persistent Postural Perceptual Dizziness
SO FRONTIERS IN NEUROLOGY
LA English
DT Article
DE dizziness; functional dizziness; persistent postural perceptual dizziness; spatial navigation; morris water maze
ID water-maze; international classification; diagnostic-criteria; cognition; anxiety; vertigo; memory; task
AB Objective: To determine whether performance in a virtual spatial navigational task is poorer in persistent postural perceptual dizziness (PPPD) patients than in healthy volunteers and patients suffering other vestibular disorders. Methods: Subjects were asked to perform three virtual Morris water maze spatial navigational tasks: (i) with a visible target, (ii) then with an invisible target and a fixed starting position, and finally (iii) with an invisible target and random initial position. Data were analyzed using the cumulative search error (CSE) index. Results: While all subjects performed equally well with a visible target, the patients with PPPD (n = 19) performed poorer (p < 0.004) in the invisible target/navigationally demanding tasks (CSE median of 8) than did the healthy controls (n = 18; CSE: 3) and vestibular controls (n = 19; CSE: 4). Navigational performance in the most challenging setting allowed us to discriminate PPPD patients from controls with an area under the receiver operating characteristic curve of 0.83 (sensitivity 78.1%; specificity 83.3%). PPPD patients manifested more chaotic and disorganized search strategies, with more dispersion in the navigational pool than those of the non-PPPD groups (standard distance deviation of 0.97 vs. 0.46 in vestibular controls and 0.20 in healthy controls; p < 0.001). Conclusions: While all patients suffering a vestibular disorder had poorer navigational abilities than healthy controls did, patients with PPPD showed the worst performance, to the point that this variable allowed the discrimination of PPPD from non-PPPD patients. This distinct impairment in spatial navigation abilities offers new insights into PPPD pathophysiology and may also represent a new biomarker for diagnosing this entity.
C1 [Breinbauer, Hayo A.; Munoz, Daniel; Delano, Paul H.] Univ Chile, Dept Otolaryngol, Fac Med, Santiago, Chile.
   [Breinbauer, Hayo A.; Delano, Paul H.] Univ Chile, Dept Neurocience, Fac Med, Santiago, Chile.
   [Breinbauer, Hayo A.; Daniela Contreras, Maria; Lira, Juan P.; Guevara, Claudia; Castillo, Leslie; Ruedlinger, Katherine] Univ Desarrollo, Dept Otolaryngol, Fac Med Clin Alemana, Santiago, Chile.
C3 Universidad de Chile; Universidad de Chile; Universidad del Desarrollo
RP Breinbauer, HA (corresponding author), Univ Chile, Dept Otolaryngol, Fac Med, Santiago, Chile.; Breinbauer, HA (corresponding author), Univ Chile, Dept Neurocience, Fac Med, Santiago, Chile.; Breinbauer, HA (corresponding author), Univ Desarrollo, Dept Otolaryngol, Fac Med Clin Alemana, Santiago, Chile.
EM hbreinbauer@uchile.cl
FU AC3E; CONICYT BASAL [FB008]; BNI [ICM P09-015F]
CR Best C, 2009, NEUROSCIENCE, V164, P1579, DOI 10.1016/j.neuroscience.2009.09.034
   Bigelow RT, 2015, J VESTIBUL RES-EQUIL, V25, P73, DOI 10.3233/VES-150544
   Bisdorff A, 2009, J VESTIBUL RES-EQUIL, V19, P1, DOI 10.3233/VES-2009-0343
   Bisdorff AR, 2015, NEUROL CLIN, V33, P541, DOI 10.1016/j.ncl.2015.04.010
   Brandt T, 2005, BRAIN, V128, P2732, DOI 10.1093/brain/awh617
   Cousins S, 2017, ANN CLIN TRANSL NEUR, V4, P340, DOI 10.1002/acn3.386
   Cullen KE, 2017, NAT NEUROSCI, V20, P1465, DOI 10.1038/nn.4658
   Dale A, 2019, CEREB CORTEX, V29, P305, DOI 10.1093/cercor/bhx325
   Daugherty AM, 2015, CEREB CORTEX, V25, P3122, DOI 10.1093/cercor/bhu107
   Dieterich M, 2017, CURR OPIN NEUROL, V30, P107, DOI 10.1097/WCO.0000000000000417
   Epstein RA, 2017, NAT NEUROSCI, V20, P1504, DOI 10.1038/nn.4656
   Hamilton DA, 2002, BEHAV BRAIN RES, V129, P159, DOI 10.1016/S0166-4328(01)00343-6
   Harrison FE, 2009, BEHAV BRAIN RES, V198, P247, DOI 10.1016/j.bbr.2008.10.015
   Harun A, 2016, OTOL NEUROTOL, V37, P1137, DOI 10.1097/MAO.0000000000001157
   Holmberg J, 2009, J NEUROL, V256, P1258, DOI 10.1007/s00415-009-5110-x
   Indovina I, 2015, FRONT BEHAV NEUROSCI, V9, P0, DOI 10.3389/fnbeh.2015.00334
   Kallai J, 2005, BEHAV BRAIN RES, V159, P187, DOI 10.1016/j.bbr.2004.10.015
   Kim HA, 2019, J VESTIBUL RES-EQUIL, V29, P45, DOI 10.3233/VES-190655
   Kremmyda O, 2016, FRONT HUM NEUROSCI, V10, P0, DOI 10.3389/fnhum.2016.00139
   Lee JO, 2018, HUM BRAIN MAPP, V39, P3340, DOI 10.1002/hbm.24080
   Lempert T, 2012, J VESTIBUL RES-EQUIL, V22, P167, DOI 10.3233/VES-2012-0453
   Lopez-Escamez JA, 2015, J VESTIBUL RES-EQUIL, V25, P1, DOI 10.3233/VES-150549
   Maei HR, 2009, FRONT INTEGR NEUROSC, V3, P0, DOI 10.3389/neuro.07.033.2009
   Maei HR, 2009, FRONT INTEGR NEUROSC, V3, P0, DOI 10.3389/neuro.07.004.2009
   MORRIS R, 1984, J NEUROSCI METH, V11, P47, DOI 10.1016/0165-0270(84)90007-4
   Nigro S, 2019, BRAIN IMAGING BEHAV, V13, P798, DOI 10.1007/s11682-018-9900-6
   Passamonti L, 2018, J VESTIBUL RES-EQUIL, V28, P369, DOI 10.3233/VES-190653
   Pereira IT, 2015, BEHAV NEUROSCI, V129, P533, DOI 10.1037/bne0000078
   Popkirov S, 2018, CURR TREAT OPTION NE, V20, P0, DOI 10.1007/s11940-018-0535-0
   Possin KL, 2016, J CLIN INVEST, V126, P779, DOI 10.1172/JCI78464
   Riccelli R, 2017, HUM BRAIN MAPP, V38, P715, DOI 10.1002/hbm.23411
   Sackett DL, 2002, BRIT MED J, V324, P539, DOI 10.1136/bmj.324.7336.539
   Staab JP, 2017, J VESTIBUL RES-EQUIL, V27, P191, DOI 10.3233/VES-170622
   Trinidade A, 2018, OTOL NEUROTOL, V39, P1291, DOI 10.1097/MAO.0000000000002010
   von Brevern M, 2015, J VESTIBUL RES-EQUIL, V25, P105, DOI 10.3233/VES-150553
   Wei EX, 2018, J ALZHEIMERS DIS, V61, P995, DOI 10.3233/JAD-170751
   Wood Heather, 2016, NAT REV NEUROL, V12, P126, DOI 10.1038/nrneurol.2016.24
   Wurthmann S, 2017, J PSYCHOSOM RES, V103, P95, DOI 10.1016/j.jpsychores.2017.10.007
NR 38
TC 21
Z9 26
U1 2
U2 9
PU FRONTIERS MEDIA SA
PI LAUSANNE
PA AVENUE DU TRIBUNAL FEDERAL 34, LAUSANNE, CH-1015, SWITZERLAND
SN 1664-2295
EI 
J9 FRONT NEUROL
JI Front. Neurol.
PD JAN 9
PY 2020
VL 10
IS 
BP 
EP 
DI 10.3389/fneur.2019.01361
PG 11
WC Clinical Neurology; Neurosciences
SC Neurosciences & Neurology
GA KE8YZ
UT WOS:000508836800001
PM 31998220
DA 2025-12-18
ER

PT J
AU Sun, L
   Xiang, K
AF Sun, Li
   Xiang, Ke
TI A review on the alterations in the brain of persistent postural-perceptual dizziness patients and non-pharmacological interventions for its management
SO REVIEWS IN THE NEUROSCIENCES
LA English
DT Review
DE brain; cognitive behavioral therapy; persistent postural-perceptual dizziness; vestibular; visual
AB Persistent postural perceptual dizziness (PPPD) is a relatively newer term, and this term is included in the International Classification of Diseases in its 11th revision. The typical features of PPPD include the presence of persistent dizziness, non-spinning vertigo, and unsteadiness, and these symptoms are exacerbated during upright posture, movement, or visual stimuli. Moreover, the structural changes have also been identified in the brains of PPPD patients, particularly in visual, vestibular, and limbic areas. These include a decrease in the volume and gyration of gray matter, a decrease in the blood flow to the cortex region, and alterations in the structural and functional connectivity, particularly in the visual-vestibular networks. Moreover, the impairment in sensory processing is restricted not only to the vestibular and visual regions; instead, there is a generalized impairment in the sensory processing, and thus, there is a multisensory dimension of sensory impairment. Selective serotonin uptake inhibitors and serotonin-norepinephrine reuptake inhibitors are the mainstay drugs for the management of PPPD patients. However, a significant proportion of PPPD patients do not show improvement in response to standard drug therapy. The employment of alternative and complementary treatment strategies, including vestibular rehabilitation therapy, cognitive behavioral therapy, and non-invasive vagal nerve stimulation, is effective in the management of PPPD patients. The present review discusses the alterations in the brains of PPPD patients along with the possible non-pharmacological treatment options in these types of patients.
C1 [Sun, Li; Xiang, Ke] Jilin Prov Acad Chinese Med Sci, Dizziness Clin, 20 Gongnong St, Changchun 130000, Jilin, Peoples R China.
RP Xiang, K (corresponding author), Jilin Prov Acad Chinese Med Sci, Dizziness Clin, 20 Gongnong St, Changchun 130000, Jilin, Peoples R China.
EM xiang_ke@aliyun.com
FU "Health Technology Innovation Project" of Jilin Province [2019S083]
CR Coebergh JC, 2019, BMJ-BRIT MED J, V366, P0
   Cui LP, 2019, J VESTIBUL RES-EQUIL, V29, P131, DOI 10.3233/VES-190669
   Dieterich M, 2017, CURR OPIN NEUROL, V30, P107, DOI 10.1097/WCO.0000000000000417
   Dunlap PM, 2019, CURR OPIN NEUROL, V32, P137, DOI 10.1097/WCO.0000000000000632
   Eldoen G, 2019, TIDSSKR NOR LAEGEFOR, V139, P0, DOI 10.4045/tidsskr.18.0962.
   Eren OE, 2018, J NEUROL, V265, P63, DOI 10.1007/s00415-018-8894-8
   Esin R G, 2017, ZH NEVROL PSIKHIATR IM S S KORSAKOVA, V117, P28, DOI 10.17116/jnevro20171174128-33
   de Oliveira TVF, 2017, ARQ NEURO-PSIQUIAT, V75, P657, DOI 10.1590/0004-282X20170113
   Holle D, 2015, PLOS ONE, V10, P0, DOI 10.1371/journal.pone.0142468
   Hufner Katharina, 2023, J VESTIB RES, V33, P279, DOI 10.3233/ves-190679
   Lee JO, 2018, HUM BRAIN MAPP, V39, P3340, DOI 10.1002/hbm.24080
   Li KZ, 2020, BRAIN IMAGING BEHAV, V14, P2176, DOI 10.1007/s11682-019-00168-7
   Bittar RSM, 2015, BRAZ J OTORHINOLAR, V81, P276, DOI 10.1016/j.bjorl.2014.08.012
   Na S, 2019, J NEURAL TRANSM, V126, P123, DOI 10.1007/s00702-018-1948-3
   Nada EH, 2019, ANN OTO RHINOL LARYN, V128, P323, DOI 10.1177/0003489418823017
   Nigro S, 2019, BRAIN IMAGING BEHAV, V13, P798, DOI 10.1007/s11682-018-9900-6
   Passamonti L, 2018, J VESTIBUL RES-EQUIL, V28, P369, DOI 10.3233/VES-190653
   Popkirov S, 2018, CURR TREAT OPTION NE, V20, P0, DOI 10.1007/s11940-018-0535-0
   Popkirov Stoyan, 2018, PRACT NEUROL, V18, P5, DOI 10.1136/practneurol-2017-001809
   Riccelli R, 2017, FRONT NEUROL, V8, P0, DOI 10.3389/fneur.2017.00529
   Seemungal Barry M, 2018, PRACT NEUROL, V18, P3, DOI 10.1136/practneurol-2017-001817
   Sezier AEI, 2019, BMJ OPEN, V9, P0, DOI 10.1136/bmjopen-2018-024326
   Söhsten E, 2016, J VESTIBUL RES-EQUIL, V26, P319, DOI 10.3233/VES-160583
   Staab JP, 2016, HAND CLINIC, V137, P341, DOI 10.1016/B978-0-444-63437-5.00024-8
   Staab Jeffrey P, 2019, ADV OTORHINOLARYNGOL, V82, P170, DOI 10.1159/000490286
   Staab JP, 2017, J VESTIBUL RES-EQUIL, V27, P191, DOI 10.3233/VES-170622
   Staab Jeffrey P, 2012, CONTINUUM (MINNEAP MINN), V18, P1118, DOI 10.1212/01.CON.0000421622.56525.58
   Thompson KJ, 2015, J VESTIBUL RES-EQUIL, V25, P97, DOI 10.3233/VES-150551
   Trinidade A, 2018, OTOL NEUROTOL, V39, P1291, DOI 10.1097/MAO.0000000000002010
   Wachstein J, 2017, SWISS MED WKLY, V147, P0
   Wurthmann S, 2017, J PSYCHOSOM RES, V103, P95, DOI 10.1016/j.jpsychores.2017.10.007
   Yan ZH, 2017, INT J AUDIOL, V56, P33, DOI 10.1080/14992027.2016.1211763
   Yu YC, 2018, BIOMED RES INT, V2018, P0, DOI 10.1155/2018/8518631
   Zhu RT, 2019, ANN OTO RHINOL LARYN, V128, P869, DOI 10.1177/0003489419845014
NR 34
TC 5
Z9 13
U1 0
U2 20
PU WALTER DE GRUYTER GMBH
PI BERLIN
PA GENTHINER STRASSE 13, D-10785 BERLIN, GERMANY
SN 0334-1763
EI 1607-8470
J9 REV NEUROSCIENCE
JI Rev. Neurosci.
PD AUG 15
PY 2020
VL 31
IS 6
BP 675
EP 680
DI 10.1515/revneuro-2019-0109
PG 6
WC Neurosciences
SC Neurosciences & Neurology
GA NB4RH
UT WOS:000560500800008
PM 32286251
DA 2025-12-18
ER

PT J
AU Schmid, DA
   Allum, JHJ
   Sleptsova, M
   Welge-Lüssen, A
   Schaefert, R
   Meinlschmidt, G
   Langewitz, W
AF Schmid, D. A.
   Allum, J. H. J.
   Sleptsova, M.
   Welge-Luessen, A.
   Schaefert, R.
   Meinlschmidt, G.
   Langewitz, W.
TI Relation of anxiety and other psychometric measures, balance deficits, impaired quality of life, and perceived state of health to dizziness handicap inventory scores for patients with dizziness
SO HEALTH AND QUALITY OF LIFE OUTCOMES
LA English
DT Article
DE Group cognitive behavioral therapy; Anxiety; Psychoeducation; Balance deficits; Dizziness; Vestibular rehabilitation
ID chronic subjective dizziness; cognitive-behavior therapy; phobic postural vertigo; brief symptom inventory; trunk sway; international classification; vestibular rehabilitation; vestibuloocular reflexes; recovery; stance
AB Background An important question influencing therapy for dizziness is whether the strengths of the relationships of emotional and functional aspects of dizziness to 1) anxiety and other mental states, 2) perceived state of health (SoH) and quality of life (QoL) are different in patients with and without normal balance control. We attempted to answer this question by examining these dimensions' regression strengths with Dizziness Handicap Inventory (DHI) scores. Methods We divided 40 patients receiving group cognitive behavioural therapy (CBT) and vestibular rehabilitation for dizziness, into 2 groups: dizziness only (DO) and normal balance control; dizziness and a quantified balance deficit (QBD). Group-wise, we first performed stepwise multivariate regression analysis relating total DHI scores with Brief Symptom Inventory (BSI) sub-scores obtained pre- and post-therapy. Then, regression analysis was expanded to include SoH, QoL, and balance scores. Finally, we performed regressions with DHI sub-scores. Results In both groups, the BSI phobic anxiety state score was selected first in the multivariate regression analysis. In the DO group, obsessiveness/compulsiveness was also selected. The correlation coefficient, R, was 0.74 and 0.55 for the DO and QBD groups, respectively. When QoL and SoH scores were included, R values increased to 0.86 and 0.74, explaining in total 74, and 55% of the DHI variance for DO and QBD groups, respectively. Correlations with balance scores were not significant (R <= 0.21). The psychometric scores selected showed the strongest correlations with emotional DHI sub-scores, and perceived QoL and SoH scores with functional DHI sub-scores. Conclusions Our findings suggest that reducing phobic anxiety and obsessiveness/compulsiveness during CBT may improve emotional aspects of dizziness and targeting perceived SoH and QoL may improve functional aspects of dizziness for those with and without normal balance control.
C1 [Schmid, D. A.; Allum, J. H. J.; Sleptsova, M.; Schaefert, R.; Meinlschmidt, G.; Langewitz, W.] Univ Basel, Dept Psychosomat Med, Fac Med, Hebelstr 2, CH-4031 Basel, Switzerland.
   [Schmid, D. A.; Allum, J. H. J.; Sleptsova, M.; Welge-Luessen, A.; Schaefert, R.; Meinlschmidt, G.; Langewitz, W.] Univ Hosp Basel, Hebelstr 2, CH-4031 Basel, Switzerland.
   [Schmid, D. A.] Cantonal Hosp St Gallen, Dept Psychosomat Med, St Gallen, Switzerland.
   [Allum, J. H. J.; Welge-Luessen, A.] Univ Basel, Dept ORL, Fac Med, Basel, Switzerland.
   [Meinlschmidt, G.] Int Psychoanalyt Univ, Div Clin Psychol & Cognit Behav Therapy, Berlin, Germany.
   [Meinlschmidt, G.] Univ Basel, Div Clin Psychol & Epidemiol, Dept Psychol, Basel, Switzerland.
C3 University of Geneva; University of Basel; University of Basel; Kantonsspital St. Gallen; University of Geneva; University of Basel; University of Basel
RP Allum, JHJ (corresponding author), Univ Basel, Dept Psychosomat Med, Fac Med, Hebelstr 2, CH-4031 Basel, Switzerland.; Allum, JHJ (corresponding author), Univ Hosp Basel, Hebelstr 2, CH-4031 Basel, Switzerland.; Allum, JHJ (corresponding author), Univ Basel, Dept ORL, Fac Med, Basel, Switzerland.
EM john.allum@usb.ch
CR Allum JHJ, 2005, CURR OPIN NEUROL, V18, P15, DOI 10.1097/00019052-200502000-00005
   Allum JHJ, 2003, AUDIOL NEUROTOL, V8, P286, DOI 10.1159/000071999
   ALLUM JHJ, 1991, ACTA OTO-LARYNGOL, V111, P16, DOI 10.3109/00016489109137350
   Allum JHJ, 2017, OTOL NEUROTOL, V38, PE531, DOI 10.1097/MAO.0000000000001477
   [Anonymous], 2013, EQ 5D 3L, V0, P0
   [Anonymous], 1997, Z MED PSYCHOL, V0, P0
   Balaban CD, 2002, PHYSIOL BEHAV, V77, P469, DOI 10.1016/S0031-9384(02)00935-6
   Bisdorff A, 2009, J VESTIBUL RES-EQUIL, V19, P1, DOI 10.3233/VES-2009-0343
   Bisdorff AR, 2015, NEUROL CLIN, V33, P541, DOI 10.1016/j.ncl.2015.04.010
   Brandt T, 2013, SOMATOFORM VERTIGO D, V0, P153
   Cheng YY, 2012, ARCH GERONTOL GERIAT, V54, P131, DOI 10.1016/j.archger.2011.04.007
   Cleworth TW, 2019, NEUROSCIENCE, V404, P413, DOI 10.1016/j.neuroscience.2019.02.011
   Corporaal SHA, 2013, GAIT POSTURE, V37, P55, DOI 10.1016/j.gaitpost.2012.05.025
   Decker J, 2019, J NEUROL, V266, P89, DOI 10.1007/s00415-019-09351-8
   DEROGATIS LR, 1983, PSYCHOL MED, V13, P595, DOI 10.1017/S0033291700048017
   Dieterich M, 2017, CURR OPIN NEUROL, V30, P107, DOI 10.1097/WCO.0000000000000417
   Eckhardt-Henn A, 2003, J ANXIETY DISORD, V17, P369, DOI 10.1016/S0887-6185(02)00226-8
   Edelman S, 2012, AM J OTOLARYNG, V33, P395, DOI 10.1016/j.amjoto.2011.10.009
   Findling O, 2011, GAIT POSTURE, V34, P473, DOI 10.1016/j.gaitpost.2011.06.021
   Franke GH, 1995, SCL 90 R SYMPTOM CHE, V0, P0
   Furman JM, 2006, J VESTIBUL RES-EQUIL, V16, P209
   Geisheim C, 2002, DIAGNOSTICA, V48, P28, DOI 10.1026//0012-1924.48.1.28
   Hegeman J, 2007, J VESTIBUL RES-EQUIL, V17, P75
   Holmberg J, 2006, J NEUROL, V253, P500, DOI 10.1007/s00415-005-0050-6
   Holmberg J, 2007, J NEUROL, V254, P1189, DOI 10.1007/s00415-007-0499-6
   Horslen BC, 2018, J PHYSIOL-LONDON, V596, P5251, DOI 10.1113/JP276459
   Howe TE, 2007, COCHRANE DB SYST REV, V0, P0, DOI DOI 10.1002/14651858.CD004963.pub2
   JACOBSON GP, 1990, ARCH OTOLARYNGOL, V116, P424
   Janssen MF, 2013, QUAL LIFE RES, V22, P1717, DOI 10.1007/s11136-012-0322-4
   Kammerlind ASC, 2011, AM J OTOLARYNG, V32, P366, DOI 10.1016/j.amjoto.2010.07.008
   Kishita N, 2017, CLIN PSYCHOL REV, V52, P124, DOI 10.1016/j.cpr.2017.01.003
   Konerding U, 2014, HEALTH QUAL LIFE OUT, V12, P0, DOI 10.1186/s12955-014-0181-5
   Limburg K, 2019, PSYCHOL PSYCHOTHER-T, V92, P57, DOI 10.1111/papt.12177
   Mahoney AEJ, 2013, AM J OTOLARYNG, V34, P115, DOI 10.1016/j.amjoto.2012.09.013
   Mbongo F, 2007, OTOL NEUROTOL, V28, P905, DOI 10.1097/MAO.0b013e3181256bb8
   Mijovic T, 2014, OTOL NEUROTOL, V35, PE348, DOI 10.1097/MAO.0000000000000608
   Morris AE, 2009, INT J AUDIOL, V48, P24, DOI 10.1080/14992020802314905
   Naranjo EN, 2016, J NEUROPHYSIOL, V115, P833, DOI 10.1152/jn.00626.2015
   Querner V, 2000, NEUROSCI LETT, V285, P21, DOI 10.1016/S0304-3940(00)01008-9
   Radziej K, 2018, J NERV MENT DIS, V206, P277, DOI 10.1097/NMD.0000000000000791
   Röhricht F, 2019, BMC PSYCHIATRY, V19, P0, DOI 10.1186/s12888-019-2095-6
   Schmid DA, 2018, J PSYCHOSOM RES, V105, P21, DOI 10.1016/j.jpsychores.2017.11.020
   Schmid G, 2011, J NEUROL NEUROSUR PS, V82, P601, DOI 10.1136/jnnp.2010.237388
   Staab JP, 2017, J VESTIBUL RES-EQUIL, V27, P191, DOI 10.3233/VES-170622
   Viciana D, 2010, OTOL NEUROTOL, V31, P954, DOI 10.1097/MAO.0b013e3181e8fb32
   Volz-Sidiropoulou E, 2010, LARYNGO RHINO OTOL, V89, P418, DOI 10.1055/s-0030-1253371
   Weidt S, 2014, BMC HEALTH SERV RES, V14, P0, DOI 10.1186/1472-6963-14-317
   Whooley MA, 1997, J GEN INTERN MED, V12, P439, DOI 10.1046/j.1525-1497.1997.00076.x
   Whooley MA, 2016, JAMA INTERN MED, V176, P436, DOI 10.1001/jamainternmed.2015.8493
   WILLIAMS A, 1990, HEALTH POLICY, V16, P199
   YARDLEY L, 1995, ACTA OTO-LARYNGOL, V115, P597, DOI 10.3109/00016489509139373
   Yardley L, 2012, BMJ-BRIT MED J, V344, P0, DOI 10.1136/bmj.e2237
   Yip CW, 2018, J NEUROL, V265, P1210, DOI 10.1007/s00415-018-8834-7
NR 53
TC 7
Z9 11
U1 0
U2 5
PU BMC
PI LONDON
PA CAMPUS, 4 CRINAN ST, LONDON N1 9XW, ENGLAND
SN 
EI 1477-7525
J9 HEALTH QUAL LIFE OUT
JI Health Qual. Life Outcomes
PD JUN 26
PY 2020
VL 18
IS 1
BP 
EP 
DI 10.1186/s12955-020-01445-6
PG 15
WC Health Care Sciences & Services; Health Policy & Services
SC Health Care Sciences & Services
GA MG0TE
UT WOS:000545746800002
PM 32590995
DA 2025-12-18
ER

PT J
AU Malmström, EM
   Magnusson, M
   Holmberg, J
   Karlberg, M
   Fransson, PA
AF Malmstrom, Eva-Maj
   Magnusson, Mans
   Holmberg, Johan
   Karlberg, Mikael
   Fransson, Per-Anders
TI Dizziness and localized pain are often concurrent in patients with balance or psychological disorders
SO SCANDINAVIAN JOURNAL OF PAIN
LA English
DT Article
DE comorbidity; balance disorder; emotions; musculoskeletal pain; psychological distress
ID phobic postural vertigo; whiplash-associated disorders; follow-up; handicap; anxiety; system; modulation; intensity; head
AB Background and aims: Symptoms of dizziness and pain are both common complaints and the two symptoms often seem to coincide. When symptoms appear concomitant for sustained periods of time the symptoms might maintain and even exacerbate each other, sometimes leading to psychological distress. In order to evaluate such comorbidity we studied patients referred to a vestibular unit and to a psychiatric outpatient clinic with respectively balance disorders and psychological issues. Methods: Consecutive patients referred to a vestibular unit (n = 49) and a psychiatric outpatient clinic (n = 62) answered the Dizziness Handicap Inventory (DHI) questionnaire and a questionnaire detailing occurrence of dizziness and pain. Results: The experience of dizziness and pain often coincided within individuals across both clinical populations, especially if the pain was located to the neck/shoulder or the back (p = 0.006). Patients who reported dizziness had significantly more often pain (p = 0.024); in the head (p = 0.002), neck/shoulders (p = 0.003) and feet (p = 0.043). Moreover, patients who reported dizziness stated significantly higher scoring on emotional (p < 0.001) and functional (p < 0.001) DHI sub-scales. Furthermore, patients who reported an accident in their history suffered significantly more often from dizziness (p = 0.039) and pain (p < 0.001); in the head (p < 0.001), neck/shoulders (p < 0.001) and arms (p = 0.045) and they scored higher on the emotional (p = 0.004) and functional (p = 0.002) DHI sub-scales. Conclusions: The findings suggest comorbidity to exist between dizziness and neck/shoulder or back pain in patients seeking health care for balance disorders or psychological issues. Patients suffering from dizziness and pain, or with both symptoms, also reported higher emotional and functional strain. Thus, healthcare professionals should consider comorbidity when determining diagnosis and consequent measures. Implications: Clinicians need to have a broader "receptive scope" in both history and clinical examinations, and ask for all symptoms. Although the patients in this study visited a vestibular unit respectively a psychological clinic, they commonly reported pain conditions when explicitly asked for this symptom. A multimodal approach is thus to favor, especially when the symptoms persist, for the best clinical management.
C1 [Malmstrom, Eva-Maj; Magnusson, Mans; Holmberg, Johan; Karlberg, Mikael; Fransson, Per-Anders] Lund Univ, Dept Clin Sci, S-22185 Lund, Sweden.
   [Malmstrom, Eva-Maj] Skane Univ Hosp, Dept Neurosurg & Pain Rehabil, Lund, Sweden.
C3 Lund University; Lund University; Skane University Hospital
RP Fransson, PA (corresponding author), Lund Univ, Dept Clin Sci, S-22185 Lund, Sweden.
EM Per-Anders.Fransson@med.lu.se
CR Altman DG, 1990, PRACTICAL STAT MED R, V0, P0
   Balaban CD, 2001, J ANXIETY DISORD, V15, P53, DOI 10.1016/S0887-6185(00)00042-6
   Boyd CM, 2010, PUBLIC HEALTH REV, V32, P451, DOI 10.1007/BF03391611
   Brandt T, 2001, J NEUROL NEUROSUR PS, V71, P8, DOI 10.1136/jnnp.71.1.8
   Brandt T, 2010, RESTOR NEUROL NEUROS, V28, P69, DOI 10.3233/RNN-2010-0504
   BRONSTEIN AM, 1995, J NEUROL NEUROSUR PS, V59, P472, DOI 10.1136/jnnp.59.5.472
   Capra NF, 2000, PAIN, V86, P151, DOI 10.1016/S0304-3959(00)00231-1
   Coppieters I, 2015, PAIN PHYSICIAN, V18, PE389, DOI 10.36076/ppj.2015/18/e389
   Endo K, 2006, EUR SPINE J, V15, P886, DOI 10.1007/s00586-005-0970-y
   Eva-Maj M, 2013, EUR J APPL PHYSIOL, V113, P2487, DOI 10.1007/s00421-013-2683-y
   Farrar JT, 2001, PAIN, V94, P149, DOI 10.1016/S0304-3959(01)00349-9
   Govender S, 2015, EXP BRAIN RES, V233, P215, DOI 10.1007/s00221-014-4105-8
   Holle D, 2015, PLOS ONE, V10, P0, DOI 10.1371/journal.pone.0142468
   Hollins M, 2009, PAIN, V141, P215, DOI 10.1016/j.pain.2008.10.003
   Holmberg J, 2003, NEUROREPORT, V14, P1007, DOI 10.1097/01.wnr.0000070191.28954.a5
   Holmberg J, 2007, J NEUROL, V254, P1189, DOI 10.1007/s00415-007-0499-6
   Huppert D, 2005, J NEUROL, V252, P564, DOI 10.1007/s00415-005-0699-x
   JACOBSON GP, 1990, ARCH OTOLARYNGOL, V116, P424
   Jarlsater S, 2003, ADV PHYSIOTHER, V5, P137
   Lee JO, 2018, HUM BRAIN MAPP, V39, P3340, DOI 10.1002/hbm.24080
   Massion J, 1998, NEUROSCI BIOBEHAV R, V22, P465, DOI 10.1016/S0149-7634(97)00031-6
   Maurer C, 2006, EXP BRAIN RES, V171, P231, DOI 10.1007/s00221-005-0256-y
   Mergner T, 1983, FORTSCHRITTE ZOOLOGI, V28, P0
   Mutlu B, 2013, J VESTIBUL RES-EQUIL, V23, P271, DOI 10.3233/VES-130488
   Nacci A, 2011, ACTA OTORHINOLARYNGO, V31, P378
   Passatore M, 2006, EUR J APPL PHYSIOL, V98, P423, DOI 10.1007/s00421-006-0312-8
   Peterka RJ, 2004, J NEUROPHYSIOL, V91, P410, DOI 10.1152/jn.00516.2003
   RAPEE RM, 1992, BEHAV RES THER, V30, P45, DOI 10.1016/0005-7967(92)90095-X
   Reiley Alexander S, 2017, ARCH PHYSIOTHER, V7, P12, DOI 10.1186/s40945-017-0040-x
   Roatta S, 2002, J PHYSIOL-LONDON, V540, P237, DOI 10.1113/jphysiol.2001.014316
   Roh KJ, 2018, J AUDIOL OTOL, V22, P6, DOI 10.7874/jao.2017.00290
   Schabrun SM, 2016, CEREB CORTEX, V26, P1878, DOI 10.1093/cercor/bhu319
   SCOTT J, 1976, PAIN, V2, P175, DOI 10.1016/0304-3959(76)90113-5
   Staab JP, 2017, J VESTIBUL RES-EQUIL, V27, P191, DOI 10.3233/VES-170622
   Staab JP, 2006, CURR OPIN NEUROL, V19, P41, DOI 10.1097/01.wco.0000198102.95294.1f
   Strupp M, 1998, BRAIN, V121, P677, DOI 10.1093/brain/121.4.677
   Tamber AL, 2009, HEALTH QUAL LIFE OUT, V7, P0, DOI 10.1186/1477-7525-7-101
   Thunberg J, 2002, EXP BRAIN RES, V142, P319, DOI 10.1007/s00221-001-0941-4
   Tjernström F, 2009, NEUROSCI LETT, V454, P198, DOI 10.1016/j.neulet.2009.03.020
   Tranter RMD, 2009, J FORENSIC LEG MED, V16, P53, DOI 10.1016/j.jflm.2008.09.001
   Woolf CJ, 2011, PAIN, V152, PS2, DOI 10.1016/j.pain.2010.09.030
   Wrisley DM, 2000, J ORTHOP SPORT PHYS, V30, P755, DOI 10.2519/jospt.2000.30.12.755
   Yacovino DA, 2013, SEMIN NEUROL, V33, P244, DOI 10.1055/s-0033-1354592
   YARDLEY L, 1992, J PSYCHOSOM RES, V36, P731, DOI 10.1016/0022-3999(92)90131-K
NR 44
TC 12
Z9 12
U1 0
U2 1
PU WALTER DE GRUYTER GMBH
PI BERLIN
PA GENTHINER STRASSE 13, D-10785 BERLIN, GERMANY
SN 1877-8860
EI 1877-8879
J9 SCAND J PAIN
JI Scand. J. Pain
PD APR 15
PY 2020
VL 20
IS 2
BP 353
EP 362
DI 10.1515/sjpain-2019-0121
PG 10
WC Clinical Neurology
SC Neurosciences & Neurology
GA LJ3ED
UT WOS:000530050100014
PM 31881001
DA 2025-12-18
ER

PT J
AU Habs, M
   Strobl, R
   Grill, E
   Dieterich, M
   Becker-Bense, S
AF Habs, Maximilian
   Strobl, Ralf
   Grill, Eva
   Dieterich, Marianne
   Becker-Bense, Sandra
TI Primary or secondary chronic functional dizziness: does it make a difference? A DizzyReg study in 356 patients
SO JOURNAL OF NEUROLOGY
LA English
DT Article
DE Functional dizziness; Vestibular syndromes; Quality of life; Dizziness handicap inventory; Epidemiology; Age; Gender
ID phobic postural vertigo; chronic subjective dizziness; vestibular activity; disorders; anxiety; epidemiology; comorbidity; prevalence; symptoms
AB In 2017, the term "persistent postural-perceptual dizziness" (PPPD) was coined by the Barany Society, which provided explicit criteria for diagnosis of functional vertigo and dizziness disorders. PPPD can originate secondarily after an organic disorder (s-PPPD) or primarily on its own, in the absence of somatic triggers (p-PPPD). The aim of this database-driven study in 356 patients from a tertiary vertigo center was to describe typical demographic and clinical features in p-PPPD and s-PPPD patients. Patients underwent detailed vestibular testing with neurological and neuro-orthoptic examinations, video-oculography during water caloric stimulation, video head-impulse test, assessment of the subjective visual vertical, and static posturography. All patients answered standardized questionnaires (Dizziness Handicap Inventory, DHI; Vestibular Activities and Participation, VAP; and Euro-Qol-5D-3L). One hundred and ninety-five patients (55%) were categorized as p-PPPD and 162 (45%) as s-PPPD, with female gender slightly predominating (female:male = 56%:44%), particularly in the s-PPPD subgroup (64%). The most common somatic triggers for s-PPPD were benign paroxysmal positional vertigo (27%), and vestibular migraine (24%). Overall, p-PPPD patients were younger than s-PPPD patients (44 vs. 48 years) and showed a bimodal age distribution with an additional early peak in young adults (about 30 years of age) beside a common peak at the age of 50-55. The most sensitive diagnostic tool was posturography, revealing a phobic sway pattern in 50% of cases. s-PPPD patients showed higher handicap and functional impairment in DHI (47 vs. 42) and VAP (9.7 vs. 8.9). There was no difference between both groups in EQ-5D-3L. In p-PPPD, anxiety (20% vs. 10%) and depressive disorders (25% vs. 9%) were more frequent. This retrospective study in a large cohort showed relevant differences between p- and s-PPPD patients in terms of demographic and clinical features, thereby underlining the need for careful syndrome subdivision for further prospective studies.
C1 [Habs, Maximilian; Strobl, Ralf; Grill, Eva; Dieterich, Marianne; Becker-Bense, Sandra] Ludwig Maximilians Univ Munchen, German Ctr Vertigo & Balance Disorders, Munich, Germany.
   [Habs, Maximilian; Dieterich, Marianne] Ludwig Maximilians Univ Munchen, Dept Neurol, Marchioninistr 15, D-81377 Munich, Germany.
   [Dieterich, Marianne] Munich Cluster Syst Neurol SyNergy, Munich, Germany.
C3 University of Munich; University of Munich; University of Munich
RP Habs, M (corresponding author), Ludwig Maximilians Univ Munchen, German Ctr Vertigo & Balance Disorders, Munich, Germany.; Habs, M (corresponding author), Ludwig Maximilians Univ Munchen, Dept Neurol, Marchioninistr 15, D-81377 Munich, Germany.
EM maximilian.habs@med.uni-muenchen.de
FU Projekt DEAL; German Federal Ministry of Education and Research (BMBF) [01 EO 0901, 01 EO 1401]; Deutsche Forschungsgemeinschaft (German Research Foundation) within the framework of the Munich Cluster for Systems Neurology [EXC 1010 SyNergy]; Deutsche Stiftung Neurologie (DSN)
CR Alghwiri A, 2013, J VESTIBUL RES-EQUIL, V23, P305, DOI 10.3233/VES-130474
   Asadi-Pooya AA, 2015, EPILEPSY BEHAV, V46, P60, DOI 10.1016/j.yebeh.2015.03.015
   Balaban CD, 2001, J ANXIETY DISORD, V15, P27, DOI 10.1016/S0887-6185(00)00041-4
   Bartl K, 2009, ANN NY ACAD SCI, V1164, P331, DOI 10.1111/j.1749-6632.2009.03850.x
   Becker-Bense S, 2019, J NEUROL, V266, P42, DOI 10.1007/s00415-019-09301-4
   Best C, 2009, NEUROSCIENCE, V164, P1579, DOI 10.1016/j.neuroscience.2009.09.034
   Best C, 2009, J NEUROL, V256, P58, DOI 10.1007/s00415-009-0038-8
   Brandt T, 2015, J NEUROL, V262, P1977, DOI 10.1007/s00415-015-7826-0
   Brandt T, 2012, J NEUROL, V259, P182, DOI 10.1007/s00415-011-6124-8
   Brandt Thomas, 1996, NEUROLOGY, V46, P1515
   Breslau N, 2003, NEUROLOGY, V60, P1308, DOI 10.1212/01.WNL.0000058907.41080.54
   Bronstein AM, 2013, SEMIN NEUROL, V33, P219, DOI 10.1055/s-0033-1354602
   Dieterich M, 2016, HAND CLINIC, V139, P447, DOI 10.1016/B978-0-12-801772-2.00037-0
   Dieterich M, 2017, CURR OPIN NEUROL, V30, P107, DOI 10.1097/WCO.0000000000000417
   Eckhardt-Henn A, 2009, NERVENARZT, V80, P909, DOI 10.1007/s00115-009-2736-y
   Eckhardt-Henn A, 2008, J NEUROL, V255, P420, DOI 10.1007/s00415-008-0697-x
   Eren OE, 2018, J NEUROL, V265, P63, DOI 10.1007/s00415-018-8894-8
   Feuerecker R, 2015, J VESTIBUL RES-EQUIL, V25, P67, DOI 10.3233/VES-150547
   Fink P, 2004, J PSYCHOSOM RES, V56, P413, DOI 10.1016/S0022-3999(03)00624-X
   FURMAN JMR, 1993, ACTA OTO-LARYNGOL, V113, P3, DOI 10.3109/00016489309135759
   Godemann F, 2004, PSYCHOSOM MED, V66, P783, DOI 10.1097/01.psy.0000140004.06247.c9
   Grill E, 2018, J NEUROL, V265, P3, DOI 10.1007/s00415-018-8864-1
   Grill E, 2017, J NEUROL, V264, PS34, DOI 10.1007/s00415-017-8438-7
   Häuser W, 2013, SCHMERZ, V27, P380, DOI 10.1007/s00482-013-1340-z
   Heuberger M, 2014, PLOS ONE, V9, P0, DOI 10.1371/journal.pone.0093086
   Huppert D, 2005, J NEUROL, V252, P564, DOI 10.1007/s00415-005-0699-x
   Huppert D, 1995, J AUDIOL MED, V4, P97
   Jacob RG, 2009, J NEUROL NEUROSUR PS, V80, P74, DOI 10.1136/jnnp.2007.136432
   JACOBSON GP, 1990, ARCH OTOLARYNGOL, V116, P424
   Janssen B, 2014, POPULATION NORMS FOR THE EQ-5D, V0, PP19, DOI 10.1007/978-94-007-7596-1_3
   Kapfhammer HP, 1997, ACTA NEUROL SCAND, V95, P23, DOI 10.1111/j.1600-0404.1997.tb00063.x
   Krafczyk S, 2006, CLIN NEUROPHYSIOL, V117, P1692, DOI 10.1016/j.clinph.2006.04.022
   Kristiansen L, 2019, PILOT FEASIBILITY ST, V5, P0, DOI 10.1186/s40814-019-0452-3
   Lahmann C, 2015, J NEUROL NEUROSUR PS, V86, P302, DOI 10.1136/jnnp-2014-307601
   Limburg K, 2018, FRONT NEUROL, V9, P0, DOI 10.3389/fneur.2018.00957
   Mueller M, 2015, J CLIN EPIDEMIOL, V68, P211, DOI 10.1016/j.jclinepi.2014.10.004
   Neuhauser HK, 2016, HAND CLINIC, V137, P67, DOI 10.1016/B978-0-444-63437-5.00005-4
   Querner V, 2000, NEUROSCI LETT, V285, P21, DOI 10.1016/S0304-3940(00)01008-9
   Querner V, 2002, EXP BRAIN RES, V143, P269, DOI 10.1007/s00221-001-0955-y
   Schlick C, 2015, J VESTIBUL RES-EQUIL, V25, P241, DOI 10.3233/VES-150564
   Staab JP, 2007, ARCH OTOLARYNGOL, V133, P170, DOI 10.1001/archotol.133.2.170
   Staab JP, 2017, J VESTIBUL RES-EQUIL, V27, P191, DOI 10.3233/VES-170622
   Staab Jeffrey P, 2012, CONTINUUM (MINNEAP MINN), V18, P1118, DOI 10.1212/01.CON.0000421622.56525.58
   Strupp M, 2003, NERVENARZT, V74, P911, DOI 10.1007/s00115-003-1567-5
   THYER BA, 1985, COMPR PSYCHIAT, V26, P113, DOI 10.1016/0010-440X(85)90031-8
   Tschan R, 2013, J NERV MENT DIS, V201, P328, DOI 10.1097/NMD.0b013e318288e2ad
   Tschan R, 2011, J NEUROL, V258, P104, DOI 10.1007/s00415-010-5697-y
   Wuehr M, 2017, NEUROLOGY, V88, P284, DOI 10.1212/WNL.0000000000003516
   Yetiser S, 2015, ANN MED HEALTH SCI R, V5, P50, DOI 10.4103/2141-9248.149788
NR 49
TC 45
Z9 60
U1 1
U2 26
PU SPRINGER HEIDELBERG
PI HEIDELBERG
PA TIERGARTENSTRASSE 17, D-69121 HEIDELBERG, GERMANY
SN 0340-5354
EI 1432-1459
J9 J NEUROL
JI J. Neurol.
PD DEC 15
PY 2020
VL 267
IS SUPPL 1
BP 212
EP 222
DI 10.1007/s00415-020-10150-9
EA AUG 2020
PG 11
WC Clinical Neurology
SC Neurosciences & Neurology
GA PA7TZ
UT WOS:000564941000003
PM 32852579
DA 2025-12-18
ER

PT J
AU Staab, JP
AF Staab, Jeffrey P.
TI Persistent Postural-Perceptual Dizziness
SO SEMINARS IN NEUROLOGY
LA English
DT Review
DE chronic dizziness; visual dependence; postural control; neurologic disorder
ID chronic subjective dizziness; cognitive-behavioral therapy; follow-up; international classification; vestibular dysfunction; physical-therapy; virtual-reality; vertigo; anxiety; predictors
AB Persistent postural-perceptual dizziness (PPPD) was defined for the International Classification of Vestibular Disorders in 2017. It is a chronic vestibular disorder that manifests with waxing and waning symptoms of dizziness, unsteadiness, or nonspinning vertigo that last for 3 months or more and are exacerbated by upright posture, active or passive motion of self, and exposure to environments with complex or moving visual stimuli. Triggers of PPPD include a wide variety of conditions that may cause vestibular symptoms or disrupt balance functioning, including neuro-otologic and other medical conditions and psychological distress. The diagnosis is made by identifying key symptoms in patients' histories and conducting physical examinations and diagnostic testing of sufficient detail to establish PPPD as opposed to other illnesses. Ongoing research is providing insights into the pathophysiological mechanisms underlying PPPD and support for multimodality treatment plans incorporating specially adapted vestibular rehabilitation, serotonergic medications, and cognitive-behavior therapy.
C1 [Staab, Jeffrey P.] Mayo Clin, Dept Psychiat & Psychol, 200 1st St SW, Rochester, MN 55905 USA.
   [Staab, Jeffrey P.] Mayo Clin, Dept Otorhinolaryngol Head & Neck Surg, Rochester, MN USA.
C3 Mayo Clinic; Mayo Clinic
RP Staab, JP (corresponding author), Mayo Clin, Dept Psychiat & Psychol, 200 1st St SW, Rochester, MN 55905 USA.
EM staab.jeffrey@mayo.edu
CR Alahmari KA, 2014, IEEE T NEUR SYS REH, V22, P389, DOI 10.1109/TNSRE.2013.2294904
   Balaban CD, 2001, J ANXIETY DISORD, V15, P27, DOI 10.1016/S0887-6185(00)00041-4
   Best C, 2009, NEUROSCIENCE, V164, P1579, DOI 10.1016/j.neuroscience.2009.09.034
   Bisdorff A, 2009, J VESTIBUL RES-EQUIL, V19, P1, DOI 10.3233/VES-2009-0343
   Bisdorff AR, 2015, NEUROL CLIN, V33, P541, DOI 10.1016/j.ncl.2015.04.010
   BRANDT T, 1986, MUNCHEN MED WOCHEN, V128, P247
   Brandt Thomas, 1996, NEUROLOGY, V46, P1515
   BRONSTEIN AM, 1995, J NEUROL NEUROSUR PS, V59, P472, DOI 10.1136/jnnp.59.5.472
   Chiarella G, 2016, J VESTIBUL RES-EQUIL, V26, P403, DOI 10.3233/VES-160590
   Cousins S, 2017, ANN CLIN TRANSL NEUR, V4, P340, DOI 10.1002/acn3.386
   Dieterich M, 2016, HAND CLINIC, V139, P447, DOI 10.1016/B978-0-12-801772-2.00037-0
   Edelman S, 2012, AM J OTOLARYNG, V33, P395, DOI 10.1016/j.amjoto.2011.10.009
   Godemann F, 2005, J PSYCHIATR RES, V39, P529, DOI 10.1016/j.jpsychires.2004.12.006
   Heinrichs N, 2007, PSYCHOSOM MED, V69, P700, DOI 10.1097/PSY.0b013e318151a4dd
   Holmberg J, 2006, J NEUROL, V253, P500, DOI 10.1007/s00415-005-0050-6
   Holmberg J, 2007, J NEUROL, V254, P1189, DOI 10.1007/s00415-007-0499-6
   Holmberg J, 2009, J NEUROL, V256, P1258, DOI 10.1007/s00415-009-5110-x
   Horii A, 2004, OTOL NEUROTOL, V25, P536, DOI 10.1097/00129492-200407000-00022
   Horii A, 2007, J VESTIBUL RES-EQUIL, V17, P1
   Horii A, 2016, J VESTIBUL RES-EQUIL, V26, P335, DOI 10.3233/VES-160582
   Huppert D, 2005, J NEUROL, V252, P564, DOI 10.1007/s00415-005-0699-x
   Indovina I, 2015, FRONT BEHAV NEUROSCI, V9, P0, DOI 10.3389/fnbeh.2015.00334
   Jacob RG, 1989, J ANXIETY DISORD, V3, P117, DOI 10.1016/0887-6185(89)90006-6
   Krafczyk S, 2006, CLIN NEUROPHYSIOL, V117, P1692, DOI 10.1016/j.clinph.2006.04.022
   Lee JO, 2018, HUM BRAIN MAPP, V39, P3340, DOI 10.1002/hbm.24080
   Mahoney AEJ, 2013, AM J OTOLARYNG, V34, P115, DOI 10.1016/j.amjoto.2012.09.013
   Bittar RSM, 2015, BRAZ J OTORHINOLAR, V81, P276, DOI 10.1016/j.bjorl.2014.08.012
   Muelleman T, 2017, OTOL NEUROTOL, V38, P870, DOI 10.1097/MAO.0000000000001429
   Nigro S, 2019, BRAIN IMAGING BEHAV, V13, P798, DOI 10.1007/s11682-018-9900-6
   Ödman M, 2008, ACTA OTO-LARYNGOL, V128, P1085, DOI 10.1080/00016480701805455
   Pavlou M, 2012, J VESTIBUL RES-EQUIL, V22, P273, DOI 10.3233/VES-120462
   Querner V, 2000, NEUROSCI LETT, V285, P21, DOI 10.1016/S0304-3940(00)01008-9
   Riccelli R, 2017, FRONT NEUROL, V8, P0, DOI 10.3389/fneur.2017.00529
   Schniepp R, 2014, J NEUROL, V261, P738, DOI 10.1007/s00415-014-7259-1
   Shepard N, 2018, J VESTIBUL RES-EQUIL, V28, P0
   SHEPARD NT, 1995, OTOLARYNG HEAD NECK, V112, P173, DOI 10.1016/S0194-5998(95)70317-9
   Simon NM, 2005, PSYCHOSOMATICS, V46, P334, DOI 10.1176/appi.psy.46.4.334
   Söhsten E, 2016, J VESTIBUL RES-EQUIL, V26, P319, DOI 10.3233/VES-160583
   Staab J P, 2013, OXFORD TXB VERTIGO I, V0, P333
   Staab JP, 2007, ARCH OTOLARYNGOL, V133, P170, DOI 10.1001/archotol.133.2.170
   Staab JP, 2017, J VESTIBUL RES-EQUIL, V27, P191, DOI 10.3233/VES-170622
   Staab JP, 2014, J PSYCHOSOM RES, V76, P80, DOI 10.1016/j.jpsychores.2013.11.008
   Staab Jeffrey P, 2012, CONTINUUM (MINNEAP MINN), V18, P1118, DOI 10.1212/01.CON.0000421622.56525.58
   Staab JP, 2011, J VESTIBUL RES-EQUIL, V21, P331, DOI 10.3233/VES-2011-0426
   Staab JP, 2011, NEUROREHABILITATION, V29, P179, DOI 10.3233/NRE-2011-0693
   Staab JP, 2004, LARYNGOSCOPE, V114, P1637, DOI 10.1097/00005537-200409000-00025
   Staab JP, 2016, J VESTIB RES, V26, P48
   Staibano P, 2019, J OTOLARYNGOL-HEAD N, V48, P0, DOI 10.1186/s40463-019-0336-9
   Thompson K J, 2015, J VESTIBUL RES-EQUIL, V25, P97
   Thompson KJ, 2015, J VESTIBUL RES-EQUIL, V25, P97, DOI 10.3233/VES-150551
   Tschan R, 2011, J NEUROL, V258, P104, DOI 10.1007/s00415-010-5697-y
   Whitney SL, 2000, OTOLARYNG CLIN N AM, V33, P659, DOI 10.1016/S0030-6665(05)70232-2
   Wuehr M, 2013, J NEUROL, V260, P1314, DOI 10.1007/s00415-012-6797-7
   Wurthmann S, 2017, J PSYCHOSOM RES, V103, P95, DOI 10.1016/j.jpsychores.2017.10.007
   Yan ZH, 2017, INT J AUDIOL, V56, P33, DOI 10.1080/14992027.2016.1211763
   Yu YC, 2018, BIOMED RES INT, V2018, P0, DOI 10.1155/2018/8518631
NR 57
TC 89
Z9 119
U1 2
U2 33
PU THIEME MEDICAL PUBL INC
PI NEW YORK
PA 333 SEVENTH AVE, NEW YORK, NY 10001 USA
SN 0271-8235
EI 1098-9021
J9 SEMIN NEUROL
JI Semin. Neurol.
PD FEB 15
PY 2020
VL 40
IS 1
BP 130
EP 137
DI 10.1055/s-0039-3402736
PG 8
WC Clinical Neurology
SC Neurosciences & Neurology
GA KT6EL
UT WOS:000519106600015
PM 31935771
DA 2025-12-18
ER

PT J
AU Fang, ZG
   Huang, K
   Gil, CH
   Jeong, JW
   Yoo, HR
   Kim, HG
AF Fang, Zhigang
   Huang, Keer
   Gil, Chang-Hyun
   Jeong, Jin-Woo
   Yoo, Ho-Ryong
   Kim, Hyeong-Geug
TI Biomarkers of Oxidative Stress and Endogenous Antioxidants for Patients with Chronic Subjective Dizziness
SO SCIENTIFIC REPORTS
LA English
DT Article
ID vertigo; therapy; illness; anxiety
AB As a neurotologic disorder of persistent non-vertiginous dizziness, chronic subjective dizziness (CSD) arises unsteadily by psychological and physiological imbalance. The CSD is hypersensitivity reaction due to exposure to complex motions visual stimuli. However, the pathophysiological features and mechanism of the CSD still remains unclearly. The present study was purposed to establish possible endogenous contributors of the CSD using serum samples from patients with the CSD. A total 199 participants were gathered and divided into two groups; healthy (n=152, male for 61, and female for 91) and CSD (n=47, male for 5, female for 42), respectively. Oxidative stress parameters such as, hydrogen peroxide and reactive substances were significantly elevated (p<0.01 or p<0.001), whereas endogenous antioxidant components including total glutathione contents, and activities of catalase and superoxide dismutase were significantly deteriorated in the CSD group (p<0.01 or p<0.001) as comparing to the healthy group, respectively. Serum levels of tumor necrosis factor -alpha and interferon-gamma were significantly increased in the CSD participants (p<0.001). Additionally, emotional stress related hormones including cortisol, adrenaline, and serotonin were abnormally observed in the serum levels of the CSD group (p<0.01 or p<0.001). Our results confirmed that oxidative stress and antioxidants are a critical contributor of pathophysiology of the CSD, and that is first explored to establish features of redox system in the CSD subjects compared to a healthy population.
C1 [Fang, Zhigang] Guangzhou Univ Chinese Med, Guangzhou 510405, Peoples R China.
   [Fang, Zhigang; Huang, Keer] Guangzhou Univ Chinese Med, Affiliated Hosp 1, Guangzhou 510405, Peoples R China.
   [Fang, Zhigang; Kim, Hyeong-Geug] Indiana Univ Sch Med, Dept Biochem & Mol Biol, Indianapolis, IN 46202 USA.
   [Gil, Chang-Hyun] Indiana Univ Sch Med, Dept Surg, Div Vasc Surg, Indianapois, IN 46202 USA.
   [Jeong, Jin-Woo] Nakdonggang Natl Inst Biol Resources, Anim & Plant Utilizat Team, 137,Donam 2 Gil, Sangju Si 37242, Gyeongsangbuk D, South Korea.
   [Yoo, Ho-Ryong] Daejeon Univ, Dunsan Oriental Hosp, Dept Neurol Disorders, 75,Daedeok Daero 176, Daejeon 35253, South Korea.
C3 Guangzhou University of Chinese Medicine; Guangzhou University of Chinese Medicine; Indiana University System; Indiana University Bloomington; Daejeon University
RP Kim, HG (corresponding author), Indiana Univ Sch Med, Dept Biochem & Mol Biol, Indianapolis, IN 46202 USA.
EM kim12@iu.edu
FU Ministry of Health & Welfare from South Korea [H15C-0006-020019]; Nakdonggang National Institute of Biological Resources (NNIBR) - Ministry of Environment (MOE) of the South Korea [NNIBR202002108]; Guangzhou University of Chinese Medicine International Exchange and Cooperation Fund [A1-3001-19-429-010]
CR Best C, 2009, J NEUROL, V256, P58, DOI 10.1007/s00415-009-0038-8
   Birben E, 2012, WORLD ALLERGY ORGAN, V5, P9, DOI 10.1097/WOX.0b013e3182439613
   Chen XP, 2008, CURR HYPERTENS REV, V4, P245, DOI 10.2174/157340208786241336
   Diederich L, 2018, FRONT PHYSIOL, V9, P0, DOI 10.3389/fphys.2018.00332
   Edelman S, 2012, AM J OTOLARYNG, V33, P395, DOI 10.1016/j.amjoto.2011.10.009
   Eggers SDZ, 2011, OTOL NEUROTOL, V32, P1144, DOI 10.1097/MAO.0b013e31822a1c67
   ELLMAN GL, 1959, ARCH BIOCHEM BIOPHYS, V82, P70, DOI 10.1016/0003-9861(59)90090-6
   Fife Terry D, 2017, CONTINUUM (MINNEAP MINN), V23, P359, DOI 10.1212/con.0000000000000450
   George A, 2013, BLOOD, V121, P2099, DOI 10.1182/blood-2012-07-441188
   Godemann F, 2005, J PSYCHIATR RES, V39, P529, DOI 10.1016/j.jpsychires.2004.12.006
   Halliwell B, 2007, BIOCHEM SOC T, V35, P1147, DOI 10.1042/BST0351147
   Hassan W, 2016, CURR PHARM DESIGN, V22, P2960, DOI 10.2174/1381612822666160307145931
   Holmberg J, 2006, J NEUROL, V253, P500, DOI 10.1007/s00415-005-0050-6
   Honaker JA, 2010, AM J AUDIOL, V19, P3, DOI 10.1044/1059-0889(2009/09-0013)
   Hubackova S, 2016, ONCOGENE, V35, P1236, DOI 10.1038/onc.2015.162
   JACOBSON GP, 1990, ARCH OTOLARYNGOL, V116, P424
   Jentzsch AM, 1996, FREE RADICAL BIO MED, V20, P251, DOI 10.1016/0891-5849(95)02043-8
   Kambayashi Y, 2009, J CLIN BIOCHEM NUTR, V44, P46, DOI 10.3164/jcbn.08-162
   Lee JH, 2017, HUM EXP TOXICOL, V36, P146, DOI 10.1177/0960327116639365
   Lim SA, 2015, J ALTERN COMPLEM MED, V21, P530, DOI 10.1089/acm.2014.0044
   Lundberg U, 2005, PSYCHONEUROENDOCRINO, V30, P1017, DOI 10.1016/j.psyneuen.2005.03.014
   McEwen BS, 1998, ANN NY ACAD SCI, V840, P33, DOI 10.1111/j.1749-6632.1998.tb09546.x
   Moos WH, 2018, BIORESEARCH OPEN ACC, V7, P107, DOI 10.1089/biores.2018.0017
   Rahal A, 2014, BIOMED RES INT, V2014, P0, DOI 10.1155/2014/761264
   Ruckenstein MJ, 2001, OTOLARYNG HEAD NECK, V125, P533, DOI 10.1067/mhn.2001.119515
   Sahin E, 2018, J INT ADV OTOL, V14, P299, DOI 10.5152/iao.2018.4756
   Salim S, 2014, CURR NEUROPHARMACOL, V12, P140, DOI 10.2174/1570159X11666131120230309
   Saman Yougan, 2012, FRONT NEUROL, V3, P116, DOI 10.3389/fneur.2012.00116
   Staab JP, 2007, ARCH OTOLARYNGOL, V133, P170, DOI 10.1001/archotol.133.2.170
   Staab JP, 2014, J PSYCHOSOM RES, V76, P80, DOI 10.1016/j.jpsychores.2013.11.008
   Staab Jeffrey P, 2012, CONTINUUM (MINNEAP MINN), V18, P1118, DOI 10.1212/01.CON.0000421622.56525.58
   Staab JP, 2005, ARCH OTOLARYNGOL, V131, P675, DOI 10.1001/archotol.131.8.675
   Staab JP, 2004, LARYNGOSCOPE, V114, P1637, DOI 10.1097/00005537-200409000-00025
   Staab JP, 2002, ARCH OTOLARYNGOL, V128, P554, DOI 10.1001/archotol.128.5.554
   Staab JP, 2006, CURR OPIN NEUROL, V19, P41, DOI 10.1097/01.wco.0000198102.95294.1f
   WHEELER CR, 1990, ANAL BIOCHEM, V184, P193, DOI 10.1016/0003-2697(90)90668-Y
   Whitney SL, 2005, PHYS THER, V85, P443, DOI 10.1093/ptj/85.5.443
   Wilson D, 2017, ANN NEUROL, V81, P333, DOI 10.1002/ana.24850
NR 38
TC 10
Z9 15
U1 0
U2 2
PU NATURE PORTFOLIO
PI BERLIN
PA HEIDELBERGER PLATZ 3, BERLIN, 14197, GERMANY
SN 2045-2322
EI 
J9 SCI REP-UK
JI Sci Rep
PD JAN 30
PY 2020
VL 10
IS 1
BP 
EP 
DI 10.1038/s41598-020-58218-w
PG 8
WC Multidisciplinary Sciences
SC Science & Technology - Other Topics
GA NB3NL
UT WOS:000560422200004
PM 32001745
DA 2025-12-18
ER

PT J
AU Teggi, R
   Gatti, O
   Cangiano, J
   Fornasari, F
   Bussi, M
AF Teggi, Roberto
   Gatti, Omar
   Cangiano, Jacopo
   Fornasari, Francesco
   Bussi, Mario
TI Functional Head Impulse Test With and Without Optokinetic Stimulation in Subjects With Persistent Postural Perceptual Dizziness (PPPD): Preliminary Report
SO OTOLOGY & NEUROTOLOGY
LA English
DT Article
DE Dizziness; Functional; HIT; Head impulse test; Migraine; Optokinetic stimulation; PPPD
ID visual vertigo; balance control; anxiety; disorders; space
AB Objective: Persistent postural perceptual dizziness (PPPD) is a clinical condition characterized by unsteadiness present on most days for a period of at least 3 months. The aim of our work was to assess vestibular function, the role of anxiety, and possible interactions between visual and vestibular systems in patients with PPPD. Study Design: Cross-sectional prospective study. Setting: Tertiary referral center. Patients: Twenty-five PPPD patients. Interventions: Clinical history was collected before examination; vestibular function was assessed through bedside examination, video and functional head impulse test (video-HIT, f-HIT). The latter test was based on having the patient identify an optotype displayed on a computer screen during passive head rotations. The test was repeated while optokinetic stimulation (OKS) was given on the screen. Results were compared with those of 25 controls. State and trait anxiety levels were measured with the State-Trait Anxiety Inventory (STAI) questionnaire. Anxiety before and after vestibular examination was assessed using a VAS scale. Main Outcome Measure: Results of video and functional HIT with and without OKS. Results: Video-HIT and f-HIT showed normal values in all subjects. f-HIT with OKS provoked more reading errors in patients than in controls. The interaction of group per time detected different decreasing trends between the two groups (p=0.0002). Patients presented a reduction in anxiety levels after examination. Nine patients fulfilled diagnostic criteria for vestibular migraine, eight of whom presented nystagmus either to positional tests or vibration test. Only anxiety levels before testing were predictive of worsening of f-HIT with optokinetic stimulation (p=0.0007). Conclusions: Our data support the hypothesis that increased anxiety may play a role in visuo-vestibular interactions; moreover, they are not inconsistent with the hypothesis that OKS might provoke a "threatening effect," leading to gaze bias during examination.
C1 [Teggi, Roberto; Gatti, Omar; Cangiano, Jacopo; Fornasari, Francesco; Bussi, Mario] San Raffaele Sci Hosp, Dept Otolaryngol, Milan, Italy.
C3 Vita-Salute San Raffaele University; IRCCS Ospedale San Raffaele
RP Teggi, R (corresponding author), Osped San Raffaele, Via Olgettina 60, I-20132 Milan, Italy.
EM teggi.roberto@hsr.it
CR Balaban CD, 2002, PHYSIOL BEHAV, V77, P469, DOI 10.1016/S0031-9384(02)00935-6
   Bes A, 2013, CEPHALALGIA, V33, P629, DOI 10.1177/0333102413485658
   Brandt T, 2012, J NEUROL, V259, P182, DOI 10.1007/s00415-011-6124-8
   Brandt Thomas, 1996, NEUROLOGY, V46, P1515
   Bronstein AM, 2010, RESTOR NEUROL NEUROS, V28, P83, DOI 10.3233/RNN-2010-0530
   BRONSTEIN AM, 1995, J NEUROL NEUROSUR PS, V59, P472, DOI 10.1136/jnnp.59.5.472
   Caldirola D, 2011, PSYCHIAT RES, V187, P387, DOI 10.1016/j.psychres.2010.05.012
   Colagiorgio P, 2013, FRONT NEUROL, V4, P0, DOI 10.3389/fneur.2013.00165
   Corallo G, 2018, J NEUROL, V265, P35, DOI 10.1007/s00415-018-8910-z
   DHondt F, 2014, J AFFECT DISORDERS, V152, P91, DOI 10.1016/j.jad.2013.05.051
   Dieterich M, 2017, CURR OPIN NEUROL, V30, P107, DOI 10.1097/WCO.0000000000000417
   Furman JM, 2005, J NEUROL NEUROSUR PS, V76, P1, DOI 10.1136/jnnp.2004.048926
   GAUDRY E, 1975, MULTIVAR BEHAV RES, V10, P331, DOI 10.1207/s15327906mbr1003_6
   Guerraz M, 2001, BRAIN, V124, P1646, DOI 10.1093/brain/124.8.1646
   HALMAGYI GM, 1988, ARCH NEUROL-CHICAGO, V45, P737, DOI 10.1001/archneur.1988.00520310043015
   Jacob RG, 2009, J NEUROL NEUROSUR PS, V80, P74, DOI 10.1136/jnnp.2007.136432
   JACOB RG, 1995, J ANXIETY DISORD, V9, P411, DOI 10.1016/0887-6185(95)00021-F
   Lempert T, 2012, J VESTIBUL RES-EQUIL, V22, P167, DOI 10.3233/VES-2012-0453
   MacDougall HG, 2009, NEUROLOGY, V73, P1134, DOI 10.1212/WNL.0b013e3181bacf85
   Neziri AY, 2010, EUR J PAIN, V14, P0, DOI 10.1016/j.ejpain.2009.04.010
   Pedrabissi L, 1989, STAI STATE-TRAIT ANXIETY INVENTORY FORMA Y MANUALE, V0, P0
   Popkirov Stoyan, 2018, PRACT NEUROL, V18, P5, DOI 10.1136/practneurol-2017-001809
   Ramat Stefano, 2012, FRONT NEUROL, V3, P39, DOI 10.3389/fneur.2012.00039
   Riccelli R, 2017, FRONT NEUROL, V8, P0, DOI 10.3389/fneur.2017.00529
   Seemungal Barry M, 2018, PRACT NEUROL, V18, P3, DOI 10.1136/practneurol-2017-001817
   Spielberger C, 1983, STAI MANUAL, V0, P0, DOI DOI 10.1037/T06496-000
   Spielberger CD, 1989, STATE TRAIT ANXIETY, V0, P0
   Staab JP, 2017, J VESTIBUL RES-EQUIL, V27, P191, DOI 10.3233/VES-170622
   Staab JP, 2014, J PSYCHOSOM RES, V76, P80, DOI 10.1016/j.jpsychores.2013.11.008
   Staab JP, 2013, SEMIN NEUROL, V33, P297, DOI 10.1055/s-0033-1356462
   Staab Jeffrey P, 2012, CONTINUUM (MINNEAP MINN), V18, P1118, DOI 10.1212/01.CON.0000421622.56525.58
   Teggi R, 2010, J LARYNGOL OTOL, V124, P285, DOI 10.1017/S0022215109991976
   Versino M, 2014, J VESTIBUL RES-EQUIL, V24, P459, DOI 10.3233/VES-140531
   Versino M, 2014, CLIN NEUROPHYSIOL, V125, P1071, DOI 10.1016/j.clinph.2013.09.024
   Weber KP, 2009, ANN NY ACAD SCI, V1164, P486, DOI 10.1111/j.1749-6632.2008.03730.x
   Winkler PA, 2009, OPTOMETRY, V80, P502, DOI 10.1016/j.optm.2009.01.014
   Yan ZH, 2017, INT J AUDIOL, V56, P33, DOI 10.1080/14992027.2016.1211763
   Zur O, 2015, DISABIL REHABIL, V37, P2197, DOI 10.3109/09638288.2014.1002577
NR 38
TC 17
Z9 20
U1 0
U2 10
PU LIPPINCOTT WILLIAMS & WILKINS
PI PHILADELPHIA
PA TWO COMMERCE SQ, 2001 MARKET ST, PHILADELPHIA, PA 19103 USA
SN 1531-7129
EI 1537-4505
J9 OTOL NEUROTOL
JI Otol. Neurotol.
PD JAN 15
PY 2020
VL 41
IS 1
BP E70
EP E75
DI 10.1097/MAO.0000000000002446
PG 6
WC Clinical Neurology; Otorhinolaryngology
SC Neurosciences & Neurology; Otorhinolaryngology
GA KF2QL
UT WOS:000509092400010
PM 31789799
DA 2025-12-18
ER

PT J
AU Ishizuka, K
   Shikino, K
   Yamauchi, Y
   Yanagita, Y
   Yokokawa, D
   Ikegami, A
   Tsukamoto, T
   Noda, K
   Uehara, T
   Ikusaka, M
AF Ishizuka, Kosuke
   Shikino, Kiyoshi
   Yamauchi, Yosuke
   Yanagita, Yasutaka
   Yokokawa, Daiki
   Ikegami, Akiko
   Tsukamoto, Tomoko
   Noda, Kazutaka
   Uehara, Takanori
   Ikusaka, Masatomi
TI The Clinical Key Features of Persistent Postural Perceptual Dizziness in the General Medicine Outpatient Setting: A Case Series Study of 33 Patients
SO INTERNAL MEDICINE
LA English
DT Article
DE chronic dizziness; chronic vertigo; PPPD; psychogenic dizziness; psychogenic vertigo
AB Objective This case series aimed to investigate the clinical and pathological characteristics of persistent postural perceptual dizziness (PPPD). Methods We retrospectively examined the medical records of patients with chronic dizziness in our department, and tracked the percentage of PPPD, the age and sex, disorder duration, exacerbating factors for dizziness, and duration of momentary worsening dizziness. We also examined the duration of momentary worsening dizziness in cases of depression, anxiety disorder, and somatic symptom disorder. Results Among 229 patients with chronic dizziness, 14.4% (33/229) met the diagnostic criteria for PPPD. PPPD was the second most common disorder of patients with chronic dizziness after depression. The median age of patients with PPPD was 75 (75.8% female) and the median duration of the disorder was 60 months (range: 3-360 months). The exacerbating factors were motion without regard to direction or position (90.9%), upright posture (66.7%), and exposure to moving visual stimuli or complex visual patterns (30.3%). While the duration of momentary worsening dizziness was less than 10 minutes in 93.9% of patients with PPPD, the duration in patients with depression, anxiety disorder, and somatic symptom disorder were 3.6 % (2/55), 16.1% (5/31), and 0% (0/11), respectively. When the duration was less than 10 minutes, the odds ratios of PPPD for depression and anxiety disorder were 46.5 (95% CI: 6.1-362.0) and 40.3 (95% CI: 7.4-219.3), respectively. Conclusion Short episodes of momentary worsening dizziness constitute a distinctive feature of PPPD that may be useful for differentiating PPPD from other types of psychogenic dizziness.
C1 [Ishizuka, Kosuke; Shikino, Kiyoshi; Yamauchi, Yosuke; Yanagita, Yasutaka; Yokokawa, Daiki; Ikegami, Akiko; Tsukamoto, Tomoko; Noda, Kazutaka; Uehara, Takanori; Ikusaka, Masatomi] Chiba Univ Hosp, Dept Gen Med, Chiba, Japan.
C3 Chiba University
RP Ishizuka, K (corresponding author), Chiba Univ Hosp, Dept Gen Med, Chiba, Japan.
EM e103007c@yokohama-cu.ac.jp
CR Adamec I, 2020, J CLIN NEUROSCI, V72, P26, DOI 10.1016/j.jocn.2020.01.043
   Baba Shunkichi, 2004, JOURNAL OF NIPPON MEDICAL SCHOOL, V71, P25, DOI 10.1272/jnms.71.25
   Brandt F, 2001, J HIGH ENERGY PHYS, V0, P0
   Brandt Thomas, 1996, NEUROLOGY, V46, P1515
   Fife TD, 2000, NEUROLOGY, V55, P1431, DOI 10.1212/WNL.55.10.1431
   Horii A, 2017, EQUILIBRIUM RESEARCH, V76, P316, DOI 10.3757/jser.76.316
   Kroenke K, 2000, SOUTH MED J, V93, P160
   NORRE ME, 1994, LARYNGOSCOPE, V104, P1385
   Popkirov S, 2018, CURR TREAT OPTION NE, V20, P0, DOI 10.1007/s11940-018-0535-0
   Popkirov Stoyan, 2018, PRACT NEUROL, V18, P5, DOI 10.1136/practneurol-2017-001809
   Ruckenstein MJ, 2009, OTOLARYNG CLIN N AM, V42, P71, DOI 10.1016/j.otc.2008.09.011
   Sekine Kazunori, 2005, NIHON JIBIINKOKA GAKKAI KAIHO, V108, P842
   SEKITANI T, 1993, ACTA OTO-LARYNGOL, V0, P9
   Shindo S, 2017, EQUILIBRIUM RESEARCH, V76, P212, DOI 10.3757/jser.76.212
   Staab JP, 2017, J VESTIBUL RES-EQUIL, V27, P191, DOI 10.3233/VES-170622
   Trinidade A, 2018, OTOL NEUROTOL, V39, P1291, DOI 10.1097/MAO.0000000000002010
   von Brevern M, 2007, J NEUROL NEUROSUR PS, V78, P710, DOI 10.1136/jnnp.2006.100420
   Yagi C, 2019, OTOL NEUROTOL, V40, PE747, DOI 10.1097/MAO.0000000000002325
NR 18
TC 9
Z9 12
U1 1
U2 10
PU JAPAN SOC INTERNAL MEDICINE
PI TOKYO
PA 34-3 3-CHOME HONGO BUNKYO-KU, TOKYO, 113, JAPAN
SN 0918-2918
EI 1349-7235
J9 INTERNAL MED
JI Intern. Med.
PD JUN 15
PY 2020
VL 59
IS 22
BP 2857
EP 2862
DI 10.2169/internalmedicine.5172-20
PG 6
WC Medicine, General & Internal
SC General & Internal Medicine
GA OW3OM
UT WOS:000592800500009
PM 32727986
DA 2025-12-18
ER

PT J
AU D'Amico, D
   Usai, S
   Chiapparini, L
   Erbetta, A
   Gioppo, A
   Messina, G
   Astengo, A
   Leone, M
AF D'Amico, Domenico
   Usai, Susanna
   Chiapparini, Luisa
   Erbetta, Alessandra
   Gioppo, Andrea
   Messina, Giuseppe
   Astengo, Alberto
   Leone, Massimo
TI Headache in spontaneous intracranial hypotension: an overview with indications for differential diagnosis in the clinical practice
SO NEUROLOGICAL SCIENCES
LA English
DT Article
DE Headache; Spontaneous intracranial hypotension (SIH); Orthostatic symptoms; Thunderclap headache; Differential diagnosis
ID csf leaks; tachycardia; criteria
AB Headache is the most common symptom of spontaneous intracranial hypotension (SIH). The present review focuses on data regarding headache features reported in the most relevant published articles and summarizes the main SIH headache features, namely, orthostatic headache, headache triggered by Valsalva maneuver, pattern of onset of headache, and location and quality of headache. Published data indicate that the clinical suspect of this disorder may be challenging, due to its protean presentation. Among the main implications for clinical practice, we suggest to suspect SIH in all patients with a new onset headache, as different forms of primary and secondary headache should be considered in the differential diagnosis of SIH, particularly cervicogenic headache, new daily persistent headache, and headaches precipitated by Valsalva maneuver. The clinical interview must include specific questions on the possible orthostatic feature of headache, although its absence should not make clinicians to reject the SIH hypothesis as headache cannot be orthostatic in each patient and in all periods of the natural history of the disease. Other disorders with orthostatic symptoms, such as in postural tachycardia syndrome (POTS) and persistent postural-perceptual dizziness (PPPD), should be considered in the differential diagnosis. Awareness that SIH can present with acute, sudden onset requires that clinicians working in the emergency settings should consider SIH in the range of diagnoses of thunderclap headache.
C1 [D'Amico, Domenico; Usai, Susanna; Astengo, Alberto; Leone, Massimo] Fdn IRCCS Ist Neurol Carlo Besta, Headache Ctr, Neuroalgol Unit, Milan, Italy.
   [Chiapparini, Luisa; Erbetta, Alessandra] Fdn IRCCS Ist Neurol Carlo Besta, Neuroradiol Unit, Milan, Italy.
   [Gioppo, Andrea] Fdn IRCCS Ist Neurol Carlo Besta, Radiodiagnost & Intervent Neuroradiol, Milan, Italy.
   [Messina, Giuseppe] Fdn IRCCS Ist Neurol Carlo Besta, Funct Neurosurg Unit, Milan, Italy.
C3 Fondazione IRCCS Istituto Neurologico Carlo Besta; Fondazione IRCCS Istituto Neurologico Carlo Besta; Fondazione IRCCS Istituto Neurologico Carlo Besta; Fondazione IRCCS Istituto Neurologico Carlo Besta
RP D'Amico, D (corresponding author), Fdn IRCCS Ist Neurol Carlo Besta, Headache Ctr, Neuroalgol Unit, Milan, Italy.
EM domenic.damico@istituto-besta.it
CR Benarroch EE, 2012, MAYO CLIN PROC, V87, P1214, DOI 10.1016/j.mayocp.2012.08.013
   Bogduk N, 2014, NEUROL CLIN, V32, P471, DOI 10.1016/j.ncl.2013.11.005
   Davidson B, 2017, WORLD NEUROSURG, V101, P343, DOI 10.1016/j.wneu.2017.01.123
   Ducros A, 2015, LANCET NEUROL, V14, P655, DOI 10.1016/S1474-4422(15)00015-0
   Ferrante E, 2005, NEUROL SCI, V26, PS155, DOI 10.1007/s10072-005-0433-6
   Ferrante E, 2019, ACTA NEUROL BEL, V0, P0, DOI DOI 10.1007/s13760-019-01166-8.5356
   Friedman Deborah I, 2018, CONTINUUM (MINNEAP MINN), V24, P1066, DOI 10.1212/con.0000000000000623
   Hunderfund ANL, 2012, J NEUROL, V259, P306, DOI 10.1007/s00415-011-6181-z
   Kato Y, 2019, INTERNAL MED, V58, P2569, DOI 10.2169/internalmedicine.2587-18
   Ketch T, 2002, CIRCULATION, V105, P2518, DOI 10.1161/01.CIR.0000017186.52382.F4
   Kranz PG, 2018, HEADACHE, V58, P948, DOI 10.1111/head.13328
   Kranz PG, 2017, CURR PAIN HEADACHE R, V21, P0, DOI 10.1007/s11916-017-0639-3
   Lahoria R, 2012, J CLIN NEUROSCI, V19, P1076, DOI 10.1016/j.jocn.2011.12.014
   Lin JP, 2017, J HEADACHE PAIN, V18, P0, DOI 10.1186/s10194-016-0708-8
   Lupo I, 2006, FUNCT NEUROL, V21, P43
   Mea E, 2009, NEUROL SCI, V30, PS11, DOI 10.1007/s10072-009-0060-8
   Mea E, 2009, CEPHALALGIA, V29, P418, DOI 10.1111/j.1468-2982.2008.01747.x
   Mokri B, 2003, NEUROLOGY, V61, P980, DOI 10.1212/01.WNL.0000085868.37963.7D
   Mokri B, 2002, CEPHALALGIA, V22, P780, DOI 10.1046/j.1468-2982.2002.00400.x
   Mokri B, 2014, NEUROL CLIN, V32, P397, DOI 10.1016/j.ncl.2013.11.002
   Perez-Vega C, 2020, NEUROL SCI, V41, P2433, DOI 10.1007/s10072-020-04368-8
   Schievink WI, 2008, AM J NEURORADIOL, V29, P853, DOI 10.3174/ajnr.A0956
   Schievink WI, 2006, JAMA-J AM MED ASSOC, V295, P2286, DOI 10.1001/jama.295.19.2286
   Schievink WI, 2003, ARCH NEUROL-CHICAGO, V60, P1713, DOI 10.1001/archneur.60.12.1713
   Schievink WI, 2001, NEUROSURGERY, V48, P513, DOI 10.1097/00006123-200103000-00009
   Schievink Wouter I, 2007, J HEADACHE PAIN, V8, P325, DOI 10.1007/s10194-007-0421-8
   Schievink WI, 2014, CURR PAIN HEADACHE R, V18, P0, DOI 10.1007/s11916-014-0457-9
   Schievink WI, 2011, HEADACHE, V51, P1442, DOI 10.1111/j.1526-4610.2011.01911.x
   Silberstein SD, 2004, CEPHALALGIA, V24, P2, DOI 10.1111/j.1468-2982.2004.00892.x
   Staab JP, 2017, J VESTIBUL RES-EQUIL, V27, P191, DOI 10.3233/VES-170622
   Torelli P, 2004, CEPHALALGIA, V24, P29, DOI 10.1111/j.1468-2982.2004.00633.x
NR 31
TC 8
Z9 9
U1 0
U2 4
PU SPRINGER-VERLAG ITALIA SRL
PI MILAN
PA VIA DECEMBRIO, 28, MILAN, 20137, ITALY
SN 1590-1874
EI 1590-3478
J9 NEUROL SCI
JI Neurol. Sci.
PD DEC 15
PY 2020
VL 41
IS SUPPL 2
BP 423
EP 427
DI 10.1007/s10072-020-04642-9
EA OCT 2020
PG 5
WC Clinical Neurology; Neurosciences
SC Neurosciences & Neurology
GA PA0DL
UT WOS:000578474900001
PM 33034803
DA 2025-12-18
ER

PT J
AU Kuwabara, J
   Kondo, M
   Kabaya, K
   Watanabe, W
   Shiraishi, N
   Sakai, M
   Toshishige, Y
   Ino, K
   Nakayama, M
   Iwasaki, S
   Akechi, T
AF Kuwabara, Junya
   Kondo, Masaki
   Kabaya, Kayoko
   Watanabe, Wakako
   Shiraishi, Nao
   Sakai, Mie
   Toshishige, Yuko
   Ino, Keiko
   Nakayama, Meiho
   Iwasaki, Shinichi
   Akechi, Tatsuo
TI Acceptance and commitment therapy combined with vestibular rehabilitation for persistent postural-perceptual dizziness: A pilot study
SO AMERICAN JOURNAL OF OTOLARYNGOLOGY
LA English
DT Article
DE Chronic dizziness; Acceptance and commitment therapy; Persistent postural-perceptual dizziness; Vestibular rehabilitation; Mindfulness
ID cognitive-behavior therapy; japanese version; hospital anxiety; controlled-trial
AB Purpose: This study investigated the feasibility of acceptance and commitment therapy for persistent postural perceptual dizziness and preliminarily verified the long-term effectiveness of the therapy. Materials and methods: This study implemented the within-group pre-post comparison design. We enrolled 27 adult patients who met the criteria of persistent postural-perceptual dizziness. They underwent a treatment program including acceptance and commitment therapy combined with vestibular rehabilitation once a week for a total of six sessions. The primary outcome was changes in the Dizziness Handicap Inventory score 6 months posttreatment. Results: All 27 patients completed the acceptance and commitment therapy + vestibular rehabilitation program, and 25 patients (92.6%) could be followed for 6 months posttreatment. For 27 participants, the scores from pretreatment to 6 months posttreatment significantly declined (P < .001), and the Dizziness Handicap Inventory effect size was 1.11 (95% confidence interval = 0.80-1.42). At 6 months posttreatment, 11 patients (40.7%) achieved remission (the score <= 14), 16 (59.3%) achieved treatment response (reduction in the score >= 18), and 20 (74.1%) achieved remission and/or treatment response. Conclusions: Acceptance and commitment therapy is feasible for persistent postural-perceptual dizziness and might have long-term effectiveness. However, a randomized controlled trial is warranted.
C1 [Kuwabara, Junya; Kondo, Masaki; Watanabe, Wakako; Shiraishi, Nao; Sakai, Mie; Toshishige, Yuko; Ino, Keiko; Akechi, Tatsuo] Nagoya City Univ, Grad Sch Med Sci, Dept Psychiat & Cognit Behav Med, Mizuho Ku, Mizuho Cho, Nagoya, Aichi 4678601, Japan.
   [Kabaya, Kayoko; Nakayama, Meiho; Iwasaki, Shinichi] Nagoya City Univ, Grad Sch Med Sci, Dept Otolaryngol, Mizuho Ku, Mizuho Cho, Nagoya, Aichi 4678601, Japan.
   [Watanabe, Wakako] Kikuchi Mental Clin, Ushikubo Cho, Toyokawa 4420826, Japan.
   [Nakayama, Meiho] Nagoya City Univ Hosp, Good Sleep Ctr, Mizuho Ku, Mizuho Cho, Nagoya, Aichi 4678601, Japan.
C3 Nagoya City University; Nagoya City University; Nagoya City University
RP Kondo, M (corresponding author), Nagoya City Univ, Grad Sch Med Sci, Dept Psychiat & Cognit Behav Med, Mizuho Ku, Mizuho Cho, Nagoya, Aichi 4678601, Japan.
EM jurry7777@hotmail.co.jp; kondo-masaki@umin.ac.jp; kabaya@med.nagoya-cu.ac.jp; wakakoigarashi@gmail.com; fecitanno@gmail.com; mie.sakai.38@gmail.com; yuu0323uchi@yahoo.co.jp; miniture_flute@hotmail.com; nakayama@med.nagoya-cu.ac.jp; iwashin-tky@umin.ac.jp; takechi@med.nagoya-cu.ac.jp
FU JSPS KAKENHI [JP25380935, JP16K04370]
CR Andersson G, 2006, BEHAV RES THER, V44, P1265, DOI 10.1016/j.brat.2005.09.008
   [Anonymous], 2018, ICD 11, V0, P0
   Baer RA, 2006, ASSESSMENT, V13, P27, DOI 10.1177/1073191105283504
   Bjelland I, 2002, J PSYCHOSOM RES, V52, P69, DOI 10.1016/S0022-3999(01)00296-3
   Bond FW, 2011, BEHAV THER, V42, P676, DOI 10.1016/j.beth.2011.03.007
   Cohen JW, 1988, STAT POWER ANAL BEHA, V0, P0, DOI DOI 10.4324/9780203771587
   Eccleston C, 2009, COCHRANE DB SYST REV, V0, P0, DOI DOI 10.1002/14651858.CD007407.pub2
   Furman JM, 1997, NEUROLOGY, V48, P1161, DOI 10.1212/WNL.48.5.1161
   Goto F, 2011, ACTA OTO-LARYNGOL, V131, P817, DOI 10.3109/00016489.2011.565423
   Hayes SC, 2006, BEHAV RES THER, V44, P1, DOI 10.1016/j.brat.2005.06.006
   Jacobson Gary P, 2008, BALANCE FUNCTION ASS, V0, P0
   JACOBSON GP, 1990, ARCH OTOLARYNGOL, V116, P424
   Johansson M, 2001, OTOLARYNG HEAD NECK, V125, P151, DOI 10.1067/mhn.2001.118127
   Kabat-Zinn J, 1994, WHEREVER YOU GO THERE YOU ARE, V0, P0
   Kanako M, 2004, EQUILIBRIUM RES, V63, P555, DOI 10.3757/JSER.63.555
   Kanda Y, 2013, BONE MARROW TRANSPL, V48, P452, DOI 10.1038/bmt.2012.244
   Kondo M, 2015, JPN J PSYCHOSOM MED, V55, P55, DOI 10.15064/jjpm.55.1_55.
   Kondo M, 2015, HEALTH QUAL LIFE OUT, V13, P0, DOI 10.1186/s12955-015-0207-7
   Mahoney AEJ, 2013, AM J OTOLARYNG, V34, P115, DOI 10.1016/j.amjoto.2012.09.013
   Matsudaira T, 2009, HEALTH QUAL LIFE OUT, V7, P0, DOI 10.1186/1477-7525-7-42
   Mizusaki Y, 2017, PROGRAM ABSTRACT COL, V43, P255
   Neuhauser HK, 2008, ARCH INTERN MED, V168, P2118, DOI 10.1001/archinte.168.19.2118
   Öst LG, 2014, BEHAV RES THER, V61, P105, DOI 10.1016/j.brat.2014.07.018
   Popkirov S, 2018, CURR TREAT OPTION NE, V20, P0, DOI 10.1007/s11940-018-0535-0
   Popkirov Stoyan, 2018, PRACT NEUROL, V18, P5, DOI 10.1136/practneurol-2017-001809
   Staab JP, 2017, J VESTIBUL RES-EQUIL, V27, P191, DOI 10.3233/VES-170622
   Staab Jeffrey P, 2012, CONTINUUM (MINNEAP MINN), V18, P1118, DOI 10.1212/01.CON.0000421622.56525.58
   Staab JP, 2005, ARCH OTOLARYNGOL, V131, P675, DOI 10.1001/archotol.131.8.675
   Staab JP, 2002, ARCH OTOLARYNGOL, V128, P554, DOI 10.1001/archotol.128.5.554
   Sugiura Y, 2012, MINDFULNESS, V3, P85, DOI 10.1007/s12671-011-0082-1
   Veehof MM, 2016, COGN BEHAV THERAPY, V45, P5, DOI 10.1080/16506073.2015.1098724
   Wilhelmsen K, 2008, BMC EAR NOSE THROAT, V8, P0, DOI 10.1186/1472-6815-8-2
   Yardley L, 2012, BMJ-BRIT MED J, V344, P0, DOI 10.1136/bmj.e2237
   ZIGMOND AS, 1983, ACTA PSYCHIAT SCAND, V67, P361, DOI 10.1111/j.1600-0447.1983.tb09716.x
NR 34
TC 24
Z9 33
U1 3
U2 14
PU W B SAUNDERS CO-ELSEVIER INC
PI PHILADELPHIA
PA 1600 JOHN F KENNEDY BOULEVARD, STE 1800, PHILADELPHIA, PA 19103-2899 USA
SN 0196-0709
EI 1532-818X
J9 AM J OTOLARYNG
JI Am. J. Otolaryngol.
PD NOV-DEC 15
PY 2020
VL 41
IS 6
BP 
EP 
DI 10.1016/j.amjoto.2020.102609
PG 6
WC Otorhinolaryngology
SC Otorhinolaryngology
GA PH4WT
UT WOS:000600415600034
PM 32615473
DA 2025-12-18
ER

PT J
AU Huber, J
   Flanagin, VL
   Popp, P
   Eulenburg, PZ
   Dieterich, M
AF Huber, Judita
   Flanagin, Virginia L.
   Popp, Pauline
   Eulenburg, Peter Zu
   Dieterich, Marianne
TI Network changes in patients with phobic postural vertigo
SO BRAIN AND BEHAVIOR
LA English
DT Article
DE connectome; dizziness; functional magnetic resonance imaging; vertigo; visual stimulation
ID connectivity; classification; efficiency; disorders; dizziness; attention; task; gait; mri
AB Introduction Functional dizziness comprises a class of dizziness disorders, including phobic postural vertigo (PPV), that cause vestibular symptoms in the absence of a structural organic origin. For this reason, functional brain mechanisms have been implicated in these disorders. Methods Here, functional network organization was investigated in 17 PPV patients and 18 healthy controls (HCs) during functional magnetic resonance imaging with a visual motion stimulus, data initially collected and described by Popp et al. (2018). Graph theoretical measures (degree centrality [DC], clustering coefficient [CC], and eccentricity) of 160 nodes within six functional networks were compared between HC and PPV patients during visual motion and static visual patterns. Results Graph theoretical measures analyzed during the static condition revealed significantly different DC in the default-mode, sensorimotor, and cerebellar networks. Furthermore, significantly different group differences in network organization changes between static visual and visual motion stimulation were observed. In PPV, DC and CC showed a significantly stronger increase in the sensorimotor network during visual stimulation, whereas cerebellar network showed a significantly stronger decrease in DC. Conclusion These results suggest that the altered visual motion processing seen in PPV patients may arise from a modified state of sensory and cerebellar network connectivity.
C1 [Huber, Judita; Flanagin, Virginia L.; Popp, Pauline; Eulenburg, Peter Zu; Dieterich, Marianne] Ludwig Maximilians Univ Munchen, Grad Sch Syst Neurosci, Dept Biol Neurobiol 2, Planegg Martinsried, Germany.
   [Huber, Judita; Flanagin, Virginia L.; Dieterich, Marianne] Ludwig Maximilians Univ Munchen, Dept Biol 2, Planegg Martinsried, Germany.
   [Flanagin, Virginia L.; Popp, Pauline; Eulenburg, Peter Zu; Dieterich, Marianne] Ludwig Maximilians Univ Munchen, German Ctr Vertigo & Balance Disorders, Klinikum Grohadern, Munich, Germany.
   [Eulenburg, Peter Zu; Dieterich, Marianne] Ludwig Maximilians Univ Munchen, Neurolog Klin & Poliklin, Klinikum Grohadern, Dept Neurol, Munich, Germany.
   [Dieterich, Marianne] SyNergy, Munich Cluster Syst Neurol, Munich, Germany.
C3 University of Munich; University of Munich; University of Munich; University of Munich; University of Munich
RP Huber, J (corresponding author), Ludwig Maximilians Univ Munchen, Univ Hosp, Dept Neurol, Klinikum Grosshadern, Feodor Lynen Str 19, D-81377 Munich, Germany.
EM Judita.huber@campus.lmu.de
FU Deutsche Forschungsgemeinschaft; German Ministry for Education and Research [IFB01EO1401]
CR Achard S, 2007, PLOS COMPUT BIOL, V3, P174, DOI 10.1371/journal.pcbi.0030017
   [Anonymous], 2018, R LANG ENV STAT COMP, V0, P0, DOI DOI 10.1111/J.1752-4571.2007.00013.X
   Bassett DS, 2012, NEUROIMAGE, V59, P2196, DOI 10.1016/j.neuroimage.2011.10.002
   Baumann O, 2015, CEREBELLUM, V14, P197, DOI 10.1007/s12311-014-0627-7
   Bisdorff A, 2009, J VESTIBUL RES-EQUIL, V19, P1, DOI 10.3233/VES-2009-0343
   Brandt T, 1996, NEUROLOGY, V46, P1515, DOI 10.1212/WNL.46.6.1515
   BRONSTEIN AM, 1995, J NEUROL NEUROSUR PS, V59, P472, DOI 10.1136/jnnp.59.5.472
   Buckner RL, 2008, ANN NY ACAD SCI, V1124, P1, DOI 10.1196/annals.1440.011
   Bullmore ET, 2009, NAT REV NEUROSCI, V10, P186, DOI 10.1038/nrn2575
   Cole MW, 2014, NEURON, V83, P238, DOI 10.1016/j.neuron.2014.05.014
   Cousins SAO, 2014, PLOS ONE, V9, P0, DOI 10.1371/journal.pone.0103367
   Cousins S, 2017, ANN CLIN TRANSL NEUR, V4, P340, DOI 10.1002/acn3.386
   Dieterich M, 2017, CURR OPIN NEUROL, V30, P107, DOI 10.1097/WCO.0000000000000417
   Dosenbach NUF, 2010, SCIENCE, V329, P1358, DOI 10.1126/science.1194144
   Eulenburg PZ, 2013, BRAIN STRUCT FUNCT, V218, P255, DOI 10.1007/s00429-012-0399-0
   Fallani FD, 2014, PHILOS T R SOC B, V369, P0, DOI 10.1098/rstb.2013.0521
   Fornito Alex, 2016, FUNDAMENTALS BRAIN N, V0, P0
   Ginestet CE, 2011, PLOS ONE, V6, P0, DOI 10.1371/journal.pone.0021570
   Henningsen P, 2018, PSYCHOSOM MED, V80, P422, DOI 10.1097/PSY.0000000000000588
   Holmberg J, 2009, J NEUROL, V256, P1258, DOI 10.1007/s00415-009-5110-x
   Indovina I, 2015, FRONT BEHAV NEUROSCI, V9, P0, DOI 10.3389/fnbeh.2015.00334
   Jacob RG, 1989, J ANXIETY DISORD, V3, P117, DOI 10.1016/0887-6185(89)90006-6
   Jahn K, 2008, NEUROIMAGE, V39, P786, DOI 10.1016/j.neuroimage.2007.09.047
   Jahn K, 2008, PROG BRAIN RES, V171, P353, DOI 10.1016/S0079-6123(08)00652-3
   Jenkinson M, 2002, NEUROIMAGE, V17, P825, DOI 10.1006/nimg.2002.1132
   Lee JO, 2018, HUM BRAIN MAPP, V39, P3340, DOI 10.1002/hbm.24080
   LEMPERT T, 1991, J NEUROL, V238, P140, DOI 10.1007/BF00319680
   Lenth RV, 2016, J STAT SOFTW, V69, P1, DOI 10.18637/jss.v069.i01
   Markett S, 2016, COGN AFFECT BEHAV NE, V16, P1039, DOI 10.3758/s13415-016-0451-2
   Petzschner FH, 2017, BIOL PSYCHIAT, V82, P421, DOI 10.1016/j.biopsych.2017.05.012
   Popkirov Stoyan, 2018, PRACT NEUROL, V18, P5, DOI 10.1136/practneurol-2017-001809
   Popp P, 2018, ANN CLIN TRANSL NEUR, V5, P717, DOI 10.1002/acn3.570
   Power JD, 2012, NEUROIMAGE, V59, P2142, DOI 10.1016/j.neuroimage.2011.10.018
   Querner V, 2000, NEUROSCI LETT, V285, P21, DOI 10.1016/S0304-3940(00)01008-9
   Rubinov M, 2010, NEUROIMAGE, V52, P1059, DOI 10.1016/j.neuroimage.2009.10.003
   Ruckenstein MJ, 2009, OTOLARYNG CLIN N AM, V42, P71, DOI 10.1016/j.otc.2008.09.011
   Schniepp R, 2014, J NEUROL, V261, P738, DOI 10.1007/s00415-014-7259-1
   Sheline YI, 2010, P NATL ACAD SCI USA, V107, P11020, DOI 10.1073/pnas.1000446107
   Staab JP, 2017, J VESTIBUL RES-EQUIL, V27, P191, DOI 10.3233/VES-170622
   Tesche CD, 2000, HUM BRAIN MAPP, V9, P119, DOI 10.1002/(SICI)1097-0193(200003)9:3<119::AID-HBM2>3.0.CO;2-R
   Van Ombergen A, 2017, NEUROIMAGE-CLIN, V14, P538, DOI 10.1016/j.nicl.2017.02.020
   VONHOLST E, 1950, NATURWISSENSCHAFTEN, V37, P464, DOI 10.1007/BF00622503
   Whitfield-Gabrieli S, 2012, BRAIN CONNECT, V2, P125, DOI 10.1089/brain.2012.0073
   Whitfield-Gabrieli S, 2012, ANNU REV CLIN PSYCHO, V8, P49, DOI 10.1146/annurev-clinpsy-032511-143049
   Wickham H, 2011, J STAT SOFTW, V40, P1, DOI 10.18637/jss.v040.i01
   Wickham H, 2007, J STAT SOFTW, V21, P1
   Wuehr M, 2017, NEUROLOGY, V88, P284, DOI 10.1212/WNL.0000000000003516
   Xia MR, 2013, PLOS ONE, V8, P0, DOI 10.1371/journal.pone.0068910
   Yan CG, 2013, FRONT HUM NEUROSCI, V7, P0, DOI 10.3389/fnhum.2013.00910
   Yan CG, 2013, NEUROIMAGE, V76, P183, DOI 10.1016/j.neuroimage.2013.03.004
NR 50
TC 14
Z9 16
U1 0
U2 2
PU WILEY
PI HOBOKEN
PA 111 RIVER ST, HOBOKEN, NJ 07030 USA
SN 2162-3279
EI 
J9 BRAIN BEHAV
JI Brain Behav.
PD JUN 15
PY 2020
VL 10
IS 6
BP 
EP 
DI 10.1002/brb3.1622
EA APR 2020
PG 14
WC Behavioral Sciences; Neurosciences
SC Behavioral Sciences; Neurosciences & Neurology
GA MH8ZZ
UT WOS:000526605800001
PM 32304361
DA 2025-12-18
ER

PT J
AU Cha, YH
   Baloh, RW
   Cho, C
   Magnusson, M
   Song, JJ
   Strupp, M
   Wuyts, F
   Staab, JP
AF Cha, Yoon-Hee
   Baloh, Robert W.
   Cho, Catherine
   Magnusson, Mans
   Song, Jae-Jin
   Strupp, Michael
   Wuyts, Floris
   Staab, Jeffrey P.
TI Mal de debarquement syndrome diagnostic criteria: Consensus document of the Classification Committee of the Barany Society
SO JOURNAL OF VESTIBULAR RESEARCH-EQUILIBRIUM & ORIENTATION
LA English
DT Article
ID motion sickness; migraine; dizziness; vertigo; symptoms
AB We present diagnostic criteria for mal de debarquement syndrome (MdDS) for inclusion into the International Classification of Vestibular Disorders. The criteria include the following: 1] Non-spinning vertigo characterized by an oscillatory perception ('rocking,' bobbing; or 'swaying') present continuously or for most of the day; 2] Onset occurs within 48 hours after the end of exposure to passive motion, 3] Symptoms temporarily reduce with exposure to passive motion (e.g. driving), and 4] Symptoms persist for >48 hours. MdDS may be designated as "in evolution," if symptoms are ongoing but the observation period has been less than 1 month; "transient," if symptoms resolve at or before 1 month and the observation period extends at least to the resolution point; or "persistent" if symptoms last for more than 1 month. Individuals with MdDS may develop co-existing symptoms of spatial disorientation, visual motion intolerance, fatigue, and exacerbation of headaches or anxiety. Features that distinguish MdDS from vestibular migraine, motion sickness, and persistent postural perceptual dizziness (PPPD) are reviewed. Motion-moderated oscillatory vertigo can also occur without a motion trigger, typically following another vestibular disorder, a medical illness, heightened psychological stress, or metabolic disturbance. Terminology for this non-motion triggered presentation has been varied as it has features of both MdDS and PPPD. Further research is needed into its phenomenological and biological relationship to MdDS, PPPD, and other vestibular disorders.
C1 [Cha, Yoon-Hee] Univ Minnesota, Dept Neurol, Minneapolis, MN 55455 USA.
   [Baloh, Robert W.] Univ Calif Los Angeles, Dept Neurol, Los Angeles, CA 90024 USA.
   [Cho, Catherine] NYU, Dept Neurol & Otolaryngol Head & Neck Surg, Grossman Sch Med, New York, NY USA.
   [Magnusson, Mans] Lund Univ, Dept Otorhinolaryngol, Lund, Sweden.
   [Song, Jae-Jin] Seoul Natl Univ, Dept Otorhinolaryngol Head & Neck Surg, Bundang Hosp, Seoul, South Korea.
   [Strupp, Michael] Ludwig Maximilians Univ Munchen, Dept Neurol, Munich, Germany.
   [Strupp, Michael] Ludwig Maximilians Univ Munchen, German Ctr Vertigo & Balance Disorders, Munich, Germany.
   [Wuyts, Floris] Univ Antwerp, Lab Equilibrium Invest & Aerosp LEIA, Antwerp, Belgium.
   [Staab, Jeffrey P.] Mayo Clin, Dept Psychiat & Psychol, Rochester, MN USA.
   [Staab, Jeffrey P.] Mayo Clin, Dept Otorhinolaryngol Head & Neck Surg, Rochester, MN USA.
C3 University of Minnesota System; University of Minnesota Twin Cities; University of California System; University of California Los Angeles; New York University; Lund University; Seoul National University (SNU); Seoul National University Hospital; University of Munich; University of Munich; University of Antwerp; Mayo Clinic; Mayo Clinic
RP Cha, YH (corresponding author), Univ Minnesota, Dept Neurol, Minneapolis, MN 55455 USA.
EM ycha@umn.edu
FU International Barany Society; Neuro+e.V., Berlin, Germany, a nonprofit association for neurological research
CR Agrawal Y, 2019, J VESTIBUL RES-EQUIL, V29, P161, DOI 10.3233/VES-190672
   Bacal K, 2003, J VESTIBUL RES-EQUIL, V13, P93
   Bisdorff A, 2009, J VESTIBUL RES-EQUIL, V19, P1, DOI 10.3233/VES-2009-0343
   Black FO, 1998, OTOLARYNG HEAD NECK, V118, PS45, DOI 10.1016/S0194-5998(98)70009-9
   BROWN JJ, 1987, AM J OTOLARYNG, V8, P219, DOI 10.1016/S0196-0709(87)80007-8
   Cass SP, 1997, ANN OTO RHINOL LARYN, V106, P182, DOI 10.1177/000348949710600302
   Cha YH, 2009, CEPHALALGIA, V29, P550, DOI 10.1111/j.1468-2982.2008.01770.x
   Cha YH, 2008, J NEUROL, V255, P1038, DOI 10.1007/s00415-008-0837-3
   Cha YH, 2018, FRONT NEUROL, V9, P0, DOI 10.3389/fneur.2018.00261
   Cha YH, 2007, J CLIN NEUROL, V3, P121, DOI 10.3988/jcn.2007.3.3.121
   Cha YH, 2013, CEPHALALGIA, V33, P1160, DOI 10.1177/0333102413487999
   Cha YH, 2012, PLOS ONE, V7, P0, DOI 10.1371/journal.pone.0049560
   Cha Yoon-Hee, 2012, CONTINUUM (MINNEAP MINN), V18, P1142, DOI 10.1212/01.CON.0000421623.56525.11
   Cha YH, 2009, SEMIN NEUROL, V29, P520, DOI 10.1055/s-0029-1241038
   Cobb SVG, 1998, BRAIN RES BULL, V47, P459, DOI 10.1016/S0361-9230(98)00104-X
   Cohen H, 1996, ANN NY ACAD SCI, V781, P598, DOI 10.1111/j.1749-6632.1996.tb15734.x
   Dai MJ, 2017, FRONT NEUROL, V8, P0, DOI 10.3389/fneur.2017.00175
   Dai MJ, 2014, FRONT NEUROL, V5, P0, DOI 10.3389/fneur.2014.00124
   Darwin Erasmus, 1796, ZOONOMIA, V0, P0
   Friberg U, 1983, ACTA OTOLARYNGOL, V96, P72, DOI 10.3109/00016488309123007
   Furman JM, 2005, J NEUROL NEUROSUR PS, V76, P1, DOI 10.1136/jnnp.2004.048926
   Furman JM, 2011, J HEADACHE PAIN, V12, P81, DOI 10.1007/s10194-010-0250-z
   Golding JF, 2016, HAND CLINIC, V137, P371, DOI 10.1016/B978-0-444-63437-5.00027-3
   Gordon CR, 2000, ARCH OTOLARYNGOL, V126, P805
   Hain TC, 2016, HAND CLINIC, V137, P391, DOI 10.1016/B978-0-444-63437-5.00028-5
   Hain TC, 1999, ARCH OTOLARYNGOL, V125, P615, DOI 10.1001/archotol.125.6.615
   Hallgren E, 2016, J NEUROPHYSIOL, V115, P3045, DOI 10.1152/jn.00065.2016
   Irwin JA, 1881, LANCETT, Vii, P907, DOI 10.1016/S0140-6736(02)38129-7
   Johnson GD, 1998, LARYNGOSCOPE, V108, P1, DOI 10.1097/00005537-199801001-00001
   Kamei Tamio, 2004, INT TINNITUS J, V10, P137
   Kim HA, 2019, J VESTIBUL RES-EQUIL, V29, P45, DOI 10.3233/VES-190655
   Lempert T, 2012, J VESTIBUL RES-EQUIL, V22, P167, DOI 10.3233/VES-2012-0453
   Lopez-Escamez JA, 2015, J VESTIBUL RES-EQUIL, V25, P1, DOI 10.3233/VES-150549
   Macke A, 2012, J NEUROL, V259, P1326, DOI 10.1007/s00415-011-6349-6
   Mair IWS, 1996, J AUDIOL MED, V5, P21
   Mucci V, 2018, J NEUROL, V265, P486, DOI 10.1007/s00415-017-8725-3
   Mucci V, 2018, FRONT NEUROL, V9, P0, DOI 10.3389/fneur.2018.00362
   Nachum Z, 2004, LARYNGOSCOPE, V114, P581, DOI 10.1097/00005537-200403000-00036
   Neuhauser HK, 2006, NEUROLOGY, V67, P1028, DOI 10.1212/01.wnl.0000237539.09942.06
   Neuhauser HK, 2005, NEUROLOGY, V65, P898, DOI 10.1212/01.wnl.0000175987.59991.3d
   Nwagwu V, 2015, CASE REP OTOLARYNGOL, V2015, P0, DOI 10.1155/2015/918475
   Radtke A, 2012, NEUROLOGY, V79, P1607, DOI 10.1212/WNL.0b013e31826e264f
   Reason JT, 1975, MOTION SICKNESS, V0, P0, DOI DOI 10.2307/1421659
   Salviz M, 2016, LARYNGOSCOPE, V126, P169, DOI 10.1002/lary.25445
   Staab JP, 2016, HAND CLINIC, V137, P341, DOI 10.1016/B978-0-444-63437-5.00024-8
   Staab JP, 2017, J VESTIBUL RES-EQUIL, V27, P191, DOI 10.3233/VES-170622
   Stoffregen TA, 2013, PLOS ONE, V8, P0, DOI 10.1371/journal.pone.0066949
   Strupp M, 2017, J VESTIBUL RES-EQUIL, V27, P177, DOI 10.3233/VES-170619
   Strupp M, 2016, J VESTIBUL RES-EQUIL, V26, P409, DOI 10.3233/VES-160589
   Tal D, 2014, J VESTIBUL RES-EQUIL, V24, P17, DOI 10.3233/VES-130505
   Van Ombergen A, 2016, J NEUROL, V263, P843, DOI 10.1007/s00415-015-7962-6
   von Brevern M, 2015, J VESTIBUL RES-EQUIL, V25, P105, DOI 10.3233/VES-150553
   Whittie J, 1986, EXACT DIARY LATE EXP, V0, P0
   Yuan H, 2017, BRAIN CONNECT, V7, P617, DOI 10.1089/brain.2017.0514
NR 54
TC 49
Z9 57
U1 0
U2 8
PU IOS PRESS
PI AMSTERDAM
PA NIEUWE HEMWEG 6B, 1013 BG AMSTERDAM, NETHERLANDS
SN 0957-4271
EI 1878-6464
J9 J VESTIBUL RES-EQUIL
JI J. Vestib. Res.-Equilib. Orientat.
PD JUN 15
PY 2020
VL 30
IS 5
BP 285
EP 293
DI 10.3233/VES-200714
PG 9
WC Neurosciences; Otorhinolaryngology
SC Neurosciences & Neurology; Otorhinolaryngology
GA PG9TU
UT WOS:000600069500002
DA 2025-12-18
ER

PT J
AU Kim, HJ
   Lee, JO
   Choi, JY
   Kim, JS
AF Kim, Hyo-Jung
   Lee, Ja-Ok
   Choi, Jeong-Yoon
   Kim, Ji-Soo
TI Etiologic distribution of dizziness and vertigo in a referral-based dizziness clinic in South Korea
SO JOURNAL OF NEUROLOGY
LA English
DT Article
DE Dizziness; Vertigo; Etiology; Age; Sex; South Korea
ID paroxysmal positional vertigo; evoked myogenic potentials; diagnostic-criteria; vestibular paroxysmia; consensus document; classification; epidemiology; committee; stroke; prevalence
AB This study aimed to determine the etiologic distribution of dizziness and vertigo in a referral-based dizziness clinic in South Korea. We analyzed the diagnoses of 21,166 consecutive dizzy patients (12,691 women, mean age = 57.9 +/- 15.7, age range = 3-97) seen from 2003 to 2019 using a registry and medical records. Overall, dizziness and vertigo were more common in women (60.0%, CI 0.59-0.61) than in men without a difference in age (57.7 +/- 15.5 vs. 58.1 +/- 16.1,p = 0.094). Benign paroxysmal positional vertigo (BPPV, 24.1%) was the most common cause of dizziness/vertigo, followed by psychiatric or persistent postural perceptual dizziness (20.8%), vascular disorders (12.9%), vestibular migraine (10.2%), Meniere's disease (7.2%), and vestibular neuritis (5.4%). These six disorders comprised more than 80% of all disorders. The etiology could not be determined in 5.0%, and more than one etiology was found in 14.1%. Vestibular migraine was the most common disorder in children and adolescents (< 19 years), psychiatric or persistent postural perceptual dizziness (26.3%) in the adults (19-64 years), and BPPV (28.2%) in the elderly (>= 65 years). This etiologic distribution is similar to that reported in another country, and indicates no significant differences in the proportion of diseases causing dizziness and vertigo across different ethnic groups. This study provides valuable information to establish healthcare policy for dizziness and vertigo.
C1 [Kim, Hyo-Jung] Seoul Natl Univ, Bundang Hosp, Res Adm Team, Seongnam, South Korea.
   [Lee, Ja-Ok; Choi, Jeong-Yoon; Kim, Ji-Soo] Seoul Natl Univ, Dizziness Ctr, Bundang Hosp, Seongnam, South Korea.
   [Choi, Jeong-Yoon; Kim, Ji-Soo] Seoul Natl Univ, Clin Neurosci Ctr, Dept Neurol, Bundang Hosp, 173-82 Gumi Ro, Seongnam 13620, South Korea.
C3 Seoul National University (SNU); Seoul National University (SNU); Seoul National University (SNU)
RP Kim, JS (corresponding author), Seoul Natl Univ, Dizziness Ctr, Bundang Hosp, Seongnam, South Korea.; Kim, JS (corresponding author), Seoul Natl Univ, Clin Neurosci Ctr, Dept Neurol, Bundang Hosp, 173-82 Gumi Ro, Seongnam 13620, South Korea.
EM jisookim@snu.ac.kr
FU Seoul National University Bundang Hospital [06-2019-272] Funding Source: Medline
CR Ballester M, 2002, OTOL NEUROTOL, V23, P73, DOI 10.1097/00129492-200201000-00017
   BALOH RW, 1987, NEUROLOGY, V37, P371, DOI 10.1212/WNL.37.3.371
   Bisdorff A, 2013, FRONT NEUROL, V4, P0, DOI 10.3389/fneur.2013.00029
   Bisdorff AR, 2015, NEUROL CLIN, V33, P541, DOI 10.1016/j.ncl.2015.04.010
   BRANDT T, 1994, LANCET, V343, P798, DOI 10.1016/S0140-6736(94)91879-1
   Brandt T, 2003, VERTIGO, V0, P0, DOI DOI 10.1007/978-1-4757-3801-8
   Brandt T, 2016, J NEUROL, V263, PS90, DOI 10.1007/s00415-015-7973-3
   Brandt Thomas, 1996, NEUROLOGY, V46, P1515
   Chang CM, 2012, ACTA OTO-LARYNGOL, V132, P1295, DOI 10.3109/00016489.2012.708437
   Cheng Alan G, 2005, CURR OPIN OTOLARYNGOL HEAD NECK SURG, V13, P343, DOI 10.1097/01.moo.0000186799.45377.63
   Choi JH, 2017, STROKE, V48, P556, DOI 10.1161/STROKEAHA.116.015507
   Choi SY, 2014, J VESTIBUL RES-EQUIL, V24, P443, DOI 10.3233/VES-140524
   Dieterich M, 2016, HAND CLINIC, V139, P447, DOI 10.1016/B978-0-12-801772-2.00037-0
   Formeister EJ, 2018, OTOL NEUROTOL, V39, P1037, DOI 10.1097/MAO.0000000000001900
   Goebel JA, 2016, OTOLARYNG HEAD NECK, V154, P403, DOI 10.1177/0194599816628524
   GRAD A, 1989, ARCH NEUROL-CHICAGO, V46, P281, DOI 10.1001/archneur.1989.00520390047014
   Iwasaki S, 2015, AGING DIS, V6, P38, DOI 10.14336/AD.2014.0128
   JANNETTA PJ, 1984, NEW ENGL J MED, V310, P1700, DOI 10.1056/NEJM198406283102604
   Jeong SH, 2013, SEMIN NEUROL, V33, P185, DOI 10.1055/s-0033-1354598
   Kattah JC, 2009, STROKE, V40, P3504, DOI 10.1161/STROKEAHA.109.551234
   Kerber KA, 2006, STROKE, V37, P2484, DOI 10.1161/01.STR.0000240329.48263.0d
   Kim HJ, 2017, FRONT NEUROL, V8, P0, DOI 10.3389/fneur.2017.00690
   Kim HJ, 2014, CLIN NEUROPHYSIOL, V125, P1042, DOI 10.1016/j.clinph.2013.10.013
   Kim HA, 2019, J VESTIBUL RES-EQUIL, V29, P45, DOI 10.3233/VES-190655
   Kim S, 2011, OTOL NEUROTOL, V32, P812, DOI 10.1097/MAO.0b013e31821a3b7d
   KROENKE K, 1993, ARCH INTERN MED, V153, P2474, DOI 10.1001/archinte.153.21.2474
   Kruschinski C, 2008, Z EVIDENZ FORTBILD Q, V102, P313, DOI 10.1016/j.zefq.2008.05.001
   Kuroda R, 2017, J STROKE CEREBROVASC, V26, P1144, DOI 10.1016/j.jstrokecerebrovasdis.2017.01.009
   Lempert T, 2012, J VESTIBUL RES-EQUIL, V22, P167, DOI 10.3233/VES-2012-0453
   Lopez-Escamez JA, 2015, J VESTIBUL RES-EQUIL, V25, P1, DOI 10.3233/VES-150549
   Murdin L, 2015, OTOL NEUROTOL, V36, P387, DOI 10.1097/MAO.0000000000000691
   Neuhauser HK, 2005, NEUROLOGY, V65, P898, DOI 10.1212/01.wnl.0000175987.59991.3d
   Shiga A, 2005, AUDIOL NEUROTOL, V10, P97, DOI 10.1159/000083365
   Staab JP, 2007, ARCH OTOLARYNGOL, V133, P170, DOI 10.1001/archotol.133.2.170
   Staab JP, 2017, J VESTIBUL RES-EQUIL, V27, P191, DOI 10.3233/VES-170622
   Strupp M, 2008, DTSCH ARZTEBL INT, V105, P173, DOI 10.3238/arztebl.2008.0173
   Strupp M, 2017, J VESTIBUL RES-EQUIL, V27, P177, DOI 10.3233/VES-170619
   Strupp M, 2016, J VESTIBUL RES-EQUIL, V26, P409, DOI 10.3233/VES-160589
   United Nations, 2020, STESASERA444 UN, V0, P0
   von Brevern M, 2015, J VESTIBUL RES-EQUIL, V25, P105, DOI 10.3233/VES-150553
   Wuehr M, 2017, NEUROLOGY, V88, P284, DOI 10.1212/WNL.0000000000003516
   Yamasoba T, 2013, HEARING RES, V303, P30, DOI 10.1016/j.heares.2013.01.021
NR 42
TC 85
Z9 107
U1 1
U2 17
PU SPRINGER HEIDELBERG
PI HEIDELBERG
PA TIERGARTENSTRASSE 17, D-69121 HEIDELBERG, GERMANY
SN 0340-5354
EI 1432-1459
J9 J NEUROL
JI J. Neurol.
PD AUG 15
PY 2020
VL 267
IS 8
BP 2252
EP 2259
DI 10.1007/s00415-020-09831-2
PG 8
WC Clinical Neurology
SC Neurosciences & Neurology
GA MJ2DK
UT WOS:000547902400012
PM 32300888
DA 2025-12-18
ER

PT J
AU Powell, G
   Derry-Sumner, H
   Shelton, K
   Rushton, S
   Hedge, C
   Rajenderkumar, D
   Sumner, P
AF Powell, Georgina
   Derry-Sumner, Hannah
   Shelton, Katherine
   Rushton, Simon
   Hedge, Craig
   Rajenderkumar, Deepak
   Sumner, Petroc
TI Visually-induced dizziness is associated with sensitivity and avoidance across all senses
SO JOURNAL OF NEUROLOGY
LA English
DT Article
DE Persistent postural perceptual dizziness (PPPD); Visually-induced dizziness; Visual stress; Sensory overload; Visual vertigo; Migraine
ID sensory perception; vertigo; anxiety; children; questionnaire; discomfort; disorders; validation; profile; autism
AB Background Persistent postural perceptual dizziness (PPPD) is a common chronic condition presenting in neurology and neuro-otology clinics. Symptoms lie on a spectrum in the general population. The cause is unknown and thought to involve interactions between visual and vestibular systems, but symptoms also correlate with anxiety and migraine. Objective To test whether PDDD symptoms are associated with reported differences in other senses (touch, hearing, smell and taste); to investigate possible mediation via anxiety or migraine; to discover the proportion of variance accountable to these non-vestibular factors. Methods We measured self-report multisensory sensitivity, anxiety, visual difficulties, visual discomfort and migraine in patients with PPPD (N = 29) and a large general population cohort (N > 1100). We used structural equation modelling to examine relationships between the factors using a step-wise approach. Results We found increased self-reported over-sensitivity in sensory domains beyond vision and balance in both patients with PPPD and non-clinical participants with more PPPD symptoms. SEM analysis revealed that anxiety partly, but not wholly, mediated this relationship. Adding visual difficulties and visual discomfort to the model allowed it to explain 50% of PPPD symptom variance. Most of the path coefficients and mediation effects in our model were unchanged between participants with and without migraine. Conclusions Our findings support the idea that PPPD is a complex neurological condition that includes broad perceptual factors, and may suggest that some brains are predisposed to generalised cross-modal sensory-overload. This may give rise to vulnerability to severe PPPD should a vestibular insult occur.
C1 [Powell, Georgina; Shelton, Katherine; Rushton, Simon; Hedge, Craig; Sumner, Petroc] Cardiff Univ, Sch Psychol, Tower Bldg,Pk Pl, Cardiff, Wales.
   [Derry-Sumner, Hannah; Rajenderkumar, Deepak] Univ Hosp Wales, Dept Audiovestibular Med, Cardiff, Wales.
C3 Cardiff University; Cardiff University
RP Powell, G (corresponding author), Cardiff Univ, Sch Psychol, Tower Bldg,Pk Pl, Cardiff, Wales.
EM powellg7@cardiff.ac.uk
FU Wellcome [104943/Z/14/Z, 097824/Z/11/Z]; Cardiff University ISSF [097824/Z/11/Z]; Wellcome Trust [104943/Z/14/Z] Funding Source: researchfish; Wellcome Trust [097824/Z/11/Z] Funding Source: Wellcome Trust
CR Armstrong D, 2016, OPHTHAL PHYSL OPT, V36, P477, DOI 10.1111/opo.12299
   Ayres AJ, 1972, SENSORY INTEGRATION, V0, P0
   Balaban CD, 2002, PHYSIOL BEHAV, V77, P469, DOI 10.1016/S0031-9384(02)00935-6
   Balaban CD, 2001, J ANXIETY DISORD, V15, P53, DOI 10.1016/S0887-6185(00)00042-6
   Barsky AJ, 1999, ANN INTERN MED, V130, P910, DOI 10.7326/0003-4819-130-11-199906010-00016
   Best C, 2009, NEUROSCIENCE, V164, P1579, DOI 10.1016/j.neuroscience.2009.09.034
   Brandt T, 1996, NEUROLOGY, V46, P1515, DOI 10.1212/WNL.46.6.1515
   BRANDT T, 1986, MUNCHEN MED WOCHEN, V128, P247
   Bronstein AM, 2019, CURR OPIN NEUROL, V32, P174, DOI 10.1097/WCO.0000000000000652
   BRONSTEIN AM, 1995, J NEUROL NEUROSUR PS, V59, P472, DOI 10.1136/jnnp.59.5.472
   Brown C, 2002, SCHIZOPHR RES, V55, P187, DOI 10.1016/S0920-9964(01)00255-9
   Brown C, 2001, AM J OCCUP THER, V55, P75, DOI 10.5014/ajot.55.1.75
   Brown CE, 2002, ADOLESCENTADULT SENS, V0, P0
   Chin WW, 1998, QUANT METH SER, V0, P295
   CLARK DB, 1994, AM J PSYCHIAT, V151, P1223
   Coppola G, 2007, CEPHALALGIA, V27, P1429
   Cousins SAO, 2014, PLOS ONE, V9, P0, DOI 10.1371/journal.pone.0103367
   Cousins S, 2017, ANN CLIN TRANSL NEUR, V4, P340, DOI 10.1002/acn3.386
   Cucchiara B, 2015, CEPHALALGIA, V35, P585, DOI 10.1177/0333102414547782
   Dannenbaum E, 2011, J VESTIBUL RES-EQUIL, V21, P153, DOI 10.3233/VES-2011-0412
   Dunn W, 1997, INFANT YOUNG CHILD, V9, P23, DOI 10.1097/00001163-199704000-00005
   EAGGER S, 1992, J NEUROL NEUROSUR PS, V55, P383, DOI 10.1136/jnnp.55.5.383
   Eckhardt-Henn A, 2005, NEUROL CLIN, V23, P731, DOI 10.1016/j.ncl.2005.01.008
   Engel-Yeger B, 2011, BRIT J OCCUP THER, V74, P210, DOI 10.4276/030802211X13046730116407
   FURMAN J, 2005, MIGRAINE ANXIETY REL, V0, P0
   Garcia Fernando Vaz, 2003, INT TINNITUS J, V9, P42
   Garson GD, 2016, PARTIAL LEAST SQUARE, V0, P0
   Geisler WS, 2001, VISION RES, V41, P711, DOI 10.1016/S0042-6989(00)00277-7
   Gothwal VK, 2009, J CATARACT REFR SURG, V35, P1961, DOI 10.1016/j.jcrs.2009.05.058
   Guerraz M, 2001, BRAIN, V124, P1646, DOI 10.1093/brain/124.8.1646
   Holle D, 2015, PLOS ONE, V10, P0, DOI 10.1371/journal.pone.0142468
   Holmes S, 2011, J CLIN NURS, V20, P2690, DOI 10.1111/j.1365-2702.2010.03585.x
   Huang J, 2003, HEADACHE, V43, P664, DOI 10.1046/j.1526-4610.2003.03110.x
   JACOB RG, 1993, J PSYCHOPATHOL BEHAV, V15, P299, DOI 10.1007/BF00965035
   Kientz MA, 1997, AM J OCCUP THER, V51, P530, DOI 10.5014/ajot.51.7.530
   KNILL DC, 1990, J OPT SOC AM A, V7, P1113, DOI 10.1364/JOSAA.7.001113
   Krusemark EA, 2012, CHEMOSENS PERCEPT, V5, P37, DOI 10.1007/s12078-011-9111-7
   Krusemark EA, 2011, J NEUROSCI, V31, P3429, DOI 10.1523/JNEUROSCI.4394-10.2011
   Láinez MJA, 2005, HEADACHE, V45, P1328, DOI 10.1111/j.1526-4610.2005.00265.x
   Le ATD, 2017, LANDSCAPE URBAN PLAN, V160, P61, DOI 10.1016/j.landurbplan.2016.12.003
   Lidstone J, 2014, RES AUTISM SPECT DIS, V8, P82, DOI 10.1016/j.rasd.2013.10.001
   López-Solà M, 2014, ARTHRITIS RHEUMATOL, V66, P3200, DOI 10.1002/art.38781
   Ödman M, 2008, ACTA OTO-LARYNGOL, V128, P1085, DOI 10.1080/00016480701805455
   Ousdal OT, 2014, PLOS ONE, V9, P0, DOI 10.1371/journal.pone.0096146
   Owen JP, 2013, NEUROIMAGE-CLIN, V2, P844, DOI 10.1016/j.nicl.2013.06.009
   Párraga CA, 2000, CURR BIOL, V10, P35, DOI 10.1016/S0960-9822(99)00262-6
   Penacchio O, 2015, VISION RES, V108, P1, DOI 10.1016/j.visres.2014.12.013
   Pfeiffer B, 2005, AM J OCCUP THER, V59, P335, DOI 10.5014/ajot.59.3.335
   Rieke EF, 2009, AM J OCCUP THER, V63, P138, DOI 10.5014/ajot.63.2.138
   Schniepp R, 2014, J NEUROL, V261, P738, DOI 10.1007/s00415-014-7259-1
   Sezier AEI, 2019, BMJ OPEN, V9, P0, DOI 10.1136/bmjopen-2018-024326
   Shepherd AJ, 2000, CEPHALALGIA, V20, P865, DOI 10.1046/j.1468-2982.2000.00119.x
   Sloane ME, 1992, TECH DIG NONINVAS AS, V1, P26, DOI 10.1016/0039-6257(80)90037-5
   Staab J, 2018, PRACT NEUROL, V18, P5, DOI 10.1136/PRACTNEUROL-2017-001809
   Staab JP, 2007, ARCH OTOLARYNGOL, V133, P170, DOI 10.1001/archotol.133.2.170
   Staab Jeffrey P, 2019, ADV OTORHINOLARYNGOL, V82, P170, DOI 10.1159/000490286
   Staab JP, 2017, J VESTIBUL RES-EQUIL, V27, P191, DOI 10.3233/VES-170622
   Staab JP, 2003, LARYNGOSCOPE, V113, P1714, DOI 10.1097/00005537-200310000-00010
   Staab JP, 2002, ARCH OTOLARYNGOL, V128, P554, DOI 10.1001/archotol.128.5.554
   Strupp M, 2003, NERVENARZT, V74, P911, DOI 10.1007/s00115-003-1567-5
   Tibber MS, 2014, INVEST OPHTH VIS SCI, V55, P2539, DOI 10.1167/iovs.14-13877
   Uljarevic M, 2016, AUTISM RES, V9, P1073, DOI 10.1002/aur.1602
   Yardley L, 2000, OTOLARYNG CLIN N AM, V33, P603, DOI 10.1016/S0030-6665(05)70229-2
   YARDLEY L, 1994, BRIT J CLIN PSYCHOL, V33, P101, DOI 10.1111/j.2044-8260.1994.tb01100.x
   ZIGMOND AS, 1983, ACTA PSYCHIAT SCAND, V67, P361, DOI 10.1111/j.1600-0447.1983.tb09716.x
   Zur O, 2015, DISABIL REHABIL, V37, P2197, DOI 10.3109/09638288.2014.1002577
NR 68
TC 25
Z9 28
U1 0
U2 7
PU SPRINGER HEIDELBERG
PI HEIDELBERG
PA TIERGARTENSTRASSE 17, D-69121 HEIDELBERG, GERMANY
SN 0340-5354
EI 1432-1459
J9 J NEUROL
JI J. Neurol.
PD AUG 15
PY 2020
VL 267
IS 8
BP 2260
EP 2271
DI 10.1007/s00415-020-09817-0
EA APR 2020
PG 12
WC Clinical Neurology
SC Neurosciences & Neurology
GA MJ2DK
UT WOS:000527471500003
PM 32306170
DA 2025-12-18
ER

PT J
AU Jeon, SH
   Park, YH
   Oh, SY
   Kang, JJ
   Han, YH
   Jeong, HJ
   Lee, JM
   Park, M
   Kim, JS
   Dieterich, M
AF Jeon, Seung-Ho
   Park, Yeong-Hun
   Oh, Sun-Young
   Kang, Jin-Ju
   Han, Yeon-Hee
   Jeong, Hwan-Jeong
   Lee, Jong-Min
   Park, Mijin
   Kim, Ji-Soo
   Dieterich, Marianne
TI Neural Correlates of Transient Mal de Debarquement Syndrome: Activation of Prefrontal and Deactivation of Cerebellar Networks Correlate With Neuropsychological Assessment
SO FRONTIERS IN NEUROLOGY
LA English
DT Article
DE Mal de Debarquement syndrome (MdDS); transient Mal de Debarquement (t-MdD); functional connectivity MRI; [18F]FDG PET; visuospatial memory; vestibular network; multisensory integration; emotional network
ID phobic postural vertigo; angular vestibuloocular reflex; visual-vestibular interaction; human orbitofrontal cortex; clinical-features; self-motion; nodulus; attention; stimulation; habituation
AB Background: Mal de debarquement syndrome (MdDS) is characterized by a subjective perception of self-motion after exposure to passive motion, mostly after sea travel. A transient form of MdDS (t-MdDS) is common in healthy individuals without pathophysiological certainty. In the present cross-sectional study, the possible neuropsychiatric and functional neuroimaging changes in local fishermen with t-MdDS were evaluated. Methods: The present study included 28 fishermen from Buan County in South Korea; 15 (15/28, 53.6%) participants experienced t-MdDS for 1-6 h, and 13 were asymptomatic (13/28, 46.4%). Vestibular function tests were performed using video-oculography, the video head impulse test, and ocular and cervical vestibular-evoked myogenic potentials. Visuospatial function was also assessed by the Corsi block test. Brain imaging comprised structural MRI, resting-state functional MRI, and [18F]FDG PET scans. Results: The results of vestibular function tests did not differ between the fishermen with and those without t-MdDS. However, participants with t-MdDS showed better performance in visuospatial memory function than those without t-MdDS (6.40 vs. 5.31, p-value = 0.016) as determined by the Corsi block test. Structural brain MRIs were normal in both groups. [18F]FDG PET showed a relative hypermetabolism in the bilateral occipital and prefrontal cortices and hypometabolismin the vestibulocerebellum(nodulus and uvula) in participants with t-MdDS compared to those without t-MdDS. Resting-state functional connectivities were significantly decreased between the vestibular regions of the flocculus, superior temporal gyrus, and parietal operculum and the visual association areas of the middle occipital gyrus, fusiform gyrus, and cuneus in participants with t-MdDS. Analysis of functional connectivity of the significant regions in the PET scans revealed decreased connectivity between the prefrontal cortex and visual processing areas in the t-MdDS group. Conclusion: Increased visuospatial memory, altered metabolism in the prefrontal cortex, visual cognition cortices, and the vestibulocerebellum, and decreased functional connectivity between these two functional areas might indicate reductions in the integration of vestibular input and enhancement of visuospatial attention in subjects with t-MdDS. Current functional neuroimaging similarities from transient MdDS via chronic MdDS to functional dizziness and anxiety disorders suggest a shared mechanism of enhanced self-awareness as a kind of continuum or as overlap disorders.
C1 [Jeon, Seung-Ho; Oh, Sun-Young; Kang, Jin-Ju] Jeonbuk Natl Univ Hosp, Dept Neurol, Jeonju Si, South Korea.
   [Jeon, Seung-Ho; Oh, Sun-Young; Kang, Jin-Ju; Jeong, Hwan-Jeong] Jeonbuk Natl Univ, Jeonbuk Natl Univ Hosp, Res Inst Clin Med, Jeonju Si, South Korea.
   [Park, Yeong-Hun; Lee, Jong-Min; Park, Mijin] Hanyang Univ, Dept Biomed Engn, Seoul, South Korea.
   [Han, Yeon-Hee; Jeong, Hwan-Jeong] Jeonbuk Natl Univ Hosp, Nucl Med, Sch Med, Jeonju Si, South Korea.
   [Kim, Ji-Soo] Seoul Natl Univ, Dept Neurol, Sch Med, Bundang Hosp, Seoul, South Korea.
   [Dieterich, Marianne] Ludwig Maximilians Univ Munchen, Dept Neurol, Munich, Germany.
   [Dieterich, Marianne] Ludwig Maximilians Univ Munchen, German Ctr Vertigo & Balance Disorders IFBLMU, Munich, Germany.
   [Dieterich, Marianne] Munich Cluster Syst Neurol SyNergy, Munich, Germany.
C3 Jeonbuk National University; Hanyang University; Seoul National University (SNU); Seoul National University Hospital; University of Munich; University of Munich; University of Munich
RP Oh, SY (corresponding author), Jeonbuk Natl Univ Hosp, Dept Neurol, Jeonju Si, South Korea.; Oh, SY (corresponding author), Jeonbuk Natl Univ, Jeonbuk Natl Univ Hosp, Res Inst Clin Med, Jeonju Si, South Korea.; Lee, JM (corresponding author), Hanyang Univ, Dept Biomed Engn, Seoul, South Korea.
EM ohsun@jbnu.ac.kr; ljm@hanyang.ac.kr
FU National Research Foundation of Korea (NRF) - Korean government (Ministry of Science and ICT) [2019R1A2C1004796, 2019R1H1A2101514]
CR ANGELAKI DE, 1995, J NEUROPHYSIOL, V73, P1716, DOI 10.1152/jn.1995.73.4.1716
   ANGELAKI DE, 1994, J NEUROPHYSIOL, V72, P1443, DOI 10.1152/jn.1994.72.3.1443
   BARMACK NH, 1993, J COMP NEUROL, V327, P521, DOI 10.1002/cne.903270405
   BISWAL B, 1995, MAGNET RESON MED, V34, P537, DOI 10.1002/mrm.1910340409
   Brandt T, 1998, BRAIN, V121, P1749, DOI 10.1093/brain/121.9.1749
   Britten KH, 2008, ANNU REV NEUROSCI, V31, P389, DOI 10.1146/annurev.neuro.29.051605.112953
   BROWN JJ, 1987, AM J OTOLARYNG, V8, P219, DOI 10.1016/S0196-0709(87)80007-8
   Cha YH, 2008, J NEUROL, V255, P1038, DOI 10.1007/s00415-008-0837-3
   Cha YH, 2015, PLOS ONE, V10, P0, DOI 10.1371/journal.pone.0135021
   Cha YH, 2015, ANN NY ACAD SCI, V1343, P63, DOI 10.1111/nyas.12701
   Cha YH, 2012, PLOS ONE, V7, P0, DOI 10.1371/journal.pone.0049560
   Cha YH, 2013, OTOL NEUROTOL, V34, P175, DOI 10.1097/MAO.0b013e318278bf7c
   Cohen B, 2018, FRONT NEUROL, V9, P0, DOI 10.3389/fneur.2018.00028
   COHEN H, 1992, EXP BRAIN RES, V90, P526
   Cohen H, 1996, ANN NY ACAD SCI, V781, P598, DOI 10.1111/j.1749-6632.1996.tb15734.x
   Cox RW, 1996, COMPUT BIOMED RES, V29, P162, DOI 10.1006/cbmr.1996.0014
   Dai MJ, 2014, FRONT NEUROL, V5, P0, DOI 10.3389/fneur.2014.00124
   Dai MJ, 2003, EXP BRAIN RES, V151, P173, DOI 10.1007/s00221-003-1479-4
   Diwadkar VA, 2000, NEUROIMAGE, V12, P85, DOI 10.1006/nimg.2000.0586
   Duval ER, 2015, THER CLIN RISK MANAG, V11, P115, DOI 10.2147/TCRM.S48528
   Feldker K, 2016, HUM BRAIN MAPP, V37, P4439, DOI 10.1002/hbm.23320
   GORDON CR, 1992, BRIT MED J, V304, P544, DOI 10.1136/bmj.304.6826.544
   GORDON CR, 1995, J VESTIBUL RES-EQUIL, V5, P363, DOI 10.1016/0957-4271(95)00005-Z
   Grimault S, 2009, HUM BRAIN MAPP, V30, P3378, DOI 10.1002/hbm.20759
   Indovina I, 2013, NEUROIMAGE, V71, P114, DOI 10.1016/j.neuroimage.2013.01.005
   Jo HJ, 2010, NEUROIMAGE, V52, P571, DOI 10.1016/j.neuroimage.2010.04.246
   Kringelbach ML, 2005, NAT REV NEUROSCI, V6, P691, DOI 10.1038/nrn1747
   Lacquaniti F, 2014, BIOMED RES INT, V2014, P0, DOI 10.1155/2014/615854
   Moeller L, 2007, J NEUROL, V254, P813, DOI 10.1007/s00415-006-0440-4
   Morton SM, 2004, NEUROSCIENTIST, V10, P247, DOI 10.1177/1073858404263517
   Mucci V, 2018, FRONT NEUROL, V9, P0, DOI 10.3389/fneur.2018.00042
   Oh SY, 2015, CLIN NEUROPHYSIOL, V126, P180, DOI 10.1016/j.clinph.2014.03.030
   Poline JB, 1997, NEUROIMAGE, V5, P83, DOI 10.1006/nimg.1996.0248
   Popp P, 2018, ANN CLIN TRANSL NEUR, V5, P717, DOI 10.1002/acn3.570
   RAPHAN T, 1979, EXP BRAIN RES, V35, P229
   Raphan T, 2002, EXP BRAIN RES, V145, P1, DOI 10.1007/s00221-002-1067-z
   Saad ZS, 2009, NEUROIMAGE, V44, P839, DOI 10.1016/j.neuroimage.2008.09.037
   Schepermann A, 2019, J NEUROL, V266, P74, DOI 10.1007/s00415-019-09345-6
   Schniepp R, 2014, J NEUROL, V261, P738, DOI 10.1007/s00415-014-7259-1
   Schuck NW, 2016, NEURON, V91, P1402, DOI 10.1016/j.neuron.2016.08.019
   WAESPE W, 1981, EXP BRAIN RES, V43, P349, DOI 10.1007/BF00238377
   WAESPE W, 1985, SCIENCE, V228, P199, DOI 10.1126/science.3871968
   Wawrzynski W, 2016, OCEAN ENG, V126, P92, DOI 10.1016/j.oceaneng.2016.08.026
   Wearne S, 1997, PROG BRAIN RES, V114, P321
   Wearne S, 1998, J NEUROPHYSIOL, V79, P2690, DOI 10.1152/jn.1998.79.5.2690
   Wuehr M, 2017, NEUROLOGY, V88, P284, DOI 10.1212/WNL.0000000000003516
   Yakusheva TA, 2013, J NEUROSCI, V33, P15145, DOI 10.1523/JNEUROSCI.2118-13.2013
NR 47
TC 8
Z9 9
U1 0
U2 4
PU FRONTIERS MEDIA SA
PI LAUSANNE
PA AVENUE DU TRIBUNAL FEDERAL 34, LAUSANNE, CH-1015, SWITZERLAND
SN 1664-2295
EI 
J9 FRONT NEUROL
JI Front. Neurol.
PD JUN 30
PY 2020
VL 11
IS 
BP 
EP 
DI 10.3389/fneur.2020.00585
PG 11
WC Clinical Neurology; Neurosciences
SC Neurosciences & Neurology
GA QD2OY
UT WOS:000615365600001
PM 32695063
DA 2025-12-18
ER

PT J
AU Kaski, D
AF Kaski, Diego
TI Neurological update: dizziness
SO JOURNAL OF NEUROLOGY
LA English
DT Article
DE Dizziness; Vestibular; Small vessel disease cerebral; Vestibular migraine; Persistent postural perceptual dizziness (PPPD)
ID vestibular migraine; vertigo; prophylaxis; leukoaraiosis; flunarizine; venlafaxine; balance; gait
AB The diagnosis and management of vertigo remains a challenge for clinicians, including general neurology. In recent years there have been advances in the understanding of established vestibular syndromes, and the development of treatments for existing vestibular diagnoses. In this 'update' I will review how our understanding of previously "unexplained" dizziness in the elderly is changing, explore novel insights into the pathophysiology of vestibular migraine, and its relationship to the newly coined term 'persistent postural perceptual dizziness', and finally discuss how a simple bedside oculomotor assessment may help identify vestibular presentations of stroke.
C1 [Kaski, Diego] Natl Hosp Neurol & Neurosurg, Dept Neurol, Queen Sq, London WC1N 3BG, England.
   [Kaski, Diego] UCL, Dept Clin & Motor Neurosci, Ctr Vestibular & Behav Neurosci, 33 Queen Sq, London WC1N 3BG, England.
C3 University of London; University College London; UCL Medical School; University College London Hospitals NHS Foundation Trust; National Hospital for Neurology & Neurosurgery; University of London; University College London
RP Kaski, D (corresponding author), Natl Hosp Neurol & Neurosurg, Dept Neurol, Queen Sq, London WC1N 3BG, England.; Kaski, D (corresponding author), UCL, Dept Clin & Motor Neurosci, Ctr Vestibular & Behav Neurosci, 33 Queen Sq, London WC1N 3BG, England.
EM d.kaski@ucl.ac.uk
CR Ahmad H, 2015, J NEUROL SCI, V358, P428, DOI 10.1016/j.jns.2015.09.006
   Baloh RW, 2003, ARCH NEUROL-CHICAGO, V60, P835, DOI 10.1001/archneur.60.6.835
   Bednarczuk NF, 2019, BRAIN, V142, P606, DOI 10.1093/brain/awy355
   Bösner S, 2018, BMC FAM PRACT, V19, P0, DOI 10.1186/s12875-017-0695-0
   Büki B, 2014, J VESTIBUL RES-EQUIL, V24, P415, DOI 10.3233/VES-140535
   Calhoun AH, 2011, HEADACHE, V51, P1388, DOI 10.1111/j.1526-4610.2011.01970.x
   Cannistraro RJ, 2019, NEUROLOGY, V92, P1146, DOI 10.1212/WNL.0000000000007654
   Coebergh JC, 2019, BMJ-BRIT MED J, V366, P0, DOI 10.1136/bmj.l5435
   Cousins S, 2017, ANN CLIN TRANSL NEUR, V4, P340, DOI 10.1002/acn3.386
   Crisan H, 2016, J OTOL RHINOL, V5, P0, DOI 10.4172/2324-8785.1000290
   Demarquay G, 2018, CEPHALALGIA, V38, P1687, DOI 10.1177/0333102417738251
   Dieterich M, 1999, J NEUROL, V246, P883, DOI 10.1007/s004150050478
   Dieterich M, 2017, CURR OPIN NEUROL, V30, P107, DOI 10.1097/WCO.0000000000000417
   Dumitrascu OM, 2017, NEUROLOGIST, V22, P44, DOI 10.1097/NRL.0000000000000106
   Eggers SDZ, 2011, OTOL NEUROTOL, V32, P1144, DOI 10.1097/MAO.0b013e31822a1c67
   Feigin VL, 2017, LANCET NEUROL, V16, P877, DOI 10.1016/S1474-4422(17)30299-5
   FIFE TD, 1993, ANN NEUROL, V34, P694, DOI 10.1002/ana.410340512
   Flook M, 2019, FRONT IMMUNOL, V10, P0, DOI 10.3389/fimmu.2019.01229
   Huang TC, 2020, CEPHALALGIA, V40, P107, DOI 10.1177/0333102419869317
   Jeong SH, 2010, J NEUROL, V257, P905, DOI 10.1007/s00415-009-5435-5
   Kaski D, 2019, PROG BRAIN RES, V248, P225, DOI 10.1016/bs.pbr.2019.04.009
   Kaski D, 2016, BRAIN, V139, P392, DOI 10.1093/brain/awv370
   Kaski D, 2013, NEUROREHAB NEURAL RE, V27, P864, DOI 10.1177/1545968313496328
   Kattah JC, 2009, STROKE, V40, P3504, DOI 10.1161/STROKEAHA.109.551234
   Kheradmand A, 2017, FRONT NEUROL, V8, P0, DOI 10.3389/fneur.2017.00552
   Lepcha A, 2014, EUR ARCH OTO-RHINO-L, V271, P2931, DOI 10.1007/s00405-013-2786-4
   Li V, 2019, BMJ-BRIT MED J, V366, P0, DOI 10.1136/bmj.l4213
   Liu FY, 2017, FRONT NEUROL, V8, P0, DOI 10.3389/fneur.2017.00524
   Neuhauser H, 2001, NEUROLOGY, V56, P436, DOI 10.1212/WNL.56.4.436
   Poggesi A, 2011, CEREBROVASC DIS, V32, P577, DOI 10.1159/000334498
   Polensek SH, 2010, AUDIOL NEURO-OTOL, V15, P241, DOI 10.1159/000255440
   Popkirov S, 2018, CURR TREAT OPTION NE, V20, P0, DOI 10.1007/s11940-018-0535-0
   Popkirov Stoyan, 2018, PRACT NEUROL, V18, P5, DOI 10.1136/practneurol-2017-001809
   Rubin MN, 2014, NEUROSURG FOCUS, V36, P0, DOI 10.3171/2013.11.FOCUS13428
   Salviz M, 2016, LARYNGOSCOPE, V126, P169, DOI 10.1002/lary.25445
   Shin JH, 2014, CEPHALALGIA, V34, P58, DOI 10.1177/0333102413498940
   Staab JP, 2017, J VESTIBUL RES-EQUIL, V27, P191, DOI 10.3233/VES-170622
   Taghdiri F, 2014, SPRINGERPLUS, V3, P0, DOI 10.1186/2193-1801-3-231
   Ulyte A, 2019, EUR ARCH OTO-RHINO-L, V276, P985, DOI 10.1007/s00405-019-05313-y
   von Brevern M, 2016, HAND CLINIC, V137, P301, DOI 10.1016/B978-0-444-63437-5.00022-4
   Wardlaw JM, 2013, LANCET NEUROL, V12, P483, DOI 10.1016/S1474-4422(13)70060-7
   Winnick A, 2018, FRONT NEUROL, V9, P0, DOI 10.3389/fneur.2018.00892
NR 42
TC 17
Z9 26
U1 0
U2 8
PU SPRINGER HEIDELBERG
PI HEIDELBERG
PA TIERGARTENSTRASSE 17, D-69121 HEIDELBERG, GERMANY
SN 0340-5354
EI 1432-1459
J9 J NEUROL
JI J. Neurol.
PD JUN 15
PY 2020
VL 267
IS 6
BP 1864
EP 1869
DI 10.1007/s00415-020-09748-w
PG 6
WC Clinical Neurology
SC Neurosciences & Neurology
GA LX9PO
UT WOS:000540157500037
PM 32130499
DA 2025-12-18
ER

PT J
AU Li, KZ
   Si, LH
   Cui, B
   Ling, X
   Shen, B
   Yang, X
AF Li, Kangzhi
   Si, Lihong
   Cui, Bin
   Ling, Xia
   Shen, Bo
   Yang, Xu
TI Altered spontaneous functional activity of the right precuneus and cuneus in patients with persistent postural-perceptual dizziness
SO BRAIN IMAGING AND BEHAVIOR
LA English
DT Article
DE PPPD; Resting state functional magnetic resonance imaging; Precuneus; Cuneus; Precentral gyrus
ID human vestibular cortex; default mode network; international classification; human brain; base-line; connectivity; neuritis; anatomy; fmri
AB Persistent postural-perceptual dizziness (PPPD) is a functional vestibular disorder, and is the most common cause of chronic vestibular syndrome. However, the pathogenesis of PPPD is currently unclear. This study aimed to analyze the changes of brain spontaneous functional activities in PPPD patients during the resting state, and to explore the underlying pathogenesis of PPPD, particularly the abnormal integration of visual and vestibular information. Ten PPPD patients and 10 healthy controls were enrolled from January to June 2018, and baseline data were collected from all subjects. Videonystagmography (VNG), the vestibular caloric test, the video head impulse test (vHIT) and vestibular evoked myogenic potentials (VEMPs) were measured to exclude peripheral vestibular lesions. Functional MRI (fMRI) was conducted in PPPD patients and healthy controls. The amplitude of low frequency fluctuation (ALFF) and regional homogeneity (ReHo), and functional connectivity were calculated to explore changes in brain spontaneous functional activity during the resting state. Compared with healthy controls, ALFF and ReHo values in the right precuneus and cuneus were significantly lower in PPPD patients (both P < 0.05). Further seed-based functional connectivity analysis showed decreased functional connectivity between precuneus, cuneus and left precentral gyrus (P < 0.05). Our findings suggest that the spontaneous functional activity of cuneus and precuneus in PPPD patients were altered, potentially leading to abnormal integration of visual and vestibular information. Weakened functional connectivity between the precuneus and the precentral gyrus may be associated with aggravated symptoms during upright posture, active or passive movements.
C1 [Li, Kangzhi; Si, Lihong; Ling, Xia; Yang, Xu] Peking Univ, Aerosp Ctr Hosp, Dept Neurol, Aerosp Sch Clin Med, Beijing 100049, Peoples R China.
   [Cui, Bin] Peking Univ, Aerosp Ctr Hosp, Dept Radiol, Aerosp Sch Clin Med, Beijing 100049, Peoples R China.
   [Shen, Bo] Jinzhou Med Univ, Dept Neurol, Affiliated Hosp 1, Jinzhou 121001, Peoples R China.
C3 Peking University; Peking University; Jinzhou Medical University
RP Yang, X (corresponding author), Peking Univ, Aerosp Ctr Hosp, Dept Neurol, Aerosp Sch Clin Med, Beijing 100049, Peoples R China.
EM yangxu2011@163.com
FU Aerospace Center Hospital [YN201802] Funding Source: Medline
CR Bisdorff A, 2009, J VESTIBUL RES-EQUIL, V19, P1, DOI 10.3233/VES-2009-0343
   Bisdorff AR, 2015, NEUROL CLIN, V33, P541, DOI 10.1016/j.ncl.2015.04.010
   Brandt Thomas, 1996, NEUROLOGY, V46, P1515
   BRONSTEIN AM, 1995, J NEUROL NEUROSUR PS, V59, P472, DOI 10.1136/jnnp.59.5.472
   Buckner RL, 2008, ANN NY ACAD SCI, V1124, P1, DOI 10.1196/annals.1440.011
   Cavanna AE, 2006, BRAIN, V129, P564, DOI 10.1093/brain/awl004
   Eulenburg PZ, 2010, ANN NEUROL, V68, P241, DOI 10.1002/ana.22063
   Fortin A, 2002, NEUROREPORT, V13, P895, DOI 10.1097/00001756-200205070-00032
   Fransson P, 2008, NEUROIMAGE, V42, P1178, DOI 10.1016/j.neuroimage.2008.05.059
   Gusnard DA, 2001, P NATL ACAD SCI USA, V98, P4259, DOI 10.1073/pnas.071043098
   Gusnard DA, 2001, NAT REV NEUROSCI, V2, P685, DOI 10.1038/35094500
   Hahn B, 2007, CEREB CORTEX, V17, P1664, DOI 10.1093/cercor/bhl075
   Helmchen C, 2014, BRAIN STRUCT FUNCT, V219, P1889, DOI 10.1007/s00429-013-0608-5
   Helmchen C, 2011, J NEUROL NEUROSUR PS, V82, P309, DOI 10.1136/jnnp.2010.204925
   Helmchen C, 2009, ANN NY ACAD SCI, V1164, P104, DOI 10.1111/j.1749-6632.2008.03745.x
   Hong SK, 2014, RESTOR NEUROL NEUROS, V32, P663, DOI 10.3233/RNN-140405
   Indovina I, 2015, FRONT BEHAV NEUROSCI, V9, P0, DOI 10.3389/fnbeh.2015.00334
   Jacob RG, 2009, J NEUROL NEUROSUR PS, V80, P74, DOI 10.1136/jnnp.2007.136432
   JACOBSON GP, 1990, ARCH OTOLARYNGOL, V116, P424
   Kahane P, 2003, ANN NEUROL, V54, P615, DOI 10.1002/ana.10726
   Klingner CM, 2013, BEHAV BRAIN RES, V236, P194, DOI 10.1016/j.bbr.2012.08.049
   Lee JO, 2018, HUM BRAIN MAPP, V39, P3340, DOI 10.1002/hbm.24080
   Leichnetz GR, 2001, ANAT RECORD, V263, P215, DOI 10.1002/ar.1082
   Lopez C, 2012, NEUROSCIENCE, V212, P159, DOI 10.1016/j.neuroscience.2012.03.028
   Riccelli R, 2017, FRONT NEUROL, V8, P0, DOI 10.3389/fneur.2017.00529
   Schniepp R, 2014, J NEUROL, V261, P738, DOI 10.1007/s00415-014-7259-1
   Staab JP, 2017, J VESTIBUL RES-EQUIL, V27, P191, DOI 10.3233/VES-170622
   Staab JP, 2004, LARYNGOSCOPE, V114, P1637, DOI 10.1097/00005537-200409000-00025
   Van Ombergen A, 2017, NEUROIMAGE-CLIN, V14, P538, DOI 10.1016/j.nicl.2017.02.020
   Waberski TD, 2008, NEUROPSYCHOLOGIA, V46, P1201, DOI 10.1016/j.neuropsychologia.2007.10.024
   Wise SP, 1997, ANNU REV NEUROSCI, V20, P25, DOI 10.1146/annurev.neuro.20.1.25
   Wuehr M, 2013, J NEUROL, V260, P1314, DOI 10.1007/s00415-012-6797-7
   Xia MR, 2013, PLOS ONE, V8, P0, DOI 10.1371/journal.pone.0068910
   Yan CG, 2010, FRONT SYST NEUROSCI, V4, P0, DOI 10.3389/fnsys.2010.00013
   Zang YF, 2004, NEUROIMAGE, V22, P394, DOI 10.1016/j.neuroimage.2003.12.030
   Zang YF, 2007, BRAIN DEV-JPN, V29, P83, DOI 10.1016/j.braindev.2006.07.002
   Zhu XL, 2012, BIOL PSYCHIAT, V71, P611, DOI 10.1016/j.biopsych.2011.10.035
NR 37
TC 35
Z9 46
U1 4
U2 19
PU SPRINGER
PI NEW YORK
PA ONE NEW YORK PLAZA, SUITE 4600, NEW YORK, NY, UNITED STATES
SN 1931-7557
EI 1931-7565
J9 BRAIN IMAGING BEHAV
JI Brain Imaging Behav.
PD DEC 15
PY 2020
VL 14
IS 6
BP 2176
EP 2186
DI 10.1007/s11682-019-00168-7
PG 11
WC Neuroimaging
SC Neurosciences & Neurology
GA OO1HQ
UT WOS:000587138100009
PM 31313022
DA 2025-12-18
ER

PT J
AU Axer, H
   Finn, S
   Wassermann, A
   Guntinas-Lichius, O
   Klingner, CM
   Witte, OW
AF Axer, Hubertus
   Finn, Sigrid
   Wassermann, Alexander
   Guntinas-Lichius, Orlando
   Klingner, Carsten M.
   Witte, Otto W.
TI Multimodal treatment of persistent postural-perceptual dizziness
SO BRAIN AND BEHAVIOR
LA English
DT Article
DE cognitive-behavioral therapy; functional dizziness; multimodal treatment; persistent postural-perceptual dizziness; vestibular rehabilitation
ID cognitive-behavioral therapy; chronic subjective dizziness; follow-up; vertigo; anxiety; depression; disorders; symptoms; trial
AB Background Persistent postural-perceptual dizziness (PPPD) is a chronic disorder with fluctuating symptoms of dizziness, unsteadiness, or vertigo for at least three months. Its pathophysiological mechanisms give theoretical support for the use of multimodal treatment. However, there are different therapeutic programs and principles available, and their clinical effectiveness remains elusive. Methods A database of patients who participated in a day care multimodal treatment program was analyzed regarding the therapeutic effects on PPPD. Vertigo Severity Scale (VSS) and Hospital Anxiety and Depression Scale (HADS) were assessed before and 6 months after therapy. Results Of a total of 657 patients treated with a tertiary care multimodal treatment program, 46.4% met the criteria for PPPD. PPPD patients were younger than patients with somatic diagnoses and complained more distress due to dizziness. 63.6% completed the follow-up questionnaire. All patients showed significant changes in VSS and HADS anxiety, but the PPPD patients generally showed a tendency to improve more than the patients with somatic diagnoses. The change in the autonomic-anxiety subscore of VSS only reached statistical significance when comparing PPPD with somatic diagnoses (p = .002). Conclusions Therapeutic principles comprise cognitive-behavioral therapy, vestibular rehabilitation exercises, and serotonergic medication. However, large-scale, randomized, controlled trials are still missing. Follow-up observations after multimodal interdisciplinary therapy reveal an improvement in symptoms in most patients with chronic dizziness. The study was not designed to detect diagnosis-specific effects, but patients with PPPD and patients with other vestibular disorders benefit from multimodal therapies.
C1 [Axer, Hubertus; Finn, Sigrid; Wassermann, Alexander; Klingner, Carsten M.; Witte, Otto W.] Jena Univ Hosp, Dept Neurol, Ctr Vertigo & Dizziness, Jena, Germany.
   [Guntinas-Lichius, Orlando] Jena Univ Hosp, Dept Otorhinolaryngol, Jena, Germany.
   [Klingner, Carsten M.] Jena Univ Hosp, Biomagnet Ctr, Jena, Germany.
C3 Friedrich Schiller University of Jena; Friedrich Schiller University of Jena; Friedrich Schiller University of Jena
RP Axer, H (corresponding author), Jena Univ Hosp, Dept Neurol, Klinikum 1, D-07747 Jena, Germany.
EM hubertus.axer@med.uni-jena.de
FU ProjektDEAL
CR ANDERSSON E, 1993, SOC BEHAV PERSONAL, V21, P197, DOI 10.2224/sbp.1993.21.3.197
   Andersson G, 2006, BEHAV RES THER, V44, P1265, DOI 10.1016/j.brat.2005.09.008
   Chiarella G, 2016, J VESTIBUL RES-EQUIL, V26, P403, DOI 10.3233/VES-160590
   Dieterich M, 2017, CURR OPIN NEUROL, V30, P107, DOI 10.1097/WCO.0000000000000417
   Dietzek M, 2018, FRONT AGING NEUROSCI, V10, P0, DOI 10.3389/fnagi.2018.00345
   Edelman S, 2012, AM J OTOLARYNG, V33, P395, DOI 10.1016/j.amjoto.2011.10.009
   Eren OE, 2018, J NEUROL, V265, P63, DOI 10.1007/s00415-018-8894-8
   Hofmann SG, 2012, COGNITIVE THER RES, V36, P427, DOI 10.1007/s10608-012-9476-1
   Holmberg J, 2006, J NEUROL, V253, P500, DOI 10.1007/s00415-005-0050-6
   Holmberg J, 2007, J NEUROL, V254, P1189, DOI 10.1007/s00415-007-0499-6
   Horii A, 2007, J VESTIBUL RES-EQUIL, V17, P1
   Kondo M, 2015, HEALTH QUAL LIFE OUT, V13, P0, DOI 10.1186/s12955-015-0207-7
   Kundakci Burak, 2018, F1000RES, V7, P276, DOI 10.12688/f1000research.14089.1
   Lahmann C, 2015, J NEUROL NEUROSUR PS, V86, P302, DOI 10.1136/jnnp-2014-307601
   Li KZ, 2020, NEUROIMAGE-CLIN, V26, P0, DOI 10.1016/j.nicl.2020.102216
   Limburg K, 2019, PSYCHOL PSYCHOTHER-T, V92, P57, DOI 10.1111/papt.12177
   McDonnell MN, 2015, COCHRANE DB SYST REV, V0, P0, DOI DOI 10.1002/14651858.CD005397.pub4
   Nada EH, 2019, ANN OTO RHINOL LARYN, V128, P323, DOI 10.1177/0003489418823017
   Obermann M, 2015, J NEUROL, V262, P2083, DOI 10.1007/s00415-015-7803-7
   Popkirov S, 2018, CURR TREAT OPTION NE, V20, P0, DOI 10.1007/s11940-018-0535-0
   Popkirov Stoyan, 2018, PRACT NEUROL, V18, P5, DOI 10.1136/practneurol-2017-001809
   Schmid G, 2011, J NEUROL NEUROSUR PS, V82, P601, DOI 10.1136/jnnp.2010.237388
   Seemungal Barry M, 2018, PRACT NEUROL, V18, P3, DOI 10.1136/practneurol-2017-001817
   Staab JP, 2016, HAND CLINIC, V137, P341, DOI 10.1016/B978-0-444-63437-5.00024-8
   Staab JP, 2020, SEMIN NEUROL, V40, P130, DOI 10.1055/s-0039-3402736
   Staab JP, 2017, J VESTIBUL RES-EQUIL, V27, P191, DOI 10.3233/VES-170622
   Staab JP, 2005, ARCH OTOLARYNGOL, V131, P675, DOI 10.1001/archotol.131.8.675
   Staab JP, 2004, LARYNGOSCOPE, V114, P1637, DOI 10.1097/00005537-200409000-00025
   Staibano P, 2019, J OTOLARYNGOL-HEAD N, V48, P0, DOI 10.1186/s40463-019-0336-9
   Thompson KJ, 2015, J VESTIBUL RES-EQUIL, V25, P97, DOI 10.3233/VES-150551
   YARDLEY L, 1992, J PSYCHOSOM RES, V36, P731, DOI 10.1016/0022-3999(92)90131-K
   Yu YC, 2018, BIOMED RES INT, V2018, P0, DOI 10.1155/2018/8518631
NR 32
TC 43
Z9 66
U1 0
U2 17
PU WILEY
PI HOBOKEN
PA 111 RIVER ST, HOBOKEN, NJ 07030 USA
SN 2162-3279
EI 
J9 BRAIN BEHAV
JI Brain Behav.
PD DEC 15
PY 2020
VL 10
IS 12
BP 
EP 
DI 10.1002/brb3.1864
EA SEP 2020
PG 10
WC Behavioral Sciences; Neurosciences
SC Behavioral Sciences; Neurosciences & Neurology
GA PL3RK
UT WOS:000573210800001
PM 32989916
DA 2025-12-18
ER

PT J
AU Adamec, I
   Measki, SJ
   Skoric, MK
   Jazic, K
   Crnosija, L
   Milivojevic, I
   Habek, M
AF Adamec, Ivan
   Measki, Snjezana Juren
   Skoric, Magdalena Krbot
   Jazic, Katharina
   Crnosija, Luka
   Milivojevic, Iva
   Habek, Mario
TI Persistent postural-perceptual dizziness: Clinical and neurophysiological study
SO JOURNAL OF CLINICAL NEUROSCIENCE
LA English
DT Article
DE Persistent postural-perceptual dizziness; Vertigo; Neurophysiology
ID evoked myogenic potentials
AB The aim of this study was to evaluate clinical and neurophysiological characteristics of Persistent postural-perceptual dizziness (PPPD) in a tertiary vertigo clinic. This was a cross-sectional study that included consecutive patients examined in the Vertigo clinic of the University Hospital Center Zagreb, Croatia. The following data were extracted from the electronic hospital records: age, sex, the duration of symptoms, initial trigger event, results of the caloric testing, video head impulse test (vHIT) for all six semicircular canals and ocular and cervical vestibular evoked myogenic potentials (oVEMP and cVEMP). During the study period 147 consecutive patients with dizziness were examined and 28 (19%) were diagnosed with PPPD, 68% of them were women and the mean age was 59.5 +/- 15 years. The median duration of symptoms was 23 months. The most common initial event was vestibular neuritis in 39.3% of patients, followed by benign paroxysmal positional vertigo in 10.7% of patients. Caloric testing was performed in 25 patients. It revealed six cases of unilateral canal paresis. vHIT was performed in 24 patients. There were 13 pathological responses with three cases of lateral canal dysfunction, two cases of posterior, one case of anterior and seven cases of multiple canals affection. VEMP was performed in 23 patients. There were five isolated oVEMP pathologies, one isolated cVEMP pathology and 11 findings of a combined oVEMP and cVEMP pathology. This study provides clinical and neurophysiological data on PPPD and indicates the utility of complete neurophysiological assessment of vestibular function in this group of patients. (C) 2020 Elsevier Ltd. All rights reserved.
C1 [Adamec, Ivan; Measki, Snjezana Juren; Skoric, Magdalena Krbot; Crnosija, Luka; Habek, Mario] Univ Hosp Ctr Zagreb, Dept Neurol, Kispaticeva 12, HR-10000 Zagreb, Croatia.
   [Skoric, Magdalena Krbot] Univ Zagreb, Fac Elect Engn & Comp, Zagreb, Croatia.
   [Jazic, Katharina; Habek, Mario] Univ Zagreb, Sch Med, Zagreb, Croatia.
   [Milivojevic, Iva] Special Hosp Med Rehabil Krapinske Toplice, Dept Phys Med & Rehabil, Krapinske Toplice, Croatia.
C3 University of Zagreb; University of Zagreb Hospital; University of Zagreb; University of Zagreb
RP Adamec, I (corresponding author), Univ Hosp Ctr Zagreb, Dept Neurol, Kispaticeva 12, HR-10000 Zagreb, Croatia.
EM iadamec@kbc-zagreb.hr
CR Adamec I, 2014, J NEUROL SCI, V347, P224, DOI 10.1016/j.jns.2014.10.001
   Brandt T, 2013, PROCEEDINGS OF THE 9TH EUROPEAN CONFERENCE ON MANAGEMENT LEADERSHIP AND GOVERNANCE, V0, P1
   Chimirri S, 2013, J PHARMACOL PHARMACO, V4, PS104, DOI 10.4103/0976-500X.120969
   Curthoys IS, 2014, BALANCE FUNCTION ASS, V0, P391
   JONGKEES L B, 1962, PRACT OTORHINOLARYNGOL (BASEL), V24, P65
   Lee JO, 2018, HUM BRAIN MAPP, V39, P3340, DOI 10.1002/hbm.24080
   MacDougall HG, 2009, NEUROLOGY, V73, P1134, DOI 10.1212/WNL.0b013e3181bacf85
   Bittar RSM, 2015, BRAZ J OTORHINOLAR, V81, P276, DOI 10.1016/j.bjorl.2014.08.012
   Papathanasiou ES, 2014, CLIN NEUROPHYSIOL, V125, P658, DOI 10.1016/j.clinph.2013.11.042
   Piker EG, 2015, OTOL NEUROTOL, V36, P1238, DOI 10.1097/MAO.0000000000000793
   Popkirov Stoyan, 2018, PRACT NEUROL, V18, P5, DOI 10.1136/practneurol-2017-001809
   Rosengren SM, 2010, CLIN NEUROPHYSIOL, V121, P636, DOI 10.1016/j.clinph.2009.10.016
   Staab JP, 2017, J VESTIBUL RES-EQUIL, V27, P191, DOI 10.3233/VES-170622
   Staibano P, 2019, J OTOLARYNGOL-HEAD N, V48, P0, DOI 10.1186/s40463-019-0336-9
   Strupp M, 2016, HAND CLINIC, V137, P235, DOI 10.1016/B978-0-444-63437-5.00017-0
   van de Berg R, 2018, CURR OPIN NEUROL, V31, P111, DOI 10.1097/WCO.0000000000000526
   Yan ZH, 2017, INT J AUDIOL, V56, P33, DOI 10.1080/14992027.2016.1211763
NR 17
TC 35
Z9 39
U1 0
U2 14
PU ELSEVIER SCI LTD
PI OXFORD
PA THE BOULEVARD, LANGFORD LANE, KIDLINGTON, OXFORD OX5 1GB, OXON, ENGLAND
SN 0967-5868
EI 1532-2653
J9 J CLIN NEUROSCI
JI J. Clin. Neurosci.
PD FEB 15
PY 2020
VL 72
IS 
BP 26
EP 30
DI 10.1016/j.jocn.2020.01.043
PG 5
WC Clinical Neurology; Neurosciences
SC Neurosciences & Neurology
GA KR5NG
UT WOS:000517664500005
PM 31948878
DA 2025-12-18
ER

PT J
AU Li, KZ
   Si, LH
   Cui, B
   Ling, X
   Shen, B
   Yang, X
AF Li, Kangzhi
   Si, Lihong
   Cui, Bin
   Ling, Xia
   Shen, Bo
   Yang, Xu
TI Altered intra- and inter-network functional connectivity in patients with persistent postural-perceptual dizziness
SO NEUROIMAGE-CLINICAL
LA English
DT Article
DE Persistent postural-perceptual dizziness; Resting state functional magnetic resonance imaging; Independent component analysis; Visual network; Functional connectivity
ID audiovisual integration; precuneus; architecture; anatomy
AB Background: Persistent postural-perceptual dizziness (PPPD) is a functional vestibular disorder characterized by persistent dizziness, unsteadiness, and non-spinning vertigo. It is the most common cause of chronic vestibular syndrome, but its pathogenesis is currently unclear. Recent studies have indicated that sensory integration may be altered in PPPD patients. Objective: Using independent component analysis (ICA) combined with seed-based functional connectivity analysis, we aimed to analyze changes in brain network functional connectivity (FC) in PPPD patients during the resting state and to explore the underlying pathogenesis of PPPD, particularly the abnormal integration of multiple sensations. Methods: Study subjects included 12 PPPD patients and 12 healthy controls and were recruited from January to August 2018. Detailed medical data were collected from all participants. Vestibular function, neurological and medical examinations were conducted to exclude other diseases associated with chronic dizziness. Functional MRI was performed on all subjects. ICA and seed-based functional connectivity analysis were performed to examine changes in intra- and inter-network FC in PPPD patients. Results: In total, 13 independent components were identified using ICA. Compared with healthy controls, PPPD patients showed decreased intra-network FC in the right precuneus within the posterior default mode network. Moreover, seed-based functional connectivity analysis showed decreased intra-network FC between the right precuneus and the bilateral precuneus and left premotor cortex, and enhanced FC between the right precuneus and bilateral corpus callosum. With respect to the inter-network, FC in PPPD patients was increased between the occipital pole visual network and auditory, sensorimotor networks, as well as the lateral visual and auditory networks. Additional analyses showed that FC changes were negatively correlated with dizziness handicap inventory functional scores. Conclusion: In PPPD patients, dysfunction in the precuneus may cause abnormalities in external environment monitoring and in posture and movement regulation. Compensatory strategies may then be adopted to maintain balance. At the local level, information exchange between the two cerebral hemispheres is enhanced via the corpus callosum. At the whole brain level, through enhancement of functional activities of the visual network, the integration of multiple sensations and the regulation of posture and movement are primarily driven by visual information.
C1 [Li, Kangzhi; Si, Lihong; Cui, Bin; Ling, Xia; Shen, Bo; Yang, Xu] Peking Univ, Aerosp Sch Clin Med, Beijing 100049, Peoples R China.
C3 Peking University
RP Yang, X (corresponding author), Peking Univ, Aerosp Sch Clin Med, Beijing 100049, Peoples R China.
EM yangxu2011@163.com
FU Aerospace Center Hospital [YN201912]
CR Adams WJ, 2016, PLOS COMPUT BIOL, V12, P0, DOI 10.1371/journal.pcbi.1004865
   Bronstein AM, 2016, HAND CLINIC, V137, P57, DOI 10.1016/B978-0-444-63437-5.00004-2
   Buckner RL, 2008, ANN NY ACAD SCI, V1124, P1, DOI 10.1196/annals.1440.011
   Cavanna AE, 2006, BRAIN, V129, P564, DOI 10.1093/brain/awl004
   Fransson P, 2008, NEUROIMAGE, V42, P1178, DOI 10.1016/j.neuroimage.2008.05.059
   HOPTMAN MJ, 1994, PSYCHOL BULL, V116, P195, DOI 10.1037/0033-2909.116.2.195
   Hoshi E, 2007, CURR OPIN NEUROBIOL, V17, P234, DOI 10.1016/j.conb.2007.02.003
   Indovina I, 2015, FRONT BEHAV NEUROSCI, V9, P0, DOI 10.3389/fnbeh.2015.00334
   Jaekl P, 2014, EXP BRAIN RES, V232, P1631, DOI 10.1007/s00221-014-3927-8
   Kaposvári P, 2015, BRAIN RES, V1624, P71, DOI 10.1016/j.brainres.2015.06.036
   Klingner CM, 2013, BEHAV BRAIN RES, V236, P194, DOI 10.1016/j.bbr.2012.08.049
   Lee JO, 2018, HUM BRAIN MAPP, V39, P3340, DOI 10.1002/hbm.24080
   Li KZ, 2020, BRAIN IMAGING BEHAV, V14, P2176, DOI 10.1007/s11682-019-00168-7
   Liu F, 2017, HUM BRAIN MAPP, V38, P957, DOI 10.1002/hbm.23430
   Liu F, 2015, BRAIN STRUCT FUNCT, V220, P101, DOI 10.1007/s00429-013-0641-4
   Margulies DS, 2009, P NATL ACAD SCI USA, V106, P20069, DOI 10.1073/pnas.0905314106
   Bittar RSM, 2015, BRAZ J OTORHINOLAR, V81, P276, DOI 10.1016/j.bjorl.2014.08.012
   Odegaard B, 2015, PLOS COMPUT BIOL, V11, P0, DOI 10.1371/journal.pcbi.1004649
   Oh SY, 2018, NEUROIMAGE, V176, P354, DOI 10.1016/j.neuroimage.2018.04.057
   Perlbarg V, 2008, INT J BIOMED IMAGING, V2008, P0, DOI 10.1155/2008/218519
   Shadmehr R, 2017, J NEUROPHYSIOL, V117, P1431, DOI 10.1152/jn.00840.2016
   Smith SM, 2009, P NATL ACAD SCI USA, V106, P13040, DOI 10.1073/pnas.0905267106
   Söhsten E, 2016, J VESTIBUL RES-EQUIL, V26, P319, DOI 10.3233/VES-160583
   Staab JP, 2017, J VESTIBUL RES-EQUIL, V27, P191, DOI 10.3233/VES-170622
   Stark DE, 2008, J NEUROSCI, V28, P13754, DOI 10.1523/JNEUROSCI.4544-08.2008
   Takakusaki K, 2017, J MOV DISORD, V10, P1
   Utevsky AV, 2014, J NEUROSCI, V34, P932, DOI 10.1523/JNEUROSCI.4227-13.2014
   Van Ombergen A, 2017, NEUROIMAGE-CLIN, V14, P538, DOI 10.1016/j.nicl.2017.02.020
   Wada Y, 2003, INT J PSYCHOPHYSIOL, V50, P117, DOI 10.1016/S0167-8760(03)00128-4
NR 29
TC 38
Z9 50
U1 2
U2 23
PU ELSEVIER SCI LTD
PI OXFORD
PA THE BOULEVARD, LANGFORD LANE, KIDLINGTON, OXFORD OX5 1GB, OXON, ENGLAND
SN 2213-1582
EI 
J9 NEUROIMAGE-CLIN
JI NeuroImage-Clin.
PD JUN 15
PY 2020
VL 26
IS 
BP 
EP 
DI 10.1016/j.nicl.2020.102216
PG 9
WC Neuroimaging
SC Neurosciences & Neurology
GA LN7YO
UT WOS:000533149400034
PM 32097864
DA 2025-12-18
ER

PT J
AU Powell, G
   Derry-Sumner, H
   Rajenderkumar, D
   Rushton, SK
   Sumner, P
AF Powell, Georgina
   Derry-Sumner, Hannah
   Rajenderkumar, Deepak
   Rushton, Simon K.
   Sumner, Petroc
TI Persistent postural perceptual dizziness is on a spectrum in the general population
SO NEUROLOGY
LA English
DT Article
ID visual vertigo; anxiety; space; questionnaire; orientation; discomfort; neuritis; motion
AB Objective To examine the idea that symptoms of persistent postural perceptual dizziness (PPPD) are more common than previously assumed and lie on a spectrum in the general population, thus challenging current theories that PPPD is only a consequence of a vestibular insult. Methods We collected 2 common clinical questionnaires of PPPD (Visual Vertigo Analogue Scale [VVAS] and Situational Characteristics Questionnaire [SCQ]) in 4 cohorts: community research volunteers (n = 1941 for VVAS, n = 1,474 for SCQ); paid online participants (n = 190 for VVAS, n = 125 for SCQ); students (n = 204, VVAS only); and patients diagnosed with PPPD (n = 25). Results We found that around 9%, 4%, and 11%, respectively, of the 3 nonclinical cohorts scored above the 25th percentile patient score on 1 PPPD measure (VVAS) and 49% and 54% scored above the 25th percentile patient score on the other measure (SCQ). Scores correlated negatively with age (counter to expectation). As expected, scores correlated with migraine in 2 populations, but this only explained a small part of the variance, suggesting that migraine is not the major factor underlying the spectrum of PPPD symptoms in the general population. Conclusion We found high levels of PPPD symptoms in nonclinical populations, suggesting that PPPD is a spectrum that preexists in the population, rather than only being a consequence of vestibular insult. Atypical visuo-vestibular processing predisposes some individuals to visually induced dizziness, which is then exacerbated should vestibular insult (or more generalized insult) occur.
C1 [Powell, Georgina; Rushton, Simon K.; Sumner, Petroc] Cardiff Univ, Sch Psychol, Cardiff, Wales.
   [Derry-Sumner, Hannah; Rajenderkumar, Deepak] Univ Hosp Wales, Cardiff, Wales.
C3 Cardiff University; Cardiff University
RP Powell, G (corresponding author), Cardiff Univ, Sch Psychol, Cardiff, Wales.
EM Powellg7@cardiff.ac.uk
FU Wellcome [104943/Z/14/Z]; Cardiff University ISSF [097824/Z/11/Z]; Wellcome; Wellcome Trust [097824/Z/11/Z] Funding Source: Wellcome Trust; Wellcome Trust [104943/Z/14/Z] Funding Source: researchfish
CR Agathos CP, 2015, AGE, V37, P0, DOI 10.1007/s11357-015-9805-x
   BRANDT T, 1986, MUNCHEN MED WOCHEN, V128, P247
   Brandt Thomas, 1996, NEUROLOGY, V46, P1515
   BRONSTEIN AM, 1995, J NEUROL NEUROSUR PS, V59, P472, DOI 10.1136/jnnp.59.5.472
   Cousins SAO, 2014, PLOS ONE, V9, P0, DOI 10.1371/journal.pone.0103367
   Cousins S, 2017, ANN CLIN TRANSL NEUR, V4, P340, DOI 10.1002/acn3.386
   Dannenbaum E, 2011, J VESTIBUL RES-EQUIL, V21, P153, DOI 10.3233/VES-2011-0412
   Dieterich M, 2016, HAND CLINIC, V139, P447, DOI 10.1016/B978-0-12-801772-2.00037-0
   Dieterich M, 2017, CURR OPIN NEUROL, V30, P107, DOI 10.1097/WCO.0000000000000417
   Godemann F, 2005, J PSYCHIATR RES, V39, P529, DOI 10.1016/j.jpsychires.2004.12.006
   Guerraz M, 2001, BRAIN, V124, P1646, DOI 10.1093/brain/124.8.1646
   Hedge C, 2018, BEHAV RES METHODS, V50, P1166, DOI 10.3758/s13428-017-0935-1
   Heinrichs N, 2007, PSYCHOSOM MED, V69, P700, DOI 10.1097/PSY.0b013e318151a4dd
   Hoppes CW, 2018, NEUROIMAGE-CLIN, V20, P655, DOI 10.1016/j.nicl.2018.08.034
   Hunter MC, 2001, GAIT POSTURE, V13, P41, DOI 10.1016/S0966-6362(00)00089-8
   Jacob RG, 2009, J NEUROL NEUROSUR PS, V80, P74, DOI 10.1136/jnnp.2007.136432
   JACOB RG, 1993, J PSYCHOPATHOL BEHAV, V15, P299, DOI 10.1007/BF00965035
   Jacob RG, 1989, J ANXIETY DISORD, V3, P117, DOI 10.1016/0887-6185(89)90006-6
   Láinez MJA, 2005, HEADACHE, V45, P1328, DOI 10.1111/j.1526-4610.2005.00265.x
   Lee JO, 2018, HUM BRAIN MAPP, V39, P3340, DOI 10.1002/hbm.24080
   McCabe BF, 1975, VESTIBULAR SYSTEM, V0, P299
   Nazareth I, 1999, FAM PRACT, V16, P616, DOI 10.1093/fampra/16.6.616
   Pollak L, 2015, BRAIN BEHAV, V5, P0, DOI 10.1002/brb3.402
   Popkirov Stoyan, 2018, PRACT NEUROL, V18, P5, DOI 10.1136/practneurol-2017-001809
   Schniepp R, 2014, J NEUROL, V261, P738, DOI 10.1007/s00415-014-7259-1
   SCHWARTZ DW, 1967, PERCEPT MOTOR SKILL, V24, P495, DOI 10.2466/pms.1967.24.2.495
   Staab JP, 2007, ARCH OTOLARYNGOL, V133, P170, DOI 10.1001/archotol.133.2.170
   Staab JP, 2017, J VESTIBUL RES-EQUIL, V27, P191, DOI 10.3233/VES-170622
   Staab JP, 2014, J PSYCHOSOM RES, V76, P80, DOI 10.1016/j.jpsychores.2013.11.008
   Staab JP, 2003, LARYNGOSCOPE, V113, P1714, DOI 10.1097/00005537-200310000-00010
   Strupp M, 2003, NERVENARZT, V74, P911, DOI 10.1007/s00115-003-1567-5
   Van Ombergen A, 2017, NEUROIMAGE-CLIN, V14, P538, DOI 10.1016/j.nicl.2017.02.020
   WITKIN HA, 1959, SCI AM, V200, P50, DOI 10.1038/scientificamerican0259-50
   WITKIN HA, 1948, J EXP PSYCHOL, V38, P603, DOI 10.1037/h0055372
   Wurthmann S, 2017, J PSYCHOSOM RES, V103, P95, DOI 10.1016/j.jpsychores.2017.10.007
   ZIGMOND AS, 1983, ACTA PSYCHIAT SCAND, V67, P361, DOI 10.1111/j.1600-0447.1983.tb09716.x
NR 36
TC 43
Z9 58
U1 0
U2 8
PU LIPPINCOTT WILLIAMS & WILKINS
PI PHILADELPHIA
PA TWO COMMERCE SQ, 2001 MARKET ST, PHILADELPHIA, PA 19103 USA
SN 0028-3878
EI 1526-632X
J9 NEUROLOGY
JI Neurology
PD MAY 5
PY 2020
VL 94
IS 18
BP E1929
EP E1938
DI 10.1212/WNL.0000000000009373
PG 10
WC Clinical Neurology
SC Neurosciences & Neurology
GA MA5NE
UT WOS:000541958900007
PM 32300064
DA 2025-12-18
ER
