# Supplementary material for: Evolution of Research on Persistent Postural-Perceptual Dizziness: A Bibliometric and Visualization Analysis from 1994 to 2025
Source: Audiol Res. 2026 Apr 1;16(2):52. doi: 10.3390/audiolres16020052 (PMC13113745; doi:10.3390/audiolres16020052)
Supplement: Supplementary file 1 [file audiolres-16-00052-s001.zip › results/output/download2021u35.txt]

PT J
AU Im, JJ
   Na, S
   Jeong, H
   Chung, YA
AF Im, Jooyeon Jamie
   Na, Seunghee
   Jeong, Hyeonseok
   Chung, Yong-An
TI A Review of Neuroimaging Studies in Persistent Postural-Perceptual Dizziness (PPPD)
SO NUCLEAR MEDICINE AND MOLECULAR IMAGING
LA English
DT Review
DE Persistent postural-perceptual dizziness; Functional dizziness; Neuroimaging; Magnetic resonance imaging; Single photon emission computed tomography
ID human vestibular cortex; human brain; neuritis; vertigo; fmri
AB Persistent postural-perceptual dizziness (PPPD) is a functional vestibular disease characterized by persistent dizziness, unsteadiness, and/or non-spinning vertigo, and is the most common vestibular syndrome in young adults. A stiffened postural control strategy, shift to reliance on visual over vestibular information, and hypervigilance to the environment have been suggested as possible pathophysiological mechanisms of PPPD. However, the exact mechanisms remain unclear. Recently, neuroimaging studies using magnetic resonance imaging and single photon emission computed tomography have provided pivotal insights into the pathophysiology of PPPD. The aim of this review was to evaluate and summarize the existing data on neuroimaging studies in PPPD. In summary, these studies fairly consistently reported decreased brain structure, function, and connectivity among the areas involved in multisensory vestibular processing and spatial cognition, and increased function and connectivity in the visual processing areas in patients with PPPD. The detected brain changes might reflect maladaptive and compensatory mechanisms including dysfunctional integration of multisensory vestibular information and visual dependence. Notably, various factors including personality traits (i.e., neuroticism), psychiatric comorbidities (i.e., anxiety and depression), and triggering factors (i.e., peripheral vestibular lesions) seem to modulate brain functional activity and connectivity patterns, possibly accounting for some differences across the results. Future studies should carefully control for these confounding effects in order to draw firm conclusions.
C1 [Im, Jooyeon Jamie; Na, Seunghee] Catholic Univ Korea, Coll Med, Incheon St Marys Hosp, Dept Neurol, Seoul, South Korea.
   [Jeong, Hyeonseok; Chung, Yong-An] Catholic Univ Korea, Coll Med, Incheon St Marys Hosp, Dept Nucl Med, Seoul, South Korea.
   [Chung, Yong-An] Catholic Univ Korea, Coll Med, Incheon St Marys Hosp, Dept Radiol, Seoul, South Korea.
C3 Catholic University of Korea; Catholic University of Korea; Catholic University of Korea
RP Chung, YA (corresponding author), Catholic Univ Korea, Coll Med, Incheon St Marys Hosp, Dept Nucl Med, Seoul, South Korea.; Chung, YA (corresponding author), Catholic Univ Korea, Coll Med, Incheon St Marys Hosp, Dept Radiol, Seoul, South Korea.
EM nm@catholic.ac.kr
FU Basic Science Research Program through the National Research Foundation of Korea (NRF) - Ministry of Science and ICT [2018R1A6A3A11041118]
CR Alessandrini M, 2009, EUR ARCH OTO-RHINO-L, V266, P1547, DOI 10.1007/s00405-009-0953-4
   Bense S, 2004, ANN NEUROL, V56, P624, DOI 10.1002/ana.20244
   Brandt T, 1999, ANN NY ACAD SCI, V871, P293, DOI 10.1111/j.1749-6632.1999.tb09193.x
   Brandt Thomas, 1996, NEUROLOGY, V46, P1515
   BRONSTEIN AM, 1995, J NEUROL NEUROSUR PS, V59, P472, DOI 10.1136/jnnp.59.5.472
   Cavanna AE, 2006, BRAIN, V129, P564, DOI 10.1093/brain/awl004
   Dieterich M, 2017, CURR OPIN NEUROL, V30, P107, DOI 10.1097/WCO.0000000000000417
   Eickhoff SB, 2006, HUM BRAIN MAPP, V27, P611, DOI 10.1002/hbm.20205
   Eulenburg PZ, 2010, ANN NEUROL, V68, P241, DOI 10.1002/ana.22063
   Fasold O, 2002, NEUROIMAGE, V17, P1384, DOI 10.1006/nimg.2002.1241
   Fortin A, 2002, NEUROREPORT, V13, P895, DOI 10.1097/00001756-200205070-00032
   Gu XS, 2013, J COMP NEUROL, V521, P3371, DOI 10.1002/cne.23368
   Helmchen C, 2014, BRAIN STRUCT FUNCT, V219, P1889, DOI 10.1007/s00429-013-0608-5
   Helmchen C, 2009, ANN NY ACAD SCI, V1164, P104, DOI 10.1111/j.1749-6632.2008.03745.x
   Indovina I, 2015, FRONT BEHAV NEUROSCI, V9, P0, DOI 10.3389/fnbeh.2015.00334
   JACOB RG, 1993, J PSYCHOPATHOL BEHAV, V15, P299, DOI 10.1007/BF00965035
   Jacob RG, 1989, J ANXIETY DISORD, V3, P117, DOI 10.1016/0887-6185(89)90006-6
   Kahane P, 2003, ANN NEUROL, V54, P615, DOI 10.1002/ana.10726
   Lee JO, 2018, HUM BRAIN MAPP, V39, P3340, DOI 10.1002/hbm.24080
   Li KZ, 2020, NEUROIMAGE-CLIN, V26, P0, DOI 10.1016/j.nicl.2020.102216
   Li KZ, 2020, BRAIN IMAGING BEHAV, V14, P2176, DOI 10.1007/s11682-019-00168-7
   Maheu M, 2017, EUR ARCH OTO-RHINO-L, V274, P65, DOI 10.1007/s00405-016-3986-5
   Mallinson AI, 2011, VISUAL VESTIBULAR MI, V0, P0
   Micarelli A, 2016, ACTA OTORHINOLARYNGO, V36, P75, DOI 10.14639/0392-100x-642
   Na S, 2019, J NEURAL TRANSM, V126, P123, DOI 10.1007/s00702-018-1948-3
   Nigro Salvatore, 2019, BRAIN IMAGING BEHAV, V13, P798, DOI 10.1007/s11682-018-9900-6
   Obermann M, 2014, CEPHALALGIA, V34, P1053, DOI 10.1177/0333102414527650
   Passamonti L, 2018, J VESTIBUL RES-EQUIL, V28, P369, DOI 10.3233/VES-190653
   Popkirov Stoyan, 2018, PRACT NEUROL, V18, P5, DOI 10.1136/practneurol-2017-001809
   Riccelli R, 2017, FRONT NEUROL, V8, P0, DOI 10.3389/fneur.2017.00529
   Staab JP, 2017, J VESTIBUL RES-EQUIL, V27, P191, DOI 10.3233/VES-170622
   Staab JP, 2014, J PSYCHOSOM RES, V76, P80, DOI 10.1016/j.jpsychores.2013.11.008
   Staab JP, 2004, LARYNGOSCOPE, V114, P1637, DOI 10.1097/00005537-200409000-00025
   Van Ombergen A, 2017, NEUROIMAGE-CLIN, V14, P538, DOI 10.1016/j.nicl.2017.02.020
   Wurthmann S, 2017, J PSYCHOSOM RES, V103, P95, DOI 10.1016/j.jpsychores.2017.10.007
NR 35
TC 18
Z9 24
U1 3
U2 15
PU SPRINGER HEIDELBERG
PI HEIDELBERG
PA TIERGARTENSTRASSE 17, D-69121 HEIDELBERG, GERMANY
SN 1869-3474
EI 1869-3482
J9 NUCL MED MOLEC IMAG
JI NUCL. MED. MOLEC. IMAG.
PD APR 15
PY 2021
VL 55
IS 2
BP 53
EP 60
DI 10.1007/s13139-020-00675-2
EA JAN 2021
PG 8
WC Radiology, Nuclear Medicine & Medical Imaging
SC Radiology, Nuclear Medicine & Medical Imaging
GA RO3GC
UT WOS:000605928000005
PM 33968271
DA 2025-12-18
ER

PT J
AU Tramontano, M
   Princi, AA
   De Angelis, S
   Indovina, I
   Manzari, L
AF Tramontano, Marco
   Princi, Alessandro Antonio
   De Angelis, Sara
   Indovina, Iole
   Manzari, Leonardo
TI Vestibular rehabilitation in patients with persistent postural-perceptual dizziness: a scoping review
SO HEARING BALANCE AND COMMUNICATION
LA English
DT Review
DE Persistent postural perceptual dizziness; vestibular rehabilitation; vestibular assessment; physical therapy
ID visual vertigo; physical-therapy; virtual-reality; activation; anxiety
AB Objective: In 2017, the Committee for Classification of Vestibular Disorders of the Barany Society unified four dizziness disorders under the definition of persistent postural perceptual dizziness (PPPD). Currently, the efficacy of vestibular training (VR) in treating patients with PPPD is still under debate. The aim of this scoping review is to evaluate the possible clinical application of VR alone or in combination with other therapy in patients with PPPD. Methods: Electronic databases searched in May 2021 were PubMed/MEDLINE, Cochrane Library and Physiotherapy Evidence Database and the data selection was conducted in accordance with the PRISMA-ScR extension for scoping reviews. Results: Electronic searches identified 41 studies and after the selection process 7 studies met the inclusion criteria and were included. We reported a narrative summary of results and presented the overall clinical parameters and outcomes of all included studies in a tabular format. Conclusion: An accurate instrumental assessment of the vestibular function is needed to guide the clinical reasoning in the management of patients with PPPD. Considering the lack of RCTs, a consensus is needed to develop a shared and robust framework to find the best rehabilitative treatment for individuals with PPPD.
C1 [Tramontano, Marco; Princi, Alessandro Antonio; De Angelis, Sara; Indovina, Iole] Fdn Santa Lucia IRCCS, Rome, Italy.
   [Tramontano, Marco] Univ Rome Foro Italico, Interuniv Ctr Bioengn Human Neuromusculoskeletal, Dept Movement Human & Hlth Sci, Rome, Italy.
   [Indovina, Iole] Univ Messina, Dept Biomed & Dent Sci & Morphofunct Imaging, Messina, Italy.
   [Manzari, Leonardo] MSA ENT Acad Ctr, Cassino, Italy.
C3 IRCCS Santa Lucia; Foro Italico University of Rome; University of Messina
RP Tramontano, M (corresponding author), Fdn Santa Lucia IRCCS, Rome, Italy.
EM m.tramontano@hsantalucia.it
CR Alahmari KA, 2014, IEEE T NEUR SYS REH, V22, P389, DOI 10.1109/TNSRE.2013.2294904
   Axer H, 2020, BRAIN BEHAV, V10, P0, DOI 10.1002/brb3.1864
   BRANDT T, 1986, MUNCHEN MED WOCHEN, V128, P247
   Brandt Thomas, 1996, NEUROLOGY, V46, P1515
   BRONSTEIN AM, 1995, J NEUROL NEUROSUR PS, V59, P472, DOI 10.1136/jnnp.59.5.472
   Cousins S, 2014, PLOS ONE, V9, P0, DOI 10.1371/journal.pone.0105426
   Edelman S, 2012, AM J OTOLARYNG, V33, P395, DOI 10.1016/j.amjoto.2011.10.009
   Eren OE, 2018, J NEUROL, V265, P63, DOI 10.1007/s00415-018-8894-8
   Hall CD, 2016, J NEUROL PHYS THER, V40, P124, DOI 10.1097/NPT.0000000000000120
   Hofmann SG, 2012, COGNITIVE THER RES, V36, P427, DOI 10.1007/s10608-012-9476-1
   Hoppes CW, 2018, NEUROIMAGE-CLIN, V20, P655, DOI 10.1016/j.nicl.2018.08.034
   Horii A, 2007, J VESTIBUL RES-EQUIL, V17, P1
   Indovina I, 2015, FRONT BEHAV NEUROSCI, V9, P0, DOI 10.3389/fnbeh.2015.00334
   Jacob RG, 1989, J ANXIETY DISORD, V3, P117, DOI 10.1016/0887-6185(89)90006-6
   Kuwabara J, 2020, AM J OTOLARYNG, V41, P0, DOI 10.1016/j.amjoto.2020.102609
   Lacour M, 2015, FRONT NEUROL, V5, P0, DOI 10.3389/fneur.2014.00285
   Lacour M, 2009, ANN NY ACAD SCI, V1164, P268, DOI 10.1111/j.1749-6632.2008.03731.x
   Lee JO, 2018, HUM BRAIN MAPP, V39, P3340, DOI 10.1002/hbm.24080
   Lopez C, 2012, NEUROSCIENCE, V212, P159, DOI 10.1016/j.neuroscience.2012.03.028
   Lopez C, 2011, BRAIN RES REV, V67, P119, DOI 10.1016/j.brainresrev.2010.12.002
   Manzari L, 2021, EUR ARCH OTO-RHINO-L, V278, P4155, DOI 10.1007/s00405-021-06803-8
   Manzari L, 2021, J INT ADV OTOL, V17, P58, DOI 10.5152/iao.2020.18012020
   Manzari L, 2020, EUR ARCH OTO-RHINO-L, V277, P3205, DOI 10.1007/s00405-020-06085-6
   McDonnell MN, 2015, COCHRANE DB SYST REV, V0, P0, DOI DOI 10.1002/14651858.CD005397.pub4
   Nada EH, 2019, ANN OTO RHINOL LARYN, V128, P323, DOI 10.1177/0003489418823017
   Nigro Salvatore, 2019, BRAIN IMAGING BEHAV, V13, P798, DOI 10.1007/s11682-018-9900-6
   Palm U, 2019, EUR ARCH PSY CLIN N, V269, P269, DOI 10.1007/s00406-018-0894-2
   Passamonti L, 2018, J VESTIBUL RES-EQUIL, V28, P369, DOI 10.3233/VES-190653
   Pavlou M, 2012, J VESTIBUL RES-EQUIL, V22, P273, DOI 10.3233/VES-120462
   Popkirov S, 2018, CURR TREAT OPTION NE, V20, P0, DOI 10.1007/s11940-018-0535-0
   Popkirov Stoyan, 2018, PRACT NEUROL, V18, P5, DOI 10.1136/practneurol-2017-001809
   Querner V, 2002, EXP BRAIN RES, V143, P269, DOI 10.1007/s00221-001-0955-y
   Schmid G, 2011, J NEUROL NEUROSUR PS, V82, P601, DOI 10.1136/jnnp.2010.237388
   Staab JP, 2007, ARCH OTOLARYNGOL, V133, P170, DOI 10.1001/archotol.133.2.170
   Staab JP, 2020, SEMIN NEUROL, V40, P130, DOI 10.1055/s-0039-3402736
   Staab JP, 2017, J VESTIBUL RES-EQUIL, V27, P191, DOI 10.3233/VES-170622
   Staab Jeffrey P, 2012, CONTINUUM (MINNEAP MINN), V18, P1118, DOI 10.1212/01.CON.0000421622.56525.58
   Staab JP, 2005, ARCH OTOLARYNGOL, V131, P675, DOI 10.1001/archotol.131.8.675
   Staab JP, 2004, LARYNGOSCOPE, V114, P1637, DOI 10.1097/00005537-200409000-00025
   Thompson KJ, 2015, J VESTIBUL RES-EQUIL, V25, P97, DOI 10.3233/VES-150551
   Tramontano M, 2021, ARCH PHYS MED REHAB, V102, P1379, DOI 10.1016/j.apmr.2020.11.017
   Tramontano M, 2021, COMPLEMENT MED RES, V28, P368, DOI 10.1159/000512673
   Tramontano M, 2020, CEREBELLUM, V19, P897, DOI 10.1007/s12311-020-01166-y
   Tramontano M, 2018, RESTOR NEUROL NEUROS, V36, P709, DOI 10.3233/RNN-180850
   Tramontano M, 2017, MOTOR CONTROL, V21, P299, DOI 10.1123/mc.2015-0089
   Tricco AC, 2018, ANN INTERN MED, V169, P467, DOI 10.7326/M18-0850
   Trinidade A, 2018, OTOL NEUROTOL, V39, P1291, DOI 10.1097/MAO.0000000000002010
   Wells GA, 2019, THE NEWCASTLE-OTTAWA SCALE (NOS) FOR ASSESSING THE QUALITY OF NONRANDOMIZED STUDIES IN META-ANALYSES, V0, P0
   Yu YC, 2018, BIOMED RES INT, V2018, P0, DOI 10.1155/2018/8518631
NR 49
TC 7
Z9 10
U1 1
U2 11
PU ROUTLEDGE JOURNALS, TAYLOR & FRANCIS LTD
PI ABINGDON
PA 2-4 PARK SQUARE, MILTON PARK, ABINGDON OX14 4RN, OXON, ENGLAND
SN 2169-5717
EI 2169-5725
J9 HEARING BALANC COMMU
JI Hearing Balanc. Commun.
PD AUG 8
PY 2021
VL 19
IS 4
BP 282
EP 290
DI 10.1080/21695717.2021.1975986
EA SEP 2021
PG 9
WC Audiology & Speech-Language Pathology
SC Audiology & Speech-Language Pathology
GA XA3JD
UT WOS:000695112300001
DA 2025-12-18
ER

PT J
AU Ellmers, TJ
   Kal, EC
   Young, WR
AF Ellmers, Toby J.
   Kal, Elmar C.
   Young, William R.
TI Consciously processing balance leads to distorted perceptions of instability in older adults
SO JOURNAL OF NEUROLOGY
LA English
DT Article
DE Fear of falling; Anxiety; Dizziness; Older adults; Conscious movement processing; Balance
ID phobic postural vertigo; open-loop; dizziness; prevalence; threat; disability; reflexes; impact
AB Background Persistent dizziness without a clear cause is common in older adults. We explored whether an anxiety-driven preoccupation with consciously processing balance may underpin the distorted perceptions of unsteadiness that characterises 'unexplained' dizziness in older adults. Methods We experimentally induced anxiety about losing one's balance (through a postural threat manipulation) in a cohort of asymptomatic older adults and evaluated associated changes in perceived stability, conscious movement processing and postural control. These outcomes were also assessed when performing a distracting cognitive task designed to prevent anxiety-related conscious movement processing, in addition to during baseline conditions (ground level). Results Despite a lack of increase in postural sway amplitude (p = 0.316), participants reported reductions in perceived stability during postural threat compared to baseline (p < 0.001). A multiple linear regression revealed that anxiety-related conscious movement processing independently predicted perceptions of instability during this condition (p = 0.006). These changes were accompanied by alterations in postural control previously associated with functional dizziness, namely high-frequency postural sway and disrupted interaction between open- and closed-loop postural control (ps < 0.014). While the distraction task successfully reduced conscious processing (p = 0.012), leading to greater perceived stability (p = 0.010), further increases in both postural sway frequency (p = 0.002) and dominance of closed-loop control (p = 0.029) were observed. Conclusion These findings implicate the role of conscious movement processing in the formation of distorted perceptions of unsteadiness, suggesting that such perceptions may be modifiable by reducing an over-reliance on conscious processes to regulate balance.
C1 [Ellmers, Toby J.; Young, William R.] Univ Exeter, Sch Sport & Hlth Sci, Exeter, Devon, England.
   [Ellmers, Toby J.; Kal, Elmar C.] Brunel Univ London, Coll Hlth Med & Life Sci Brunel, London UB8 3PH, England.
   [Ellmers, Toby J.; Kal, Elmar C.; Young, William R.] Brunel Univ London, Ctr Cognit Neurosci, London, England.
C3 University of Exeter; Brunel University; Brunel University
RP Ellmers, TJ (corresponding author), Univ Exeter, Sch Sport & Hlth Sci, Exeter, Devon, England.; Ellmers, TJ (corresponding author), Brunel Univ London, Coll Hlth Med & Life Sci Brunel, London UB8 3PH, England.; Ellmers, TJ (corresponding author), Brunel Univ London, Ctr Cognit Neurosci, London, England.
EM toby.ellmers@brunel.ac.uk
CR Adkin AL, 2018, FRONT NEUROL, V9, P0, DOI 10.3389/fneur.2018.00789
   Aggarwal NT, 2000, J GERONTOL A-BIOL, V55, PM288, DOI 10.1093/gerona/55.5.M288
   Boisgontier MP, 2013, NEUROSCI BIOBEHAV R, V37, P1824, DOI 10.1016/j.neubiorev.2013.07.014
   Borg FG, 2010, J NEUROENG REHABIL, V7, P0, DOI 10.1186/1743-0003-7-38
   Castro P, 2019, GAIT POSTURE, V68, P538, DOI 10.1016/j.gaitpost.2018.12.043
   Cerchiai N, 2017, FRONT NEUROL, V8, P0, DOI 10.3389/fneur.2017.00241
   Cleworth TW, 2016, NEUROSCI LETT, V620, P127, DOI 10.1016/j.neulet.2016.03.032
   COLLEDGE NR, 1994, AGE AGEING, V23, P117, DOI 10.1093/ageing/23.2.117
   COLLINS JJ, 1995, EXP BRAIN RES, V104, P480, DOI 10.1007/BF00231982
   COLLINS JJ, 1993, EXP BRAIN RES, V95, P308, DOI 10.1007/BF00229788
   Dieterich M, 2017, CURR OPIN NEUROL, V30, P107, DOI 10.1097/WCO.0000000000000417
   Ellmers TJ, 2020, J GERONTOL A-BIOL, V75, P961, DOI 10.1093/gerona/glz176
   Ellmers TJ, 2018, GAIT POSTURE, V63, P58, DOI 10.1016/j.gaitpost.2018.04.033
   Hadjistavropoulos T, 2011, J AGING HEALTH, V23, P3, DOI 10.1177/0898264310378039
   HOLM S, 1979, SCAND J STAT, V6, P65
   Horslen BC, 2018, J PHYSIOL-LONDON, V596, P5251, DOI 10.1113/JP276459
   Horslen BC, 2014, J PHYSIOL-LONDON, V592, P3671, DOI 10.1113/jphysiol.2014.270744
   Horslen BC, 2013, J NEUROPHYSIOL, V110, P899, DOI 10.1152/jn.00065.2013
   Huffman JL, 2009, GAIT POSTURE, V30, P528, DOI 10.1016/j.gaitpost.2009.08.001
   Johnson KJ, 2020, NEUROSCI LETT, V716, P0, DOI 10.1016/j.neulet.2019.134635
   Kaski D, 2020, J NEUROL, V267, P1864, DOI 10.1007/s00415-020-09748-w
   Kaski D, 2019, PROG BRAIN RES, V248, P225, DOI 10.1016/bs.pbr.2019.04.009
   Lake DE, 2002, AM J PHYSIOL-REG I, V283, PR789, DOI 10.1152/ajpregu.00069.2002
   Lin HW, 2015, LARYNGOSCOPE, V125, PE351, DOI 10.1002/lary.25185
   Menant JC, 2020, J AM MED DIR ASSOC, V21, P344, DOI 10.1016/j.jamda.2019.08.016
   Mueller M, 2014, EUR J PUBLIC HEALTH, V24, P802, DOI 10.1093/eurpub/ckt171
   Naranjo EN, 2015, NEUROSCIENCE, V293, P45, DOI 10.1016/j.neuroscience.2015.02.026
   Nasreddine ZS, 2005, J AM GERIATR SOC, V53, P695, DOI 10.1111/j.1532-5415.2005.53221.x
   Pinter D, 2017, SCI REP-UK, V7, P0, DOI 10.1038/srep41637
   Popkirov Stoyan, 2018, PRACT NEUROL, V18, P5, DOI 10.1136/practneurol-2017-001809
   Reynolds RF, 2010, EXP BRAIN RES, V201, P133, DOI 10.1007/s00221-009-2017-9
   Roerdink M, 2011, HUM MOVEMENT SCI, V30, P203, DOI 10.1016/j.humov.2010.04.005
   Sloane PD, 2020, J AM MED DIR ASSOC, V21, P297, DOI 10.1016/j.jamda.2020.01.105
   Staab JP, 2017, J VESTIBUL RES-EQUIL, V27, P191, DOI 10.3233/VES-170622
   Tinetti ME, 2000, J AM GERIATR SOC, V48, P417, DOI 10.1111/j.1532-5415.2000.tb04700.x
   Worms JLAD, 2017, PHYSIOL REP, V5, P0, DOI 10.14814/phy2.13391
   Wuehr M, 2013, J NEUROL, V260, P1314, DOI 10.1007/s00415-012-6797-7
   Wuehr M, 2017, NEUROLOGY, V88, P284, DOI 10.1212/WNL.0000000000003516
   Young WR, 2015, GAIT POSTURE, V41, P7, DOI 10.1016/j.gaitpost.2014.09.006
   Zaback M, 2019, SCI REP-UK, V9, P0, DOI 10.1038/s41598-019-48722-z
   Zaback M, 2015, HUM MOVEMENT SCI, V40, P393, DOI 10.1016/j.humov.2015.01.015
NR 41
TC 32
Z9 33
U1 0
U2 7
PU SPRINGER HEIDELBERG
PI HEIDELBERG
PA TIERGARTENSTRASSE 17, D-69121 HEIDELBERG, GERMANY
SN 0340-5354
EI 1432-1459
J9 J NEUROL
JI J. Neurol.
PD APR 15
PY 2021
VL 268
IS 4
BP 1374
EP 1384
DI 10.1007/s00415-020-10288-6
EA NOV 2020
PG 11
WC Clinical Neurology
SC Neurosciences & Neurology
GA RC0JK
UT WOS:000585040400001
PM 33141249
DA 2025-12-18
ER

PT J
AU Kitazawa, M
   Morita, Y
   Yagi, C
   Takahashi, K
   Ohshima, S
   Yamagishi, T
   Izumi, S
   Koizuka, I
   Horii, A
AF Kitazawa, Meiko
   Morita, Yuka
   Yagi, Chihiro
   Takahashi, Kuniyuki
   Ohshima, Shinsuke
   Yamagishi, Tatsuya
   Izumi, Shuji
   Koizuka, Izumi
   Horii, Arata
TI Test Batteries and the Diagnostic Algorithm for Chronic Vestibular Syndromes
SO FRONTIERS IN NEUROLOGY
LA English
DT Article
DE chronic vestibular syndromes; diagnosis; algorithm; persistent postural-perceptual dizziness; unilateral vestibular hypofunction; chronic dizziness due to anxiety
ID consensus document; classification; committee; criteria
AB Objective: To develop a diagnostic algorithm for chronic vestibular syndromes by determining significant items that differ among diagnoses. Methods: Two hundred thirty-one patients with chronic vestibular syndromes lasting for >3 months were included. Full vestibular tests and questionnaire surveys were performed: bithermal caloric test, cervical and ocular vestibular-evoked myogenic potential assessment, video head impulse test (vHIT), posturography, rotatory chair test, dizziness handicap inventory, hospital anxiety and depression scale (HADS), and Niigata persistent postural-perceptual dizziness (PPPD) questionnaire (NPQ). Differences in each item of the vestibular tests/questionnaires/demographic data were tested among the diagnoses. A receiver operating characteristic (ROC) curve was created for the significant items. The value that provided the best combination of sensitivity/specificity on the ROC curve was adopted as a threshold for diagnosing the targeted disease. Multiple diagnostic algorithms were proposed, and their diagnostic accuracy was calculated. Results: There were 92 patients with PPPD, 44 with chronic dizziness due to anxiety (CDA), 31 with unilateral vestibular hypofunction (UVH), 37 with undifferentiated dizziness (UD), and 27 with other conditions. The top four diagnoses accounted for 88% of all chronic vestibular syndromes. Five significant items that differed among the four diseases were identified. The visual stimulation and total NPQ scores were significantly higher in the patients with PPPD than in those with UVH and UD. The percentage of canal paresis (CP %) was significantly higher in the patients with UVH than in those with PPPD, CDA, and UD. The patients with CDA were significantly younger and had higher anxiety scores on the HADS (HADS-A) than those with UVH and UD. Moreover, catch-up saccades (CUSs) in the vHIT were more frequently seen in the patients with UVH than in those with PPPD. The most useful algorithm that tested the total and visual stimulation NPQ scores for PPPD followed by the CP%/CUSs for UVH and HADS-A score/age for CDA showed an overall diagnostic accuracy of 72.8%. Conclusions: Among the full vestibular tests and questionnaires, the items useful for differentiating chronic vestibular syndromes were identified. We proposed a diagnostic algorithm for chronic vestibular syndromes composed of these items, which could be useful in clinical settings.
C1 [Kitazawa, Meiko; Morita, Yuka; Yagi, Chihiro; Takahashi, Kuniyuki; Ohshima, Shinsuke; Yamagishi, Tatsuya; Izumi, Shuji; Horii, Arata] Niigata Univ, Dept Otolaryngol Head & Neck Surg, Grad Sch Med & Dent Sci, Niigata, Japan.
   [Koizuka, Izumi] St Marianna Univ, Dept Otolaryngol, Sch Med, Kawasaki, Kanagawa, Japan.
C3 Niigata University; Saint Marianna University
RP Morita, Y (corresponding author), Niigata Univ, Dept Otolaryngol Head & Neck Surg, Grad Sch Med & Dent Sci, Niigata, Japan.
EM yukam@med.niigata-u.ac.jp
FU Ministry of Education, Culture, Sports, Science and Technology of Japan; Japan Agency for Medical Research and Development (AMED); Grants-in-Aid for Scientific Research [23K20412, 20H04548] Funding Source: KAKEN
CR Agrawal Y, 2019, J VESTIBUL RES-EQUIL, V29, P161, DOI 10.3233/VES-190672
   Axer H, 2020, BRAIN BEHAV, V10, P0, DOI 10.1002/brb3.1864
   Bisdorff AR, 2015, NEUROL CLIN, V33, P541, DOI 10.1016/j.ncl.2015.04.010
   Goto F, 2011, ACTA OTO-LARYNGOL, V131, P817, DOI 10.3109/00016489.2011.565423
   JACOBSON GP, 1990, ARCH OTOLARYNGOL, V116, P424
   JONGKEES L B, 1962, PRACT OTORHINOLARYNGOL (BASEL), V24, P65
   Kattah JC, 2009, STROKE, V40, P3504, DOI 10.1161/STROKEAHA.109.551234
   Nada EH, 2019, ANN OTO RHINOL LARYN, V128, P323, DOI 10.1177/0003489418823017
   Popkirov S, 2018, CURR TREAT OPTION NE, V20, P0, DOI 10.1007/s11940-018-0535-0
   Staab JP, 2017, J VESTIBUL RES-EQUIL, V27, P191, DOI 10.3233/VES-170622
   Starkov D, 2021, J NEUROL, V268, P377, DOI 10.1007/s00415-020-10139-4
   Strupp M, 2017, J VESTIBUL RES-EQUIL, V27, P177, DOI 10.3233/VES-170619
   Yagi C, 2019, OTOL NEUROTOL, V40, PE747, DOI 10.1097/MAO.0000000000002325
   ZIGMOND AS, 1983, ACTA PSYCHIAT SCAND, V67, P361, DOI 10.1111/j.1600-0447.1983.tb09716.x
NR 14
TC 12
Z9 18
U1 0
U2 3
PU FRONTIERS MEDIA SA
PI LAUSANNE
PA AVENUE DU TRIBUNAL FEDERAL 34, LAUSANNE, CH-1015, SWITZERLAND
SN 1664-2295
EI 
J9 FRONT NEUROL
JI Front. Neurol.
PD NOV 18
PY 2021
VL 12
IS 
BP 
EP 
DI 10.3389/fneur.2021.768718
PG 10
WC Clinical Neurology; Neurosciences
SC Neurosciences & Neurology
GA 7C1OF
UT WOS:000899588800001
PM 34867755
DA 2025-12-18
ER

PT J
AU Wurthmann, S
   Holle, D
   Obermann, M
   Roesner, M
   Nsaka, M
   Scheffler, A
   Kleinschnitz, C
   Naegel, S
AF Wurthmann, Sebastian
   Holle, Dagny
   Obermann, Mark
   Roesner, Miriam
   Nsaka, Michael
   Scheffler, Armin
   Kleinschnitz, Christoph
   Naegel, Steffen
TI Reduced vestibular perception thresholds in persistent postural-perceptual dizziness- a cross-sectional study
SO BMC NEUROLOGY
LA English
DT Article
DE Persistent postural-perceptual dizziness; functional vestibular disorder; vestibular perceptual threshold; motion sensitivity
ID motion sickness; vertigo; anxiety; attention; disorders; handicap; migraine; scale; bases
AB Background Persistent postural-perceptual dizziness (PPPD) is the most common functional vestibular disorder. A multisensory mismatch altered by psychological influences is considered to be an important pathophysiological mechanism. Increased cortical and subcortical excitability may play a role in the pathophysiology of PPPD. We hypothesized that decreased motion perception thresholds reflect one mechanism of the abnormal vestibular responsiveness in this disorder. We investigated the vestibular perception thresholds and the vestibular ocular reflex with a rotatory chair experiment to gain insights in the processing and adaption to vestibular provocation. Methods In this cross-sectional study 26 female PPPD patients and 33 healthy female age matched controls (HC) were investigated sitting in a motorized rotary chair shielded regarding visual and acoustic stimuli. The chair was rotated for 20 minutes with slowly increasing velocity to a maximum of 72 degrees/s. We functionally tested motion perception thresholds and vegetative responses to rotation as well as vestibular-ocular reflex thresholds. We additionally investigated several psychological comorbidities (i.e. depression, anxiety, somatosensory amplification) using validated scores. Conventional dizziness scores were obtained to quantify the experienced dizziness and impact on daily life. Results PPPD patients showed a significant reduced vestibulo-perceptual threshold (PPPD: 10.9 degrees/s vs. HC: 29.5 degrees/s; p<0.001) with increased motion sensitivity and concomitant vegetative response during and after the chair rotation compared to healthy controls. The extent of increased vestibular sensitivity was in correlation with the duration of the disease (p=0.043). No significant difference was measured regarding nystagmus parameters between both groups. Conclusion PPPD patients showed increased vegetative response as well as decreased vestibulo-perceptual thresholds which are related to disease duration. This is of interest as PPPD might be sustained by increased vestibular excitability leading to motion intolerance and induction of dizziness when exposed to movement.
C1 [Wurthmann, Sebastian; Holle, Dagny; Roesner, Miriam; Nsaka, Michael; Scheffler, Armin; Kleinschnitz, Christoph; Naegel, Steffen] Univ Duisburg Essen, Dept Neurol, Hufelandstr 55, D-45147 Essen, Germany.
   [Wurthmann, Sebastian; Holle, Dagny; Roesner, Miriam; Nsaka, Michael; Scheffler, Armin; Kleinschnitz, Christoph; Naegel, Steffen] Univ Duisburg Essen, Dizziness & Vertigo Ctr Essen, Hufelandstr 55, D-45147 Essen, Germany.
   [Wurthmann, Sebastian; Holle, Dagny; Roesner, Miriam; Nsaka, Michael; Scheffler, Armin; Kleinschnitz, Christoph] Univ Duisburg Essen, Ctr Translat Neuro & Behav Sci, Essen, Germany.
   [Obermann, Mark] Univ Duisburg Essen, Dept Neurol, Weser Egge Hosp Hoxter, Hoxter, Germany.
   [Naegel, Steffen] Martin Luther Univ Halle Wittenberg, Dept Neurol, Halle, Germany.
C3 University of Duisburg Essen; University of Duisburg Essen; University of Duisburg Essen; University of Duisburg Essen; Martin Luther University Halle Wittenberg
RP Wurthmann, S (corresponding author), Univ Duisburg Essen, Dept Neurol, Hufelandstr 55, D-45147 Essen, Germany.; Wurthmann, S (corresponding author), Univ Duisburg Essen, Dizziness & Vertigo Ctr Essen, Hufelandstr 55, D-45147 Essen, Germany.
EM sebastian.wurthmann@uk-essen.de
FU Projekt DEAL
CR Balaban CD, 2001, J ANXIETY DISORD, V15, P53, DOI 10.1016/S0887-6185(00)00042-6
   Balabann CD, 2011, EXPERT REV NEUROTHER, V11, P379, DOI 10.1586/ern.11.19
   BARSKY AJ, 1990, J PSYCHIAT RES, V24, P323, DOI 10.1016/0022-3956(90)90004-A
   Bednarczuk NF, 2019, BRAIN, V142, P606, DOI 10.1093/brain/awy355
   BRANDT T, 1986, MUNCHEN MED WOCHEN, V128, P247
   Brandt Thomas, 1996, NEUROLOGY, V46, P1515
   Breinbauer HA, 2020, FRONT NEUROL, V10, P0, DOI 10.3389/fneur.2019.01361
   Bronstein AM, 2013, SEMIN NEUROL, V33, P219, DOI 10.1055/s-0033-1354602
   Gazzaley A, 2012, TRENDS COGN SCI, V16, P129, DOI 10.1016/j.tics.2011.11.014
   Golding JF, 1998, BRAIN RES BULL, V47, P507, DOI 10.1016/S0361-9230(98)00091-4
   Grabherr L, 2008, EXP BRAIN RES, V186, P677, DOI 10.1007/s00221-008-1350-8
   Habs M, 2020, J NEUROL, V267, P212, DOI 10.1007/s00415-020-10150-9
   HOFFMAN RA, 1978, LARYNGOSCOPE, V88, P1127
   Holle D, 2015, PLOS ONE, V10, P0, DOI 10.1371/journal.pone.0142468
   Holmberg J, 2005, ACTA OTO-LARYNGOL, V125, P270, DOI 10.1080/00016480410023001
   JACOBSON GP, 1990, ARCH OTOLARYNGOL, V116, P424
   Jeong SH, 2010, J NEUROL, V257, P905, DOI 10.1007/s00415-009-5435-5
   Kapfhammer HP, 1997, ACTA NEUROL SCAND, V95, P23, DOI 10.1111/j.1600-0404.1997.tb00063.x
   Kim HJ, 2020, J NEUROL, V267, P2252, DOI 10.1007/s00415-020-09831-2
   Lee JO, 2018, HUM BRAIN MAPP, V39, P3340, DOI 10.1002/hbm.24080
   Li KZ, 2020, BRAIN IMAGING BEHAV, V14, P2176, DOI 10.1007/s11682-019-00168-7
   McCabe BF, 1975, VESTIBULAR SYSTEM, V0, P299
   Murdin L, 2015, J NEUROL NEUROSUR PS, V86, P585, DOI 10.1136/jnnp-2014-308331
   Nigmatullina Y, 2015, NEUROSCIENCE, V291, P46, DOI 10.1016/j.neuroscience.2015.01.021
   Nigro S, 2019, BRAIN IMAGING BEHAV, V13, P798, DOI 10.1007/s11682-018-9900-6
   Popp P, 2018, ANN CLIN TRANSL NEUR, V5, P717, DOI 10.1002/acn3.570
   Powell G, 2020, NEUROLOGY, V94, PE1929, DOI 10.1212/WNL.0000000000009373
   Rey MCB, 2016, FRONT NEUROL, V7, P0, DOI 10.3389/fneur.2016.00162
   Riccelli R, 2017, FRONT NEUROL, V8, P0, DOI 10.3389/fneur.2017.00529
   Soto D, 2008, TRENDS COGN SCI, V12, P342, DOI 10.1016/j.tics.2008.05.007
   Spielberger CD, 1970, MANUAL STATE TRAIT A, V0, P0
   Staab JP, 2017, J VESTIBUL RES-EQUIL, V27, P191, DOI 10.3233/VES-170622
   Staab Jeffrey P, 2012, CONTINUUM (MINNEAP MINN), V18, P1118, DOI 10.1212/01.CON.0000421622.56525.58
   Staab JP, 2017, DIAGNOSTIC CRITERIA, V0, P0
   Strupp M, 2003, NERVENARZT, V74, P911, DOI 10.1007/s00115-003-1567-5
   Tschan R, 2008, J NEUROL, V255, P1168, DOI 10.1007/s00415-008-0863-1
   Welch PG, 2009, J ANXIETY DISORD, V23, P1002, DOI 10.1016/j.janxdis.2009.05.006
   WITKIN HA, 1977, PSYCHOL BULL, V84, P661, DOI 10.1037/0033-2909.84.4.661
   Woll J, 2019, J NEUROL, V266, P1236, DOI 10.1007/s00415-019-09255-7
   Wuehr M, 2017, NEUROLOGY, V88, P284, DOI 10.1212/WNL.0000000000003516
   Wurthmann S, 2021, EUR J NEUROL, V28, P2357, DOI 10.1111/ene.14889
   Wurthmann S, 2017, J PSYCHOSOM RES, V103, P95, DOI 10.1016/j.jpsychores.2017.10.007
   ZIGMOND AS, 1983, ACTA PSYCHIAT SCAND, V67, P361, DOI 10.1111/j.1600-0447.1983.tb09716.x
NR 43
TC 16
Z9 21
U1 1
U2 8
PU BMC
PI LONDON
PA CAMPUS, 4 CRINAN ST, LONDON N1 9XW, ENGLAND
SN 
EI 1471-2377
J9 BMC NEUROL
JI BMC Neurol.
PD OCT 12
PY 2021
VL 21
IS 1
BP 
EP 
DI 10.1186/s12883-021-02417-z
PG 10
WC Clinical Neurology
SC Neurosciences & Neurology
GA WG1GB
UT WOS:000706745600001
PM 34641808
DA 2025-12-18
ER

PT J
AU Trinidade, A
   Harman, P
   Stone, J
   Staab, JP
   Goebel, JA
AF Trinidade, Aaron
   Harman, Paula
   Stone, Jon
   Staab, Jeffrey P.
   Goebel, Joel A.
TI Assessment of Potential Risk Factors for the Development of Persistent Postural-Perceptual Dizziness: A Case-Control Pilot Study
SO FRONTIERS IN NEUROLOGY
LA English
DT Article
DE state anxiety; neuroticism; body vigilance; illness perceptions; PPPD
AB Objectives: (1) To assess whether neuroticism, state anxiety, and body vigilance are higher in patients with persistent postural-perceptual dizziness (PPPD) compared to a recovered vestibular patient group and a non-dizzy patient group; (2) To gather pilot data on illness perceptions of patients with PPPD. Materials and Methods: 15 cases with PPPD and two control groups: (1) recovered vestibular patients (n = 12) and (2) non-dizzy patients (no previous vestibular insult, n = 12). Main outcome measures: Scores from the Big Five Inventory (BFI) of personality traits, Generalized Anxiety Disorder - 7 (GAD-7) scale, Body Vigilance Scale (BVS), Dizziness Handicap Inventory (DHI), modified Vertigo Symptom Scale (VSS) and Brief Illness Perception Questionnaire (BIPQ). Results: Compared to non-dizzy patients, PPPD cases had higher neuroticism (p = 0.02), higher introversion (p = 0.008), lower conscientiousness (p = 0.03) and higher anxiety (p = 0.02). There were no differences between PPPD cases and recovered vestibular patients in BFI and GAD-7. PPPD cases had higher body vigilance to dizziness than both control groups and their illness perceptions indicated higher levels of threat than recovered vestibular patients. Conclusion: PPPD patients showed statistically significant differences to non-dizzy patients, but not recovered vestibular controls in areas such as neuroticism and anxiety. Body vigilance was increased in PPPD patients when compared with both recovered vestibular and non-dizzy patient groups. PPPD patients also exhibited elements of negative illness perception suggesting that this may be the key element driving the development of PPPD. Large scale studies focusing on this area in the early stages following vestibular insult are needed.
C1 [Trinidade, Aaron; Harman, Paula] Southend Univ Hosp NHS Fdn Trust, Southend On Sea, England.
   [Stone, Jon] Univ Edinburgh, Ctr Clin Brain Sci, Edinburgh, Midlothian, Scotland.
   [Staab, Jeffrey P.] Mayo Clin, Rochester, MN USA.
   [Goebel, Joel A.] Washington Univ, Sch Med, St Louis, MO USA.
C3 University of Edinburgh; Mayo Clinic; Washington University (WUSTL)
RP Trinidade, A (corresponding author), Southend Univ Hosp NHS Fdn Trust, Southend On Sea, England.
EM aaron.trinidade@southend.nhs.uk
CR [Anonymous], 2008, INT CLASSIFICATION D, V0, P0
   Balaban CD, 2001, J ANXIETY DISORD, V15, P27, DOI 10.1016/S0887-6185(00)00041-4
   Best C, 2009, NEUROSCIENCE, V164, P1579, DOI 10.1016/j.neuroscience.2009.09.034
   Broadbent E, 2006, J PSYCHOSOM RES, V60, P631, DOI 10.1016/j.jpsychores.2005.10.020
   Broadbent E, 2009, J PSYCHOSOM RES, V67, P11, DOI 10.1016/j.jpsychores.2008.11.006
   Chiarella G, 2016, J VESTIBUL RES-EQUIL, V26, P403, DOI 10.3233/VES-160590
   Cousins S, 2017, ANN CLIN TRANSL NEUR, V4, P340, DOI 10.1002/acn3.386
   Dieterich M, 2017, CURR OPIN NEUROL, V30, P107, DOI 10.1097/WCO.0000000000000417
   Edelman S, 2012, AM J OTOLARYNG, V33, P395, DOI 10.1016/j.amjoto.2011.10.009
   Godemann F, 2005, J PSYCHIATR RES, V39, P529, DOI 10.1016/j.jpsychires.2004.12.006
   Heinrichs N, 2007, PSYCHOSOM MED, V69, P700, DOI 10.1097/PSY.0b013e318151a4dd
   Holmberg J, 2005, ACTA OTO-LARYNGOL, V125, P270, DOI 10.1080/00016480410023001
   Horii A, 2017, EQUILIBRIUM RESEARCH, V76, P316, DOI 10.3757/jser.76.316
   Indovina I, 2015, FRONT BEHAV NEUROSCI, V9, P0, DOI 10.3389/fnbeh.2015.00334
   Juergens MC, 2010, J PSYCHOSOM RES, V68, P553, DOI 10.1016/j.jpsychores.2009.10.004
   Kim YH, 2011, ACTA OTO-LARYNGOL, V131, P1172, DOI 10.3109/00016489.2011.593551
   Lahey BB, 2009, AM PSYCHOL, V64, P241, DOI 10.1037/a0015309
   Ludwig L, 2015, J PSYCHOSOM RES, V79, P246, DOI 10.1016/j.jpsychores.2015.05.010
   Manzari L, 2013, INT J AUDIOL, V52, P713, DOI 10.3109/14992027.2013.809485
   Passamonti L, 2018, J VESTIBUL RES-EQUIL, V28, P369, DOI 10.3233/VES-190653
   Petrie KJ, 2006, CLIN MED, V6, P536, DOI 10.7861/clinmedicine.6-6-536
   Popkirov Stoyan, 2018, PRACT NEUROL, V18, P5, DOI 10.1136/practneurol-2017-001809
   Powell G, 2020, J NEUROL, V267, P2260, DOI 10.1007/s00415-020-09817-0
   Probst T, 2017, J PSYCHOSOM RES, V93, P62, DOI 10.1016/j.jpsychores.2016.11.013
   Riccelli R, 2017, HUM BRAIN MAPP, V38, P715, DOI 10.1002/hbm.23411
   Serlachius A, 2017, ARTHRIT CARE RES, V69, P1444, DOI 10.1002/acr.23147
   Staab JP, 2020, SEMIN NEUROL, V40, P130, DOI 10.1055/s-0039-3402736
   Staab JP, 2017, J VESTIBUL RES-EQUIL, V27, P191, DOI 10.3233/VES-170622
   Staab JP, 2014, J PSYCHOSOM RES, V76, P80, DOI 10.1016/j.jpsychores.2013.11.008
   Stone J, 2010, BRAIN, V133, P1537, DOI 10.1093/brain/awq068
   Toshishige Y, 2020, ACTA OTO-LARYNGOL, V140, P827, DOI 10.1080/00016489.2020.1772994
   Trinidade A, 2018, OTOL NEUROTOL, V39, P1291, DOI 10.1097/MAO.0000000000002010
   Whalley MG, 2017, COGN BEHAV PRACT, V24, P72, DOI 10.1016/j.cbpra.2016.03.003
   Whitney SL, 2004, OTOL NEUROTOL, V25, P139, DOI 10.1097/00129492-200403000-00010
   Wolf J, 2020, J PSYCHOSOM RES, V130, P0, DOI 10.1016/j.jpsychores.2020.109934
   Yagi C, 2019, OTOL NEUROTOL, V40, PE747, DOI 10.1097/MAO.0000000000002325
   Yan ZH, 2017, INT J AUDIOL, V56, P33, DOI 10.1080/14992027.2016.1211763
   Yu YC, 2018, BIOMED RES INT, V2018, P0, DOI 10.1155/2018/8518631
   Zur O, 2015, DISABIL REHABIL, V37, P2197, DOI 10.3109/09638288.2014.1002577
NR 39
TC 30
Z9 39
U1 1
U2 10
PU FRONTIERS MEDIA SA
PI LAUSANNE
PA AVENUE DU TRIBUNAL FEDERAL 34, LAUSANNE, CH-1015, SWITZERLAND
SN 1664-2295
EI 
J9 FRONT NEUROL
JI Front. Neurol.
PD JAN 21
PY 2021
VL 11
IS 
BP 
EP 
DI 10.3389/fneur.2020.601883
PG 11
WC Clinical Neurology; Neurosciences
SC Neurosciences & Neurology
GA QB8OK
UT WOS:000614396400001
PM 33551961
DA 2025-12-18
ER

PT J
AU Landon-Lane, RL
   Piker, EG
   Jacobson, GP
   Hatton, K
   Roberts, RA
AF Landon-Lane, Renee L.
   Piker, Erin G.
   Jacobson, Gary P.
   Hatton, Kelsey
   Roberts, Richard A.
TI Test-Retest Reliability of the Dizziness Symptom Profile
SO EAR AND HEARING
LA English
DT Article
DE Dizziness symptom; Dizzy; Test-retest; Unsteady; Vertigo
ID health-care utilization; clinical judgment; prevalence; community; vertigo; quality; sample
AB Objectives: This investigation was conducted to measure the test-retest reliability of the Dizziness Symptom Profile (DSP). The DSP was developed to assist primary care providers, general otolaryngologists, and other health care providers in the development of a differential diagnosis for patients who present with dizziness, vertigo, or unsteadiness. The DSP yields a score ranging from 0 to 100% for each of 7 subscales. Each subscale represents a different diagnosis including benign paroxysmal positional vertigo, Meniere's disease, persistent postural-perceptual dizziness (PPPD), superior semi-circular canal dehiscence, vestibular migraine, vestibular neuritis, and general unsteadiness. Design: Subjects were 150 adult patients (mean age 56.79 years, SD 15.69 years) referred to the Balance Disorders Clinic at Vanderbilt University Medical Center. Subjects completed two administrations of the DSP. The mean interval between test administrations was 1.58 days (SD 1.78 days). The response modes for the DSP were both a 0 to 100 mm visual analog scale (scored 0 mm = "strongly disagree" to 100 mm = "strongly agree") and, by extrapolation, the original 5-point Likert scale where the anchors were "strongly disagree" (scored 0 points) and "strongly agree" (scored 4 points). Results: Pearson correlation coefficients were calculated to assess test-retest reliability for individual DSP items, and ranged from r = 0.67 to 0.91 (mean 0.80; p < 0.001). Cronbach's alpha coefficients were calculated to assess internal consistency reliability of items comprising the seven subscales. Each subscale had an acceptable level of internal consistency (Cronbach's alpha coefficients > 0.7) with the exception of PPPD which approached 0.7. Intraclass correlation coefficient estimates and their 95% confidence intervals were also calculated to assess the relative reliability of the subscales. All 7 subscales showed moderate to strong test-retest reliability, with intraclass correlation coefficients ranging from 0.85 to 0.94. Minimal detectable change (MDC) scores were calculated to assess absolute variability/measurement error for the seven subscale scores (which range from 0 to 100%). MDC values ranged from 16% (PPPD) to 25% (unsteadiness). Conclusions: (1) The test-retest reliability of the DSP is moderate to strong. (2) MDC values for each subscale were determined. (3) The DSP coupled with the Dizziness Handicap Inventory enables the clinician to evaluate the constructs of dizziness impairment, and disability/handicap. (4) The DSP may help provide a window to the natural history of dizziness disease(s). (5) The DSP provides a less biased assessment of the symptoms reported by the patient.
C1 [Landon-Lane, Renee L.; Jacobson, Gary P.; Hatton, Kelsey; Roberts, Richard A.] Vanderbilt Univ, Med Ctr, Div Audiol, Nashville, TN USA.
   [Landon-Lane, Renee L.; Jacobson, Gary P.; Hatton, Kelsey; Roberts, Richard A.] Vanderbilt Univ, Med Ctr, Div Vestibular Sci, Nashville, TN USA.
   [Piker, Erin G.] James Madison Univ, Dept Commun Sci & Disorders, Harrisonburg, VA 22807 USA.
C3 Vanderbilt University; Vanderbilt University; James Madison University
RP Jacobson, GP (corresponding author), Vanderbilt Univ, Med Ctr, Med Ctr East, Dept Hearing & Speech Sci, South Tower,1215 21st Ave South,Suite 9302, Nashville, TN 37232 USA.
EM gary.jacobson@vumc.org
CR Arbusow V, 2001, AUDIOL NEUROTOL, V6, P259, DOI 10.1159/000046131
   BARTKO JJ, 1976, J NERV MENT DIS, V163, P307, DOI 10.1097/00005053-197611000-00003
   Bird JC, 1998, BRIT J GEN PRACT, V48, P1828
   Geser Rebekka, 2012, FRONT NEUROL, V3, P169, DOI 10.3389/fneur.2012.00169
   Gliner JA, 2001, J AM ACAD CHILD PSY, V40, P486, DOI 10.1097/00004583-200104000-00019
   Gopinath B, 2009, CLIN OTOLARYNGOL, V34, P552, DOI 10.1111/j.1749-4486.2009.02025.x
   Grill E, 2016, J NEUROL, V263, PS36, DOI 10.1007/s00415-015-7913-2
   Grill E, 2014, J NEUROL, V261, P1492, DOI 10.1007/s00415-014-7367-y
   Hannaford PC, 2005, FAM PRACT, V22, P227, DOI 10.1093/fampra/cmi004
   Jacobson GP, 2019, EAR HEARING, V40, P568, DOI 10.1097/AUD.0000000000000628
   JACOBSON GP, 1990, ARCH OTOLARYNGOL, V116, P424
   Jayarajan V, 2003, J LARYNGOL OTOL, V117, P599, DOI 10.1258/002221503768199915
   Kerber KA, 2008, ACAD EMERG MED, V15, P744, DOI 10.1111/j.1553-2712.2008.00189.x
   KROENKE K, 1993, ARCH INTERN MED, V153, P2474, DOI 10.1001/archinte.153.21.2474
   Multon KD, 2010, ENCYCLOPEDIA OF RESEARCH DESIGN, V0, P1495
   Newman-Toker DE, 2007, MAYO CLIN PROC, V82, P1329, DOI 10.4065/82.11.1329
   Redelmeier DA, 2001, CAN MED ASSOC J, V164, P647
   Redelmeier DA, 2001, CAN MED ASSOC J, V164, P809
   Shrout P E, 1998, STAT METHODS MED RES, V7, P301, DOI 10.1191/096228098672090967
   Stanton VA, 2007, MAYO CLIN PROC, V82, P1319, DOI 10.4065/82.11.1319
   Teggi R, 2016, ACTA OTORHINOLARYNGO, V36, P215, DOI 10.14639/0392-100X-847
   Ward BK, 2013, JAMA OTOLARYNGOL, V139, P803, DOI 10.1001/jamaoto.2013.3913
   Wiltink J, 2009, J PSYCHOSOM RES, V66, P417, DOI 10.1016/j.jpsychores.2008.09.012
   Yardley L, 1998, BRIT J GEN PRACT, V48, P1131
NR 24
TC 1
Z9 5
U1 0
U2 4
PU LIPPINCOTT WILLIAMS & WILKINS
PI PHILADELPHIA
PA TWO COMMERCE SQ, 2001 MARKET ST, PHILADELPHIA, PA 19103 USA
SN 0196-0202
EI 1538-4667
J9 EAR HEARING
JI Ear Hear.
PD JAN-FEB 15
PY 2021
VL 42
IS 1
BP 206
EP 213
DI 10.1097/AUD.0000000000000918
PG 8
WC Audiology & Speech-Language Pathology; Otorhinolaryngology
SC Audiology & Speech-Language Pathology; Otorhinolaryngology
GA SV4RK
UT WOS:000663808800018
PM 32701727
DA 2025-12-18
ER

PT J
AU Yagi, C
   Morita, Y
   Kitazawa, M
   Nonomura, Y
   Yamagishi, T
   Ohshima, S
   Izumi, S
   Takahashi, K
   Wada, Y
   Kitahara, T
   Horii, A
AF Yagi, Chihiro
   Morita, Yuka
   Kitazawa, Meiko
   Nonomura, Yoriko
   Yamagishi, Tatsuya
   Ohshima, Shinsuke
   Izumi, Shuji
   Takahashi, Kuniyuki
   Wada, Yoshiro
   Kitahara, Tadashi
   Horii, Arata
TI Head Roll-Tilt Subjective Visual Vertical Test in the Diagnosis of Persistent Postural-Perceptual Dizziness
SO OTOLOGY & NEUROTOLOGY
LA English
DT Article
DE Head roll-tilt subjective visual vertical; Hypersensitivity; Persistent postural-perceptual dizziness; Receiver operating characteristic curve
AB Objective: To examine the validity of head roll-tilt subjective visual vertical (HT-SVV) in diagnosing persistent postural-perceptual dizziness (PPPD). Study Design: Retrospective review. Setting: Tertiary referral center. Patients: Sixty-one patients with PPPD, 10 with unilateral vestibular hypofunction (UVH), and 11 with psychogenic dizziness (PD), showing chronic vestibular symptoms for >3 months. Interventions: Head-tilt perception gain (HTPG, i.e., mean perceptual gain [perceived/actual tilt angle]) during right or left head tilt of approximately 30 degrees (HT-SVV) and conventional head-upright SVV (UP-SVV) were measured. Bithermal caloric testing, cervical and ocular vestibular-evoked myogenic potentials (cVEMP and oVEMP), and posturography were conducted. Main Outcome Measures: Multiple comparisons were performed for the HT-SVV and other vestibular tests among the disease groups. A receiver operating characteristic curve was created to predict PPPD using HTPG. Results: HTPG was significantly greater in the PPPD group than in the UVH and PD groups. There were no significant differences in UP-SVV, cVEMP, oVEMP, and posturography (foam ratio and Romberg ratio on foam) among the disease groups, while the UVH group had the highest canal paresis compared to the other two groups. The area under the curve of the receiver operating characteristic curve for predicting PPPD was 0.764, and the HTPG value of 1.202 had a specificity of 95.2% for diagnosing PPPD. Conclusions: While conventional vestibular tests including UP-SVV, VEMPs, and posturography did not show abnormalities in PPPD, high HTPG in the HT-SVV test, an excessive perception of head tilt, can be a specific marker for discriminating PPPD from other chronic vestibular diseases.
C1 [Yagi, Chihiro; Morita, Yuka; Kitazawa, Meiko; Nonomura, Yoriko; Yamagishi, Tatsuya; Ohshima, Shinsuke; Izumi, Shuji; Takahashi, Kuniyuki; Horii, Arata] Niigata Univ, Dept Otolaryngol Head & Neck Surg, Grad Sch Med & Dent Sci, Niigata, Japan.
   [Wada, Yoshiro; Kitahara, Tadashi] Nara Med Univ, Dept Otolaryngol Head & Neck Surg, Nara, Japan.
C3 Niigata University; Nara Medical University
RP Yagi, C (corresponding author), Niigata Univ, Grad Sch Med & Dent Sci, Dept Otolaryngol Head & Neck Surg, Chuo Ku, 951-8510,1-757,Asahimachi 1, Niigata, Niigata 9518510, Japan.
EM c-yagi@med.niigata-u.ac.jp
FU Ministry of Education, Culture, Sports, Science, and Technology of Japan [19K18799, 18K09371]; Grants-in-Aid for Scientific Research [21H03084, 20H04548, 19K18799, 18K09371, 23K20412] Funding Source: KAKEN
CR [Anonymous], 1980, DIAGNOSTIC AND STATISTICAL MANUAL OF MENTAL DISORDERS, V3rd, P0, DOI [DOI 10.1176/APPI.BOOKS.9780890425596, DOI 10.1176/APPI.BOOKS.9780890425596.744053, DOI 10.1176/APPI.BOOKS.9780890423349]
   Bohmer A, 1995, J VESTIB RES, V5, P35
   Cleworth TW, 2018, GAIT POSTURE, V66, P21, DOI 10.1016/j.gaitpost.2018.08.003
   Cnyrim CD, 2007, J NEUROL NEUROSUR PS, V78, P527, DOI 10.1136/jnnp.2006.100727
   Cousins S, 2014, PLOS ONE, V9, P0, DOI 10.1371/journal.pone.0105426
   Dieterich M, 2019, FRONT NEUROL, V10, P0, DOI 10.3389/fneur.2019.00172
   Halmagyi GM, 1999, ANN NY ACAD SCI, V871, P195, DOI 10.1111/j.1749-6632.1999.tb09185.x
   JONGKEES L B, 1962, PRACT OTORHINOLARYNGOL (BASEL), V24, P65
   Kim HJ, 2020, J NEUROL, V267, P2252, DOI 10.1007/s00415-020-09831-2
   Kim SH, 2018, FRONT NEUROL, V9, P0, DOI 10.3389/fneur.2018.00060
   Okumura T, 2015, ACTA OTO-LARYNGOL, V135, P925, DOI 10.3109/00016489.2015.1040172
   Rosengren SM, 2019, CLIN NEUROPHYS PRACT, V4, P47, DOI 10.1016/j.cnp.2019.01.005
   Shiozaki T, 2021, J INT ADV OTOL, V17, P121, DOI 10.5152/JIAO.2021.9056
   Staab JP, 2020, SEMIN NEUROL, V40, P130, DOI 10.1055/s-0039-3402736
   Staab JP, 2017, J VESTIBUL RES-EQUIL, V27, P191, DOI 10.3233/VES-170622
   Staibano P, 2019, J OTOLARYNGOL-HEAD N, V48, P0, DOI 10.1186/s40463-019-0336-9
   Starkov D, 2021, J NEUROL, V268, P377, DOI 10.1007/s00415-020-10139-4
   Vibert D, 2000, ACTA OTO-LARYNGOL, V120, P620, DOI 10.1080/000164800750000432
   Wada Y, 2020, LARYNGOSCOPE INVEST, V5, P941, DOI 10.1002/lio2.461
   Winnick A, 2018, FRONT NEUROL, V9, P0, DOI 10.3389/fneur.2018.00892
   WITKIN HA, 1948, J EXP PSYCHOL, V38, P762, DOI 10.1037/h0053671
NR 21
TC 17
Z9 27
U1 0
U2 5
PU LIPPINCOTT WILLIAMS & WILKINS
PI PHILADELPHIA
PA TWO COMMERCE SQ, 2001 MARKET ST, PHILADELPHIA, PA 19103 USA
SN 1531-7129
EI 1537-4505
J9 OTOL NEUROTOL
JI Otol. Neurotol.
PD DEC 15
PY 2021
VL 42
IS 10
BP E1618
EP E1624
DI 10.1097/MAO.0000000000003340
PG 7
WC Clinical Neurology; Otorhinolaryngology
SC Neurosciences & Neurology; Otorhinolaryngology
GA WW2EU
UT WOS:000717737500053
PM 34538854
DA 2025-12-18
ER

PT J
AU Waterston, J
   Chen, LK
   Mahony, K
   Gencarelli, J
   Stuart, G
AF Waterston, John
   Chen, Luke
   Mahony, Kate
   Gencarelli, Jamila
   Stuart, Geoff
TI Persistent Postural-Perceptual Dizziness: Precipitating Conditions, Co-morbidities and Treatment With Cognitive Behavioral Therapy
SO FRONTIERS IN NEUROLOGY
LA English
DT Article
DE persistent postural perceptual dizziness (PPPD); cognitive behavioral therapy (CBT); dizziness; treatment; investigations
ID diagnostic-criteria; consensus document; classification; committee
AB Persistent postural perceptual dizziness (PPPD) is a common chronic vestibular disorder characterized by persistent vestibular symptoms, including postural instability and non-spinning vertigo, which is aggravated by motion, upright posture and moving or complex visual stimuli. In our review of 198 cases seen over a 5 year period, we have confirmed a number of common precipitating conditions for PPPD, including anxiety disorders and vestibular migraine. Vestibular abnormalities, including a unilateral loss of vestibular hypofunction and isolated otolith abnormalities, were found on investigation in just under half the cases. The use of cognitive behavioral therapy (CBT) as a treatment for PPPD resulted in impressive reductions in anxiety and measures of dizziness over follow up periods of up to 6 months.
C1 [Waterston, John; Chen, Luke] Monash Univ, Cent Clin Sch, Dept Neurosci, Melbourne, Vic, Australia.
   [Waterston, John; Chen, Luke; Gencarelli, Jamila] Alfred Hosp, Neurol Dept, Melbourne, Vic, Australia.
   [Mahony, Kate] Lyttleton St Med Clin, Castlemaine, Vic, Australia.
   [Stuart, Geoff] Macquarie Univ, Dept Cognit Sci, Sydney, NSW, Australia.
   [Stuart, Geoff] Univ Melbourne, Sch Psychol Sci, Parkville, Vic, Australia.
C3 Monash University; Florey Institute of Neuroscience & Mental Health; Howard Florey Institute Affiliates; Macquarie University; University of Melbourne
RP Waterston, J (corresponding author), Monash Univ, Cent Clin Sch, Dept Neurosci, Melbourne, Vic, Australia.; Waterston, J (corresponding author), Alfred Hosp, Neurol Dept, Melbourne, Vic, Australia.
EM j.waterston@alfred.org.au
CR Bednarczuk NF, 2019, BRAIN, V142, P606, DOI 10.1093/brain/awy355
   Bisdorff A, 2009, J VESTIBUL RES-EQUIL, V19, P1, DOI 10.3233/VES-2009-0343
   Brandt Thomas, 1996, NEUROLOGY, V46, P1515
   Cha YH, 2020, J VESTIBUL RES-EQUIL, V30, P285, DOI 10.3233/VES-200714
   Cousins S, 2017, ANN CLIN TRANSL NEUR, V4, P340, DOI 10.1002/acn3.386
   Cousins S, 2014, PLOS ONE, V9, P0, DOI 10.1371/journal.pone.0105426
   Edelman S, 2012, AM J OTOLARYNG, V33, P395, DOI 10.1016/j.amjoto.2011.10.009
   Estrada E, 2019, FRONT PSYCHOL, V9, P0, DOI 10.3389/fpsyg.2018.02696
   Indovina I, 2021, J CLIN MED, V10, P0, DOI 10.3390/jcm10184274
   Jacob RG, 2009, J NEUROL NEUROSUR PS, V80, P74, DOI 10.1136/jnnp.2007.136432
   JACOBSON GP, 1990, ARCH OTOLARYNGOL, V116, P424
   JACOBSON NS, 1991, J CONSULT CLIN PSYCH, V59, P12, DOI 10.1037/0022-006X.59.1.12
   Klein A, 2021, HEADACHE, V61, P1306, DOI 10.1111/head.14213
   Lauschke JL, 2016, J CLIN NEUROSCI, V28, P123, DOI 10.1016/j.jocn.2015.12.001
   Lim YH, 2018, FRONT NEUROL, V9, P0, DOI 10.3389/fneur.2018.00433
   Lovibond SH, 1995, DEPRESSION ANXIETY S, V0, P0, DOI DOI 10.1037/t01004-000.
   Riccelli R, 2017, FRONT NEUROL, V8, P0, DOI 10.3389/fneur.2017.00529
   Solly EJ, 2021, FRONT NEUROL, V12, P0, DOI 10.3389/fneur.2021.703006
   Staab JP, 2017, J VESTIBUL RES-EQUIL, V27, P191, DOI 10.3233/VES-170622
   White OB, 2018, J NEURO-OPHTHALMOL, V38, P514, DOI 10.1097/WNO.0000000000000702
   Yu YC, 2018, BIOMED RES INT, V2018, P0, DOI 10.1155/2018/8518631
NR 21
TC 39
Z9 55
U1 6
U2 22
PU FRONTIERS MEDIA SA
PI LAUSANNE
PA AVENUE DU TRIBUNAL FEDERAL 34, LAUSANNE, CH-1015, SWITZERLAND
SN 1664-2295
EI 
J9 FRONT NEUROL
JI Front. Neurol.
PD DEC 24
PY 2021
VL 12
IS 
BP 
EP 
DI 10.3389/fneur.2021.795516
PG 6
WC Clinical Neurology; Neurosciences
SC Neurosciences & Neurology
GA YK3UK
UT WOS:000745142000001
PM 35027907
DA 2025-12-18
ER

PT J
AU Mempouo, E
   Lau, K
   Green, F
   Bowes, C
   Ray, J
AF Mempouo, E.
   Lau, K.
   Green, F.
   Bowes, C.
   Ray, J.
TI Customised vestibular rehabilitation with the addition of virtual reality based therapy in the management of persistent postural-perceptual dizziness
SO JOURNAL OF LARYNGOLOGY AND OTOLOGY
LA English
DT Article
DE Chronic Subjective Dizziness; Persistent Postural-Perceptual Dizziness; Customized Vestibular Rehabilitation; Physical Therapy Exercises; Optokinetic Stimulation; Virtual Reality Exposure Therapy
ID visual vertigo; hyperventilation
AB Objective Visual-vestibular mismatch patients experience persistent postural and perceptual dizziness. Previous studies have shown the benefit of vestibular rehabilitation for visual desensitisation using gaze stabilisation exercises and optokinetic stimulation. This study assessed the benefit of customised vestibular rehabilitation with visual desensitisation and virtual reality based therapy rehabilitation in the management of patients with persistent postural-perceptual dizziness. Methods This retrospective study included 100 patients with Situational Characteristic Questionnaire scores of more than 0.9. All patients received virtual reality based therapy along with usual vestibular rehabilitation using gaze stabilisation exercises with a plain background followed by graded visual stimulation and optokinetic digital video disc stimulation. Patients' symptoms were assessed before and after vestibular rehabilitation using the Situational Characteristic Questionnaire, Generalised Anxiety Disorder Assessment-7, Nijmegen Questionnaire and Dizziness Handicap Inventory. Results There were statistically significant improvements in Situational Characteristic Questionnaire scores, Nijmegen Questionnaire scores and Dizziness Handicap Inventory total score. However, there was a statistically insignificant difference in Generalised Anxiety Disorder Assessment-7 scores. There was a significant positive correlation between post-rehabilitation Situational Characteristic Questionnaire scores and other questionnaire results. Conclusion Incorporating virtual reality based therapy with customised vestibular rehabilitation exercises results in significant improvement in persistent postural-perceptual dizziness related symptoms.
C1 [Mempouo, E.; Lau, K.; Green, F.; Ray, J.] Sheffield Teaching Hosp, Dept Neurootol, Sheffield, S Yorkshire, England.
   [Bowes, C.] Sheffield Teaching Hosp, Dept Audiol, Sheffield, S Yorkshire, England.
C3 University of Sheffield; University of Sheffield
RP Mempouo, E (corresponding author), 94 Mulehouse Rd, Sheffield S10 1TB, S Yorkshire, England.
EM Eugenie.Mempouo2@nhs.net
CR Alahmari KA, 2014, IEEE T NEUR SYS REH, V22, P389, DOI 10.1109/TNSRE.2013.2294904
   Bance ML, 1998, LARYNGOSCOPE, V108, P610, DOI 10.1097/00005537-199804000-00027
   Bergeron Mathieu, 2015, ADV MED, V2015, P916735, DOI 10.1155/2015/916735
   BRANDT T, 1986, MUNCHEN MED WOCHEN, V128, P247
   BRONSTEIN AM, 1995, J NEUROL NEUROSUR PS, V59, P472, DOI 10.1136/jnnp.59.5.472
   Guerraz M, 2001, BRAIN, V124, P1646, DOI 10.1093/brain/124.8.1646
   Humphriss RL, 2004, CLIN OTOLARYNGOL, V29, P232, DOI 10.1111/j.1365-2273.2004.00798.x
   Jacob RG, 1989, J ANXIETY DISORD, V3, P117, DOI 10.1016/0887-6185(89)90006-6
   JACOBSON GP, 1990, ARCH OTOLARYNGOL, V116, P424
   Mallinson AI, 2011, PH.D. THESIS, V0, P0
   McCabe BF, 1975, VESTIBULAR SYSTEM, V0, P299
   Meldrum D, 2015, ARCH PHYS MED REHAB, V96, P1319, DOI 10.1016/j.apmr.2015.02.032
   Moaty AS, 2017, HEARING BALANC COMMU, V15, P127, DOI 10.1080/21695717.2017.1347367
   Pavlou M, 2004, J NEUROL, V251, P983, DOI 10.1007/s00415-004-0476-2
   Pavlou M, 2012, J VESTIBUL RES-EQUIL, V22, P273, DOI 10.3233/VES-120462
   Pavlou M, 2006, J VESTIBUL RES-EQUIL, V16, P223
   Powell G, 2020, NEUROLOGY, V94, PE1929, DOI 10.1212/WNL.0000000000009373
   Rizzo AA, 2004, P ANN INT IEEE EMBS, V26, P4852
   Sakellari V, 1997, BRAIN, V120, P1659, DOI 10.1093/brain/120.9.1659
   Spitzer RL, 2006, ARCH INTERN MED, V166, P1092, DOI 10.1001/archinte.166.10.1092
   Staab JP, 2007, ARCH OTOLARYNGOL, V133, P170, DOI 10.1001/archotol.133.2.170
   Staab JP, 2017, J VESTIBUL RES-EQUIL, V27, P191, DOI 10.3233/VES-170622
   VANDIXHOORN J, 1985, J PSYCHOSOM RES, V29, P199, DOI 10.1016/0022-3999(85)90042-X
NR 23
TC 15
Z9 17
U1 1
U2 19
PU CAMBRIDGE UNIV PRESS
PI CAMBRIDGE
PA EDINBURGH BLDG, SHAFTESBURY RD, CB2 8RU CAMBRIDGE, ENGLAND
SN 0022-2151
EI 1748-5460
J9 J LARYNGOL OTOL
JI J. Laryngol. Otol.
PD OCT 15
PY 2021
VL 135
IS 10
BP 887
EP 891
DI 10.1017/S0022215121002127
PG 5
WC Otorhinolaryngology
SC Otorhinolaryngology
GA UT6RM
UT WOS:000698242200012
PM 34372958
DA 2025-12-18
ER

PT J
AU Chen, XJ
   Cheng, J
   Gong, JR
AF Chen, Xiangjie
   Cheng, Jing
   Gong, Jianrui
TI Deanxit can improve the dizziness, anxiety, and quality of life of patients with chronic subjective dizziness
SO AMERICAN JOURNAL OF TRANSLATIONAL RESEARCH
LA English
DT Article
DE Deanxit; chronic subjective dizziness; dizziness; anxiety; quality of life
ID symptoms; trial
AB Objective: This study was designed to analyze the clinical effectiveness of Deanxit (DEA) for treating chronic subjective dizziness (CSD). Methods: A total of 110 CSD patients (all from a community survey) admitted to our hospital from August 2018 to August 2020 were recruited as the study cohort. Among them, 60 who underwent DEA treatment were placed in the research group (RG) and 50 who underwent basic treatment were placed in the control group (CG). The two groups' efficacy, their dizziness disability rating scale (DHI) scores, the improvement in their clinical symptoms (duration of dizziness, frequency of dizziness attacks), their anxiety and depression (i.e., their Hamilton Anxiety Scale (HAMA) scores) and their Hamilton Depression Scale (HAMD)) scores, their sleep quality and their quality of life (short form 36 (SF-36) health survey scores) were observed and compared. Results: Compared with the CG, the DHI scores, the dizziness durations, the number of dizziness attacks and the HAMA and HAMD scores in the RG were markedly lower than they were in the CG, and the sleep quality levels and SF-36 scores were higher than they were in the CG. Conclusion: DEA treatment helps to improve the dizziness, anxiety, and quality of life of CSD patients.
C1 [Chen, Xiangjie; Cheng, Jing; Gong, Jianrui] Fourth Peoples Hosp Kunshan, Dept Emergency Med, Zhenbei Rd 21, Kunshan 215331, Jiangsu, Peoples R China.
RP Chen, XJ (corresponding author), Fourth Peoples Hosp Kunshan, Dept Emergency Med, Zhenbei Rd 21, Kunshan 215331, Jiangsu, Peoples R China.
EM chenxiangjie1978@163.com
FU Kunshan Science and Technology Project [0052018ZX03]
CR Abbasi-Ghahramanloo A, 2020, INT J GEN MED, V13, P497, DOI 10.2147/IJGM.S258953
   Chiarella G, 2016, J VESTIBUL RES-EQUIL, V26, P403, DOI 10.3233/VES-160590
   Fang ZG, 2020, SCI REP-UK, V10, P0, DOI 10.1038/s41598-020-58218-w
   Farah NMF, 2019, INT J ENV RES PUB HE, V16, P0, DOI 10.3390/ijerph16234750
   Feuerecker R, 2015, J VESTIBUL RES-EQUIL, V25, P67, DOI 10.3233/VES-150547
   Goto Fumiyuki, 2013, NIHON JIBIINKOKA GAKKAI KAIHO, V116, P1208
   Gottschling C, 2016, NEUROSCIENCE, V337, P117, DOI 10.1016/j.neuroscience.2016.08.055
   Habs M, 2020, J NEUROL, V267, P212, DOI 10.1007/s00415-020-10150-9
   Han Hong-yan, 2010, ZHONGGUO ZHEN JIU, V30, P627
   Hashash JG, 2008, ALIMENT PHARM THER, V27, P1148, DOI 10.1111/j.1365-2036.2008.03677.x
   JUEL C, 1983, COMP BIOCHEM PHYS C, V76, P203, DOI 10.1016/0742-8413(83)90064-6
   Li F, 2017, ZHONGHUA YI XUE ZA ZHI, V97, P1054, DOI 10.3760/cma.j.issn.0376-2491.2017.14.005
   Lin C J, 2020, ZHONGHUA YI XUE ZA ZHI, V100, P2503, DOI 10.3760/cma.j.cn112137-20191202-02621
   Lin Y, 2016, ZHONGHUA ER BI YAN HOU TOU JING WAI KE ZA ZHI, V51, P869, DOI 10.3760/cma.j.issn.1673-0860.2016.11.018
   Morisod B, 2017, J VESTIBUL RES-EQUIL, V27, P305, DOI 10.3233/VES-170628
   Neff BA, 2012, OTOL NEUROTOL, V33, P1235, DOI 10.1097/MAO.0b013e31825d644a
   Staab JP, 2014, J PSYCHOSOM RES, V76, P80, DOI 10.1016/j.jpsychores.2013.11.008
   Staab JP, 2012, OTOL NEUROTOL, V33, P685, DOI 10.1097/MAO.0b013e3182382681
   Wang LM, 2015, BMC PSYCHIATRY, V15, P0, DOI 10.1186/s12888-015-0449-2
   Xue H, 2018, DRUG DES DEV THER, V12, P837, DOI 10.2147/DDDT.S158888
   Yang X Y, 2017, ZHONGHUA YI XUE ZA ZHI, V97, P3475, DOI 10.3760/cma.j.issn.0376-2491.2017.44.008
   Yi Z G, 2017, LIN CHUNG ER BI YAN HOU TOU JING WAI KE ZA ZHI, V31, P34, DOI 10.13201/j.issn.1001-1781.2017.01.010
   Yin G, 2019, MEDICINE, V98, P0, DOI 10.1097/MD.0000000000018471
   Yu Xueping, 2015, ZHONGGUO ZHEN JIU, V35, P25
   Zhang T, 2018, LIN CHUNG ER BI YAN HOU TOU JING WAI KE ZA ZHI, V32, P643, DOI 10.13201/j.issn.1001-1781.2018.09.001
   Zheng Jun-ran, 2014, ZHONGGUO ZHONG YAO ZA ZHI, V39, P3454
NR 26
TC 6
Z9 7
U1 0
U2 9
PU E-CENTURY PUBLISHING CORP
PI MADISON
PA 40 WHITE OAKS LN, MADISON, WI 53711 USA
SN 1943-8141
EI 
J9 AM J TRANSL RES
JI Am. J. Transl. Res.
PD JUN 15
PY 2021
VL 13
IS 8
BP 9348
EP 9355
DI 
PG 8
WC Oncology; Medicine, Research & Experimental
SC Oncology; Research & Experimental Medicine
GA UK6PR
UT WOS:000692090200034
PM 34540052
DA 2025-12-18
ER

PT J
AU Choi, SY
   Choi, JH
   Oh, EH
   Oh, SJ
   Choi, KD
AF Choi, Seo-Young
   Choi, Jae-Hwan
   Oh, Eun Hye
   Oh, Se-Joon
   Choi, Kwang-Dong
TI Effect of vestibular exercise and optokinetic stimulation using virtual reality in persistent postural-perceptual dizziness
SO SCIENTIFIC REPORTS
LA English
DT Article
ID visual vertigo; rehabilitation; hypofunction; disorders; scale
AB To determine the effect of customized vestibular exercise (VE) and optokinetic stimulation (OS) using a virtual reality system in patients with persistent postural-perceptual dizziness (PPPD). Patients diagnosed with PPPD were randomly assigned to the VE group or VE with OS group. All participants received VE for 20 min using a virtual reality system with a head mount display once a week for 4 weeks. The patients in the VE with OS group additionally received OS for 9 min. We analysed the questionnaires, timed up-to-go (TUG) test, and posturography scores at baseline and after 4 weeks. A total of 28 patients (median age=74.5, IQR 66-78, men=12) completed the intervention. From baseline to 4 weeks, the dizziness handicap inventory, activities of daily living (ADL), visual vertigo analogue scale, and TUG improved in the VE group, but only ADL and TUG improved in the VE with OS group. Patients with severe visual vertigo improved more on their symptoms than patients with lesser visual vertigo (Pearson's p=0.716, p<0.001). Our VE program can improve dizziness, quality of life, and gait function in PPPD; however, additional optokinetic stimuli should be applied for individuals with visual vertigo symptoms.
C1 [Choi, Seo-Young; Choi, Kwang-Dong] Pusan Natl Univ, Pusan Natl Univ Hosp, Coll Med, Dept Neurol,Sch Med, 179 Gudeok Ro, Busan 602739, South Korea.
   [Choi, Seo-Young; Choi, Kwang-Dong] Biomed Res Inst, 179 Gudeok Ro, Busan 602739, South Korea.
   [Choi, Jae-Hwan; Oh, Eun Hye] Pusan Natl Univ, Sch Med, Res Inst Convergence Biomed Sci & Technol, Dept Neurol,Yangsan Hosp, Busan, South Korea.
   [Oh, Se-Joon] Pusan Natl Univ Hosp, Dept Otorhinolaryngol, Busan, South Korea.
   [Oh, Se-Joon] Pusan Natl Univ Hosp, Biomed Res Inst, Busan, South Korea.
C3 Pusan National University; Pusan National University Hospital; Pusan National University; Pusan National University Hospital; Pusan National University; Pusan National University Hospital; Pusan National University; Pusan National University Hospital
RP Choi, KD (corresponding author), Pusan Natl Univ, Pusan Natl Univ Hosp, Coll Med, Dept Neurol,Sch Med, 179 Gudeok Ro, Busan 602739, South Korea.; Choi, KD (corresponding author), Biomed Res Inst, 179 Gudeok Ro, Busan 602739, South Korea.
EM kdchoi@pusan.ac.kr
FU Basic Science Research Program through the National Research Foundation of Korea (NRF) - Ministry of Education [2018R1D1A1B07040986]
CR Baydan M, 2020, PLOS ONE, V15, P0, DOI 10.1371/journal.pone.0238436
   Carnegie K, 2015, IEEE COMPUT GRAPH, V35, P34, DOI 10.1109/MCG.2015.98
   Chan JYC, 2020, INT J GERIATR PSYCH, V35, P926, DOI 10.1002/gps.5314
   Cohen HS, 2014, J VESTIBUL RES-EQUIL, V24, P33, DOI 10.3233/VES-130475
   Dannenbaum E, 2011, J VESTIBUL RES-EQUIL, V21, P153, DOI 10.3233/VES-2011-0412
   Hall CD, 2016, J NEUROL PHYS THER, V40, P124, DOI 10.1097/NPT.0000000000000120
   Hall CD, 2010, J NEUROL PHYS THER, V34, P64, DOI 10.1097/NPT.0b013e3181dde6d8
   Herdman SJ, 2014, VESTIBULAR REHABILIT, VFourth, P0
   JACOBSON GP, 1990, ARCH OTOLARYNGOL, V116, P424
   Lacour M, 2015, FRONT NEUROL, V5, P0, DOI 10.3389/fneur.2014.00285
   McDonnell MN, 2015, COCHRANE DB SYST REV, V0, P0, DOI DOI 10.1002/14651858.CD005397.pub4
   Micarelli A, 2017, INT J REHABIL RES, V40, P325, DOI 10.1097/MRR.0000000000000244
   Millar JL, 2020, FRONT NEUROL, V11, P0, DOI 10.3389/fneur.2020.00079
   Morisod B, 2017, J VESTIBUL RES-EQUIL, V27, P305, DOI 10.3233/VES-170628
   Nada EH, 2019, ANN OTO RHINOL LARYN, V128, P323, DOI 10.1177/0003489418823017
   Park MJ, 2019, FRONT PSYCHIATRY, V10, P0, DOI 10.3389/fpsyt.2019.00505
   Pavlou M, 2004, J NEUROL, V251, P983, DOI 10.1007/s00415-004-0476-2
   Pavlou M, 2012, J VESTIBUL RES-EQUIL, V22, P273, DOI 10.3233/VES-120462
   Pavlou M, 2010, J NEUROL PHYS THER, V34, P105, DOI 10.1097/NPT.0b013e3181dde6bf
   Popkirov Stoyan, 2018, PRACT NEUROL, V18, P5, DOI 10.1136/practneurol-2017-001809
   Seemungal Barry M, 2018, PRACT NEUROL, V18, P3, DOI 10.1136/practneurol-2017-001817
   Staab JP, 2020, SEMIN NEUROL, V40, P130, DOI 10.1055/s-0039-3402736
   Staab JP, 2017, J VESTIBUL RES-EQUIL, V27, P191, DOI 10.3233/VES-170622
   Thompson KJ, 2015, J VESTIBUL RES-EQUIL, V25, P97, DOI 10.3233/VES-150551
   Tjernström F, 2016, J NEUROL, V263, PS65, DOI 10.1007/s00415-015-7914-1
NR 25
TC 29
Z9 36
U1 2
U2 9
PU NATURE PORTFOLIO
PI BERLIN
PA HEIDELBERGER PLATZ 3, BERLIN, 14197, GERMANY
SN 2045-2322
EI 
J9 SCI REP-UK
JI Sci Rep
PD JUL 14
PY 2021
VL 11
IS 1
BP 
EP 
DI 10.1038/s41598-021-93940-z
PG 8
WC Multidisciplinary Sciences
SC Science & Technology - Other Topics
GA TM6AT
UT WOS:000675633500004
PM 34262120
DA 2025-12-18
ER

PT J
AU Aharoni, MMH
   Lubetzky, AV
   Arie, L
   Krasovsky, T
AF Aharoni, Moshe M. H.
   Lubetzky, Anat V.
   Arie, Liraz
   Krasovsky, Tal
TI Factors associated with dynamic balance in people with Persistent Postural Perceptual Dizziness (PPPD): a cross-sectional study using a virtual-reality Four Square Step Test
SO JOURNAL OF NEUROENGINEERING AND REHABILITATION
LA English
DT Article
DE FSST; Anxiety; Kinematics; HTC Vive; Visual stimuli; Chronic dizziness
ID validity; model; reliability; disorders; deficits; vertigo
AB Background Persistent postural-perceptual dizziness (PPPD) is a condition characterized by chronic subjective dizziness and exacerbated by visual stimuli or upright movement. Typical balance tests do not replicate the environments known to increase symptoms in people with PPPD-crowded places with moving objects. Using a virtual reality system, we quantified dynamic balance in people with PPPD and healthy controls in diverse visual conditions. Methods Twenty-two individuals with PPPD and 29 controls performed a square-shaped fast walking task (Four-Square Step Test Virtual Reality-FSST-VR) using a head-mounted-display (HTC Vive) under 3 visual conditions (empty train platform; people moving; people and trains moving). Head kinematics was used to measure task duration, movement smoothness and anterior-posterior (AP) and medio-lateral (ML) ranges of movement (ROM). Heart rate (HR) was monitored using a chest-band. Participants also completed a functional mobility test (Timed-Up-and-Go; TUG) and questionnaires measuring anxiety (State-Trait Anxiety Inventory; STAI), balance confidence (Activities-Specific Balance Confidence; ABC), perceived disability (Dizziness Handicap Inventory) and simulator sickness (Simulator Sickness Questionnaire). Main effects of visual load and group and associations between performance, functional and self-reported outcomes were examined. Results State anxiety and simulator sickness did not increase following testing. AP-ROM and HR increased with high visual load in both groups (p < 0.05). There were no significant between-group differences in head kinematics. In the high visual load conditions, high trait anxiety and longer TUG duration were moderately associated with reduced AP and ML-ROM in the PPPD group and low ABC and high perceived disability were associated with reduced AP-ROM (|r| = 0.47 to 0.53; p < 0.05). In contrast, in controls high STAI-trait, low ABC and longer TUG duration were associated with increased AP-ROM (|r| = 0.38 to 0.46; p < 0.05) and longer TUG duration was associated with increased ML-ROM (r = 0.53, p < 0.01). Conclusions FSST-VR may shed light on movement strategies in PPPD beyond task duration. While no main effect of group was observed, the distinct associations with self-reported and functional outcomes, identified using spatial head kinematics, suggest that some people with PPPD reduce head degrees of freedom when performing a dynamic balance task. This supports a potential link between spatial perception and PPPD symptomatology.
C1 [Aharoni, Moshe M. H.; Krasovsky, Tal] Univ Haifa, Fac Social Welf & Hlth Sci, Dept Phys Therapy, Haifa, Israel.
   [Lubetzky, Anat V.; Arie, Liraz] NYU, Steinhardt Sch Culture Educ & Human Dev, Dept Phys Therapy, New York, NY USA.
   [Krasovsky, Tal] Sheba Med Ctr, Pediat Rehabil Dept, Ramat Gan, Israel.
C3 University of Haifa; New York University; Chaim Sheba Medical Center; Tel Aviv University
RP Krasovsky, T (corresponding author), Univ Haifa, Fac Social Welf & Hlth Sci, Dept Phys Therapy, Haifa, Israel.
EM tkrasovsk@univ.haifa.ac.il
FU National Institutes of Health National Rehabilitation Research Resource to Enhance Clinical Trials (REACT) pilot award; Emerging Research Grant from Hearing Health Foundation
CR Alahmari KA, 2014, ARCH PHYS MED REHAB, V95, P65, DOI 10.1016/j.apmr.2013.09.011
   Arad E, 2017, 2017 INT C VIRT REH, V0, P1
   ASSAIANTE C, 1995, HUM MOVEMENT SCI, V14, P13, DOI 10.1016/0167-9457(94)00048-J
   Barlow DH, 2004, ANXIETY ITS DISORDER, V0, P0
   Breinbauer HA, 2020, FRONT NEUROL, V10, P0, DOI 10.3389/fneur.2019.01361
   Bronstein AM, 2019, PROG BRAIN RES, V248, P285, DOI 10.1016/bs.pbr.2019.04.023
   Chiarovano E, 2018, GAIT POSTURE, V59, P217, DOI 10.1016/j.gaitpost.2017.10.019
   Cousins S, 2017, ANN CLIN TRANSL NEUR, V4, P340, DOI 10.1002/acn3.386
   Cousins S, 2014, PLOS ONE, V9, P0, DOI 10.1371/journal.pone.0105426
   Cronin T, 2017, FRONT NEUROL, V8, P0, DOI 10.3389/fneur.2017.00538
   DIETERICH M, 2016, HDB CLIN NEUROLOGY, V0, P0
   Dite W, 2002, ARCH PHYS MED REHAB, V83, P1566, DOI 10.1053/apmr.2002.35469
   Ellmers TJ, 2021, J NEUROL, V268, P1374, DOI 10.1007/s00415-020-10288-6
   Ellmers TJ, 2020, J GERONTOL A-BIOL, V75, P961, DOI 10.1093/gerona/glz176
   Feldman R, 2019, HUM MOVEMENT SCI, V67, P0, DOI 10.1016/j.humov.2019.102513
   Grimley PM, 2019, EFFECTIVE VIRTUAL RE, V0, P1
   JACOB RG, 1993, J PSYCHOPATHOL BEHAV, V15, P299, DOI 10.1007/BF00965035
   JACOBSON GP, 1990, ARCH OTOLARYNGOL, V116, P424
   Keshner EA, 2014, J NEUROENG REHABIL, V11, P0, DOI 10.1186/1743-0003-11-6
   Krasovsky T, 2019, P INT C VIRT REH 201, V0, P0
   Krasovsky T, 2018, PHYS THER, V98, P549, DOI 10.1093/ptj/pzy047
   Lee SC, 2017, INT J GERONTOL, V11, P258, DOI 10.1016/j.ijge.2017.03.003
   Li KZ, 2020, NEUROIMAGE-CLIN, V26, P0, DOI 10.1016/j.nicl.2020.102216
   Li KZ, 2020, BRAIN IMAGING BEHAV, V14, P2176, DOI 10.1007/s11682-019-00168-7
   Lubetzky AV, 2019, J BIOMECH, V86, P175, DOI 10.1016/j.jbiomech.2019.02.004
   Lubetzky Anat V, 2018, PHYSIOTHER THEORY PRACT, V34, P935, DOI 10.1080/09593985.2018.1431344
   Lubetzky AV, 2019, MOTOR CONTROL, V23, P127, DOI 10.1123/mc.2018-0001
   Lubetzky AV, 2017, MOTOR CONTROL, V21, P468, DOI 10.1123/mc.2016-0045
   Moore M, 2017, SYST REV-LONDON, V6, P0, DOI 10.1186/s13643-017-0577-5
   Bittar RSM, 2015, BRAZ J OTORHINOLAR, V81, P276, DOI 10.1016/j.bjorl.2014.08.012
   Niehorster DC, 2017, I-PERCEPTION, V8, P0, DOI 10.1177/2041669517708205
   Passamonti L, 2018, J VESTIBUL RES-EQUIL, V28, P369, DOI 10.3233/VES-190653
   Patel S, 2012, J NEUROENG REHABIL, V9, P0, DOI 10.1186/1743-0003-9-21
   Pavlou M, 2006, J VESTIBUL RES-EQUIL, V16, P223
   Popkirov Stoyan, 2018, PRACT NEUROL, V18, P5, DOI 10.1136/practneurol-2017-001809
   Powell G, 2020, NEUROLOGY, V94, PE1929, DOI 10.1212/WNL.0000000000009373
   POWELL LE, 1995, J GERONTOL A-BIOL, V50, PM28, DOI 10.1093/gerona/50A.1.M28
   Querner V, 2000, NEUROSCI LETT, V285, P21, DOI 10.1016/S0304-3940(00)01008-9
   Roos MA, 2016, J REHABIL RES DEV, V53, P403, DOI 10.1682/JRRD.2014.04.0112
   Salarian A, 2010, IEEE T NEUR SYS REH, V18, P303, DOI 10.1109/TNSRE.2010.2047606
   Schniepp R, 2014, J NEUROL, V261, P738, DOI 10.1007/s00415-014-7259-1
   Sezier AEI, 2019, BMJ OPEN, V9, P0, DOI 10.1136/bmjopen-2018-024326
   Shumway-Cook A, 2000, PHYS THER, V80, P896, DOI 10.1093/ptj/80.9.896
   Spielberger CD, 1970, MANUAL STATE TRAIT A, V0, P0
   Staab JP, 2017, J VESTIBUL RES-EQUIL, V27, P191, DOI 10.3233/VES-170622
   Staab JP, 2013, SEMIN NEUROL, V33, P297, DOI 10.1055/s-0033-1356462
   Whalley MG, 2017, COGN BEHAV PRACT, V24, P72, DOI 10.1016/j.cbpra.2016.03.003
   Whitney SL, 2007, ARCH PHYS MED REHAB, V88, P99, DOI 10.1016/j.apmr.2006.10.027
   Williams G, 2017, J VESTIBUL RES-EQUIL, V27, P137, DOI 10.3233/VES-170615
   Yan ZH, 2017, INT J AUDIOL, V56, P33, DOI 10.1080/14992027.2016.1211763
NR 51
TC 8
Z9 13
U1 3
U2 14
PU BMC
PI LONDON
PA CAMPUS, 4 CRINAN ST, LONDON N1 9XW, ENGLAND
SN 
EI 1743-0003
J9 J NEUROENG REHABIL
JI J. NeuroEng. Rehabil.
PD MAR 25
PY 2021
VL 18
IS 1
BP 
EP 
DI 10.1186/s12984-021-00852-0
PG 12
WC Engineering, Biomedical; Neurosciences; Rehabilitation
SC Engineering; Neurosciences & Neurology; Rehabilitation
GA RC6NA
UT WOS:000632914200001
PM 33766072
DA 2025-12-18
ER

PT J
AU Sarna, B
   Risbud, A
   Lee, A
   Muhonen, E
   Abouzari, M
   Djalilian, HR
AF Sarna, Brooke
   Risbud, Adwight
   Lee, Ariel
   Muhonen, Ethan
   Abouzari, Mehdi
   Djalilian, Hamid R.
TI Migraine Features in Patients with Persistent Postural-Perceptual Dizziness
SO ANNALS OF OTOLOGY RHINOLOGY AND LARYNGOLOGY
LA English
DT Article
DE persistent postural-perceptual dizziness; migraine; migraine headache; PPPD; otologic migraine
ID chronic subjective dizziness; cognitive-behavior therapy
AB Objectives: To evaluate the presence of migraine features in patients with persistent postural-perceptual dizziness (PPPD). Methods: In a retrospective survey study, consecutive patients presenting to a tertiary care neurotology clinic during an 18-month period were given questionnaires about headache and dizziness symptoms. The survey responses plus history and examination of the patient were used to diagnose patients with PPPD. The prevalence of migraine headache, vestibular migraine (VM), and migraine characteristics was evaluated. Results: In total, 36 subjects with PPPD were included in the study. The mean age of the subjects was 56 +/- 16 years with a female (72%) predominance. A total of 19 (53%) patients met the International Classification of Headache Disorders criteria for migraine headache, and 6 of those (17%) met the criteria for definite VM. Of the patients who did not meet full migraine headache criteria, 6 (17%) patients met 4 of 5 criteria, and 5 (14%) patients met 3 of 5 criteria. There was no significant difference between PPPD patients who fulfilled full migraine headache criteria and those who did not in sensitivity to light, sound, smells, weather changes, feelings of mental fog/confusion, and sinus pain/facial pressure. Conclusions: This study demonstrates that a majority of patients with PPPD fulfill the criteria for migraine headache. A large proportion of PPPD patients who do not meet the full criteria for migraine headache still meet a majority of the migraine headache criteria. This suggests an association between the 2 conditions. PPPD may be a part of the spectrum of otologic migraine, where migraine manifests as otologic symptoms.
C1 [Sarna, Brooke; Risbud, Adwight; Lee, Ariel; Muhonen, Ethan; Abouzari, Mehdi; Djalilian, Hamid R.] Univ Calif Irvine, Dept Otolaryngol Head & Neck Surg, Irvine, CA 92697 USA.
   [Djalilian, Hamid R.] Univ Calif Irvine, Dept Biomed Engn, Irvine, CA 92697 USA.
C3 University of California System; University of California Irvine; University of California System; University of California Irvine
RP Djalilian, HR (corresponding author), Univ Calif Irvine, Dept Otolaryngol Head & Neck Surg, Div Neurotol & Skull Base Surg, 19182 Jamboree Rd,Otolaryngol 5386, Irvine, CA 92697 USA.
EM hdjalili@hs.uci.edu
FU National Center for Research Resources; National Center for Advancing Translational Sciences, National Institutes of Health [TL1TR001415]; National Center for Advancing Translational Sciences [TL1TR001415, UL1TR001414] Funding Source: NIH RePORTER
CR Best C, 2009, NEUROSCIENCE, V164, P1579, DOI 10.1016/j.neuroscience.2009.09.034
   Dieterich M, 2017, CURR OPIN NEUROL, V30, P107, DOI 10.1097/WCO.0000000000000417
   Edelman S, 2012, AM J OTOLARYNG, V33, P395, DOI 10.1016/j.amjoto.2011.10.009
   Ghavami Y, 2016, LARYNGOSCOPE, V126, P163, DOI 10.1002/lary.25344
   Kalaydjian A, 2008, PSYCHOSOM MED, V70, P773, DOI 10.1097/PSY.0b013e31817f9e80
   Loder E, 2007, HEADACHE, V47, P329, DOI 10.1111/j.1526-4610.2006.00710.x
   Mahoney AEJ, 2013, AM J OTOLARYNG, V34, P115, DOI 10.1016/j.amjoto.2012.09.013
   Merikangas KR, 2013, HEADACHE, V53, P230, DOI 10.1111/head.12038
   Bittar RSM, 2015, BRAZ J OTORHINOLAR, V81, P276, DOI 10.1016/j.bjorl.2014.08.012
   Olesen J, 2018, CEPHALALGIA, V38, P1, DOI 10.1177/0333102417738202
   Popkirov Stoyan, 2018, PRACT NEUROL, V18, P5, DOI 10.1136/practneurol-2017-001809
   Remes O, 2016, BRAIN BEHAV, V6, P0, DOI 10.1002/brb3.497
   Seemungal Barry M, 2018, PRACT NEUROL, V18, P3, DOI 10.1136/practneurol-2017-001817
   Staab JP, 2015, CEPHALALGIA, V35, P65
   Staab JP, 2007, ARCH OTOLARYNGOL, V133, P170, DOI 10.1001/archotol.133.2.170
   Staab JP, 2017, J VESTIBUL RES-EQUIL, V27, P191, DOI 10.3233/VES-170622
   Staab JP, 2014, J PSYCHOSOM RES, V76, P80, DOI 10.1016/j.jpsychores.2013.11.008
   Staab Jeffrey P, 2012, CONTINUUM (MINNEAP MINN), V18, P1118, DOI 10.1212/01.CON.0000421622.56525.58
   Thompson KJ, 2015, J VESTIBUL RES-EQUIL, V25, P97, DOI 10.3233/VES-150551
   Vitkovic J, 2013, J NEUROL, V260, P3039, DOI 10.1007/s00415-013-7116-7
   Yan ZH, 2017, INT J AUDIOL, V56, P33, DOI 10.1080/14992027.2016.1211763
NR 21
TC 21
Z9 24
U1 2
U2 8
PU SAGE PUBLICATIONS INC
PI THOUSAND OAKS
PA 2455 TELLER RD, THOUSAND OAKS, CA 91320 USA
SN 0003-4894
EI 1943-572X
J9 ANN OTO RHINOL LARYN
JI Ann. Otol. Rhinol. Laryngol.
PD DEC 15
PY 2021
VL 130
IS 12
BP 1326
EP 1331
DI 10.1177/00034894211007233
EA APR 2021
PG 6
WC Otorhinolaryngology
SC Otorhinolaryngology
GA WO4QU
UT WOS:000679893400001
PM 33813915
DA 2025-12-18
ER

PT J
AU Indovina, I
   Passamonti, L
   Mucci, V
   Chiarella, G
   Lacquaniti, F
   Staab, JP
AF Indovina, Iole
   Passamonti, Luca
   Mucci, Viviana
   Chiarella, Giuseppe
   Lacquaniti, Francesco
   Staab, Jeffrey P.
TI Brain Correlates of Persistent Postural-Perceptual Dizziness: A Review of Neuroimaging Studies
SO JOURNAL OF CLINICAL MEDICINE
LA English
DT Review
DE persistent postural-perceptual dizziness; phobic postural vertigo; chronic subjective dizziness; visually induced dizziness; visual dependency; neuroimaging
ID visual gravitational motion; chronic subjective dizziness; simulated self-motion; functional dizziness; vestibular neuritis; personality-traits; vertigo; anxiety; cortex; attention
AB Persistent postural-perceptual dizziness (PPPD), defined in 2017, is a vestibular disorder characterized by chronic dizziness that is exacerbated by upright posture and exposure to complex visual stimuli. This review focused on recent neuroimaging studies that explored the pathophysiological mechanisms underlying PPPD and three conditions that predated it. The emerging picture is that local activity and functional connectivity in multimodal vestibular cortical areas are decreased in PPPD, which is potentially related to structural abnormalities (e.g., reductions in cortical folding and grey-matter volume). Additionally, connectivity between the prefrontal cortex, which regulates attentional and emotional responses, and primary visual and motor regions appears to be increased in PPPD. These results complement physiological and psychological data identifying hypervigilant postural control and visual dependence in patients with PPPD, supporting the hypothesis that PPPD arises from shifts in interactions among visuo-vestibular, sensorimotor, and emotional networks that overweigh visual over vestibular inputs and increase the effects of anxiety-related mechanisms on locomotor control and spatial orientation.
C1 [Indovina, Iole] Univ Messina, Dept Biomed & Dent Sci & Morphofunct Imaging, I-98125 Messina, Italy.
   [Indovina, Iole; Mucci, Viviana; Lacquaniti, Francesco] IRCCS Santa Lucia Fdn, Lab Neuromotor Physiol, I-00179 Rome, Italy.
   [Passamonti, Luca] Univ Cambridge, Dept Clin Neurosci, Cambridge CB2 0QQ, England.
   [Passamonti, Luca] CNR, Inst Bioimaging & Mol Physiol, I-20054 Milan, Italy.
   [Mucci, Viviana] Western Sydney Univ, Sch Sci, Sydney, NSW 2000, Australia.
   [Chiarella, Giuseppe] Magna Graecia Univ Catanzaro, Dept Expt & Clin Med, Unit Audiol, I-88100 Catanzaro, Italy.
   [Lacquaniti, Francesco] Univ Roma Tor Vergata, Dept Syst Med & Ctr Space BioMed, I-00133 Rome, Italy.
   [Staab, Jeffrey P.] Mayo Clin, Dept Psychiat & Psychol & Otorhinolaryngol Head &, Rochester, MN 55905 USA.
C3 University of Messina; IRCCS Santa Lucia; University of Cambridge; Consiglio Nazionale delle Ricerche (CNR); Western Sydney University; Magna Graecia University of Catanzaro; University of Rome Tor Vergata; Mayo Clinic
RP Indovina, I (corresponding author), Univ Messina, Dept Biomed & Dent Sci & Morphofunct Imaging, I-98125 Messina, Italy.; Indovina, I (corresponding author), IRCCS Santa Lucia Fdn, Lab Neuromotor Physiol, I-00179 Rome, Italy.; Staab, JP (corresponding author), Mayo Clin, Dept Psychiat & Psychol & Otorhinolaryngol Head &, Rochester, MN 55905 USA.
EM i.indovina@hsantalucia.lt; passamontiluca@gmail.com; viviana.mucci@gmail.com; chiarella@unicz.it; lacquaniti@med.uniroma2.it; Staab.Jeffrey@mayo.edu
FU Italian Ministry of Health (IRCCS Fondazione Santa Lucia Ricerca Corrente) [RF-2019-12369194]; U.S. Department of Defense Congressionally Directed Medical Research Program [W81XWH1810760 PT170028]; U.K. Medical Research Council (MRC) [MR/P01271X/1]; MRC [MR/P01271X/1] Funding Source: UKRI; Medical Research Council [MR/P01271X/1] Funding Source: researchfish
CR Adamec I, 2020, J CLIN NEUROSCI, V72, P26, DOI 10.1016/j.jocn.2020.01.043
   Balaban CD, 2001, J ANXIETY DISORD, V15, P53, DOI 10.1016/S0887-6185(00)00042-6
   Balestrucci P, 2017, EXP BRAIN RES, V235, P1999, DOI 10.1007/s00221-017-4942-3
   BRANDT T, 1986, MUNCHEN MED WOCHEN, V128, P247
   Brandt T, 2015, J NEUROL, V262, P1977, DOI 10.1007/s00415-015-7826-0
   BRONSTEIN AM, 1995, J NEUROL NEUROSUR PS, V59, P472, DOI 10.1136/jnnp.59.5.472
   Chiarella G, 2016, J VESTIBUL RES-EQUIL, V26, P403, DOI 10.3233/VES-160590
   Christoffel DJ, 2011, REV NEUROSCIENCE, V22, P535, DOI 10.1515/RNS.2011.044
   Corbetta M, 2002, NAT REV NEUROSCI, V3, P201, DOI 10.1038/nrn755
   Cousins S, 2017, ANN CLIN TRANSL NEUR, V4, P340, DOI 10.1002/acn3.386
   Cousins S, 2014, PLOS ONE, V9, P0, DOI 10.1371/journal.pone.0105426
   Dieterich M, 2017, CURR OPIN NEUROL, V30, P107, DOI 10.1097/WCO.0000000000000417
   Downar J, 2013, BRAIN STIMUL, V6, P231, DOI 10.1016/j.brs.2012.08.006
   Drevets WC, 2008, CNS SPECTRUMS, V13, P663, DOI 10.1017/S1092852900013754
   Dusi N, 2015, CURR NEUROPHARMACOL, V13, P458, DOI 10.2174/1570159X1304150831121909
   Edwards MJ, 2012, BRAIN, V135, P3495, DOI 10.1093/brain/aws129
   Eickhoff SB, 2005, NEUROIMAGE, V25, P1325, DOI 10.1016/j.neuroimage.2004.12.034
   Eulenburg PZ, 2010, ANN NEUROL, V68, P241, DOI 10.1002/ana.22063
   Fan LZ, 2016, CEREB CORTEX, V26, P3508, DOI 10.1093/cercor/bhw157
   Frank SM, 2018, J NEUROPHYSIOL, V120, P1438, DOI 10.1152/jn.00907.2017
   Glasser MF, 2016, NATURE, V536, P171, DOI 10.1038/nature18933
   Godemann F, 2005, J PSYCHIATR RES, V39, P529, DOI 10.1016/j.jpsychires.2004.12.006
   Gold AL, 2015, BIOL PSYCHIAT, V77, P394, DOI 10.1016/j.biopsych.2014.03.030
   Graham BM, 2011, AM J PSYCHIAT, V168, P1255, DOI 10.1176/appi.ajp.2011.11040557
   Habs M, 2020, J NEUROL, V267, P212, DOI 10.1007/s00415-020-10150-9
   Heinrichs N, 2007, PSYCHOSOM MED, V69, P700, DOI 10.1097/PSY.0b013e318151a4dd
   Holle D, 2015, PLOS ONE, V10, P0, DOI 10.1371/journal.pone.0142468
   Indovina I, 2004, MAGN RESON IMAGING, V22, P1477, DOI 10.1016/j.mri.2004.10.016
   Indovina I, 2005, SCIENCE, V308, P416, DOI 10.1126/science.1107961
   Indovina I, 2007, CEREB CORTEX, V17, P1701, DOI 10.1093/cercor/bhl081
   Indovina I, 2020, NEUROIMAGE, V222, P0, DOI 10.1016/j.neuroimage.2020.117247
   Indovina I, 2016, NEUROIMAGE, V142, P512, DOI 10.1016/j.neuroimage.2016.07.008
   Indovina I, 2015, FRONT BEHAV NEUROSCI, V9, P0, DOI 10.3389/fnbeh.2015.00334
   Indovina I, 2014, J PSYCHOSOM RES, V77, P391, DOI 10.1016/j.jpsychores.2014.09.005
   Indovina I, 2013, EXP BRAIN RES, V229, P579, DOI 10.1007/s00221-013-3620-3
   Indovina I, 2013, NEUROIMAGE, V71, P114, DOI 10.1016/j.neuroimage.2013.01.005
   Ishizuka K, 2020, INTERNAL MED, V59, P2857, DOI 10.2169/internalmedicine.5172-20
   Jacob RG, 1989, J ANXIETY DISORD, V3, P117, DOI 10.1016/0887-6185(89)90006-6
   Kim HJ, 2020, J NEUROL, V267, P2252, DOI 10.1007/s00415-020-09831-2
   Lee JO, 2018, HUM BRAIN MAPP, V39, P3340, DOI 10.1002/hbm.24080
   Li KZ, 2020, NEUROIMAGE-CLIN, V26, P0, DOI 10.1016/j.nicl.2020.102216
   Li KZ, 2020, BRAIN IMAGING BEHAV, V14, P2176, DOI 10.1007/s11682-019-00168-7
   Lloyd D, 2006, J NEUROPHYSIOL, V95, P205, DOI 10.1152/jn.00614.2005
   Maffei V, 2016, CORTEX, V78, P55, DOI 10.1016/j.cortex.2016.02.004
   Maffei V, 2010, J NEUROPHYSIOL, V103, P360, DOI 10.1152/jn.00892.2009
   McEwen BS, 2012, NEUROPHARMACOLOGY, V62, P3, DOI 10.1016/j.neuropharm.2011.07.014
   Miller WL, 2008, J NEUROPHYSIOL, V99, P1969, DOI 10.1152/jn.00889.2007
   Na S, 2019, J NEURAL TRANSM, V126, P123, DOI 10.1007/s00702-018-1948-3
   Nigro Salvatore, 2019, BRAIN IMAGING BEHAV, V13, P798, DOI 10.1007/s11682-018-9900-6
   Ödman M, 2008, ACTA OTO-LARYNGOL, V128, P1085, DOI 10.1080/00016480701805455
   Palomero-Gallagher N, 2015, NEUROIMAGE, V115, P177, DOI 10.1016/j.neuroimage.2015.04.053
   Passamonti L, 2018, J VESTIBUL RES-EQUIL, V28, P369, DOI 10.3233/VES-190653
   Patel M, 2016, OTOL NEUROTOL, V37, P179, DOI 10.1097/MAO.0000000000000949
   Pavlou M, 2012, J VESTIBUL RES-EQUIL, V22, P273, DOI 10.3233/VES-120462
   Popp P, 2018, ANN CLIN TRANSL NEUR, V5, P717, DOI 10.1002/acn3.570
   Redfern MS, 2007, J ANXIETY DISORD, V21, P704, DOI 10.1016/j.janxdis.2006.09.002
   Riccelli R, 2017, FRONT NEUROL, V8, P0, DOI 10.3389/fneur.2017.00529
   Riccelli R, 2017, HUM BRAIN MAPP, V38, P715, DOI 10.1002/hbm.23411
   Roberts RE, 2018, NEUROIMAGE-CLIN, V20, P1010, DOI 10.1016/j.nicl.2018.10.007
   Rousseau C, 2016, NEUROSCIENCE, V325, P10, DOI 10.1016/j.neuroscience.2016.03.039
   Schniepp R, 2014, J NEUROL, V261, P738, DOI 10.1007/s00415-014-7259-1
   Smith SM, 2009, P NATL ACAD SCI USA, V106, P13040, DOI 10.1073/pnas.0905267106
   Söhsten E, 2016, J VESTIBUL RES-EQUIL, V26, P319, DOI 10.3233/VES-160583
   Staab JP, 2016, HAND CLINIC, V137, P341, DOI 10.1016/B978-0-444-63437-5.00024-8
   Staab J P, 2013, OXFORD TXB VERTIGO I, V0, P333
   Staab JP, 2020, SEMIN NEUROL, V40, P130, DOI 10.1055/s-0039-3402736
   Staab JP, 2017, J VESTIBUL RES-EQUIL, V27, P191, DOI 10.3233/VES-170622
   Staab JP, 2014, J PSYCHOSOM RES, V76, P80, DOI 10.1016/j.jpsychores.2013.11.008
   Staab JP, 2004, LARYNGOSCOPE, V114, P1637, DOI 10.1097/00005537-200409000-00025
   Staab JP, 2003, LARYNGOSCOPE, V113, P1714, DOI 10.1097/00005537-200310000-00010
   Staibano P, 2019, J OTOLARYNGOL-HEAD N, V48, P0, DOI 10.1186/s40463-019-0336-9
   Sun L, 2020, REV NEUROSCIENCE, V31, P675, DOI 10.1515/revneuro-2019-0109
   Teggi R, 2020, OTOL NEUROTOL, V41, PE70, DOI 10.1097/MAO.0000000000002446
   Trinidade A, 2021, FRONT NEUROL, V11, P0, DOI 10.3389/fneur.2020.601883
   Van Ombergen A, 2017, NEUROIMAGE-CLIN, V14, P538, DOI 10.1016/j.nicl.2017.02.020
   Van Ombergen A, 2016, PLOS ONE, V11, P0, DOI 10.1371/journal.pone.0154528
   VanEssen DC, 1997, NATURE, V385, P313, DOI 10.1038/385313a0
   von Economo C, 2008, ATLAS OF THE CYTOARCHITECTONICS OF THE ADULT HUMAN CEREBRAL CORTEX, V0, P0
   Lins EMDV, 2021, INT ARCH OTORHINOLAR, V25, P0
   Westphal CarlOtto, 1872, ARCHIV FUR PSYCHIATRIE UND NERVENKRANKHEITEN, V3, P138, DOI 10.1007/BF02156040
   Wuehr M, 2013, J NEUROL, V260, P1314, DOI 10.1007/s00415-012-6797-7
   Wuehr M, 2017, NEUROLOGY, V88, P284, DOI 10.1212/WNL.0000000000003516
   Wuehr M, 2014, PHYSIOL REP, V2, P0, DOI 10.1002/phy2.232
   Wurthmann S, 2017, J PSYCHOSOM RES, V103, P95, DOI 10.1016/j.jpsychores.2017.10.007
   Xue H, 2018, ZHONGHUA YI XUE ZA ZHI, V98, P1227, DOI 10.3760/cma.j.issn.0376-2491.2018.16.008
   Yan ZH, 2017, INT J AUDIOL, V56, P33, DOI 10.1080/14992027.2016.1211763
NR 87
TC 34
Z9 44
U1 2
U2 15
PU MDPI
PI BASEL
PA MDPI AG, Grosspeteranlage 5, CH-4052 BASEL, SWITZERLAND
SN 
EI 2077-0383
J9 J CLIN MED
JI J. Clin. Med.
PD SEP 15
PY 2021
VL 10
IS 18
BP 
EP 
DI 10.3390/jcm10184274
PG 19
WC Medicine, General & Internal
SC General & Internal Medicine
GA UV5WY
UT WOS:000699549500001
PM 34575385
DA 2025-12-18
ER

PT J
AU Tropiano, P
   Lacerenza, LM
   Agostini, G
   Barboni, A
   Faralli, M
AF Tropiano, Paolo
   Lacerenza, Luca Maria
   Agostini, Giovanni
   Barboni, Annalisa
   Faralli, Mario
TI Persistent postural perceptual dizziness following paroxysmal positional vertigo in migraine
SO ACTA OTORHINOLARYNGOLOGICA ITALICA
LA English
DT Article
DE PPPD; vestibular migraine; vestibular disorders; dizziness
ID residual dizziness; disorders
AB Objective. This prospective study aimed to investigate the role of migraine in favouring the onset of persistent postural perceptual dizziness (PPPD) following paroxysmal positional vertigo (PPV). Methods. A group of patients who came to our attention suffering of PPV with or without migraine and/or vestibular migraine (VM) was examined. Three months after the resolution, an anamnestic research was conducted aimed at establishing whether any patient-related dizziness could meet the diagnostic criteria for PPPD. Results. 12 of the 240 patients recruited met the diagnostic criteria for PPPD for an overall incidence of 5%, with 3 (1.85%) belonging to the non-migraine group and 9 (11.5%) to the migraine group. In the latter, 6 (28.6%) patients with VM and 3 (5.26%) without VM were affected. Conclusions. The study shows a significant increase of PPPD diagnosis in migraine compared to patients without migraine (p = 0.003). Within migraine there was a significant increase in those with VM compared to patients without VM (p = 0.0016). No difference emerged between patients without migraine and migraine patients without VM (p > 0.05). The presence of VM in patient's history, but not migraine without VM, appears to significantly increase the incidence of PPPD in patients with PPV.
C1 [Tropiano, Paolo; Lacerenza, Luca Maria; Agostini, Giovanni; Barboni, Annalisa; Faralli, Mario] Univ Perugia, Dept Surg & Biomed Sci, Sect Otolaryngol Head & Neck Surg, Perugia, Italy.
C3 University of Perugia
RP Tropiano, P (corresponding author), SM della Misericordia Hosp, Otorhinolaryngol Clin, Via G Dottori 1, I-06100 Perugia, Italy.
EM tropianopaolo@gmail.com
CR Agarwal K, 2012, J NEUROL, V259, P1117, DOI 10.1007/s00415-011-6311-7
   Balabann CD, 2011, EXPERT REV NEUROTHER, V11, P379, DOI 10.1586/ern.11.19
   Brandt Thomas, 1996, NEUROLOGY, V46, P1515
   BRONSTEIN AM, 1995, J NEUROL NEUROSUR PS, V59, P472, DOI 10.1136/jnnp.59.5.472
   Cousins S, 2017, ANN CLIN TRANSL NEUR, V4, P340, DOI 10.1002/acn3.386
   CUTRER FM, 1992, HEADACHE, V32, P300, DOI 10.1111/j.1526-4610.1992.hed3206300.x
   Dahlöf CGH, 2009, HEADACHE, V49, P1144, DOI 10.1111/j.1526-4610.2009.01502.x
   Dispenza F, 2019, ACTA OTORHINOLARYNGO, V39, P347, DOI 10.14639/0392-100X-2247
   Faralli M, 2016, EUR ARCH OTO-RHINO-L, V273, P3157, DOI 10.1007/s00405-016-3947-z
   Holmberg J, 2009, J NEUROL, V256, P1258, DOI 10.1007/s00415-009-5110-x
   Indovina I, 2015, FRONT BEHAV NEUROSCI, V9, P0, DOI 10.3389/fnbeh.2015.00334
   Ishiyama A, 2000, ANN OTO RHINOL LARYN, V109, P377, DOI 10.1177/000348940010900407
   Jacob RG, 2009, J NEUROL NEUROSUR PS, V80, P74, DOI 10.1136/jnnp.2007.136432
   Kim SK, 2019, JAMA OTOLARYNGOL, V145, P307, DOI 10.1001/jamaoto.2018.4016
   Lempert T, 2012, J VESTIBUL RES-EQUIL, V22, P167, DOI 10.3233/VES-2012-0453
   Olesen J, 2018, CEPHALALGIA, V38, P1, DOI 10.1177/0333102417738202
   Panichi R, 2015, EUR ARCH OTO-RHINO-L, V272, P2275, DOI 10.1007/s00405-014-3179-z
   Radtke A, 2002, NEUROLOGY, V59, P1700, DOI 10.1212/01.WNL.0000036903.22461.39
   Schniepp R, 2014, J NEUROL, V261, P738, DOI 10.1007/s00415-014-7259-1
   Seok JI, 2008, J CLIN NEUROL, V4, P107, DOI 10.3988/jcn.2008.4.3.107
   Staab JP, 2007, ARCH OTOLARYNGOL, V133, P170, DOI 10.1001/archotol.133.2.170
   Staab JP, 2017, J VESTIBUL RES-EQUIL, V27, P191, DOI 10.3233/VES-170622
   Staab JP, 2010, J VESTIBUL RES-EQUIL, V20, P172
   Teggi R, 2013, ORL J OTO-RHINO-LARY, V75, P74, DOI 10.1159/000350255
   von Brevern M, 2015, J VESTIBUL RES-EQUIL, V25, P105, DOI 10.3233/VES-150553
   Yuan Q, 2015, MEDICINE, V94, P0, DOI 10.1097/MD.0000000000000453
NR 26
TC 5
Z9 7
U1 0
U2 1
PU PACINI EDITORE
PI PISA
PA VIA DELLA GHERARDESCA-ZONA INDUSTRIALE OSPEDALETTO, 56121 PISA, ITALY
SN 0392-100X
EI 1827-675X
J9 ACTA OTORHINOLARYNGO
JI Acta Otorhinolaryngol. Ital.
PD JUN 15
PY 2021
VL 41
IS 3
BP 263
EP 269
DI 10.14639/0392-100X-N1017
PG 7
WC Otorhinolaryngology
SC Otorhinolaryngology
GA TH6DS
UT WOS:000672178900010
PM 34264920
DA 2025-12-18
ER

PT J
AU Cornforth, E
   Schramm, K
AF Cornforth, Elizabeth
   Schramm, Katherine
TI Physical therapist's beliefs, practice patterns and barriers to the incorporation of mindfulness meditation into management of individuals with chronic dizziness
SO COMPLEMENTARY THERAPIES IN CLINICAL PRACTICE
LA English
DT Article
DE Mindfulness; Meditation; Chronic dizziness; Persistent postural-perceptual dizziness (PPPD); Physical therapy
ID postural-perceptual dizziness; anxiety; stress
AB Purpose: The purpose of this study was to assess physical therapist?s beliefs, practice patterns, and barriers of incorporation of mindfulness meditation into the management of individuals with chronic dizziness. Methods: An electronic survey was sent to physical therapists with experience treating individuals with dizziness and vestibular disorders. Descriptive statistics and chi-square analysis were conducted. Results: The majority of respondents agree that anxiety limits functional and participation outcomes with individuals with chronic dizziness and adoption of a mindfulness meditation practice could be helpful to address this. However, a much smaller percentage of respondents reported currently using these techniques a majority of time during their clinical practice. Conclusion: Barriers exist that prevent the widespread implementation of meditation and mindfulness in physical therapy practice. Potential limiting factors highlight that further research is needed to explore these barriers and evaluate the outcomes of patients with chronic dizziness when meditation is applied in practice.
C1 [Cornforth, Elizabeth] MGH Inst Hlth Profess, 36 1st Ave, Boston, MA 02129 USA.
   [Cornforth, Elizabeth; Schramm, Katherine] Spaulding Rehabil Hosp, Boston, MA USA.
C3 Harvard University; Harvard University Medical Affiliates; Massachusetts General Hospital; Harvard University; Harvard Medical School; Harvard University Medical Affiliates; Spaulding Rehabilitation Hospital
RP Cornforth, E (corresponding author), MGH Inst Hlth Profess, 36 1st Ave, Boston, MA 02129 USA.
EM ecornforth@mghihp.edu
CR Balaban CD, 2016, HAND CLINIC, V137, P41, DOI 10.1016/B978-0-444-63437-5.00003-0
   Baur V, 2012, BMC NEUROSCI, V13, P0, DOI 10.1186/1471-2202-13-4
   Brefczynski-Lewis JA, 2007, P NATL ACAD SCI USA, V104, P11483, DOI 10.1073/pnas.0606552104
   Chambers J, 2016, JOURNAL OF PHYSICAL THERAPY EDUCATION, V30, P33, DOI 10.1097/00001416-201630030-00007
   Corkery MB, 2020, J MAN MANIP THER, V28, P266, DOI 10.1080/10669817.2020.1720948
   Doll A, 2016, NEUROIMAGE, V134, P305, DOI 10.1016/j.neuroimage.2016.03.041
   Dunlap PM, 2019, OTOL NEUROTOL, V40, PE918, DOI 10.1097/MAO.0000000000002359
   Economides M, 2018, MINDFULNESS, V9, P1584, DOI 10.1007/s12671-018-0905-4
   Eren OE, 2018, J NEUROL, V265, P63, DOI 10.1007/s00415-018-8894-8
   Flett JAM, 2019, MINDFULNESS, V10, P863, DOI 10.1007/s12671-018-1050-9
   Fox KCR, 2014, NEUROSCI BIOBEHAV R, V43, P48, DOI 10.1016/j.neubiorev.2014.03.016
   Gotink RA, 2018, BRAIN IMAGING BEHAV, V12, P1631, DOI 10.1007/s11682-018-9826-z
   Gotink RA, 2016, BRAIN COGNITION, V108, P32, DOI 10.1016/j.bandc.2016.07.001
   Kindel HR, 2020, HEALTH PROFESSIONS EDUCATION, V6, P142, DOI 10.1016/j.hpe.2019.04.002
   Kral TRA, 2018, NEUROIMAGE, V181, P301, DOI 10.1016/j.neuroimage.2018.07.013
   Kuwabara J, 2020, AM J OTOLARYNG, V41, P0, DOI 10.1016/j.amjoto.2020.102609
   Leung MK, 2018, SOC NEUROSCI-UK, V13, P277, DOI 10.1080/17470919.2017.1311939
   Montero-Marin J, 2019, PSYCHOL MED, V49, P2118, DOI 10.1017/S0033291719001600
   Nada EH, 2019, ANN OTO RHINOL LARYN, V128, P323, DOI 10.1177/0003489418823017
   Nulty DD, 2008, ASSESS EVAL HIGH EDU, V33, P301, DOI 10.1080/02602930701293231
   Polich G, 2020, BRAIN INJURY, V34, P1408, DOI 10.1080/02699052.2020.1802781
   Russek L, 2015, ORTHOP PHYS THER PRA, V27, P9
   Schumer MC, 2018, J CONSULT CLIN PSYCH, V86, P569, DOI 10.1037/ccp0000324
   Staab JP, 2017, J VESTIBUL RES-EQUIL, V27, P191, DOI 10.3233/VES-170622
   Staab JP, 2013, SEMIN NEUROL, V33, P297, DOI 10.1055/s-0033-1356462
   Taylor VA, 2011, NEUROIMAGE, V57, P1524, DOI 10.1016/j.neuroimage.2011.06.001
   Thompson KJ, 2015, J VESTIBUL RES-EQUIL, V25, P97, DOI 10.3233/VES-150551
   Van Dam NT, 2018, PERSPECT PSYCHOL SCI, V13, P36, DOI 10.1177/1745691617709589
   Whitney SL, 2020, SEMIN NEUROL, V40, P165, DOI 10.1055/s-0039-3402062
   Wielechowski A, 2021, J MAN MANIP THER, V29, P99, DOI 10.1080/10669817.2020.1776491
   Willgens AM, 2016, JOURNAL OF PHYSICAL THERAPY EDUCATION, V30, P55, DOI 10.1097/00001416-201630040-00008
   Willgens AM, 2015, JOURNAL OF PHYSICAL THERAPY EDUCATION, V29, P70, DOI 10.1097/00001416-201529010-00011
NR 32
TC 2
Z9 3
U1 1
U2 3
PU ELSEVIER SCI LTD
PI OXFORD
PA THE BOULEVARD, LANGFORD LANE, KIDLINGTON, OXFORD OX5 1GB, OXON, ENGLAND
SN 1744-3881
EI 1873-6947
J9 COMPLEMENT THER CLIN
JI Complement. Ther. Clin. Pract.
PD MAY 15
PY 2021
VL 43
IS 
BP 
EP 
DI 10.1016/j.ctcp.2021.101387
EA APR 2021
PG 6
WC Integrative & Complementary Medicine
SC Integrative & Complementary Medicine
GA RY1XO
UT WOS:000647712300014
PM 33892386
DA 2025-12-18
ER

PT J
AU Herdman, D
   Norton, S
   Pavlou, M
   Murdin, L
   Moss-Morris, R
AF Herdman, David
   Norton, Sam
   Pavlou, Marousa
   Murdin, Louisa
   Moss-Morris, Rona
TI Protocol for a randomised controlled feasibility study of psychologically informed vestibular rehabilitation for people with persistent dizziness: INVEST trial
SO PILOT AND FEASIBILITY STUDIES
LA English
DT Article
DE Protocol; Feasibility; Dizziness; Vertigo; Vestibular; Rehabilitation; CBT; PPPD
ID cognitive-behavior therapy; chronic subjective dizziness; visual vertigo; anxiety; responsiveness; predictors; recovery; neuritis; validity; scale
AB Background: Dizziness is a common complaint that often persists and leads to disability and distress. Several cognitive and behavioural responses may contribute to the neurobiological adaptations that maintain persistent vestibular symptoms. This paper will present the protocol of a two-arm parallel group feasibility randomised controlled trial designed to determine whether a fully powered efficacy trial is achievable by examining the feasibility of recruitment, acceptability and potential benefits of an integrated cognitive behavioural therapy and vestibular rehabilitation (CBT-VR) treatment for people with persistent dizziness. Methods: Forty adult patients will be recruited from a tertiary vestibular clinic with persistent movement-triggered dizziness for 3 months or longer who have moderate-high levels of dizziness handicap. Participants will be 1:1 randomised, using a minimisation procedure, to six sessions of either CBT-VR (intervention arm) or VR only (control arm). Measures will be collected at baseline and 4 months post randomisation. The primary feasibility outcomes include descriptive data on numbers meeting eligibility criteria, rates of recruitment, numbers retained post randomisation, treatment adherence and an acceptability questionnaire. Treatment effects on self-report outcomes will be estimated to determine that 95% confidence intervals for the effects are consistent with anticipated effects and minimum clinically important differences, and to provide information needed for the power calculation of an efficacy trial. A nested qualitative study will be conducted post-intervention (intervention group only) to explore the acceptability of the intervention and identify any areas in need of improvement. Discussion: If a trial of CBT-VR is feasible, acceptability data will be used to enhance the intervention if needed and refine the multicentre RCT protocol. Future studies will need to consider the training required for other physiotherapists to deliver the intervention.
C1 [Herdman, David; Norton, Sam; Moss-Morris, Rona] Kings Coll London, Inst Psychiat Psychol & Neurosci, Hlth Psychol Sect, London, England.
   [Herdman, David] St Georges Univ Hosp NHS Fdn Trust, London, England.
   [Pavlou, Marousa] Kings Coll London, Ctr Human & Aerosp Physiol Sci, London, England.
   [Murdin, Louisa] Guys & St Thomas NHS Fdn Trust, London, England.
   [Murdin, Louisa] UCL, Ear Inst, London, England.
C3 University of London; King's College London; University of London; King's College London; Guy's & St Thomas' NHS Foundation Trust; University of London; University College London
RP Moss-Morris, R (corresponding author), Kings Coll London, Inst Psychiat Psychol & Neurosci, Hlth Psychol Sect, London, England.
EM rona.moss-morris@kcl.ac.uk
FU National Institute for Health Research (NIHR) [ICA-CDRF-2015-01-079]; National Institute for Health Research (NIHR) Biomedical Research Centre at South London and Maudsley NHS Foundation Trust and King's College London; National Institutes of Health Research (NIHR) [ICA-CDRF-2015-01-079] Funding Source: National Institutes of Health Research (NIHR)
CR Araújo-Soares V, 2019, EUR PSYCHOL, V24, P7, DOI 10.1027/1016-9040/a000330
   Bigelow RT, 2015, J VESTIBUL RES-EQUIL, V25, P73, DOI 10.3233/VES-150544
   Bösner S, 2018, BMC FAM PRACT, V19, P0, DOI 10.1186/s12875-017-0695-0
   Braun V, 2006, QUAL RES PSYCHOL, V377, P101, DOI 10.1191/1478088706qp063oa
   Broadbent E, 2006, J PSYCHOSOM RES, V60, P631, DOI 10.1016/j.jpsychores.2005.10.020
   Bronstein Adolfo M, 2013, HANDB CLIN NEUROL, V110, P189, DOI 10.1016/B978-0-444-52901-5.00016-2
   Brooks R, 1996, HEALTH POLICY, V37, P53, DOI 10.1016/0168-8510(96)00822-6
   Burgess M, 2019, OVERCOMING CHRONIC F, V2nd, P0
   Cousins S, 2017, ANN CLIN TRANSL NEUR, V4, P340, DOI 10.1002/acn3.386
   Cousins S, 2014, PLOS ONE, V9, P0, DOI 10.1371/journal.pone.0105426
   Dannenbaum E, 2019, J NEUROL PHYS THER, V43, P117, DOI 10.1097/NPT.0000000000000261
   Dannenbaum E, 2011, J VESTIBUL RES-EQUIL, V21, P153, DOI 10.3233/VES-2011-0412
   Edelman S, 2012, AM J OTOLARYNG, V33, P395, DOI 10.1016/j.amjoto.2011.10.009
   Eldridge Sandra M, 2016, BMJ, V355, Pi5239, DOI 10.1136/bmj.i5239
   Fong E, 2015, ARCH PHYS MED REHAB, V96, P357, DOI 10.1016/j.apmr.2014.09.017
   Franchignoni F, 2010, J REHABIL MED, V42, P323, DOI 10.2340/16501977-0537
   Godemann F, 2005, J PSYCHIATR RES, V39, P529, DOI 10.1016/j.jpsychires.2004.12.006
   Godi M, 2013, PHYS THER, V93, P158, DOI 10.2522/ptj.20120171
   Hall Courtney D, 2006, J NEUROL PHYS THER, V30, P74
   Hall CD, 2016, J NEUROL PHYS THER, V40, P124, DOI 10.1097/NPT.0000000000000120
   Herdman D, 2020, PSYCHOSOM MED, V82, P787, DOI 10.1097/PSY.0000000000000857
   Herdman D, 2020, J PSYCHOSOM RES, V132, P0, DOI 10.1016/j.jpsychores.2020.109969
   Herdman SJ, 2012, NEUROREHAB NEURAL RE, V26, P151, DOI 10.1177/1545968311407514
   Holmberg J, 2007, J NEUROL, V254, P1189, DOI 10.1007/s00415-007-0499-6
   Hudson JL, 2016, BMJ OPEN, V6, P0, DOI 10.1136/bmjopen-2016-011286
   JACOBSON GP, 1990, ARCH OTOLARYNGOL, V116, P424
   Kammerlind AS, 2005, EUR J PHYSIOTHER, V7, P96, DOI 10.1080/14038190510010403
   Kristiansen L, 2019, PILOT FEASIBILITY ST, V5, P0, DOI 10.1186/s40814-019-0452-3
   Lacour M, 2006, CURR MED RES OPIN, V22, P1651, DOI 10.1185/030079906X115694
   Mahoney AEJ, 2013, AM J OTOLARYNG, V34, P115, DOI 10.1016/j.amjoto.2012.09.013
   McDonnell MN, 2015, COCHRANE DB SYST REV, V0, P0, DOI DOI 10.1002/14651858.CD005397.pub4
   Moss-Morris R, 2010, PSYCHOL MED, V40, P85, DOI 10.1017/S0033291709990195
   Moss-Morris R, 2003, 16 C EUR HLTH PSYCH, V0, P0
   Moss-Morris R, 2009, BMC NEUROL, V9, P0, DOI 10.1186/1471-2377-9-45
   OCathain A, 2019, BMJ OPEN, V9, P0, DOI 10.1136/bmjopen-2019-029954
   Perez N, 2001, ACTA OTO-LARYNGOL, V0, P145
   Schmid G, 2011, J NEUROL NEUROSUR PS, V82, P601, DOI 10.1136/jnnp.2010.237388
   Sekhon M, 2017, BMC HEALTH SERV RES, V17, P0, DOI 10.1186/s12913-017-2031-8
   Sim J, 2012, J CLIN EPIDEMIOL, V65, P301, DOI 10.1016/j.jclinepi.2011.07.011
   Skerrett TN, 2006, J PSYCHOSOM RES, V61, P587, DOI 10.1016/j.jpsychores.2006.04.018
   Spitzer RL, 1999, JAMA-J AM MED ASSOC, V282, P1737, DOI 10.1001/jama.282.18.1737
   Spitzer RL, 2006, ARCH INTERN MED, V166, P1092, DOI 10.1001/archinte.166.10.1092
   Teare MD, 2014, TRIALS, V15, P0, DOI 10.1186/1745-6215-15-264
   Vlaeyen JW, 2012, PAIN-RELATED FEAR: EXPOSURE-BASED TREATMENT OF CHRONIC PAIN, V0, P0
   Walker A, 2018, DISABIL REHABIL, V40, P829, DOI 10.1080/09638288.2016.1277393
   Whitney SL, 2016, HAND CLINIC, V137, P187, DOI 10.1016/B978-0-444-63437-5.00013-3
   Williams C, 2011, OVERCOMING FUNCTIONA, V0, P0
   Yardley L, 2001, J ANXIETY DISORD, V15, P107, DOI 10.1016/S0887-6185(00)00045-1
   Yardley L, 2012, BMJ-BRIT MED J, V344, P0, DOI 10.1136/bmj.e2237
NR 50
TC 7
Z9 7
U1 0
U2 2
PU BMC
PI LONDON
PA CAMPUS, 4 CRINAN ST, LONDON N1 9XW, ENGLAND
SN 
EI 2055-5784
J9 PILOT FEASIBILITY ST
JI Pilot Feasibility Stud.
PD AUG 16
PY 2021
VL 7
IS 1
BP 
EP 
DI 10.1186/s40814-021-00896-y
PG 10
WC Medicine, Research & Experimental
SC Research & Experimental Medicine
GA UE0HJ
UT WOS:000687579200001
PM 34399847
DA 2025-12-18
ER

PT J
AU Wang, A
   Fleischman, KM
   Kawai, K
   Corcoran, M
   Brodsky, JR
AF Wang, Alicia
   Fleischman, Katie M.
   Kawai, Kosuke
   Corcoran, Meghan
   Brodsky, Jacob R.
TI Persistent Postural-Perceptual Dizziness in Children and Adolescents
SO OTOLOGY & NEUROTOLOGY
LA English
DT Article
DE Dizziness; Imbalance; Pediatric; Persistent postural-perceptual dizziness; Phobic postural vertigo
ID heart-rate-variability; cognitive-behavioral therapy; chronic subjective dizziness; follow-up; vertigo; biofeedback; disorders
AB Objective: Persistent postural-perceptual dizziness (PPPD) is a recently defined diagnostic syndrome characterized by chronic symptoms of dizziness, unsteadiness, and/or non-spinning vertigo. Although PPPD has been studied in adults, reports in the pediatric population are few. The goal of this study was to describe the presentation and treatment of PPPD in a group of pediatric patients. Study Design: Retrospective chart review. Setting: Tertiary referral center. Patients: <= 21 years old, who met Barany Society consensus criteria for a diagnosis of PPPD and were followed for >= 6 months or until symptom resolution. Main Outcome Measures(s): Patient demographics, comorbidities, symptom chronicity, and response to treatment(s). Results: Of the 53 patients identified, 44 (83.0%) were women. Mean age at the time of initial evaluation was 14.6 years old. Common diagnoses in addition to PPPD included benign paroxysmal positional vertigo (64.2%), vestibular migraine (56.6%), and anxiety (28.3%). A high proportion of patients (43.4%) reported initially missing school or work due to their symptoms. Eighteen patients (34.0%) reported symptom resolution ranging from 2 to 48 months after diagnosis (median 9 mo). Of these patients, 15 of 18 attended physical therapy (PT), 11 of 18 attended cognitive behavioral therapy (CBT) and/or biofeedback therapy, and 10 of 18 took selective serotonin reuptake inhibitor (SSRI) medications, and 7 of 18 (40%) did a combination of all three therapies. Conclusion: PPPD can impact patients at a young age, and prolonged symptoms present a significant burden to children and adolescents, many of whom are unable to attend school. Treatments such as PT, CBT, and SSRI medication may be effective.
C1 [Wang, Alicia; Fleischman, Katie M.; Kawai, Kosuke; Corcoran, Meghan; Brodsky, Jacob R.] Boston Childrens Hosp, Dept Otolaryngol & Commun Enhancement, Boston, MA USA.
   [Fleischman, Katie M.; Kawai, Kosuke; Brodsky, Jacob R.] Harvard Med Sch, Boston, MA 02115 USA.
C3 Harvard University; Harvard University Medical Affiliates; Boston Children's Hospital; Harvard University; Harvard Medical School
RP Brodsky, JR (corresponding author), Dept Otolaryngol & Commun Enhancement, 300 Longwood Ave, Boston, MA 02115 USA.
EM jacob.brodsky@childrens.harvard.edu
FU Department of Otolaryngology and Communication Enhancement at Boston Children's Hospital
CR Angeli SI, 2014, OTOLARYNG HEAD NECK, V151, P321, DOI 10.1177/0194599814533075
   [Anonymous], 1992, INTERNATIONAL CLASSIFICATION OF DISEASES, V0, P0
   Balaban CD, 2001, J ANXIETY DISORD, V15, P27, DOI 10.1016/S0887-6185(00)00041-4
   Brandt Thomas, 1996, NEUROLOGY, V46, P1515
   Brodsky JR, 2016, LARYNGOSCOPE, V126, P727, DOI 10.1002/lary.25389
   BRONSTEIN AM, 1995, ACTA OTO-LARYNGOL, V0, P45
   Conder RL, 2014, FRONT PSYCHOL, V5, P0, DOI 10.3389/fpsyg.2014.00890
   Craske MG, 2016, LANCET, V388, P3048, DOI 10.1016/S0140-6736(16)30381-6
   Dieterich M, 2017, CURR OPIN NEUROL, V30, P107, DOI 10.1097/WCO.0000000000000417
   Edelman S, 2012, AM J OTOLARYNG, V33, P395, DOI 10.1016/j.amjoto.2011.10.009
   Faralli M, 2011, AURIS NASUS LARYNX, V38, P307, DOI 10.1016/j.anl.2010.10.005
   Frank Dana L, 2010, MENT HEALTH FAM MED, V7, P85
   Giggins OM, 2013, J NEUROENG REHABIL, V10, P0, DOI 10.1186/1743-0003-10-60
   Hallman DM, 2011, APPL PSYCHOPHYS BIOF, V36, P71, DOI 10.1007/s10484-011-9147-0
   Harris PA, 2019, J BIOMED INFORM, V95, P0, DOI 10.1016/j.jbi.2019.103208
   Harris PA, 2009, J BIOMED INFORM, V42, P377, DOI 10.1016/j.jbi.2008.08.010
   Headache Classification Committee of the International Headache Society (IHS), 2013, CEPHALALGIA, V33, P0
   Henriques G, 2011, APPL PSYCHOPHYS BIOF, V36, P101, DOI 10.1007/s10484-011-9151-4
   Holmberg J, 2006, J NEUROL, V253, P500, DOI 10.1007/s00415-005-0050-6
   Holmberg J, 2007, J NEUROL, V254, P1189, DOI 10.1007/s00415-007-0499-6
   Horii A, 2004, OTOL NEUROTOL, V25, P536, DOI 10.1097/00129492-200407000-00022
   Huppert D, 2005, J NEUROL, V252, P564, DOI 10.1007/s00415-005-0699-x
   Jacob RG, 1996, AM J PSYCHIAT, V153, P503
   Jacob RG, 1989, J ANXIETY DISORD, V3, P117, DOI 10.1016/0887-6185(89)90006-6
   Karavidas MK, 2007, APPL PSYCHOPHYS BIOF, V32, P19, DOI 10.1007/s10484-006-9029-z
   Khazan I, 2013, THE CLINICAL HANDBOOK OF BIOFEEDBACK : A STEP BY STEP GUIDE FOR TRAINING AND PRACTICE WITH MINDFULNESS, V0, P0
   Kim HJ, 2020, J NEUROL, V267, P2252, DOI 10.1007/s00415-020-09831-2
   Mattsson P, 2003, HEADACHE, V43, P27, DOI 10.1046/j.1526-4610.2003.03005.x
   Bittar RSM, 2015, BRAZ J OTORHINOLAR, V81, P276, DOI 10.1016/j.bjorl.2014.08.012
   Nada EH, 2019, ANN OTO RHINOL LARYN, V128, P323, DOI 10.1177/0003489418823017
   Popkirov S, 2018, CURR TREAT OPTION NE, V20, P0, DOI 10.1007/s11940-018-0535-0
   Popkirov Stoyan, 2018, PRACT NEUROL, V18, P5, DOI 10.1136/practneurol-2017-001809
   Riccelli R, 2017, FRONT NEUROL, V8, P0, DOI 10.3389/fneur.2017.00529
   Ricci-Vitor AL, 2013, EUR J PHYS REHAB MED, V49, P793
   Routledge FS, 2010, CAN J CARDIOL, V26, P303, DOI 10.1016/S0828-282X(10)70395-0
   Sacco S, 2012, J HEADACHE PAIN, V13, P177, DOI 10.1007/s10194-012-0424-y
   Schaaf H, 2015, EUR ARCH OTO-RHINO-L, V272, P1529, DOI 10.1007/s00405-014-3447-y
   Schmid G, 2011, J NEUROL NEUROSUR PS, V82, P601, DOI 10.1136/jnnp.2010.237388
   Sezier AEI, 2019, BMJ OPEN, V9, P0, DOI 10.1136/bmjopen-2018-024326
   Siepmann M, 2008, APPL PSYCHOPHYS BIOF, V33, P195, DOI 10.1007/s10484-008-9064-z
   Staab JP, 2016, HAND CLINIC, V137, P341, DOI 10.1016/B978-0-444-63437-5.00024-8
   Staab JP, 2007, ARCH OTOLARYNGOL, V133, P170, DOI 10.1001/archotol.133.2.170
   Staab JP, 2020, SEMIN NEUROL, V40, P130, DOI 10.1055/s-0039-3402736
   Staab JP, 2017, J VESTIBUL RES-EQUIL, V27, P191, DOI 10.3233/VES-170622
   Staab JP, 2014, J PSYCHOSOM RES, V76, P80, DOI 10.1016/j.jpsychores.2013.11.008
   Staab Jeffrey P, 2012, CONTINUUM (MINNEAP MINN), V18, P1118, DOI 10.1212/01.CON.0000421622.56525.58
   Staab JP, 2004, LARYNGOSCOPE, V114, P1637, DOI 10.1097/00005537-200409000-00025
   Staab JP, 2003, LARYNGOSCOPE, V113, P1714, DOI 10.1097/00005537-200310000-00010
   Staab JP, 2002, ARCH OTOLARYNGOL, V128, P554, DOI 10.1001/archotol.128.5.554
   Thompson KJ, 2015, J VESTIBUL RES-EQUIL, V25, P97, DOI 10.3233/VES-150551
   Trinidade A, 2018, OTOL NEUROTOL, V39, P1291, DOI 10.1097/MAO.0000000000002010
   van der Zwan JE, 2015, APPL PSYCHOPHYS BIOF, V40, P257, DOI 10.1007/s10484-015-9293-x
   Wang A, 2021, LARYNGOSCOPE, V131, PE1308, DOI 10.1002/lary.29024
   Whalley MG, 2017, COGN BEHAV PRACT, V24, P72, DOI 10.1016/j.cbpra.2016.03.003
   Wurthmann S, 2017, J PSYCHOSOM RES, V103, P95, DOI 10.1016/j.jpsychores.2017.10.007
   Yan ZH, 2017, INT J AUDIOL, V56, P33, DOI 10.1080/14992027.2016.1211763
   Yu YC, 2018, BIOMED RES INT, V2018, P0, DOI 10.1155/2018/8518631
   Zeltzer L, 2005, CONQUERING YOUR CHIL, V0, P97
   Zernikow B, 2015, SCHMERZ, V29, P516, DOI 10.1007/s00482-015-0036-y
NR 59
TC 16
Z9 21
U1 1
U2 8
PU LIPPINCOTT WILLIAMS & WILKINS
PI PHILADELPHIA
PA TWO COMMERCE SQ, 2001 MARKET ST, PHILADELPHIA, PA 19103 USA
SN 1531-7129
EI 1537-4505
J9 OTOL NEUROTOL
JI Otol. Neurotol.
PD SEP 15
PY 2021
VL 42
IS 8
BP E1093
EP E1100
DI 10.1097/MAO.0000000000003212
PG 8
WC Clinical Neurology; Otorhinolaryngology
SC Neurosciences & Neurology; Otorhinolaryngology
GA TZ2PC
UT WOS:000684317000020
PM 34191779
DA 2025-12-18
ER

PT J
AU Min, S
   Kim, JS
   Park, HY
AF Min, Sooyeon
   Kim, Ji-Soo
   Park, Hye Youn
TI Predictors of treatment response to pharmacotherapy in patients with persistent postural-perceptual dizziness
SO JOURNAL OF NEUROLOGY
LA English
DT Article
DE Dizziness; Persistent postural&#8211; perceptual dizziness; Selective serotonin reuptake inhibitors; Anxiety depression; Treatment response
ID gender-differences; subjective handicaps; depressive symptoms; sex-differences; antidepressants; disorders; efficacy; anxiety; sertraline; migraine
AB The study aimed to identify the predictors of response to selective serotonin reuptake inhibitors (SSRIs) for 12 weeks in patients with persistent postural-perceptual dizziness (PPPD). Short-term treatment responses were studied in 197 outpatients [127 (64.5%) women, mean age +/- SD = 51.7 +/- 15.9] diagnosed with PPPD. Clinical and self-rated assessments were analyzed at the baseline and at the end of pharmacotherapy for 12 weeks. Multivariable logistic regression analysis was used to determine the following variables as the potential predictors of treatment response as measured by scoring in clinical global impression-improvement scale (CGI-I) scores: age, sex, comorbidity, baseline CGI-S score, Beck Depression Inventory-II score, State-Trait Anxiety Inventory score, Dizziness Handicap Inventory score at the baseline, and prescribed doses of antidepressants or benzodiazepines. The overall response rate to pharmacotherapy was 65.0% (128/197). Female sex and greater disease severity at the baseline (higher CGI-S score) were associated with a better response to the pharmacotherapy. Subgroup analyses by sex identified younger age and lower anxiety as the indicators for better outcomes in men, and absence of comorbidities in women. During the initial assessment, the severity of PPPD was associated with depressive symptoms and subjective functional handicap due to dizziness. The response to pharmacotherapy is favorable in PPPD. Sex, age and initial disease severity are the predictors of the response to SSRIs in patients with PPPD.
C1 [Min, Sooyeon] Seoul Natl Univ Hosp, Dept Neuropsychiat, Seoul, South Korea.
   [Kim, Ji-Soo] Seoul Natl Univ, Bundang Hosp, Dept Neurol, Coll Med, Seoul, South Korea.
   [Kim, Ji-Soo; Park, Hye Youn] Seoul Natl Univ, Dizziness Ctr, Bundang Hosp, Gyeonggi, South Korea.
   [Park, Hye Youn] Seoul Natl Univ, Dept Psychiat, Bundang Hosp, Gyeonggi, South Korea.
C3 Seoul National University (SNU); Seoul National University Hospital; Seoul National University (SNU); Seoul National University Hospital; Seoul National University (SNU); Seoul National University (SNU)
RP Park, HY (corresponding author), Seoul Natl Univ, Dizziness Ctr, Bundang Hosp, Gyeonggi, South Korea.; Park, HY (corresponding author), Seoul Natl Univ, Dept Psychiat, Bundang Hosp, Gyeonggi, South Korea.
EM hy.park@snu.ac.kr
FU National Research Foundation of Korea (NRF) - Korean government [NRF-2020R1A2C1102105]
CR Adamec I, 2020, J CLIN NEUROSCI, V72, P26, DOI 10.1016/j.jocn.2020.01.043
   Ashton CH, 2002, BENZODIAZEPINES THEY, V0, P0
   Berlanga C, 2006, J AFFECT DISORDERS, V95, P119, DOI 10.1016/j.jad.2006.04.029
   Broner SW, 2017, SEMIN NEUROL, V37, P601, DOI 10.1055/s-0037-1607393
   Chiarella G, 2016, J VESTIBUL RES-EQUIL, V26, P403, DOI 10.3233/VES-160590
   Christiansen DM, 2015, EXAMINING S EXGENDER, V0, P17
   Fedorowski A, 2019, J INTERN MED, V285, P352, DOI 10.1111/joim.12852
   Forkmann T, 2011, BMC PSYCHIATRY, V11, P0, DOI 10.1186/1471-244X-11-83
   Fournier JC, 2010, JAMA-J AM MED ASSOC, V303, P47, DOI 10.1001/jama.2009.1943
   Grunfeld EA, 2003, INT J AUDIOL, V42, P161, DOI 10.3109/14992020309090425
   Hart EC, 2011, ACTA PHYSIOL, V203, P155, DOI 10.1111/j.1748-1716.2010.02192.x
   Hayasaka Y, 2015, J AFFECT DISORDERS, V180, P179, DOI 10.1016/j.jad.2015.03.021
   Horii A, 2004, OTOL NEUROTOL, V25, P536, DOI 10.1097/00129492-200407000-00022
   Horii A, 2007, J VESTIBUL RES-EQUIL, V17, P1
   Horii A, 2016, J VESTIBUL RES-EQUIL, V26, P335, DOI 10.3233/VES-160582
   Ketola S, 2007, OTOLARYNG HEAD NECK, V137, P312, DOI 10.1016/j.otohns.2007.03.037
   Khan A, 2005, J CLIN PSYCHOPHARM, V25, P318, DOI 10.1097/01.jcp.0000168879.03169.ce
   Kim HJ, 2020, J NEUROL, V267, P2252, DOI 10.1007/s00415-020-09831-2
   Kim SK, 2016, J AUDIOL OTOL, V20, P174, DOI 10.7874/jao.2016.20.3.174
   Kornstein SG, 2000, AM J PSYCHIAT, V157, P1445, DOI 10.1176/appi.ajp.157.9.1445
   Kornstein SG, 2010, J CLIN PSYCHOPHARM, V30, P294, DOI 10.1097/JCP.0b013e3181dcb594
   Lay CL, 2009, NEUROL CLIN, V27, P503, DOI 10.1016/j.ncl.2009.01.002
   Mallery L, 2019, BMC GERIATR, V19, P0, DOI 10.1186/s12877-019-1327-4
   McLean CP, 2011, J PSYCHIATR RES, V45, P1027, DOI 10.1016/j.jpsychires.2011.03.006
   Meibohm B, 2002, CLIN PHARMACOKINET, V41, P329, DOI 10.2165/00003088-200241050-00002
   Bittar RSM, 2015, BRAZ J OTORHINOLAR, V81, P276, DOI 10.1016/j.bjorl.2014.08.012
   Murdin L, 2015, OTOL NEUROTOL, V36, P387, DOI 10.1097/MAO.0000000000000691
   Park K, 2020, FRONT PSYCHOL, V10, P0, DOI 10.3389/fpsyg.2019.02934
   Popkirov S, 2018, CURR TREAT OPTION NE, V20, P0, DOI 10.1007/s11940-018-0535-0
   Popkirov Stoyan, 2018, PRACT NEUROL, V18, P5, DOI 10.1136/practneurol-2017-001809
   Riley RD, 2020, BMJ-BRIT MED J, V368, P0, DOI 10.1136/bmj.m441
   Söhsten E, 2016, J VESTIBUL RES-EQUIL, V26, P319, DOI 10.3233/VES-160583
   Spielberg CD, 1983, MANUAL FOR THE STATE-TRAIT ANXIETY INVENTORY, V0, P0
   Sramek JJ, 2016, DIALOGUES CLIN NEURO, V18, P447
   Staab JP, 2017, J VESTIBUL RES-EQUIL, V27, P191, DOI 10.3233/VES-170622
   Staab JP, 2014, J PSYCHOSOM RES, V76, P80, DOI 10.1016/j.jpsychores.2013.11.008
   Staab JP, 2011, J VESTIBUL RES-EQUIL, V21, P331, DOI 10.3233/VES-2011-0426
   Staab JP, 2005, ARCH OTOLARYNGOL, V131, P675, DOI 10.1001/archotol.131.8.675
   Staab JP, 2004, LARYNGOSCOPE, V114, P1637, DOI 10.1097/00005537-200409000-00025
   Staab JP, 2003, LARYNGOSCOPE, V113, P1714, DOI 10.1097/00005537-200310000-00010
   Staab JP, 2002, ARCH OTOLARYNGOL, V128, P554, DOI 10.1001/archotol.128.5.554
   Staab JP, 2012, NEUROOTOLOGY, V0, P0, DOI DOI 10.1212/01.con.0000421622.56525.58
   Staibano P, 2019, J OTOLARYNGOL-HEAD N, V48, P0, DOI 10.1186/s40463-019-0336-9
   Strupp Michael, 2009, THER ADV NEUROL DISORD, V2, P223, DOI 10.1177/1756285609103120
   Tae-hoon KIM，, 2019, KOREAN JOURNAL OF OTORHINOLARYNGOLOGY-HEAD AND NECK SURGERY 대한이비인후-두경부외과학회지, V62, P442, DOI 10.3342/kjorl-hns.2019.00416
   Tedeschini E, 2011, J CLIN PSYCHIAT, V72, P1660, DOI 10.4088/JCP.10r06531
   Wohlfarth T, 2004, AM J PSYCHIAT, V161, P370, DOI 10.1176/appi.ajp.161.2.370
   Xue H, 2018, ZHONGHUA YI XUE ZA ZHI, V98, P1227, DOI 10.3760/cma.j.issn.0376-2491.2018.16.008
   Yan ZH, 2017, INT J AUDIOL, V56, P33, DOI 10.1080/14992027.2016.1211763
   YONKERS KA, 1992, AM J PSYCHIAT, V149, P587
NR 50
TC 14
Z9 20
U1 2
U2 17
PU SPRINGER HEIDELBERG
PI HEIDELBERG
PA TIERGARTENSTRASSE 17, D-69121 HEIDELBERG, GERMANY
SN 0340-5354
EI 1432-1459
J9 J NEUROL
JI J. Neurol.
PD JUL 15
PY 2021
VL 268
IS 7
BP 2523
EP 2532
DI 10.1007/s00415-021-10427-7
EA FEB 2021
PG 10
WC Clinical Neurology
SC Neurosciences & Neurology
GA SV9TF
UT WOS:000615157200003
PM 33544219
DA 2025-12-18
ER

PT J
AU Wang, A
   Zhou, GW
   Lipson, S
   Kawai, K
   Corcoran, M
   Brodsky, JR
AF Wang, Alicia
   Zhou, Guangwei
   Lipson, Sophie
   Kawai, Kosuke
   Corcoran, Meghan
   Brodsky, Jacob R.
TI Multifactorial Characteristics of Pediatric Dizziness and Imbalance
SO LARYNGOSCOPE
LA English
DT Article
DE Vestibular; dizziness; vertigo; balance; vestibular migraine; PPPD; BPPV; concussion
ID paroxysmal positional vertigo; sport-related concussion; vestibular disorders; clinical characteristics; balance disorders; dizzy patient; children; migraine; adolescents; population
AB Objectives To examine the relative prevalence of individual diagnoses in children and adolescents presenting with dizziness and/or imbalance, and to assess the proportion of patients assigned multiple contributing diagnoses. Study Design Retrospective cohort study. Methods We retrospectively reviewed our internal database of all patients seen at our pediatric vestibular program between January 2012 and March 2019 to determine the incidence of common diagnoses and groups of diagnoses for patients ages 21 or younger. Results One thousand twenty-one patients were included with a mean age of 12.5 +/- 4.9 years (range: 9 months-21 years). Of this total, 624 patients were female and 397 were male. Common diagnoses included vestibular migraine (VM; 35.0%), benign paroxysmal positional vertigo (BPPV; 21.6%), primary dysautonomia (15.7%), anxiety disorder (13.5%), and persistent postural perceptual dizziness (PPPD; 11.2%). A high proportion of patients (44.4%) received multiple contributing diagnoses. VM was frequently diagnosed with BPPV or PPPD, and 22 patients were diagnosed with all three concurrently. Conclusion The causes of dizziness and imbalance in the pediatric population are diverse, and many patients have multiple diagnoses that are often interrelated. It is important that providers recognize that the causes of vestibular symptoms in children and adolescents may be multifactorial and may span across multiple specialties. Level of Evidence 4Laryngoscope, 2020
C1 [Wang, Alicia; Zhou, Guangwei; Lipson, Sophie; Kawai, Kosuke; Corcoran, Meghan; Brodsky, Jacob R.] Boston Childrens Hosp, Dept Otolaryngol & Commun Enhancement, Boston, MA 02115 USA.
   [Zhou, Guangwei; Kawai, Kosuke; Brodsky, Jacob R.] Harvard Med Sch, Boston, MA 02115 USA.
   [Lipson, Sophie] Tufts Sch Med, Boston, MA USA.
C3 Harvard University; Harvard University Medical Affiliates; Boston Children's Hospital; Harvard University; Harvard Medical School
RP Brodsky, JR (corresponding author), 300 Longwood Ave, Boston, MA 02115 USA.
EM jacob.brodsky@childrens.harvard.edu
FU Department of Otolaryngology and Communication Enhancement at Boston Children's Hospital
CR Sommerfleck PA, 2016, INT J PEDIATR OTORHI, V87, P148, DOI 10.1016/j.ijporl.2016.06.020
   Balatsouras DG, 2007, INT J PEDIATR OTORHI, V71, P487, DOI 10.1016/j.ijporl.2006.11.024
   Best C, 2009, NEUROSCIENCE, V164, P1579, DOI 10.1016/j.neuroscience.2009.09.034
   Brodsky JR, 2020, OTOLARYNG HEAD NECK, V162, P241, DOI 10.1177/0194599819887375
   Brodsky JR, 2018, OTOLARYNG HEAD NECK, V159, P365, DOI 10.1177/0194599818770618
   Brodsky JR, 2018, OTOL NEUROTOL, V39, P344, DOI 10.1097/MAO.0000000000001673
   Brodsky JR, 2016, EUR J PAEDIATR NEURO, V20, P85, DOI 10.1016/j.ejpn.2015.09.011
   Carlson JM, 2020, BRAIN INJURY, V34, P363, DOI 10.1080/02699052.2020.1723698
   Choung YH, 2003, INT J PEDIATR OTORHI, V67, P889, DOI 10.1016/S0165-5876(03)00136-8
   Chu CH, 2015, J HEADACHE PAIN, V16, P0, DOI 10.1186/s10194-015-0547-z
   Deissler A, 2017, NEUROPEDIATRICS, V48, P91, DOI 10.1055/s-0037-1598645
   Edelman S, 2012, AM J OTOLARYNG, V33, P395, DOI 10.1016/j.amjoto.2011.10.009
   Erbek SH, 2006, INT J PEDIATR OTORHI, V70, P1547, DOI 10.1016/j.ijporl.2006.04.001
   Faralli M, 2014, B-ENT, V10, P133
   Ferster APO, 2017, AURIS NASUS LARYNX, V44, P249, DOI 10.1016/j.anl.2017.01.014
   Gioacchini FM, 2014, INT J PEDIATR OTORHI, V78, P718, DOI 10.1016/j.ijporl.2014.02.009
   Hanley K, 2002, BRIT J GEN PRACT, V52, P809
   Harris PA, 2009, J BIOMED INFORM, V42, P377, DOI 10.1016/j.jbi.2008.08.010
   Hoffer ME, 2004, OTOL NEUROTOL, V25, P135, DOI 10.1097/00129492-200403000-00009
   Horii A, 2004, OTOL NEUROTOL, V25, P536, DOI 10.1097/00129492-200407000-00022
   Jahn K, 2016, HAND CLINIC, V137, P353, DOI 10.1016/B978-0-444-63437-5.00025-X
   Journal of Vestibular Research, 2019, J VESTIBULAR RES, V0, P0
   Kontos AP, 2019, J HEAD TRAUMA REHAB, V34, P394, DOI 10.1097/HTR.0000000000000536
   Koo JW, 2006, CEPHALALGIA, V26, P1310, DOI 10.1111/j.1468-2982.2006.01208.x
   Lau BC, 2011, AM J SPORT MED, V39, P2311, DOI 10.1177/0363546511410655
   Lauritsen CG, 2017, CURR TREAT OPTION NE, V19, P0, DOI 10.1007/s11940-017-0476-z
   Lee JD, 2017, INT J PEDIATR OTORHI, V94, P36, DOI 10.1016/j.ijporl.2017.01.012
   Mattsson P, 2003, HEADACHE, V43, P27, DOI 10.1046/j.1526-4610.2003.03005.x
   McCaslin DL, 2011, OTOLARYNG CLIN N AM, V44, P291, DOI 10.1016/j.otc.2011.01.003
   McCrory P, 2017, BRIT J SPORT MED, V51, P838, DOI 10.1136/bjsports-2017-097699
   Meehan WP, 2010, J PEDIATR-US, V157, P889, DOI 10.1016/j.jpeds.2010.06.040
   Bittar RSM, 2015, BRAZ J OTORHINOLAR, V81, P276, DOI 10.1016/j.bjorl.2014.08.012
   Muelleman T, 2017, OTOL NEUROTOL, V38, P870, DOI 10.1097/MAO.0000000000001429
   Murofushi T, 2018, FRONT NEUROL, V9, P0, DOI 10.3389/fneur.2018.00749
   Niemensivu R, 2006, INT J PEDIATR OTORHI, V70, P259, DOI 10.1016/j.ijporl.2005.06.015
   OReilly RC, 2011, OTOLARYNG HEAD NECK, V144, P142, DOI 10.1177/0194599810393679
   OReilly RC, 2010, OTOL NEUROTOL, V31, P1441, DOI 10.1097/MAO.0b013e3181f20673
   Pan Q, 2018, EUR NEUROL, V79, P287, DOI 10.1159/000489639
   Popkirov S, 2018, CURR TREAT OPTION NE, V20, P0, DOI 10.1007/s11940-018-0535-0
   Popkirov Stoyan, 2018, PRACT NEUROL, V18, P5, DOI 10.1136/practneurol-2017-001809
   Ravid S, 2003, PEDIATR NEUROL, V29, P317, DOI 10.1016/S0887-8994(03)00278-9
   Sacco S, 2012, J HEADACHE PAIN, V13, P177, DOI 10.1007/s10194-012-0424-y
   Scott BR, 2020, HEADACHE, V60, P526, DOI 10.1111/head.13709
   Silberstein SD, 2004, CEPHALALGIA, V24, P2, DOI 10.1111/j.1468-2982.2004.00892.x
   Simon N M, 1998, ANN CLIN PSYCHIATRY, V10, P75, DOI 10.3109/10401239809147746
   Staab JP, 2007, ARCH OTOLARYNGOL, V133, P170, DOI 10.1001/archotol.133.2.170
   Staab JP, 2004, LARYNGOSCOPE, V114, P1637, DOI 10.1097/00005537-200409000-00025
   Staab JP, 2002, ARCH OTOLARYNGOL, V128, P554, DOI 10.1001/archotol.128.5.554
   Teixido M, 2017, J LARYNGOL OTOL, V131, P508, DOI 10.1017/S0022215117000536
   Türk B, 2021, ENT-EAR NOSE THROAT, V100, P532, DOI 10.1177/0145561319871234
   Uneri Alev, 2004, EAR NOSE THROAT J, V83, P814
   van Leeuwen RB, 2017, NEUROLOGIST, V22, P69, DOI 10.1097/NRL.0000000000000116
   von Brevern M, 2016, HAND CLINIC, V137, P301, DOI 10.1016/B978-0-444-63437-5.00022-4
   Wang FZ, 2020, REGION ANESTH PAIN M, V45, P323, DOI 10.1136/rapm-2019-101207
   Wiener-Vacher SR, 2008, INT J AUDIOL, V47, P578, DOI 10.1080/14992020802334358
   Yetiser Sertac, 2015, INT TINNITUS J, V19, P64, DOI 10.5935/0946-5448.20150011
   Zhu RT, 2019, ANN OTO RHINOL LARYN, V128, P869, DOI 10.1177/0003489419845014
NR 57
TC 28
Z9 31
U1 2
U2 8
PU WILEY
PI HOBOKEN
PA 111 RIVER ST, HOBOKEN 07030-5774, NJ USA
SN 0023-852X
EI 1531-4995
J9 LARYNGOSCOPE
JI Laryngoscope
PD APR 15
PY 2021
VL 131
IS 4
BP E1308
EP E1314
DI 10.1002/lary.29024
EA AUG 2020
PG 7
WC Medicine, Research & Experimental; Otorhinolaryngology
SC Research & Experimental Medicine; Otorhinolaryngology
GA QU0KJ
UT WOS:000560141900001
PM 32809223
DA 2025-12-18
ER

PT J
AU Klein, A
   Schankin, CJ
AF Klein, Antonia
   Schankin, Christoph J.
TI Visual snow syndrome, the spectrum of perceptual disorders, and migraine as a common risk factor: A narrative review
SO HEADACHE
LA English
DT Review
DE fibromyalgia; migraine; persistent postural-perceptual dizziness; sensory processing; tinnitus; visual snow syndrome
ID default mode network; salience network; functional connectivity; temporal summation; brain activity; fibromyalgia; tinnitus; pain; sensitization; prevalence
AB Objective The aim of this narrative review is to explore the relationship between visual snow syndrome (VSS), migraine, and a group of other perceptual disorders. Background VSS is characterized by visual snow and additional visual and nonvisual disturbances. The clinical picture suggests a hypersensitivity to internal and external stimuli. Imaging and electrophysiological findings indicate a hyperexcitability of the primary and secondary visual areas of the brain possibly due to an impairment of inhibitory feedback mechanisms. Migraine is the most frequent comorbidity. Epidemiological and clinical studies indicate that other perceptual disorders, such as tinnitus, fibromyalgia, and dizziness, are associated with VSS. Clinical overlaps and parallels in pathophysiology might exist in relation to migraine. Methods We performed a PubMed and Google Scholar search with the following terms: visual snow syndrome, entoptic phenomenon, fibromyalgia, tinnitus, migraine, dizziness, persistent postural-perceptual dizziness (PPPD), comorbidities, symptoms, pathophysiology, thalamus, thalamocortical dysrhythmia, and salience network. Results VSS, fibromyalgia, tinnitus, and PPPD share evidence of a central disturbance in the processing of different stimuli (visual, somatosensory/pain, acoustic, and vestibular) that might lead to hypersensitivity. Imaging and electrophysiological findings hint toward network disorders involving the sensory networks and other large-scale networks involved in the management of attention and emotional processing. There are clinical and epidemiological overlaps between these disorders. Similarly, migraine exhibits a multisensory hypersensitivity even in the interictal state with fluctuation during the migraine cycle. All the described perceptual disorders are associated with migraine suggesting that having migraine, that is, a disorder of sensory processing, is a common link. Conclusion VSS, PPPD, fibromyalgia, and chronic tinnitus might lie on a spectrum of perceptual disorders with similar pathophysiological mechanisms and the common risk factor migraine. Understanding the underlying network disturbances might give insights into how to improve these currently very difficult to treat conditions.
C1 [Klein, Antonia; Schankin, Christoph J.] Univ Bern, Bern Univ Hosp, Dept Neurol, Inselspital, Freiburgstr, CH-3010 Bern, Switzerland.
C3 University of Bern; University Hospital of Bern
RP Schankin, CJ (corresponding author), Univ Bern, Bern Univ Hosp, Dept Neurol, Inselspital, Freiburgstr, CH-3010 Bern, Switzerland.
EM christoph.schankin@insel.ch
FU Baasch-Medicus Foundation
CR ARBAB MAR, 1986, NEUROSCIENCE, V19, P695, DOI 10.1016/0306-4522(86)90293-9
   Ashina S, 2021, PAIN THER, V10, P211, DOI 10.1007/s40122-021-00240-5
   Attanasio G, 2013, EAR HEARING, V34, P503, DOI 10.1097/AUD.0b013e31827bc436
   Baguley D, 2013, LANCET, V382, P1600, DOI 10.1016/S0140-6736(13)60142-7
   Battista J, 2010, INVEST OPHTH VIS SCI, V51, P6070, DOI 10.1167/iovs.10-5290
   Bayazit YA, 2002, J NEUROL SCI, V196, P77, DOI 10.1016/S0022-510X(02)00032-1
   Bertisch SM, 2020, NEUROLOGY, V94, PE489, DOI 10.1212/WNL.0000000000008740
   Bisdorff A, 2014, CURR OPIN NEUROL, V27, P105, DOI 10.1097/WCO.0000000000000061
   Bolay H, 2002, NAT MED, V8, P136, DOI 10.1038/nm0202-136
   Bradley Laurence A, 2009, AM J MED, V122, PS22, DOI 10.1016/j.amjmed.2009.09.008
   Branco JC, 2010, SEMIN ARTHRITIS RHEU, V39, P448, DOI 10.1016/j.semarthrit.2008.12.003
   Brandt T, 2003, VERTIGO, V0, PP219, DOI 10.1007/978-1-4757-3801-8
   Burgmer M, 2009, PSYCHOSOM MED, V71, P566, DOI 10.1097/PSY.0b013e3181a32da0
   Burgmer M, 2009, NEUROIMAGE, V44, P502, DOI 10.1016/j.neuroimage.2008.09.008
   Burstein R, 2005, J COMP NEUROL, V493, P9, DOI 10.1002/cne.20688
   Burstein R, 2015, J NEUROSCI, V35, P6619, DOI 10.1523/JNEUROSCI.0373-15.2015
   Burstein R, 2010, ANN NEUROL, V68, P81, DOI 10.1002/ana.21994
   Buskila D, 1997, ARTHRITIS RHEUM, V40, P446, DOI 10.1002/art.1780400310
   Buskila D, 2008, AUTOIMMUN REV, V8, P41, DOI 10.1016/j.autrev.2008.07.023
   Cagnie B, 2014, SEMIN ARTHRITIS RHEU, V44, P68, DOI 10.1016/j.semarthrit.2014.01.001
   Ceko Marta, 2012, PAIN RES TREAT, V2012, P585419, DOI 10.1155/2012/585419
   Chen YC, 2018, NEUROPSYCH DIS TREAT, V14, P1919, DOI 10.2147/NDT.S164619
   Chiong W, 2013, BRAIN, V136, P1929, DOI 10.1093/brain/awt066
   Cho SJ, 2017, HEADACHE, V57, P1583, DOI 10.1111/head.13191
   Clauw DJ, 2014, JAMA-J AM MED ASSOC, V311, P1547, DOI 10.1001/jama.2014.3266
   Clauw DJ, 2003, BEST PRACT RES CL RH, V17, P685, DOI 10.1016/S1521-6942(03)00035-4
   de Boer I, 2019, CURR OPIN NEUROL, V32, P413, DOI 10.1097/WCO.0000000000000687
   De Ridder D, 2015, FRONT NEUROL, V6, P0, DOI 10.3389/fneur.2015.00124
   de Tommaso M, 2016, CURR RHEUMATOL REV, V12, P113, DOI 10.2174/1573397112666151231110813
   Denuelle M, 2007, HEADACHE, V47, P1418, DOI 10.1111/j.1526-4610.2007.00776.x
   Dieterich M, 2016, HAND CLINIC, V139, P447, DOI 10.1016/B978-0-12-801772-2.00037-0
   Dieterich M, 2015, ANN NY ACAD SCI, V1343, P10, DOI 10.1111/nyas.12585
   Dostrovsky J O, 2000, PROG BRAIN RES, V129, P245
   Eren O, 2019, NEUROLOGY, V92, P0
   Eren O, 2018, ANN NEUROL, V84, P946, DOI 10.1002/ana.25372
   Fallon N, 2013, NEUROIMAGE-CLIN, V3, P163, DOI 10.1016/j.nicl.2013.07.011
   Farri A, 1999, ACTA OTORHINOLARYNGOL ITAL, V19, P70
   Frediani F, 2007, NEUROL SCI, V28, PS161, DOI 10.1007/s10072-007-0771-7
   Friedman B, 1942, ARCH OPHTHALMOL-CHIC, V28, P285
   Froesel M, 2021, NEUROSCI BIOBEHAV R, V125, P231, DOI 10.1016/j.neubiorev.2021.02.043
   Furman JM, 2003, CURR OPIN NEUROL, V16, P5, DOI 10.1097/00019052-200302000-00002
   Geysztenkorn D, 2015, SURV OPHTHALMOL, V60, P1, DOI 10.1016/j.survophthal.2014.06.003
   Goadsby PJ, 2017, PHYSIOL REV, V97, P553, DOI 10.1152/physrev.00034.2015
   Goulden N, 2014, NEUROIMAGE, V99, P180, DOI 10.1016/j.neuroimage.2014.05.052
   Gracely RH, 2002, ARTHRITIS RHEUM-US, V46, P1333, DOI 10.1002/art.10225
   Gu JW, 2010, J NEUROPHYSIOL, V104, P3361, DOI 10.1152/jn.00226.2010
   Holle D, 2015, PLOS ONE, V10, P0, DOI 10.1371/journal.pone.0142468
   Hu B, 2003, EXP BRAIN RES, V153, P543, DOI 10.1007/s00221-003-1611-5
   Hwang JH, 2018, JAMA OTOLARYNGOL, V144, P712, DOI 10.1001/jamaoto.2018.0939
   Jensen KB, 2012, MOL PAIN, V8, P0, DOI 10.1186/1744-8069-8-32
   Jin CW, 2013, NMR BIOMED, V26, P58, DOI 10.1002/nbm.2819
   Kagan R, 2013, NEUROSCIENCE, V248, P359, DOI 10.1016/j.neuroscience.2013.06.014
   Karsan N, 2017, CEPHALALGIA, V37, P28
   Katz RS, 2004, JCR-J CLIN RHEUMATOL, V10, P53, DOI 10.1097/01.rhu.0000120895.20623.9f
   Kim J, 2015, ARTHRITIS RHEUMATOL, V67, P1395, DOI 10.1002/art.39043
   Kleykamp BA, 2021, SEMIN ARTHRITIS RHEU, V51, P166, DOI 10.1016/j.semarthrit.2020.10.006
   Kondo HM, 2009, J NEUROSCI, V29, P12695, DOI 10.1523/JNEUROSCI.1549-09.2009
   Kondziella D, 2020, EUR J NEUROL, V27, P764, DOI 10.1111/ene.14150
   Kravitz HM, 2015, RHEUMATOL INT, V35, P1115, DOI 10.1007/s00296-014-3208-7
   Kuchinad A, 2007, J NEUROSCI, V27, P4004, DOI 10.1523/JNEUROSCI.0098-07.2007
   Lakatos P, 2016, NEURON, V89, P5, DOI 10.1016/j.neuron.2015.12.022
   Lamichhane B, 2015, BRAIN CONNECT, V5, P362, DOI 10.1089/brain.2014.0282
   Lauschke JL, 2016, J CLIN NEUROSCI, V28, P123, DOI 10.1016/j.jocn.2015.12.001
   Levine RA, 1999, AM J OTOLARYNG, V20, P351, DOI 10.1016/S0196-0709(99)90074-1
   Lim M, 2016, FRONT HUM NEUROSCI, V10, P0, DOI 10.3389/fnhum.2016.00111
   Llinás R, 2005, TRENDS NEUROSCI, V28, P325, DOI 10.1016/j.tins.2005.04.006
   Lockwood AH, 2002, NEW ENGL J MED, V347, P904, DOI 10.1056/NEJMra013395
   Luna S, 2018, HEADACHE, V58, P138, DOI 10.1111/head.13231
   Maniyar FH, 2014, BRAIN, V137, P232, DOI 10.1093/brain/awt320
   Manoliu A, 2014, FRONT HUM NEUROSCI, V7, P0, DOI 10.3389/fnhum.2013.00930
   Marcus DA, 2005, CLIN RHEUMATOL, V24, P595, DOI 10.1007/s10067-005-1121-x
   McCormack A, 2016, HEARING RES, V337, P70, DOI 10.1016/j.heares.2016.05.009
   McDermid AJ, 1996, PAIN, V66, P133, DOI 10.1016/0304-3959(96)03059-X
   McKendrick AM, 2017, NEUROLOGY, V88, P1243, DOI 10.1212/WNL.0000000000003784
   McKendrick AM, 2001, INVEST OPHTH VIS SCI, V42, P626
   Mehta DG, 2021, CEPHALALGIA, V41, P1015, DOI 10.1177/0333102421996355
   Melcher JR, 2009, HEARING RES, V257, P63, DOI 10.1016/j.heares.2009.08.005
   Melcher JR, 2000, J NEUROPHYSIOL, V83, P1058, DOI 10.1152/jn.2000.83.2.1058
   Moulton EA, 2014, PLOS ONE, V9, P0, DOI 10.1371/journal.pone.0095508
   Mulder EJ, 2003, TWIN RES, V6, P422, DOI 10.1375/twin.6.5.422
   Na S, 2019, J NEURAL TRANSM, V126, P123, DOI 10.1007/s00702-018-1948-3
   Niddam DM, 2016, CEPHALALGIA, V36, P53, DOI 10.1177/0333102415583144
   Nigro Salvatore, 2019, BRAIN IMAGING BEHAV, V13, P798, DOI 10.1007/s11682-018-9900-6
   Nondahl DM, 2007, J AM ACAD AUDIOL, V18, P257, DOI 10.3766/jaaa.18.3.7
   Noreña AJ, 2015, AUDIOL NEURO-OTOL, V20, P53, DOI 10.1159/000380749
   Noreña AJ, 2013, HEARING RES, V295, P161, DOI 10.1016/j.heares.2012.09.010
   Noseda R, 2014, PLOS ONE, V9, P0, DOI 10.1371/journal.pone.0103929
   Nyholt DR, 2017, NAT REV NEUROL, V13, P725, DOI 10.1038/nrneurol.2017.151
   OGAWA S, 1990, MAGN RESON MED, V14, P68, DOI 10.1002/mrm.1910140108
   Palm-Meinders IH, 2017, NEUROLOGY, V89, P2066, DOI 10.1212/WNL.0000000000004640
   Pannekoek JN, 2013, EUR NEUROPSYCHOPHARM, V23, P186, DOI 10.1016/j.euroneuro.2012.04.018
   Parra LC, 2007, J ACOUST SOC AM, V121, P1632, DOI 10.1121/1.2431346
   Peng KP, 2020, CEPHALALGIA, V40, P866, DOI 10.1177/0333102419898868
   Peng KP, 2019, PAIN, V160, P1494, DOI 10.1097/j.pain.0000000000001531
   Peters SK, 2016, FRONT SYST NEUROSCI, V10, P0, DOI 10.3389/fnsys.2016.00104
   Powell G, 2020, NEUROLOGY, V94, PE1929, DOI 10.1212/WNL.0000000000009373
   Powell G, 2020, J NEUROL, V267, P2260, DOI 10.1007/s00415-020-09817-0
   Pujol J, 2009, PLOS ONE, V4, P0, DOI 10.1371/journal.pone.0005224
   Puledda F, 2021, HUM BRAIN MAPP, V42, P2032, DOI 10.1002/hbm.25343
   Puledda F, 2020, NEUROLOGY, V95, PE1792, DOI 10.1212/WNL.0000000000010530
   Puledda F, 2020, ANN CLIN TRANSL NEUR, V7, P296, DOI 10.1002/acn3.50986
   Puledda F, 2020, NEUROLOGY, V94, PE564, DOI 10.1212/WNL.0000000000008909
   Puledda F, 2018, CURR OPIN NEUROL, V31, P52, DOI 10.1097/WCO.0000000000000523
   Puledda F, 2017, J NEUROL, V264, P2031, DOI 10.1007/s00415-017-8434-y
   Qin ZX, 2019, J HEADACHE PAIN, V20, P0, DOI 10.1186/s10194-019-1045-5
   Rauschecker JP, 2010, NEURON, V66, P819, DOI 10.1016/j.neuron.2010.04.032
   Reyes SA, 2002, HEARING RES, V171, P43, DOI 10.1016/S0378-5955(02)00346-5
   Riccelli R, 2017, FRONT NEUROL, V8, P0, DOI 10.3389/fneur.2017.00529
   Roizenblatt S, 2011, CURR PAIN HEADACHE R, V15, P347, DOI 10.1007/s11916-011-0213-3
   RUSSELL IJ, 1992, ARTHRITIS RHEUM, V35, P550, DOI 10.1002/art.1780350509
   Ruthirago D, 2017, CONNS TRANSLATIONAL NEUROSCIENCE, V0, PP159, DOI 10.1016/B978-0-12-802381-5.00013-0
   Satar Bulent, 2003, KULAK BURUN BOGAZ IHTIS DERG, V10, P177
   Schankin CJ, 2020, BRAIN, V143, P1106, DOI 10.1093/brain/awaa053
   Schankin CJ, 2014, HEADACHE, V54, P957, DOI 10.1111/head.12378
   Schankin CJ, 2014, BRAIN, V137, P1419, DOI 10.1093/brain/awu050
   Schecklmann M, 2014, PLOS ONE, V9, P0, DOI 10.1371/journal.pone.0086944
   Schmidt-Wilcke T, 2007, PAIN, V132, PS109, DOI 10.1016/j.pain.2007.05.010
   Schmitz N, 2008, NEUROSCI LETT, V440, P92, DOI 10.1016/j.neulet.2008.05.033
   Schulte LH, 2020, ANN NEUROL, V87, P646, DOI 10.1002/ana.25697
   Schulte LH, 2017, CURR OPIN NEUROL, V30, P241, DOI 10.1097/WCO.0000000000000441
   Schulte LH, 2016, BRAIN, V139, P1987, DOI 10.1093/brain/aww097
   Schweinhardt P, 2008, NEUROSCIENTIST, V14, P415, DOI 10.1177/1073858407312521
   Shepherd AJ, 2000, CEPHALALGIA, V20, P865, DOI 10.1046/j.1468-2982.2000.00119.x
   Sherman S, 2006, EXPLORING THALAMUS I, V0, P0
   Silberstein SD, 2004, CEPHALALGIA, V24, P2, DOI 10.1111/j.1468-2982.2004.00892.x
   SINCLAIR SH, 1989, INVEST OPHTH VIS SCI, V30, P668
   Spaeth M, 2011, BEST PRACT RES CL RH, V25, P227, DOI 10.1016/j.berh.2011.03.004
   Staab JP, 2017, J VESTIBUL RES-EQUIL, V27, P191, DOI 10.3233/VES-170622
   Staab JP, 2003, LARYNGOSCOPE, V113, P1714, DOI 10.1097/00005537-200310000-00010
   Staud R, 2003, PAIN, V102, P87, DOI 10.1016/s0304-3959(02)00344-5
   Staud R, 2001, PAIN, V91, P165, DOI 10.1016/S0304-3959(00)00432-2
   Steiner TJ, 2013, J HEADACHE PAIN, V14, P0, DOI 10.1186/1129-2377-14-1
   Tessitore A, 2013, J HEADACHE PAIN, V14, P0, DOI 10.1186/1129-2377-14-89
   Usrey WM, 2015, ANNU REV VIS SCI, V1, P351, DOI 10.1146/annurev-vision-082114-035920
   Valfrè W, 2008, HEADACHE, V48, P109, DOI 10.1111/j.1526-4610.2007.00723.x
   van Dongen R, 2019, NEUROLOGY, V93, PE398, DOI 10.1212/WNL.0000000000007825
   Van Ombergen A, 2017, NEUROIMAGE-CLIN, V14, P538, DOI 10.1016/j.nicl.2017.02.020
   Viana M, 2020, EUR J NEUROL, V27, P2099, DOI 10.1111/ene.14369
   Vincent A, 2016, PAIN MED, V17, P463, DOI 10.1111/pme.12676
   Vincent M, 2003, CEPHALALGIA, V23, P860, DOI 10.1046/j.1468-2982.2003.00609.x
   Wager TD, 2013, NEW ENGL J MED, V368, P1388, DOI 10.1056/NEJMoa1204471
   Whealy M, 2018, J HEADACHE PAIN, V19, P0, DOI 10.1186/s10194-018-0892-9
   WHITE EL, 1979, BRAIN RES REV, V1, P275, DOI 10.1016/0165-0173(79)90008-0
   White OB, 2018, J NEURO-OPHTHALMOL, V38, P514, DOI 10.1097/WNO.0000000000000702
   Wolfe F, 2016, SEMIN ARTHRITIS RHEU, V46, P319, DOI 10.1016/j.semarthrit.2016.08.012
   Wolfe F, 2011, J RHEUMATOL, V38, P1113, DOI 10.3899/jrheum.100594
   Wurthmann S, 2017, J PSYCHOSOM RES, V103, P95, DOI 10.1016/j.jpsychores.2017.10.007
   Yoo YJ, 2020, J CLIN NEUROL, V16, P646
   Zborowski M, 2003, BIOPHYS J, V84, P2638, DOI 10.1016/S0006-3495(03)75069-3
   Zöger S, 2006, PSYCHOSOMATICS, V47, P282, DOI 10.1176/appi.psy.47.4.282
NR 150
TC 28
Z9 33
U1 0
U2 7
PU WILEY
PI HOBOKEN
PA 111 RIVER ST, HOBOKEN 07030-5774, NJ USA
SN 0017-8748
EI 1526-4610
J9 HEADACHE
JI Headache
PD OCT 15
PY 2021
VL 61
IS 9
BP 1306
EP 1313
DI 10.1111/head.14213
EA SEP 2021
PG 8
WC Clinical Neurology
SC Neurosciences & Neurology
GA WJ4KV
UT WOS:000700505200001
PM 34570907
DA 2025-12-18
ER

PT J
AU Bery, AK
   Azzi, JL
   Le, A
   Spitale, NS
   Leech, J
   Lelli, DA
   Tse, D
AF Bery, Anand K.
   Azzi, Jayson Lee
   Le, Andre
   Spitale, Naomi S.
   Leech, Judith
   Lelli, Daniel A.
   Tse, Darren
TI Association between obstructive sleep apnea and persistent postural-perceptual dizziness
SO JOURNAL OF VESTIBULAR RESEARCH-EQUILIBRIUM & ORIENTATION
LA English
DT Article
DE Dizziness; PPPD; sleep apnea; neuro-otology; sleep medicine
ID questionnaire; epidemiology; disorders; diagnosis
AB BACKGROUND: Obstructive sleep apnea (OSA) has been linked to vestibular dysfunction, but no prior studies have investigated the relationship between Persistent Postural-Perceptual Dizziness (PPPD), a common cause of chronic dizziness, and OSA. OBJECTIVE AND METHODS: We determined the frequency of OSA in an uncontrolled group of PPPD patients from a tertiary dizziness clinic based on polysomnogram (PSG). We then assessed the sensitivity and specificity of common OSA questionnaires in this population. RESULTS: Twenty-five patients with PPPD underwent PSG (mean age 47, 60% female, mean BMI 29.5). A majority, or 56%, of patients were diagnosed with OSA, and in most, the OSA was severe. OSA patients were older (56 years versus 40 years, p = 0.0006) and had higher BMI (32 versus 26, p = 0.0078), but there was no clear gender bias (56% versus 64% female, p = 1.00). The mean sensitivity and specificity of the STOP BANG questionnaire for detecting OSA was 86% and 55%, respectively. Sensitivity and specificity of the Berlin Questionnaire was 79% and 45%, respectively. CONCLUSIONS: The prevalence of OSA was much higher in our small PPPD group than in the general population. Screening questionnaires appear to demonstrate good sensitivity to detect PPPD patients at risk of OSA in this small study. Future studies should confirm these findings and determine whether treatment of OSA improves symptoms in PPPD.
C1 [Bery, Anand K.; Lelli, Daniel A.] Univ Ottawa, Dept Med, Div Neurol, Ottawa, ON, Canada.
   [Azzi, Jayson Lee] Univ Manitoba, Dept Otolaryngol Head & Neck Surg, Winnipeg, MB, Canada.
   [Le, Andre; Tse, Darren] Univ Ottawa, Dept Otolaryngol Head & Neck Surg, Ottawa, ON, Canada.
   [Spitale, Naomi S.] Royal Ottawa Mental Hlth Ctr, Ottawa, ON, Canada.
   [Spitale, Naomi S.; Leech, Judith] Univ Ottawa, Dept Med, Div Respirol, Ottawa, ON, Canada.
C3 University of Ottawa; University of Manitoba; University of Ottawa; University of Ottawa; University of Ottawa
RP Tse, D (corresponding author), Ottawa Hosp, Dept Otolaryngol Head & Neck Surg, 268-737 Parkdale Ave,Civ Hosp Campus, Ottawa, ON K1Y 4M9, Canada.
EM dtse@toh.ca
CR Ayalon L, 2010, AM J RESP CRIT CARE, V182, P413, DOI 10.1164/rccm.200912-1805OC
   Berry RB, 2017, J CLIN SLEEP MED, V13, P665, DOI 10.5664/jcsm.6576
   Besnard S, 2018, SLEEP MED REV, V42, P220, DOI 10.1016/j.smrv.2018.09.001
   Buse DC, 2019, HEADACHE, V59, P32, DOI 10.1111/head.13435
   Campos-Rodriguez F, 2016, AM J RESP CRIT CARE, V194, P1286, DOI 10.1164/rccm.201602-0265OC
   Cha YH, 2018, FRONT NEUROL, V9, P0, DOI 10.3389/fneur.2018.00261
   Chierakul Nitipatana, 2007, J MED ASSOC THAI, V90 Suppl 2, P48
   Chung F, 2008, ANESTHESIOLOGY, V108, P812, DOI 10.1097/ALN.0b013e31816d83e4
   Coebergh JC, 2019, BMJ-BRIT MED J, V366, P0, DOI 10.1136/bmj.l5435
   El Shayeb M, 2014, CAN MED ASSOC J, V186, PE25, DOI 10.1503/cmaj.130952
   Franklin KA, 2015, J THORAC DIS, V7, P1311, DOI 10.3978/j.issn.2072-1439.2015.06.11
   Gallina S, 2010, ACTA OTORHINOLARYNGO, V30, P281
   Han Xi, 2015, ZHONGHUA ER BI YAN HOU TOU JING WAI KE ZA ZHI, V50, P482
   JACOBSON GP, 1990, ARCH OTOLARYNGOL, V116, P424
   Kayabasi S, 2015, LARYNGOSCOPE, V125, P1244, DOI 10.1002/lary.25021
   Kim SK, 2018, PLOS ONE, V13, P0, DOI 10.1371/journal.pone.0192705
   Laratta CR, 2017, CAN MED ASSOC J, V189, PE1481, DOI 10.1503/cmaj.170296
   Bittar RSM, 2015, BRAZ J OTORHINOLAR, V81, P276, DOI 10.1016/j.bjorl.2014.08.012
   Nakayama M, 2015, J CLIN SLEEP MED, V11, P1101, DOI 10.5664/jcsm.5080
   Netzer NC, 1999, ANN INTERN MED, V131, P485, DOI 10.7326/0003-4819-131-7-199910050-00002
   Popkirov Stoyan, 2018, PRACT NEUROL, V18, P5, DOI 10.1136/practneurol-2017-001809
   RICHMAN RM, 1994, INT J OBESITY, V18, P173
   Sowerby LJ, 2010, LARYNGOSCOPE, V120, P1274, DOI 10.1002/lary.20899
   Staab JP, 2007, ARCH OTOLARYNGOL, V133, P170, DOI 10.1001/archotol.133.2.170
   Staab JP, 2017, J VESTIBUL RES-EQUIL, V27, P191, DOI 10.3233/VES-170622
NR 25
TC 7
Z9 9
U1 0
U2 6
PU IOS PRESS
PI AMSTERDAM
PA NIEUWE HEMWEG 6B, 1013 BG AMSTERDAM, NETHERLANDS
SN 0957-4271
EI 1878-6464
J9 J VESTIBUL RES-EQUIL
JI J. Vestib. Res.-Equilib. Orientat.
PD JUN 15
PY 2021
VL 31
IS 5
BP 401
EP 406
DI 10.3233/VES-201508
PG 6
WC Neurosciences; Otorhinolaryngology
SC Neurosciences & Neurology; Otorhinolaryngology
GA WF0EX
UT WOS:000705990000008
PM 33814479
DA 2025-12-18
ER

PT J
AU Lins, EMDV
   Bittar, RSM
   Bazán, PR
   Amaro, E
   Staab, JP
AF von Sohsten Lins, Eliane Maria Dias
   Bittar, Roseli Saraiva Moreira
   Bazan, Paulo Rodrigo
   Amaro Junior, Edson
   Staab, Jeffrey Paul
TI Cerebral Responses to Stationary Emotional Stimuli Measured by fMRI in Women with Persistent Postural-Perceptual Dizziness
SO INTERNATIONAL ARCHIVES OF OTORHINOLARYNGOLOGY
LA English
DT Article
DE anxiety; angular gyrus; anterior cingulate cortex; chronic dizziness; functional magnetic resonance imaging; persistent postural perceptual dizziness
ID chronic subjective dizziness; personality-traits; anxiety; vertigo; cortex; disorders; diagnosis
AB Introduction Persistent postural-perceptual dizziness (PPPD) is a functional vestibular disorder characterized by chronic dizziness, unsteadiness, and hypersensitivity to motion. Preexisting anxiety disorders and neurotic personality traits confer vulnerability to PPPD. High anxiety during acute vertigo or dizziness incites it. A functional magnetic resonance imaging (fMRI) study of chronic subjective dizziness found unexpectedly hypoactive responses to vestibular stimulation in cortical regions that integrate threat assessment and spatial perception. Objective This fMRI study used non-moving, but emotionally charged visual stimuli to investigate the brain's activity of PPPD patients and control subjects. Methods The participants included 16 women with PPPD and 16 age-matched women who recovered completely from acute episodes of vertigo or dizziness capable of triggering PPPD. Brain responses to positive, neutral, and negative figures from the International Affective Picture System were measured with fMRI and compared between the groups. Dizziness handicap, anxiety, and depression were assessed with validated questionnaires. Results Between group analyses: Participants with PPPD showed reduced activity in anterior cingulate cortex and increased activity in left angular gyrus in response to negative versus positive stimuli, which was not observed in recovered individuals. Within group analyses: Participants with PPPD had increased activity in visuospatial areas (parahippocampal gyrus, intraparietal sulcus) in negative versus positive and negative versus neutral contrasts, whereas recovered individuals had increased activity in anxiety regions (amygdala, orbitofrontal cortex). Conclusion Patients with PPPD may be more attuned to spatial elements than to the content of emotionally charged visual stimuli.
C1 [von Sohsten Lins, Eliane Maria Dias; Bittar, Roseli Saraiva Moreira] Univ Sao Paulo, Hosp Clin, Dept Otorhinolaryngol, Sao Paulo, SP, Brazil.
   [Bazan, Paulo Rodrigo; Amaro Junior, Edson] Univ Sao Paulo, Hosp Clin, Dept Radiol, Sao Paulo, SP, Brazil.
   [Staab, Jeffrey Paul] Mayo Clin, Dept Psychiat, Rochester, MN USA.
C3 Universidade de Sao Paulo; Universidade de Sao Paulo; Mayo Clinic
RP Lins, EMDV (corresponding author), 965-12 Jardim Paulista, BR-01424001 Sao Paulo, SP, Brazil.
EM elianesohsten@gmail.com
FU Fundacao de Amparo a Pesquisa do Estado de Sao Paulo [11/51266-5]
CR Aminoff Elissa M, 2013, TRENDS COGN SCI, V17, P379, DOI 10.1016/j.tics.2013.06.009
   Beck AT, 1996, BDI-II MANUAL, V0, P0
   Bittar Roseli Saraiva Moreira, 2004, REV. BRAS. OTORRINOLARINGOL., V70, P800
   Brandt T, 1996, NEUROLOGY, V46, P1515, DOI 10.1212/WNL.46.6.1515
   BRANDT T, 1986, MUNCHEN MED WOCHEN, V128, P247
   Bray S, 2015, CEREB CORTEX, V25, P1252, DOI 10.1093/cercor/bht320
   BRONSTEIN AM, 1995, J NEUROL NEUROSUR PS, V59, P472, DOI 10.1136/jnnp.59.5.472
   Chiarella G, 2016, J VESTIBUL RES-EQUIL, V26, P403, DOI 10.3233/VES-160590
   Costa PT, 1992, REVISED NEO PERSONALITY INVENTORY (NEO PI-R) AND NEO FIVE-FACTOR INVENTORY (NEO-FFI): PROFESSIONAL MANUAL, V0, P0
   Cousins SAO, 2014, PLOS ONE, V9, P0, DOI 10.1371/journal.pone.0103367
   Dieterich M, 2017, CURR OPIN NEUROL, V30, P107, DOI 10.1097/WCO.0000000000000417
   Etkin A, 2007, AM J PSYCHIAT, V164, P1476, DOI 10.1176/appi.ajp.2007.07030504
   Godemann F, 2005, J PSYCHIATR RES, V39, P529, DOI 10.1016/j.jpsychires.2004.12.006
   Gondo M, 2012, NEUROIMAGE, V63, P1011, DOI 10.1016/j.neuroimage.2012.07.025
   Heinrichs N, 2007, PSYCHOSOM MED, V69, P700, DOI 10.1097/PSY.0b013e318151a4dd
   Indovina I, 2015, FRONT BEHAV NEUROSCI, V9, P0, DOI 10.3389/fnbeh.2015.00334
   Indovina I, 2014, J PSYCHOSOM RES, V77, P391, DOI 10.1016/j.jpsychores.2014.09.005
   Jacob RG, 1989, J ANXIETY DISORD, V3, P117, DOI 10.1016/0887-6185(89)90006-6
   JACOBSON GP, 1990, ARCH OTOLARYNGOL, V116, P424
   Keightley ML, 2011, SOC COGN AFFECT NEUR, V6, P24, DOI 10.1093/scan/nsq003
   MARI JD, 1986, BRIT J PSYCHIAT, V148, P23, DOI 10.1192/bjp.148.1.23
   Bittar RSM, 2016, BRAZ J OTORHINOLAR, V82, P372, DOI 10.1016/j.bjorl.2015.10.005
   Bittar RSM, 2015, BRAZ J OTORHINOLAR, V81, P276, DOI 10.1016/j.bjorl.2014.08.012
   Ochsner KN, 2005, TRENDS COGN SCI, V9, P242, DOI 10.1016/j.tics.2005.03.010
   Paulus MP, 2008, DEPRESS ANXIETY, V25, P348, DOI 10.1002/da.20499
   Paulus MP, 2006, BIOL PSYCHIAT, V60, P383, DOI 10.1016/j.biopsych.2006.03.042
   Riccelli R, 2017, HUM BRAIN MAPP, V38, P715, DOI 10.1002/hbm.23411
   Rosenthal CR, 2009, J NEUROSCI, V29, P15115, DOI 10.1523/JNEUROSCI.2603-09.2009
   Sack AT, 2009, BEHAV BRAIN RES, V202, P153, DOI 10.1016/j.bbr.2009.03.012
   Schniepp R, 2014, J NEUROL, V261, P738, DOI 10.1007/s00415-014-7259-1
   Shin LM, 2001, BIOL PSYCHIAT, V50, P932, DOI 10.1016/S0006-3223(01)01215-X
   Spielberger CD, 1989, STATE-TRAIT ANXIETY INVENTORY: BIBLIOGRAPHY, V2nd, P0, DOI 10.1002/9780470479216.CORPSY0943
   Staab JP, 2007, ARCH OTOLARYNGOL, V133, P170, DOI 10.1001/archotol.133.2.170
   Staab JP, 2017, J VESTIBUL RES-EQUIL, V27, P191, DOI 10.3233/VES-170622
   Staab JP, 2014, J PSYCHOSOM RES, V76, P80, DOI 10.1016/j.jpsychores.2013.11.008
   Staab JP, 2013, SEMIN NEUROL, V33, P297, DOI 10.1055/s-0033-1356462
   Staab Jeffrey P, 2012, CONTINUUM (MINNEAP MINN), V18, P1118, DOI 10.1212/01.CON.0000421622.56525.58
   Staab JP, 2003, LARYNGOSCOPE, V113, P1714, DOI 10.1097/00005537-200310000-00010
   Swartz JR, 2014, DEPRESS ANXIETY, V31, P870, DOI 10.1002/da.22289
   Thompson K J, 2015, J VESTIBUL RES-EQUIL, V25, P97
   Thompson KJ, 2015, J VESTIBUL RES-EQUIL, V25, P97, DOI 10.3233/VES-150551
   Tschan R, 2011, J NEUROL, V258, P104, DOI 10.1007/s00415-010-5697-y
   Woll J, 2019, J NEUROL, V266, P1236, DOI 10.1007/s00415-019-09255-7
   Woo CW, 2014, NEUROIMAGE, V91, P412, DOI 10.1016/j.neuroimage.2013.12.058
   Worsley KJ, 2001, STAT ANAL ACTIVATION, V0, P0
   Wurthmann F S, 2012, KLIN NEUROPHYSIOL, V43, P119
   Yan ZH, 2017, INT J AUDIOL, V56, P33, DOI 10.1080/14992027.2016.1211763
   ZIGMOND AS, 1983, ACTA PSYCHIAT SCAND, V67, P361, DOI 10.1111/j.1600-0447.1983.tb09716.x
NR 51
TC 10
Z9 12
U1 0
U2 8
PU GEORG THIEME VERLAG KG
PI STUTTGART
PA RUDIGERSTR 14, D-70469 STUTTGART, GERMANY
SN 1809-9777
EI 1809-4864
J9 INT ARCH OTORHINOLAR
JI Int. Arch. Otorhinolaryngol.
PD JUL 15
PY 2021
VL 25
IS 03
BP E355
EP E364
DI 10.1055/s-0040-1716572
EA SEP 2020
PG 10
WC Otorhinolaryngology
SC Otorhinolaryngology
GA TR5YM
UT WOS:000572404800011
PM 34377168
DA 2025-12-18
ER

PT J
AU Alawneh, KZ
   Raffee, LA
   Oqlat, AA
   Oglat, AA
   Al Qawasmeh, M
   Ali, MK
   Okour, AM
   Al-Mistarehi, AH
AF Alawneh, Khaled Z.
   Raffee, Liqaa A.
   Oqlat, Ahmad A.
   Oglat, Ammar A.
   Al Qawasmeh, Majdi
   Ali, Musaab K.
   Okour, Anas M.
   Al-Mistarehi, Abdel-Hameed
TI The utility of brain CT scan modality in the management of dizziness at the emergency department: A retrospective single-center study
SO ANNALS OF MEDICINE AND SURGERY
LA English
DT Article
DE Dizziness; Vertigo; CT scan; MRI; Effectiveness; Emergency
ID chronic subjective dizziness; cognitive-behavior therapy; differential-diagnosis; symptom quality; dizzy patients; vertigo; epidemiology; hypertension; patient; common
AB Objectives: This study examines the usefulness of computed tomography (CT) scans in evaluating patients with dizziness in the emergency department (ED). Methods: Medical records of patients presented with complaints of dizziness or vertigo to the ED of a tertiary university hospital and underwent head CT scans from July 2015 to June 2018 were reviewed. The patients' demographic information, presenting symptoms, and final head CT scan and Magnetic resonance imaging (MRI) results were collected. Stepwise logistic regressions were used to analyze data. Results: A total of 326 dizzy patients were included in this study. The majority of the patients (83.1%) were older than 44 years. Acute vertigo pattern of dizziness was detected among 50.6% of the patients and was more common among females than males (p < 0.001). Of these 326 patients who underwent head CT scans, 49 (15%) had abnormal findings with acute ischemic stroke was the most common one. A total of 191 patients underwent follow-up studies. MRI accounted for 70% of the follow-up studies. Of the 134 patients who received MRI of the brain, 36 (27%) had abnormal findings. A significant correlation of RBCs level, presence of other symptoms, and frequency of episodes with the presence of vertigo (p < 0.001) was found. Conclusion: The study's findings indicate low effectiveness of head CT scan compared to MRI for dizziness management. Future studies are suggested to provide more insights into the cost-effectiveness and utility of head CT scans and MRI in providing valuable findings.
C1 [Alawneh, Khaled Z.] Jordan Univ Sci & Technol, Fac Med, Dept Diagnost Radiol & Nucl Med, Irbid, Jordan.
   [Raffee, Liqaa A.; Oqlat, Ahmad A.; Okour, Anas M.] Jordan Univ Sci & Technol, Fac Med, Dept Accid & Emergency Med, Irbid, Jordan.
   [Oglat, Ammar A.] Hashemite Univ, Fac Appl Med Sci, Dept Med Imaging, Zarqa, Jordan.
   [Al Qawasmeh, Majdi] Jordan Univ Sci & Technol, Fac Med, Dept Neurosci, Div Neurol, Irbid, Jordan.
   [Ali, Musaab K.] King Abdullah Univ Hosp, Dept Emergency Med, Ar Ramtha, Jordan.
   [Ali, Musaab K.] Omdurman Islamic Univ, Fac Med & Hlth Sci, Omdurman, Sudan.
   [Al-Mistarehi, Abdel-Hameed] Jordan Univ Sci & Technol, Fac Med, Dept Publ Hlth & Family Med, Irbid, Jordan.
C3 Jordan University of Science & Technology; Jordan University of Science & Technology; Hashemite University; Jordan University of Science & Technology; Jordan University of Science & Technology; King Abdullah University Hospital; Jordan University of Science & Technology
RP Alawneh, KZ; Al-Mistarehi, AH (corresponding author), POB 630001, Irbid 22110, Jordan.
EM kzalawneh0@just.edu.jo; laraffee5@just.edu.jo; ahmadanwaroqlat86@yahoo.com; ammar.oglat@yahoo.com; m0alqawasmeh@just.edu.jo; karrarrain@gmail.com; Anasokour31@yahoo.com; awalmistarehi18@med.just.edu.jo
CR Agha R, 2019, INT J SURG, V72, P156, DOI 10.1016/j.ijsu.2019.11.002
   Ahsan SF, 2013, LARYNGOSCOPE, V123, P2250, DOI 10.1002/lary.23798
   [Anonymous], 1964, WMA DECL HELS ETH PR, V0, P0
   Bécares-Martínez C, 2019, REV NEUROLOGIA, V68, P326, DOI 10.33588/rn.6808.2018399
   Chan Y, 2009, CURR OPIN OTOLARYNGO, V17, P200, DOI 10.1097/MOO.0b013e32832b2594
   Chimirri S, 2013, J PHARMACOL PHARMACO, V4, PS104, DOI 10.4103/0976-500X.120969
   COHEN NL, 1991, MED CLIN N AM, V75, P1251, DOI 10.1016/S0025-7125(16)30385-6
   DAVIS LE, 1994, J AM GERIATR SOC, V42, P1184, DOI 10.1111/j.1532-5415.1994.tb06986.x
   Edelman S, 2012, AM J OTOLARYNG, V33, P395, DOI 10.1016/j.amjoto.2011.10.009
   Forni V, 2011, INTEGR BLOOD PRESS C, V4, P17, DOI 10.2147/IBPC.S12211
   FROEHLING DA, 1994, JAMA-J AM MED ASSOC, V271, P385, DOI 10.1001/jama.271.5.385
   Greathouse MK, 2012, POSTGRAD MED, V124, P40, DOI 10.3810/pgm.2012.03.2535
   HERR RD, 1989, ANN EMERG MED, V18, P664, DOI 10.1016/S0196-0644(89)80524-4
   Karatas M, 2008, NEUROLOGIST, V14, P355, DOI 10.1097/NRL.0b013e31817533a3
   Kerber KA, 2009, EMERG MED CLIN N AM, V27, P39, DOI 10.1016/j.emc.2008.09.002
   Kim AS, 2012, AM J EMERG MED, V30, P665, DOI 10.1016/j.ajem.2011.02.038
   KROENKE K, 1992, ANN INTERN MED, V117, P898, DOI 10.7326/0003-4819-117-11-898
   Kroenke K, 2000, SOUTH MED J, V93, P160
   Kruschinski C, 2011, AGING CLIN EXP RES, V23, P288, DOI 10.1007/BF03337755
   Kurre A, 2012, BMC EAR NOSE THROAT, V12, P0, DOI 10.1186/1472-6815-12-2
   Lawhn-Heath C, 2013, EMERG RADIOL, V20, P45, DOI 10.1007/s10140-012-1071-y
   Lawson J, 1999, J AM GERIATR SOC, V47, P12, DOI 10.1111/j.1532-5415.1999.tb01895.x
   Lee A, 2011, J LARYNGOL OTOL, V125, P661, DOI 10.1017/S0022215111000624
   MADLONKAY DJ, 1985, J FAM PRACTICE, V21, P109
   Mahoney AEJ, 2013, AM J OTOLARYNG, V34, P115, DOI 10.1016/j.amjoto.2012.09.013
   Neuhauser HK, 2009, SEMIN NEUROL, V29, P473, DOI 10.1055/s-0029-1241043
   Neuhauser HK, 2005, NEUROLOGY, V65, P898, DOI 10.1212/01.wnl.0000175987.59991.3d
   Newman-Toker DE, 2008, MAYO CLIN PROC, V83, P765, DOI 10.4065/83.7.765
   Newman-Toker DE, 2007, ANN EMERG MED, V50, P204, DOI 10.1016/j.annemergmed.2007.03.037
   Park MK, 2014, J INT ADV OTOL, V10, P162, DOI 10.5152/iao.2014.209
   Polensek SH, 2009, MED SCI MONITOR, V15, P0
   Saccomano Scott J, 2012, NURSE PRACT, V37, P46, DOI 10.1097/01.NPR.0000422206.92550.5b
   Shields DL, 2014, BIOL RES NURS, V16, P266, DOI 10.1177/1099800413494760
   Sloane PD, 2001, ANN INTERN MED, V134, P823, DOI 10.7326/0003-4819-134-9_Part_2-200105011-00005
   Staibano P, 2019, J OTOLARYNGOL-HEAD N, V48, P0, DOI 10.1186/s40463-019-0336-9
   Stanton VA, 2007, MAYO CLIN PROC, V82, P1319, DOI 10.4065/82.11.1319
   Torres-Castro Isidro, 2011, REV. SALUD PÚBLICA, V13, P796
   van Leeuwen RB, 2014, ENT-EAR NOSE THROAT, V93, P162, DOI 10.1177/0145561314093004-511
   Wasay M, 2005, EMERG MED J, V22, P312, DOI 10.1136/emj.2003.012765
   Wipperman J, 2014, PRIMARY CARE, V41, P115, DOI 10.1016/j.pop.2013.10.004
NR 40
TC 11
Z9 12
U1 0
U2 2
PU ELSEVIER SCI LTD
PI OXFORD
PA THE BOULEVARD, LANGFORD LANE, KIDLINGTON, OXFORD OX5 1GB, OXON, ENGLAND
SN 2049-0801
EI 
J9 ANN MED SURG
JI Ann. Med. Surg.
PD APR 15
PY 2021
VL 64
IS 
BP 
EP 
DI 10.1016/j.amsu.2021.102220
EA MAR 2021
PG 6
WC Medicine, General & Internal
SC General & Internal Medicine
GA RN6WC
UT WOS:000640491200001
PM 33796287
DA 2025-12-18
ER

PT J
AU Carender, WJ
   Grzesiak, M
   Telian, SA
AF Carender, Wendy J.
   Grzesiak, Melissa
   Telian, Steven A.
TI Vestibular Physical Therapy and Fall Risk Assessment
SO OTOLARYNGOLOGIC CLINICS OF NORTH AMERICA
LA English
DT Article
DE Vestibular physical therapy; Vestibular rehabilitation; Dizziness; Balance; Fall prevention
ID paroxysmal positional vertigo; chronic subjective dizziness; postural-perceptual dizziness; cognitive-behavior therapy; dynamic visual-acuity; rehabilitation outcm; canal occlusion; balance; hypofunction; history
C1 [Carender, Wendy J.; Grzesiak, Melissa] Univ Michigan, Dept Otolaryngol Head & Neck Surg, Michigan Med, Michigan Balance Vestibular Testing & Rehabil, Med Inn Bldg,Room C166A,1500 East Med Ctr Dr, Ann Arbor, MI 48109 USA.
   [Telian, Steven A.] Univ Michigan, Dept Otolaryngol Head & Neck Surg, 1500 East Med Ctr Dr,TC 1904L, Ann Arbor, MI 48109 USA.
C3 University of Michigan System; University of Michigan; University of Michigan System; University of Michigan
RP Carender, WJ (corresponding author), Univ Michigan, Dept Otolaryngol Head & Neck Surg, Michigan Med, Michigan Balance Vestibular Testing & Rehabil, Med Inn Bldg,Room C166A,1500 East Med Ctr Dr, Ann Arbor, MI 48109 USA.
EM wcaren@med.umich.edu
CR Agrawal Y, 2009, ARCH INTERN MED, V169, P938, DOI 10.1001/archinternmed.2009.66
   Ahmed RM, 2012, J LARYNGOL OTOL, V126, P677, DOI 10.1017/S0022215112000758
   Alghadir AH, 2018, FRONT NEUROL, V9, P0, DOI 10.3389/fneur.2018.00440
   Aranda C, 2009, ARCH MED RES, V40, P180, DOI 10.1016/j.arcmed.2009.02.011
   Axer H, 2020, BRAIN BEHAV, V10, P0, DOI 10.1002/brb3.1864
   Basura GJ, 2020, OTOLARYNG HEAD NECK, V162, P0, DOI 10.1177/0194599820909438
   Bhattacharyya N, 2017, OTOLARYNG HEAD NECK, V156, PS1, DOI 10.1177/0194599816689667
   Boutros PJ, 2019, JCI INSIGHT, V4, P0, DOI 10.1172/jci.insight.128397
   Brugnera C, 2015, BRAZ J OTORHINOLAR, V81, P616, DOI 10.1016/j.bjorl.2015.08.013
   Barros CGC, 2010, NEUROSCI LETT, V476, P123, DOI 10.1016/j.neulet.2010.04.012
   Clendaniel RA, 2014, VESTIBULAR REHABILIT, V4th, P590
   Dannenbaum E, 2009, OTOL NEUROTOL, V30, P368, DOI 10.1097/MAO.0b013e31819bda35
   Dieterich M, 2017, CURR OPIN NEUROL, V30, P107, DOI 10.1097/WCO.0000000000000417
   DIFABIO RP, 1995, PHYS THER, V75, P290, DOI 10.1093/ptj/75.4.290
   Edelman S, 2012, AM J OTOLARYNG, V33, P395, DOI 10.1016/j.amjoto.2011.10.009
   Enticott JC, 2005, OTOL NEUROTOL, V26, P265, DOI 10.1097/00129492-200503000-00024
   Ertugrul S, 2019, ENT UPDATES, V9, P150, DOI 10.32448/entupdates.570136
   Franchignoni F, 2010, J REHABIL MED, V42, P323, DOI 10.2340/16501977-0537
   Friedman SM, 2002, J AM GERIATR SOC, V50, P1329, DOI 10.1046/j.1532-5415.2002.50352.x
   Gillespie LD, 2012, COCHRANE DB SYST REV, V0, P0, DOI DOI 10.1002/14651858.CD007146.pub3
   Gottshall Kim R, 2005, INT TINNITUS J, V11, P81
   Hall CD, 2016, J NEUROL PHYS THER, V40, P124, DOI 10.1097/NPT.0000000000000120
   Halmagyi GM, 2020, PRACT NEUROL, V20, P446, DOI 10.1136/practneurol-2020-002513
   Han BI, 2011, J CLIN NEUROL, V7, P184, DOI 10.3988/jcn.2011.7.4.184
   Helminski JO, 2010, PHYS THER, V90, P663, DOI 10.2522/ptj.20090071
   Herdman SJ, 2000, AM J OTOL, V21, P847
   HERDMAN SJ, 1995, OTOLARYNG HEAD NECK, V113, P77, DOI 10.1016/S0194-5998(95)70148-6
   Herdman SJ, 2001, ARCH OTOLARYNGOL, V127, P1205, DOI 10.1001/archotol.127.10.1205
   Herdman SJ, 2014, VESTIBULAR REHABILIT, V0, P432
   Herdman SJ, 2015, J VESTIBUL RES-EQUIL, V25, P185, DOI 10.3233/VES-150556
   Horii A, 2004, OTOL NEUROTOL, V25, P536, DOI 10.1097/00129492-200407000-00022
   Horii A, 2007, J VESTIBUL RES-EQUIL, V17, P1
   Horii A, 2016, J VESTIBUL RES-EQUIL, V26, P335, DOI 10.3233/VES-160582
   Ismail EI, 2018, J VESTIBUL RES-EQUIL, V28, P417, DOI 10.3233/VES-180645
   JACOBSON GP, 1990, ARCH OTOLARYNGOL, V116, P424
   Janky KL, 2012, ARCH OTOLARYNGOL, V138, P723, DOI 10.1001/archoto.2012.1329
   Kenny RAM, 2011, J AM GERIATR SOC, V59, P148, DOI 10.1111/j.1532-5415.2010.03234.x
   Kim JS, 2012, NEUROLOGY, V78, P159, DOI 10.1212/WNL.0b013e31823fcd26
   Kingma H, 2019, J NEUROL, V266, P19, DOI 10.1007/s00415-018-9133-z
   Kuwabara J, 2020, AM J OTOLARYNG, V41, P0, DOI 10.1016/j.amjoto.2020.102609
   Lehnen N, 2018, FRONT NEUROL, V9, P0, DOI 10.3389/fneur.2018.00562
   Lin FR, 2012, ARCH INTERN MED, V172, P369, DOI 10.1001/archinternmed.2011.728
   MacDowell SG, 2017, J VESTIBUL RES-EQUIL, V27, P295, DOI 10.3233/VES-170627
   Mahoney AEJ, 2013, AM J OTOLARYNG, V34, P115, DOI 10.1016/j.amjoto.2012.09.013
   Michel L, 2020, EUR ARCH OTO-RHINO-L, V277, P103, DOI 10.1007/s00405-019-05690-4
   Morris AE, 2009, INT J AUDIOL, V48, P24, DOI 10.1080/14992020802314905
   Morris L, 2014, VESTIBULAR REHABILITATION, V4th, P504
   Nada EH, 2019, ANN OTO RHINOL LARYN, V128, P323, DOI 10.1177/0003489418823017
   Porciuncula F, 2012, J VESTIBUL RES-EQUIL, V22, P283, DOI 10.3233/VES-120464
   POWELL LE, 1995, J GERONTOL A-BIOL, V50, PM28, DOI 10.1093/gerona/50A.1.M28
   Quatman-Yates CC, 2020, J ORTHOP SPORT PHYS, V50, PCPG1, DOI 10.2519/jospt.2020.0301
   Rah YC, 2016, EUR ARCH OTO-RHINO-L, V273, P3615, DOI 10.1007/s00405-016-3988-3
   Ramakrishna J, 2012, OTOL NEUROTOL, V33, P640, DOI 10.1097/MAO.0b013e31824bae56
   Reneker JC, 2017, SCAND J MED SCI SPOR, V27, P2009, DOI 10.1111/sms.12827
   Russo V, 2020, ARCH PHYS MED REHAB, V0, P0
   Scheffer AC, 2008, AGE AGEING, V37, P19, DOI 10.1093/ageing/afm169
   Scheltinga A, 2016, FRONT NEUROL, V7, P0, DOI 10.3389/fneur.2016.00018
   Schlick C, 2015, J VESTIBUL RES-EQUIL, V25, P241, DOI 10.3233/VES-150564
   Schneider KJ, 2014, BRIT J SPORT MED, V48, P1294, DOI 10.1136/bjsports-2013-093267
   SHEPARD NT, 1990, NEUROL CLIN, V8, P459, DOI 10.1016/S0733-8619(18)30367-0
   SHUMWAYCOOK A, 1986, PHYS THER, V66, P1548, DOI 10.1093/ptj/66.10.1548
   Smólka W, 2020, INT J OCCUP MED ENV, V33, P273, DOI 10.13075/ijomeh.1896.01330
   Staab JP, 2020, SEMIN NEUROL, V40, P130, DOI 10.1055/s-0039-3402736
   Staab JP, 2017, J VESTIBUL RES-EQUIL, V27, P191, DOI 10.3233/VES-170622
   Staab JP, 2011, NEUROREHABILITATION, V29, P179, DOI 10.3233/NRE-2011-0693
   Steenerson RL, 2001, OTOL NEUROTOL, V22, P842, DOI 10.1097/00129492-200111000-00021
   Stevens JA, 2013, HEALTH PROMOT PRACT, V14, P706, DOI 10.1177/1524839912463576
   Stevens MN, 2014, AUDIOL NEURO-OTOL, V19, P370, DOI 10.1159/000363214
   Studenski S, 2011, JAMA-J AM MED ASSOC, V305, P50, DOI 10.1001/jama.2010.1923
   Sugaya N, 2017, FRONT NEUROL, V8, P0, DOI 10.3389/fneur.2017.00124
   Thompson KJ, 2015, J VESTIBUL RES-EQUIL, V25, P97, DOI 10.3233/VES-150551
   Trinidade A, 2018, OTOL NEUROTOL, V39, P1291, DOI 10.1097/MAO.0000000000002010
   Vannucchi P, 2015, AUDIOL RES, V5, P38, DOI 10.4081/audiores.2015.130
   Viccaro M, 2007, OTOL NEUROTOL, V28, P764, DOI 10.1097/MAO.0b013e318064e8d4
   Visser JE, 2008, CLIN NEUROPHYSIOL, V119, P2424, DOI 10.1016/j.clinph.2008.07.220
   Vitkovic J, 2013, J NEUROL, V260, P3039, DOI 10.1007/s00415-013-7116-7
   Whitney SL, 2005, OTOL NEUROTOL, V26, P1027, DOI 10.1097/01.mao.0000185066.04834.4e
   Whitney SL, 2000, LARYNGOSCOPE, V110, P1528, DOI 10.1097/00005537-200009000-00022
   Whitney SL, 2000, J VESTIBUL RES-EQUIL, V10, P99
   Whitney SL, 2020, SEMIN NEUROL, V40, P165, DOI 10.1055/s-0039-3402062
   Wrisley DM, 2004, PHYS THER, V84, P906, DOI 10.1093/ptj/84.10.906
   Wrisley DM, 2002, OTOL NEUROTOL, V23, P483, DOI 10.1097/00129492-200207000-00016
   Wrisley DM, 2000, J ORTHOP SPORT PHYS, V30, P755, DOI 10.2519/jospt.2000.30.12.755
   Wuehr M, 2016, NEUROLOGY, V86, P2196, DOI 10.1212/WNL.0000000000002748
NR 85
TC 3
Z9 3
U1 1
U2 10
PU W B SAUNDERS CO-ELSEVIER INC
PI PHILADELPHIA
PA 1600 JOHN F KENNEDY BOULEVARD, STE 1800, PHILADELPHIA, PA 19103-2899 USA
SN 0030-6665
EI 1557-8259
J9 OTOLARYNG CLIN N AM
JI Otolaryngol. Clin. N. Am.
PD OCT 15
PY 2021
VL 54
IS 5
BP 1015
EP 1036
DI 10.1016/j.otc.2021.05.018
EA SEP 2021
PG 22
WC Otorhinolaryngology
SC Otorhinolaryngology
GA UY8SO
UT WOS:000701787300016
PM 34304897
DA 2025-12-18
ER

PT J
AU Dunlap, PM
   Sparto, PJ
   Marchetti, GF
   Furman, JM
   Staab, JP
   Delitto, A
   Klatt, BN
   Whitney, SL
AF Dunlap, Pamela M.
   Sparto, Patrick J.
   Marchetti, Gregory F.
   Furman, Joseph M.
   Staab, Jeffrey P.
   Delitto, Anthony
   Klatt, Brooke N.
   Whitney, Susan L.
TI Fear Avoidance Beliefs Are Associated With Perceived Disability in Persons With Vestibular Disorders
SO PHYSICAL THERAPY
LA English
DT Article
DE Avoidance Behavior; Dizziness; Vertigo; Vestibular Rehabilitation
ID low-back-pain; cognitive-behavior therapy; chronic subjective dizziness; hospital anxiety; controlled-trial; screening tool; start back; rehabilitation; recovery; validity
AB Objective. The purpose of this study was to determine the association between fear-avoidance beliefs and disability in 3 months in people with vestibular disorders while accounting for demographic and clinical characteristics. Methods. This prospective cohort study included people aged 18 to 100 years who reported dizziness. Participants were recruited from a balance disorders clinic and outpatient physical therapy clinics. All participants completed the Vestibular Activities Avoidance Instrument (VAAI) and the Hospital Anxiety and Depression Scale at baseline and the Vestibular Activities and Participation measure (VAP), dizziness Visual Analogue Scale (VAS), and 12-item Short Form Health Questionnaire at baseline and 3-month follow-up. A modified version of the VAAI included 9 items abstracted from the 81-item VAAI. The relationships between 9-item VAAI scores and follow-up measures of disability were assessed using Spearman correlation coefficients. Linear regression models were analyzed to determine the effect of fear-avoidance beliefs on follow-up VAP score while accounting for baseline outcome measures. Results. All participants (n=404) completed the baseline assessment (mean age=54 years), and 286 (71%) completed the 3-month assessment. The mean 9-item VAAI score was 25 (SD=14) at baseline and was significantly associated with VAP (rho=0.54), 12-item Short Form Health Questionnaire component scores (rho=-0.53; -0.44), and dizziness VAS at follow-up (rho=0.37). Approximately 38% of the variation in VAP score at follow-up was predicted by age, number of medications, 9-item VAAI score, dizziness VAS, and Hospital Anxiety and Depression Scale-depression score when considered together (R-2=0.38). Conclusion. Fear-avoidance beliefs are associated with measures of disability at 3 months and are predictive of activity limitations and participation restrictions at 3 months when controlling for age, medications, baseline dizziness, and depression symptom severity in people with vestibular disorders. Impact. Measurement of fear-avoidance beliefs may provide important prognostic information, suggesting that an assessment of fear-avoidance beliefs could be used by clinicians to identify individuals at greater risk of disability after a vestibular disorder. Lay Summary. Fear-avoidance beliefs in people who have vestibular disorders are associated with disability at 3 months and predict limitations in daily activities at 3 months.
C1 [Dunlap, Pamela M.; Sparto, Patrick J.; Delitto, Anthony; Klatt, Brooke N.; Whitney, Susan L.] Univ Pittsburgh, Dept Phys Therapy, Pittsburgh, PA 15260 USA.
   [Marchetti, Gregory F.] Duquesne Univ, Dept Phys Therapy, Pittsburgh, PA 15219 USA.
   [Furman, Joseph M.] Univ Pittsburgh, Dept Otolaryngol, Pittsburgh, PA 15260 USA.
   [Staab, Jeffrey P.] Mayo Clin, Dept Psychiat & Psychol, Rochester, MN USA.
   [Staab, Jeffrey P.] Mayo Clin, Dept Otolaryngol Head & Neck Surg, Rochester, MN USA.
C3 Pennsylvania Commonwealth System of Higher Education (PCSHE); University of Pittsburgh; Duquesne University; Pennsylvania Commonwealth System of Higher Education (PCSHE); University of Pittsburgh; Mayo Clinic; Mayo Clinic
RP Dunlap, PM (corresponding author), Univ Pittsburgh, Dept Phys Therapy, Pittsburgh, PA 15260 USA.
EM dunlappm@pitt.edu
FU SHRS Research Development Fund, School of Health and Rehabilitation Sciences, University of Pittsburgh; Academy of Geriatric Physical Therapy Adopt-a-Doc Award
CR Alghwiri AA, 2012, ARCH PHYS MED REHAB, V93, P1822, DOI 10.1016/j.apmr.2012.03.017
   Alshebber K, 2018, J NEUROL PHYS THER, V42, P44, DOI 10.1097/NPT.0000000000000206
   Andersson G, 2006, BEHAV RES THER, V44, P1265, DOI 10.1016/j.brat.2005.09.008
   Asmundson GJG, 1999, J VESTIBUL RES-EQUIL, V9, P63
   Beneciuk JM, 2013, PHYS THER, V93, P321, DOI 10.2522/ptj.20120207
   Cheak-Zamora NC, 2009, QUAL LIFE RES, V18, P727, DOI 10.1007/s11136-009-9483-1
   Cohen JW, 1988, STAT POWER ANAL BEHA, V0, P0, DOI DOI 10.4324/9780203771587
   Cousins S, 2017, ANN CLIN TRANSL NEUR, V4, P340, DOI 10.1002/acn3.386
   Crombez G, 1999, PAIN, V80, P329, DOI 10.1016/S0304-3959(98)00229-2
   Dunlap PM, 2021, JAMA OTOLARYNGOL, V147, P144, DOI 10.1001/jamaoto.2020.4203
   Edelman S, 2012, AM J OTOLARYNG, V33, P395, DOI 10.1016/j.amjoto.2011.10.009
   Efron B, 1986, STATISTICAL SCIENCE, V1, P54, DOI 10.1214/ss/1177013815
   Efron E, 1993, AN INTRODUCTION TO THE BOOTSTRAP, V0, P0, DOI DOI 10.1201/9780429246593
   Furman JM, 2001, J ANXIETY DISORD, V15, P9, DOI 10.1016/S0887-6185(00)00040-2
   George SZ, 2015, BMC MUSCULOSKEL DIS, V16, P0, DOI 10.1186/s12891-015-0509-2
   Godemann F, 2004, PSYCHOSOM MED, V66, P783, DOI 10.1097/01.psy.0000140004.06247.c9
   Hall Courtney D, 2006, J NEUROL PHYS THER, V30, P74
   Heinrichs N, 2007, PSYCHOSOM MED, V69, P700, DOI 10.1097/PSY.0b013e318151a4dd
   Herdman D, 2020, J PSYCHOSOM RES, V132, P0, DOI 10.1016/j.jpsychores.2020.109969
   Herdman SJ, 2003, ARCH OTOLARYNGOL, V129, P819, DOI 10.1001/archotol.129.8.819
   Hill JC, 2008, ARTHRIT RHEUM-ARTHR, V59, P632, DOI 10.1002/art.23563
   Hill JC, 2011, LANCET, V378, P1560, DOI 10.1016/S0140-6736(11)60937-9
   Holmberg JM, 2020, PERSPECT ASHA SPEC INTEREST GROUP, V5, P181
   Johansson M, 2001, OTOLARYNG HEAD NECK, V125, P151, DOI 10.1067/mhn.2001.118127
   Kristiansen L, 2019, TRIALS, V20, P0, DOI 10.1186/s13063-019-3660-5
   Linton SJ, 2005, CLIN J PAIN, V21, P109, DOI 10.1097/00002508-200503000-00001
   Mahoney AEJ, 2013, AM J OTOLARYNG, V34, P115, DOI 10.1016/j.amjoto.2012.09.013
   Martin RRL, 2005, FOOT ANKLE INT, V26, P968, DOI 10.1177/107110070502601113
   Myers RH, 1990, CLASSICAL MODERN REG, V2nd, P0
   Naber CM, 2011, OTOLARYNG HEAD NECK, V145, P117, DOI 10.1177/0194599811399371
   Piker EG, 2008, J AM ACAD AUDIOL, V19, P337, DOI 10.3766/jaaa.19.4.6
   Piker EG, 2015, AUDIOL NEURO-OTOL, V20, P394, DOI 10.1159/000438740
   Popkirov S, 2018, CURR TREAT OPTION NE, V20, P0, DOI 10.1007/s11940-018-0535-0
   Pothier DD, 2018, JAMA OTOLARYNGOL, V144, P906, DOI 10.1001/jamaoto.2018.1863
   Schmid DA, 2018, J PSYCHOSOM RES, V105, P21, DOI 10.1016/j.jpsychores.2017.11.020
   Sions JM, 2011, PHYS THER, V91, P525, DOI 10.2522/ptj.20100131
   Staab JP, 2016, HAND CLINIC, V137, P341, DOI 10.1016/B978-0-444-63437-5.00024-8
   Sullivan MJL, 1995, PSYCHOL ASSESSMENT, V7, P524, DOI 10.1037/1040-3590.7.4.524
   Sullivan MJL, 2005, J OCCUP REHABIL, V15, P475, DOI 10.1007/s10926-005-8029-9
   León VV, 2010, ACTA OTORRINOLAR ESP, V61, P255, DOI 10.1016/j.otorri.2010.03.001
   VLAEYEN JWS, 1995, PAIN, V62, P363, DOI 10.1016/0304-3959(94)00279-N
   Vlaeyen JWS, 2000, PAIN, V85, P317, DOI 10.1016/S0304-3959(99)00242-0
   WADDELL G, 1993, PAIN, V52, P157, DOI 10.1016/0304-3959(93)90127-B
   Wertli MM, 2014, SPINE J, V14, P816, DOI 10.1016/j.spinee.2013.09.036
   Yardley L, 2000, OTOLARYNG CLIN N AM, V33, P603, DOI 10.1016/S0030-6665(05)70229-2
   Yardley L, 2001, J ANXIETY DISORD, V15, P107, DOI 10.1016/S0887-6185(00)00045-1
   Yardley L, 1992, PSYCHOLOGY AND HEALTH, V6, P85, DOI 10.1080/08870449208402025
   ZIGMOND AS, 1983, ACTA PSYCHIAT SCAND, V67, P361, DOI 10.1111/j.1600-0447.1983.tb09716.x
NR 48
TC 17
Z9 18
U1 0
U2 3
PU OXFORD UNIV PRESS INC
PI CARY
PA JOURNALS DEPT, 2001 EVANS RD, CARY, NC 27513 USA
SN 0031-9023
EI 1538-6724
J9 PHYS THER
JI Phys. Therapy
PD SEP 15
PY 2021
VL 101
IS 9
BP 
EP 
DI 10.1093/ptj/pzab147
EA JUN 2021
PG 8
WC Orthopedics; Rehabilitation
SC Orthopedics; Rehabilitation
GA YH6WC
UT WOS:000743304500013
PM 34120180
DA 2025-12-18
ER

PT J
AU Lubetzky, AV
   Aharoni, MMH
   Arie, L
   Krasovsky, T
AF Lubetzky, Anat, V
   Aharoni, Moshe M. H.
   Arie, Liraz
   Krasovsky, Tal
TI People with persistent postural-perceptual dizziness demonstrate altered postural strategies in complex visual and cognitive environments
SO JOURNAL OF VESTIBULAR RESEARCH-EQUILIBRIUM & ORIENTATION
LA English
DT Article
DE PPPD; balance; sensory integration; dual task; head mounted display; virtual reality
ID motor interference; task; sway; balance; vertigo; motion; sensitivity; attention; walking; falls
AB BACKGROUND: People with PPPD report imbalance, increase in symptoms and impaired function within complex visual environments, but understanding of the mechanism for these behaviors is still lacking. OBJECTIVE: To investigate postural control in PPPD we compared changes in center of pressure (COP) and head kinematics of people with PPPD (N = 22) and healthy controls (N = 20) in response to different combinations of visual and cognitive perturbations during a challenging balance task. METHODS: Participants stood in a tandem position. Static or moving stars (0.2 Hz, 5 mm or 32mm amplitude, anterior-posterior direction) were displayed through a head-mounted display (HTC Vive). On half the trials, participants performed a serial-3 subtraction task. We measured medio-lateral and anterior-posterior path and acceleration of COP and head. RESULTS: Controls significantly increased all COP and head parameters with the cognitive task whereas PPPD increased only COP ML path and acceleration. Only controls significantly increased head anterior-posterior & medio-lateral acceleration with moving visual load. Cognitive task performance was similar between groups. CONCLUSIONS: We observed altered postural strategies in people with PPPD, in the form of reduced movement with challenge, particularly around the head segment. The potential of this simple and portable head-mounted display setup for differential diagnosis of vestibular disorders should be further explored.
C1 [Lubetzky, Anat, V; Arie, Liraz] NYU, Steinhardt Sch Culture Educ & Human Dev, Dept Phys Therapy, New York, NY USA.
   [Aharoni, Moshe M. H.; Krasovsky, Tal] Univ Haifa, Dept Phys Therapy, Haifa, Israel.
   [Krasovsky, Tal] Sheba Med Ctr, Pediat Rehabil Dept, Ramat Gan, Israel.
C3 New York University; University of Haifa; Tel Aviv University; Chaim Sheba Medical Center
RP Lubetzky, AV (corresponding author), 3802nd Ave,4th Floor, New York, NY 10010 USA.
EM anat@nyu.edu
CR Aguiar SA, 2014, PSYCHOLOGY & NEUROSCIENCE, V7, P593, DOI 10.3922/j.psns.2014.4.19
   Aharoni MM, 2019, 2019 INTERNATIONAL CONFERENCE ON VIRTUAL REHABILITATION (ICVR), V0, PP1, DOI 10.1109/ICVR46560.2019.9082568
   Al-Yahya E, 2011, NEUROSCI BIOBEHAV R, V35, P715, DOI 10.1016/j.neubiorev.2010.08.008
   Allum JHJ, 1997, J VESTIBUL RES-EQUIL, V7, P189, DOI 10.1016/S0957-4271(97)00029-3
   BLACK FO, 1982, AM J OTOLARYNG, V3, P309, DOI 10.1016/S0196-0709(82)80002-1
   Pedalini MEB, 2009, ACTA OTO-LARYNGOL, V129, P962, DOI 10.1080/00016480802468930
   Danneels M, 2020, EAR HEARING, V41, P3, DOI 10.1097/AUD.0000000000000748
   Dault MC, 2003, COGNITIVE BRAIN RES, V16, P434, DOI 10.1016/S0926-6410(03)00058-2
   Dault MC, 2001, GAIT POSTURE, V14, P110, DOI 10.1016/S0966-6362(01)00113-8
   Fraizer EV, 2008, EXP BRAIN RES, V185, P429, DOI 10.1007/s00221-007-1163-1
   Gandemer L, 2014, EXP BRAIN RES, V232, P3813, DOI 10.1007/s00221-014-4066-y
   Ghoochani BZ, 2016, HEALTH PROMOT PERSPE, V6, P207, DOI 10.15171/hpp.2016.34
   Hoppes CW, 2018, NEUROIMAGE-CLIN, V20, P655, DOI 10.1016/j.nicl.2018.08.034
   Huxhold O, 2006, BRAIN RES BULL, V69, P294, DOI 10.1016/j.brainresbull.2006.01.002
   JACOB RG, 1993, J PSYCHOPATHOL BEHAV, V15, P299, DOI 10.1007/BF00965035
   Johnson KJ, 2020, NEUROSCI LETT, V716, P0, DOI 10.1016/j.neulet.2019.134635
   KENNEDY RS, 1992, AVIAT SPACE ENVIR MD, V63, P588
   Keshner EA, 2008, GAIT POSTURE, V28, P127, DOI 10.1016/j.gaitpost.2007.11.003
   Keshner EA, 2007, J NEUROENG REHABIL, V4, P0, DOI 10.1186/1743-0003-4-24
   Lubetzky AV, 2019, HUM MOVEMENT SCI, V68, P0, DOI 10.1016/j.humov.2019.102526
   Lubetzky AV, 2018, J VESTIBUL RES-EQUIL, V28, P393, DOI 10.3233/VES-190650
   Lubetzky AV, 2019, J BIOMECH, V86, P175, DOI 10.1016/j.jbiomech.2019.02.004
   Lubetzky AV, 2019, MOTOR CONTROL, V23, P127, DOI 10.1123/mc.2018-0001
   Lubetzky AV, 2017, MOTOR CONTROL, V21, P468, DOI 10.1123/mc.2016-0045
   Nasreddine ZS, 2005, J AM GERIATR SOC, V53, P695, DOI 10.1111/j.1532-5415.2005.53221.x
   Pavlou M, 2006, J VESTIBUL RES-EQUIL, V16, P223
   Pellecchia GL, 2005, J MOTOR BEHAV, V37, P239, DOI 10.3200/JMBR.37.3.239-246
   Polastri PF, 2013, PLOS ONE, V8, P0, DOI 10.1371/journal.pone.0082215
   Polskaia N, 2016, HUM MOVEMENT SCI, V46, P177, DOI 10.1016/j.humov.2015.12.013
   Popkirov Stoyan, 2018, PRACT NEUROL, V18, P5, DOI 10.1136/practneurol-2017-001809
   POZZO T, 1991, EXP BRAIN RES, V85, P208
   Prosperini L, 2015, GAIT POSTURE, V41, P780, DOI 10.1016/j.gaitpost.2015.02.002
   Quatman-Yates CC, 2013, INT J SPORTS PHYS TH, V8, P741
   Querner V, 2000, NEUROSCI LETT, V285, P21, DOI 10.1016/S0304-3940(00)01008-9
   Richer N, 2017, GAIT POSTURE, V54, P45, DOI 10.1016/j.gaitpost.2017.02.022
   RITHNAJARIAN SJ, 1992, DIABETES CARE, V15, P1386, DOI 10.2337/diacare.15.10.1386
   Salthouse TA, 2011, INTELLIGENCE, V39, P222, DOI 10.1016/j.intell.2011.03.001
   Schniepp R, 2013, FRONT NEUROL, V4, P0, DOI 10.3389/fneur.2013.00115
   Seemungal Barry M, 2018, PRACT NEUROL, V18, P3, DOI 10.1136/practneurol-2017-001817
   Shanbehzadeh S, 2018, EXP BRAIN RES, V236, P1927, DOI 10.1007/s00221-018-5267-6
   Shumway-Cook A, 2000, PHYS THER, V80, P896, DOI 10.1093/ptj/80.9.896
   SOAMES RW, 1982, EUR J APPL PHYSIOL O, V49, P169, DOI 10.1007/BF02334065
   Söhsten E, 2016, J VESTIBUL RES-EQUIL, V26, P319, DOI 10.3233/VES-160583
   Spielberger CD, 1983, MANUAL FOR THE STATE-TRAIT ANXIETY INVENTORY, V0, P0
   Staab JP, 2017, J VESTIBUL RES-EQUIL, V27, P191, DOI 10.3233/VES-170622
   Swan L, 2007, GAIT POSTURE, V26, P470, DOI 10.1016/j.gaitpost.2006.11.201
   Swanenburg J, 2008, BMC MUSCULOSKEL DIS, V9, P0, DOI 10.1186/1471-2474-9-162
   Whitney SL, 2011, GAIT POSTURE, V33, P594, DOI 10.1016/j.gaitpost.2011.01.015
   Whitney SL, 2004, J VESTIBUL RES-EQUIL, V14, P397
   Woollacott M, 2002, GAIT POSTURE, V16, P1, DOI 10.1016/S0966-6362(01)00156-4
   Wuehr M, 2013, J NEUROL, V260, P1314, DOI 10.1007/s00415-012-6797-7
   Wuehr M, 2017, NEUROLOGY, V88, P284, DOI 10.1212/WNL.0000000000003516
   Yogev-Seligmann G, 2012, MOVEMENT DISORD, V27, P765, DOI 10.1002/mds.24963
   Young LR, 2012, J VESTIBUL RES-EQUIL, V22, P129, DOI 10.3233/VES-2012-0449
NR 56
TC 8
Z9 11
U1 0
U2 3
PU IOS PRESS
PI AMSTERDAM
PA NIEUWE HEMWEG 6B, 1013 BG AMSTERDAM, NETHERLANDS
SN 0957-4271
EI 1878-6464
J9 J VESTIBUL RES-EQUIL
JI J. Vestib. Res.-Equilib. Orientat.
PD JUN 15
PY 2021
VL 31
IS 6
BP 505
EP 517
DI 10.3233/VES-201552
PG 13
WC Neurosciences; Otorhinolaryngology
SC Neurosciences & Neurology; Otorhinolaryngology
GA WL3CE
UT WOS:000710286600007
PM 33749625
DA 2025-12-18
ER

PT J
AU Anagnostou, E
   Stavropoulou, G
   Zachou, A
   Kararizou, E
AF Anagnostou, Evangelos
   Stavropoulou, Georgia
   Zachou, Athena
   Kararizou, Evangelia
TI Spectral Composition of Body Sway in Persistent Postural-Perceptual Dizziness
SO OTOLOGY & NEUROTOLOGY
LA English
DT Article
DE Balance; Persistent postural-perceptual dizziness; Posturography; PPPD; Vertigo; Vestibular system
ID vertigo
AB Objective: Previous studies in phobic postural vertigo patients showed characteristic frequency changes in body sway fluctuations, raising the question whether similar spectral changes can be also observed in the recently defined syndrome of persistent postural-perceptual dizziness (PPPD). Study design: Cross-sectional prospective study. Setting: Tertiary referral center. Subjects: Sixty-one PPPD patients and 41 healthy controls. Interventions: Static balance was assessed while standing on firm surface with eyes open or closed (conditions 1 and 2) and while standing on foam with eyes open or closed (conditions 3 and 4). Postural sway was analyzed by means of time (sway area and standard deviation) and frequency domain metrics. The latter was based on comparisons of the percentage of energy in each of three frequency bands: low (0-0.5 Hz), middle (0.05-2 Hz), and high frequency (2-20 Hz). Main outcome measure: Stabilometric time and frequency domain parameters. Results: Time domain metrics deteriorated significantly from conditions 1 through condition 4 in patients and controls. Spectral changes, however, were more abundant in PPPD subjects than in controls. Patients showed increased low frequency, but decreased high frequency spectral power in condition 3 as compared to condition 2. Dizziness Handicap Inventory score was positively correlated with middle frequency and negatively correlated with low frequency fluctuations. Conclusions: We conclude that PPPD patients exhibit a time domain sway pattern in different conditions which is grossly similar to that of controls. However, sensory feedback conditions with equal sway area show unique differences in their spectral content in PPPD patients. Moreover, perceived severity of dizziness is associated with greater body oscillations in the middle frequency band.
C1 [Anagnostou, Evangelos; Stavropoulou, Georgia; Zachou, Athena; Kararizou, Evangelia] Univ Athens, Eginit Hosp, Dept Neurol, Vas Sophias Ave 74, Athens 11528, Greece.
C3 National & Kapodistrian University of Athens
RP Anagnostou, E (corresponding author), Univ Athens, Eginit Hosp, Dept Neurol, Vas Sophias Ave 74, Athens 11528, Greece.
EM eanagnost@eginitio.uoa.gr
CR Alessandrini M, 2003, NEUROREPORT, V14, P1075, DOI 10.1097/01.wnr.0000070827.57864.49
   Anagnostou E, 2019, EUR J NEUROL, V26, P319, DOI 10.1111/ene.13815
   Aoki M, 2014, GAIT POSTURE, V40, P435, DOI 10.1016/j.gaitpost.2014.05.013
   BRANDT T, 1986, MUNCHEN MED WOCHEN, V128, P247
   Brandt T, 2015, J NEUROL, V262, P1977, DOI 10.1007/s00415-015-7826-0
   Brandt Thomas, 1996, NEUROLOGY, V46, P1515
   BRONSTEIN AM, 1995, J NEUROL NEUROSUR PS, V59, P472, DOI 10.1136/jnnp.59.5.472
   CEVETTE MJ, 1995, OTOLARYNG HEAD NECK, V112, P676, DOI 10.1016/S0194-5998(95)70175-3
   Cousins S, 2014, PLOS ONE, V9, P0, DOI 10.1371/journal.pone.0105426
   Fujimoto C, 2015, NEUROSCI LETT, V585, P92, DOI 10.1016/j.neulet.2014.11.033
   Fujimoto C, 2009, CLIN NEUROPHYSIOL, V120, P1408, DOI 10.1016/j.clinph.2009.05.002
   Godemann F, 2004, PSYCHOSOM MED, V66, P783, DOI 10.1097/01.psy.0000140004.06247.c9
   Habs M, 2020, J NEUROL, V267, P212, DOI 10.1007/s00415-020-10150-9
   Hellebrandt FA, 1938, AM J PHYSIOL, V121, P471, DOI 10.1152/ajplegacy.1938.121.2.471
   Huppert D, 1995, J AUDIOL MED, V4, P97
   Jacob RG, 1989, J ANXIETY DISORD, V3, P117, DOI 10.1016/0887-6185(89)90006-6
   Krafczyk S, 1999, NEUROSCI LETT, V259, P149, DOI 10.1016/S0304-3940(98)00917-3
   MAURITZ KH, 1980, EXP BRAIN RES, V38, P117
   NASHNER LM, 1989, PROG BRAIN RES, V80, P411
   POWELL GM, 1984, J MOTOR BEHAV, V16, P424
   Querner V, 2000, NEUROSCI LETT, V285, P21, DOI 10.1016/S0304-3940(00)01008-9
   Querner V, 2002, EXP BRAIN RES, V143, P269, DOI 10.1007/s00221-001-0955-y
   Schniepp R, 2013, FRONT NEUROL, V4, P0, DOI 10.3389/fneur.2013.00115
   SOAMES RW, 1982, EUR J APPL PHYSIOL O, V49, P169, DOI 10.1007/BF02334065
   Söhsten E, 2016, J VESTIBUL RES-EQUIL, V26, P319, DOI 10.3233/VES-160583
   Staab JP, 2007, ARCH OTOLARYNGOL, V133, P170, DOI 10.1001/archotol.133.2.170
   Staab JP, 2017, J VESTIBUL RES-EQUIL, V27, P191, DOI 10.3233/VES-170622
   Staab JP, 2004, LARYNGOSCOPE, V114, P1637, DOI 10.1097/00005537-200409000-00025
   Teggi R, 2020, OTOL NEUROTOL, V41, PE70, DOI 10.1097/MAO.0000000000002446
   THOMAS DP, 1959, J ANAT, V93, P524
   Trinidade A, 2018, OTOL NEUROTOL, V39, P1291, DOI 10.1097/MAO.0000000000002010
   Visser JE, 2008, CLIN NEUROPHYSIOL, V119, P2424, DOI 10.1016/j.clinph.2008.07.220
   Wuehr M, 2013, J NEUROL, V260, P1314, DOI 10.1007/s00415-012-6797-7
   Zachou A, 2020, J NEUROL, V267, P1846, DOI 10.1007/s00415-020-09820-5
NR 34
TC 8
Z9 9
U1 0
U2 3
PU LIPPINCOTT WILLIAMS & WILKINS
PI PHILADELPHIA
PA TWO COMMERCE SQ, 2001 MARKET ST, PHILADELPHIA, PA 19103 USA
SN 1531-7129
EI 1537-4505
J9 OTOL NEUROTOL
JI Otol. Neurotol.
PD OCT 15
PY 2021
VL 42
IS 9
BP E1318
EP E1326
DI 10.1097/MAO.0000000000003252
PG 9
WC Clinical Neurology; Otorhinolaryngology
SC Neurosciences & Neurology; Otorhinolaryngology
GA UP8YL
UT WOS:000695659100024
PM 34172667
DA 2025-12-18
ER

PT J
AU Herdman, D
   Evetovits, A
   Everton, HD
   Murdin, L
AF Herdman, David
   Evetovits, Anna
   Everton, Harry Donkin
   Murdin, Louisa
TI Is 'persistent postural perceptual dizziness' a helpful diagnostic label? A qualitative exploratory study
SO JOURNAL OF VESTIBULAR RESEARCH-EQUILIBRIUM & ORIENTATION
LA English
DT Article
DE PPPD; persistent postural-perceptual dizziness; qualitative; labelling; medical label
ID medically unexplained symptoms; cognitive-behavioral model; anxiety disorders; classification
AB BACKGROUND: Persistent Postural Perceptual Dizziness (PPPD) is a recently defined functional syndrome. In other functional disorders there has been concern that the label itself can have negative effects, but research on patient views of PPPD is lacking. OBJECTIVE: To understand patient views of the PPPD label METHODS: Semi-structured interviews were conducted with 13 people with PPPD and thematically analysed. RESULTS: Four themes were identified. Theme 1 reflects reassurance and validation received through a 'label'. Theme 2 reflects re-evaluation of illness-beliefs, with the diagnosis giving greater perception of control but also perception of having serious consequences. Theme 3 reflects difficulty understanding terminology. Participants rarely understood "persistent", "perceptual" and "postural". They did not tend to use the term "PPPD" to others or themselves. Some interpreted "persistent" as meaning "poor prognosis". Theme 4 reflects lack of psychological attribution, since participants normalised the experience of distress, but did not view this as part of PPPD. CONCLUSIONS: These data support the relevance of PPPD beyond simply classification. However patients found the components of the term itself confusing and did not tend to adopt it when relating their condition to others or themselves. Simplifying the nomenclature could facilitate shared understanding and management, even potentially influencing outcome.
C1 [Herdman, David] Kings Coll London, Hlth Psychol Sect, London, England.
   [Herdman, David] St Georges Univ Hosp NHS Fdn Trust, London, England.
   [Evetovits, Anna; Everton, Harry Donkin] Kings Coll London, Med Sch, London, England.
   [Murdin, Louisa] Guys & St Thomas NHS Fdn Trust, London, England.
   [Murdin, Louisa] UCL, Ear Inst, London, England.
C3 University of London; King's College London; University of London; King's College London; Guy's & St Thomas' NHS Foundation Trust; University of London; University College London
RP Murdin, L (corresponding author), Guys & St Thomas NHS Fdn Trust, ENT, London, England.
EM louisa.murdin@gstt.nhs.uk
CR Bisdorff AR, 2015, NEUROL CLIN, V33, P541, DOI 10.1016/j.ncl.2015.04.010
   Braun V, 2006, QUAL RES PSYCHOL, V377, P101, DOI 10.1191/1478088706qp063oa
   Brownlee S, 2000, HANDBOOK O F SELF-REGULATION, V0, PP369, DOI 10.1016/B978-012109890-2/50041-X
   Coventry PA, 2011, BMC FAM PRACT, V12, P0, DOI 10.1186/1471-2296-12-10
   Deary V, 2007, CLIN PSYCHOL REV, V27, P781, DOI 10.1016/j.cpr.2007.07.002
   Dieterich M, 2016, CURR OPIN NEUROL, V0, P0
   Eckhardt A, 1996, LARYNGO RHINO OTOL, V75, P517, DOI 10.1055/s-2007-997625
   Eckhardt-Henn A, 2003, J ANXIETY DISORD, V17, P369, DOI 10.1016/S0887-6185(02)00226-8
   Hudson JL, 2019, EUR PSYCHOL, V24, P26, DOI 10.1027/1016-9040/a000352
   Huibers MJH, 2006, PSYCHOL MED, V36, P895, DOI 10.1017/S0033291705006926
   KROENKE K, 1993, J GEN INTERN MED, V8, P530, DOI 10.1007/BF02599633
   Leventhal H, 1980, MED PSYCHOL, V2, P7, DOI 10.1007/BF02090456
   Leventhal H, 1984, HDB PSYCHOL HLTH, V0, P0
   Leventhal H, 2016, J BEHAV MED, V39, P935, DOI 10.1007/s10865-016-9782-2
   Marks EM, 2015, BRIT J PAIN, V9, P109, DOI 10.1177/2049463714535372
   Noble S, 2019, PATIENT EDUC COUNS, V102, P486, DOI 10.1016/j.pec.2018.10.011
   Picariello F, 2015, J PSYCHOSOM RES, V78, P420, DOI 10.1016/j.jpsychores.2015.02.013
   Sezier AEI, 2019, BMJ OPEN, V9, P0, DOI 10.1136/bmjopen-2018-024326
   Söhsten E, 2016, J VESTIBUL RES-EQUIL, V26, P319, DOI 10.3233/VES-160583
   Staab J, 2018, PRACT NEUROL, V18, P5, DOI 10.1136/PRACTNEUROL-2017-001809
   Staab JP, 2007, ARCH OTOLARYNGOL, V133, P170, DOI 10.1001/archotol.133.2.170
   Staab JP, 2017, J VESTIBUL RES-EQUIL, V27, P191, DOI 10.3233/VES-170622
   Stone E, 2020, FRONT SUSTAIN FOOD S, V4, P0, DOI 10.3389/fsufs.2020.521645
   Stone J, 2011, J ROY COLL PHYS EDIN, V41, P38, DOI 10.4997/JRCPE.2011.110
   Stone J, 2002, BRIT MED J, V325, P1449, DOI 10.1136/bmj.325.7378.1449
   Whalley MG, 2017, COGN BEHAV PRACT, V24, P72, DOI 10.1016/j.cbpra.2016.03.003
   WHO, 2018, INT CLASSIFICAL DISE, V0, P0
NR 27
TC 8
Z9 9
U1 0
U2 9
PU SAGE PUBLICATIONS INC
PI THOUSAND OAKS
PA 2455 TELLER RD, THOUSAND OAKS, CA 91320 USA
SN 0957-4271
EI 1878-6464
J9 J VESTIBUL RES-EQUIL
JI J. Vestib. Res.-Equilib. Orientat.
PD JUN 15
PY 2021
VL 31
IS 1
BP 
EP 
DI 10.3233/VES-201518
PG 11
WC Neurosciences; Otorhinolaryngology
SC Neurosciences & Neurology; Otorhinolaryngology
GA QK8EE
UT WOS:000620612400002
PM 33325421
DA 2025-12-18
ER

PT J
AU Eldoen, G
   Kvalheim, SE
   Thesen, T
   Mygland, Å
   Ljostad, U
   Bakke, S
   Holo, MH
   Loge, I
   Jonsbu, E
AF Eldoen, Guttorm
   Kvalheim, Stine E.
   Thesen, Terje
   Mygland, Ase
   Ljostad, Unn
   Bakke, Siri
   Holo, Marit Horsgaard
   Loge, Ingard
   Jonsbu, Egil
TI Web-based vestibular rehabilitation in persistent postural-perceptual dizziness
SO BRAIN AND BEHAVIOR
LA English
DT Article
DE dizziness; exercise therapy; feasibility studies; Internet; neurology; quality of life
ID vertigo; depression; internet; burden
AB Objectives The aims of the study were to investigate the feasibility and preliminary outcome of a Norwegian web-based self-help application for vestibular rehabilitation (VR) among patients with high symptom burden of chronic dizziness fulfilling the criteria for persistent postural-perceptual dizziness (PPPD). Materials and methods The web application consists of six weekly online sessions, with written information and video presentations. It is self-instructive and freely available on NHI.no (). Ten consecutive patients referred to a neurologic outpatient clinic for chronic dizziness were included. They signed informed consent forms and were examined at inclusion and after three months. State of health and symptom burden were recorded using Vertigo symptom score (VSS), Niigata symptom score (NPQ), Patient Health Questionnaire (PHQ-9) and health-related quality of life score (EQ5D-5L). Experiences with the program were measured using a semi-structured interview at the end of the study. Results Nine out of ten patients completed the program. The findings suggest that the web application was easy to use, instructive and educatable. Challenges were the load of exercises, motivation to continue training during relapses and performing the body rolling on the floor. Participants had high symptom burden (VSS mean 32.9) and long duration of symptoms in years (mean 11.5). The participants improved on average 6.9 points on the VSS score. Conclusions This web application for chronic dizziness appears to be feasible and may reduce symptoms in patients who have struggled with serious and long-lasting dizziness.
C1 [Eldoen, Guttorm; Kvalheim, Stine E.; Bakke, Siri; Holo, Marit Horsgaard] More & Romsdal Hosp Trust, Dept Neurol, Molde Cty Hosp, N-6400 Molde, Norway.
   [Thesen, Terje] Sorlandet Hosp, DPS Solvang, Kristiansand, Norway.
   [Thesen, Terje; Jonsbu, Egil] Norwegian Univ Sci & Technol, Fac Med & Hlth Sci, Dept Hlth, Trondheim, Norway.
   [Mygland, Ase; Ljostad, Unn] Sorlandet Hosp, Dept Neurol, Kristiansand, Norway.
   [Mygland, Ase; Ljostad, Unn] Sorlandet Hosp, Dept Habilitat, Kristiansand, Norway.
   [Mygland, Ase] Univ Bergen, Dept Clin Med, Bergen, Norway.
   [Loge, Ingard] Norwegian Online Med Handbook NEL, Trondheim, Norway.
   [Jonsbu, Egil] More & Romsdal Hosp Trust, Molde Cty Hosp, Dept Psychiat, Molde, Norway.
C3 Norwegian University of Science & Technology (NTNU); University of Bergen
RP Eldoen, G (corresponding author), More & Romsdal Hosp Trust, Dept Neurol, Molde Cty Hosp, N-6400 Molde, Norway.
EM Guttorm_eld@hotmail.com
CR Anon, 2020, NORSK ELEKT LEGEHAND, V0, P0
   Apolinário-Hagen J, 2019, PSYCHIAT INVEST, V16, P37
   Axer H, 2020, BRAIN BEHAV, V10, P0, DOI 10.1002/brb3.1864
   Bronstein A M, 2010, PRACT NEUROL, V10, P129, DOI 10.1136/jnnp.2010.211607
   Cuijpers P, 2017, DEPRESS ANXIETY, V34, P596, DOI 10.1002/da.22641
   Dieterich M, 2017, CURR OPIN NEUROL, V30, P107, DOI 10.1097/WCO.0000000000000417
   Eldoen G, 2019, TIDSSKR NORSKE LAEGE, V139, P833
   Fox A, 2019, J AM ACAD AUDIOL, V30, P764, DOI 10.3766/jaaa.17122
   Geraghty AWA, 2017, ANN FAM MED, V15, P209, DOI 10.1370/afm.2070
   Geraghty AWA, 2014, BMJ OPEN, V4, P0, DOI 10.1136/bmjopen-2014-005871
   Gilbody S, 2007, J GEN INTERN MED, V22, P1596, DOI 10.1007/s11606-007-0333-y
   Hall CD, 2016, J NEUROL PHYS THER, V40, P156, DOI 10.1097/01.NPT.0000481898.55592.6e
   Janssen MF, 2013, QUAL LIFE RES, V22, P1717, DOI 10.1007/s11136-012-0322-4
   Ketola S, 2015, NORD J PSYCHIAT, V69, P287, DOI 10.3109/08039488.2014.972976
   Kleffelgaard I, 2016, PHYS THER, V96, P839, DOI 10.2522/ptj.20150095
   Kroenke K, 2010, GEN HOSP PSYCHIAT, V32, P345, DOI 10.1016/j.genhosppsych.2010.03.006
   Kundakci Burak, 2018, F1000RES, V7, P276, DOI 10.12688/f1000research.14089.1
   Mueller M, 2014, EUR J PUBLIC HEALTH, V24, P802, DOI 10.1093/eurpub/ckt171
   Neuhauser HK, 2016, HAND CLINIC, V137, P67, DOI 10.1016/B978-0-444-63437-5.00005-4
   Neuhauser HK, 2008, ARCH INTERN MED, V168, P2118, DOI 10.1001/archinte.168.19.2118
   Popkirov S, 2018, CURR TREAT OPTION NE, V20, P0, DOI 10.1007/s11940-018-0535-0
   Ruthberg JS, 2021, J VESTIBUL RES-EQUIL, V31, P81, DOI 10.3233/VES-201531
   Staab Jeffrey P, 2019, ADV OTORHINOLARYNGOL, V82, P170, DOI 10.1159/000490286
   van Vugt VA, 2020, BMJ OPEN, V10, P0, DOI 10.1136/bmjopen-2020-038649
   van Vugt VA, 2019, BMJ-BRIT MED J, V367, P0, DOI 10.1136/bmj.l5922
   van Vugt VA, 2017, BMJ OPEN, V7, P0, DOI 10.1136/bmjopen-2016-015479
   Wilhelmsen K, 2008, BMC EAR NOSE THROAT, V8, P0, DOI 10.1186/1472-6815-8-2
   Yagi C, 2019, OTOL NEUROTOL, V40, PE747, DOI 10.1097/MAO.0000000000002325
   Yardley L, 2004, ANN INTERN MED, V141, P598, DOI 10.7326/0003-4819-141-8-200410190-00007
NR 29
TC 16
Z9 19
U1 1
U2 7
PU WILEY
PI HOBOKEN
PA 111 RIVER ST, HOBOKEN, NJ 07030 USA
SN 2162-3279
EI 
J9 BRAIN BEHAV
JI Brain Behav.
PD OCT 15
PY 2021
VL 11
IS 10
BP 
EP 
DI 10.1002/brb3.2346
EA SEP 2021
PG 6
WC Behavioral Sciences; Neurosciences
SC Behavioral Sciences; Neurosciences & Neurology
GA WN8II
UT WOS:000695512800001
PM 34472723
DA 2025-12-18
ER

PT J
AU Yagi, C
   Morita, Y
   Kitazawa, M
   Yamagishi, T
   Ohshima, S
   Izumi, S
   Takahashi, K
   Horii, A
AF Yagi, Chihiro
   Morita, Yuka
   Kitazawa, Meiko
   Yamagishi, Tatsuya
   Ohshima, Shinsuke
   Izumi, Shuji
   Takahashi, Kuniyuki
   Horii, Arata
TI Subtypes of Persistent Postural-Perceptual Dizziness
SO FRONTIERS IN NEUROLOGY
LA English
DT Article
DE chronic dizziness; persistent postural-perceptual dizziness; subtypes; factor analysis; cluster analysis
ID anxiety; motion
AB Background: Persistent postural-perceptual dizziness (PPPD) is a persistent chronic vestibular syndrome exacerbated by upright posture/walking, active or passive motion, and exposure to moving or complex visual stimuli. PPPD has four precursors: phobic postural vertigo, space-motion discomfort, visual vertigo, and chronic subjective dizziness. These four diseases share clinical features that form the basis of the diagnostic criteria for PPPD. Semiological similarities do not necessarily mean that PPPD is a single entity. However, if PPPD is not a single disorder but just a composite of four precursors, it may be subdivided according to the characteristics of each precursor. Objective: To test whether PPPD is a single disorder, we attempted a subtyping of PPPD. Methods: One-hundred-eight untreated patients with PPPD were enrolled in the study, who filled out the Niigata PPPD Questionnaire (NPQ) that consists of 12 questions on exacerbating factors for PPPD. A factor analysis of the patients' answers to the NPQ and a subsequent cluster analysis of the patients with PPPD using factors revealed by the factor analysis were performed. To validate our cluster classification, cluster differences were assessed using analysis of variance. Multiple comparison analyses were performed on demographical data, precipitating diseases, the Dizziness Handicap Inventory, the Hospital Anxiety and Depression Scale, and several vestibular tests to characterize each cluster. Results: Factor analysis revealed three underlying factors among the exacerbating factors in the NPQ. Exacerbation by visual stimuli (visual factor) accounted for 47.4% of total variance in the questionnaire. Exacerbation by walking/active motion (active-motion factor) and by passive motion/standing (passive-motion/standing factor) accounted for 12.0 and 7.67% of variance, respectively. Cluster analysis revealed three clusters: the visual-dominant subtype (n = 49); the active motion-dominant subtype (n = 20); and the mixed subtype (n = 39). The patients in the active motion-dominant subtype were significantly older than those in the visual-dominant subtype. There were no significant differences among the subtypes in other demographical data or conventional vestibular tests. Conclusions: The most common main exacerbating factor of PPPD was the visual factor. PPPD may be categorized into three subtypes. Conventional vestibular tests failed to point the characteristics of each subtype.
C1 [Yagi, Chihiro; Morita, Yuka; Kitazawa, Meiko; Yamagishi, Tatsuya; Ohshima, Shinsuke; Izumi, Shuji; Takahashi, Kuniyuki; Horii, Arata] Niigata Univ, Grad Sch Med & Dent Sci, Dept Otolaryngol Head & Neck Surg, Niigata, Japan.
C3 Niigata University
RP Yagi, C (corresponding author), Niigata Univ, Grad Sch Med & Dent Sci, Dept Otolaryngol Head & Neck Surg, Niigata, Japan.
EM c-yagi@med.nitgata-u.ac.jp
FU Ministry of Education, Culture, Sports, Science and Technology of Japan [19K18799, 18K09371]; Grants-in-Aid for Scientific Research [23K20412, 20H04548, 19K18799, 18K09371] Funding Source: KAKEN
CR Brandt Thomas, 1996, NEUROLOGY, V46, P1515
   BRONSTEIN AM, 1995, J NEUROL NEUROSUR PS, V59, P472, DOI 10.1136/jnnp.59.5.472
   Cousins S, 2014, PLOS ONE, V9, P0, DOI 10.1371/journal.pone.0105426
   Goto F, 2011, ACTA OTO-LARYNGOL, V131, P817, DOI 10.3109/00016489.2011.565423
   Ionescu E, 2005, ANN OTOLARYNGOL CHIR CERVICOFAC, V122, P231, DOI 10.1016/S0003-438X(05)82354-0
   Jacob RG, 2009, J NEUROL NEUROSUR PS, V80, P74, DOI 10.1136/jnnp.2007.136432
   Jacob RG, 1989, J ANXIETY DISORD, V3, P117, DOI 10.1016/0887-6185(89)90006-6
   JACOBSON GP, 1990, ARCH OTOLARYNGOL, V116, P424
   JONGKEES L B, 1962, PRACT OTORHINOLARYNGOL (BASEL), V24, P65
   Lee JO, 2018, HUM BRAIN MAPP, V39, P3340, DOI 10.1002/hbm.24080
   Okumura T, 2015, ACTA OTO-LARYNGOL, V135, P925, DOI 10.3109/00016489.2015.1040172
   Riccelli R, 2017, FRONT NEUROL, V8, P0, DOI 10.3389/fneur.2017.00529
   Rosengren SM, 2019, CLIN NEUROPHYS PRACT, V4, P47, DOI 10.1016/j.cnp.2019.01.005
   Staab JP, 2007, ARCH OTOLARYNGOL, V133, P170, DOI 10.1001/archotol.133.2.170
   Staab JP, 2020, SEMIN NEUROL, V40, P130, DOI 10.1055/s-0039-3402736
   Staab JP, 2017, J VESTIBUL RES-EQUIL, V27, P191, DOI 10.3233/VES-170622
   Staab JP, 2004, LARYNGOSCOPE, V114, P1637, DOI 10.1097/00005537-200409000-00025
   Wuehr M, 2013, J NEUROL, V260, P1314, DOI 10.1007/s00415-012-6797-7
   Yagi C, 2019, OTOL NEUROTOL, V40, PE747, DOI 10.1097/MAO.0000000000002325
   ZIGMOND AS, 1983, ACTA PSYCHIAT SCAND, V67, P361, DOI 10.1111/j.1600-0447.1983.tb09716.x
NR 20
TC 17
Z9 26
U1 0
U2 16
PU FRONTIERS MEDIA SA
PI LAUSANNE
PA AVENUE DU TRIBUNAL FEDERAL 34, LAUSANNE, CH-1015, SWITZERLAND
SN 1664-2295
EI 
J9 FRONT NEUROL
JI Front. Neurol.
PD APR 16
PY 2021
VL 12
IS 
BP 
EP 
DI 10.3389/fneur.2021.652366
PG 9
WC Clinical Neurology; Neurosciences
SC Neurosciences & Neurology
GA RU9BT
UT WOS:000645435700001
PM 33935950
DA 2025-12-18
ER

PT J
AU Limburg, K
   Radziej, K
   Sattel, H
   Henningsen, P
   Dieterich, M
   Probst, T
   Dale, R
   Lahmann, C
AF Limburg, Karina
   Radziej, Katharina
   Sattel, Heribert
   Henningsen, Peter
   Dieterich, Marianne
   Probst, Thomas
   Dale, Rachel
   Lahmann, Claas
TI A Randomized Controlled Trial Evaluating Integrative Psychotherapeutic Group Treatment Compared to Self-Help Groups in Functional Vertigo/Dizziness
SO JOURNAL OF CLINICAL MEDICINE
LA English
DT Article
DE psychotherapy; vertigo; dizziness; randomized controlled trial
ID phobic postural vertigo; chronic subjective dizziness; cognitive-behavior therapy; somatic symptom disorder; vestibular rehabilitation; follow-up; perceptual dizziness; tailored care; predictors; attention
AB We tested the efficacy of an integrative psychotherapeutic group treatment (IPGT) in reducing vertigo/dizziness-related impairment along with depression, anxiety, and somatization by conducting a randomized controlled superiority trial comparing IPGT to self-help groups moderated by a clinical psychologist (SHG). Adult patients with functional vertigo and dizziness symptoms were randomly allocated to either the IPGT or SHG as active control group. Outcomes were assessed at baseline (t0), after treatment lasting 16 weeks (t1), and 12 months after treatment (t2). A total of 81 patients were assigned to IPGT and 78 patients were assigned to SHG. Vertigo-related impairment was reduced in both conditions (IPGT: t0-t1: d = 1.10, t0-t2: d = 1.06; SHG: t0-t1: d = 0.86, t0-t2: d = 1.29), showing the efficiency of both IPGT and SHG. Clinically relevant improvements were also obtained for depression in both groups. Linear mixed model analyses revealed no differences between groups for all outcomes (effect of group for the primary outcome: b = -1.15, SE = 2.13, t = -0.54, p = 0.59). Attrition rates were higher in SHG (52.6%) than in IPGT (28.4%). Both conditions improved primary and secondary outcomes while IPGT was better accepted by patients than SHG. Trial registration: ClinicalTrials.gov, Identifier: NCT02320851.
C1 [Limburg, Karina; Radziej, Katharina; Sattel, Heribert; Henningsen, Peter] Tech Univ Munich, Dept Psychosomat Med & Psychotherapy, Klinikum Rechts Isar, D-81675 Munich, Germany.
   [Dieterich, Marianne] Ludwig Maximilians Univ Munchen, Univ Hosp, German Ctr Vertigo & Balance Disorders, D-81377 Munich, Germany.
   [Dieterich, Marianne] Ludwig Maximilians Univ Munchen, Univ Hosp, Dept Neurol, D-81677 Munich, Germany.
   [Dieterich, Marianne] Cluster Syst Neurol SyNergy, D-81377 Munich, Germany.
   [Probst, Thomas; Dale, Rachel] Danube Univ Krems, Dept Psychotherapy & Biopsychosocial Hlth, A-3500 Krems, Austria.
   [Lahmann, Claas] Univ Freiburg, Dept Psychosomat Med & Psychotherapy, Fac Med, Med Ctr, D-79104 Freiburg, Germany.
C3 Technical University of Munich; University of Munich; University of Munich; Danube University Krems; University of Freiburg
RP Limburg, K (corresponding author), Tech Univ Munich, Dept Psychosomat Med & Psychotherapy, Klinikum Rechts Isar, D-81675 Munich, Germany.; Lahmann, C (corresponding author), Univ Freiburg, Dept Psychosomat Med & Psychotherapy, Fac Med, Med Ctr, D-79104 Freiburg, Germany.
EM Karina.Limburg@psy.lmu.de; k.radziej@tum.de; h.sattel@tum.de; p.henningsen@tum.de; marianne.dieterich@med.uni-muenchen.de; thomas.probst@donau-uni.ac.at; rachel.dale@donau-uni.ac.at; claas.lahmann@uniklinik-freiburg.de
FU German Federal Ministry of Education and Research [01 EO 1401]
CR Albayrak T, 2023, J VACAT MARK, V29, P3, DOI 10.1007/s13201-024-02166-7
   Angst F, 2017, J CLIN EPIDEMIOL, V82, P128, DOI 10.1016/j.jclinepi.2016.11.016
   [Anonymous], 2007, DEUTSCHSPRACHIGE ADA, V0, P0
   [Anonymous], 2016, IBM SPSS STATISTICS FOR WINDOWS, V0, P0
   [Anonymous], 2006, BECK DEPRESSIONS INV, V0, P0
   Baydan M, 2020, PLOS ONE, V15, P0, DOI 10.1371/journal.pone.0238436
   Blanchard EB, 2007, BEHAV RES THER, V45, P633, DOI 10.1016/j.brat.2006.07.003
   BRANDT T, 1994, J NEUROL, V241, P191, DOI 10.1007/BF00863767
   Bullinger M, 2003, REHABILITATION (STUTTG), V42, P218
   Burlingame GM, 2011, PSYCHOTHERAPY, V48, P34, DOI 10.1037/a0022063
   Cohen JW, 1988, STAT POWER ANAL BEHA, V0, P0, DOI DOI 10.4324/9780203771587
   Dieterich M, 2017, CURR OPIN NEUROL, V30, P107, DOI 10.1097/WCO.0000000000000417
   Edelman S, 2012, AM J OTOLARYNG, V33, P395, DOI 10.1016/j.amjoto.2011.10.009
   Falkenström F, 2014, PSYCHOTHER RES, V24, P146, DOI 10.1080/10503307.2013.847985
   Falkenström F, 2013, J COUNS PSYCHOL, V60, P317, DOI 10.1037/a0032258
   Grill E, 2018, FRONT NEUROL, V9, P0, DOI 10.3389/fneur.2018.01076
   Holmberg J, 2006, J NEUROL, V253, P500, DOI 10.1007/s00415-005-0050-6
   Huppert D, 2005, J NEUROL, V252, P564, DOI 10.1007/s00415-005-0699-x
   Jacob RG, 2009, J NEUROL NEUROSUR PS, V80, P74, DOI 10.1136/jnnp.2007.136432
   Katsamanis M, 2011, PSYCHOSOMATICS, V52, P218, DOI 10.1016/j.psym.2011.01.015
   Kristiansen L, 2019, PILOT FEASIBILITY ST, V5, P0, DOI 10.1186/s40814-019-0452-3
   Kroenke K, 2002, PSYCHOSOM MED, V64, P258, DOI 10.1097/00006842-200203000-00008
   Kuwabara J, 2020, AM J OTOLARYNG, V41, P0, DOI 10.1016/j.amjoto.2020.102609
   Lahmann C, 2015, J NEUROL, V262, P1867, DOI 10.1007/s00415-015-7784-6
   Lahmann C, 2015, J NEUROL NEUROSUR PS, V86, P302, DOI 10.1136/jnnp-2014-307601
   Limburg K, 2017, COMPR PSYCHIAT, V77, P1, DOI 10.1016/j.comppsych.2017.05.003
   Limburg K, 2016, J PSYCHOSOM RES, V91, P26, DOI 10.1016/j.jpsychores.2016.10.005
   Mahoney AEJ, 2013, AM J OTOLARYNG, V34, P115, DOI 10.1016/j.amjoto.2012.09.013
   Morfeld M, 2011, SF-36 FRAGEBOGEN ZUM GESUNDHEITSZUSTAND, V0, P0
   Mulder R, 2017, LANCET PSYCHIAT, V4, P953, DOI 10.1016/S2215-0366(17)30100-1
   Nakao M, 2006, PSYCHIAT CLIN NEUROS, V60, P219, DOI 10.1111/j.1440-1819.2006.01489.x
   Nassan-Agha-Schroll H, 2020, PSYCHOPRAXIS NEUROPRAXIS, V23, P36, DOI 10.1007/s00739-020-00620-0
   Neuhauser HK, 2009, NERVENARZT, V80, P887, DOI 10.1007/s00115-009-2738-9
   Neuhauser HK, 2008, ARCH INTERN MED, V168, P2118, DOI 10.1001/archinte.168.19.2118
   Neuhauser HK, 2005, NEUROLOGY, V65, P898, DOI 10.1212/01.wnl.0000175987.59991.3d
   PAYNE A, 1995, J CONSULT CLIN PSYCH, V63, P779, DOI 10.1037/0022-006X.63.5.779
   Probst T, 2017, J PSYCHOSOM RES, V93, P62, DOI 10.1016/j.jpsychores.2016.11.013
   Radziej K, 2017, PSYCHOTHER PSYCH MED, V67, P245, DOI 10.1055/s-0043-104768
   Sattel H, 2012, BRIT J PSYCHIAT, V200, P60, DOI 10.1192/bjp.bp.111.093526
   Schmid DA, 2018, J PSYCHOSOM RES, V105, P21, DOI 10.1016/j.jpsychores.2017.11.020
   Schmid G, 2011, J NEUROL NEUROSUR PS, V82, P601, DOI 10.1136/jnnp.2010.237388
   Schniepp R, 2014, J NEUROL, V261, P738, DOI 10.1007/s00415-014-7259-1
   Schniepp R, 2013, FRONT NEUROL, V4, P0, DOI 10.3389/fneur.2013.00115
   Singer D, 2003, APPL LONGITUDINAL DA, V0, P0
   Stikkelbroek Y, 2013, BMC PSYCHIATRY, V13, P0, DOI 10.1186/1471-244X-13-314
   Thompson KJ, 2015, J VESTIBUL RES-EQUIL, V25, P97, DOI 10.3233/VES-150551
   Toshishige Y, 2020, ACTA OTO-LARYNGOL, V140, P827, DOI 10.1080/00016489.2020.1772994
   Tschan R, 2008, J NEUROL, V255, P1168, DOI 10.1007/s00415-008-0863-1
   Tschan R, 2012, PSYCHOTHER PSYCH MED, V62, P111, DOI 10.1055/s-0032-1304575
   Tschan Regine, 2010, PSYCHOTHER PSYCHOSOM MED PSYCHOL, V60, Pe1, DOI 10.1055/s-0029-1243206
   van Gils A, 2016, PSYCHOSOM MED, V78, P728, DOI 10.1097/PSY.0000000000000325
   Wortman MSH, 2018, PLOS ONE, V13, P0, DOI 10.1371/journal.pone.0205278
   Wuehr M, 2013, J NEUROL, V260, P1314, DOI 10.1007/s00415-012-6797-7
   Wuehr M, 2017, NEUROLOGY, V88, P284, DOI 10.1212/WNL.0000000000003516
   YARDLEY L, 1992, CLIN OTOLARYNGOL, V17, P231, DOI 10.1111/j.1365-2273.1992.tb01833.x
NR 55
TC 7
Z9 7
U1 0
U2 10
PU MDPI
PI BASEL
PA MDPI AG, Grosspeteranlage 5, CH-4052 BASEL, SWITZERLAND
SN 
EI 2077-0383
J9 J CLIN MED
JI J. Clin. Med.
PD MAY 15
PY 2021
VL 10
IS 10
BP 
EP 
DI 10.3390/jcm10102215
PG 15
WC Medicine, General & Internal
SC General & Internal Medicine
GA SI6NF
UT WOS:000654944300001
PM 34065517
DA 2025-12-18
ER

PT J
AU Hannigan, IP
   Welgampola, MS
   Watson, SRD
AF Hannigan, I. P.
   Welgampola, M. S.
   Watson, Shaun R. D.
TI Dissociation of caloric and head impulse tests: a marker of Meniere's disease
SO JOURNAL OF NEUROLOGY
LA English
DT Review
DE Caloric testing; Video head impulse test; Dissociation; Meniere&#8217; s disease
AB A retrospective analysis of the horizontal video head impulse test (vHIT) results and caloric testing results was undertaken on 644 patients who attended a neuro-otology outpatient facility. Presenting symptoms included spontaneous vertigo, positional vertigo, imbalance or chronic subjective dizziness. For 570 patients, the results of vHIT and caloric testing were concordant. Both tests were normal in 500 subjects with an average vHIT gain = 0.92 +/- 0.09 (L); 0.98 +/- 0.10 (R) and canal paresis (CP) = 7.88 +/- 6.12; (range 0-28%). 54 had concordant asymmetries, average ipsilesional vHIT gain = 0.56 +/- 0.15, average contralesional vHIT gain = 0.88 +/- 0.12. CP = 68.02 +/- 24.38 (range 31-100%). 16 subjects had bilateral vestibular hypofunction with average vHIT gains of 0.42 +/- 0.20 (L); 0.41 +/- 0.19 (R), peak slow phase velocity (SPV) on warm caloric testing = 2.68 +/- 2.08, range 0-6 degrees/s (L) and 3.75 +/- 3.43 range, 0-10 degrees/s (R). 36 patients showed a dissociation of results between the two tests. In these subjects, the vHIT gain was normal (0.93 +/- 0.06 left and 0.98 +/- 0.07 right) and the caloric test showed a CP > 30% (48 +/- 13.8%). Their final diagnoses included clinically definite Meniere's disease (MD) (n = 27), vestibular schwannoma (VS) (n = 2) vestibular migraine (VM) (n = 1), vestibular neuritis (VN) (n = 5) and unknown (n = 1). No patient with abnormal HSCC gain on vHIT had a normal caloric result. The caloric test complements the vHIT in the assessment of vestibular disorders and is most useful in suspected endolymphatic hydrops. Asymmetric caloric function in the presence of normal horizontal head impulse tests is most commonly associated with Meniere's disease and may function as a diagnostic marker.
C1 [Hannigan, I. P.; Watson, Shaun R. D.] Blacktown Neurol Clin, Blacktown, NSW 2148, Australia.
   [Hannigan, I. P.; Welgampola, M. S.] Univ Sydney, Cent Clin Sch, Camperdown, NSW 2050, Australia.
   [Welgampola, M. S.] Royal Prince Alfred Hosp, Inst Clin Neurosci, Level 8 East 1, Camperdown, NSW 2050, Australia.
   [Watson, Shaun R. D.] Univ New South Wales, Prince Wales Clin Sch, Randwick, NSW 2013, Australia.
C3 University of Sydney; NSW Health; Royal Prince Alfred Hospital; University of Sydney; University of New South Wales Sydney
RP Watson, SRD (corresponding author), Blacktown Neurol Clin, Blacktown, NSW 2148, Australia.; Watson, SRD (corresponding author), Univ New South Wales, Prince Wales Clin Sch, Randwick, NSW 2013, Australia.
EM watson.bneuro@gmail.com
CR Aw ST, 2001, NEUROLOGY, V57, P768, DOI 10.1212/WNL.57.5.768
   Barany R, 1906, UNTERSUCHUNGEN ��BER DEN VOM VESTIBULARAPPARAT DES OHRES REFLEKTORISCH AUSGEL��STEN RHYTHMISCHEN NYSTAGMUS UND SEINE BEGLEITERSCHEINUNGEN, V0, P0
   Bartolomeo M, 2014, EUR ARCH OTO-RHINO-L, V271, P681, DOI 10.1007/s00405-013-2451-y
   Bell SL, 2015, EUR ARCH OTO-RHINO-L, V272, P1287, DOI 10.1007/s00405-014-3397-4
   Blödow A, 2015, EUR ARCH OTO-RHINO-L, V272, P2143, DOI 10.1007/s00405-014-3042-2
   Blödow A, 2014, ACTA OTO-LARYNGOL, V134, P1239, DOI 10.3109/00016489.2014.939300
   Cordero-Yanza JA, 2017, ACTA OTO-LARYNGOL, V137, P1178, DOI 10.1080/00016489.2017.1354395
   Eza-Nuñez P, 2014, J INT ADV OTOL, V10, P144, DOI 10.5152/iao.2014.64
   Halmagyi GM, 2017, FRONT NEUROL, V8, P0, DOI 10.3389/fneur.2017.00258
   HALMAGYI GM, 1988, ARCH NEUROL-CHICAGO, V45, P737, DOI 10.1001/archneur.1988.00520310043015
   JONGKEES L B, 1962, PRACT OTORHINOLARYNGOL (BASEL), V24, P65
   Jung J, 2017, LARYNGOSCOPE, V127, P921, DOI 10.1002/lary.26122
   Kato M, 2011, OTOL NEUROTOL, V32, P1480, DOI 10.1097/MAO.0b013e318235568d
   Kerber KA, 2011, BALOH, V0, P0
   Kim JS, 2012, J NEUROL, V259, P1553, DOI 10.1007/s00415-011-6375-4
   Lee SU, 2017, LARYNGOSCOPE, V127, P702, DOI 10.1002/lary.26103
   Lopez-Escamez JA, 2015, J VESTIBUL RES-EQUIL, V25, P1, DOI 10.3233/VES-150549
   MacDougall HG, 2009, NEUROLOGY, V73, P1134, DOI 10.1212/WNL.0b013e3181bacf85
   Mahringer A, 2014, EUR ARCH OTO-RHINO-L, V271, P463, DOI 10.1007/s00405-013-2376-5
   Maire R, 2008, OTOL NEUROTOL, V29, P693, DOI 10.1097/MAO.0b013e3181776703
   Mantokoudis G, 2015, OTOL NEUROTOL, V36, P457, DOI 10.1097/MAO.0000000000000638
   McCaslin DL, 2015, AM J AUDIOL, V24, P1, DOI 10.1044/2014_AJA-14-0040
   McGarvie LA, 2015, FRONT NEUROL, V6, P0, DOI 10.3389/fneur.2015.00154
   Mcgarvie LA, 2015, ACTA OTO-LARYNGOL, V135, P859, DOI 10.3109/00016489.2015.1015606
   Minor LB, 2009, J VESTIBUL RES-EQUIL, V19, P159, DOI 10.3233/VES-2009-0353
   Newman-Toker DE, 2015, SEMIN NEUROL, V35, P506, DOI 10.1055/s-0035-1564298
   Park HJ, 2005, ACTA OTO-LARYNGOL, V125, P852, DOI 10.1080/00016480510033667
   Rambold HA, 2015, EUR ARCH OTO-RHINO-L, V272, P2621, DOI 10.1007/s00405-014-3205-1
   Redondo-Martínez J, 2016, ACTA OTORRINOLAR ESP, V67, P156, DOI 10.1016/j.otorri.2015.07.005
   Rubin F, 2018, EUR ANN OTORHINOLARY, V135, P167, DOI 10.1016/j.anorl.2017.08.008
   Seo YJ, 2013, AURIS NASUS LARYNX, V40, P167, DOI 10.1016/j.anl.2012.07.009
   Shaw B, 2018, J LARYNGOL OTOL, V132, P932, DOI 10.1017/S0022215118001317
   Tranter-Entwistle I, 2016, ACTA OTO-LARYNGOL, V136, P1110, DOI 10.1080/00016489.2016.1185540
   Valli P, 2002, J VESTIBUL RES-EQUIL, V12, P155
   van Esch BF, 2016, EUR ARCH OTO-RHINO-L, V273, P3733, DOI 10.1007/s00405-016-4055-9
   Zellhuber S, 2014, EUR ARCH OTO-RHINO-L, V271, P2375, DOI 10.1007/s00405-013-2723-6
NR 36
TC 88
Z9 97
U1 1
U2 53
PU SPRINGER HEIDELBERG
PI HEIDELBERG
PA TIERGARTENSTRASSE 17, D-69121 HEIDELBERG, GERMANY
SN 0340-5354
EI 1432-1459
J9 J NEUROL
JI J. Neurol.
PD FEB 15
PY 2021
VL 268
IS 2
BP 431
EP 439
DI 10.1007/s00415-019-09431-9
PG 9
WC Clinical Neurology
SC Neurosciences & Neurology
GA QG4EL
UT WOS:000617540500007
PM 31222419
DA 2025-12-18
ER

PT J
AU Li, CQ
   Guo, DS
   Ma, XK
   Liu, SW
   Liu, MY
   Zhou, LC
AF Li, Changqing
   Guo, Dongsheng
   Ma, Xiangke
   Liu, Siwei
   Liu, Mingyong
   Zhou, Lichun
TI The Impact of Coronavirus Disease 2019 Epidemic on Dizziness/Vertigo Outpatients in a Neurological Clinic in China
SO FRONTIERS IN NEUROLOGY
LA English
DT Article
DE COVID-19; dizziness; vertigo; BPPV; psychogenic; PPPD; China
ID paroxysmal positional vertigo; diagnostic-criteria; vestibular disorders; consensus document; classification; committee; outbreak; risk
AB Objective: This study aims to investigate the impact of the coronavirus disease 2019 (COVID-19) epidemic on dizziness/vertigo outpatients in a neurological clinic in China. Methods: Against the background of the COVID-19 epidemic, the data of patients who visited the neurological clinic of Beijing Chaoyang Hospital West Branch during the pandemic (February 1-May 30, 2020) and the corresponding period in 2019 (February 1-May 30, 2019) were analyzed, and patients with dizziness/vertigo from these two periods were compared to discover their demographic features and etiologic distribution according to their age and sex. Result: The absolute number of neurological outpatients decreased from 14,670 in 2019 to 8,763 in 2020 (-40.3%), with a corresponding decline in dizziness/vertigo patients (2019: n = 856; 2020: n = 1,436, -40.4%). Dizziness/vertigo was more common in women than men in these two periods (2019: women = 63.6%; 2020: women = 63.1%, p = 0.82). The overall etiology distribution was different among all disorders between the two periods (p < 0.001). There was an increase in benign paroxysmal positional vertigo (BPPV) (2019 vs. 2020: 30.7 vs. 35%, p < 0.05) and psychogenic/persistent postural perceptual dizziness (PPPD) (2019 vs. 2020: 28.5 vs. 34.6%, p < 0.05) while a decrease in vascular vertigo during the epidemic (2019 vs. 2020: 13 vs. 9.6%, p < 0.05). During the epidemic, the top three causes of dizziness/vertigo were BPPV (35%), psychogenic/PPPD (34.6%), and vascular vertigo (9.6%). A female predominance was observed in BPPV (women = 67.7%, p < 0.05) and psychogenic/PPPD (women = 67.6%, p < 0.05). In addition, the etiology ratio of different age groups was significantly different (p < 0.001). The most common cause for young and young-old patients was BPPV, and the most common cause for middle-aged and old-old patients was psychogenic/PPPD. Conclusion: The absolute number of outpatients with dizziness/vertigo during the COVID-19 pandemic was reduced during the early period of the COVID-19 outbreak. BPPV and psychogenic/PPPD were more abundant, and vascular vertigo was less frequent. Based on those data, health-care management policy for dizziness/vertigo and mental disorder should be developed during the outbreak of COVID-19 and other infective diseases.
C1 [Li, Changqing; Liu, Siwei; Liu, Mingyong; Zhou, Lichun] Capital Med Univ, Beijing Chaoyang Hosp, Dept Neurol, Beijing, Peoples R China.
   [Guo, Dongsheng] Capital Med Univ, Beijing Chaoyang Hosp, Dept Emergency, Beijing, Peoples R China.
   [Ma, Xiangke] Capital Med Univ, Beijing Chaoyang Hosp, Dept Neurosurg, Beijing, Peoples R China.
C3 Capital Medical University; Capital Medical University; Capital Medical University
RP Zhou, LC (corresponding author), Capital Med Univ, Beijing Chaoyang Hosp, Dept Neurol, Beijing, Peoples R China.
EM zhlc8888@hotmail.com
CR Adamec I, 2020, J CLIN NEUROSCI, V72, P26, DOI 10.1016/j.jocn.2020.01.043
   Ahmad H, 2015, J NEUROL SCI, V358, P428, DOI 10.1016/j.jns.2015.09.006
   [Anonymous], 2021, CHIN J GERIATR, V39, P985, DOI 10.1097/CM9.0000000000000064, 10.1097/CM9.0000000000000064
   Armitage R, 2020, LANCET PUBLIC HEALTH, V5, PE256, DOI 10.1016/S2468-2667(20)30061-X
   Chang J, 2018, J EPIDEMIOL, V28, P176, DOI 10.2188/jea.JE20160113
   Chen ZJ, 2016, BMC PSYCHIATRY, V16, P0, DOI 10.1186/s12888-016-0950-2
   Choi KD, 2019, J NEUROL, V266, P1835, DOI 10.1007/s00415-018-9040-3
   Hitier M, 2014, FRONT INTEGR NEUROSC, V8, P0, DOI 10.3389/fnint.2014.00059
   Jeong SH, 2020, FRONT NEUROL, V11, P0, DOI 10.3389/fneur.2020.589605
   Jeong SH, 2020, NEUROLOGY, V95, PE1117, DOI 10.1212/WNL.0000000000010343
   Kaski D, 2019, PROG BRAIN RES, V248, P225, DOI 10.1016/bs.pbr.2019.04.009
   Kim HJ, 2020, J NEUROL, V267, P2252, DOI 10.1007/s00415-020-09831-2
   Kim SK, 2021, LARYNGOSCOPE, V131, P380, DOI 10.1002/lary.28638
   Lempert T, 2012, J VESTIBUL RES-EQUIL, V22, P167, DOI 10.3233/VES-2012-0453
   Lopez-Escamez JA, 2015, J VESTIBUL RES-EQUIL, V25, P1, DOI 10.3233/VES-150549
   Nogueira R, 2021, INT J STROKE, V29, P1747493021991652, DOI 10.1177/1747493021991652
   Ogun OA, 2014, PLOS ONE, V9, P0, DOI 10.1371/journal.pone.0105546
   Pan Q, 2018, EUR NEUROL, V79, P287, DOI 10.1159/000489639
   Sacco S, 2020, STROKE, V51, P3746, DOI 10.1161/STROKEAHA.120.031293
   Schreiber BE, 2010, LANCET, V375, P1203, DOI 10.1016/S0140-6736(09)62071-7
   Shi L, 2020, JAMA NETW OPEN, V3, P0, DOI 10.1001/jamanetworkopen.2020.14053
   Song PL, 2020, FRONT NEUROL, V11, P0, DOI 10.3389/fneur.2020.00576
   Staab JP, 2017, J VESTIBUL RES-EQUIL, V27, P191, DOI 10.3233/VES-170622
   Strupp M, 2016, J VESTIBUL RES-EQUIL, V26, P409, DOI 10.3233/VES-160589
   Strupp M, 2015, NEUROL CLIN, V33, P669, DOI 10.1016/j.ncl.2015.04.012
   von Brevern M, 2017, ACTA OTORRINOLAR ESP, V68, P349, DOI 10.1016/j.otorri.2017.02.007
   Xiang YT, 2020, LANCET PSYCHIAT, V7, P228, DOI 10.1016/S2215-0366(20)30046-8
   Zhao J, 2020, STROKE, V51, P1996, DOI 10.1161/STROKEAHA.120.030225
NR 28
TC 3
Z9 6
U1 0
U2 12
PU FRONTIERS MEDIA SA
PI LAUSANNE
PA AVENUE DU TRIBUNAL FEDERAL 34, LAUSANNE, CH-1015, SWITZERLAND
SN 1664-2295
EI 
J9 FRONT NEUROL
JI Front. Neurol.
PD APR 29
PY 2021
VL 12
IS 
BP 
EP 
DI 10.3389/fneur.2021.663173
PG 6
WC Clinical Neurology; Neurosciences
SC Neurosciences & Neurology
GA SB1HF
UT WOS:000649752500001
PM 33995259
DA 2025-12-18
ER
