# Supplementary material for: Evolution of Research on Persistent Postural-Perceptual Dizziness: A Bibliometric and Visualization Analysis from 1994 to 2025
Source: Audiol Res. 2026 Apr 1;16(2):52. doi: 10.3390/audiolres16020052 (PMC13113745; doi:10.3390/audiolres16020052)
Supplement: Supplementary file 1 [file audiolres-16-00052-s001.zip › results/output/download2022u43.txt]

PT J
AU Jiang, WW
   Sun, JT
   Xiang, J
   Sun, YL
   Tang, L
   Zhang, K
   Chen, QQ
   Wang, XS
AF Jiang, Weiwei
   Sun, Jintao
   Xiang, Jing
   Sun, Yulei
   Tang, Lu
   Zhang, Ke
   Chen, Qiqi
   Wang, Xiaoshan
TI Altered Neuromagnetic Activity in Persistent Postural-Perceptual Dizziness: A Multifrequency Magnetoencephalography Study
SO FRONTIERS IN HUMAN NEUROSCIENCE
LA English
DT Article
DE persistent postural-perceptual dizziness; magnetoencephalography; cortical dysfunctions; multifrequency bands; accumulated source imaging
ID high-frequency oscillations; brain activity; temporoparietal junction; cortex; connectivity; localization; vertigo; meg
AB ObjectiveThe aim of our study was to investigate abnormal changes in brain activity in patients with persistent postural-perceptual dizziness (PPPD) using magnetoencephalography (MEG). MethodsMagnetoencephalography recordings from 18 PPPD patients and 18 healthy controls were analyzed to determine the source of brain activity in seven frequency ranges using accumulated source imaging (ASI). ResultsOur study showed that significant changes in the patterns of localization in the temporal-parietal junction (TPJ) were observed at 1-4, 4-8, and 12-30 Hz in PPPD patients compared with healthy controls, and changes in the frontal cortex were found at 1-4, 80-250, and 250-500 Hz in PPPD patients compared with controls. The neuromagnetic activity in TPJ was observed increased significantly in 1-4 and 4-8 Hz, while the neuromagnetic activity in frontal cortex was found increased significantly in 1-4 Hz. In addition, the localized source strength in TPJ in 1-4 Hz was positively correlated with DHI score (r = 0.7085, p < 0.05), while the localized source strength in frontal cortex in 1-4 Hz was positively correlated with HAMA score (r = 0.5542, p < 0.05). ConclusionOur results demonstrated that alterations in the TPJ and frontal cortex may play a critical role in the pathophysiological mechanism of PPPD. The neuromagnetic activity in TPJ may be related to dizziness symptom of PPPD patients, while the neuromagnetic activity in frontal lobe may be related to emotional symptoms of PPPD patients. In addition, frequency-dependent changes in neuromagnetic activity, especially neuromagnetic activity in low frequency bands, were involved in the pathophysiology of PPPD.
C1 [Jiang, Weiwei; Sun, Jintao; Sun, Yulei; Tang, Lu; Zhang, Ke; Chen, Qiqi; Wang, Xiaoshan] Nanjing Med Univ, Affiliated Brain Hosp Nanjing Med Univ, Dept Neurol, Nanjing, Peoples R China.
   [Xiang, Jing] Cincinnati Childrens Hosp Med Ctr, MEG Ctr, Div Neurol, Cincinnati, OH 45229 USA.
C3 Nanjing Medical University; Cincinnati Children's Hospital Medical Center
RP Wang, XS (corresponding author), Nanjing Med Univ, Affiliated Brain Hosp Nanjing Med Univ, Dept Neurol, Nanjing, Peoples R China.
EM wangxiaoshan52@163.com
CR Babiloni C, 2009, INT REV NEUROBIOL, V86, P67, DOI 10.1016/S0074-7742(09)86005-4
   Balslev D, 2005, CEREB CORTEX, V15, P166, DOI 10.1093/cercor/bhh119
   Cao ZT, 2022, J NEUROL, V269, P1225, DOI 10.1007/s00415-021-10558-x
   De Tiège X, 2017, SEIZURE-EUR J EPILEP, V50, P53, DOI 10.1016/j.seizure.2017.06.002
   Decety J, 2007, NEUROSCIENTIST, V13, P580, DOI 10.1177/1073858407304654
   Dieterich M, 2017, CURR OPIN NEUROL, V30, P107, DOI 10.1097/WCO.0000000000000417
   du Boisgueheneuc F, 2006, BRAIN, V129, P3315, DOI 10.1093/brain/awl244
   Eickhoff SB, 2006, HUM BRAIN MAPP, V27, P611, DOI 10.1002/hbm.20205
   Engel J, 2012, PROG NEUROBIOL, V98, P316, DOI 10.1016/j.pneurobio.2012.02.001
   Hoshi E, 2007, CURR OPIN NEUROBIOL, V17, P234, DOI 10.1016/j.conb.2007.02.003
   Indovina I, 2015, FRONT BEHAV NEUROSCI, V9, P0, DOI 10.3389/fnbeh.2015.00334
   Kaski D, 2016, BRAIN, V139, P392, DOI 10.1093/brain/awv370
   Lee J, 2017, NEUROSCIENCE, V358, P124, DOI 10.1016/j.neuroscience.2017.06.039
   Lee JO, 2018, HUM BRAIN MAPP, V39, P3340, DOI 10.1002/hbm.24080
   Li KZ, 2020, NEUROIMAGE-CLIN, V26, P0, DOI 10.1016/j.nicl.2020.102216
   Li KZ, 2020, BRAIN IMAGING BEHAV, V14, P2176, DOI 10.1007/s11682-019-00168-7
   Li YH, 2020, EPILEPSY BEHAV, V112, P0, DOI 10.1016/j.yebeh.2020.107363
   Liu Hongxing, 2015, J HEADACHE PAIN, V16, P525, DOI 10.1186/s10194-015-0525-5
   Lottman KK, 2019, NEUROIMAGE-CLIN, V24, P0, DOI 10.1016/j.nicl.2019.101959
   Moradi F, 2003, NEUROIMAGE, V18, P595, DOI 10.1016/S1053-8119(02)00053-8
   Na S, 2019, J NEURAL TRANSM, V126, P123, DOI 10.1007/s00702-018-1948-3
   Nürnberger M, 2021, FRONT HUM NEUROSCI, V15, P0, DOI 10.3389/fnhum.2021.757735
   Pochon JB, 2001, CEREB CORTEX, V11, P260, DOI 10.1093/cercor/11.3.260
   Popp P, 2018, ANN CLIN TRANSL NEUR, V5, P717, DOI 10.1002/acn3.570
   Sauseng P, 2008, NEUROSCI BIOBEHAV R, V32, P1001, DOI 10.1016/j.neubiorev.2008.03.014
   Söhsten E, 2016, J VESTIBUL RES-EQUIL, V26, P319, DOI 10.3233/VES-160583
   Staab JP, 2017, J VESTIBUL RES-EQUIL, V27, P191, DOI 10.3233/VES-170622
   Sun JT, 2020, FRONT HUM NEUROSCI, V14, P0, DOI 10.3389/fnhum.2020.00221
   Sun L, 2020, REV NEUROSCIENCE, V31, P675, DOI 10.1515/revneuro-2019-0109
   Takeuchi N, 2018, CYBERPSYCH BEH SOC N, V21, P381, DOI 10.1089/cyber.2017.0499
   Tamilia E, 2017, FRONT NEUROL, V8, P0, DOI 10.3389/fneur.2017.00014
   Tang L, 2016, CLIN NEUROPHYSIOL, V127, P1120, DOI 10.1016/j.clinph.2015.08.016
   Tenney JR, 2014, ANN NEUROL, V76, P558, DOI 10.1002/ana.24231
   Van Ombergen A, 2017, NEUROIMAGE-CLIN, V14, P538, DOI 10.1016/j.nicl.2017.02.020
   Wu D, 2016, J HEADACHE PAIN, V17, P0, DOI 10.1186/s10194-016-0636-7
   Wurthmann S, 2017, J PSYCHOSOM RES, V103, P95, DOI 10.1016/j.jpsychores.2017.10.007
   Xiang J, 2016, BRAIN DEV-JPN, V38, P82, DOI 10.1016/j.braindev.2015.04.007
   Xiang J, 2015, BRAIN TOPOGR, V28, P904, DOI 10.1007/s10548-014-0411-5
   Xiang J, 2015, J NEUROSCI METH, V239, P114, DOI 10.1016/j.jneumeth.2014.10.007
   Xiang J, 2014, FRONT NEUROINFORM, V8, P0, DOI 10.3389/fninf.2014.00057
   Xiang J, 2009, BRAIN RES, V1274, P28, DOI 10.1016/j.brainres.2009.03.068
NR 41
TC 5
Z9 8
U1 1
U2 8
PU FRONTIERS MEDIA SA
PI LAUSANNE
PA AVENUE DU TRIBUNAL FEDERAL 34, LAUSANNE, CH-1015, SWITZERLAND
SN 1662-5161
EI 
J9 FRONT HUM NEUROSCI
JI Front. Hum. Neurosci.
PD MAR 8
PY 2022
VL 16
IS 
BP 
EP 
DI 10.3389/fnhum.2022.759103
PG 9
WC Neurosciences; Psychology
SC Neurosciences & Neurology; Psychology
GA 0C2CB
UT WOS:000775126600001
PM 35350444
DA 2025-12-18
ER

PT J
AU Koukoulithras, I
   Drousia, G
   Kolokotsios, S
   Plexousakis, M
   Stamouli, A
   Roussos, C
   Xanthi, E
AF Koukoulithras, Ioannis
   Drousia, Gianna
   Kolokotsios, Spyridon
   Plexousakis, Minas
   Stamouli, Alexandra
   Roussos, Charis
   Xanthi, Eleana
TI A Holistic Approach to a Dizzy Patient: A Practical Update
SO CUREUS JOURNAL OF MEDICAL SCIENCE
LA English
DT Review
DE peripheral vertigo; chronic subjective dizziness; vestibular rehabilitation; cervical vertigo; meniere?s disease; central vertigo; vestibular neuritis; vestibular migraine; persistent dizziness; benign paroxysmal positional vertigo
ID cervicogenic dizziness; diagnostic-criteria; vestibular migraine; double-blind; vertigo; epidemiology; management
AB Dizziness is one of the most common symptoms encountered by physicians daily. It is divided into four categories: vertigo, disequilibrium, presyncope, and psychogenic dizziness. It is essential to distinguish these four symptoms because the causes, prognosis, and treatment differ. Vertigo constitutes a disease of the central or peripheral nervous system. Central origin vertigo may be a life-threatening situation and must be detected as soon as possible because it includes diseases such as stroke, hemorrhage, tumors, and multiple sclerosis. Peripheral origin vertigo includes benign diseases, which may be fully treatable such as vestibular migraine, benign paroxysmal positional vertigo, vestibular neuritis, Meniere's disease, and cervical vertigo. The HINTS (head impulse, nystagmus, test of skew) examination is essential to distinguish central from peripheral causes. A detailed history including the duration of vertigo (episodic or continuous), its trigger, and a clinical examination step by step following the appropriate protocol could help to make a definite and accurate diagnosis and treatment. Due to a lack of expertise in dizziness and inappropriate treatment, many patients are admitted to dizziness clinics with long-standing dizziness. A holistic treatment combining medications, vestibular rehabilitation, physiotherapy, and psychotherapy should be initiated to improve the quality of life of these patients. So, this review aims to recommend a clinical protocol for approaching a dizzy patient with vertigo and to present in detail the epidemiology, pathophysiology, symptoms, diagnosis, and contemporary treatments of all causes of vertigo.
C1 [Koukoulithras, Ioannis] Univ Ioannina, Fac Med, Dept Neurosurg, Ioannina, Greece.
   [Drousia, Gianna; Kolokotsios, Spyridon; Plexousakis, Minas; Stamouli, Alexandra; Roussos, Charis; Xanthi, Eleana] Univ West Attica, Univ Hosp, Dept Phys Therapy, Athens, Greece.
C3 University of Ioannina; University of Patras; University of West Attica
RP Koukoulithras, I (corresponding author), Univ Ioannina, Fac Med, Dept Neurosurg, Ioannina, Greece.
EM giannis1999kouk@hotmail.com
CR Abouzari M, 2020, OTOL NEUROTOL, V41, P392, DOI 10.1097/MAO.0000000000002528
   Alghadir AH, 2018, FRONT NEUROL, V9, P0, DOI 10.3389/fneur.2018.00440
   Attry S, 2016, IOSR J DENT MED SCI, V15, P98, DOI 10.9790/0853-1507698107
   Bae CH, 2022, J YEUNGNAM MED SCI, V39, P81, DOI 10.12701/yujm.2021.01228
   Baldor RA, 2015, 5 MINUTE CLIN CONSUL, V0, P0
   Baloh RW, 2003, NEW ENGL J MED, V348, P1027, DOI 10.1056/NEJMcp021154
   Baloh RW, 1998, LANCET, V352, P1841, DOI 10.1016/S0140-6736(98)05430-0
   Basura GJ, 2020, OTOLARYNG HEAD NECK, V162, P0, DOI 10.1177/0194599820909438
   Berthoz A, 1992, THE HEAD-NECK SENSORY MOTOR SYSTEM, V0, P0
   Brandt T, 2001, J NEUROL NEUROSUR PS, V71, P8, DOI 10.1136/jnnp.71.1.8
   Bronstein A, 2017, DIZZINESS PRACTICAL, V0, P0, DOI DOI 10.1017/9781107663909
   Bronstein A M, 2010, PRACT NEUROL, V10, P129, DOI 10.1136/jnnp.2010.211607
   Büttner U, 1999, ACTA OTO-LARYNGOL, V119, P1
   Choi KD, 2013, CURR OPIN NEUROL, V26, P90, DOI 10.1097/WCO.0b013e32835c5edd
   Collins ME, 2005, J CHIROPR MED, V4, P32, DOI 10.1016/S0899-3467(07)60110-4
   Dommaraju S, 2016, AUST FAM PHYSICIAN, V45, P190
   Engström M, 2008, LANCET NEUROL, V7, P993, DOI 10.1016/S1474-4422(08)70221-7
   Furman JM, 1999, NEW ENGL J MED, V341, P1590, DOI 10.1056/NEJM199911183412107
   Gallego-Martinez A, 2020, HEARING RES, V397, P0, DOI 10.1016/j.heares.2019.107872
   Gibson William P R, 2019, ADV OTORHINOLARYNGOL, V82, P77, DOI 10.1159/000490274
   Goetz CG, 2007, TEXTBOOK OF CLINICAL NEUROLOGY, V3rd, P0, DOI 10.1016/B978-1-4160-3618-0.X1000-4
   Greco A, 2014, J IMMUNOL RES, V2014, P0, DOI 10.1155/2014/459048
   Heidenreich KD, 2008, AM J OTOLARYNG, V29, P429, DOI 10.1016/j.amjoto.2007.10.008
   Hilton DB, 2022, MIGRAINE ASS VERTIGO, V0, P0
   Hülse R, 2019, OTOL NEUROTOL, V40, P88, DOI 10.1097/MAO.0000000000002013
   Jeong SH, 2013, SEMIN NEUROL, V33, P185, DOI 10.1055/s-0033-1354598
   Karatas M, 2008, NEUROLOGIST, V14, P355, DOI 10.1097/NRL.0b013e31817533a3
   Kattah JC, 2009, STROKE, V40, P3504, DOI 10.1161/STROKEAHA.109.551234
   Kim JS, 2009, J NEUROL SCI, V278, P82, DOI 10.1016/j.jns.2008.12.002
   Lee H, 2009, STROKE, V40, P3745, DOI 10.1161/STROKEAHA.109.564682
   Lee JD, 2014, AUDIOL NEURO-OTOL, V19, P336, DOI 10.1159/000365438
   Li YC, 2015, PAIN PHYSICIAN, V18, PE583, DOI 10.36076/ppj.2015/18/e583
   Magnan J, 2018, J INT ADV OTOL, V14, P317, DOI 10.5152/iao.2018.140818
   Mallampalli MP, 2022, FRONT NEUROL, V12, P0, DOI 10.3389/fneur.2021.812678
   Malmström EM, 2007, DISABIL REHABIL, V29, P1193, DOI 10.1080/09638280600948383
   McDonnell MN, 2015, COCHRANE DB SYST REV, V0, P0, DOI DOI 10.1002/14651858.CD005397.pub4
   Muncie HL, 2017, AM FAM PHYSICIAN, V95, P154
   Neuhauser HK, 2016, HAND CLINIC, V137, P67, DOI 10.1016/B978-0-444-63437-5.00005-4
   Nevoux J, 2018, EUR ANN OTORHINOLARY, V135, PS29, DOI 10.1016/j.anorl.2017.12.006
   Nowaczewska M, 2020, NEUROL NEUROCHIR POL, V54, P106, DOI 10.5603/PJNNS.a2020.0031
   Palmeri R, 2022, BENIGN PAROXYSMAL POSITIONAL VERTIGO, V0, P0
   Prim-Espada MP, 2010, NEUROLOGIA, V25, P295, DOI 10.1016/j.nrl.2010.01.004
   RCEM Learning, 2018, VERTIGO, V0, P0
   Reid SA, 2008, MANUAL THER, V13, P357, DOI 10.1016/j.math.2007.03.006
   RYAN GMS, 1955, LANCET, V2, P1355
   Sandhu JS, 2016, BRIT J HOSP MED, V77, P692, DOI 10.12968/hmed.2016.77.12.692
   Shen YJ, 2020, ANN INDIAN ACAD NEUR, V23, P602, DOI 10.4103/aian.AIAN_591_19
   Smith T, 2022, VESTIBULAR NEURONITI, V0, P0
   Staab JP, 2020, SEMIN NEUROL, V40, P130, DOI 10.1055/s-0039-3402736
   Staab JP, 2017, J VESTIBUL RES-EQUIL, V27, P191, DOI 10.3233/VES-170622
   Stern SDC, 2020, SYMPTOM DIAGNOSIS EV, V4, P0
   Strupp M, 2004, NEW ENGL J MED, V351, P354, DOI 10.1056/NEJMoa033280
   Strupp M, 2008, DTSCH ARZTEBL INT, V105, P173, DOI 10.3238/arztebl.2008.0173
   Strupp M, 2009, SEMIN NEUROL, V29, P509, DOI 10.1055/s-0029-1241040
NR 54
TC 4
Z9 7
U1 1
U2 16
PU SPRINGERNATURE
PI LONDON
PA CAMPUS, 4 CRINAN ST, LONDON, N1 9XW, ENGLAND
SN 
EI 2168-8184
J9 CUREUS J MED SCIENCE
JI Cureus J Med Sci
PD AUG 4
PY 2022
VL 14
IS 8
BP 
EP 
DI 10.7759/cureus.27681
PG 18
WC Medicine, General & Internal
SC General & Internal Medicine
GA 4X9ZC
UT WOS:000861193600020
PM 36106247
DA 2025-12-18
ER

PT J
AU Miwa, T
   Kanemaru, SI
AF Miwa, Toru
   Kanemaru, Shin-ichi
TI Effects of Kampo medicine hangebyakujutsutemmato on persistent postural-perceptual dizziness: A retrospective pilot study
SO WORLD JOURNAL OF CLINICAL CASES
LA English
DT Article
DE Hangebyakujutsutemmato; Kampo medicine; Persistent postural-perceptual dizziness; Niigata persistent postural-perceptual dizziness questionnaire score; Sensory reweighting; Treatment responder
ID sleep quality index; diagnostic-criteria; vertigo; potentials; depression; therapy; anxiety; version
AB BACKGROUND Persistent postural-perceptual dizziness (PPPD) is a functional disorder, typically preceded by acute vestibular disorders. It is characterized by a shift in processing spatial orientation information, to favor visual over vestibular and somatosensory inputs, and a failure of higher cortical mechanisms. To date, no therapies for PPPD have been approved. Kampo medicine hangebyakujutsutemmato (HBT) has been reported to alleviate disturbances of equilibrium. We hypothesized that HBT would be a beneficial treatment for PPPD. AIM To examine the efficacy of HBT for the treatment of PPPD. METHODS Patients with PPPD were enrolled and divided into two groups: The HBT group (n = 24) and the non-HBT group (n = 14). The participants completed questionnaire surveys [Niigata PPPD questionnaire (NPQ), dizziness handicap inventory, hospital anxiety and depression scale (HADS), orthostatic dysregulation questionnaire, pittsburg sleep quality index (PSQI), and motion sickness scores] before and after HBT treatment. Additionally, to identify HBT responders, multivariate regression analysis was performed using the results of the questionnaire surveys and equilibrium tests; including stabilometry, and caloric, vestibular evoked myogenic response, and head-up tilt tests. RESULTS Thirty-eight outpatients were included in this study, of which 14 patients (3 men, 11 women; mean age, 63.5 +/- 15.9 years) received treatment without HBT, and 24 (1 man, 23 women; mean age, 58.2 +/- 18.7 years) received combination treatment with HBT. Following HBT treatment, NPQ scores decreased significantly (baseline 40.1 +/- 10.0 vs 2 mo 24.6 +/- 17.7, P < 0.001). No statistically significant changes were observed in the NPQ scores in the non-HBT group (baseline 38.6 +/- 12.2 vs 2 mo 39.4 +/- 14.4, P = 0.92). Multivariable regression analysis revealed that the results of stabilometry (P = 0.02) and the caloric (P = 0.03), and head-up tilt tests (P < 0.001), HADS (P = 0.003), and PSQI (P = 0.01) were associated with HBT responsiveness in PPPD patients. CONCLUSION HBT may be an effective adjunct therapy for PPPD. Patients with autonomic dysfunction, unstable balance, semicircular canal paresis, anxiety, and poor sleep quality may be high responders to HBT.
C1 [Miwa, Toru] Osaka Metropolitan Univ, Dept Otolaryngol Head & Neck Surg, Osaka 5458585, Japan.
   [Miwa, Toru; Kanemaru, Shin-ichi] Kitano Hosp, Tazuke Kofukai Med Res Inst, Dept Otolaryngol Head & Neck Surg, Osaka 5308480, Japan.
   [Miwa, Toru; Kanemaru, Shin-ichi] Kyoto Univ, Dept Otolaryngol Head & Neck Surg, Kyoto, 7507501, Japan.
   [Miwa, Toru] Osaka Metropolitan Univ, Dept Otolaryngol Head & Neck Surg, 1-4-3 Asahi-cho,Abeno-ku, Osaka 5458585, Japan.
C3 Osaka Metropolitan University; Kitano Hospital; Kyoto University
RP Miwa, T (corresponding author), Osaka Metropolitan Univ, Dept Otolaryngol Head & Neck Surg, 1-4-3 Asahi-cho,Abeno-ku, Osaka 5458585, Japan.
EM miw.com1101@gmail.com
CR Arai M, 2015, KAMPO NEWEST THER, V24, P233
   BUYSSE DJ, 1989, PSYCHIAT RES, V28, P193, DOI 10.1002/smll.202408771
   Chihara Y, 2007, CLIN NEUROPHYSIOL, V118, P2745, DOI 10.1016/j.clinph.2007.08.005
   Doi Y, 2000, PSYCHIAT RES, V97, P165, DOI 10.1016/S0165-1781(00)00232-8
   DUPONT WD, 1990, CONTROL CLIN TRIALS, V11, P116, DOI 10.1016/0197-2456(90)90005-M
   Edelman S, 2012, AM J OTOLARYNG, V33, P395, DOI 10.1016/j.amjoto.2011.10.009
   Eren OE, 2018, J NEUROL, V265, P63, DOI 10.1007/s00415-018-8894-8
   Fedorowski A, 2013, J INTERN MED, V273, P322, DOI 10.1111/joim.12021
   Fife TD, 2017, NEUROLOGY, V89, P2288, DOI 10.1212/WNL.0000000000004690
   Fujii H, 2020, EQUILIBRIUM RESEARCH, V79, P12, DOI 10.3757/jser.79.12
   Fujimoto C, 2009, CLIN NEUROPHYSIOL, V120, P1408, DOI 10.1016/j.clinph.2009.05.002
   Fujimoto M, 2012, EQUILIB RES, V71, P219
   Fujitsuka N, 2016, MOL PSYCHIATR, V21, P1613, DOI 10.1038/mp.2015.220
   Gakkai NJS, 1900, V5, V0, P0
   GRAYBIEL A, 1968, AEROSPACE MED, V39, P453
   Hamaguchi S, 2015, KAMPO MEDICINE, V66, P327, DOI 10.3937/kampomed.66.327
   Hatta H, 1998, J PSYCHOSOM MED, V38, P309
   Holmberg J, 2006, J NEUROL, V253, P500, DOI 10.1007/s00415-005-0050-6
   Huang YM, 2019, NEUROGASTROENT MOTIL, V31, P0, DOI 10.1111/nmo.13585
   Huppert D, 2005, J NEUROL, V252, P564, DOI 10.1007/s00415-005-0699-x
   Ikezono T, 2017, EQUILIB RES, V76, P233, DOI 10.3757/JSER.76.233
   Indovina I, 2015, FRONT BEHAV NEUROSCI, V9, P0, DOI 10.3389/fnbeh.2015.00334
   Ito A, 2013, MOLECULES, V18, P10014, DOI 10.3390/molecules180810014
   Izumi H, 2016, ADVANCES IN ALZHEIMER S DISEASE, V05, P35, DOI 10.4236/aad.2016.52003
   JACOBSON GP, 1990, ARCH OTOLARYNGOL, V116, P424
   JONGKEES L B, 1962, PRACT OTORHINOLARYNGOL (BASEL), V24, P65
   Kagan R, 2013, NEUROSCIENCE, V248, P359, DOI 10.1016/j.neuroscience.2013.06.014
   Kanako M, 2004, EQUILIBRIUM RES, V63, P555, DOI 10.3757/JSER.63.555
   Kim HJ, 2007, BRAIN RES, V1181, P130, DOI 10.1016/j.brainres.2007.08.066
   Kimura T, 1999, JIBI RINSHO, V45, P443
   Komatsuzaki A, 1995, EQUILIB RES, V54, P29, DOI 10.3757/JSER.54.SUPPL-11_29
   Kudoh C, 2016, PSYCHOGERIATRICS, V16, P85, DOI 10.1111/psyg.12125
   Kuo CL, 2004, CANCER LETT, V203, P127, DOI 10.1016/j.canlet.2003.09.002
   Lee JO, 2018, HUM BRAIN MAPP, V39, P3340, DOI 10.1002/hbm.24080
   Midorikawa C, 1984, NIHON JIBIINKOKA GAKKAI KAIHO, V87, P1111
   Miwa T, 2020, EQUILIBRIUM RESEARCH, V79, P80, DOI 10.3757/jser.79.80
   Miwa T, 2021, FRONT NEUROL, V11, P0, DOI 10.3389/fneur.2020.626613
   Mogilevski T, 2019, ALIMENT PHARM THER, V50, P720, DOI 10.1111/apt.15433
   Murakami A, 2016, BMC COMPLEM ALTERN M, V16, P0, DOI 10.1186/s12906-016-1373-9
   Murofushi T, 2009, VESTIBULAR EVOKED MYOGENIC POTENTIAL: ITS BASICS AND CLINICAL APPLICATIONS, V0, P0
   Nada EH, 2019, ANN OTO RHINOL LARYN, V128, P323, DOI 10.1177/0003489418823017
   Nie AZ, 2020, FRONT PHARMACOL, V11, P0, DOI 10.3389/fphar.2020.505249
   Okamura N, 2009, KAMPO MED, V60, P493
   OKUNI MASAHIKO, 1963, JAPANESE CIRC JOUR, V27, P200
   Peng Q, 2008, EXP NEUROL, V210, P154, DOI 10.1016/j.expneurol.2007.10.015
   Popkirov S, 2018, CURR TREAT OPTION NE, V20, P0, DOI 10.1007/s11940-018-0535-0
   RASCOL O, 1995, DRUGS, V50, P777, DOI 10.2165/00003495-199550050-00002
   Riccelli R, 2017, FRONT NEUROL, V8, P0, DOI 10.3389/fneur.2017.00529
   Rokot NT, 2016, EVID-BASED COMPL ALT, V2016, P0, DOI 10.1155/2016/2614742
   Rosengren SM, 2019, CLIN NEUROPHYS PRACT, V4, P47, DOI 10.1016/j.cnp.2019.01.005
   Söhsten E, 2016, J VESTIBUL RES-EQUIL, V26, P319, DOI 10.3233/VES-160583
   Staab JP, 2017, J VESTIBUL RES-EQUIL, V27, P191, DOI 10.3233/VES-170622
   Staab JP, 2014, J PSYCHOSOM RES, V76, P80, DOI 10.1016/j.jpsychores.2013.11.008
   Staab Jeffrey P, 2012, CONTINUUM (MINNEAP MINN), V18, P1118, DOI 10.1212/01.CON.0000421622.56525.58
   Staab JP, 2005, ARCH OTOLARYNGOL, V131, P675, DOI 10.1001/archotol.131.8.675
   Takahashi Y, 1993, PROG MED, V13, P1683
   Tanaka H, 2009, PEDIATR INT, V51, P169, DOI 10.1111/j.1442-200X.2008.02783.x
   Teratani T, 2020, NATURE, V585, P591, DOI 10.1038/s41586-020-2425-3
   Tjernström F, 2015, GAIT POSTURE, V42, P27, DOI 10.1016/j.gaitpost.2014.12.007
   Tschan R, 2012, PSYCHOTHER PSYCH MED, V62, P111, DOI 10.1055/s-0032-1304575
   Wang PL, 2020, FRONT CHEM, V8, P0, DOI 10.3389/fchem.2020.00363
   Watanabe K, 2019, TRADIT KAMPO MED, V6, P0
   Yagi C, 2019, OTOL NEUROTOL, V40, PE747, DOI 10.1097/MAO.0000000000002325
   Yamagiwa M, 1983, PRACTICA OTO RHINO L, V76, P3267
   Yardley L, 2012, BMJ-BRIT MED J, V344, P0, DOI 10.1136/bmj.e2237
   Yasuda T, 2012, EQUILIB RES, V71, P61, DOI 10.3757/JSER.71.61
   Yasuda T, 2021, PROTOCOLSIO, V0, P0, DOI DOI 10.17504/protocols.io.bvymn7u6
   Yasuda T, 2013, EQUILIB RES, V72, P163, DOI 10.3757/JSER.72.163
   Yasuda T, 2013, EQUILIB RES, V72, P22, DOI 10.3757/jser.72.22
   Yasuda T, 2016, EQUILIBRIUM RESEARCH, V75, P22, DOI 10.3757/jser.75.22
   Yasuda T, 2016, EQUILIBRIUM RESEARCH, V75, P41, DOI 10.3757/jser.75.41
   ZIGMOND AS, 1983, ACTA PSYCHIAT SCAND, V67, P361, DOI 10.1111/j.1600-0447.1983.tb09716.x
NR 72
TC 6
Z9 9
U1 0
U2 2
PU BAISHIDENG PUBLISHING GROUP INC
PI PLEASANTON
PA 7041 Koll Center Parkway, Suite 160, PLEASANTON, CA, UNITED STATES
SN 2307-8960
EI 
J9 WORLD J CLIN CASES
JI World J. Clin. Cases
PD JUL 16
PY 2022
VL 10
IS 20
BP 6811
EP 6824
DI 10.12998/wjcc.v10.i20.6811
PG 14
WC Medicine, General & Internal
SC General & Internal Medicine
GA 3F8XB
UT WOS:000830944000006
PM 36051127
DA 2025-12-18
ER

PT J
AU Castro, P
   Bancroft, MJ
   Arshad, Q
   Kaski, D
AF Castro, Patricia
   Bancroft, Matthew J.
   Arshad, Qadeer
   Kaski, Diego
TI Persistent Postural-Perceptual Dizziness (PPPD) from Brain Imaging to Behaviour and Perception
SO BRAIN SCIENCES
LA English
DT Article
DE persistent postural perceptual dizziness; PPPD; functional imaging; vestibular net-works; perception; behaviour; postural control
ID human vestibular cortex; visual vertigo; activation; diagnosis; responses; symptoms
AB Persistent postural-perceptual dizziness (PPPD) is a common cause of chronic dizziness associated with significant morbidity, and perhaps constitutes the commonest cause of chronic dizziness across outpatient neurology settings. Patients present with altered perception of balance control, resulting in measurable changes in balance function, such as stiffening of postural muscles and increased body sway. Observed risk factors include pre-morbid anxiety and neuroticism and increased visual dependence. Following a balance-perturbing insult (such as vestibular dysfunction), patients with PPPD adopt adaptive strategies that become chronically maladaptive and impair longer-term postural behaviour. In this article, we explore the relationship between behavioural postural changes, perceptual abnormalities, and imaging correlates of such dysfunction. We argue that understanding the pathophysiological mechanisms of PPPD necessitates an integrated methodological approach that is able to concurrently measure behaviour, perception, and cortical and subcortical brain function.
C1 [Castro, Patricia; Kaski, Diego] Univ Coll London Hosp, Neuro Otol Dept, London WC1E 6DG, England.
   [Castro, Patricia] Imperial Coll London, Dept Brain Sci, London W6 8RF, England.
   [Castro, Patricia] Univ Chile, Fac Med, Dept Fonoaudiol, Santiago 8380453, Chile.
   [Bancroft, Matthew J.; Kaski, Diego] UCL, Inst Neurol, London WC1N 3BG, England.
   [Arshad, Qadeer] Univ Leicester, Dept Neurosci Psychol & Behav, Leicester LE1 7RH, Leics, England.
C3 University College London Hospitals NHS Foundation Trust; University of London; University College London; Imperial College London; Universidad de Chile; University of London; University College London; University of Leicester
RP Kaski, D (corresponding author), Univ Coll London Hosp, Neuro Otol Dept, London WC1E 6DG, England.; Kaski, D (corresponding author), UCL, Inst Neurol, London WC1N 3BG, England.
EM p.castro-abarca16@imperial.ac.uk; matthew.bancroft.13@ucl.ac.uk; qa15@leicester.ac.uk; d.kaski@ucl.ac.uk
CR Adkin AL, 2018, FRONT NEUROL, V9, P0, DOI 10.3389/fneur.2018.00789
   Aranda-Moreno C, 2016, J VESTIBUL RES-EQUIL, V26, P425, DOI 10.3233/VES-160597
   Arshad Q, 2022, FRONT INTEGR NEUROSC, V15, P0, DOI 10.3389/fnint.2021.806940
   Bigelow RT, 2016, J NEUROL NEUROSUR PS, V87, P367, DOI 10.1136/jnnp-2015-310319
   Brandt T, 1997, NERVENARZT, V68, P848, DOI 10.1007/s001150050205
   Brandt T, 2012, J NEUROL, V259, P182, DOI 10.1007/s00415-011-6124-8
   Brandt Thomas, 1996, NEUROLOGY, V46, P1515
   Britton Z, 2019, FRONT NEUROL, V10, P0, DOI 10.3389/fneur.2019.00063
   BRONSTEIN AM, 1995, J NEUROL NEUROSUR PS, V59, P472, DOI 10.1136/jnnp.59.5.472
   Castro P, 2022, GAIT POSTURE, V94, P1, DOI 10.1016/j.gaitpost.2022.02.015
   Castro P, 2021, FRONT NEUROL, V12, P0, DOI 10.3389/fneur.2021.707840
   Cenciarini M, 2006, J NEUROPHYSIOL, V95, P2733, DOI 10.1152/jn.00856.2004
   Cleworth TW, 2018, GAIT POSTURE, V66, P21, DOI 10.1016/j.gaitpost.2018.08.003
   Coebergh J, 2021, NEUROLOGY, V97, P1070, DOI 10.1212/WNL.0000000000012886
   Cousins S, 2017, ANN CLIN TRANSL NEUR, V4, P340, DOI 10.1002/acn3.386
   Cousins S, 2014, PLOS ONE, V9, P0, DOI 10.1371/journal.pone.0105426
   Critchley HD, 2004, NAT NEUROSCI, V7, P189, DOI 10.1038/nn1176
   Dieterich M, 2016, HAND CLINIC, V139, P447, DOI 10.1016/B978-0-12-801772-2.00037-0
   Dieterich M, 2008, BRAIN, V131, P2538, DOI 10.1093/brain/awn042
   Friston KJ, 2005, PHILOS T R SOC B, V360, P815, DOI 10.1098/rstb.2005.1622
   Furman JM, 2006, J VESTIBUL RES-EQUIL, V16, P209
   GRUSSER OJ, 1990, J PHYSIOL-LONDON, V430, P537
   Heinrichs N, 2007, PSYCHOSOM MED, V69, P700, DOI 10.1097/PSY.0b013e318151a4dd
   Holle D, 2015, PLOS ONE, V10, P0, DOI 10.1371/journal.pone.0142468
   Hoppes CW, 2018, NEUROIMAGE-CLIN, V20, P655, DOI 10.1016/j.nicl.2018.08.034
   Horslen BC, 2018, J PHYSIOL-LONDON, V596, P5251, DOI 10.1113/JP276459
   Ibitoye RT, 2021, CLIN NEUROPHYSIOL, V132, P2751, DOI 10.1016/j.clinph.2021.07.027
   Indovina I, 2021, J CLIN MED, V10, P0, DOI 10.3390/jcm10184274
   JACOB RG, 1993, J PSYCHOPATHOL BEHAV, V15, P299, DOI 10.1007/BF00965035
   Jacob RG, 1989, J ANXIETY DISORD, V3, P117, DOI 10.1016/0887-6185(89)90006-6
   Renaud KJ, 2015, MULTISENS RES, V28, P637, DOI 10.1163/22134808-00002480
   Jiang WW, 2022, FRONT HUM NEUROSCI, V16, P0, DOI 10.3389/fnhum.2022.759103
   Kahane P, 2003, ANN NEUROL, V54, P615, DOI 10.1002/ana.10726
   Klingner CM, 2016, NEUROSCI BIOBEHAV R, V71, P379, DOI 10.1016/j.neubiorev.2016.09.009
   Krafczyk S, 1999, NEUROSCI LETT, V259, P149, DOI 10.1016/S0304-3940(98)00917-3
   Lee JO, 2018, HUM BRAIN MAPP, V39, P3340, DOI 10.1002/hbm.24080
   Li KZ, 2020, NEUROIMAGE-CLIN, V26, P0, DOI 10.1016/j.nicl.2020.102216
   Li KZ, 2020, BRAIN IMAGING BEHAV, V14, P2176, DOI 10.1007/s11682-019-00168-7
   Lopez C, 2012, NEUROSCIENCE, V212, P159, DOI 10.1016/j.neuroscience.2012.03.028
   McCaslin DL, 2022, OTOL NEUROTOL, V43, PE243, DOI 10.1097/MAO.0000000000003393
   Na S, 2019, J NEURAL TRANSM, V126, P123, DOI 10.1007/s00702-018-1948-3
   NASHNER L, 1978, BRAIN RES, V150, P403, DOI 10.1016/0006-8993(78)90291-3
   Nazareth I, 1999, FAM PRACT, V16, P616, DOI 10.1093/fampra/16.6.616
   Nigro S, 2019, BRAIN IMAGING BEHAV, V13, P798, DOI 10.1007/s11682-018-9900-6
   Ödman M, 2008, ACTA OTO-LARYNGOL, V128, P1085, DOI 10.1080/00016480701805455
   Passamonti L, 2018, J VESTIBUL RES-EQUIL, V28, P369, DOI 10.3233/VES-190653
   Popkirov S, 2018, CURR TREAT OPTION NE, V20, P0, DOI 10.1007/s11940-018-0535-0
   Popkirov Stoyan, 2018, PRACT NEUROL, V18, P5, DOI 10.1136/practneurol-2017-001809
   Powell G, 2020, NEUROLOGY, V94, PE1929, DOI 10.1212/WNL.0000000000009373
   Powell G, 2020, J NEUROL, V267, P2260, DOI 10.1007/s00415-020-09817-0
   Riccelli R, 2017, FRONT NEUROL, V8, P0, DOI 10.3389/fneur.2017.00529
   Sang FYP, 2006, J NEUROL NEUROSUR PS, V77, P760, DOI 10.1136/jnnp.2005.075473
   Schniepp R, 2019, J NEUROL, V266, P118, DOI 10.1007/s00415-019-09378-x
   Schröder L, 2021, FRONT NEUROSCI-SWITZ, V15, P0, DOI 10.3389/fnins.2021.685590
   Söhsten E, 2016, J VESTIBUL RES-EQUIL, V26, P319, DOI 10.3233/VES-160583
   Staab JP, 2007, ARCH OTOLARYNGOL, V133, P170, DOI 10.1001/archotol.133.2.170
   Staab JP, 2020, SEMIN NEUROL, V40, P130, DOI 10.1055/s-0039-3402736
   Staab JP, 2017, J VESTIBUL RES-EQUIL, V27, P191, DOI 10.3233/VES-170622
   Trinidade A, 2021, FRONT NEUROL, V11, P0, DOI 10.3389/fneur.2020.601883
   Tschan R, 2011, J NEUROL, V258, P104, DOI 10.1007/s00415-010-5697-y
   Vermehren M, 2020, NEUROSCI LETT, V736, P0, DOI 10.1016/j.neulet.2020.135298
   Whalley MG, 2017, COGN BEHAV PRACT, V24, P72, DOI 10.1016/j.cbpra.2016.03.003
   Wuehr M, 2013, J NEUROL, V260, P1314, DOI 10.1007/s00415-012-6797-7
   Wurthmann S, 2017, J PSYCHOSOM RES, V103, P95, DOI 10.1016/j.jpsychores.2017.10.007
   Yagi C, 2021, OTOL NEUROTOL, V42, PE1618, DOI 10.1097/MAO.0000000000003340
   Zeki S, 2015, FRONT INTEGR NEUROSC, V9, P0, DOI 10.3389/fnint.2015.00021
NR 66
TC 25
Z9 35
U1 5
U2 19
PU MDPI
PI BASEL
PA MDPI AG, Grosspeteranlage 5, CH-4052 BASEL, SWITZERLAND
SN 
EI 2076-3425
J9 BRAIN SCI
JI Brain Sci.
PD JUN 15
PY 2022
VL 12
IS 6
BP 
EP 
DI 10.3390/brainsci12060753
PG 11
WC Neurosciences
SC Neurosciences & Neurology
GA 2K5QP
UT WOS:000816390500001
PM 35741638
DA 2025-12-18
ER

PT J
AU Workman, BS
   Desmond, AL
AF Workman, Brady S.
   Desmond, Alan L.
TI Persistent Postural Perceptual Dizziness Induced by Caloric Testing: A Case Report
SO JOURNAL OF THE AMERICAN ACADEMY OF AUDIOLOGY
LA English
DT Article
DE persistent postural perceptual dizziness; migraine; vestibular migraine; dizziness
AB Background The condition of persistent postural perceptual dizziness (PPPD) is a common chronic vestibular disorder that is thought to be due to a central vestibular maladaptation. The condition is frequently encountered in those with a history of migraine, anxiety, or panic attacks. Many cases of PPPD are preceded by vestibular disorders, with vestibular migraine thought to precede at least 20% of cases. Purpose Those with a history of migraine have been shown to have difficulties with sensory integration, habituation, and intolerance to stimuli. This often leads to discomfort associated with some vestibular test procedures, specifically caloric irrigations. At this time there has been little investigation into any prolonged symptoms associated with undergoing vestibular test procedures in this population. Conclusions We pose a case report of a patient with a history of migraine that developed new-onset PPPD following caloric irrigations.
C1 [Workman, Brady S.; Desmond, Alan L.] Atrium Hlth Wake Forest Baptist, Winston Salem, NC 27157 USA.
RP Workman, BS (corresponding author), Atrium Hlth Wake Forest Baptist, Winston Salem, NC 27157 USA.
EM bsworkma@wakehealth.edu
CR Bednarczuk NF, 2019, BRAIN, V142, P606, DOI 10.1093/brain/awy355
   Foster CA, 2015, J LARYNGOL OTOL, V129, P960, DOI 10.1017/S0022215115002066
   Holle D, 2015, PLOS ONE, V10, P0, DOI 10.1371/journal.pone.0142468
   Kerber KA, 2015, NEUROL CLIN, V33, P565, DOI 10.1016/j.ncl.2015.04.009
   Li ZY, 2022, BRAZ J OTORHINOLAR, V88, PS147, DOI 10.1016/j.bjorl.2021.12.004
   Piker EG, 2015, OTOL NEUROTOL, V36, P1238, DOI 10.1097/MAO.0000000000000793
   Popkirov Stoyan, 2018, PRACT NEUROL, V18, P5, DOI 10.1136/practneurol-2017-001809
   Sarna B, 2021, ANN OTO RHINOL LARYN, V130, P1326, DOI 10.1177/00034894211007233
   Staab JP, 2020, SEMIN NEUROL, V40, P130, DOI 10.1055/s-0039-3402736
   Staab JP, 2017, J VESTIBUL RES-EQUIL, V27, P191, DOI 10.3233/VES-170622
   Vitkovic J, 2008, AUDIOL NEURO-OTOL, V13, P113, DOI 10.1159/000111783
   Waterston J, 2021, FRONT NEUROL, V12, P0, DOI 10.3389/fneur.2021.795516
   Wurthmann S, 2021, EUR J NEUROL, V28, P2357, DOI 10.1111/ene.14889
NR 13
TC 0
Z9 0
U1 0
U2 1
PU THIEME MEDICAL PUBL INC
PI NEW YORK
PA 333 SEVENTH AVE, NEW YORK, NY 10001 USA
SN 1050-0545
EI 2157-3107
J9 J AM ACAD AUDIOL
JI J. Am. Acad. Audiol.
PD OCT 15
PY 2022
VL 33
IS 9-10
BP 474
EP 477
DI 10.1055/a-1957-8398
PG 4
WC Audiology & Speech-Language Pathology; Otorhinolaryngology
SC Audiology & Speech-Language Pathology; Otorhinolaryngology
GA J6G0L
UT WOS:001338017300006
PM 36216343
DA 2025-12-18
ER

PT J
AU Herdman, D
   Norton, S
   Murdin, L
   Frost, K
   Pavlou, M
   Moss-Morris, R
AF Herdman, David
   Norton, Sam
   Murdin, Louisa
   Frost, Kate
   Pavlou, Marousa
   Moss-Morris, Rona
TI The INVEST trial: a randomised feasibility trial of psychologically informed vestibular rehabilitation versus current gold standard physiotherapy for people with Persistent Postural Perceptual Dizziness
SO JOURNAL OF NEUROLOGY
LA English
DT Article
DE Vestibular rehabilitation; PPPD; Cognitive behavioral therapy; Dizziness; Vestibular; Feasibility
ID cognitive-behavioral therapy; follow-up; vertigo; attention; disorder; protocol
AB Background Persistent postural perceptual dizziness (PPPD) is a common and disabling functional neuro-vestibular disorder. We aimed to determine the feasibility and acceptability of conducting a randomised controlled trial of cognitive-behavioural therapy informed vestibular rehabilitation (INVEST intervention) designed for persistent dizziness. Methods A two-armed parallel groups randomised feasibility study of INVEST vs. a time-matched gold standard vestibular rehabilitation (VRT) control. Participants with PPPD were recruited from a specialist vestibular clinic in London, UK. Participants were individually randomised using a minimisation procedure with allocation concealment. Measures of feasibility and clinical outcome were collected and assessed at 4 months. Results Forty adults with PPPD were randomised to six sessions of INVEST (n = 20) or gold standard VRT (n = 20). Overall, 59% of patients screened met the inclusion criteria, of which 80% enrolled. Acceptability of INVEST, as assessed against the theoretical framework of acceptability (TFA), was excellent and 80% adhered to all 6 sessions. There were small to moderate treatment effects in favour of INVEST across all measures, including dizziness handicap, negative illness perceptions, symptom focussing, fear avoidance, and distress (standardised mean difference [SMD](g) = 0.45; SMDg = 0.77; SMDg = 0.56; SMDg = 0.50, respectively). No intervention-related serious adverse events were reported. Conclusions The study results give strong support for the feasibility of a full-scale trial. Both arms had high rates of recruitment, retention, and acceptability. There was promising support of the benefits of integrated cognitive-behavioural therapy-based vestibular rehabilitation compared to gold standard vestibular rehabilitation. The study fulfilled all the a-priori criteria to advance to a full-scale efficacy trial.
C1 [Herdman, David; Norton, Sam; Moss-Morris, Rona] Kings Coll London, Inst Psychiat Psychol & Neurosci, Hlth Psychol, Guys Hosp Campus, London SE1 9RT, England.
   [Herdman, David; Frost, Kate] St Georges Univ Hosp NHS Fdn Trust, London, England.
   [Norton, Sam] Kings Coll London, Fac Life Sci & Med, Ctr Rheumat Dis, London, England.
   [Murdin, Louisa] Guys & St Thomas NHS Fdn Trust, London, England.
   [Murdin, Louisa] UCL, Ear Inst, London, England.
   [Pavlou, Marousa] Kings Coll London, Ctr Human & Appl Physiol Sci, London, England.
C3 University of London; King's College London; University of London; King's College London; Guy's & St Thomas' NHS Foundation Trust; University of London; University College London; University of London; King's College London
RP Moss-Morris, R (corresponding author), Kings Coll London, Inst Psychiat Psychol & Neurosci, Hlth Psychol, Guys Hosp Campus, London SE1 9RT, England.
EM rona.moss-morris@kcl.ac.uk
FU National Institute for Health Research (NIHR) [ICA-CDRF-2015-01-079]; National Institutes of Health Research (NIHR) [ICA-CDRF-2015-01-079] Funding Source: National Institutes of Health Research (NIHR)
CR Andersson G, 2006, BEHAV RES THER, V44, P1265, DOI 10.1016/j.brat.2005.09.008
   Axer H, 2020, BRAIN BEHAV, V10, P0, DOI 10.1002/brb3.1864
   Azzi JL, 2022, J VESTIBUL RES-EQUIL, V32, P285, DOI 10.3233/VES-190749
   Beidel DC, 2001, J ANXIETY DISORD, V15, P121, DOI 10.1016/S0887-6185(00)00046-3
   Best C, 2015, BEHAV NEUROL, V2015, P0, DOI 10.1155/2015/456850
   Broadbent E, 2006, J PSYCHOSOM RES, V60, P631, DOI 10.1016/j.jpsychores.2005.10.020
   Choi JY, 2017, CURR OPIN NEUROL, V30, P98, DOI 10.1097/WCO.0000000000000416
   Dannenbaum E, 2011, J VESTIBUL RES-EQUIL, V21, P153, DOI 10.3233/VES-2011-0412
   Devlin NJ, 2018, HEALTH ECON, V27, P7, DOI 10.1002/hec.3564
   Edelman S, 2012, AM J OTOLARYNG, V33, P395, DOI 10.1016/j.amjoto.2011.10.009
   Franchignoni F, 2010, J REHABIL MED, V42, P323, DOI 10.2340/16501977-0537
   Hall Courtney D, 2006, J NEUROL PHYS THER, V30, P74
   Hall CD, 2016, J NEUROL PHYS THER, V40, P124, DOI 10.1097/NPT.0000000000000120
   Herdman D, 2021, PILOT FEASIBILITY ST, V7, P0, DOI 10.1186/s40814-021-00896-y
   Herdman D, 2020, PSYCHOSOM MED, V82, P787, DOI 10.1097/PSY.0000000000000857
   Herdman D, 2020, J PSYCHOSOM RES, V132, P0, DOI 10.1016/j.jpsychores.2020.109969
   Herdman David, 2022, OTOL NEUROTOL, V43, Pe361, DOI 10.1097/MAO.0000000000003460
   Holmberg J, 2007, J NEUROL, V254, P1189, DOI 10.1007/s00415-007-0499-6
   JACOBSON GP, 1990, ARCH OTOLARYNGOL, V116, P424
   Johansson M, 2001, OTOLARYNG HEAD NECK, V125, P151, DOI 10.1067/mhn.2001.118127
   Kristiansen L, 2019, PILOT FEASIBILITY ST, V5, P0, DOI 10.1186/s40814-019-0452-3
   Kuwabara J, 2020, AM J OTOLARYNG, V41, P0, DOI 10.1016/j.amjoto.2020.102609
   Limburg K, 2019, PSYCHOL PSYCHOTHER-T, V92, P57, DOI 10.1111/papt.12177
   McDonnell MN, 2015, COCHRANE DB SYST REV, V0, P0, DOI DOI 10.1002/14651858.CD005397.pub4
   Nada EH, 2019, ANN OTO RHINOL LARYN, V128, P323, DOI 10.1177/0003489418823017
   Nicholson TR, 2020, J NEUROPSYCH CLIN N, V32, P33, DOI 10.1176/appi.neuropsych.19060128
   Picariello F, 2022, COGNITIVE BEHA UNPUB, V0, P0
   Popkirov S, 2018, CURR TREAT OPTION NE, V20, P0, DOI 10.1007/s11940-018-0535-0
   Schmid DA, 2018, J PSYCHOSOM RES, V105, P21, DOI 10.1016/j.jpsychores.2017.11.020
   Schniepp R, 2014, J NEUROL, V261, P738, DOI 10.1007/s00415-014-7259-1
   Sekhon M, 2017, BMC HEALTH SERV RES, V17, P0, DOI 10.1186/s12913-017-2031-8
   Spitzer RL, 1999, JAMA-J AM MED ASSOC, V282, P1737, DOI 10.1001/jama.282.18.1737
   Spitzer RL, 2006, ARCH INTERN MED, V166, P1092, DOI 10.1001/archinte.166.10.1092
   Staab JP, 2017, J VESTIBUL RES-EQUIL, V27, P191, DOI 10.3233/VES-170622
   Staab JP, 2011, NEUROREHABILITATION, V29, P179, DOI 10.3233/NRE-2011-0693
   Strupp M, 2020, DTSCH ARZTEBL INT, V117, P300, DOI 10.3238/arztebl.2020.0300
   Strupp M, 2017, J VESTIBUL RES-EQUIL, V27, P177, DOI 10.3233/VES-170619
   Teh CSL, 2022, J VESTIBUL RES-EQUIL, V32, P373, DOI 10.3233/VES-210087
   Thompson KJ, 2015, J VESTIBUL RES-EQUIL, V25, P97, DOI 10.3233/VES-150551
   WASSERMAN S, 1988, J EDUC STAT, V13, P75
   Whitney SL, 2020, SEMIN NEUROL, V40, P165, DOI 10.1055/s-0039-3402062
   WILLIAMS A, 1990, HEALTH POLICY, V16, P199
   Wuehr M, 2017, NEUROLOGY, V88, P284, DOI 10.1212/WNL.0000000000003516
   Yardley L, 2001, J ANXIETY DISORD, V15, P107, DOI 10.1016/S0887-6185(00)00045-1
NR 44
TC 34
Z9 43
U1 5
U2 17
PU SPRINGER HEIDELBERG
PI HEIDELBERG
PA TIERGARTENSTRASSE 17, D-69121 HEIDELBERG, GERMANY
SN 0340-5354
EI 1432-1459
J9 J NEUROL
JI J. Neurol.
PD SEP 15
PY 2022
VL 269
IS 9
BP 4753
EP 4763
DI 10.1007/s00415-022-11107-w
EA APR 2022
PG 11
WC Clinical Neurology
SC Neurosciences & Neurology
GA 3Q4FB
UT WOS:000779996500001
PM 35397754
DA 2025-12-18
ER

PT J
AU Yamaguchi, T
   Miwa, T
   Tamura, K
   Inoue, F
   Umezawa, N
   Maetani, T
   Hara, M
   Kanemaru, S
AF Yamaguchi, Tomoya
   Miwa, Toru
   Tamura, Kaoru
   Inoue, Fumiko
   Umezawa, Naomi
   Maetani, Toshiki
   Hara, Masahiko
   Kanemaru, Shin-ichi
TI Temporal virtual reality-guided, dual-task, trunk balance training in a sitting position improves persistent postural-perceptual dizziness: proof of concept
SO JOURNAL OF NEUROENGINEERING AND REHABILITATION
LA English
DT Article
DE Virtual reality; Persistent postural-perceptual dizziness; Rehabilitation
ID sleep quality index; diagnostic-criteria; rehabilitation; therapy; vertigo; stroke; anxiety; version
AB Background: Persistent postural-perceptual dizziness (PPPD) is a newly defined disorder characterized by functional dizziness. Due to its recent discovery, definitive treatment for PPPD has not been established; therefore, this study aimed to assess the effectiveness of virtual reality (VR)-guided, dual-task, trunk balance training for the management of PPPD using the mediVR KAGURA system. Methods: We analyzed data of patients who presented with PPPD from January 1, 2021, to February 28, 2021. The VR group included patients who underwent mediVR KAGURA-guided training for 100 tasks (10 min). Patients with PPPD who received standard treatment and rehabilitation were assigned to the control group. Equilibrium tests were performed at baseline and immediately after mediVR KAGURA-guided training to examine its effectiveness in improving static and dynamic balance. Additionally, clinical questionnaires related to balance disorders were administered at baseline and 1 week after mediVR KAGURA-guided training to examine its effects on balance-related symptoms. The primary outcome was improvements in static and dynamic balance and Niigata PPPD Questionnaire (NPQ) scores. Results: VR-guided training using mediVR KAGURA improved objective outcomes, including static and dynamic postural stability, after a single 10-min training session. Additionally, mediVR KAGURA-guided training improved scores on the Hospital Anxiety and Depression Scale and NPQ 1 week after the 10-min training session. Conclusion: VR-guided training using mediVR KAGURA represents a viable method for managing balancing ability, anxiety, and symptoms in patients with PPPD. Such training provides a safe and cost-effective solution for PPPD management. Further studies are required to evaluate the clinical efficacy of this strategy. Trial registration: Institutional Ethics Committee of Kitano Hospital, approval number: 1911003. Registered 18 December 2019, https://kitano.bvits.com/rinri/publish_document.aspx?ID=426.
C1 [Yamaguchi, Tomoya; Miwa, Toru; Tamura, Kaoru; Inoue, Fumiko; Umezawa, Naomi; Maetani, Toshiki; Kanemaru, Shin-ichi] Kitano Hosp, Tazuke Kofukai Med Res Inst, Dept Otolaryngol Head & Neck Surg, Osaka, Japan.
   [Yamaguchi, Tomoya; Miwa, Toru] Kyoto Univ, Dept Otolaryngol Head & Neck Surg, Kyoto, Japan.
   [Miwa, Toru] Osaka Metropolitan Univ, Dept Otolaryngol, Sch Med, Abeno Ku, 1-4-3 Asahi Machi, Osaka 5458585, Japan.
   [Hara, Masahiko] MediVR Inc, Dept Med Device Dev, Toyonaka, Osaka, Japan.
   [Hara, Masahiko] Shimane Univ, Ctr Community Based Healthcare Res & Educ, Izumo, Shimane, Japan.
C3 Kitano Hospital; Kyoto University; Osaka Metropolitan University; Shimane University
RP Miwa, T (corresponding author), Kitano Hosp, Tazuke Kofukai Med Res Inst, Dept Otolaryngol Head & Neck Surg, Osaka, Japan.; Miwa, T (corresponding author), Kyoto Univ, Dept Otolaryngol Head & Neck Surg, Kyoto, Japan.; Miwa, T (corresponding author), Osaka Metropolitan Univ, Dept Otolaryngol, Sch Med, Abeno Ku, 1-4-3 Asahi Machi, Osaka 5458585, Japan.
EM t-miwa@omu.ac.jp
CR Agmon M, 2011, J GERIATR PHYS THER, V34, P161, DOI 10.1519/JPT.0b013e3182191d98
   Aharoni MMH, 2021, J NEUROENG REHABIL, V18, P0, DOI 10.1186/s12984-021-00852-0
   Baniasadi Tayebeh, 2020, OMAN MED J, V35, Pe125, DOI 10.5001/omj.2020.43
   Best C, 2009, NEUROSCIENCE, V164, P1579, DOI 10.1016/j.neuroscience.2009.09.034
   BUYSSE DJ, 1989, PSYCHIAT RES, V28, P193, DOI 10.1002/smll.202408771
   de Amorim JSC, 2018, ADV RHEUMATOL, V58, P0, DOI 10.1186/s42358-018-0013-0
   COHEN J, 1992, PSYCHOL BULL, V112, P155, DOI 10.1037/0033-2909.112.1.155
   Ribeiro NMD, 2015, TOP STROKE REHABIL, V22, P299, DOI 10.1179/1074935714Z.0000000017
   Doi Y, 2000, PSYCHIAT RES, V97, P165, DOI 10.1016/S0165-1781(00)00232-8
   Dupont WD, 1998, CONTROL CLIN TRIALS, V19, P589, DOI 10.1016/S0197-2456(98)00037-3
   Edelman S, 2012, AM J OTOLARYNG, V33, P395, DOI 10.1016/j.amjoto.2011.10.009
   Eren OE, 2018, J NEUROL, V265, P63, DOI 10.1007/s00415-018-8894-8
   Fordell H, 2016, TOP STROKE REHABIL, V23, P191, DOI 10.1080/10749357.2016.1138670
   Fujimoto C, 2009, CLIN NEUROPHYSIOL, V120, P1408, DOI 10.1016/j.clinph.2009.05.002
   GRAYBIEL A, 1968, AEROSPACE MED, V39, P453
   Hara Masahiko, 2018, PROG REHABIL MED, V3, P20180016, DOI 10.2490/prm.20180016
   Hatta H, 1998, J PSYCHOSOM MED, V38, P309
   Held JP, 2018, EUR J PHYS REHAB MED, V54, P545, DOI 10.23736/S1973-9087.17.04802-X
   Holmberg J, 2006, J NEUROL, V253, P500, DOI 10.1007/s00415-005-0050-6
   Huppert D, 2005, J NEUROL, V252, P564, DOI 10.1007/s00415-005-0699-x
   Ikezono T, 2017, EQUILIB RES, V76, P233, DOI 10.3757/JSER.76.233
   Indovina I, 2015, FRONT BEHAV NEUROSCI, V9, P0, DOI 10.3389/fnbeh.2015.00334
   JACOBSON GP, 1990, ARCH OTOLARYNGOL, V116, P424
   Kanako M, 2004, EQUILIBRIUM RES, V63, P555, DOI 10.3757/JSER.63.555
   Komatsuzaki A, 1995, EQUILIB RES, V54, P29, DOI 10.3757/JSER.54.SUPPL-11_29
   Lange BS, 2010, PHYS MED REH CLIN N, V21, P339, DOI 10.1016/j.pmr.2009.12.007
   Laver KE, 2018, STROKE, V49, PE160, DOI 10.1161/STROKEAHA.117.020275
   Lee JO, 2018, HUM BRAIN MAPP, V39, P3340, DOI 10.1002/hbm.24080
   Lotan M, 2009, RES DEV DISABIL, V30, P229, DOI 10.1016/j.ridd.2008.03.005
   Massetti T, 2018, J CENT NERV SYST DIS, V10, P0, DOI 10.1177/1179573518813541
   Miwa T, 2020, EQUILIBRIUM RESEARCH, V79, P80, DOI 10.3757/jser.79.80
   Miwa T, 2021, J INT ADV OTOL, V17, P255, DOI 10.5152/iao.2021.9128
   Nada EH, 2019, ANN OTO RHINOL LARYN, V128, P323, DOI 10.1177/0003489418823017
   OKUNI MASAHIKO, 1963, JAPANESE CIRC JOUR, V27, P200
   Omon Kyohei, 2019, PROG REHABIL MED, V4, P20190011, DOI 10.2490/prm.20190011
   Palm U, 2019, EUR ARCH PSY CLIN N, V269, P269, DOI 10.1007/s00406-018-0894-2
   Popkirov S, 2018, CURR TREAT OPTION NE, V20, P0, DOI 10.1007/s11940-018-0535-0
   Riccelli R, 2017, FRONT NEUROL, V8, P0, DOI 10.3389/fneur.2017.00529
   Simkins M, 2016, INT J INTELL COMPUT, V9, P83, DOI 10.1108/IJICC-09-2014-0041
   Söhsten E, 2016, J VESTIBUL RES-EQUIL, V26, P319, DOI 10.3233/VES-160583
   Staab JP, 2017, J VESTIBUL RES-EQUIL, V27, P191, DOI 10.3233/VES-170622
   Staab JP, 2014, J PSYCHOSOM RES, V76, P80, DOI 10.1016/j.jpsychores.2013.11.008
   Staab Jeffrey P, 2012, CONTINUUM (MINNEAP MINN), V18, P1118, DOI 10.1212/01.CON.0000421622.56525.58
   Staab JP, 2005, ARCH OTOLARYNGOL, V131, P675, DOI 10.1001/archotol.131.8.675
   Steinisch M, 2013, IEEE T NEUR SYS REH, V21, P849, DOI 10.1109/TNSRE.2013.2267851
   Takimoto K, 2021, BMJ CASE REP, V14, P0, DOI 10.1136/bcr-2021-242287
   Tanaka H, 2009, PEDIATR INT, V51, P169, DOI 10.1111/j.1442-200X.2008.02783.x
   Tieri G, 2018, EXPERT REV MED DEVIC, V15, P107, DOI 10.1080/17434440.2018.1425613
   Tjernström F, 2015, GAIT POSTURE, V42, P27, DOI 10.1016/j.gaitpost.2014.12.007
   Tripette J, 2017, PEERJ, V5, P0, DOI 10.7717/peerj.3600
   Trombetta M, 2017, COMPUT METH PROG BIO, V151, P15, DOI 10.1016/j.cmpb.2017.08.008
   Tschan R, 2012, PSYCHOTHER PSYCH MED, V62, P111, DOI 10.1055/s-0032-1304575
   Yagi C, 2019, OTOL NEUROTOL, V40, PE747, DOI 10.1097/MAO.0000000000002325
   Yardley L, 2012, BMJ-BRIT MED J, V344, P0, DOI 10.1136/bmj.e2237
   Yasuda T, 2012, EQUILIB RES, V71, P61, DOI 10.3757/JSER.71.61
   Yasuda T, 2013, EQUILIB RES, V72, P163, DOI 10.3757/JSER.72.163
   Yasuda T, 2016, EQUILIBRIUM RESEARCH, V75, P22, DOI 10.3757/jser.75.22
   ZIGMOND AS, 1983, ACTA PSYCHIAT SCAND, V67, P361, DOI 10.1111/j.1600-0447.1983.tb09716.x
NR 58
TC 15
Z9 20
U1 4
U2 19
PU BMC
PI LONDON
PA CAMPUS, 4 CRINAN ST, LONDON N1 9XW, ENGLAND
SN 
EI 1743-0003
J9 J NEUROENG REHABIL
JI J. NeuroEng. Rehabil.
PD AUG 20
PY 2022
VL 19
IS 1
BP 
EP 
DI 10.1186/s12984-022-01068-6
PG 10
WC Engineering, Biomedical; Neurosciences; Rehabilitation
SC Engineering; Neurosciences & Neurology; Rehabilitation
GA 3X8HO
UT WOS:000843275900001
PM 35987778
DA 2025-12-18
ER

PT J
AU Viola, P
   Marcianò, G
   Casarella, A
   Pisani, D
   Astorina, A
   Scarpa, A
   Siccardi, E
   Basile, E
   De Sarro, G
   Gallelli, L
   Chiarella, G
AF Viola, Pasquale
   Marciano, Gianmarco
   Casarella, Alessandro
   Pisani, Davide
   Astorina, Alessia
   Scarpa, Alfonso
   Siccardi, Elena
   Basile, Emanuele
   De Sarro, Giovambattista
   Gallelli, Luca
   Chiarella, Giuseppe
TI The Pharmacological Treatment of Pediatric Vertigo
SO CHILDREN-BASEL
LA English
DT Review
DE children; vertigo; drugs; pediatric; dizziness; vestibular; balance
ID paroxysmal positional vertigo; adolescents clinical-features; postural-perceptual dizziness; menieres-disease; motion sickness; double-blind; vestibular migraine; transdermal scopolamine; receptor antagonists; tryptophan depletion
AB Vertigo in children is a challenging topic. The lack of dedicated trials, guidelines and papers causes inhomogeneity in the treatment of vertigo in children. Meniere's disease, migraine equivalents, vestibular neuritis, paroxysmal positional benign vertigo (BPPV), persistent postural-perceptual dizziness (PPPD) and motion sickness may affect children with various degrees of incidence and clinical severity compared to adults. Several drugs are proposed for the management of these conditions, even if their use is subordinated to the child's age. In this review, we summarize the existing evidence related to the use of drugs for this clinical condition in children as a start point for new trials, stating the urgent need for international guidelines.
C1 [Viola, Pasquale; Pisani, Davide; Astorina, Alessia; Chiarella, Giuseppe] Magna Graecia Univ Catanzaro, Unit Audiol, Reg Ctr Cochlear Implants & ENT Dis, Dept Expt & Clin Med, I-88100 Catanzaro, Italy.
   [Marciano, Gianmarco; Casarella, Alessandro; Basile, Emanuele; De Sarro, Giovambattista; Gallelli, Luca] Univ Catanzaro, Mater Domini Hosp, Sch Med, Clin Pharmacol & Pharmacovigilance Unit,Dept Hlth, I-88100 Catanzaro, Italy.
   [Scarpa, Alfonso] Univ Salerno, Dept Med & Surg, I-84081 Baronissi, Italy.
   [Siccardi, Elena] Maria Vittoria Hosp, ENT Unit, I-10144 Turin, Italy.
   [De Sarro, Giovambattista; Gallelli, Luca] Magna Graecia Univ Catanzaro, Dept Hlth Sci, Res Ctr FAS UMG, I-88100 Catanzaro, Italy.
   [Gallelli, Luca] Magna Graecia Univ Catanzaro, Dept Hlth Sci, Medifarmagen SRL, I-88100 Catanzaro, Italy.
C3 Magna Graecia University of Catanzaro; Magna Graecia University of Catanzaro; University of Salerno; Maria Vittoria Hospital; Magna Graecia University of Catanzaro; Magna Graecia University of Catanzaro
RP Chiarella, G (corresponding author), Magna Graecia Univ Catanzaro, Unit Audiol, Reg Ctr Cochlear Implants & ENT Dis, Dept Expt & Clin Med, I-88100 Catanzaro, Italy.
EM pasqualeviola@unicz.it; gianmarco.marciano@libero.it; al.cas1993@gmail.com; davidepisani@gmail.com; alessiaastorina7@gmail.com; alfonsoscarpa@yahoo.it; elenasiccardi@yahoo.it; emanuele.basile1082@virgilio.it; desarro@unicz.it; gallelli@unicz.it; chiarella@unicz.it
CR ABUARAFEH I, 1995, CEPHALALGIA, V15, P22, DOI 10.1046/j.1468-2982.1995.1501022.x
   Ahonen K, 2006, NEUROLOGY, V67, P1135, DOI 10.1212/01.wnl.0000238179.79888.44
   AIFA, 2017, RIASS CAR PROD CARV, V0, P0
   AIFA, 2016, GIL RIASS CAR PROD, V0, P0
   AIFA, 2018, RIASS CAR PROD CINN, V0, P0
   AIFA, 2019, RIASS CAR PROD ALD, V0, P0
   AIFA, 2017, FLUX, V0, P1
   AIFA, 2021, RIASS CAR PROD DIM, V0, P0
   AIFA, 2021, AG IT FARM RIASS CAR, V0, P0
   Akagi H, 2001, INT J PEDIATR OTORHI, V61, P259, DOI 10.1016/S0165-5876(01)00576-6
   Alyono JC, 2018, OTOLARYNG CLIN N AM, V51, P725, DOI 10.1016/j.otc.2018.03.003
   Amanat M, 2020, CEPHALALGIA, V40, P665, DOI 10.1177/0333102419888485
   [Anonymous], 2012, LIVERTOX: CLINICAL AND RESEARCH INFORMATION ON DRUG-INDUCED LIVER INJURY, V0, P0
   Ashrafi MR, 2014, PEDIATR NEUROL, V51, P503, DOI 10.1016/j.pediatrneurol.2014.05.031
   Ashrafi MR, 2005, EUR J PAEDIATR NEURO, V9, P333, DOI 10.1016/j.ejpn.2005.05.004
   Babu S, 2019, DIAGNOSIS AND TREATMENT OF VESTIBULAR DISORDERS, V0, P0, DOI DOI 10.1007/978-3-319-97858-1
   Baloh RW, 2003, NEW ENGL J MED, V348, P1027, DOI 10.1056/NEJMcp021154
   Balzanelli C, 2021, AUDIOL RES, V11, P47, DOI 10.3390/audiolres11010006
   BASSER LS, 1964, BRAIN, V87, P141, DOI 10.1093/brain/87.1.141
   Basura GJ, 2020, OTOLARYNG HEAD NECK, V162, P0, DOI 10.1177/0194599820909438
   Batuecas-Caletrio A, 2013, EUR J PAEDIATR NEURO, V17, P397, DOI 10.1016/j.ejpn.2013.01.006
   Bhattacharyya N, 2017, OTOLARYNG HEAD NECK, V156, PS1, DOI 10.1177/0194599816689667
   Bidabadi Elham, 2010, PAEDIATR DRUGS, V12, P269, DOI 10.2165/11316270-000000000-00000
   Bisdorff A, 2009, J VESTIBUL RES-EQUIL, V19, P1, DOI 10.3233/VES-2009-0343
   Bisdorff Alexandre R, 2011, THER ADV NEUROL DISORD, V4, P183, DOI 10.1177/1756285611401647
   Blowey DL, 2016, PEDIATR NEPHROL, V31, P2223, DOI 10.1007/s00467-016-3334-4
   Boussageon R, 2017, EXERCER, V133, P216
   Brandt T, 2017, NAT REV NEUROL, V13, P352, DOI 10.1038/nrneurol.2017.58
   Brantberg K, 2012, ACTA OTO-LARYNGOL, V132, P505, DOI 10.3109/00016489.2011.643240
   Brodsky J, 2018, EUR J PAEDIATR NEURO, V22, P667, DOI 10.1016/j.ejpn.2018.03.008
   Brodsky JR, 2018, OTOL NEUROTOL, V39, P344, DOI 10.1097/MAO.0000000000001673
   Brodsky JR, 2016, INT J PEDIATR OTORHI, V83, P104, DOI 10.1016/j.ijporl.2016.01.027
   Brodsky JR, 2016, EUR J PAEDIATR NEURO, V20, P85, DOI 10.1016/j.ejpn.2015.09.011
   Casani AP, 2019, CLIN PHARMACOL-ADV A, V11, P117, DOI 10.2147/CPAA.S210763
   Chen ZP, 2019, J NEUROSCI, V39, P420, DOI 10.1523/JNEUROSCI.1350-18.2018
   Chiarella G, 2017, J EAR NOSE THROAT DISORD, V2, P1027
   Choi HG, 2020, INT J PEDIATR OTORHI, V132, P0, DOI 10.1016/j.ijporl.2020.110008
   Choung YH, 2006, J LARYNGOL OTOL, V120, P343, DOI 10.1017/S0022215106000569
   Church MK, 2014, CHEM IMMUNOL ALLERGY, V100, P302, DOI 10.1159/000359963
   COHEN B, 1972, ARCH NEUROL-CHICAGO, V27, P129, DOI 10.1001/archneur.1972.00490140033006
   De Luca P, 2021, AM J OTOLARYNG, V42, P0, DOI 10.1016/j.amjoto.2021.102939
   del Farmaco-AIFA AI, 2016, AIFA-RICERCA FARMACO, V0, P0
   Devaraja K, 2018, INT J PEDIATR OTORHI, V111, P32, DOI 10.1016/j.ijporl.2018.05.028
   Dicato M A, 1992, EUR J ANAESTHESIOL SUPPL, V6, P19
   Dieterich M, 2016, J NEUROL, V263, PS82, DOI 10.1007/s00415-015-7905-2
   Drummond PD, 2006, CEPHALALGIA, V26, P1225, DOI 10.1111/j.1468-2982.2006.01212.x
   Drummond PD, 2005, NEUROLOGY, V65, P620, DOI 10.1212/01.wnl.0000172339.15577.a6
   EMA, 2021, MYRELEZ 60 MG, V0, P0, DOI 10.1017/s0167676800003524
   Esposito M, 2015, J MED FOOD, V18, P916, DOI 10.1089/jmf.2014.0113
   Evers S, 2006, NEUROLOGY, V67, P497, DOI 10.1212/01.wnl.0000231138.18629.d5
   Fancello V, 2021, CHILDREN-BASEL, V8, P0, DOI 10.3390/children8111025
   Faria V, 2014, J PEDIATR-US, V165, P659, DOI 10.1016/j.jpeds.2014.06.040
   Fay JL, 2016, PEDIATR PHYS THER, V28, P355, DOI 10.1097/PEP.0000000000000249
   FDA, 2007, CYPR HYDR LEAFL CYPR, V0, P0
   Fick DM, 2019, J AM GERIATR SOC, V67, P674, DOI 10.1111/jgs.15767
   FILIPO R, 1985, J LARYNGOL OTOL, V99, P193, DOI 10.1017/S0022215100096523
   Fisher LM, 2012, OTOL NEUROTOL, V33, P1685, DOI 10.1097/MAO.0b013e31826dba83
   Fishman JM, 2011, COCHRANE DB SYST REV, V0, P0, DOI DOI 10.1002/14651858.CD008607.pub2
   Gioacchini FM, 2014, INT J PEDIATR OTORHI, V78, P718, DOI 10.1016/j.ijporl.2014.02.009
   Golding JF, 2015, CURR OPIN NEUROL, V28, P83, DOI 10.1097/WCO.0000000000000163
   Gordon CR, 1999, CNS DRUGS, V12, P369, DOI 10.2165/00023210-199912050-00004
   HAMILL MB, 1983, ANN OPHTHALMOL, V15, P1011
   Haress NG, 2015, CINNARIZINE COMPREHE, V40, P0
   HARGREAVES J, 1982, PRACTITIONER, V226, P160
   HAUSLER R, 1987, AM J OTOLARYNG, V8, P187, DOI 10.1016/S0196-0709(87)80001-7
   Henriques IF, 2014, EUR J PEDIATR, V173, P1473, DOI 10.1007/s00431-014-2351-1
   Hershey AD, 2007, HEADACHE, V47, P73, DOI 10.1111/j.1526-4610.2007.00652.x
   Ho TW, 2012, CEPHALALGIA, V32, P750, DOI 10.1177/0333102412451358
   HOLMES B, 1984, DRUGS, V27, P6, DOI 10.2165/00003495-198427010-00002
   Huang WD, 2004, MOL ENDOCRINOL, V18, P2402, DOI 10.1210/me.2004-0046
   Humbert X, 2020, J AM ACAD DERMATOL, V82, PE25, DOI 10.1016/j.jaad.2019.08.086
   Huppert D, 2013, J NEUROL, V260, P597, DOI 10.1007/s00415-012-6685-1
   Jahn K, 2011, NEUROPEDIATRICS, V42, P129, DOI 10.1055/s-0031-1283158
   Jahn K, 2016, VERTIGO DIZZINESS CH, VVolume 137, P0
   Janiaud P, 2017, PEDIATR RES, V81, P11, DOI 10.1038/pr.2016.181
   Kacperski J, 2015, PEDIATR DRUGS, V17, P217, DOI 10.1007/s40272-015-0125-5
   KITAHARA M, 1982, ORL-J OTO-RHIN-LARYN, V44, P232, DOI 10.1159/000275597
   Koplin-Baucum S, 2005, DIMENS CRIT CARE NUR, V24, P120, DOI 10.1097/00003465-200505000-00004
   Lainscak M, 2015, INT J CARDIOL, V200, P25, DOI 10.1016/j.ijcard.2015.05.127
   Langhagen T, 2016, CURR PAIN HEADACHE R, V20, P0, DOI 10.1007/s11916-016-0600-x
   Laurence Brunton RHD, 2018, GOODMAN GILLMANS PHA, V0, P0
   Lauter JL, 1999, PERCEPT MOTOR SKILL, V88, P707, DOI 10.2466/PMS.88.3.707-732
   LEE JA, 1986, AVIAT SPACE ENVIR MD, V57, P45
   Lee SH, 2018, OTOL NEUROTOL, V39, PE45, DOI 10.1097/MAO.0000000000001628
   Lempert T, 2012, J VESTIBUL RES-EQUIL, V22, P167, DOI 10.3233/VES-2012-0453
   Leung Alexander Kc, 2019, DRUGS CONTEXT, V8, P0, DOI 10.7573/dic.2019-9-4
   Li CM, 2016, J PEDIATR-US, V171, P240, DOI 10.1016/j.jpeds.2015.12.002
   Linder SL, 2008, HEADACHE, V48, P1326, DOI 10.1111/j.1526-4610.2008.01138.x
   Lipson S, 2020, EUR J PAEDIATR NEURO, V28, P176, DOI 10.1016/j.ejpn.2020.06.010
   MACNAIR AL, 1983, CURR MED RES OPIN, V8, P451, DOI 10.1185/03007998309109781
   MEYERHOFF WL, 1978, LARYNGOSCOPE, V88, P1504
   Montazerlotfelahi H, 2019, CEPHALALGIA, V39, P1509, DOI 10.1177/0333102419851814
   Mora E, 2005, P SOCIET ITALIANA OT, V0, P333
   National Institutes of Health, 2017, EUR SPINE J, V0, P0, DOI DOI 10.1007/s00586-009-1180-9
   National Institutes of Health Meclizine-Label, 2020, US, V0, P0
   National Institutes of Health Meclizine-Label, 2017, US, V0, P0
   Neuhauser H, 2004, CEPHALALGIA, V24, P83, DOI 10.1111/j.1468-2982.2004.00662.x
   Neuhauser HK, 2009, SEMIN NEUROL, V29, P473, DOI 10.1055/s-0029-1241043
   OReilly RC, 2010, OTOL NEUROTOL, V31, P1441, DOI 10.1097/MAO.0b013e3181f20673
   Olesen J, 2018, THE INTERNATIONAL CLASSIFICATION OF HEADACHE DISORDERS, V38, P211
   Oskoui M, 2019, NEUROLOGY, V93, P500, DOI 10.1212/WNL.0000000000008105
   Page CB, 2009, QJM-INT J MED, V102, P123, DOI 10.1093/qjmed/hcn153
   Pakalnis A, 2007, HEADACHE, V47, P427, DOI 10.1111/j.1526-4610.2007.00728.x
   Patel P, 2019, EXPERT OPIN DRUG SAF, V18, P97, DOI 10.1080/14740338.2019.1568988
   Pergolizzi JV, 2012, J CLIN ANESTH, V24, P334, DOI 10.1016/j.jclinane.2011.07.019
   PINGREE BJW, 1994, AVIAT SPACE ENVIR MD, V65, P597
   Plescia F, 2021, INT J ENV RES PUB HE, V18, P0, DOI 10.3390/ijerph18094787
   Radtke A, 2011, CEPHALALGIA, V31, P906, DOI 10.1177/0333102411405228
   Ramamoorthy S, 2016, RHEUM DIS CLIN N AM, V42, P15, DOI 10.1016/j.rdc.2015.08.002
   REASON JT, 1978, J ROY SOC MED, V71, P819, DOI 10.1177/014107687807101109
   Reimer K, 2020, CLIN J SPORT MED, V30, P412, DOI 10.1097/JSM.0000000000000617
   Reynolds PM, 2014, PHARMACOTHERAPY, V34, P617, DOI 10.1002/phar.1396
   Rheims S, 2008, PLOS MED, V5, P1223, DOI 10.1371/journal.pmed.0050166
   Scarpa A, 2020, TRANSL MED UNISA, V23, P48, DOI 10.37825/2239-9747.1009
   Scarpa A, 2020, EUR ARCH OTO-RHINO-L, V277, P77, DOI 10.1007/s00405-019-05682-4
   Scarpa A, 2019, AM J OTOLARYNG, V40, P0, DOI 10.1016/j.amjoto.2019.102289
   Scheen AJ, 2018, CURR DIABETES REP, V18, P0, DOI 10.1007/s11892-018-0976-6
   Setness P, 2004, POSTGRAD MED, V116, P64
   Sharma A, 2003, CURR DRUG METAB, V4, P105, DOI 10.2174/1389200033489523
   Shinohara M, 2019, INT J MOL SCI, V20, P0, DOI 10.3390/ijms20061488
   Shupak A, 2006, AVIAT SPACE ENVIR MD, V77, P1213
   Solmi M, 2020, WORLD PSYCHIATRY, V19, P214, DOI 10.1002/wps.20765
   SORGE F, 1988, CEPHALALGIA, V8, P1, DOI 10.1046/j.1468-2982.1988.0801001.x
   Spinks A, 2011, COCHRANE DB SYST REV, V0, P0, DOI DOI 10.1002/14651858.CD002851.pub4
   Staab JP, 2017, J VESTIBUL RES-EQUIL, V27, P191, DOI 10.3233/VES-170622
   Starke PR, 2005, NEW ENGL J MED, V352, P2653, DOI 10.1056/NEJM200506233522522
   Strupp M, 2004, NEW ENGL J MED, V351, P354, DOI 10.1056/NEJMoa033280
   Strupp M, 2009, SEMIN NEUROL, V29, P509, DOI 10.1055/s-0029-1241040
   Taghdiri F, 2014, SPRINGERPLUS, V3, P0, DOI 10.1186/2193-1801-3-231
   TODD PA, 1989, DRUGS, V38, P481, DOI 10.2165/00003495-198938040-00002
   van de Berg R, 2021, J VESTIBUL RES-EQUIL, V31, P0, DOI 10.3233/VES-200003
   Verhamme KMC, 2008, DRUG SAFETY, V31, P373, DOI 10.2165/00002018-200831050-00002
   Viola P, 2020, AM J OTOLARYNG, V41, P0, DOI 10.1016/j.amjoto.2020.102673
   Wang A, 2021, OTOL NEUROTOL, V42, PE1093, DOI 10.1097/MAO.0000000000003212
   Wang C, 2018, INT J PEDIATR OTORHI, V105, P16, DOI 10.1016/j.ijporl.2017.11.029
   Weerts AP, 2014, J PSYCHOPHARMACOL, V28, P655, DOI 10.1177/0269881113516201
   Wibble T, 2020, BRIT J CLIN PHARMACO, V86, P1510, DOI 10.1111/bcp.14257
   Wiener-Vacher SR, 2008, INT J AUDIOL, V47, P578, DOI 10.1080/14992020802334358
   Winner P, 2016, HEADACHE, V56, P1107, DOI 10.1111/head.12859
   Winner P, 2013, CURR PAIN HEADACHE R, V17, P0, DOI 10.1007/s11916-013-0339-6
   Wipperman J, 2014, PRIMARY CARE, V41, P115, DOI 10.1016/j.pop.2013.10.004
   Wolf C, 1996, ARCH PHARM, V329, P87, DOI 10.1002/ardp.19963290206
   YAMAZAKI T, 1991, ACTA OTO-LARYNGOL, V0, P613
   Yan T, 2020, J AM ACAD AUDIOL, V31, P629, DOI 10.1055/s-0040-1717067
   Yayla EM, 2015, NIGER J CLIN PRACT, V18, P18, DOI 10.4103/1119-3077.146969
   Zhang XC, 2017, J EMERG MED, V53, P520, DOI 10.1016/j.jemermed.2017.05.003
   Zheng W, 2019, J PSYCHIATR RES, V113, P27, DOI 10.1016/j.jpsychires.2019.02.024
NR 158
TC 3
Z9 6
U1 0
U2 7
PU MDPI
PI BASEL
PA MDPI AG, Grosspeteranlage 5, CH-4052 BASEL, SWITZERLAND
SN 
EI 2227-9067
J9 CHILDREN-BASEL
JI Children-Basel
PD MAY 15
PY 2022
VL 9
IS 5
BP 
EP 
DI 10.3390/children9050584
PG 16
WC Pediatrics
SC Pediatrics
GA 1R8PW
UT WOS:000803626900001
PM 35626761
DA 2025-12-18
ER

PT J
AU Li, L
   He, SB
   Liu, HP
   Pan, ML
   Dai, FY
AF Li, Ling
   He, Songbin
   Liu, Haipeng
   Pan, Meilun
   Dai, Fangyu
TI Potential risk factors of persistent postural-perceptual dizziness: a pilot study
SO JOURNAL OF NEUROLOGY
LA English
DT Article
DE Persistent posture-perceptual dizziness; Vestibular system dysfunction; Potential risk factor; Clinico-radiological characteristics; Binary logistic regression analysis
ID white-matter hyperintensity; small-vessel disease; blood-pressure; brain-function; lacunar; stroke; progression; dysfunction; severity; atrophy
AB Background Persistent postural-perceptual dizziness (PPPD) unifies the main characteristics of chronic subjective dizziness, visual vertigo and related diseases, which is a common chronic disease in neurology. At present, the pathology of PPPD is not fully understood. Objective In this single-center retrospective case series review, we aim to investigate the potential risk factors of PPPD. Methods Eighty inpatients diagnosed with PPPD were recruited with 81 apparently healthy controls. Patient-specific clinico-radiological data were collected from both groups. Conditions of hypertension, diabetes, smoking, and drinking were derived from medical history. Blood test results were recorded including total cholesterol, triglyceride, high-density lipoprotein cholesterol, low-density lipoprotein cholesterol, fibrinogen, vitamin B12, folic acid, total cholesterol, triglyceride, and folate level. The subjects were examined by carotid artery CTA and cranial MRI, and the imaging findings of carotid atherosclerosis (CAS), white matter hyperintensities (WMHs) and lacunar infarction (LI) were recorded. Binary logistic regression analysis was used to investigate the difference between the case and control groups. Significance was defined as p value less than 0.05. Results The prevalence rate of hypertension in the case group was significantly higher than that in the control group, and the detection rates of CAS, WMHs, and LI in the case group were significantly higher than those in the control group (p < 0.05 for all). Conclusion Hypertension, CAS, WMHs, and LI are associated with PPPD, which may be potential risk factors for its development.
C1 [Li, Ling; He, Songbin; Dai, Fangyu] Wenzhou Med Univ, Zhoushan Hosp, Dept Neurol, Zhoushan 316000, Zhejiang, Peoples R China.
   [Liu, Haipeng] Coventry Univ, Res Ctr Intelligent Healthcare, Coventry CV1 5FB, W Midlands, England.
   [Pan, Meilun] Naval Hosp Eastern Theater, Zhoushan 316000, Zhejiang, Peoples R China.
C3 Wenzhou Medical University; Coventry University
RP Dai, FY (corresponding author), Wenzhou Med Univ, Zhoushan Hosp, Dept Neurol, Zhoushan 316000, Zhejiang, Peoples R China.; Liu, HP (corresponding author), Coventry Univ, Res Ctr Intelligent Healthcare, Coventry CV1 5FB, W Midlands, England.
EM haipeng.liu@coventry.ac.uk; diligentdfy@hotmail.com
FU Medical Health Science and Technology Project of Zhejiang Provincial Health Commission and Planned Projects of Bureau of Science and Technology of Zhoushan [2020ZH065, 2020C31048]
CR Ahmad H, 2015, J NEUROL SCI, V358, P428, DOI 10.1016/j.jns.2015.09.006
   Ammirati E, 2020, IJC HEART VASC, V30, P0, DOI 10.1016/j.ijcha.2020.100619
   Cao ZT, 2022, J NEUROL, V269, P1225, DOI 10.1007/s00415-021-10558-x
   Capone C, 2011, AM J PHYSIOL-HEART C, V300, PH397, DOI 10.1152/ajpheart.00679.2010
   Cerchiai N, 2017, FRONT NEUROL, V8, P0, DOI 10.3389/fneur.2017.00241
   Cheng HL, 2012, STROKE, V43, P2567, DOI 10.1161/STROKEAHA.111.645614
   Cui LP, 2019, J VESTIBUL RES-EQUIL, V29, P131, DOI 10.3233/VES-190669
   Dieterich M, 2017, CURR OPIN NEUROL, V30, P107, DOI 10.1097/WCO.0000000000000417
   Erdélyi-Bótor S, 2015, HEADACHE, V55, P55, DOI 10.1111/head.12459
   Farrall AJ, 2009, NEUROBIOL AGING, V30, P337, DOI 10.1016/j.neurobiolaging.2007.07.015
   Habs M, 2020, J NEUROL, V267, P212, DOI 10.1007/s00415-020-10150-9
   Han HL, 2019, NEUROIMAGE, V188, P302, DOI 10.1016/j.neuroimage.2018.12.021
   Highstein SM, 2012, ANAT REC, V295, P2000, DOI 10.1002/ar.22582
   Imaizumi T, 2015, J STROKE CEREBROVASC, V24, P2154, DOI 10.1016/j.jstrokecerebrovasdis.2015.05.023
   Indovina I, 2019, FRONT NEUROL, V10, P0, DOI 10.3389/fneur.2019.00874
   Ishizuka K, 2020, INTERNAL MED, V59, P2857, DOI 10.2169/internalmedicine.5172-20
   Jennings JR, 2009, NEUROIMAGE, V47, P914, DOI 10.1016/j.neuroimage.2009.04.072
   Kessler RM, 2003, NEUROBIOL AGING, V24, PS21, DOI 10.1016/S0197-4580(03)00047-2
   Kim JT, 2011, J NEUROL SCI, V308, P57, DOI 10.1016/j.jns.2011.06.013
   Kloppenborg RP, 2012, NEUROLOGY, V79, P2029, DOI 10.1212/WNL.0b013e3182749f02
   Knottnerus ILH, 2009, CEREBROVASC DIS, V27, P519, DOI 10.1159/000212672
   Li KZ, 2020, NEUROIMAGE-CLIN, V26, P0, DOI 10.1016/j.nicl.2020.102216
   Li KZ, 2020, BRAIN IMAGING BEHAV, V14, P2176, DOI 10.1007/s11682-019-00168-7
   Lin CJ, 2016, AM J NEURORADIOL, V37, P1889, DOI 10.3174/ajnr.A4798
   Lin CN, 2014, PLOS ONE, V9, P0, DOI 10.1371/journal.pone.0085354
   McArthur C, 2011, CLIN RADIOL, V66, P651, DOI 10.1016/j.crad.2010.12.015
   Meurs M, 2015, NEUROIMAGE-CLIN, V8, P79, DOI 10.1016/j.nicl.2015.03.020
   Bittar RSM, 2015, BRAZ J OTORHINOLAR, V81, P276, DOI 10.1016/j.bjorl.2014.08.012
   Motta JME, 2021, J CLIN HYPERTENS, V23, P888, DOI 10.1111/jch.14190
   Muller M, 2011, ANN NEUROL, V70, P237, DOI 10.1002/ana.22392
   Na S, 2019, J NEURAL TRANSM, V126, P123, DOI 10.1007/s00702-018-1948-3
   Passamonti L, 2018, J VESTIBUL RES-EQUIL, V28, P369, DOI 10.3233/VES-190653
   Pollak L, 2015, BRAIN BEHAV, V5, P0, DOI 10.1002/brb3.402
   Popkirov Stoyan, 2018, PRACT NEUROL, V18, P5, DOI 10.1136/practneurol-2017-001809
   Powell G, 2020, J NEUROL, V267, P2260, DOI 10.1007/s00415-020-09817-0
   Riccelli R, 2017, FRONT NEUROL, V8, P0, DOI 10.3389/fneur.2017.00529
   Schmahmann JD, 2008, CORTEX, V44, P1037, DOI 10.1016/j.cortex.2008.04.004
   Seemungal Barry M, 2018, PRACT NEUROL, V18, P3, DOI 10.1136/practneurol-2017-001817
   Seiller I, 2021, J HYPERTENS, V39, P979, DOI 10.1097/HJH.0000000000002709
   Staab JP, 2017, J VESTIBUL RES-EQUIL, V27, P191, DOI 10.3233/VES-170622
   Staab Jeffrey P, 2012, CONTINUUM (MINNEAP MINN), V18, P1118, DOI 10.1212/01.CON.0000421622.56525.58
   Staals J, 2014, NEUROLOGY, V83, P1228, DOI 10.1212/WNL.0000000000000837
   Sun L, 2020, REV NEUROSCIENCE, V31, P675, DOI 10.1515/revneuro-2019-0109
   Trinidade A, 2021, FRONT NEUROL, V11, P0, DOI 10.3389/fneur.2020.601883
   Trinidade A, 2018, OTOL NEUROTOL, V39, P1291, DOI 10.1097/MAO.0000000000002010
   Tryambake D, 2013, HYPERTENSION, V61, P1309, DOI 10.1161/HYPERTENSIONAHA.112.200972
   Wardlaw JM, 2008, STROKE, V39, P1327, DOI 10.1161/STROKEAHA.107.500124
   Wartolowska KA, 2021, EUR HEART J, V42, P750, DOI 10.1093/eurheartj/ehaa756
   Warwick JM, 2004, METAB BRAIN DIS, V19, P113, DOI 10.1023/B:MEBR.0000027422.48744.a3
   Wurthmann S, 2017, J PSYCHOSOM RES, V103, P95, DOI 10.1016/j.jpsychores.2017.10.007
   Xu X, 2018, AGING DIS, V9, P444, DOI 10.14336/AD.2017.0808
   Yan ZH, 2017, INT J AUDIOL, V56, P33, DOI 10.1080/14992027.2016.1211763
NR 52
TC 8
Z9 11
U1 1
U2 13
PU SPRINGER HEIDELBERG
PI HEIDELBERG
PA TIERGARTENSTRASSE 17, D-69121 HEIDELBERG, GERMANY
SN 0340-5354
EI 1432-1459
J9 J NEUROL
JI J. Neurol.
PD JUN 15
PY 2022
VL 269
IS 6
BP 3075
EP 3085
DI 10.1007/s00415-021-10899-7
EA NOV 2021
PG 11
WC Clinical Neurology
SC Neurosciences & Neurology
GA 1J4MP
UT WOS:000720708500004
PM 34800170
DA 2025-12-18
ER

PT J
AU Luo, HW
   Liu, CD
   Xiao, ZW
   He, YA
AF Luo, Huanwen
   Liu, Caidan
   Xiao, Ziwei
   He, Yana
TI Clinical Observation on the Treatment of Chronic Subjective Dizziness by the Herbal-Scraping Duplex Method Based on Holographic Theory
SO JOURNAL OF CHEMISTRY
LA English
DT Article
ID anxiety; acupuncture
AB Chronic subjective dizziness (CSD) is a chronic, subjective, nonrotational dizziness and instability caused by mental or physical factors, and patients generally have no existing vestibular system diseases. Clinically, antianxiety drugs are often used for symptomatic treatment with mediocre effects. This study observed the clinical efficacy of the herbal-scraping duplex method in the treatment of CSD based on the holographic theory. 180 patients with CSD were randomly and equally divided into group A (n = 60) who received fluoxetine hydrochloride, group B (n = 60) who received fluoxetine hydrochloride combined with holographic soup, and group C (n = 60) who received fluoxetine hydrochloride, holographic soup, and holographic scraping combined with five-element music. The effects of the 3 different treatment modalities on patients' vertigo symptoms, traditional Chinese medicine (TCM) symptoms, anxiety and depression status, sleep quality, and fatigue level were observed. The safety of medication and the recurrence after discontinuation were observed. The results showed that group C was better than group B and group A in terms of improvement in all of the above indicators, and group B was better than group A (P < 0.05). The total efficiency of Chinese and Western medicine was better in groups C and B than in group A (P < 0.05). No statistical difference was seen in the comparison of adverse reaction rates between the 3 groups (P > 0.05). After 1 month of drug discontinuation, the recurrence rates in groups C and B were lower than those in group A (P < 0.05). This suggests that the clinical efficacy and safety of applying the herbal-scraping duplex method based on holographic theory for the treatment of CSD is ideal and has the value of promotion.
C1 [Luo, Huanwen; Liu, Caidan] Hunan Univ Chinese Med, Dept Brain Dis, First Hosp, Changsha 410000, Hunan, Peoples R China.
   [Xiao, Ziwei] Hunan Univ Chinese Med, Changsha 410000, Hunan, Peoples R China.
   [He, Yana] Hunan Univ Chinese Med, Bidding Ctr, First Hosp, Changsha 410000, Hunan, Peoples R China.
C3 Hunan University of Chinese Medicine; Hunan University of Chinese Medicine; Hunan University of Chinese Medicine
RP He, YA (corresponding author), Hunan Univ Chinese Med, Bidding Ctr, First Hosp, Changsha 410000, Hunan, Peoples R China.
EM 814002557@qq.com; 1242974058@qq.com; 2718292705@qq.com; 909932870@qq.com
CR Bandelow B, 2020, ADV EXP MED BIOL, V1191, P347, DOI 10.1007/978-981-32-9705-0_19
   Baydan M, 2020, PLOS ONE, V15, P0, DOI 10.1371/journal.pone.0238436
   Chen XJ, 2021, AM J TRANSL RES, V13, P9348
   Horii A, 2016, J VESTIBUL RES-EQUIL, V26, P335, DOI 10.3233/VES-160582
   Hu Shu-ping, 2008, ZHONGGUO ZHONG XI YI JIE HE ZA ZHI, V28, P85
   Huber J, 2020, BRAIN BEHAV, V10, P0, DOI 10.1002/brb3.1622
   Li LG, 2021, AM J TRANSL RES, V13, P9846
   Liao J, 2018, CHIN J INTEGR MED, V24, P343, DOI 10.1007/s11655-017-2956-0
   Lochmann D, 2019, HANDB EXP PHARMACOL, V250, P135, DOI 10.1007/164_2018_172
   Luo Y, 2019, J TRADIT CHIN MED, V39, P587
   McCaslin DL, 2010, J AM ACAD AUDIOL, V21, P293, DOI 10.3766/jaaa.21.5.2
   Ödman M, 2008, ACTA OTO-LARYNGOL, V128, P1085, DOI 10.1080/00016480701805455
   Shao SY, 2021, PHYTOMEDICINE, V88, P0, DOI 10.1016/j.phymed.2021.153606
   Staab JP, 2017, J VESTIBUL RES-EQUIL, V27, P191, DOI 10.3233/VES-170622
   Staab JP, 2005, ARCH OTOLARYNGOL, V131, P675, DOI 10.1001/archotol.131.8.675
   Tang Y, 2018, MEDICINE, V97, P0, DOI 10.1097/MD.0000000000013965
   Wang Zhang-lian, 2007, ZHONGGUO ZHEN JIU, V27, P657
   Wu Q, 2020, COMPLEMENT THER CLIN, V40, P0, DOI 10.1016/j.ctcp.2020.101217
   You YL, 2020, J TRADIT CHIN MED, V40, P455, DOI 10.19852/j.cnki.jtcm.2020.03.014
   Zhou HN, 2021, CHIN J NAT MEDICINES, V19, P28, DOI 10.1016/S1875-5364(21)60003-1
NR 20
TC 0
Z9 0
U1 2
U2 21
PU HINDAWI LTD
PI LONDON
PA ADAM HOUSE, 3RD FLR, 1 FITZROY SQ, LONDON, W1T 5HF, ENGLAND
SN 2090-9063
EI 2090-9071
J9 J CHEM-NY
JI J. Chem.
PD JAN 24
PY 2022
VL 2022
IS 
BP 
EP 
DI 10.1155/2022/9195636
PG 8
WC Chemistry, Multidisciplinary
SC Chemistry
GA ZR1BM
UT WOS:000767527700001
DA 2025-12-18
ER

PT J
AU Chinn, RN
   Marusic, S
   Wang, ALC
   Vyas, N
   Staffa, SJ
   Brodsky, JR
   Raghuram, A
AF Chinn, Ryan N.
   Marusic, Sophia
   Wang, Alicia
   Vyas, Neerali
   Staffa, Steven J.
   Brodsky, Jacob R.
   Raghuram, Aparna
TI Vergence and Accommodation Deficits in Children and Adolescents with Vestibular Disorders
SO OPTOMETRY AND VISION SCIENCE
LA English
DT Article
ID dysfunction; migraine; system
AB SIGNIFICANCEThe high frequency of vergence and accommodation deficits coexisting in patients with a vestibular diagnosis merits a detailed visual function examination.PURPOSEDeficits in vergence and saccades have been reported in patients with vestibular symptomatology. We retrospectively evaluated visual function deficits in adolescents with vestibular diagnoses and concussion.METHODSThe following inclusion criteria were used: vestibular and optometric evaluations between 2014 and 2020, 6 to 22 years old, and 20/25 best-corrected vision or better. Clinical criteria assigned vestibular diagnoses and concussion diagnoses. Vestibular diagnoses included vestibular migraine, benign paroxysmal positional vertigo, and persistent postural perceptual dizziness. Visual function deficits were compared with a pediatric control group (30). Nonparametric statistics assessed differences in group distribution.RESULTSA total of 153 patients were included: 18 had vestibular diagnoses only, 62 had vestibular diagnoses related to concussion, and 73 had concussion only. Vergence deficits were more frequent in patients with vestibular diagnoses and concussion (42%) and concussion only (34%) compared with controls (3%; all P = .02). Accommodation deficits were more frequent in patients with vestibular diagnoses only (67%), vestibular diagnoses and concussion (71%), and concussion (58%) compared with controls (13%; all P = .002). Patients with vestibular migraine and concussion (21) had more vergence deficits (62%) and accommodation insufficiency (52%) than concussion-only patients (47%, P = .02; 29%, P = .04). Patients with benign paroxysmal positional vertigo and concussion (20) had lower positive fusional vergence and failed near vergence facility (35%) more than concussion-only patients (16%; P = .03).CONCLUSIONSVisual function deficits were observed at a high frequency in patients with a vestibular diagnosis with or without a concussion and particularly in vestibular migraine or benign paroxysmal positional vertigo. Visual function assessments may be important for patients with vestibular diagnoses.
C1 [Chinn, Ryan N.; Marusic, Sophia; Vyas, Neerali; Raghuram, Aparna] Boston Childrens Hosp, Dept Ophthalmol, Boston, MA 02115 USA.
   [Wang, Alicia; Brodsky, Jacob R.] Boston Childrens Hosp, Dept Otolaryngol & Commun Enhancement, Boston, MA USA.
   [Staffa, Steven J.] Boston Childrens Hosp, Dept Anesthesiol, Crit Care & Pain Med, Boston, MA USA.
   [Brodsky, Jacob R.; Raghuram, Aparna] Harvard Med Sch, Boston, MA 02115 USA.
C3 Harvard University; Harvard University Medical Affiliates; Boston Children's Hospital; Harvard University; Harvard University Medical Affiliates; Boston Children's Hospital; Harvard University; Harvard University Medical Affiliates; Boston Children's Hospital; Harvard University; Harvard Medical School
RP Raghuram, A (corresponding author), Boston Childrens Hosp, Dept Ophthalmol, Boston, MA 02115 USA.; Raghuram, A (corresponding author), Harvard Med Sch, Boston, MA 02115 USA.
EM ryan.nelson.chinn@gmail.com; Sophia.Marusic@childrens.harvard.edu; Alicia.Wang@childrens.harvard.edu; Neerali.Vyas@childrens.harvard.edu; Steven.Staffa@childrens.harvard.edu; Jacob.Brodsky@childrens.harvard.edu; aparna.raghuram@childrens.harvard.edu
FU Boston Children's Hospital (Departmentof Ophthalmology Foundation Discovery Award
CR Britton Z, 2019, FRONT NEUROL, V10, P0, DOI 10.3389/fneur.2019.00063
   Brodsky JR, 2016, EUR J PAEDIATR NEURO, V20, P85, DOI 10.1016/j.ejpn.2015.09.011
   Carter JR, 2008, AM J PHYSIOL-REG I, V294, PR681, DOI 10.1152/ajpregu.00896.2007
   Gowrisankaran S, 2021, BRAIN INJURY, V35, P1218, DOI 10.1080/02699052.2021.1959065
   Grünbauer WM, 1998, NEUROREPORT, V9, P1807
   Khan S, 2013, NEUROREHABILITATION, V32, P437, DOI 10.3233/NRE-130866
   Master CL, 2018, CLIN J SPORT MED, V28, P139, DOI 10.1097/JSM.0000000000000507
   McCrory P, 2017, BRIT J SPORT MED, V51, P838, DOI 10.1136/bjsports-2017-097699
   McCrory Paul, 2013, PHYS THER SPORT, V14, Pe1, DOI 10.1016/j.ptsp.2013.03.002
   Mucha A, 2018, HAND CLINIC, V158, P135, DOI 10.1016/B978-0-444-63954-7.00014-8
   Olesen J, 2018, LANCET NEUROL, V17, P396, DOI 10.1016/S1474-4422(18)30085-1
   Peroutka SJ, 2004, HEADACHE, V44, P53, DOI 10.1111/j.1526-4610.2004.04011.x
   Raghuram A, 2019, AM J OPHTHALMOL, V206, P235, DOI 10.1016/j.ajo.2019.04.008
   Raghuram A, 2018, JAMA OPHTHALMOL, V136, P1089, DOI 10.1001/jamaophthalmol.2018.2797
   Sato F, 2004, EXP BRAIN RES, V156, P164, DOI 10.1007/s00221-003-1777-x
   Shah AS, 2022, CLIN J SPORT MED, V32, P114, DOI 10.1097/JSM.0000000000000891
   Staab JP, 2017, J VESTIBUL RES-EQUIL, V27, P191, DOI 10.3233/VES-170622
   Storey EP, 2018, J NEUROL PHYS THER, V42, P134, DOI 10.1097/NPT.0000000000000228
   Thiagarajan P, 2022, NEUROREHABILITATION, V50, P261, DOI 10.3233/NRE-228011
   Winkler PA, 2009, OPTOMETRY, V80, P502, DOI 10.1016/j.optm.2009.01.014
   Wylie DRW, 2009, ENCYCLOPEDIA OF NEUROSCIENCE, V0, P4349
   Yildiz MB, 2021, EUR J OPHTHALMOL, V31, P3450, DOI 10.1177/1120672120975334
NR 22
TC 0
Z9 0
U1 0
U2 6
PU LIPPINCOTT WILLIAMS & WILKINS
PI PHILADELPHIA
PA TWO COMMERCE SQ, 2001 MARKET ST, PHILADELPHIA, PA 19103 USA
SN 1040-5488
EI 1538-9235
J9 OPTOMETRY VISION SCI
JI Optom. Vis. Sci.
PD DEC 15
PY 2022
VL 99
IS 12
BP 859
EP 867
DI 10.1097/OPX.0000000000001963
PG 9
WC Ophthalmology
SC Ophthalmology
GA 7M6KW
UT WOS:000906765000005
PM 36459129
DA 2025-12-18
ER

PT J
AU Matsumura, Y
   Ito, T
   Yamanaka, T
   Kitahara, T
AF Matsumura, Yachiyo
   Ito, Taeko
   Yamanaka, Toshiaki
   Kitahara, Tadashi
TI Posturographic Findings in Patients With Psychological Dizziness
SO NEUROLOGIST
LA English
DT Article
DE posturography; Romberg ratios; foam rubber; peripheral vestibular disorders; psychogenic vertigo; persistent postural-perceptual dizziness
ID diagnostic-criteria; consensus document; classification; committee; vertigo
AB Background: The diagnosis and treatment of patients with psychogenic vertigo (PSY) is difficult because of the lack of reliable objective findings for this condition. We examined the characteristics of foam posturography in patients with peripheral vestibular disorders (PVD) and those with PSY. In particular, we focused on the objective findings of foam posturography in PSY. Methods: Between January 2010 and December 2011, 2-legged stance tasks were conducted in patients with vertigo/dizziness under 4 conditions: eyes opened with/without foam rubber and eyes closed with/without foam rubber. In terms of the velocity of movement of the center of pressure, we examined Romberg ratios, that is, the ratios of changes in visual conditions under the fixed foam rubber conditions, and foam rubber ratios, that is, the ratios of changes in foam rubber conditions under fixed visual conditions. These ratios were compared among 3 groups: healthy controls (CONT) (n=195), PVD (n=178), and PSY (n=32). Results: Romberg ratios using foam rubber in the PVD group were significantly higher than those in the CONT group. Those in the PSY group were significantly lower. Likewise, the foam rubber ratios in the PVD group were significantly higher than those in the CONT group when the eyes were closed. Those in the PSY group were significantly lower. Conclusion: Judging from scores in Romberg ratios using foam rubber and foam rubber ratios when eyes were closed, foam posturography might have the potential to differentiate PSY from PVD.
C1 [Matsumura, Yachiyo; Ito, Taeko; Yamanaka, Toshiaki; Kitahara, Tadashi] Nara Med Univ, Dept Otolaryngol Head & Neck Surg, 840 Shijo Cho, Kashihara, Nara 6348522, Japan.
C3 Nara Medical University
RP Kitahara, T (corresponding author), Nara Med Univ, Dept Otolaryngol Head & Neck Surg, 840 Shijo Cho, Kashihara, Nara 6348522, Japan.
EM tkitahara@naramed-u.ac.jp
FU JSPS KAKENHI from Japan Agency for Medical Research and Development (AMED) [18dk0310092h000a]; Ministry of Health, Labour, and Welfare of Japan [R02-Nanchito (Nan)-Ippan-04]
CR Ahmadi SA, 2020, J NEUROL, V267, P143, DOI 10.1007/s00415-020-09931-z
   Dieterich M, 2016, HAND CLINIC, V139, P447, DOI 10.1016/B978-0-12-801772-2.00037-0
   Falls Carolyn, 2019, ADV OTORHINOLARYNGOL, V82, P32, DOI 10.1159/000490269
   Friedland DR, 2016, JAMA OTOLARYNGOL, V142, P351, DOI 10.1001/jamaoto.2015.3663
   Fujimoto C, 2012, OTOL NEUROTOL, V33, P432, DOI 10.1097/MAO.0b013e3182487f48
   Fukuda K, 1973, SEISHIN SHINKEIGAKU ZASSHI, V75, P673
   Horinaka A, 2019, LARYNGOSCOPE INVEST, V4, P353, DOI 10.1002/lio2.270
   Kitahara T, 2020, ACTA OTO-LARYNGOL, V140, P467, DOI 10.1080/00016489.2020.1727566
   Kitahara T, 2019, AURIS NASUS LARYNX, V46, P27, DOI 10.1016/j.anl.2018.05.010
   Llinas R, 1979, INTEGRATION NERVOUS, V0, P145
   Lopez-Escamez JA, 2015, J VESTIBUL RES-EQUIL, V25, P1, DOI 10.3233/VES-150549
   Neuhauser HK, 2016, HAND CLINIC, V137, P67, DOI 10.1016/B978-0-444-63437-5.00005-4
   Nishikawa D, 2021, AURIS NASUS LARYNX, V48, P400, DOI 10.1016/j.anl.2020.09.012
   Ohno H, 2004, NEUROSCI LETT, V364, P37, DOI 10.1016/j.neulet.2004.04.014
   Ozono Y, 2014, ACTA OTO-LARYNGOL, V134, P140, DOI 10.3109/00016489.2013.832377
   Pan Q, 2018, EUR NEUROL, V79, P287, DOI 10.1159/000489639
   Precht W, 1985, REV OCULOMOT RES, V1, P251
   Staab JP, 2017, J VESTIBUL RES-EQUIL, V27, P191, DOI 10.3233/VES-170622
   Strupp M, 2004, NEW ENGL J MED, V351, P354, DOI 10.1056/NEJMoa033280
   Strupp M, 2017, J VESTIBUL RES-EQUIL, V27, P177, DOI 10.3233/VES-170619
   von Brevern M, 2015, J VESTIBUL RES-EQUIL, V25, P105, DOI 10.3233/VES-150553
   Yagi C, 2019, OTOL NEUROTOL, V40, PE747, DOI 10.1097/MAO.0000000000002325
NR 22
TC 0
Z9 0
U1 0
U2 4
PU LIPPINCOTT WILLIAMS & WILKINS
PI PHILADELPHIA
PA TWO COMMERCE SQ, 2001 MARKET ST, PHILADELPHIA, PA 19103 USA
SN 1074-7931
EI 2331-2637
J9 NEUROLOGIST
JI Neurologist
PD JAN 15
PY 2022
VL 27
IS 1
BP 11
EP 13
DI 10.1097/NRL.0000000000000352
PG 3
WC Clinical Neurology
SC Neurosciences & Neurology
GA YA1IY
UT WOS:000738096900003
PM 34842571
DA 2025-12-18
ER

PT J
AU Sasu, R
AF Sasu, Roxana
TI Infra-low frequency neurofeedback in persistent postural-perceptual dizziness-Case report
SO FRONTIERS IN HUMAN NEUROSCIENCE
LA English
DT Article
DE persistent postural-perceptual dizziness; infra-low frequency; neurofeedback; vertigo; psychosomatic disorder; balance
ID classification
AB Persistent Postural-Perceptual Dizziness, also known as PPPD or 3PD, is a chronic functional vestibular disorder characterized by persistent sensation of rocking or swaying unsteadiness and/ or non-spinning dizziness without vertigo lasting at least 3 months. Symptoms typically worsen with upright posture (like standing or sitting upright), head or body motion and exposure to busy or visually rich environments. The article describes the application of Infra-Low Frequency Neurofeedback (ILF NF) over 32 sessions on an unmedicated individual with symptoms related to PPPD that were still present 3 years after the initial diagnosis. Along with significant reduction in those symptoms, other accompanying symptoms (like anxiety, intrusive violent thoughts, suicidal thoughts) were markedly improved with ILF NFB. Consistent symptom tracking from session to session, as well as before and after CPT data were used to document reported changes with ILF NF.
C1 [Sasu, Roxana] Neurotopia, Woodland Hills, CA 91364 USA.
RP Sasu, R (corresponding author), Neurotopia, Woodland Hills, CA 91364 USA.
EM roxana@neurotopia.net
CR [Anonymous], 2021, ICD-10, V0, P0
   [Anonymous], 2019, HHS GUIDE FOR CLINICIANS ON THE APPROPRIATE DOSAGE REDUCTION OR DISCONTINUATION OF LONG -TERM OPIOID ANALGESICS, V0, P1
   Bisdorff AR, 2015, NEUROL CLIN, V33, P541, DOI 10.1016/j.ncl.2015.04.010
   Nazareth I, 1999, FAM PRACT, V16, P616, DOI 10.1093/fampra/16.6.616
   Othmer S, 2016, RESTORING BRAIN, V0, P0
   Othmer S, 2016, RESTORING BRAIN, V0, P0
   Sacks O, 1992, MIGRAINE REV EXPANDE, V0, P273
   Staab JP, 2017, J VESTIBUL RES-EQUIL, V27, P191, DOI 10.3233/VES-170622
   van der Kolk BA, 2014, THE BODY KEEPS THE SCORE, V0, P0
   Waterston J, 2021, FRONT NEUROL, V12, P0, DOI 10.3389/fneur.2021.795516
   WHO, 2015, PERS POST PERC DIZZ, V11, P0
NR 11
TC 2
Z9 3
U1 0
U2 1
PU FRONTIERS MEDIA SA
PI LAUSANNE
PA AVENUE DU TRIBUNAL FEDERAL 34, LAUSANNE, CH-1015, SWITZERLAND
SN 1662-5161
EI 
J9 FRONT HUM NEUROSCI
JI Front. Hum. Neurosci.
PD JUL 22
PY 2022
VL 16
IS 
BP 
EP 
DI 10.3389/fnhum.2022.959579
PG 6
WC Neurosciences; Psychology
SC Neurosciences & Neurology; Psychology
GA 3N6JR
UT WOS:000836253300001
PM 35937677
DA 2025-12-18
ER

PT J
AU Altin, B
   Aksoy, S
AF Altin, Busra
   Aksoy, Songul
TI Is Inadequate Water Intake a Risk Factor for Vestibular Disorders?
SO JOURNAL OF INTERNATIONAL ADVANCED OTOLOGY
LA English
DT Article
DE Vestibular diseases; water intake; vertigo; caffeine
ID position statement; black tea; vertigo; consumption; hydration; dizziness; patterns
AB BACKGROUND: Water is a vital nutrient for the human body system and failing to consume enough water could cause health problems. The purpose of this study is to investigate the relationship between water intake and vestibular system disorders. METHODS: Data from 93 patients (aged between 20 and 76 years) with vestibular disorders were analyzed in the study. The mean age of the patients was 46.96 +/- 13.94 years (female: 45.68 +/- 13.45, male: 49.96 +/- 14.85), and 69.9% (n = 65) were female. Participants were sub-categorized into diagnostic groups as follows: benign paroxysmal positional vertigo, Meniere's disease, vestibular neuritis, vestibular migraine, and persistent postural perceptual dizziness. The water intake information was analyzed for total water, plain water, and caffeinated beverages separately and compared between groups. RESULTS: There was a significant difference between vestibular neuritis and benign paroxysmal positional vertigo (P <.001) and also between vestibular neuritis and Meniere's disease (P =.021) in terms of the intake values of plain water and total water. No significant difference was found between groups in caffeinated beverages intake (P =.151), and it was found that there is no statistically significant difference in plain water and total water intake in terms of gender (P >.05). CONCLUSION: The most significant result of this study is that inadequate water intake can be a risk factor for some forms of peripheral vestibular disorders. People should be informed about the importance of drinking water and be encouraged to increase their water intake.
C1 [Altin, Busra; Aksoy, Songul] Hacettepe Univ, Dept Audiol, Fac Hlth Sci, Ankara, Turkey.
C3 Hacettepe University
RP Altin, B (corresponding author), Hacettepe Univ, Dept Audiol, Fac Hlth Sci, Ankara, Turkey.
EM ody.busra@gmail.com
CR Agostoni C, 2015, EFSA J, V13, P0, DOI 10.2903/j.efsa.2015.4102
   Agostoni C, 2010, EFSA J, V8, P0, DOI 10.2903/j.efsa.2010.1459
   Agrawal Y, 2013, J VESTIBUL RES-EQUIL, V23, P113, DOI 10.3233/VES-130498
   Barraj L, 2009, J EXPO SCI ENV EPID, V19, P382, DOI 10.1038/jes.2008.28
   Bhattacharyya N, 2017, OTOLARYNG HEAD NECK, V156, PS1, DOI 10.1177/0194599816689667
   Bigelow RT, 2016, J NEUROL NEUROSUR PS, V87, P367, DOI 10.1136/jnnp-2015-310319
   Bisdorff A, 2013, FRONT NEUROL, V4, P0, DOI 10.3389/fneur.2013.00029
   Casa DJ, 2000, J ATHL TRAINING, V35, P212
   Couloigner V, 2004, ACTA OTO-LARYNGOL, V124, P449, DOI 10.1080/00016480310000700a
   Gandy J, 2015, EUR J NUTR, V54, P11, DOI 10.1007/s00394-015-0944-8
   Hooper L, 2014, MECH AGEING DEV, V136, P50, DOI 10.1016/j.mad.2013.11.009
   Horii A, 2004, ACTA OTO-LARYNGOL, V124, P50, DOI 10.1080/03655230410017661
   Jones AQ, 2006, JOURNAL OF WATER AND HEALTH, V4, P125, DOI 10.2166/wh.2006.0010
   Jormeus A, 2010, CLIN EXP HYPERTENS, V32, P439, DOI 10.3109/10641961003686450
   Kerber KA, 2009, EMERG MED CLIN N AM, V27, P39, DOI 10.1016/j.emc.2008.09.002
   Kim MS, 1997, AM J PHYSIOL-GASTR L, V272, PG853, DOI 10.1152/ajpgi.1997.272.4.G853
   Kleiner SM, 1999, J AM DIET ASSOC, V99, P200, DOI 10.1016/S0002-8223(99)00048-6
   Magnan J, 2018, J INT ADV OTOL, V14, P317, DOI 10.5152/iao.2018.140818
   Naganuma H, 2006, LARYNGOSCOPE, V116, P1455, DOI 10.1097/01.mlg.0000225904.78569.0c
   Nergiz-Unal R, 2017, NUTR DIET, V74, P74, DOI 10.1111/1747-0080.12316
   Neuhauser HK, 2008, ARCH INTERN MED, V168, P2118, DOI 10.1001/archinte.168.19.2118
   NeuhauserBerthold M, 1997, ANN NUTR METAB, V41, P29, DOI 10.1159/000177975
   Özen AE, 2015, J HUM NUTR DIET, V28, P417, DOI 10.1111/jhn.12250
   Park MK, 2019, J AUDIOL OTOL, V23, P8
   Popkin BM, 2010, NUTR REV, V68, P439, DOI 10.1111/j.1753-4887.2010.00304.x
   Rauch SD, 2010, OTOLARYNG CLIN N AM, V43, P1011, DOI 10.1016/j.otc.2010.05.003
   Ruxton CH, 2011, BRIT J NUTR, V106, P588, DOI 10.1017/S0007114511000456
   Sánchez-Sellero I, 2018, NUTR NEUROSCI, V21, P624, DOI 10.1080/1028415X.2017.1327636
   Shirreffs SM, 2012, NUTR REV, V70, PS98, DOI 10.1111/j.1753-4887.2012.00529.x
NR 29
TC 4
Z9 5
U1 1
U2 7
PU AVES
PI SISLI
PA BUYUKDERE CAD 105-9, MECIDIYEKOY, SISLI, ISTANBUL 34394, Turkiye
SN 1308-7649
EI 2148-3817
J9 J INT ADV OTOL
JI J. Int. Adv. Otol.
PD MAY 15
PY 2022
VL 18
IS 3
BP 264
EP 268
DI 10.5152/iao.2022.21303
PG 5
WC Otorhinolaryngology
SC Otorhinolaryngology
GA 3V2CC
UT WOS:000841467700012
PM 35608497
DA 2025-12-18
ER

PT J
AU Ak, AK
   Çelebisoy, N
   Özdemir, HN
   Gökçay, F
AF Ak, Aysin Kisabay
   Celebisoy, Nese
   Ozdemir, Huseyin Nezih
   Gokcay, Figen
TI Vestibular migraine and persistent postural perceptual dizziness: Handicap, emotional comorbidities, quality of life and personality traits
SO CLINICAL NEUROLOGY AND NEUROSURGERY
LA English
DT Article
DE Vestibular migraine; Persistent postural-perceptual dizziness; Depression; Anxiety; Personality traits
ID chronic subjective dizziness; visual vertigo; anxiety; disorders; neuritis
AB Objective: To compare vestibular migraine (VM) and persistent postural-perceptual dizziness (PPPD) regarding dizziness associated handicap, emotional and somatic disorders, health-related quality of life (QoL) and per-sonality traits.Methods: Thirty patients for each group [VM, PPPD and healthy volunteers (HC)] were studied. Dizziness Handicap Inventory (DHI), Beck depression and anxiety scales, Somatic Symptom Scale-8 (SSS-8), Short Form (36) Health Survey (SF 36) and the Big Five Inventory (BFI) were used.Results: DHI sub-scores were significantly high in both patient groups in comparison with the HC (p < 0.001 for all). Emotional (p = 0.001) and functional (p = 0.022) sub-scores of the PPPD patients were worse. Anxiety and somatic symptom scores of VM (p = 0.026 and p < 0.001 respectively) and PPPD (p < 0.001 for both) and depression scores of the PPPD (p = 0.003) were higher than the HC. Both anxiety (p = 0.009) and somatization (p = 0.005) scores of the PPPD patients were higher than the VM. SF-36subscales were affected in both groups (p < 0.05). Vitality (p = 0.002), mental health (p = 0.045) and social role functioning (p = 0.006) of the PPPD group were worse than the VM. Higher scores for neuroticism (p < 0.001) was present for both groups. Scores for extraversion was low in PPPD patients (p = 0.010) in comparison with the HC.Conclusion: Dizziness associated handicap, anxiety and somatic symptom burden is high in both groups, even higher in PPPD with additional depression. Severe impairment in QoL is present with more severe impairment in emotional aspects in patients with PPPD. Neuroticism is a common personality trait for both groups with additional introversion in PPPD.
C1 [Ak, Aysin Kisabay] Celal Bayar Univ, Dept Neurol, TR-45000 Manisa, Turkey.
   [Celebisoy, Nese; Ozdemir, Huseyin Nezih; Gokcay, Figen] Ege Univ, Dept Neurol, TR-35000 Izmir, Turkey.
C3 Celal Bayar University; Ege University
RP Ak, AK (corresponding author), Celal Bayar Univ, Dept Neurol, TR-45000 Manisa, Turkey.
EM aysinkisabay@hotmail.com; ncelebisoy@gmail.com; huseyinnezihozdemir@gmail.com; figen.gokcay@ege.edu.tr
CR Balaban CD, 2001, J ANXIETY DISORD, V15, P27, DOI 10.1016/S0887-6185(00)00041-4
   Balabann CD, 2011, EXPERT REV NEUROTHER, V11, P379, DOI 10.1586/ern.11.19
   Balci B, 2020, AURIS NASUS LARYNX, V47, P747, DOI 10.1016/j.anl.2020.02.015
   Beck AT, 1978, BECK DEPRESSION INVENTORY, V0, P0
   BECK AT, 1988, J CONSULT CLIN PSYCH, V56, P893, DOI 10.1037/0022-006X.56.6.893
   Best C, 2009, NEUROSCIENCE, V164, P1579, DOI 10.1016/j.neuroscience.2009.09.034
   BRANDT T, 1986, MUNCHEN MED WOCHEN, V128, P247
   Brandt T, 2020, CURR OPIN NEUROL, V33, P136, DOI 10.1097/WCO.0000000000000771
   BRONSTEIN AM, 1995, J NEUROL NEUROSUR PS, V59, P472, DOI 10.1136/jnnp.59.5.472
   Canbal M, 2016, TURKISH JOURNAL OF FAMILY MEDICINE & PRIMARY CARE, V0, PP1, DOI 10.5455/tjfmpc.198514
   Cass SP, 1997, ANN OTO RHINOL LARYN, V106, P182, DOI 10.1177/000348949710600302
   Chiarella G, 2016, J VESTIBUL RES-EQUIL, V26, P403, DOI 10.3233/VES-160590
   Cousins S, 2017, ANN CLIN TRANSL NEUR, V4, P340, DOI 10.1002/acn3.386
   CUTRER FM, 1992, HEADACHE, V32, P300, DOI 10.1111/j.1526-4610.1992.hed3206300.x
   Decker J, 2019, J NEUROL, V266, P89, DOI 10.1007/s00415-019-09351-8
   Dieterich M, 1999, J NEUROL, V246, P883, DOI 10.1007/s004150050478
   Dieterich M, 2017, CURR OPIN NEUROL, V30, P107, DOI 10.1097/WCO.0000000000000417
   Dieterich M, 2016, J NEUROL, V263, PS82, DOI 10.1007/s00415-015-7905-2
   Gierk B, 2014, JAMA INTERN MED, V174, P399, DOI 10.1001/jamainternmed.2013.12179
   Godemann F, 2005, J PSYCHIATR RES, V39, P529, DOI 10.1016/j.jpsychires.2004.12.006
   GOLDBERG LR, 1993, AM PSYCHOL, V48, P26, DOI 10.1037/0003-066X.48.1.26
   Heinrichs N, 2007, PSYCHOSOM MED, V69, P700, DOI 10.1097/PSY.0b013e318151a4dd
   Hisli N, 1988, TURK PSIKOLOJI DERG, V6, P118, DOI 10.1037/0022-006X.56.6.893
   Holmberg J, 2005, ACTA OTO-LARYNGOL, V125, P270, DOI 10.1080/00016480410023001
   Horii A, 2017, EQUILIBRIUM RESEARCH, V76, P316, DOI 10.3757/jser.76.316
   Indovina I, 2014, J PSYCHOSOM RES, V77, P391, DOI 10.1016/j.jpsychores.2014.09.005
   Jacob RG, 1989, J ANXIETY DISORD, V3, P117, DOI 10.1016/0887-6185(89)90006-6
   JACOBSON GP, 1990, ARCH OTOLARYNGOL, V116, P424
   Karakas S, 1996, ULUSAL NOROLOJI KONG, V0, P0
   KAYAN A, 1984, BRAIN, V107, P1123, DOI 10.1093/brain/107.4.1123
   Kocyigit H, 1999, ILAC TEDAVI DERGISI, V12, P102
   Kremmyda O, 2016, FRONT HUM NEUROSCI, V10, P0, DOI 10.3389/fnhum.2016.00139
   Lahmann C, 2015, J NEUROL NEUROSUR PS, V86, P302, DOI 10.1136/jnnp-2014-307601
   Lempert T, 2012, J VESTIBUL RES-EQUIL, V22, P167, DOI 10.3233/VES-2012-0453
   Lucieer F, 2016, FRONT NEUROL, V7, P0, DOI 10.3389/fneur.2016.00026
   Bittar RSM, 2015, BRAZ J OTORHINOLAR, V81, P276, DOI 10.1016/j.bjorl.2014.08.012
   Morsiinbil U, 2014, J PSYCHIAT NEUROL SC, V27, P316
   Neuhauser H, 2001, NEUROLOGY, V56, P436, DOI 10.1212/WNL.56.4.436
   Passamonti L, 2018, J VESTIBUL RES-EQUIL, V28, P369, DOI 10.3233/VES-190653
   Pollak L, 2003, OTOLARYNG HEAD NECK, V128, P829, DOI 10.1016/S0194-5998(03)00454-6
   Popkirov Stoyan, 2018, PRACT NEUROL, V18, P5, DOI 10.1136/practneurol-2017-001809
   Riccelli R, 2017, HUM BRAIN MAPP, V38, P715, DOI 10.1002/hbm.23411
   Staab JP, 2020, SEMIN NEUROL, V40, P130, DOI 10.1055/s-0039-3402736
   Staab JP, 2017, J VESTIBUL RES-EQUIL, V27, P191, DOI 10.3233/VES-170622
   Staab JP, 2014, J PSYCHOSOM RES, V76, P80, DOI 10.1016/j.jpsychores.2013.11.008
   Staab JP, 2004, LARYNGOSCOPE, V114, P1637, DOI 10.1097/00005537-200409000-00025
   Trinidade A, 2021, FRONT NEUROL, V11, P0, DOI 10.3389/fneur.2020.601883
   Ulusoy, 1993, BECK ANKS ENV GEC G, V0, P0
   WARE JE, 1992, MED CARE, V30, P473, DOI 10.1097/00005650-199206000-00002
   Yan ZH, 2017, INT J AUDIOL, V56, P33, DOI 10.1080/14992027.2016.1211763
   Zur O, 2015, DISABIL REHABIL, V37, P2197, DOI 10.3109/09638288.2014.1002577
NR 51
TC 16
Z9 22
U1 3
U2 10
PU ELSEVIER
PI AMSTERDAM
PA RADARWEG 29, 1043 NX AMSTERDAM, NETHERLANDS
SN 0303-8467
EI 1872-6968
J9 CLIN NEUROL NEUROSUR
JI Clin. Neurol. Neurosurg.
PD OCT 15
PY 2022
VL 221
IS 
BP 
EP 
DI 10.1016/j.clineuro.2022.107409
EA AUG 2022
PG 7
WC Clinical Neurology; Surgery
SC Neurosciences & Neurology; Surgery
GA 5Y2ZX
UT WOS:000879156500001
PM 35961229
DA 2025-12-18
ER

PT J
AU Zaidi, SFM
   Shafiabady, N
   Beilby, J
AF Zaidi, Syed Fawad M.
   Shafiabady, Niusha
   Beilby, Justin
TI Persistent Postural-Perceptual Dizziness Interventions-An Embodied Insight on the Use Virtual Reality for Technologists
SO ELECTRONICS
LA English
DT Article
DE persistent postural-perceptual dizziness; protocol; virtual reality
ID chronic subjective dizziness; cognitive-behavioral therapy; vestibular rehabilitation; physical-therapy; health-sciences; visual vertigo; follow-up; classification; evaluate; balance
AB Persistent and inconsistent unsteadiness with nonvertiginous dizziness (persistent postural-perceptual dizziness (PPPD)) could negatively impact quality of life. This study highlights that the use of virtual reality (VR) systems offers bimodal benefits to PPPD, such as understanding symptoms and providing a basis for treatment. The aim is to develop an understanding of PPPD and its interventions, including current trends of VR involvement to extrapolate and re-evaluate VR design strategies. Therefore, recent virtual-reality-based research work that progressed in understanding PPPD is identified, collected, and analysed. This study proposes a novel approach to the understanding of PPPD, specifically for VR technologists, and examines the principles of effectively aligning VR development for PPPD interventions.
C1 [Zaidi, Syed Fawad M.] Torrens Univ Australia, Business & Informat Syst, Sydney, NSW 2000, Australia.
   [Shafiabady, Niusha] Torrens Univ Australia, Creat Technol, Sydney, NSW 2000, Australia.
   [Beilby, Justin] Torrens Univ Australia, Acad Res, Adelaide, SA 5000, Australia.
C3 Torrens University Australia; Torrens University Australia; Torrens University Australia
RP Zaidi, SFM (corresponding author), Torrens Univ Australia, Business & Informat Syst, Sydney, NSW 2000, Australia.
EM fawad.zaidi@torrens.edu.au; admin@niushashafiabady.com; jbeilby@torrens.edu.au
CR Achtman RL, 2008, RESTOR NEUROL NEUROS, V26, P435
   Agmon M, 2011, J GERIATR PHYS THER, V34, P161, DOI 10.1519/JPT.0b013e3182191d98
   Aharoni MM, 2019, 2019 INTERNATIONAL CONFERENCE ON VIRTUAL REHABILITATION (ICVR), V0, PP1, DOI 10.1109/ICVR46560.2019.9082568
   Aharoni MMH, 2021, J NEUROENG REHABIL, V18, P0, DOI 10.1186/s12984-021-00852-0
   Alahmari KA, 2014, IEEE T NEUR SYS REH, V22, P389, DOI 10.1109/TNSRE.2013.2294904
   Bamiou D, 2008, SCOTT BROWNS OTORHIN, V7th ed., P3791
   Bergeron Mathieu, 2015, ADV MED, V2015, P916735, DOI 10.1155/2015/916735
   Best C, 2015, BEHAV NEUROL, V2015, P0, DOI 10.1155/2015/456850
   Bisdorff AR, 2015, NEUROL CLIN, V33, P541, DOI 10.1016/j.ncl.2015.04.010
   BRANDT T, 1986, MUNCHEN MED WOCHEN, V128, P247
   Breinbauer HA, 2020, FRONT NEUROL, V10, P0, DOI 10.3389/fneur.2019.01361
   Brightman J, 2020, GAMEDAILYBIZ, V0, P0
   Bronstein AM, 2004, J NEUROL, V251, P381, DOI 10.1007/s00415-004-0410-7
   Butt AH, 2021, PSYCHOL MARKET, V38, P1014, DOI 10.1002/mar.21487
   Coelho LP, 2022, IGI GLOB, V0, P0, DOI DOI 10.4018/978-1-7998-8371-5
   David S, 2014, PROCEEDINGS OF INTERNATIONAL CONFERENCE INFORMATION SYSTEMS AND DESIGN OF COMMUNICATION (ISDOC2014), V0, PP1, DOI 10.1145/2618168.2618169
   Dieterich M, 2017, CURR OPIN NEUROL, V30, P107, DOI 10.1097/WCO.0000000000000417
   Edelman S, 2012, AM J OTOLARYNG, V33, P395, DOI 10.1016/j.amjoto.2011.10.009
   Gatica-Rojas V, 2014, NEURAL REGEN RES, V9, P888, DOI 10.4103/1673-5374.131612
   Grimley PM, 2019, P 25 ACM S VIRT REAL, V0, P1
   Guerraz M, 2001, BRAIN, V124, P1646, DOI 10.1093/brain/124.8.1646
   Han BI, 2011, J CLIN NEUROL, V7, P184, DOI 10.3988/jcn.2011.7.4.184
   Hilty DM, 2020, JOURNAL OF TECHNOLOGY IN BEHAVIORAL SCIENCE, V5, P178, DOI 10.1007/s41347-020-00126-x
   Holle D, 2015, PLOS ONE, V10, P0, DOI 10.1371/journal.pone.0142468
   Holmberg J, 2006, J NEUROL, V253, P500, DOI 10.1007/s00415-005-0050-6
   Holmberg J, 2007, J NEUROL, V254, P1189, DOI 10.1007/s00415-007-0499-6
   HORAK FB, 1992, OTOLARYNG HEAD NECK, V106, P175, DOI 10.1177/019459989210600220
   Hsu SY, 2017, DISABIL REHABIL, V39, P1601, DOI 10.1080/09638288.2016.1203027
   Hyo Jin Do, 2016, 2016 IEEE INTERNATIONAL CONFERENCE ON HEALTHCARE INFORMATICS (ICHI). PROCEEDINGS, V0, P0, DOI DOI 10.1109/ICHI.2016.104
   Jacob RG, 2009, J NEUROL NEUROSUR PS, V80, P74, DOI 10.1136/jnnp.2007.136432
   Lalwani T, 2018, SSRN ELECTRONIC JOURNAL, V0, P0, DOI DOI 10.2139/ssrn.3531782
   Lessick S, 2017, J MED LIBR ASSOC, V105, P407, DOI 10.5195/jmla.2017.329
   Mahoney AEJ, 2013, AM J OTOLARYNG, V34, P115, DOI 10.1016/j.amjoto.2012.09.013
   McDonnell MN, 2015, COCHRANE DB SYST REV, V0, P0, DOI DOI 10.1002/14651858.CD005397.pub4
   Micarelli A, 2017, INT J REHABIL RES, V40, P325, DOI 10.1097/MRR.0000000000000244
   Pereira EM, 2014, NEUROLOGIA, V29, P550, DOI 10.1016/j.nrl.2011.12.004
   Moro C, 2017, AUSTRALAS J EDUC TEC, V33, P1, DOI 10.14742/ajet.3840
   Moro C, 2017, ANAT SCI EDUC, V10, P549, DOI 10.1002/ase.1696
   Mustafa Zaidi Syed Fawad, 2018, PROCEEDINGS OF THE 24TH ACM SYMPOSIUM ON VIRTUAL REALITY SOFTWARE AND TECHNOLOGY, V0, PP1, DOI 10.1145/3284398.3284431
   NORRE ME, 1980, J LARYNGOL OTOL, V94, P971, DOI 10.1017/S0022215100089726
   Passamonti L, 2018, J VESTIBUL RES-EQUIL, V28, P369, DOI 10.3233/VES-190653
   Pavlou M, 2004, J NEUROL, V251, P983, DOI 10.1007/s00415-004-0476-2
   Pavlou M, 2012, J VESTIBUL RES-EQUIL, V22, P273, DOI 10.3233/VES-120462
   Pavlou M, 2013, NEUROREHAB NEURAL RE, V27, P208, DOI 10.1177/1545968312461715
   Pavlou M, 2011, GAIT POSTURE, V33, P113, DOI 10.1016/j.gaitpost.2010.10.085
   Petrosoniak A, 2020, SIMUL HEALTHC, V15, P205, DOI 10.1097/SIH.0000000000000408
   Popkirov S, 2018, CURR TREAT OPTION NE, V20, P0, DOI 10.1007/s11940-018-0535-0
   Popkirov Stoyan, 2018, PRACT NEUROL, V18, P5, DOI 10.1136/practneurol-2017-001809
   Riccelli R, 2017, FRONT NEUROL, V8, P0, DOI 10.3389/fneur.2017.00529
   Ricci NA, 2010, BRAZ J PHYS THER, V14, P361, DOI 10.1590/S1413-35552010000500003
   Song JJ, 2019, CLIN EXP OTORHINOLAR, V12, P329, DOI 10.21053/ceo.2019.00983
   Staab JP, 2020, SEMIN NEUROL, V40, P130, DOI 10.1055/s-0039-3402736
   Staab JP, 2017, J VESTIBUL RES-EQUIL, V27, P191, DOI 10.3233/VES-170622
   Staab Jeffrey P, 2012, CONTINUUM (MINNEAP MINN), V18, P1118, DOI 10.1212/01.CON.0000421622.56525.58
   Staab JP, 2011, NEUROREHABILITATION, V29, P179, DOI 10.3233/NRE-2011-0693
   Staab JP, 2005, ARCH OTOLARYNGOL, V131, P675, DOI 10.1001/archotol.131.8.675
   Staab JP, 2002, ARCH OTOLARYNGOL, V128, P554, DOI 10.1001/archotol.128.5.554
   Thompson KJ, 2015, J VESTIBUL RES-EQUIL, V25, P97, DOI 10.3233/VES-150551
   Tschan R, 2012, PSYCHOTHER PSYCH MED, V62, P111, DOI 10.1055/s-0032-1304575
   Velickovic P, 2021, SENSORS-BASEL, V21, P0, DOI 10.3390/s21020321
   Whalley MG, 2017, COGN BEHAV PRACT, V24, P72, DOI 10.1016/j.cbpra.2016.03.003
   Whitney SL, 2016, HAND CLINIC, V137, P187, DOI 10.1016/B978-0-444-63437-5.00013-3
   Zaidi SFM, 2019, ICIGP 2019: PROCEEDINGS OF THE 2ND INTERNATIONAL CONFERENCE ON IMAGE AND GRAPHICS PROCESSING / 2019 5TH INTERNATIONAL CONFERENCE ON VIRTUAL REALITY, V0, PP140, DOI 10.1145/3313950.3313977
NR 63
TC 4
Z9 4
U1 1
U2 14
PU MDPI
PI BASEL
PA MDPI AG, Grosspeteranlage 5, CH-4052 BASEL, SWITZERLAND
SN 2079-9292
EI 
J9 ELECTRONICS-SWITZ
JI Electronics
PD JAN 15
PY 2022
VL 11
IS 1
BP 
EP 
DI 10.3390/electronics11010142
PG 11
WC Computer Science, Information Systems; Engineering, Electrical & Electronic; Physics, Applied
SC Computer Science; Engineering; Physics
GA YV2XX
UT WOS:000752596300001
DA 2025-12-18
ER

PT J
AU Zhang, L
   Jiang, WW
   Tang, L
   Liu, HX
   Li, F
AF Zhang, Li
   Jiang, Weiwei
   Tang, Lu
   Liu, Hongxing
   Li, Feng
TI Older patients with persistent postural-perceptual dizziness exhibit fewer emotional disorders and lower vertigo scores
SO SCIENTIFIC REPORTS
LA English
DT Article
ID paroxysmal positional vertigo; epidemiology; anxiety; prevalence; comorbidity; inventory; symptoms
AB The clinical characteristics of persistent postural-perceptual dizziness (PPPD) vary according to patient age and inducing factors. We aimed to analyze the differences in the clinical characteristics of PPPD with different patient age groups and different etiologies. A total of 122 PPPD patients hospitalized in the vertigo ward of Nanjing Brain Hospital from December 2018 to July 2021 were enrolled. According to whether dizziness symptoms were secondary to organic diseases, PPPD patients were divided into the primary (p-) and secondary (s-) PPPD groups; subgroups were created according to age including youth group, middle-aged group, older adults group 1 and older adults 2. We collected detailed data from each patients, including scores on the Dizziness Handicap Inventory (DHI), mental state and other clinical data. The ratio of males to females was 1:2. The prevalence of emotional disorders in the middle-aged group was the highest (67.57%) and that in the older adults groups was lower (48.08% in older adults group 1 and 8.70% in older adults group 2, P = 0.000). The proportion of p-PPPD patients with emotional disorders was significantly higher than that of s-PPPD patients (53.48% vs. 30.56%, P = 0.028). The average total DHI score in the middle-aged group was significantly higher than that in older adults group 2 (52.86 vs. 35.04, P = 0.032), and the Beck anxiety score in the middle-aged group was higher than that in older adults group 2 (38.89 vs. 27.65, P = 0.000). The middle-aged group had the highest proportion of women, the highest proportion of patients with emotional disorders and the highest vertigo score. The proportion of patients with emotional disorders and the vertigo scores were lower in the older adults groups.
C1 [Zhang, Li; Jiang, Weiwei; Tang, Lu; Liu, Hongxing; Li, Feng] Nanjing Med Univ, Dept Neurol, Nanjing Brain Hosp, 264 Guangzhou Rd, Nanjing, Jiangsu, Peoples R China.
C3 Nanjing Medical University
RP Jiang, WW (corresponding author), Nanjing Med Univ, Dept Neurol, Nanjing Brain Hosp, 264 Guangzhou Rd, Nanjing, Jiangsu, Peoples R China.
EM jwwnj@163.com
CR Altunoz U, 2018, NORD J PSYCHIAT, V72, P97, DOI 10.1080/08039488.2017.1390607
   Asadi-Pooya AA, 2015, EPILEPSY BEHAV, V46, P60, DOI 10.1016/j.yebeh.2015.03.015
   BECK AT, 1988, J CONSULT CLIN PSYCH, V56, P893, DOI 10.1037/0022-006X.56.6.893
   Becker-Bense S, 2019, J NEUROL, V266, P42, DOI 10.1007/s00415-019-09301-4
   Best C, 2009, NEUROSCIENCE, V164, P1579, DOI 10.1016/j.neuroscience.2009.09.034
   Best C, 2009, J NEUROL, V256, P58, DOI 10.1007/s00415-009-0038-8
   CREAMER M, 1995, BEHAV RES THER, V33, P477, DOI 10.1016/0005-7967(94)00082-U
   Dietzek M, 2018, FRONT AGING NEUROSCI, V10, P0, DOI 10.3389/fnagi.2018.00345
   Eckhardt-Henn A, 2008, J NEUROL, V255, P420, DOI 10.1007/s00415-008-0697-x
   Fink P, 2004, J PSYCHOSOM RES, V56, P413, DOI 10.1016/S0022-3999(03)00624-X
   Habs M, 2020, J NEUROL, V267, P212, DOI 10.1007/s00415-020-10150-9
   Häuser W, 2013, SCHMERZ, V27, P380, DOI 10.1007/s00482-013-1340-z
   Huang FY, 2006, J GEN INTERN MED, V21, P547, DOI 10.1111/j.1525-1497.2006.00409.x
   Kessler RC, 2005, ARCH GEN PSYCHIAT, V62, P593, DOI 10.1001/archpsyc.62.6.593
   Kogan JN, 2000, J ANXIETY DISORD, V14, P109, DOI 10.1016/S0887-6185(99)00044-4
   Kollén L, 2017, AGING CLIN EXP RES, V29, P197, DOI 10.1007/s40520-016-0567-9
   Lahmann C, 2015, J NEUROL NEUROSUR PS, V86, P302, DOI 10.1136/jnnp-2014-307601
   Lin HW, 2012, LARYNGOSCOPE, V122, P1858, DOI 10.1002/lary.23376
   Murdin L, 2015, OTOL NEUROTOL, V36, P387, DOI 10.1097/MAO.0000000000000691
   Neuhauser HK, 2016, HAND CLINIC, V137, P67, DOI 10.1016/B978-0-444-63437-5.00005-4
   Oghalai JS, 2000, OTOLARYNG HEAD NECK, V122, P630, DOI 10.1016/S0194-5998(00)70187-2
   Powell G, 2020, NEUROLOGY, V94, PE1929, DOI 10.1212/WNL.0000000000009373
   POWELL LE, 1995, J GERONTOL A-BIOL, V50, PM28, DOI 10.1093/gerona/50A.1.M28
   Staab JP, 2017, J VESTIBUL RES-EQUIL, V27, P191, DOI 10.3233/VES-170622
   Tschan R, 2013, J NERV MENT DIS, V201, P328, DOI 10.1097/NMD.0b013e318288e2ad
   Tschan R, 2011, J NEUROL, V258, P104, DOI 10.1007/s00415-010-5697-y
   Wang L Y, 2016, LIN CHUNG ER BI YAN HOU TOU JING WAI KE ZA ZHI, V30, P595, DOI 10.13201/j.issn.1001-1781.2016.08.002
   Yan ZH, 2017, INT J AUDIOL, V56, P33, DOI 10.1080/14992027.2016.1211763
   Yang Li, 2021, LIN CHUANG ER BI YAN HOU TOU JING WAI KE ZA ZHI, V35, P440, DOI 10.13201/j.issn.2096-7993.2021.05.013
   Yetiser S, 2015, ANN MED HEALTH SCI R, V5, P50, DOI 10.4103/2141-9248.149788
NR 30
TC 5
Z9 9
U1 0
U2 2
PU NATURE PORTFOLIO
PI BERLIN
PA HEIDELBERGER PLATZ 3, BERLIN, 14197, GERMANY
SN 2045-2322
EI 
J9 SCI REP-UK
JI Sci Rep
PD JUL 13
PY 2022
VL 12
IS 1
BP 
EP 
DI 10.1038/s41598-022-15987-w
PG 11
WC Multidisciplinary Sciences
SC Science & Technology - Other Topics
GA 2X0CZ
UT WOS:000824883400118
PM 35831350
DA 2025-12-18
ER

PT J
AU Al Fakir, R
AF Al Fakir (Alfakir), Razan
TI Chronic subjective dizziness among an aging population is associated with amyloid positron emission tomography and neuropsychiatric symptoms
SO HEARING BALANCE AND COMMUNICATION
LA English
DT Article
DE Ageing; chronic subjective dizziness; cognitive impairments; neuropsychiatric; amyloid-beta positron emission tomography
ID serotonin reuptake inhibitors; depressive symptoms; alzheimer-disease; deposition
AB Objectives. Alzheimer's disease (AD) pathogenesis is widely believed to be driven by the Amyloid-beta (A beta) deposition. A relationship between A beta deposition and objective measures of vestibular function in cognitively intact older adults with peripheral vestibular disorders had gained previous attention; however, no significant relationship between the two was observed. The aim of this study was to examine the association between chronic subjective dizziness (CSD) and A beta deposition among older adults who are at risk of AD. Methods. The study included 5707 participants without dementia, enrolled in the Mayo Clinic Study of Ageing with reported dizziness, neuropsychological and cognitive evaluations, and brain imaging at baseline and for every 15-months. Results. A total of 924 ageing adults reported dizziness at baseline. The estimated risk of developing CSD at 10-year was 49%. The CSD group is twice likely to have elevated A beta deposition (HR = 2.23; p <= .001) compared to the control group. After controlling for demographic and other risk factors, CSD was significantly associated with A beta deposition [HR = 1.8, p <= .001]. The status of neuropsychiatric symptoms plays a significant role in this association [HR= 1.0, p <= .001]. Conclusion. CSD was associated with A beta deposition in older adults who are at risk of AD including those without dementia and cognitively unimpaired individuals, and modestly more significant cognitive decline during follow-up. The status of neuropsychiatric symptoms plays a significant role in this association. Screening for and appropriately managing CSD as a risk factor for AD may be warranted.
C1 [Al Fakir (Alfakir), Razan] Auburn Univ, Dept Speech Language & Hearing Sci, Auburn, AL 36849 USA.
   [Al Fakir (Alfakir), Razan] Mayo Clin, Dept Otolaryngol, Jacksonville, FL 32224 USA.
   [Al Fakir (Alfakir), Razan] Mayo Clin, Div Audiol, Jacksonville, FL 32224 USA.
C3 Auburn University System; Auburn University; Mayo Clinic; Mayo Clinic
RP Al Fakir, R (corresponding author), Auburn Univ, Haley Ctr, Dept Speech Language & Hearing Sci, Auburn, AL 36849 USA.
EM ralfakir69@gmail.com
FU Division of Audiology, Department of Otolaryngology at the Mayo Clinic
CR American PsychiatricAssociation, 1994, DIAGNOSTIC AND STATISTICAL MANUAL OF MENTAL DISORDERS, V0, P0
   Bensamoun D, 2016, J ALZHEIMERS DIS, V49, P387, DOI 10.3233/JAD-150181
   Chung JK, 2016, J GERIATR PSYCH NEUR, V29, P149, DOI 10.1177/0891988715606230
   Cirrito JR, 2011, P NATL ACAD SCI USA, V108, P14968, DOI 10.1073/pnas.1107411108
   Dieterich M, 2017, CURR OPIN NEUROL, V30, P107, DOI 10.1097/WCO.0000000000000417
   Grant M M, 2011, ENCYCLOPEDIA OF CHILD BEHAVIOR AND DEVELOPMENT, V0, PP215, DOI 10.1007/978-0-387-79061-9_3159
   Grothe MJ, 2017, NEUROLOGY, V89, P2031, DOI 10.1212/WNL.0000000000004643
   Hatsuta H, 2015, CURR ALZHEIMER RES, V12, P278, DOI 10.2174/1567205012666150302155930
   Jacobson GP, 2019, EAR HEARING, V40, P568, DOI 10.1097/AUD.0000000000000628
   Kamil RJ, 2018, FRONT AGING NEUROSCI, V10, P0, DOI 10.3389/fnagi.2018.00408
   Kaufer DI, 2000, J NEUROPSYCH CLIN N, V12, P233, DOI 10.1176/jnp.12.2.233
   Kelm Z, 2018, J AM OSTEOPATH ASSOC, V118, PE22, DOI 10.7556/jaoa.2018.066
   KOKMEN E, 1991, ARCH NEUROL-CHICAGO, V48, P725, DOI 10.1001/archneur.1991.00530190071018
   Krell-Roesch J, 2019, TRANSL PSYCHIAT, V9, P0, DOI 10.1038/s41398-019-0456-z
   Krell-Roesch J, 2018, INT PSYCHOGERIATR, V30, P245, DOI 10.1017/S1041610217002368
   KROENKE K, 1992, ANN INTERN MED, V117, P898, DOI 10.7326/0003-4819-117-11-898
   Lemere CA, 2010, NAT REV NEUROL, V6, P108, DOI 10.1038/nrneurol.2009.219
   Maarsingh OR, 2010, BMC FAM PRACT, V11, P0, DOI 10.1186/1471-2296-11-2
   Mahoney AEJ, 2013, AM J OTOLARYNG, V34, P115, DOI 10.1016/j.amjoto.2012.09.013
   Mdawar B, 2020, NEURAL REGEN RES, V15, P41, DOI 10.4103/1673-5374.264445
   Mintun MA, 2006, NEUROLOGY, V67, P446, DOI 10.1212/01.wnl.0000228230.26044.a4
   Morisod B, 2017, J VESTIBUL RES-EQUIL, V27, P305, DOI 10.3233/VES-170628
   Petersen RC, 2010, NEUROLOGY, V75, P889, DOI 10.1212/WNL.0b013e3181f11d85
   Petersen RC, 2004, J INTERN MED, V256, P183, DOI 10.1111/j.1365-2796.2004.01388.x
   Resnick SM, 2010, NEUROLOGY, V74, P807, DOI 10.1212/WNL.0b013e3181d3e3e9
   Roberts RO, 2008, NEUROEPIDEMIOLOGY, V30, P58, DOI 10.1159/000115751
   Rodrigue KM, 2009, NEUROPSYCHOL REV, V19, P436, DOI 10.1007/s11065-009-9118-x
   SLOANE PD, 1994, J AM GERIATR SOC, V42, P847, DOI 10.1111/j.1532-5415.1994.tb06556.x
   St Sauver JL, 2011, AM J EPIDEMIOL, V173, P1059, DOI 10.1093/aje/kwq482
   Staab Jeffrey P, 2019, ADV OTORHINOLARYNGOL, V82, P170, DOI 10.1159/000490286
   Staab JP, 2017, J VESTIBUL RES-EQUIL, V27, P191, DOI 10.3233/VES-170622
   Staab JP, 2014, J PSYCHOSOM RES, V76, P80, DOI 10.1016/j.jpsychores.2013.11.008
   Staab Jeffrey P, 2012, CONTINUUM (MINNEAP MINN), V18, P1118, DOI 10.1212/01.CON.0000421622.56525.58
   Staab JP, 2002, ARCH OTOLARYNGOL, V128, P554, DOI 10.1001/archotol.128.5.554
   Tinetti ME, 2000, ANN INTERN MED, V132, P337, DOI 10.7326/0003-4819-132-5-200003070-00002
   Upton J, 2013, ENCYCLOPEDIA OF BEHAVIORAL MEDICINE, V0, PP1303, DOI 10.1007/978-1-4419-1005-9_441
   Yasuno F, 2016, INT J GERIATR PSYCH, V31, P920, DOI 10.1002/gps.4409
NR 37
TC 0
Z9 0
U1 0
U2 3
PU ROUTLEDGE JOURNALS, TAYLOR & FRANCIS LTD
PI ABINGDON
PA 2-4 PARK SQUARE, MILTON PARK, ABINGDON OX14 4RN, OXON, ENGLAND
SN 2169-5717
EI 2169-5725
J9 HEARING BALANC COMMU
JI Hearing Balanc. Commun.
PD OCT 2
PY 2022
VL 20
IS 4
BP 247
EP 256
DI 10.1080/21695717.2022.2106411
EA AUG 2022
PG 10
WC Audiology & Speech-Language Pathology
SC Audiology & Speech-Language Pathology
GA 5I5XX
UT WOS:000840055500001
DA 2025-12-18
ER

PT J
AU Azzi, JL
   Khoury, M
   Séguin, J
   Rourke, R
   Hogan, D
   Tse, D
   Lelli, DA
AF Azzi, Jayson Lee
   Khoury, Michel
   Seguin, Jeanne
   Rourke, Ryan
   Hogan, Debora
   Tse, Darren
   Lelli, Daniel A.
TI Characteristics of persistent postural perceptual dizziness patients in a multidisciplinary dizziness clinic
SO JOURNAL OF VESTIBULAR RESEARCH-EQUILIBRIUM & ORIENTATION
LA English
DT Article
DE Persistent postural perceptual dizziness; PPPD; vertigo; dizziness
ID generalized anxiety disorder; handicap inventory; visual vertigo; dizzy patients; migraine; questionnaire; validation; depression; individuals; prevalence
AB BACKGROUND: Persistent Postural Perceptual Dizziness (PPPD) is a newly defined condition which was added to the International Classification of Vestibular Disorders in 2017. Little is known about its impact on patients. OBJECTIVE: The goal of this study was to analyze the symptomology, epidemiology and impact of PPPD on patients. METHODS: A retrospective chart review was done to identify patients who attended the Multidisciplinary Dizziness Clinic (MDC) and were diagnosed with PPPD. Responses to demographic questions, health-related quality of life surveys and several well-validated questionnaires commonly used to assess dizziness severity were analyzed. RESULTS: One hundred patients were diagnosed with PPPD between March 2017 and January 2019, of which 80% (80/100) were females. The average Dizziness Handicap Index score was 60.3 +/- 19.0. Responses to the Patient Health Questionnaire classified 53 patients (53/99;53.5%) as moderately to severely depressed. Sixty-four patients (64/100;64.0%) were minimally or mildly anxious according to the Generalized Anxiety Disorder scale. The average Vertigo Symptom Scale score was 24.1/60. The average Situational Vertigo Questionnaire score was 2.00. Forty-nine (49/100;49.0%) patients had migraine symptoms according to the Migraine Screen Questionnaire. CONCLUSIONS: In conclusion, patients with PPPD display important handicap and an elevated risk of depression, anxiety and migraines.
C1 [Azzi, Jayson Lee] Univ Manitoba, Fac Med, Winnipeg, MB, Canada.
   [Khoury, Michel; Seguin, Jeanne] Univ Ottawa, Fac Med, Ottawa, ON, Canada.
   [Rourke, Ryan; Tse, Darren] Univ Ottawa, Dept Otolaryngol Head & Neck Surg, Ottawa, ON, Canada.
   [Hogan, Debora; Tse, Darren] Ottawa Hosp, Ottawa Hosp Res Inst, Clin Epidemiol Program, Ottawa, ON, Canada.
   [Lelli, Daniel A.] Univ Ottawa, Dept Internal Med, Div Neurol, Ottawa, ON, Canada.
C3 University of Manitoba; University of Ottawa; University of Ottawa; University of Ottawa; Ottawa Hospital Research Institute; University of Ottawa
RP Tse, D (corresponding author), Ottawa Hosp, Dept Otolaryngol Head & Neck Surg, 737 Parkdale Ave, Ottawa, ON K1Y 4M9, Canada.
EM dtse@toh.ca
CR [Anonymous], 2013, OXFORD TXB VERTIGO I, V0, P0
   Balaban CD, 2001, J ANXIETY DISORD, V15, P27, DOI 10.1016/S0887-6185(00)00041-4
   BRANDT T, 1986, MUNCHEN MED WOCHEN, V128, P247
   Bronstein AM, 2010, J NEUROL, V257, P183, DOI 10.1007/s00415-009-5287-z
   Burch RC, 2015, HEADACHE, V55, P21, DOI 10.1111/head.12482
   Chiarella G, 2016, J VESTIBUL RES-EQUIL, V26, P403, DOI 10.3233/VES-160590
   Colnaghi S, 2017, FRONT NEUROL, V8, P0, DOI 10.3389/fneur.2017.00528
   Enloe LJ, 1997, PHYS THER, V77, P890, DOI 10.1093/ptj/77.9.890
   Gilbody S, 2007, J GEN INTERN MED, V22, P1596, DOI 10.1007/s11606-007-0333-y
   Guerraz M, 2001, BRAIN, V124, P1646, DOI 10.1093/brain/124.8.1646
   Holmberg J, 2005, ACTA OTO-LARYNGOL, V125, P270, DOI 10.1080/00016480410023001
   Horii A, 2017, EQUILIBRIUM RESEARCH, V76, P316, DOI 10.3757/jser.76.316
   Indovina I, 2015, FRONT BEHAV NEUROSCI, V9, P0, DOI 10.3389/fnbeh.2015.00334
   JACOBSON GP, 1990, ARCH OTOLARYNGOL, V116, P424
   Ketola S, 2007, OTOLARYNG HEAD NECK, V137, P312, DOI 10.1016/j.otohns.2007.03.037
   Kim SK, 2016, J AUDIOL OTOL, V20, P174, DOI 10.7874/jao.2016.20.3.174
   Kroenke K, 2001, J GEN INTERN MED, V16, P606, DOI 10.1046/j.1525-1497.2001.016009606.x
   Láinez MJA, 2005, HEADACHE, V45, P1328, DOI 10.1111/j.1526-4610.2005.00265.x
   Lempert T, 2009, J NEUROL, V256, P333, DOI 10.1007/s00415-009-0149-2
   Löwe B, 2008, MED CARE, V46, P266, DOI 10.1097/MLR.0b013e318160d093
   Lynn SG, 1999, AM J OTOL, V20, P484
   Bittar RSM, 2015, BRAZ J OTORHINOLAR, V81, P276, DOI 10.1016/j.bjorl.2014.08.012
   Mutlu B, 2013, J VESTIBUL RES-EQUIL, V23, P271, DOI 10.3233/VES-130488
   Nada EH, 2019, ANN OTO RHINOL LARYN, V128, P323, DOI 10.1177/0003489418823017
   Neuhauser H, 2001, NEUROLOGY, V56, P436, DOI 10.1212/WNL.56.4.436
   Ödman M, 2008, ACTA OTO-LARYNGOL, V128, P1085, DOI 10.1080/00016480701805455
   Popkirov Stoyan, 2018, PRACT NEUROL, V18, P5, DOI 10.1136/practneurol-2017-001809
   Riccelli R, 2017, FRONT NEUROL, V8, P0, DOI 10.3389/fneur.2017.00529
   Seemungal Barry M, 2018, PRACT NEUROL, V18, P3, DOI 10.1136/practneurol-2017-001817
   Spitzer RL, 2006, ARCH INTERN MED, V166, P1092, DOI 10.1001/archinte.166.10.1092
   Staab JP, 2012, CONTINUUM MINNEAP MI, V18, P0
   Staab JP, 2020, SEMIN NEUROL, V40, P130, DOI 10.1055/s-0039-3402736
   Staab JP, 2017, J VESTIBUL RES-EQUIL, V27, P191, DOI 10.3233/VES-170622
   Staibano P, 2019, J OTOLARYNGOL-HEAD N, V48, P0, DOI 10.1186/s40463-019-0336-9
   Stewart WF, 2000, PAIN, V88, P41, DOI 10.1016/S0304-3959(00)00305-5
   Stewart WF, 2001, NEUROLOGY, V56, PS20, DOI 10.1212/WNL.56.suppl_1.S20
   Stovner LJ, 2007, CEPHALALGIA, V27, P193, DOI 10.1111/j.1468-2982.2007.01288.x
   Strupp M, 2003, NERVENARZT, V74, P911, DOI 10.1007/s00115-003-1567-5
   Vanspauwen R, 2016, J VESTIBUL RES-EQUIL, V26, P479, DOI 10.3233/VES-160600
   von Brevern M, 2015, J VESTIBUL RES-EQUIL, V25, P105, DOI 10.3233/VES-150553
   Whalley MG, 2017, COGN BEHAV PRACT, V24, P72, DOI 10.1016/j.cbpra.2016.03.003
   Whitney SL, 2004, OTOL NEUROTOL, V25, P139, DOI 10.1097/00129492-200403000-00010
   Wilhelmsen K, 2008, BMC EAR NOSE THROAT, V8, P0, DOI 10.1186/1472-6815-8-2
   Yan ZH, 2017, INT J AUDIOL, V56, P33, DOI 10.1080/14992027.2016.1211763
   YARDLEY L, 1992, J PSYCHOSOM RES, V36, P731, DOI 10.1016/0022-3999(92)90131-K
   Yu YC, 2018, BIOMED RES INT, V2018, P0, DOI 10.1155/2018/8518631
   Zur O, 2015, DISABIL REHABIL, V37, P2197, DOI 10.3109/09638288.2014.1002577
NR 48
TC 9
Z9 14
U1 2
U2 10
PU IOS PRESS
PI AMSTERDAM
PA NIEUWE HEMWEG 6B, 1013 BG AMSTERDAM, NETHERLANDS
SN 0957-4271
EI 1878-6464
J9 J VESTIBUL RES-EQUIL
JI J. Vestib. Res.-Equilib. Orientat.
PD JUN 15
PY 2022
VL 32
IS 3
BP 285
EP 293
DI 10.3233/VES-190749
PG 9
WC Neurosciences; Otorhinolaryngology
SC Neurosciences & Neurology; Otorhinolaryngology
GA 1B8AV
UT WOS:000792655100007
PM 34151875
DA 2025-12-18
ER

PT J
AU Yagi, C
   Morita, Y
   Yamagishi, T
   Ohshima, S
   Izumi, S
   Takahashi, K
   Itoh, K
   Suzuki, Y
   Igarashi, H
   Horii, A
AF Yagi, Chihiro
   Morita, Yuka
   Yamagishi, Tatsuya
   Ohshima, Shinsuke
   Izumi, Shuji
   Takahashi, Kuniyuki
   Itoh, Kosuke
   Suzuki, Yuji
   Igarashi, Hironaka
   Horii, Arata
TI Gaze instability after exposure to moving visual stimuli in patients with persistent postural-perceptual dizziness
SO FRONTIERS IN HUMAN NEUROSCIENCE
LA English
DT Article
DE chronic dizziness; persistent postural-perceptual dizziness; gaze instability; eyetracking test; visual stimuli
AB IntroductionPersistent postural-perceptual dizziness (PPPD) is a chronic vestibular syndrome lasting more than 3 months. The core vestibular symptoms are dizziness, unsteadiness, and non-spinning vertigo, which are exacerbated by upright posture or walking, active or passive motion, and exposure to moving or complex visual stimuli. Among these, visual exacerbation is a key feature of PPPD for which the neural mechanisms are unknown. We hypothesized that vestibular symptoms may be exacerbated by visual stimuli through gaze behavioral change after exposure to moving or complex visual stimuli. The study aimed to examine gaze stability after exposure to moving visual stimuli in patients with PPPD. MethodsFourteen healthy controls (HCs), 27 patients with PPPD, and 12 patients with unilateral vestibular hypofunction (UVH), showing chronic vestibular symptoms for >3 months, were enrolled in the study. The participants were instructed to fixate on the gazing point at the center of a screen for 30 s before and after 90 s of exposure to moving visual stimuli. Gaze stability, best represented by the bivariate contour ellipse area (BCEA), was compared among three groups, both before and after exposure to the moving visual stimuli. Comparisons between pre- and post-moving visual stimuli in BCEA were also conducted. Correlation between the post/pre ratio of BCEA and vestibular tests, several clinical symptom scales including the Dizziness Handicap Inventory, Niigata PPPD Questionnaire, and Hospital Anxiety and Depression Scale, and the exacerbation of dizziness by exposure to moving visual stimuli was examined in the PPPD group. ResultsBCEA, both before and after exposure to moving visual stimuli in the PPPD group, was not different from that in HC and UVH groups. In the PPPD group, BCEA increased significantly after exposure to moving visual stimuli. The post/pre ratio of BCEA correlated with the occurrence of exacerbation of the dizziness sensation by exposure to moving visual stimuli; however, it did not correlate with vestibular tests or clinical symptom scales. ConclusionPatients with PPPD were more likely to exhibit gaze instability after exposure to moving visual stimuli, which potentially exacerbated vestibular symptoms. This phenomenon may help elucidate the neural mechanisms of visual exacerbation in patients with PPPD.
C1 [Yagi, Chihiro; Morita, Yuka; Yamagishi, Tatsuya; Ohshima, Shinsuke; Izumi, Shuji; Takahashi, Kuniyuki; Horii, Arata] Niigata Univ, Grad Sch Med & Dent Sci, Dept Otolaryngol Head & Neck Surg, Niigata, Japan.
   [Itoh, Kosuke; Suzuki, Yuji; Igarashi, Hironaka] Niigata Univ, Brain Res Inst, Ctr Integrated Human Brain Sci, Niigata, Japan.
C3 Niigata University; Niigata University
RP Yagi, C (corresponding author), Niigata Univ, Grad Sch Med & Dent Sci, Dept Otolaryngol Head & Neck Surg, Niigata, Japan.
EM c-yagi@med.niigata-u.ac.jp
CR Altemir I, 2022, BRAIN SCI, V12, P0, DOI 10.3390/brainsci12010019
   Chaudhary S, 2022, GAIT POSTURE, V93, P153, DOI 10.1016/j.gaitpost.2022.02.002
   Goto F, 2011, ACTA OTO-LARYNGOL, V131, P817, DOI 10.3109/00016489.2011.565423
   JACOBSON GP, 1990, ARCH OTOLARYNGOL, V116, P424
   Jonassen R, 2015, PSYCHOPHARMACOLOGY, V232, P953, DOI 10.1007/s00213-014-3729-5
   JONGKEES L B, 1962, PRACT OTORHINOLARYNGOL (BASEL), V24, P65
   Kim HJ, 2020, J NEUROL, V267, P2252, DOI 10.1007/s00415-020-09831-2
   Kitazawa M, 2021, FRONT NEUROL, V12, P0, DOI 10.3389/fneur.2021.768718
   Laretzaki G, 2011, BIOL PSYCHOL, V86, P330, DOI 10.1016/j.biopsycho.2011.01.005
   Martinez-Conde S, 2004, NAT REV NEUROSCI, V5, P229, DOI 10.1038/nrn1348
   McCaslin DL, 2022, OTOL NEUROTOL, V43, PE243, DOI 10.1097/MAO.0000000000003393
   Bittar RSM, 2015, BRAZ J OTORHINOLAR, V81, P276, DOI 10.1016/j.bjorl.2014.08.012
   Okumura T, 2015, ACTA OTO-LARYNGOL, V135, P925, DOI 10.3109/00016489.2015.1040172
   Söhsten E, 2016, J VESTIBUL RES-EQUIL, V26, P319, DOI 10.3233/VES-160583
   Staab JP, 2017, J VESTIBUL RES-EQUIL, V27, P191, DOI 10.3233/VES-170622
   Starkov D, 2021, J NEUROL, V268, P377, DOI 10.1007/s00415-020-10139-4
   Steinman R M, 1982, HUM NEUROBIOL, V1, P97
   Tobii AB, 2022, PROLAB USER MANUAL V, V0, P0
   Tsitsi P, 2021, J PARKINSON DIS, V11, P865, DOI 10.3233/JPD-202427
   Van Ombergen A, 2016, PLOS ONE, V11, P0, DOI 10.1371/journal.pone.0154528
   Winkler PA, 2009, OPTOMETRY, V80, P502, DOI 10.1016/j.optm.2009.01.014
   Yagi C, 2021, FRONT NEUROL, V12, P0, DOI 10.3389/fneur.2021.652366
   Yagi C, 2019, OTOL NEUROTOL, V40, PE747, DOI 10.1097/MAO.0000000000002325
   ZIGMOND AS, 1983, ACTA PSYCHIAT SCAND, V67, P361, DOI 10.1111/j.1600-0447.1983.tb09716.x
NR 24
TC 6
Z9 11
U1 1
U2 4
PU FRONTIERS MEDIA SA
PI LAUSANNE
PA AVENUE DU TRIBUNAL FEDERAL 34, LAUSANNE, CH-1015, SWITZERLAND
SN 1662-5161
EI 
J9 FRONT HUM NEUROSCI
JI Front. Hum. Neurosci.
PD NOV 25
PY 2022
VL 16
IS 
BP 
EP 
DI 10.3389/fnhum.2022.1056556
PG 12
WC Neurosciences; Psychology
SC Neurosciences & Neurology; Psychology
GA 6U4SZ
UT WOS:000894359700001
PM 36504627
DA 2025-12-18
ER

PT J
AU Maslovara, S
   Begic, D
   Butkovic-Soldo, S
   Vceva, A
   Pajic-Matic, I
   Sestak, A
AF Maslovara, Sinisa
   Begic, Drazen
   Butkovic-Soldo, Silva
   Vceva, Andrijana
   Pajic-Matic, Ivana
   Sestak, Anamarija
TI ARE THE PERSISTENT POSTURAL-PERCEPTUAL DIZZINESS (PPPD) PATIENTS MORE ANXIOUS THAN THE PATIENTS WITH OTHER DIZZINESS?
SO PSYCHIATRIA DANUBINA
LA English
DT Article
DE persistent postural; perceptual dizziness; anxiety; depression; handicap
ID evoked myogenic potentials; chronic subjective dizziness; therapy; anxiety; vertigo; classification; disorders; muscles; balance
AB Background: The Behavioral Subcommittee of the Barany Society Committee for Classification of Vestibular Disorders recently established the diagnostic criteria for a persistent postural-perceptive dizziness (PPPD). Objectives: This study aims to determine how significant the degree of anxiety and depression of PPPD patients is, compared to the patients with other dizziness. Subjects and methods: The study was conducted on 78 patients, 39 (50%) of whom suffer from PPPD, and of a control group consisting of the same number of patients with other types of dizziness. All the patients filled out the DHI and HADS questionnaire and were subjected to a VNG and VEMP examination. Results: The DHI showed significant disability in the majority of patients, slightly more in the control group. The HADS showed an equal degree of anxiety in both groups of patients, but significantly higher pathological anxiety in the PPPD group (49%:31%). Conclusions: Majority of the patients in both groups experienced mild anxiety, while those with the pathological degree were more represented in the PPPD group. Depression was more expressed in the group of other dizziness. We can consider only the patients with a pathological degree of anxiety as predisposed to the emergence of PPPD.
C1 [Maslovara, Sinisa; Sestak, Anamarija] Cty Gen & Vet Hosp Vukovar, Dept Otolaryngol, Zupanijska 35, Vukovar 32000, Croatia.
   [Maslovara, Sinisa; Vceva, Andrijana; Pajic-Matic, Ivana] Univ Osijek, Med Fac, Dept Otorhinolaryngol & Maxillofacial Surg, Osijek, Croatia.
   [Begic, Drazen] Univ Zagreb, Dept Psychiat & Psychol Med, Sch Med, Zagreb, Croatia.
   [Butkovic-Soldo, Silva] Univ Osijek, Med Fac, Dept Neurol, Osijek, Croatia.
C3 University of JJ Strossmayer Osijek; University of Zagreb; University of JJ Strossmayer Osijek
RP Maslovara, S (corresponding author), Cty Gen & Vet Hosp Vukovar, Dept Otolaryngol, Zupanijska 35, Vukovar 32000, Croatia.
EM sinisamaslovara@yahoo.com
CR Ashford A, 2016, JARO-J ASSOC RES OTO, V17, P303, DOI 10.1007/s10162-016-0566-8
   Balaban CD, 2004, BRAIN RES, V996, P126, DOI 10.1016/j.brainres.2003.10.026
   Best C, 2009, NEUROSCIENCE, V164, P1579, DOI 10.1016/j.neuroscience.2009.09.034
   Bisdorff AR, 2015, NEUROL CLIN, V33, P541, DOI 10.1016/j.ncl.2015.04.010
   Bjelland I, 2002, J PSYCHOSOM RES, V52, P69, DOI 10.1016/S0022-3999(01)00296-3
   BRANDT T, 1986, MUNCHEN MED WOCHEN, V128, P247
   Chiarella G, 2016, J VESTIBUL RES-EQUIL, V26, P403, DOI 10.3233/VES-160590
   COLEBATCH JG, 1992, NEUROLOGY, V42, P1635, DOI 10.1212/WNL.42.8.1635
   Cousins S, 2014, PLOS ONE, V9, P0, DOI 10.1371/journal.pone.0105426
   DEMER JL, 1994, AM J OTOL, V15, P340
   Dieterich M, 2017, CURR OPIN NEUROL, V30, P107, DOI 10.1097/WCO.0000000000000417
   DIX MR, 1952, P ROY SOC MED, V45, P341, DOI 10.1177/003591575204500604
   DYCK PJ, 1987, DIABETES CARE, V10, P432, DOI 10.2337/diacare.10.4.432
   Edelman S, 2012, AM J OTOLARYNG, V33, P395, DOI 10.1016/j.amjoto.2011.10.009
   Edwards MJ, 2012, BRAIN, V135, P3495, DOI 10.1093/brain/aws129
   Godemann F, 2005, J PSYCHIATR RES, V39, P529, DOI 10.1016/j.jpsychires.2004.12.006
   HALMAGYI GM, 1988, ARCH NEUROL-CHICAGO, V45, P737, DOI 10.1001/archneur.1988.00520310043015
   Heinrichs N, 2007, PSYCHOSOM MED, V69, P700, DOI 10.1097/PSY.0b013e318151a4dd
   Holle D, 2015, PLOS ONE, V10, P0, DOI 10.1371/journal.pone.0142468
   Holmberg J, 2007, J NEUROL, V254, P1189, DOI 10.1007/s00415-007-0499-6
   Horii A, 2004, OTOL NEUROTOL, V25, P536, DOI 10.1097/00129492-200407000-00022
   Indovina I, 2014, J PSYCHOSOM RES, V77, P391, DOI 10.1016/j.jpsychores.2014.09.005
   JACOB RG, 1993, J PSYCHOPATHOL BEHAV, V15, P299, DOI 10.1007/BF00965035
   JACOBSON GP, 1990, ARCH OTOLARYNGOL, V116, P424
   Jahn K, 2011, EUR J PAEDIATR NEURO, V15, P289, DOI 10.1016/j.ejpn.2011.04.010
   JONGKEES L B, 1962, PRACT OTORHINOLARYNGOL (BASEL), V24, P65
   Marusic M, 2008, UVOD U ZNANSTVENI RAD U MEDICINI, V0, P0
   MCCLURE JA, 1985, J OTOLARYNGOL, V14, P30
   Meli A, 2007, J PSYCHOSOM RES, V63, P185, DOI 10.1016/j.jpsychores.2007.02.007
   Mendes T, 2017, ACTA CLIN CROAT, V56, P756, DOI 10.20471/acc.2017.56.04.25
   Bittar RSM, 2015, BRAZ J OTORHINOLAR, V81, P276, DOI 10.1016/j.bjorl.2014.08.012
   Özgür A, 2015, J INT ADV OTOL, V11, P33, DOI 10.5152/iao.2015.927
   PAGNINI P, 1989, ORL-J OTO-RHIN-LARYN, V51, P161, DOI 10.1159/000276052
   Popkirov Stoyan, 2018, PRACT NEUROL, V18, P5, DOI 10.1136/practneurol-2017-001809
   Rainer S, 2017, SWISS MED WKLY, V147, P0, DOI 10.4414/smw.2017.14566
   Rainey BB, 1998, OPTOMETRY VISION SCI, V75, P719, DOI 10.1097/00006324-199810000-00016
   Riccelli R, 2017, HUM BRAIN MAPP, V38, P715, DOI 10.1002/hbm.23411
   Seemungal Barry M, 2018, PRACT NEUROL, V18, P3, DOI 10.1136/practneurol-2017-001817
   SHUMWAYCOOK A, 1986, PHYS THER, V66, P1548, DOI 10.1093/ptj/66.10.1548
   Söhsten E, 2016, J VESTIBUL RES-EQUIL, V26, P319, DOI 10.3233/VES-160583
   Staab JP, 2016, HAND CLINIC, V137, P341, DOI 10.1016/B978-0-444-63437-5.00024-8
   Staab JP, 2007, OTOL NEUROTOL, V28, P854, DOI 10.1097/MAO.0b013e31805c74a7
   Staab JP, 2017, J VESTIBUL RES-EQUIL, V27, P191, DOI 10.3233/VES-170622
   Staab JP, 2014, J PSYCHOSOM RES, V76, P80, DOI 10.1016/j.jpsychores.2013.11.008
   Staab JP, 2013, SEMIN NEUROL, V33, P297, DOI 10.1055/s-0033-1356462
   Staab JP, 2003, LARYNGOSCOPE, V113, P1714, DOI 10.1097/00005537-200310000-00010
   Staab JP, 2002, ARCH OTOLARYNGOL, V128, P554, DOI 10.1001/archotol.128.5.554
   Staab JP, 2005, ARCH OTOLARYNGOL HEA, V133, P170
   Strupp M, 2011, J NEUROL, V258, P1207, DOI 10.1007/s00415-011-5999-8
   Tamietto M, 2010, NAT REV NEUROSCI, V11, P697, DOI 10.1038/nrn2889
   Thompson KJ, 2015, J VESTIBUL RES-EQUIL, V25, P97, DOI 10.3233/VES-150551
   Todd NPM, 2007, CLIN NEUROPHYSIOL, V118, P381, DOI 10.1016/j.clinph.2006.09.025
   Wurthmann S, 2017, J PSYCHOSOM RES, V103, P95, DOI 10.1016/j.jpsychores.2017.10.007
   Yan ZH, 2017, INT J AUDIOL, V56, P33, DOI 10.1080/14992027.2016.1211763
   ZIGMOND AS, 1983, ACTA PSYCHIAT SCAND, V67, P361, DOI 10.1111/j.1600-0447.1983.tb09716.x
NR 55
TC 6
Z9 9
U1 4
U2 11
PU MEDICINSKA NAKLADA
PI ZAGREB
PA VLASKA 69, HR-10000 ZAGREB, CROATIA
SN 0353-5053
EI 1849-0867
J9 PSYCHIAT DANUB
JI Psychiatr. Danub.
PD JUN 15
PY 2022
VL 34
IS 1
BP 71
EP 78
DI 10.24869/psyd.2022.71
PG 8
WC Psychiatry
SC Psychiatry
GA 1B1LQ
UT WOS:000792204900010
PM 35467613
DA 2025-12-18
ER

PT J
AU McCaslin, DL
   Shepard, NT
   Hollman, JH
   Staab, JP
AF McCaslin, Devin L.
   Shepard, Neil T.
   Hollman, John H.
   Staab, Jeffrey P.
TI Characterization of Postural Sway in Patients With Persistent Postural-Perceptual Dizziness (PPPD) Using Wearable Motion Sensors
SO OTOLOGY & NEUROTOLOGY
LA English
DT Article
DE Case-control study; Dynamic posturography; Functional vestibular disorder; Sensory Organization Test; Wearable sensors
ID vertigo
AB Objective: To extend previous investigations of postural control in patients with persistent-postural perceptual dizziness (PPPD). Study Design: Case-controlled, cross-sectional, observational investigation. Setting: Tertiary care center. Patients: Fifteen patients with PPPD, 15 control volunteers. Interventions: Measurement of anterior-posterior (AP) and medial-lateral (ML) sway at the waist using wearable accelerometers during posturography; assessment of reach and gait. Main Outcome Measures: Peak-to-peak AP and ML sway displacement on the six conditions of the Sensory Organization Test (SOT); Scores on the SOT, Functional Reach Test (FRT), and Dynamic Gait Index (DGI). Results: Compared to control volunteers, patients with PPPD had significantly greater sway displacement at the waist in the AP direction in SOT conditions 3, 5, and 6 and in the ML direction in SOT conditions 2 and 4, resulting in significantly lower median equilibrium scores on the composite index and all six SOT conditions. Patients with PPPD had significantly lower scores on the FRT and DGI that were not correlated with SOT performance. AP sway in conditions 3 and 6 differentiated patients with PPPD from controls with high sensitivity (>= 0.87) and specificity (>= 0.87). Conclusions: This study replicated previous work showing poor SOT performance by patients with PPPD who had greater AP sway associated with visual dependence and greater ML sway in low demand conditions than controls. Patients with PPPD also performed poorer on the FRT and DGI, but lack of correlation with SOT scores suggested different mechanisms of impairment in postural control, reach, and ambulation. AP sway demonstrated potential as a diagnostic marker.
C1 [McCaslin, Devin L.] Univ Michigan, Dept Otorhinolaryngol Head & Neck Surg, Ann Arbor, MI 48109 USA.
   [Shepard, Neil T.; Staab, Jeffrey P.] Mayo Clin, Dept Otorhinolaryngol Head & Neck Surg, Rochester, MN USA.
   [Hollman, John H.] Mayo Clin, Program Phys Therapy, Sch Hlth Sci, Rochester, MN USA.
   [Staab, Jeffrey P.] Mayo Clin, Dept Psychiat & Psychol, 200 1st St SW, Rochester, MN 55905 USA.
C3 University of Michigan System; University of Michigan; Mayo Clinic; Mayo Clinic; Mayo Clinic
RP Staab, JP (corresponding author), Mayo Clin, Dept Psychiat & Psychol, 200 1st St SW, Rochester, MN 55905 USA.
EM staab.jeffrey@mayo.edu
FU Department of Otorhinolaryngology - Head and Neck Surgery, Mayo Clinic, Rochester, MN
CR Adamec I, 2020, J CLIN NEUROSCI, V72, P26, DOI 10.1016/j.jocn.2020.01.043
   BRANDT T, 1986, MUNCHEN MED WOCHEN, V128, P247
   Brandt T, 2012, J NEUROL, V259, P182, DOI 10.1007/s00415-011-6124-8
   Chiarella G, 2016, J VESTIBUL RES-EQUIL, V26, P403, DOI 10.3233/VES-160590
   Cleworth TW, 2020, OTOL NEUROTOL, V41, PE945, DOI 10.1097/MAO.0000000000002485
   Cleworth TW, 2018, GAIT POSTURE, V66, P21, DOI 10.1016/j.gaitpost.2018.08.003
   Cousins S, 2017, ANN CLIN TRANSL NEUR, V4, P340, DOI 10.1002/acn3.386
   DUNCAN PW, 1990, J GERONTOL, V45, PM192, DOI 10.1093/geronj/45.6.M192
   Hainaut JP, 2011, GAIT POSTURE, V33, P604, DOI 10.1016/j.gaitpost.2011.01.017
   Horslen BC, 2018, J PHYSIOL-LONDON, V596, P5251, DOI 10.1113/JP276459
   Hwang S, 2016, FRONT SYST NEUROSCI, V10, P0, DOI 10.3389/fnsys.2016.00022
   Im JJ, 2021, NUCL MED MOLEC IMAG, V55, P53, DOI 10.1007/s13139-020-00675-2
   Kedziorek J, 2020, ENTROPY-SWITZ, V22, P0, DOI 10.3390/e22121357
   Kiemel T, 2011, J NEUROSCI, V31, P15144, DOI 10.1523/JNEUROSCI.1013-11.2011
   Kim HJ, 2020, J NEUROL, V267, P2252, DOI 10.1007/s00415-020-09831-2
   Krafczyk S, 1999, NEUROSCI LETT, V259, P149, DOI 10.1016/S0304-3940(98)00917-3
   Ödman M, 2008, ACTA OTO-LARYNGOL, V128, P1085, DOI 10.1080/00016480701805455
   Passamonti L, 2018, J VESTIBUL RES-EQUIL, V28, P369, DOI 10.3233/VES-190653
   Popkirov Stoyan, 2018, PRACT NEUROL, V18, P5, DOI 10.1136/practneurol-2017-001809
   Riccelli R, 2017, FRONT NEUROL, V8, P0, DOI 10.3389/fneur.2017.00529
   Schniepp R, 2019, J NEUROL, V266, P118, DOI 10.1007/s00415-019-09378-x
   Shumway-Cook A, 1995, MOTOR CONTROL THEORY AND APPLICATIONS, V0, P323
   Silberstein SD, 2004, CEPHALALGIA, V24, P2, DOI 10.1111/j.1468-2982.2004.00892.x
   Söhsten E, 2016, J VESTIBUL RES-EQUIL, V26, P319, DOI 10.3233/VES-160583
   Staab J P, 2013, OXFORD TXB VERTIGO I, V0, P333
   Staab JP, 2007, ARCH OTOLARYNGOL, V133, P170, DOI 10.1001/archotol.133.2.170
   Staab JP, 2020, SEMIN NEUROL, V40, P130, DOI 10.1055/s-0039-3402736
   Staab JP, 2017, J VESTIBUL RES-EQUIL, V27, P191, DOI 10.3233/VES-170622
   Staab JP, 2014, J PSYCHOSOM RES, V76, P80, DOI 10.1016/j.jpsychores.2013.11.008
   Staab JP, 2016, J VESTIB RES, V26, P48
   Staibano P, 2019, J OTOLARYNGOL-HEAD N, V48, P0, DOI 10.1186/s40463-019-0336-9
   Teggi R, 2020, OTOL NEUROTOL, V41, PE70, DOI 10.1097/MAO.0000000000002446
   Trueblood PR, 2018, ACTA OTO-LARYNGOL, V138, P597, DOI 10.1080/00016489.2018.1429653
   Vermehren M, 2020, NEUROSCI LETT, V736, P0, DOI 10.1016/j.neulet.2020.135298
   Wuehr M, 2013, J NEUROL, V260, P1314, DOI 10.1007/s00415-012-6797-7
   Xue H, 2018, ZHONGHUA YI XUE ZA ZHI, V98, P1227, DOI 10.3760/cma.j.issn.0376-2491.2018.16.008
   Yan ZH, 2017, INT J AUDIOL, V56, P33, DOI 10.1080/14992027.2016.1211763
NR 39
TC 17
Z9 18
U1 2
U2 15
PU LIPPINCOTT WILLIAMS & WILKINS
PI PHILADELPHIA
PA TWO COMMERCE SQ, 2001 MARKET ST, PHILADELPHIA, PA 19103 USA
SN 1531-7129
EI 1537-4505
J9 OTOL NEUROTOL
JI Otol. Neurotol.
PD FEB 15
PY 2022
VL 43
IS 2
BP E243
EP E251
DI 10.1097/MAO.0000000000003393
PG 9
WC Clinical Neurology; Otorhinolaryngology
SC Neurosciences & Neurology; Otorhinolaryngology
GA YE4CT
UT WOS:000741076500031
PM 34699399
DA 2025-12-18
ER

PT J
AU Cao, ZT
   Liu, XM
   Ju, Y
   Zhao, XQ
AF Cao, Zhentang
   Liu, Xinmin
   Ju, Yi
   Zhao, Xingquan
TI Neuroimaging studies in persistent postural-perceptual dizziness and related disease: a systematic review
SO JOURNAL OF NEUROLOGY
LA English
DT Review
DE Dizziness; Persistent postural&#8211; perceptual dizziness; MRI; PET; SPECT
ID vestibular system; connectivity; brain; disorders; anxiety; vertigo; motion
AB Background Persistent Postural-Perceptual Dizziness (PPPD) is one of the most common types of chronic dizziness. The pathogenesis remains unclear. Objective This study aimed to systematically review neuroimaging literature for investigating the central mechanism of PPPD and related disorders. Methods PubMed, EMBASE, Medline, Cochrane, and Web of Science were searched by the Preferred Reporting Items for Systematic Reviews and Meta-Analyses guidelines. The articles analyzing structural and functional neuroimaging features of PPPD and related disorders were selected according to eligibility criteria. Results Fifteen articles, including 4 structural, 10 functional, and 1 multimodal imaging, were eligible for inclusion in this review. The whiter matter alterations in PPPD are not entirely consistent. The changes of grey matter mainly in multisensory vestibular cortices, visual cortex, cerebellum, as well as anxiety-related network. Consistent with structural imaging, functional imaging conducted during the specific tasks or in the resting state has both found abnormal functional activation and connectivity in the vestibular cortex, especially in the parieto-insular vestibular cortex (PIVC), visual cortex, cerebellum, and anxiety-related network in PPPD and related disorder. Conclusions The current review provides up-to-date knowledge and summarizes the possible central mechanism for PPPD and related disorders, and it is helpful to understanding the mechanism of PPPD.
C1 [Cao, Zhentang; Liu, Xinmin; Ju, Yi; Zhao, Xingquan] Capital Med Univ, Beijing Tiantan Hosp, Dept Neurol, 119,South 4th Ring West Rd, Beijing 100070, Peoples R China.
   [Cao, Zhentang; Liu, Xinmin; Ju, Yi; Zhao, Xingquan] Capital Med Univ, Beijing Tiantan Hosp, China Natl Clin Res Ctr Neurol Dis, Beijing, Peoples R China.
   [Ju, Yi; Zhao, Xingquan] Capital Med Univ, Clin Ctr Vertigo & Balance Disturbance, Beijing, Peoples R China.
C3 Capital Medical University; Capital Medical University; Capital Medical University
RP Ju, Y; Zhao, XQ (corresponding author), Capital Med Univ, Beijing Tiantan Hosp, Dept Neurol, 119,South 4th Ring West Rd, Beijing 100070, Peoples R China.; Ju, Y; Zhao, XQ (corresponding author), Capital Med Univ, Beijing Tiantan Hosp, China Natl Clin Res Ctr Neurol Dis, Beijing, Peoples R China.; Ju, Y; Zhao, XQ (corresponding author), Capital Med Univ, Clin Ctr Vertigo & Balance Disturbance, Beijing, Peoples R China.
EM juyi1226@vip.163.com; zxq@vip.163.com
FU CAMS Innovation Fund for Medical Sciences [2019-I2M-5-029]; Beijing Municipal Committee of Science and Technology [Z201100005620010]; National Science and Technology Major Project [2017ZX09304018]; National Key Research and Development Program of China [2018YFC13 12200/2018YFC1312204]
CR Adamec I, 2020, J CLIN NEUROSCI, V72, P26, DOI 10.1016/j.jocn.2020.01.043
   Baldi E, 2015, NEUROSCI BIOBEHAV R, V53, P160, DOI 10.1016/j.neubiorev.2015.04.003
   Brandt T, 2014, FRONT INTEGR NEUROSC, V8, P0, DOI 10.3389/fnint.2014.00047
   Chiarella G, 2016, J VESTIBUL RES-EQUIL, V26, P403, DOI 10.3233/VES-160590
   Dieterich Marianne, 2018, HANDB CLIN NEUROL, V151, P119, DOI 10.1016/B978-0-444-63622-5.00006-1
   Dieterich M, 2015, ANN NY ACAD SCI, V1343, P10, DOI 10.1111/nyas.12585
   Dimitriadis PA, 2018, J LARYNGOL OTOL, V132, P550, DOI 10.1017/S0022215118000701
   Eulenburg PZ, 2012, NEUROIMAGE, V60, P162, DOI 10.1016/j.neuroimage.2011.12.032
   Fischl B, 2012, NEUROIMAGE, V62, P774, DOI 10.1016/j.neuroimage.2012.01.021
   Habas C, 2009, J NEUROSCI, V29, P8586, DOI 10.1523/JNEUROSCI.1868-09.2009
   Hoche F, 2018, BRAIN, V141, P248, DOI 10.1093/brain/awx317
   Hoppes CW, 2018, NEUROIMAGE-CLIN, V20, P655, DOI 10.1016/j.nicl.2018.08.034
   Huber J, 2020, BRAIN BEHAV, V10, P0, DOI 10.1002/brb3.1622
   Iglói K, 2015, CEREB CORTEX, V25, P4146, DOI 10.1093/cercor/bhu132
   Im JJ, 2021, NUCL MED MOLEC IMAG, V55, P53, DOI 10.1007/s13139-020-00675-2
   Indovina I, 2015, FRONT BEHAV NEUROSCI, V9, P0, DOI 10.3389/fnbeh.2015.00334
   Kellermann T, 2012, J NEUROSCI, V32, P11453, DOI 10.1523/JNEUROSCI.0678-12.2012
   Kessler RM, 2003, NEUROBIOL AGING, V24, PS21, DOI 10.1016/S0197-4580(03)00047-2
   Lacquaniti F, 2013, FRONT INTEGR NEUROSC, V7, P0, DOI 10.3389/fnint.2013.00101
   Laura D, 2018, NEURAL PLAST, V2018, P0, DOI 10.1155/2018/3419871
   LeDoux JE, 2000, ANNU REV NEUROSCI, V23, P155, DOI 10.1146/annurev.neuro.23.1.155
   Lee JO, 2018, HUM BRAIN MAPP, V39, P3340, DOI 10.1002/hbm.24080
   Lee TMC, 2005, NEUROPSYCHOLOGIA, V43, P1870, DOI 10.1016/j.neuropsychologia.2005.03.025
   Li KZ, 2020, NEUROIMAGE-CLIN, V26, P0, DOI 10.1016/j.nicl.2020.102216
   Li KZ, 2020, BRAIN IMAGING BEHAV, V14, P2176, DOI 10.1007/s11682-019-00168-7
   Logothetis NK, 2009, NEUROIMAGE, V45, P1080, DOI 10.1016/j.neuroimage.2009.01.010
   Moher David, 2009, J CLIN EPIDEMIOL, V62, P1006, DOI 10.1016/j.jclinepi.2009.06.005
   Na S, 2019, J NEURAL TRANSM, V126, P123, DOI 10.1007/s00702-018-1948-3
   Nigro Salvatore, 2019, BRAIN IMAGING BEHAV, V13, P798, DOI 10.1007/s11682-018-9900-6
   Ohmae E, 2006, NEUROIMAGE, V29, P697, DOI 10.1016/j.neuroimage.2005.08.008
   Passamonti L, 2018, J VESTIBUL RES-EQUIL, V28, P369, DOI 10.3233/VES-190653
   Pollak L, 2015, BRAIN BEHAV, V5, P0, DOI 10.1002/brb3.402
   Popp P, 2018, ANN CLIN TRANSL NEUR, V5, P717, DOI 10.1002/acn3.570
   Riccelli R, 2017, FRONT NEUROL, V8, P0, DOI 10.3389/fneur.2017.00529
   Shinder ME, 2014, J NEUROPHYSIOL, V111, P2445, DOI 10.1152/jn.00731.2013
   Staab J, 2018, PRACT NEUROL, V18, P5, DOI 10.1136/PRACTNEUROL-2017-001809
   Staab JP, 2007, ARCH OTOLARYNGOL, V133, P170, DOI 10.1001/archotol.133.2.170
   Staab JP, 2017, J VESTIBUL RES-EQUIL, V27, P191, DOI 10.3233/VES-170622
   Staab JP, 2014, J PSYCHOSOM RES, V76, P80, DOI 10.1016/j.jpsychores.2013.11.008
   Staab JP, 2013, SEMIN NEUROL, V33, P297, DOI 10.1055/s-0033-1356462
   Staab JP, 2005, ARCH OTOLARYNGOL, V131, P675, DOI 10.1001/archotol.131.8.675
   Suzuki M, 2001, COGNITIVE BRAIN RES, V12, P441, DOI 10.1016/S0926-6410(01)00080-5
   Van Ombergen A, 2017, NEUROIMAGE-CLIN, V14, P538, DOI 10.1016/j.nicl.2017.02.020
   Wurthmann S, 2017, J PSYCHOSOM RES, V103, P95, DOI 10.1016/j.jpsychores.2017.10.007
NR 44
TC 12
Z9 17
U1 5
U2 18
PU SPRINGER HEIDELBERG
PI HEIDELBERG
PA TIERGARTENSTRASSE 17, D-69121 HEIDELBERG, GERMANY
SN 0340-5354
EI 1432-1459
J9 J NEUROL
JI J. Neurol.
PD MAR 15
PY 2022
VL 269
IS 3
BP 1225
EP 1235
DI 10.1007/s00415-021-10558-x
EA MAY 2021
PG 11
WC Clinical Neurology
SC Neurosciences & Neurology
GA ZC9XG
UT WOS:000652918100001
PM 34019178
DA 2025-12-18
ER

PT J
AU Powell, G
   Penacchio, O
   Derry-Sumner, H
   Rushton, SK
   Rajenderkumar, D
   Sumner, P
AF Powell, Georgina
   Penacchio, Olivier
   Derry-Sumner, Hannah
   Rushton, Simon K.
   Rajenderkumar, Deepak
   Sumner, Petroc
TI Visual stress responses to static images are associated with symptoms of Persistent Postural Perceptual Dizziness (PPPD)
SO JOURNAL OF VESTIBULAR RESEARCH-EQUILIBRIUM & ORIENTATION
LA English
DT Article
DE Persistent postural perceptual dizziness (PPPD); visually-induced dizziness; visual stress; sensory overload
ID motion processing deficits; natural images; migraine; vertigo; discomfort; discrimination; questionnaire; orientation; sensitivity; statistics
AB BACKGROUND: Images that deviate from natural scene statistics in terms of spatial frequency and orientation content can produce visual stress (also known as visual discomfort), especially for migraine sufferers. These images appear to over-activate the visual cortex. OBJECTIVE: To connect the literature on visual discomfort with a common chronic condition presenting in neuro-otology clinics known as persistent postural perceptual dizziness (PPPD). Patients experience dizziness when walking through highly cluttered environments or when watching moving stimuli. This is thought to arise from maladaptive interaction between vestibular and visual signals for balance. METHODS: We measured visual discomfort to stationary images in patients with PPPD (N = 30) and symptoms of PPPD in a large general population cohort (N = 1858) using the VisualVertigo Analogue Scale(VVAS) and the Situational Characteristics Questionnaire (SCQ). RESULTS: We found that patients with PPPD, and individuals in the general population with more PPPD symptoms, report heightened visual discomfort to stationary images that deviate from natural spectra (patient comparison, F (1, 1865) = 29, p < 0.001; general population correlations, VVAS, r(s) (1387) = 0.46, p < 0.001; SCQ, r(s) (1387) = 0.39, p < 0.001). These findings were not explained by co-morbid migraine. Indeed, PPPD symptoms showed a significantly stronger relationship with visual discomfort than did migraine (VVAS, z(H) = 8.81, p < 0.001; SCQ, z(H) = 6.29, p < 0.001). CONCLUSIONS: We speculate that atypical visual processing - perhaps due to a visual cortex more prone to over-activation - may predispose individuals to PPPD, possibly helping to explain why some patients with vestibular conditions develop PPPD and some do not.
C1 [Powell, Georgina; Rushton, Simon K.; Sumner, Petroc] Cardiff Univ, Sch Psychol, Tower Bldg,Pk Pl, Cardiff, Wales.
   [Penacchio, Olivier] Univ St Andrews, Sch Psychol & Neurosci, St Andrews, Fife, Scotland.
   [Derry-Sumner, Hannah; Rajenderkumar, Deepak] Univ Hosp Wales, Dept Audiovestibular Med, Cardiff, Wales.
C3 Cardiff University; University of St Andrews; Cardiff University
RP Powell, G (corresponding author), Cardiff Univ, Sch Psychol, Tower Bldg,Pk Pl, Cardiff, Wales.
EM powellg7@cardiff.ac.uk
FU Wellcome [104943/Z/14/Z]; Cardiff University ISSF [097824/Z/11/Z]; Health and Care Research Wales [SCF-18-1504]; Wellcome; Health and Care Research Wales [SCF-18-1504] Funding Source: researchfish; Wellcome Trust [104943/Z/14/Z] Funding Source: researchfish; Wellcome Trust [097824/Z/11/Z] Funding Source: Wellcome Trust
CR Adamec I, 2019, CLIN NEUROPHYSIOL, V130, Pe21, DOI 10.1016/j.clinph.2019.04.317
   [Anonymous], 1989, NEW ADV HEADACHE RES, V0, P0
   Aurora SK, 2007, CEPHALALGIA, V27, P1442, DOI 10.1111/j.1468-2982.2007.01502.x
   Baker DH, 2009, P NATL ACAD SCI USA, V106, P5436, DOI 10.1073/pnas.0812860106
   Barten PeterGJ, 1999, CONTRAST SENSITIVITY, V0, P0
   BRANDT T, 1986, MUNCHEN MED WOCHEN, V128, P247
   BRONSTEIN AM, 1995, J NEUROL NEUROSUR PS, V59, P472, DOI 10.1136/jnnp.59.5.472
   CAMPBELL FW, 1968, J PHYSIOL-LONDON, V197, P551, DOI 10.1113/jphysiol.1968.sp008574
   Chouinard BD, 2012, BRAIN TOPOGR, V25, P293, DOI 10.1007/s10548-011-0212-z
   Coppola G, 2007, CEPHALALGIA, V27, P1429
   Cousins S, 2017, ANN CLIN TRANSL NEUR, V4, P340, DOI 10.1002/acn3.386
   Cousins S, 2014, PLOS ONE, V9, P0, DOI 10.1371/journal.pone.0105426
   Cucchiara B, 2015, CEPHALALGIA, V35, P585, DOI 10.1177/0333102414547782
   Dannenbaum E, 2011, J VESTIBUL RES-EQUIL, V21, P153, DOI 10.3233/VES-2011-0412
   Dieterich M, 2016, HAND CLINIC, V139, P447, DOI 10.1016/B978-0-12-801772-2.00037-0
   Dieterich M, 2017, CURR OPIN NEUROL, V30, P107, DOI 10.1097/WCO.0000000000000417
   Edden RAE, 2009, J NEUROSCI, V29, P15721, DOI 10.1523/JNEUROSCI.4426-09.2009
   Evans BJW, 1996, OPHTHAL PHYSL OPT, V16, P286
   Fernandez D, 2008, PERCEPTION, V37, P1098, DOI 10.1068/p5814
   FIELD DJ, 1994, NEURAL COMPUT, V6, P559, DOI 10.1162/neco.1994.6.4.559
   FIELD DJ, 1987, J OPT SOC AM A, V4, P2379, DOI 10.1364/JOSAA.4.002379
   Geisler WS, 2008, ANNU REV PSYCHOL, V59, P167, DOI 10.1146/annurev.psych.58.110405.085632
   Geisler WS, 2001, VISION RES, V41, P711, DOI 10.1016/S0042-6989(00)00277-7
   Guerraz M, 2001, BRAIN, V124, P1646, DOI 10.1093/brain/124.8.1646
   Haigh SM, 2013, VISION RES, V89, P47, DOI 10.1016/j.visres.2013.07.003
   Harle DE, 2006, HEADACHE, V46, P1431, DOI 10.1111/j.1526-4610.2006.00585.x
   Hibbard PB, 2015, ROY SOC OPEN SCI, V2, P0, DOI 10.1098/rsos.140535
   Hoppes CW, 2018, NEUROIMAGE-CLIN, V20, P655, DOI 10.1016/j.nicl.2018.08.034
   Huang J, 2003, HEADACHE, V43, P664, DOI 10.1046/j.1526-4610.2003.03110.x
   Huang J, 2011, CEPHALALGIA, V31, P925, DOI 10.1177/0333102411409076
   Indovina I, 2015, FRONT BEHAV NEUROSCI, V9, P0, DOI 10.3389/fnbeh.2015.00334
   Jacob RG, 2009, J NEUROL NEUROSUR PS, V80, P74, DOI 10.1136/jnnp.2007.136432
   JACOB RG, 1993, J PSYCHOPATHOL BEHAV, V15, P299, DOI 10.1007/BF00965035
   Juricevic I, 2010, PERCEPTION, V39, P884, DOI 10.1068/p6656
   KNILL DC, 1990, J OPT SOC AM A, V7, P1113, DOI 10.1364/JOSAA.7.001113
   Láinez MJ, 2010, BMC NEUROL, V10, P0, DOI 10.1186/1471-2377-10-39
   Láinez MJA, 2005, HEADACHE, V45, P1328, DOI 10.1111/j.1526-4610.2005.00265.x
   Le ATD, 2017, LANDSCAPE URBAN PLAN, V160, P61, DOI 10.1016/j.landurbplan.2016.12.003
   Lee JO, 2018, HUM BRAIN MAPP, V39, P3340, DOI 10.1002/hbm.24080
   Li KZ, 2020, BRAIN IMAGING BEHAV, V14, P2176, DOI 10.1007/s11682-019-00168-7
   MARCUS DA, 1989, ARCH NEUROL-CHICAGO, V46, P1129, DOI 10.1001/archneur.1989.00520460125024
   McKendrick AM, 2004, CEPHALALGIA, V24, P363, DOI 10.1111/j.1468-2982.2004.00679.x
   Na S, 2019, J NEURAL TRANSM, V126, P123, DOI 10.1007/s00702-018-1948-3
   Nigro S, 2019, BRAIN IMAGING BEHAV, V13, P798, DOI 10.1007/s11682-018-9900-6
   OHare L, 2016, CEPHALALGIA, V36, P1057, DOI 10.1177/0333102415618952
   Olshausen BA, 1997, VISION RES, V37, P3311, DOI 10.1016/S0042-6989(97)00169-7
   Párraga CA, 2000, CURR BIOL, V10, P35, DOI 10.1016/S0960-9822(99)00262-6
   Passamonti L, 2019, J VESTIBULAR RES, V0, P1
   Penacchio O, 2015, VISION RES, V108, P1, DOI 10.1016/j.visres.2014.12.013
   Pollak L, 2015, BRAIN BEHAV, V5, P0, DOI 10.1002/brb3.402
   Popkirov Stoyan, 2018, PRACT NEUROL, V18, P5, DOI 10.1136/practneurol-2017-001809
   Powell G, 2020, NEUROLOGY, V94, PE1929, DOI 10.1212/WNL.0000000000009373
   Powell G, 2020, J NEUROL, V267, P2260, DOI 10.1007/s00415-020-09817-0
   Riccelli R, 2017, FRONT NEUROL, V8, P0, DOI 10.3389/fneur.2017.00529
   Schniepp R, 2014, J NEUROL, V261, P738, DOI 10.1007/s00415-014-7259-1
   Sezier AEI, 2019, BMJ OPEN, V9, P0, DOI 10.1136/bmjopen-2018-024326
   Shepherd AJ, 2000, CEPHALALGIA, V20, P865, DOI 10.1046/j.1468-2982.2000.00119.x
   Shepherd AJ, 2013, HEADACHE, V53, P1087, DOI 10.1111/head.12062
   Shepherd AJ, 2012, CEPHALALGIA, V32, P554, DOI 10.1177/0333102412445222
   Simoncelli EP, 2001, ANNU REV NEUROSCI, V24, P1193, DOI 10.1146/annurev.neuro.24.1.1193
   Staab JP, 2007, ARCH OTOLARYNGOL, V133, P170, DOI 10.1001/archotol.133.2.170
   Staab Jeffrey P, 2019, ADV OTORHINOLARYNGOL, V82, P170, DOI 10.1159/000490286
   Staab JP, 2017, J VESTIBUL RES-EQUIL, V27, P191, DOI 10.3233/VES-170622
   Staab JP, 2014, J PSYCHOSOM RES, V76, P80, DOI 10.1016/j.jpsychores.2013.11.008
   Staab Jeffrey P, 2012, CONTINUUM (MINNEAP MINN), V18, P1118, DOI 10.1212/01.CON.0000421622.56525.58
   Staab JP, 2003, LARYNGOSCOPE, V113, P1714, DOI 10.1097/00005537-200310000-00010
   Strupp M, 2003, NERVENARZT, V74, P911, DOI 10.1007/s00115-003-1567-5
   Tibber MS, 2014, INVEST OPHTH VIS SCI, V55, P2539, DOI 10.1167/iovs.14-13877
   van Hateren JH, 1998, P ROY SOC B-BIOL SCI, V265, P359, DOI 10.1098/rspb.1998.0303
   Van Ombergen A, 2017, NEUROIMAGE-CLIN, V14, P538, DOI 10.1016/j.nicl.2017.02.020
   WILKINS A, 1984, BRAIN, V107, P989, DOI 10.1093/brain/107.4.989
   Wilkins AJ, 1995, VISUAL STRESS, V0, P0
   Wilkins A, 2007, DRUG DEVELOP RES, V68, P469, DOI 10.1002/ddr.20216
   Woll J, 2019, J NEUROL, V266, P1236, DOI 10.1007/s00415-019-09255-7
   Wurthmann S, 2017, J PSYCHOSOM RES, V103, P95, DOI 10.1016/j.jpsychores.2017.10.007
NR 75
TC 7
Z9 9
U1 2
U2 15
PU SAGE PUBLICATIONS INC
PI THOUSAND OAKS
PA 2455 TELLER RD, THOUSAND OAKS, CA 91320 USA
SN 0957-4271
EI 1878-6464
J9 J VESTIBUL RES-EQUIL
JI J. Vestib. Res.-Equilib. Orientat.
PD JUN 15
PY 2022
VL 32
IS 1
BP 69
EP 78
DI 10.3233/VES-190578
PG 10
WC Neurosciences; Otorhinolaryngology
SC Neurosciences & Neurology; Otorhinolaryngology
GA YO3SN
UT WOS:000747863200009
PM 34151873
DA 2025-12-18
ER

PT J
AU Murofushi, T
   Nishimura, K
   Tsubota, M
AF Murofushi, Toshihisa
   Nishimura, Koji
   Tsubota, Masahito
TI Isolated Otolith Dysfunction in Persistent Postural-Perceptual Dizziness
SO FRONTIERS IN NEUROLOGY
LA English
DT Article
DE PPPD; VEMP; vHIT; isolated otolith dysfunction; DHI; NPQ; idiopathic otolithic vertigo
ID evoked myogenic potentials; clinical-application; diagnostic-criteria
AB The aims of this study were to investigate otolith dysfunction, especially isolated otolith dysfunction (with preserved semicircular canal function) in persistent postural-perceptual dizziness (PPPD) patients. Twenty-one patients who had been diagnosed with PPPD were enrolled in this study. The subjects filled out questionnaires [the Dizziness Handicap Inventory (DHI) and the Niigata PPPD Questionnaire (NPQ)] and underwent vestibular evoked myogenic potential (VEMP) tests, video head-impulse tests (vHIT), and stabilometry. Among the 21 subjects with PPPD, 9 showed isolated otolith dysfunction, 4 exhibited both otolith dysfunction and semicircular canal dysfunction, and 2 demonstrated isolated semicircular canal dysfunction. Six subjects exhibited normal VEMP and vHIT results. Concerning the subjects' questionnaire scores and stabilometric parameters, there were no significant differences among subgroups when the subjects were classified according to their VEMP and vHIT results while stabilometric parameters obtained in PPPD subjects were significantly increased than published data of healthy subjects. As precipitating conditions for PPPD, vestibular neuritis was the most frequent and the second most was idiopathic otolithic vertigo. In conclusion, the majority of PPPD patients had otolith dysfunction, and most of them showed isolated otolith dysfunction. Idiopathic otolithic vertigo can be a precipitating factor of PPPD. While otolith dysfunction may be associated with initiation of PPPD symptoms, PPPD symptoms are also considered to be associated with other dysfunctions of the sensory processing system.
C1 [Murofushi, Toshihisa; Nishimura, Koji; Tsubota, Masahito] Teikyo Univ Sch Med, Mizonokuchi Hosp, Dept Otolaryngol, Kawasaki, Japan.
   [Tsubota, Masahito] Kanazawa Med Univ, Himi Municipal Hosp, Dept Otolaryngol, Himi, Japan.
C3 Teikyo University
RP Murofushi, T (corresponding author), Teikyo Univ Sch Med, Mizonokuchi Hosp, Dept Otolaryngol, Kawasaki, Japan.
EM murofush@med.teikyo-u.ac.jp
FU Japan Society for the Promotion of Science [19K09856]; Grants-in-Aid for Scientific Research [19K09856, 23K24498, 22H03239] Funding Source: KAKEN
CR Adamec I, 2020, J CLIN NEUROSCI, V72, P26, DOI 10.1016/j.jocn.2020.01.043
   Curthoys IS, 2013, SEMIN NEUROL, V33, P231, DOI 10.1055/s-0033-1354595
   Fujimoto C, 2020, J NEUROL, V267, P2340, DOI 10.1007/s00415-020-09851-y
   Gresty MA, 2001, ADV OTO-RHINO-LARYNG, V58, P15
   Imaoka K, 1997, EQUILIBRIUM RES SUPP, V12, P1, DOI 10.3757/JSER.56.12SUPPLEMENT_1
   JACOBSON GP, 1990, ARCH OTOLARYNGOL, V116, P424
   MacDougall HG, 2013, PLOS ONE, V8, P0, DOI 10.1371/journal.pone.0061488
   McGarvie LA, 2015, FRONT NEUROL, V6, P0, DOI 10.3389/fneur.2015.00154
   Murofushi T, 2018, FRONT NEUROL, V9, P0, DOI 10.3389/fneur.2018.00749
   Murofushi T, 2016, ACTA OTO-LARYNGOL CA, V1, P71, DOI 10.1080/23772484.2016.1235466
   Murofushi T, 2016, AURIS NASUS LARYNX, V43, P367, DOI 10.1016/j.anl.2015.12.006
   Murofushi T, 2013, NEUROSCI LETT, V553, P95, DOI 10.1016/j.neulet.2013.08.002
   Murofushi T, 2012, NEUROSCI LETT, V515, P103, DOI 10.1016/j.neulet.2012.02.084
   Murofushi T, 2011, ACTA OTO-LARYNGOL, V131, P945, DOI 10.3109/00016489.2011.580003
   Papathanasiou ES, 2014, CLIN NEUROPHYSIOL, V125, P658, DOI 10.1016/j.clinph.2013.11.042
   Park HG, 2019, J AUDIOL OTOL, V23, P103, DOI 10.7874/jao.2018.00374
   Rosengren SM, 2019, CLIN NEUROPHYS PRACT, V4, P47, DOI 10.1016/j.cnp.2019.01.005
   Staab JP, 2017, J VESTIBUL RES-EQUIL, V27, P191, DOI 10.3233/VES-170622
   Suh MW, 2021, J AUDIOL OTOL, V25, P61, DOI 10.7874/jao.2020.00661
   Vertigo Brandt T, 1999, ITS MULTISENSORY SYNDROMES, V2nd, P0
   Waterston J, 2021, FRONT NEUROL, V12, P0, DOI 10.3389/fneur.2021.795516
   Yagi C, 2021, FRONT NEUROL, V12, P0, DOI 10.3389/fneur.2021.652366
   Yagi C, 2019, OTOL NEUROTOL, V40, PE747, DOI 10.1097/MAO.0000000000002325
   Yamamoto M, 2018, AURIS NASUS LARYNX, V45, P201, DOI 10.1016/j.anl.2017.06.006
NR 24
TC 17
Z9 19
U1 0
U2 5
PU FRONTIERS MEDIA SA
PI LAUSANNE
PA AVENUE DU TRIBUNAL FEDERAL 34, LAUSANNE, CH-1015, SWITZERLAND
SN 1664-2295
EI 
J9 FRONT NEUROL
JI Front. Neurol.
PD APR 11
PY 2022
VL 13
IS 
BP 
EP 
DI 10.3389/fneur.2022.872892
PG 6
WC Clinical Neurology; Neurosciences
SC Neurosciences & Neurology
GA 1A2BN
UT WOS:000791568800001
PM 35481262
DA 2025-12-18
ER

PT J
AU Molnár, A
   Maihoub, S
   Mavrogeni, P
   Tamás, L
   Szirmai, A
AF Molnar, Andras
   Maihoub, Stefani
   Mavrogeni, Panayiota
   Tamas, Laszlo
   Szirmai, Agnes
TI Depression scores and quality of life of vertiginous patients, suffering from different vestibular disorders
SO EUROPEAN ARCHIVES OF OTO-RHINO-LARYNGOLOGY
LA English
DT Article
DE Vertiginous patients; Depression; Quality of life; Dizziness Handicap Inventory; Beck Depression Inventory; Symptom Checklist-90-Revised
ID dizziness handicap; menieres-disease; symptoms
AB Purpose To contrast the quality of life (QoL) impairment and depression scores of patients suffering from different vestibular disorders. Methods 301 patients were examined due to vertiginous complaints at the Neurotology Centre of the Department of Otolaryngology and Head and Neck Surgery of Semmelweis University. These patients completed the Hungarian version of the Dizziness Handicap Inventory (DHI), the Beck Depression Inventory, and the Symptom Checklist-90-Revised questionnaires. Results According to neurotological examination, the distribution of the different diagnoses was as follows: Meniere's disease (n = 101), central vestibular disorders (n = 67), BPPV (n = 47), vestibular neuritis (n = 39), other unilateral peripheral vestibulopathy (n = 18), PPPD (Persistent Postural-Perceptual Dizziness) (n = 16), vestibular migraine (n = 8), and vestibular Schwannoma (n = 5). The results of the DHI questionnaire have indicated worsened QoL in 86.4%, out of which 33.6% was defined as severe. The Beck scale has shown depressive symptoms in 42.3% of the cases, with severe symptoms in 6.3%. Significantly higher total DHI and Beck scale results were observed in patients with central vestibular disorders, vestibular migraine, PPPD and peripheral vestibulopathy, contrasted to the results of the other four diagnosis groups. The onset of the symptoms did not significantly affect the severity of QoL worsening and depression symptoms. Conclusion In this study, the QoL of vertiginous patients was worse in general, with the occurrence of depression symptoms. A difference was observed in the case of the values of patients with different vestibular disorders, indicating the importance of different factors, e.g., central vestibular compensation, behavioural strategies and psychological factors.
C1 [Molnar, Andras; Maihoub, Stefani; Tamas, Laszlo; Szirmai, Agnes] Semmelweis Univ, Dept Otolaryngol & Head & Neck Surg, Szigony U 36, H-1083 Budapest, Hungary.
   [Mavrogeni, Panayiota] Toth Ilona Hlth Serv Clin Med Inst, Gorgey Artur Ter 8, H-1212 Budapest, Hungary.
C3 Semmelweis University
RP Molnár, A (corresponding author), Semmelweis Univ, Dept Otolaryngol & Head & Neck Surg, Szigony U 36, H-1083 Budapest, Hungary.
EM andrasm94@gmail.com
FU Semmelweis University
CR Anderson JP, 2001, OTOL NEUROTOL, V22, P888, DOI 10.1097/00129492-200111000-00030
   Arroll M, 2012, OTOL NEUROTOL, V33, P816, DOI 10.1097/MAO.0b013e3182536ac6
   Beh SC, 2021, OTOLARYNG CLIN N AM, V54, P989, DOI 10.1016/j.otc.2021.05.016
   Best C, 2006, J NEUROL NEUROSUR PS, V77, P658, DOI 10.1136/jnnp.2005.072934
   Cao ZT, 2021, BMC NEUROL, V21, P0, DOI 10.1186/s12883-021-02188-7
   CHIBNALL JT, 1994, CLIN J PAIN, V10, P261, DOI 10.1097/00002508-199412000-00004
   Decker J, 2019, J NEUROL, V266, P89, DOI 10.1007/s00415-019-09351-8
   Goto F, 2018, ACTA OTO-LARYNGOL, V138, P646, DOI 10.1080/00016489.2018.1429652
   Grosch M, 2021, NEUROIMAGE, V226, P0, DOI 10.1016/j.neuroimage.2020.117588
   HALLAM RS, 1985, J PSYCHOSOM RES, V29, P407, DOI 10.1016/0022-3999(85)90026-1
   Herdman D, 2020, J PSYCHOSOM RES, V132, P0, DOI 10.1016/j.jpsychores.2020.109969
   Herdman D, 2020, CLIN MED, V20, P61, DOI 10.7861/clinmed.2019-0156
   JACOBSON GP, 1990, ARCH OTOLARYNGOL, V116, P424
   Ketola S, 2015, NORD J PSYCHIAT, V69, P287, DOI 10.3109/08039488.2014.972976
   Lahmann C, 2015, J NEUROL NEUROSUR PS, V86, P302, DOI 10.1136/jnnp-2014-307601
   Möhwald K, 2020, EUR J NEUROL, V27, P2089, DOI 10.1111/ene.14318
   Mutlu B, 2013, J VESTIBUL RES-EQUIL, V23, P271, DOI 10.3233/VES-130488
   Patel JJ, 2020, J LARYNGOL OTOL, V134, P293, DOI 10.1017/S002221512000081X
   Prinz U, 2013, BMC PSYCHIATRY, V13, P0, DOI 10.1186/1471-244X-13-104
   Rozsa S, 2001, PSYCHIAT HUNGARICA, V16, P384
   Seidel DU, 2019, J VESTIBUL RES-EQUIL, V29, P181, DOI 10.3233/VES-190668
   Sharma KG, 2020, INDIAN J OTOLARYNGOL, V72, P474, DOI 10.1007/s12070-020-01920-y
   Viciana D, 2010, OTOL NEUROTOL, V31, P954, DOI 10.1097/MAO.0b013e3181e8fb32
   Wang A, 2021, OTOL NEUROTOL, V42, PE1093, DOI 10.1097/MAO.0000000000003212
   Yip CW, 2018, J NEUROL, V265, P1210, DOI 10.1007/s00415-018-8834-7
   Zaleski-King A, 2021, OTOLARYNG CLIN N AM, V54, P949, DOI 10.1016/j.otc.2021.05.014
   Zhu CT, 2020, MEDICINE, V99, P0, DOI 10.1097/MD.0000000000023752
NR 27
TC 37
Z9 42
U1 1
U2 5
PU SPRINGER
PI NEW YORK
PA ONE NEW YORK PLAZA, SUITE 4600, NEW YORK, NY, UNITED STATES
SN 0937-4477
EI 1434-4726
J9 EUR ARCH OTO-RHINO-L
JI Eur. Arch. Oto-Rhino-Laryn.
PD NOV 15
PY 2022
VL 279
IS 11
BP 5173
EP 5179
DI 10.1007/s00405-022-07366-y
EA APR 2022
PG 7
WC Otorhinolaryngology
SC Otorhinolaryngology
GA 4Y4IX
UT WOS:000783084600001
PM 35434778
DA 2025-12-18
ER

PT J
AU Im, JJ
   Na, S
   Kang, SH
   Jeong, H
   Lee, ES
   Lee, TK
   Ahn, WY
   Chung, YA
   Song, IU
AF Im, Jooyeon Jamie
   Na, Seunghee
   Kang, Sanghoon
   Jeong, Hyeonseok
   Lee, Eek-Sung
   Lee, Tae-Kyeong
   Ahn, Woo-Young
   Chung, Yong-An
   Song, In-Uk
TI A Randomized, Double-Blind, Sham-Controlled Trial of Transcranial Direct Current Stimulation for the Treatment of Persistent Postural-Perceptual Dizziness (PPPD)
SO FRONTIERS IN NEUROLOGY
LA English
DT Article
DE dizziness; persistent postural-perceptual dizziness; neuromodulation; transcranial direct current stimulation; single photon emission computed tomography
ID vertigo; tdcs
AB Background: Persistent postural-perceptual dizziness (PPPD) is a functional vestibular disorder that causes chronic dizziness interfering with daily activities. Transcranial direct current stimulation (tDCS) has reportedly improved dizziness in patients with phobic postural vertigo in an open-label trial. However, no randomized, double-blind, sham-controlled study has been conducted on its therapeutic efficacy in PPPD. Objective: This study was conducted to investigate the efficacy and safety of tDCS as an add-on treatment to pharmacotherapy in patients with PPPD. In addition, functional neuroimaging was used to identify the neural mechanisms underlying the effects of tDCS. Materials and Methods: In a randomized, double-blind, sham-controlled trial, 24 patients diagnosed with PPPD were randomized to receive active (2 mA, 20 min) or sham tDCS to the left dorsolateral prefrontal cortex (DLPFC), administered in 15 sessions over 3 weeks. The clinical measures that assess the severity of dizziness, depression, and anxiety were collected at baseline, immediate follow-up, 1-month follow-up, and 3-month follow-up. Adverse events were also observed. The effect of tDCS on regional cerebral blood flow (rCBF) was evaluated with single photon emission tomography before and after tDCS sessions. Results: For the primary outcome measure of the Dizziness Handicap Inventory (DHI) score, a significant main effect of time was found, but neither the treatment-by-time interaction effect nor the main effect of treatment was significant. For the Hamilton Depression Rating Scale (HDRS) score, there was a statistical significance for the treatment-by-time interaction effect and the main effect of time, but not for the main effect of treatment. However, the treatment-by-time interaction effect and the main effect of time on HDRS score appear to be due to one data point, an increase in depressive symptoms reported by the sham group at the 3-month follow-up. For the Activities-specific Balance Confidence (ABC) Scale and the Hamilton Anxiety Rating Scale scores, there were no significant main effects of time, treatment, and treatment-by-time interaction. In a comparison with the changes in rCBF between the groups, a significant treatment-by-time interaction effect was found in the right superior temporal and left hippocampus, controlling for age and sex. Conclusion: Active tDCS was not found to be significantly more efficacious than sham tDCS on dizziness symptoms in patients with PPPD. It is conceivable that tDCS targeting the DLPFC may not be an optimal treatment option for reducing dizziness symptoms in PPPD. Our findings encourage further investigation on the effects of tDCS in PPPD, which considers different stimulation protocols in terms of stimulation site or the number of sessions.
C1 [Im, Jooyeon Jamie; Ahn, Woo-Young] Seoul Natl Univ, Dept Psychol, Seoul, South Korea.
   [Na, Seunghee; Song, In-Uk] Catholic Univ Korea, Incheon St Marys Hosp, Dept Neurol, Incheon St, Seoul, South Korea.
   [Kang, Sanghoon] Yale Univ, Dept Psychiat, New Haven, CT USA.
   [Jeong, Hyeonseok; Chung, Yong-An] Catholic Univ Korea, Incheon St Marys Hosp, Dept Nucl Med, Incheon St, Seoul, South Korea.
   [Lee, Eek-Sung; Lee, Tae-Kyeong] Soonchunhang Univ, Dept Neurol, Bucheon Hosp, Bucheon, South Korea.
C3 Seoul National University (SNU); Catholic University of Korea; Yale University; Catholic University of Korea; Soonchunhyang University
RP Na, S (corresponding author), Catholic Univ Korea, Incheon St Marys Hosp, Dept Neurol, Incheon St, Seoul, South Korea.
EM seunghee.na@gmail.com
FU Basic Science Research Program through the National Research Foundation of Korea (NRF) - Ministry of Science and ICT [2018R1A6A3A11041118]
CR Aparicio LVM, 2019, DEPRESS ANXIETY, V36, P262, DOI 10.1002/da.22878
   Brandt T, 1999, ANN NY ACAD SCI, V871, P293, DOI 10.1111/j.1749-6632.1999.tb09193.x
   Brandt Thomas, 1996, NEUROLOGY, V46, P1515
   Brighina F, 2019, FRONT HUM NEUROSCI, V13, P0, DOI 10.3389/fnhum.2019.00040
   BRONSTEIN AM, 1995, J NEUROL NEUROSUR PS, V59, P472, DOI 10.1136/jnnp.59.5.472
   Brunoni AR, 2013, EUR PSYCHIAT, V28, P356, DOI 10.1016/j.eurpsy.2012.09.001
   Brunoni AR, 2012, BRAIN STIMUL, V5, P175, DOI 10.1016/j.brs.2011.03.002
   Im JJ, 2021, NUCL MED MOLEC IMAG, V55, P53, DOI 10.1007/s13139-020-00675-2
   Im JJ, 2019, BRAIN STIMUL, V12, P1222, DOI 10.1016/j.brs.2019.06.003
   Indovina I, 2021, J CLIN MED, V10, P0, DOI 10.3390/jcm10184274
   JACOB RG, 1993, J PSYCHOPATHOL BEHAV, V15, P299, DOI 10.1007/BF00965035
   Jacob RG, 1989, J ANXIETY DISORD, V3, P117, DOI 10.1016/0887-6185(89)90006-6
   Kim HJ, 2020, J NEUROL, V267, P2252, DOI 10.1007/s00415-020-09831-2
   Kim YJ, 2013, ANN REHABIL MED-ARM, V37, P766, DOI 10.5535/arm.2013.37.6.766
   Lefaucheur JP, 2017, CLIN NEUROPHYSIOL, V128, P56, DOI 10.1016/j.clinph.2016.10.087
   McLaren ME, 2018, BRAIN STIMUL, V11, P52, DOI 10.1016/j.brs.2017.10.006
   Min S, 2021, J NEUROL, V268, P2523, DOI 10.1007/s00415-021-10427-7
   Palm U, 2019, EUR ARCH PSY CLIN N, V269, P269, DOI 10.1007/s00406-018-0894-2
   Popkirov S, 2018, CURR TREAT OPTION NE, V20, P0, DOI 10.1007/s11940-018-0535-0
   Popkirov Stoyan, 2018, PRACT NEUROL, V18, P5, DOI 10.1136/practneurol-2017-001809
   Razza LB, 2020, DEPRESS ANXIETY, V37, P594, DOI 10.1002/da.23004
   Rush Augustus John, 2021, NEUROPSYCHIATR DIS TREAT, V17, P2333, DOI 10.2147/ndt.s305331
   Soto E, 2013, J VESTIBUL RES-EQUIL, V23, P119, DOI 10.3233/VES-130494
   Staab JP, 2007, ARCH OTOLARYNGOL, V133, P170, DOI 10.1001/archotol.133.2.170
   Staab JP, 2020, SEMIN NEUROL, V40, P130, DOI 10.1055/s-0039-3402736
   Staab JP, 2017, J VESTIBUL RES-EQUIL, V27, P191, DOI 10.3233/VES-170622
   Staab JP, 2005, ARCH OTOLARYNGOL, V131, P675, DOI 10.1001/archotol.131.8.675
   Staab JP, 2004, LARYNGOSCOPE, V114, P1637, DOI 10.1097/00005537-200409000-00025
   Staibano P, 2019, J OTOLARYNGOL-HEAD N, V48, P0, DOI 10.1186/s40463-019-0336-9
   Utz KS, 2010, NEUROPSYCHOLOGIA, V48, P2789, DOI 10.1016/j.neuropsychologia.2010.06.002
   Yu YC, 2018, BIOMED RES INT, V2018, P0, DOI 10.1155/2018/8518631
NR 31
TC 9
Z9 12
U1 2
U2 9
PU FRONTIERS MEDIA SA
PI LAUSANNE
PA AVENUE DU TRIBUNAL FEDERAL 34, LAUSANNE, CH-1015, SWITZERLAND
SN 1664-2295
EI 
J9 FRONT NEUROL
JI Front. Neurol.
PD APR 14
PY 2022
VL 13
IS 
BP 
EP 
DI 10.3389/fneur.2022.868976
PG 10
WC Clinical Neurology; Neurosciences
SC Neurosciences & Neurology
GA 1H2MT
UT WOS:000796380800001
PM 35493817
DA 2025-12-18
ER

PT J
AU Mucci, V
   Demori, I
   Rapallo, F
   Molinari, E
   Losacco, S
   Marinelli, L
   Browne, CJ
   Burlando, B
AF Mucci, Viviana
   Demori, Ilaria
   Rapallo, Fabio
   Molinari, Elena
   Losacco, Serena
   Marinelli, Lucio
   Browne, Cherylea J.
   Burlando, Bruno
TI Vestibular Disability/Handicap in Fibromyalgia: A Questionnaire Study
SO JOURNAL OF CLINICAL MEDICINE
LA English
DT Article
DE Cognitive Behavioural Assessment-Hospital; Dizziness Handicap Inventory; painDETECT questionnaire; persistent postural-perceptual dizziness; Situational Vertigo Questionnaire; visually induced dizziness
ID quality-of-life; handicap inventory; dizziness; stress; impact; women; pain; classification; adaptation; depression
AB Fibromyalgia (FM) is a poorly understood, central pain processing disorder characterized by a broad range of symptoms, such as chronic pain, sleep disruption, chronic fatigue, and psychosomatic symptoms. In addition, recent studies have shown that FM patients also experience dizziness. We aimed to establish a prevalence rate of vestibular symptoms in a population of FM patients through a battery of questionnaires investigating socio-demographic, clinical and psychological characteristics, combined with the Dizziness Handicap Inventory (DHI) and the Situational Vertigo Questionnaire (SVQ). A total of 277 respondents, officially diagnosed with FM, completed the full study, while 80 controls were also included for DHI and SVQ questionnaires. We found that FM participants were significantly affected by vestibular symptoms, which correlated with FM-associated pain and non-pain symptoms. The dizziness reported by FM participants showed peculiar features suggesting an FM-intrinsic mechanism of vestibular dysfunction, possibly linked to migraine and dysautonomia conditions. Correlations between dizziness and depressive mood (or neuroticism), revealed an impact of dizziness on psychological status, leading to depressive reactions and interpersonal difficulties, and possibly involving a noxious, self-sustained stress condition. In conclusion, data showed a manifesting dizziness condition in FM patients that warrants careful clinical attention due to its possible inherent role in the syndrome.
C1 [Mucci, Viviana; Browne, Cherylea J.] Western Sydney Univ, Sch Sci, Sydney, NSW 2751, Australia.
   [Demori, Ilaria] Univ Genoa, Dept Earth Environm & Life Sci DISTAV, Corso Europa 26, I-16132 Genoa, Italy.
   [Rapallo, Fabio] Univ Genoa, Dept Econ DIEC, Via Vivaldi 5, I-16126 Genoa, Italy.
   [Molinari, Elena] EO Osped Galliera, Clin Psychol Unit, Via Mura delle Cappuccine 14, I-16128 Genoa, Italy.
   [Losacco, Serena; Burlando, Bruno] Univ Genoa, Dept Pharm, DIFAR, Viale Benedetto XV,3, I-16132 Genoa, Italy.
   [Marinelli, Lucio] Univ Genoa, Dept Neurosci Rehabil Ophthalmol Genet Maternal &, DINOGMI, Largo P Daneo 3, I-16132 Genoa, Italy.
   [Marinelli, Lucio] IRCCS Osped Policlin San Martino, Div Clin Neurophysiol, Dept Neurosci, Largo R Benzi 10, I-16132 Genoa, Italy.
C3 Western Sydney University; University of Genoa; University of Genoa; Ente Ospedaliero Ospedali Galliera; University of Genoa; University of Genoa; University of Genoa; IRCCS AOU San Martino IST
RP Demori, I (corresponding author), Univ Genoa, Dept Earth Environm & Life Sci DISTAV, Corso Europa 26, I-16132 Genoa, Italy.
EM viviana.mucci@gmail.com; idemori@unige.it; fabio.rapallo@unige.it; elena.molinari@galliera.it; losacco@difar.unige.it; lucio.marinelli@unige.it; c.browne@westernsydney.edu.au; bruno.pietro.burlando@unige.it
FU University of Genova [100022-2012-DIP_01]
CR Bair MJ, 2003, ARCH INTERN MED, V163, P2433, DOI 10.1001/archinte.163.20.2433
   Bisdorff A, 2009, J VESTIBUL RES-EQUIL, V19, P1, DOI 10.3233/VES-2009-0343
   Bisdorff Alexandre R, 2011, THER ADV NEUROL DISORD, V4, P183, DOI 10.1177/1756285611401647
   Bramwell Bethany L, 2010, INT J PHARM COMPD, V14, P193
   Brandt T, 2006, HEADACHE CURRENTS, V3, P12, DOI 10.1111/j.1743-5013.2006.00027.x
   Breivik EK, 2000, CLIN J PAIN, V16, P22, DOI 10.1097/00002508-200003000-00005
   Choy E, 2010, BMC HEALTH SERV RES, V10, P0, DOI 10.1186/1472-6963-10-102
   Colnaghi S, 2017, FRONT NEUROL, V8, P0, DOI 10.3389/fneur.2017.00528
   Coppens E, 2017, EUR J PAIN, V21, P1582, DOI 10.1002/ejp.1059
   de Kloet ER, 2005, NAT REV NEUROSCI, V6, P463, DOI 10.1038/nrn1683
   de Tommaso M, 2011, J HEADACHE PAIN, V12, P629, DOI 10.1007/s10194-011-0377-6
   Freynhagen R, 2006, CURR MED RES OPIN, V22, P1911, DOI 10.1185/030079906X132488
   Fries E, 2005, PSYCHONEUROENDOCRINO, V30, P1010, DOI 10.1016/j.psyneuen.2005.04.006
   Galvez-Sánchez CM, 2019, PSYCHOL RES BEHAV MA, V12, P117, DOI 10.2147/PRBM.S178240
   Goldenberg DL, 2007, BEST PRACT RES CL RH, V21, P499, DOI 10.1016/j.berh.2007.02.012
   Habs M, 2020, J NEUROL, V267, P212, DOI 10.1007/s00415-020-10150-9
   Häuser W, 2011, ARTHRIT CARE RES, V63, P808, DOI 10.1002/acr.20328
   Indovina I, 2021, J CLIN MED, V10, P0, DOI 10.3390/jcm10184274
   Jacomini Luiza Cristina Lacerda, 2007, REV. BRAS. REUMATOL., V47, P354
   Jahan Firdous, 2012, OMAN MED J, V27, P192, DOI 10.5001/omj.2012.44
   Jeong SH, 2010, J NEUROL, V257, P905, DOI 10.1007/s00415-009-5435-5
   Jones KD, 2009, JCR-J CLIN RHEUMATOL, V15, P16, DOI 10.1097/RHU.0b013e318190f991
   Kia S, 2017, BIOMEDICINES, V5, P0, DOI 10.3390/biomedicines5020020
   Klein A, 2021, HEADACHE, V61, P1306, DOI 10.1111/head.14213
   Knapstad MK, 2020, PHYSIOTHER RES INT, V25, P0, DOI 10.1002/pri.1815
   Külekçioglu S, 2022, CLIN RHEUMATOL, V41, P831, DOI 10.1007/s10067-021-05970-7
   Lomas-Vega R, 2020, DIAGNOSTICS, V10, P0, DOI 10.3390/diagnostics10121057
   López-Solà M, 2017, PAIN, V158, P34, DOI 10.1097/j.pain.0000000000000707
   Martínez-Jauand M, 2013, CLIN RHEUMATOL, V32, P975, DOI 10.1007/s10067-013-2212-8
   Bittar RSM, 2015, BRAZ J OTORHINOLAR, V81, P276, DOI 10.1016/j.bjorl.2014.08.012
   Mucci V, 2019, FRONT NEUROL, V10, P0, DOI 10.3389/fneur.2019.01200
   Mutlu B, 2013, J VESTIBUL RES-EQUIL, V23, P271, DOI 10.3233/VES-130488
   Nola G, 2010, ACTA OTORHINOLARYNGO, V30, P190
   Okifuji A, 2006, J PAIN, V7, P851, DOI 10.1016/j.jpain.2006.04.005
   Perez N, 2001, ACTA OTO-LARYNGOL, V0, P145
   Riva R, 2010, INT J BEHAV MED, V17, P223, DOI 10.1007/s12529-010-9097-6
   Russek Leslie N, 2009, PHYSIOTHERAPY THEORY AND PRACTICE, V25, P555, DOI 10.3109/09593980802668050
   Saman Yougan, 2012, FRONT NEUROL, V3, P116, DOI 10.3389/fneur.2012.00116
   Sarzi-Puttini P, 2020, NAT REV RHEUMATOL, V16, P645, DOI 10.1038/s41584-020-00506-w
   Sawada F, 2016, ACTA OTO-LARYNGOL, V136, P56, DOI 10.3109/00016489.2015.1088662
   Schneider TR, 2012, STRESS HEALTH, V28, P102, DOI 10.1002/smi.1409
   Shaw JC, 2020, J NEUROENDOCRINOL, V32, P0, DOI 10.1111/jne.12814
   Staab Jeffrey P, 2019, ADV OTORHINOLARYNGOL, V82, P170, DOI 10.1159/000490286
   Staab JP, 2017, J VESTIBUL RES-EQUIL, V27, P191, DOI 10.3233/VES-170622
   Tafet GE, 2016, J NEUROPSYCH CLIN N, V28, P77, DOI 10.1176/appi.neuropsych.15030053
   Van Ombergen A, 2017, NEUROIMAGE-CLIN, V14, P538, DOI 10.1016/j.nicl.2017.02.020
   Warnock JK, 2003, PSYCHIAT CLIN N AM, V26, P725, DOI 10.1016/S0193-953X(03)00042-X
   Whealy M, 2018, J HEADACHE PAIN, V19, P0, DOI 10.1186/s10194-018-0892-9
   YARDLEY L, 1994, CLIN OTOLARYNGOL, V19, P109, DOI 10.1111/j.1365-2273.1994.tb01192.x
   Yun DJ, 2013, KOREAN J PAIN, V26, P303, DOI 10.3344/kjp.2013.26.3.303
   Yunus MB, 2012, PAIN RES TREAT, V2012, P0, DOI 10.1155/2012/584573
   Zeigelboim BS, 2011, INT ARCH OTORHINOLAR, V15, P283, DOI 10.1590/S1809-48722011000300003
   Zhu CT, 2020, MEDICINE, V99, P0, DOI 10.1097/MD.0000000000023752
   Zotti AM, 2000, LINEE GUIDA SCREENIN, V0, P126
NR 54
TC 6
Z9 7
U1 1
U2 5
PU MDPI
PI BASEL
PA MDPI AG, Grosspeteranlage 5, CH-4052 BASEL, SWITZERLAND
SN 
EI 2077-0383
J9 J CLIN MED
JI J. Clin. Med.
PD JUL 15
PY 2022
VL 11
IS 14
BP 
EP 
DI 10.3390/jcm11144017
PG 16
WC Medicine, General & Internal
SC General & Internal Medicine
GA 3L0CH
UT WOS:000834438500001
PM 35887781
DA 2025-12-18
ER

PT J
AU Teh, CSL
   Mah, MC
   Rahmat, K
   Prepageran, N
AF Teh, Carren Sui-Lin
   Mah, Michelle Clare
   Rahmat, Kartini
   Prepageran, Narayanan
TI Neuroimaging Systematic Review in Persistent Postural-Perceptual Dizziness: The Elaborate Alterations in the Delicate Network to Remain Balanced
SO OTOLOGY & NEUROTOLOGY
LA English
DT Review
DE fMRI; Imaging; MRI; Persistent postural-perceptual dizziness
ID white-matter lesions; vestibular disorders; brain; vertigo
AB Objectives: Persistent postural-perceptual dizziness (PPPD) is a chronic functional vestibular disorder that may have normal physical examination, clinical laboratory testing and vestibular evaluation. However, advances in neuroimaging have provided new insights in brain functional connectivity and structure in patients with PPPD. This systematic review was aimed at identifying significant structural or alterations in functional connectivity in patients with PPPD. Databases Reviewed: Science Direct, Pubmed, Embase via Ovid databases, and Cochrane library. Methods: This review following the guidelines of PRISMA, systematically and independently examined papers published up to March 2021 which fulfilled the predetermined criteria. PROSPERO Registration (CRD42020222334). Results: A total of 15 studies were included (MRI = 4, SPECT = 1, resting state fMRI = 4, task-based fMRI = 5, task-based fMRI + MRI = 1). Significant changes in the gray matter volume, cortical folding, blood flow, and connectivity were seen at different brain regions involved in vestibular, visual, emotion, and motor processing. Conclusion: There is a multisensory dimension to the impairment resulting in chronic compensatory changes in PPPD that is evident by the significant alterations in multiple networks involved in maintaining balance. These changes observed offer some explanation for the symptoms that a PPPD patient may experience. Systematic Review Registration: This study is registered with PROSPERO (CRD42020222334).
C1 [Teh, Carren Sui-Lin] Hosp Sungai Buloh, Dept Otorhinolaryngol, Selangor, Malaysia.
   [Mah, Michelle Clare] Univ Teknol MARA, Fac Dent, Ctr Oral & Maxillofacial Surg Studies, Selangor, Malaysia.
   [Rahmat, Kartini] Univ Malaya, Fac Med, Dept Biomed Imaging, Kuala Lumpur, Malaysia.
   [Prepageran, Narayanan] Univ Malaya, Fac Med, Dept Otorhinolaryngol, Kuala Lumpur, Malaysia.
C3 Universiti Teknologi MARA; Universiti Malaya; Universiti Malaya
RP Teh, CSL (corresponding author), Hosp Sungai Buloh, Dept Otorhinolaryngol, Jalan Hosp, Sungai Buloh 47000, Selangor, Malaysia.
EM drcarrenteh@gmail.com
CR Anagnostou E, 2018, J NEUROPHYSIOL, V120, P1256, DOI 10.1152/jn.00016.2018
   de Leeuw FE, 2001, J NEUROL NEUROSUR PS, V70, P9, DOI 10.1136/jnnp.70.1.9
   DIETERICH M, 2016, HDB CLIN NEUROLOGY, V0, P0
   Dieterich M, 2017, CURR OPIN NEUROL, V30, P107, DOI 10.1097/WCO.0000000000000417
   Dimitriadis PA, 2018, J LARYNGOL OTOL, V132, P550, DOI 10.1017/S0022215118000701
   Fix JamesD, 2008, NEUROANATOMY (BOARD REVIEW SERIES), V4th, P274
   Franke LM, 2012, J REHABIL RES DEV, V49, P985, DOI 10.1682/JRRD.2011.12.0250
   GOODALE MA, 1992, TRENDS NEUROSCI, V15, P20, DOI 10.1016/0166-2236(92)90344-8
   Hartley T, 2014, PHILOS T R SOC B, V369, P0, DOI 10.1098/rstb.2012.0510
   Huber J, 2020, BRAIN BEHAV, V10, P0, DOI 10.1002/brb3.1622
   Indovina I, 2015, FRONT BEHAV NEUROSCI, V9, P0, DOI 10.3389/fnbeh.2015.00334
   Lee JO, 2018, HUM BRAIN MAPP, V39, P3340, DOI 10.1002/hbm.24080
   Lee YW, 2017, MEDICINE, V96, P0, DOI 10.1097/MD.0000000000007286
   Li KZ, 2020, NEUROIMAGE-CLIN, V26, P0, DOI 10.1016/j.nicl.2020.102216
   Li KZ, 2020, BRAIN IMAGING BEHAV, V14, P2176, DOI 10.1007/s11682-019-00168-7
   Lindquist KA, 2012, BEHAV BRAIN SCI, V35, P121, DOI 10.1017/S0140525X11000446
   Lopez C, 2012, NEUROSCIENCE, V212, P159, DOI 10.1016/j.neuroscience.2012.03.028
   Mano H, 2018, BRAIN NEUROSCI ADV, V2, P1
   Moher D, 2010, INT J SURG, V8, P336, DOI 10.1016/j.ijsu.2010.02.007
   Na S, 2019, J NEURAL TRANSM, V126, P123, DOI 10.1007/s00702-018-1948-3
   Nigro Salvatore, 2019, BRAIN IMAGING BEHAV, V13, P798, DOI 10.1007/s11682-018-9900-6
   Passamonti L, 2018, J VESTIBUL RES-EQUIL, V28, P369, DOI 10.3233/VES-190653
   Peer M, 2015, P NATL ACAD SCI USA, V112, P11072, DOI 10.1073/pnas.1504242112
   Pollak L, 2015, BRAIN BEHAV, V5, P0, DOI 10.1002/brb3.402
   Popkirov Stoyan, 2018, PRACT NEUROL, V18, P5, DOI 10.1136/practneurol-2017-001809
   Popp P, 2018, ANN CLIN TRANSL NEUR, V5, P717, DOI 10.1002/acn3.570
   Powell G, 2020, NEUROLOGY, V94, PE1929, DOI 10.1212/WNL.0000000000009373
   Riccelli R, 2017, FRONT NEUROL, V8, P0, DOI 10.3389/fneur.2017.00529
   Sezier AEI, 2019, BMJ OPEN, V9, P0, DOI 10.1136/bmjopen-2018-024326
   Staab JP, 2007, ARCH OTOLARYNGOL, V133, P170, DOI 10.1001/archotol.133.2.170
   Staab JP, 2017, J VESTIBUL RES-EQUIL, V27, P191, DOI 10.3233/VES-170622
   Stiles L, 2015, BRAIN RES, V1597, P180, DOI 10.1016/j.brainres.2014.11.063
   Tran A, 2019, NEUROPSYCHOLOGIA, V128, P187, DOI 10.1016/j.neuropsychologia.2019.02.012
   Van Ombergen A, 2017, NEUROIMAGE-CLIN, V14, P538, DOI 10.1016/j.nicl.2017.02.020
   Lins EMDV, 2021, INT ARCH OTORHINOLAR, V25, P0
   Wurthmann S, 2017, J PSYCHOSOM RES, V103, P95, DOI 10.1016/j.jpsychores.2017.10.007
NR 37
TC 2
Z9 3
U1 2
U2 11
PU LIPPINCOTT WILLIAMS & WILKINS
PI PHILADELPHIA
PA TWO COMMERCE SQ, 2001 MARKET ST, PHILADELPHIA, PA 19103 USA
SN 1531-7129
EI 1537-4505
J9 OTOL NEUROTOL
JI Otol. Neurotol.
PD JAN 15
PY 2022
VL 43
IS 1
BP 12
EP 22
DI 10.1097/MAO.0000000000003389
PG 11
WC Clinical Neurology; Otorhinolaryngology
SC Neurosciences & Neurology; Otorhinolaryngology
GA XM4NM
UT WOS:000728806000004
PM 34669685
DA 2025-12-18
ER

PT J
AU Zhang, SL
   Liu, D
   Tian, E
   Wang, J
   Guo, ZQ
   Kong, WJ
AF Zhang, Sulin
   Liu, Dan
   Tian, E.
   Wang, Jun
   Guo, Zhaoqi
   Kong, Weijia
TI Central vestibular dysfunction: don't forget vestibular rehabilitation
SO EXPERT REVIEW OF NEUROTHERAPEUTICS
LA English
DT Review
DE Vestibular rehabilitation; central vestibular dysfunction; vestibular migraine; persistent postural-perceptual dizziness; multiple sclerosis; cerebellar stroke; vestibulo-ocular reflex
ID postural-perceptual dizziness; chronic subjective dizziness; sclerosis-related fatigue; multiple-sclerosis; older-adults; international classification; migrainous vertigo; physical-therapy; exercise program; risk-factors
AB Introduction Vestibular rehabilitation (VR) is now a subject of active studies and has been shown to be effective for multiple vestibular disorders, peripheral or central. VR is a physical therapy that helps train the central nervous system to compensate for vestibular dysfunction. There is moderate to strong evidence that VR is safe and effective for the management of peripheral vestibular dysfunction. Nonetheless, the studies on how VR works on central vestibular dysfunction remains scanty. Areas covered This article addressed the rehabilitation strategies and possible mechanisms, including how central vestibular function might improve upon rehabilitation. In addition, it provides some examples concerning the effect of VR on central vestibular dysfunction. Expert opinion VR works on the vestibular system through repetition of specific physical exercises that activate central neuroplastic mechanisms to achieve adaptive compensation of the impaired functions. VR has become a mainstay in the management of patients with dizziness and balance dysfunction. Individualized VR programs are a safe and effective treatment option for a large percentage of patients with central vestibular disease reporting imbalance and dizziness. Exploration of various treatment strategies and possible mechanisms will help develop the best and personalized VR treatment for patients with central vestibular dysfunction.
C1 [Zhang, Sulin; Liu, Dan; Tian, E.; Wang, Jun; Guo, Zhaoqi; Kong, Weijia] Huazhong Univ Sci & Technol, Tongji Med Coll, Union Hosp, Dept Otorhinolaryngol, Wuhan 430022, Hubei, Peoples R China.
   [Zhang, Sulin; Kong, Weijia] Huazhong Univ Sci & Technol, Tongji Med Coll, Union Hosp, Inst Otorhinolaryngol, Wuhan, Hubei, Peoples R China.
   [Kong, Weijia] Huazhong Univ Sci & Technol, Tongji Med Coll, Educ Minist, Key Lab Neurol Disorders, Wuhan, Hubei, Peoples R China.
C3 Huazhong University of Science & Technology; Huazhong University of Science & Technology; Huazhong University of Science & Technology
RP Kong, WJ (corresponding author), Huazhong Univ Sci & Technol, Tongji Med Coll, Union Hosp, Dept Otorhinolaryngol, Wuhan 430022, Hubei, Peoples R China.
EM entwjkong@hust.edu.cn
FU National Natural Science Foundation of China [82171152]
CR Adamec I, 2020, J CLIN NEUROSCI, V72, P26, DOI 10.1016/j.jocn.2020.01.043
   Alghadir AH, 2018, FRONT NEUROL, V9, P0, DOI 10.3389/fneur.2018.00440
   Alghadir AH, 2013, J CHIN MED ASSOC, V76, P1, DOI 10.1016/j.jcma.2012.09.003
   Alrwaily M, 2011, OTOLARYNG CLIN N AM, V44, P473, DOI 10.1016/j.otc.2011.01.015
   [Anonymous], 2019, LANCET, V393, P2275, DOI 10.1016/S0140-6736(19)31205-X
   Aspinwall LG, 2010, ANN BEHAV MED, V39, P4, DOI 10.1007/s12160-009-9153-0
   Baier B, 2009, J NEUROL, V256, P436, DOI 10.1007/s00415-009-0111-3
   Balaban CD, 2011, J VESTIBUL RES-EQUIL, V21, P315, DOI 10.3233/VES-2011-0428
   Belbasis L, 2015, LANCET NEUROL, V14, P263, DOI 10.1016/S1474-4422(14)70267-4
   Beraneck Mathieu, 2012, FRONT NEUROL, V3, P25, DOI 10.3389/fneur.2012.00025
   Bisdorff Alexandre R, 2011, THER ADV NEUROL DISORD, V4, P183, DOI 10.1177/1756285611401647
   Bisdorff AR, 2015, NEUROL CLIN, V33, P541, DOI 10.1016/j.ncl.2015.04.010
   Bonan IV, 2004, ARCH PHYS MED REHAB, V85, P268, DOI 10.1016/j.apmr.2003.06.017
   Brandt T, 2000, J NEUROL, V247, P491, DOI 10.1007/s004150070146
   Brandt T, 2017, NAT REV NEUROL, V13, P352, DOI 10.1038/nrneurol.2017.58
   Brichetto G, 2015, MULT SCLER J, V21, P1055, DOI 10.1177/1352458514557985
   BRONSTEIN AM, 1995, J NEUROL NEUROSUR PS, V59, P472, DOI 10.1136/jnnp.59.5.472
   Bruun Marie, 2013, UGESKR LAEGER, V175, P2709
   Cameron MH, 2018, HAND CLINIC, V159, P237, DOI 10.1016/B978-0-444-63916-5.00015-X
   Cattaneo D, 2009, MULT SCLER J, V15, P59, DOI 10.1177/1352458508096874
   CAWTHORNE T, 1946, P ROY SOC MED, V39, P270, DOI 10.1177/003591574603900522
   Chiarella G, 2016, J VESTIBUL RES-EQUIL, V26, P403, DOI 10.3233/VES-160590
   Cho SJ, 2016, CEPHALALGIA, V36, P454, DOI 10.1177/0333102415597890
   Choi JY, 2016, J NEUROL, V263, P735, DOI 10.1007/s00415-016-8032-4
   Coe BC, 2017, PHILOS T R SOC B, V372, P0, DOI 10.1098/rstb.2016.0192
   COOKSEY FS, 1946, P ROY SOC MED, V39, P273, DOI 10.1177/003591574603900523
   Cornelio P, 2021, FRONT NEUROSCI-SWITZ, V15, P0, DOI 10.3389/fnins.2021.652611
   Crane BT, 2018, LARYNGOSCOPE, V128, P713, DOI 10.1002/lary.26661
   Curthoys IS, 2000, CURR OPIN NEUROL, V13, P27, DOI 10.1097/00019052-200002000-00006
   Dieterich M, 2016, HAND CLINIC, V139, P447, DOI 10.1016/B978-0-12-801772-2.00037-0
   Dieterich M, 2017, CURR OPIN NEUROL, V30, P107, DOI 10.1097/WCO.0000000000000417
   Dieterich M, 2016, J NEUROL, V263, PS82, DOI 10.1007/s00415-015-7905-2
   Dobson R, 2019, EUR J NEUROL, V26, P27, DOI 10.1111/ene.13819
   Doty RL, 2018, EXP BRAIN RES, V236, P2739, DOI 10.1007/s00221-018-5332-1
   Duffau H, 2006, J CLIN NEUROSCI, V13, P885, DOI 10.1016/j.jocn.2005.11.045
   Dunlap PM, 2019, CURR OPIN NEUROL, V32, P137, DOI 10.1097/WCO.0000000000000632
   Edlow JA, 2008, LANCET NEUROL, V7, P951, DOI 10.1016/S1474-4422(08)70216-3
   Ettinger U, 2008, CEREB CORTEX, V18, P1148, DOI 10.1093/cercor/bhm147
   Fling BW, 2014, FRONT HUM NEUROSCI, V8, P0, DOI 10.3389/fnhum.2014.00814
   Formeister EJ, 2018, OTOL NEUROTOL, V39, P1037, DOI 10.1097/MAO.0000000000001900
   Furman JM, 2001, J ANXIETY DISORD, V15, P9, DOI 10.1016/S0887-6185(00)00040-2
   Furman JM, 2005, J NEUROL NEUROSUR PS, V76, P1, DOI 10.1136/jnnp.2004.048926
   Furman JM, 2015, ANN NY ACAD SCI, V1343, P90, DOI 10.1111/nyas.12645
   Furman JM, 2013, LANCET NEUROL, V12, P706, DOI 10.1016/S1474-4422(13)70107-8
   Furman Joseph M, 2012, CONTINUUM (MINNEAP MINN), V18, P1102, DOI 10.1212/01.CON.0000421621.18407.96
   Gandolfi M, 2015, MULT SCLER J, V21, P1453, DOI 10.1177/1352458514562438
   Gans Richard E, 2002, SEMINARS IN HEARING, V23, P149, DOI 10.1055/s-2002-33000
   Garcia-Munoz C, 2022, JMIR SERIOUS GAMES, V10, P0
   García-Muñoz C, 2020, J CLIN MED, V9, P0, DOI 10.3390/jcm9020590
   Genzel D, 2016, J NEUROPHYSIOL, V116, P765, DOI 10.1152/jn.00052.2016
   Hall CD, 2016, J NEUROL PHYS THER, V40, P124, DOI 10.1097/NPT.0000000000000120
   Hall CD, 2009, OTOLARYNG CLIN N AM, V42, P161, DOI 10.1016/j.otc.2008.09.006
   HALLETT PE, 1978, VISION RES, V18, P1279, DOI 10.1016/0042-6989(78)90218-3
   Han BI, 2011, J CLIN NEUROL, V7, P184, DOI 10.3988/jcn.2011.7.4.184
   Harno H, 2003, NEUROLOGY, V61, P1748, DOI 10.1212/01.WNL.0000098882.82690.65
   He A, 2020, LANCET NEUROL, V19, P307, DOI 10.1016/S1474-4422(20)30067-3
   Hebert JR, 2013, GAIT POSTURE, V38, P37, DOI 10.1016/j.gaitpost.2012.10.015
   Hebert JR, 2018, NEUROLOGY, V90, PE797, DOI 10.1212/WNL.0000000000005013
   Hebert JR, 2011, PHYS THER, V91, P1166, DOI 10.2522/ptj.20100399
   Helm MR, 2005, HEADACHE, V45, P332, DOI 10.1111/j.1526-4610.2005.05070.x
   Herdman SJ, 2007, ARCH OTOLARYNGOL, V133, P383, DOI 10.1001/archotol.133.4.383
   Horak FB, 2010, RESTOR NEUROL NEUROS, V28, P57, DOI 10.3233/RNN-2010-0515
   Huang TC, 2020, CEPHALALGIA, V40, P107, DOI 10.1177/0333102419869317
   Jacob RG, 1989, J ANXIETY DISORD, V3, P117, DOI 10.1016/0887-6185(89)90006-6
   Jafarzadeh Sadegh, 2018, IRAN J OTORHINOLARYNGOL, V30, P85
   Jang DC, 2020, J NEUROSCI, V40, P4145, DOI 10.1523/JNEUROSCI.1651-19.2020
   Jeong SH, 2010, J NEUROL, V257, P905, DOI 10.1007/s00415-009-5435-5
   Kerber KA, 2006, STROKE, V37, P2484, DOI 10.1161/01.STR.0000240329.48263.0d
   Khan S, 2013, NEUROREHABILITATION, V32, P437, DOI 10.3233/NRE-130866
   Kim HA, 2016, CEREBELLUM, V15, P182, DOI 10.1007/s12311-015-0688-2
   Kim WS, 2014, J REHABIL MED, V46, P418, DOI 10.2340/16501977-1802
   King S, 2014, FRONT NEUROL, V5, P0, DOI 10.3389/fneur.2014.00233
   KONRAD HR, 1991, LARYNGOSCOPE, V101, P1293, DOI 10.1002/lary.5541011207
   Krishnan PS, 2022, OTOLARYNG CLIN N AM, V55, P531, DOI 10.1016/j.otc.2022.02.003
   Kundakci Burak, 2018, F1000RES, V7, P276, DOI 10.12688/f1000research.14089.1
   Kutz JW, 2010, MED CLIN N AM, V94, P989, DOI 10.1016/j.mcna.2010.05.011
   Lacour M, 2006, CURR MED RES OPIN, V22, P1651, DOI 10.1185/030079906X115694
   Lacour M, 2016, J NEUROL, V263, PS54, DOI 10.1007/s00415-015-7903-4
   Lacour M, 2013, J VESTIBUL RES-EQUIL, V23, P139, DOI 10.3233/VES-130496
   Lambert FM, 2013, J NEUROSCI, V33, P6845, DOI 10.1523/JNEUROSCI.4842-12.2013
   Lauritsen CG, 2017, CURR TREAT OPTION NE, V19, P0, DOI 10.1007/s11940-017-0476-z
   Lee JO, 2018, HUM BRAIN MAPP, V39, P3340, DOI 10.1002/hbm.24080
   Lee YY, 2015, BRAIN RES BULL, V116, P98, DOI 10.1016/j.brainresbull.2015.06.005
   Lempert T, 2019, NEUROL CLIN, V37, P695, DOI 10.1016/j.ncl.2019.06.003
   Lempert T, 2012, J VESTIBUL RES-EQUIL, V22, P167, DOI 10.3233/VES-2012-0453
   Levack WMM, 2006, CLIN REHABIL, V20, P739, DOI 10.1177/0269215506070791
   Lewis RF, 2011, J VESTIBUL RES-EQUIL, V21, P323, DOI 10.3233/VES-2011-0422
   Li KZ, 2020, NEUROIMAGE-CLIN, V26, P0, DOI 10.1016/j.nicl.2020.102216
   Linde M, 2013, COCHRANE DB SYST REV, V0, P0, DOI DOI 10.1002/14651858.CD010610
   Lipton RB, 2007, NEUROLOGY, V68, P343, DOI 10.1212/01.wnl.0000252808.97649.21
   Lucchinetti CF, 2005, MULT SCLER, V11, P99, DOI 10.1177/135245850501100120
   Lynch G, 2006, AGEING RES REV, V5, P255, DOI 10.1016/j.arr.2006.03.008
   Maihoub S, 2022, J OTOL, V17, P1, DOI 10.1016/j.joto.2021.07.001
   Marrie RA, 2013, MULT SCLER RELAT DIS, V2, P21, DOI 10.1016/j.msard.2012.08.004
   Massendari D, 2018, J NEUROPHYSIOL, V119, P62, DOI 10.1152/jn.00229.2017
   McDonnell MN, 2015, COCHRANE DB SYST REV, V0, P0, DOI DOI 10.1002/14651858.CD005397.pub4
   Mizutani K, 2010, AM J PHYS MED REHAB, V89, P107, DOI 10.1097/PHM.0b013e3181b3323b
   MOLNAR A, 2022, EUROP ARCHIV OTO RHI, V0, P0
   Moln┬u├r A, 2020, HEAD NECK SURG, V277, P1949
   Morisod B, 2017, J VESTIBUL RES-EQUIL, V27, P305, DOI 10.3233/VES-170628
   Munoz DP, 2004, NAT REV NEUROSCI, V5, P218, DOI 10.1038/nrn1345
   Nada EH, 2019, ANN OTO RHINOL LARYN, V128, P323, DOI 10.1177/0003489418823017
   Nelson AB, 2003, NEURON, V40, P609, DOI 10.1016/S0896-6273(03)00641-X
   Nelson AB, 2017, NEURON, V93, P211, DOI 10.1016/j.neuron.2016.11.019
   Nielsen G, 2015, J NEUROL NEUROSUR PS, V86, P1113, DOI 10.1136/jnnp-2014-309255
   Nigro Salvatore, 2019, BRAIN IMAGING BEHAV, V13, P798, DOI 10.1007/s11682-018-9900-6
   Owens B, 2016, NATURE, V540, PS1, DOI 10.1038/540S1a
   Patten C, 2003, ACTA OTO-LARYNGOL, V123, P32, DOI 10.1080/003655402000028036
   Pavlou M, 2004, J NEUROL, V251, P983, DOI 10.1007/s00415-004-0476-2
   Pompa A, 2017, MULT SCLER J, V23, P696, DOI 10.1177/1352458516663033
   Popkirov S, 2018, CURR TREAT OPTION NE, V20, P0, DOI 10.1007/s11940-018-0535-0
   Popkirov Stoyan, 2018, PRACT NEUROL, V18, P5, DOI 10.1136/practneurol-2017-001809
   Prosperini L, 2011, J NEUROL SCI, V304, P55, DOI 10.1016/j.jns.2011.02.014
   Rainer S, 2017, SWISS MED WKLY, V147, P0, DOI 10.4414/smw.2017.14566
   Ramat S, 2007, BRAIN, V130, P10, DOI 10.1093/brain/awl309
   Ranalli Paul, 2019, ADV OTORHINOLARYNGOL, V82, P127, DOI 10.1159/000490281
   Riccelli R, 2017, FRONT NEUROL, V8, P0, DOI 10.3389/fneur.2017.00529
   Ricci NA, 2010, BRAZ J PHYS THER, V14, P361, DOI 10.1590/S1413-35552010000500003
   Romberg A, 2004, NEUROLOGY, V63, P2034, DOI 10.1212/01.WNL.0000145761.38400.65
   Russo A, 2014, NEUROLOGY, V82, P2120, DOI 10.1212/WNL.0000000000000496
   SAKI N, 2020, BRAZ J OTORHINOLAR, V0, P0
   Salviz M, 2016, LARYNGOSCOPE, V126, P169, DOI 10.1002/lary.25445
   Sauro KM, 2009, HEADACHE, V49, P1378, DOI 10.1111/j.1526-4610.2009.01486.x
   Schubert MC, 2004, OTOL NEUROTOL, V25, P65, DOI 10.1097/00129492-200401000-00013
   Schubert MC, 2019, J NEUROPHYSIOL, V122, P644, DOI 10.1152/jn.00729.2018
   SHEPARD NT, 1993, ANN OTO RHINOL LARYN, V102, P198, DOI 10.1177/000348949310200306
   Shumway-Cook A, 2007, J GERONTOL A-BIOL, V62, P1420, DOI 10.1093/gerona/62.12.1420
   Simon C, 2021, FRONT NEUROSCI-SWITZ, V15, P0, DOI 10.3389/fnins.2021.699428
   Söhsten E, 2016, J VESTIBUL RES-EQUIL, V26, P319, DOI 10.3233/VES-160583
   Sosnoff JJ, 2014, CLIN REHABIL, V28, P254, DOI 10.1177/0269215513501092
   Staab JP, 2007, ARCH OTOLARYNGOL, V133, P170, DOI 10.1001/archotol.133.2.170
   Staab JP, 2020, SEMIN NEUROL, V40, P130, DOI 10.1055/s-0039-3402736
   Staab JP, 2017, J VESTIBUL RES-EQUIL, V27, P191, DOI 10.3233/VES-170622
   Staab JP, 2014, J PSYCHOSOM RES, V76, P80, DOI 10.1016/j.jpsychores.2013.11.008
   Staab JP, 2004, LARYNGOSCOPE, V114, P1637, DOI 10.1097/00005537-200409000-00025
   Strupp M, 2020, DTSCH ARZTEBL INT, V117, P300, DOI 10.3238/arztebl.2020.0300
   Sugaya N, 2017, FRONT NEUROL, V8, P0, DOI 10.3389/fneur.2017.00124
   Telian SA, 1996, OTOLARYNG CLIN N AM, V29, P359
   Thompson KJ, 2015, J VESTIBUL RES-EQUIL, V25, P97, DOI 10.3233/VES-150551
   Thormann A, 2017, NEUROLOGY, V89, P1668, DOI 10.1212/WNL.0000000000004508
   Tjernström F, 2016, J NEUROL, V263, PS65, DOI 10.1007/s00415-015-7914-1
   Todd CJ, 2018, IEEE T NEUR SYS REH, V26, P1223, DOI 10.1109/TNSRE.2018.2834964
   Tramontano M, 2021, ARCH PHYS MED REHAB, V102, P1379, DOI 10.1016/j.apmr.2020.11.017
   Tramontano M, 2020, CEREBELLUM, V19, P897, DOI 10.1007/s12311-020-01166-y
   Treleaven J, 2011, MANUAL THER, V16, P252, DOI 10.1016/j.math.2010.11.002
   Van Ombergen A, 2015, OTOL NEUROTOL, V36, P133, DOI 10.1097/MAO.0000000000000596
   van Vugt VA, 2017, BMJ-BRIT MED J, V358, P0, DOI 10.1136/bmj.j3727
   Vitkovic J, 2013, J NEUROL, V260, P3039, DOI 10.1007/s00415-013-7116-7
   von Brevern M, 2005, BRAIN, V128, P365, DOI 10.1093/brain/awh351
   von Brevern M, 2020, SEMIN NEUROL, V40, P83, DOI 10.1055/s-0039-3402067
   Walton C, 2020, MULT SCLER J, V26, P1816, DOI 10.1177/1352458520970841
   Whitney SL, 2016, HAND CLINIC, V137, P187, DOI 10.1016/B978-0-444-63437-5.00013-3
   Whitney SL, 2000, LARYNGOSCOPE, V110, P1528, DOI 10.1097/00005537-200009000-00022
   Whitney SL, 2020, SEMIN NEUROL, V40, P165, DOI 10.1055/s-0039-3402062
   Whitney SL, 2016, CURR TREAT OPTION NE, V18, P0, DOI 10.1007/s11940-016-0395-4
   Wrisley DM, 2000, J ORTHOP SPORT PHYS, V30, P755, DOI 10.2519/jospt.2000.30.12.755
   Yamout B, 2020, MULT SCLER RELAT DIS, V37, P0, DOI 10.1016/j.msard.2019.101459
   Yan MY, 2020, FRONT NEUROSCI-SWITZ, V14, P0, DOI 10.3389/fnins.2020.00341
   Yelnik AP, 2008, NEUROREHAB NEURAL RE, V22, P468, DOI 10.1177/1545968308315996
   Zeigelboim Bianca S, 2008, INT TINNITUS J, V14, P139
   Zhang SL, 2020, FRONT NEUROSCI-SWITZ, V14, P0, DOI 10.3389/fnins.2020.00411
NR 161
TC 17
Z9 18
U1 2
U2 50
PU TAYLOR & FRANCIS LTD
PI ABINGDON
PA 2-4 PARK SQUARE, MILTON PARK, ABINGDON OR14 4RN, OXON, ENGLAND
SN 1473-7175
EI 1744-8360
J9 EXPERT REV NEUROTHER
JI Expert Rev. Neurother.
PD AUG 3
PY 2022
VL 22
IS 8
BP 669
EP 680
DI 10.1080/14737175.2022.2106129
EA AUG 2022
PG 12
WC Clinical Neurology; Pharmacology & Pharmacy
SC Neurosciences & Neurology; Pharmacology & Pharmacy
GA 4M4PE
UT WOS:000836013400001
PM 35912850
DA 2025-12-18
ER

PT J
AU Peterson, JD
   Brodsky, JR
AF Peterson, Joseph D.
   Brodsky, Jacob R.
TI Evaluation and management of paediatric vertigo
SO CURRENT OPINION IN OTOLARYNGOLOGY & HEAD AND NECK SURGERY
LA English
DT Review
DE benign paroxysmal positional vertigo; paediatric dizziness; persistent postural perceptual dizziness; recurrent vertigo; vertigo; vestibular migraine of childhood
ID paroxysmal positional vertigo; postural-perceptual dizziness; sensorineural hearing-loss; vestibular disorders; dizzy patient; children; adolescents; migraine; rehabilitation; epidemiology
AB Purpose of review This review summarizes the most current information on cause, evaluation and treatment of dizziness in children. Recent findings There has been an increased understanding of the multifactorial cause of dizziness in the paediatric population. Quantitative vestibular testing is increasingly used and valuable as a diagnostic adjunct. Vestibular rehabilitation, migraine hygiene, psychological therapies, pharmaceuticals and/or surgery can be used as well tolerated and effective treatments for vertigo in children and adolescents when tailored to cause. Paediatric vertigo can be effectively evaluated through careful history taking and physical examination along with adjunctive tests, such as vestibular testing and audiometry, when appropriate. Options for treatment of vestibular disorders in children and adolescents have greatly expanded in recent years allowing for the effective management of nearly all cases of paediatric vertigo, though a multimodal and/or multidisciplinary approach is often needed.
C1 [Peterson, Joseph D.; Brodsky, Jacob R.] Boston Childrens Hosp, Dept Otolaryngol & Commun Enhancement, Boston, MA USA.
   [Brodsky, Jacob R.] Harvard Med Sch, Boston, MA 02115 USA.
C3 Harvard University; Harvard University Medical Affiliates; Boston Children's Hospital; Harvard University; Harvard Medical School
RP Brodsky, JR (corresponding author), Dept Otolaryngol & Commun Enhancement, 300 Longwood Ave, Boston, MA 02115 USA.
EM Jacob.brodsky@childrens.harvard.edu
CR Anoh-Tanon MJ, 2000, PEDIATR NEUROL, V23, P49, DOI 10.1016/S0887-8994(00)00140-5
   Bachmann Katheryn, 2018, SEMINARS IN HEARING, V39, P243, DOI 10.1055/s-0038-1666816
   Best C, 2009, NEUROSCIENCE, V164, P1579, DOI 10.1016/j.neuroscience.2009.09.034
   Braswell J, 2006, INT J PEDIATR OTORHI, V70, P1967, DOI 10.1016/j.ijporl.2006.06.010
   Brodsky J, 2018, EUR J PAEDIATR NEURO, V22, P667, DOI 10.1016/j.ejpn.2018.03.008
   Brodsky JR, 2020, OTOLARYNG HEAD NECK, V162, P241, DOI 10.1177/0194599819887375
   Brodsky JR, 2018, OTOLARYNG HEAD NECK, V159, P365, DOI 10.1177/0194599818770618
   Brodsky JR, 2018, OTOL NEUROTOL, V39, P344, DOI 10.1097/MAO.0000000000001673
   Brodsky JR, 2016, LARYNGOSCOPE, V126, P727, DOI 10.1002/lary.25389
   Brodsky JR, 2015, INT J PEDIATR OTORHI, V79, P2094, DOI 10.1016/j.ijporl.2015.09.020
   Chu CH, 2015, J HEADACHE PAIN, V16, P0, DOI 10.1186/s10194-015-0547-z
   Ciolek PJ, 2018, INT J PEDIATR OTORHI, V113, P29, DOI 10.1016/j.ijporl.2018.07.009
   Cokyaman T, 2022, EUR J PAEDIATR NEURO, V39, P19, DOI 10.1016/j.ejpn.2022.05.002
   Cushing SL, 2015, OTOLARYNG CLIN N AM, V48, P903, DOI 10.1016/j.otc.2015.07.010
   DAgostino R, 2003, INT J PEDIATR OTORHI, V67, P549, DOI 10.1016/S0165-5876(03)00009-0
   Dhondt C, 2022, EAR HEARING, V43, P620, DOI 10.1097/AUD.0000000000001125
   Dhondt C, 2019, LARYNGOSCOPE, V129, P490, DOI 10.1002/lary.27255
   Dieterich M, 2016, HAND CLINIC, V139, P447, DOI 10.1016/B978-0-12-801772-2.00037-0
   Duarte JA, 2020, INT ARCH OTORHINOLAR, V24, PE477, DOI 10.1055/s-0039-3402443
   Eppsteiner RW, 2011, CURR OPIN OTOLARYNGO, V19, P397, DOI 10.1097/MOO.0b013e32834a9852
   Faralli M, 2014, B-ENT, V10, P133
   Fuemmeler E, 2020, OTOL NEUROTOL, V41, PE1052, DOI 10.1097/MAO.0000000000002703
   Gedik-Soyuyuce O, 2021, INT J PEDIATR OTORHI, V146, P0, DOI 10.1016/j.ijporl.2021.110751
   Gioacchini FM, 2014, INT J PEDIATR OTORHI, V78, P718, DOI 10.1016/j.ijporl.2014.02.009
   Greenwalt NL, 2021, EAR HEARING, V42, P355, DOI 10.1097/AUD.0000000000000925
   Halmágyi GM, 2021, EUR J NEUROL, V28, P3211, DOI 10.1111/ene.14942
   Hamilton SS, 2015, INT J PEDIATR OTORHI, V79, P1283, DOI 10.1016/j.ijporl.2015.05.033
   Haripriya GR, 2021, INT J PEDIATR OTORHI, V146, P0, DOI 10.1016/j.ijporl.2021.110761
   Janky Kristen L, 2018, SEMINARS IN HEARING, V39, P257, DOI 10.1055/s-0038-1666817
   Jen Joanna C, 2018, HANDB CLIN NEUROL, V155, P205, DOI 10.1016/B978-0-444-64189-2.00013-5
   Kattah JC, 2009, STROKE, V40, P3504, DOI 10.1161/STROKEAHA.109.551234
   Lanvers-Kaminsky C, 2017, CLIN PHARMACOL THER, V101, P491, DOI 10.1002/cpt.603
   Le Trung N, 2019, ADV OTORHINOLARYNGOL, V82, P87, DOI 10.1159/000490275
   Lee JD, 2017, INT J PEDIATR OTORHI, V94, P36, DOI 10.1016/j.ijporl.2017.01.012
   Li CM, 2016, J PEDIATR-US, V171, P240, DOI 10.1016/j.jpeds.2015.12.002
   Malina GEK, 2020, J NEUROSURG-PEDIATR, V26, P302, DOI 10.3171/2020.3.PEDS19514
   Mallinson A, 2021, J INT ADV OTOL, V17, P559, DOI 10.5152/iao.2021.21258
   Mei CE, 2021, FRONT NEUROL, V12, P0, DOI 10.3389/fneur.2021.633207
   Muelleman T, 2017, OTOL NEUROTOL, V38, P870, DOI 10.1097/MAO.0000000000001429
   National Institute on Deafness and Other Communication Disorders (NIDCD), 2022, REPORT NO NCT0002304, V0, P0
   Nguyen J, 2021, INT J PEDIATR OTORHI, V151, P0, DOI 10.1016/j.ijporl.2021.110921
   OReilly RC, 2011, OTOLARYNG HEAD NECK, V144, P142, DOI 10.1177/0194599810393679
   Oyewumi M, 2016, OTOL NEUROTOL, V37, P926, DOI 10.1097/MAO.0000000000001046
   Pavlou M, 2016, J PEDIATR-US, V168, P171, DOI 10.1016/j.jpeds.2015.09.075
   Popkirov S, 2018, CURR TREAT OPTION NE, V20, P0, DOI 10.1007/s11940-018-0535-0
   Rawal R, 2021, J INT ADV OTOL, V17, P182, DOI 10.5152/JIAO.2021.8390
   Rettig EK, 2022, J CLIN PSYCHOL MED S, V29, P113, DOI 10.1007/s10880-021-09782-4
   Rine RM, 2004, INT J PEDIATR OTORHI, V68, P1141, DOI 10.1016/j.ijporl.2004.04.007
   Rine Rose Marie, 2018, SEMINARS IN HEARING, V39, P334, DOI 10.1055/s-0038-1666822
   Roman-Naranjo P, 2018, CURR OPIN NEUROL, V31, P105, DOI 10.1097/WCO.0000000000000519
   Sayyid ZN, 2018, CURR OPIN OTOLARYNGO, V26, P307, DOI 10.1097/MOO.0000000000000477
   Sluydts M, 2020, AUDIOL NEUROTOL, V25, P6, DOI 10.1159/000502407
   Staab JP, 2020, SEMIN NEUROL, V40, P130, DOI 10.1055/s-0039-3402736
   Staab JP, 2017, J VESTIBUL RES-EQUIL, V27, P191, DOI 10.3233/VES-170622
   Storey EP, 2018, J NEUROL PHYS THER, V42, P134, DOI 10.1097/NPT.0000000000000228
   Teixido M, 2017, J LARYNGOL OTOL, V131, P508, DOI 10.1017/S0022215117000536
   Uneri Alev, 2004, EAR NOSE THROAT J, V83, P814
   Valente LM, 2011, OTOLARYNG CLIN N AM, V44, P273, DOI 10.1016/j.otc.2011.01.002
   Valente M, 2007, J AM ACAD AUDIOL, V18, P461, DOI 10.3766/jaaa.18.6.2
   van de Berg R, 2021, J VESTIBUL RES-EQUIL, V31, P0, DOI 10.3233/VES-200003
   van Leeuwen RB, 2017, NEUROLOGIST, V22, P69, DOI 10.1097/NRL.0000000000000116
   Wang A, 2022, LARYNGOSCOPE, V13, P380
   Wang A, 2021, FRONT NEUROL, V12, P0, DOI 10.3389/fneur.2021.714543
   Wang A, 2021, OTOL NEUROTOL, V42, PE1093, DOI 10.1097/MAO.0000000000003212
   Wang A, 2021, LARYNGOSCOPE, V131, PE1308, DOI 10.1002/lary.29024
   Wiener-Vacher Sylvette R, 2018, SEMINARS IN HEARING, V39, P229, DOI 10.1055/s-0038-1666815
   Wig R, 2019, HEADACHE, V59, P1582, DOI 10.1111/head.13659
   Yan T, 2021, OTOL NEUROTOL, V42, P694, DOI 10.1097/MAO.0000000000003027
   Yetiser Sertac, 2015, INT TINNITUS J, V19, P64, DOI 10.5935/0946-5448.20150011
   Zhu RT, 2019, ANN OTO RHINOL LARYN, V128, P869, DOI 10.1177/0003489419845014
NR 70
TC 2
Z9 3
U1 0
U2 9
PU LIPPINCOTT WILLIAMS & WILKINS
PI PHILADELPHIA
PA TWO COMMERCE SQ, 2001 MARKET ST, PHILADELPHIA, PA 19103 USA
SN 1068-9508
EI 1531-6998
J9 CURR OPIN OTOLARYNGO
JI Curr. Opin. Otolaryngol. Head Neck Surg.
PD DEC 15
PY 2022
VL 30
IS 6
BP 431
EP 437
DI 10.1097/MOO.0000000000000849
PG 7
WC Otorhinolaryngology
SC Otorhinolaryngology
GA 5V3OU
UT WOS:000877143000008
PM 36165009
DA 2025-12-18
ER

PT J
AU Gambacorta, V
   D'Orazio, A
   Pugliese, V
   Di Giovanni, A
   Ricci, G
   Faralli, M
AF Gambacorta, Valeria
   D'Orazio, Alessandra
   Pugliese, Vincenzo
   Di Giovanni, Alfredo
   Ricci, Giampietro
   Faralli, Mario
TI Persistent Postural Perceptual Dizziness in Episodic Vestibular Disorders
SO AUDIOLOGY RESEARCH
LA English
DT Article
DE dizziness; precipitating conditions; episodic vestibular disorder
ID paroxysmal positional vertigo; residual dizziness; migraine
AB Benign Paroxysmal Positional Vertigo (BPPV), Vestibular Migraine (VM), and Meniere Disease (MD) are among the most common episodic vestibulopathies. Persistent Postural Perceptual Dizziness (PPPD) is a chronic functional vestibular disorder that can arise in patients suffering from one or more of these conditions. We analyzed the role of these vestibular disorders as single or multiple associated comorbidities and as a precipitating condition for PPPD. A total of 376 patients suffering from dizziness with a known history of single or multiple vestibular disorders were preliminarily evaluated. We conducted a careful anamnesis to determine whether the reported dizziness could meet the diagnostic criteria for PPPD. PPPD was diagnosed in 24 cases; its incidence in patients with history of a single comorbidity or multiple vestibular comorbidities was 3.9% and 22.4%, respectively. BPPV, VM, and MD were identified as a precipitating condition in 2.34%, 16.45%, and 3.92%, respectively. BPPV constituted a precipitating condition mainly at the first episode. We observed that the presence of multiple vestibular comorbidities (BPPV, VM, and MD) in patients' clinical history increased the risk of PPPD. VM plays a significant role in representing a precipitating condition for PPPD, both when present individually or in association with the other vestibular disorders.
C1 [Gambacorta, Valeria; D'Orazio, Alessandra; Pugliese, Vincenzo; Di Giovanni, Alfredo; Ricci, Giampietro; Faralli, Mario] Univ Perugia, Dept Surg & Biomed Sci, Sect Otorhinolaryngol, I-06129 Perugia, Italy.
C3 University of Perugia
RP Gambacorta, V (corresponding author), Univ Perugia, Dept Surg & Biomed Sci, Sect Otorhinolaryngol, I-06129 Perugia, Italy.
EM gambacortavaleria@gmail.com
CR Balabann CD, 2011, EXPERT REV NEUROTHER, V11, P379, DOI 10.1586/ern.11.19
   Brandt Thomas, 1996, NEUROLOGY, V46, P1515
   BRONSTEIN AM, 1995, J NEUROL NEUROSUR PS, V59, P472, DOI 10.1136/jnnp.59.5.472
   Cousins S, 2017, ANN CLIN TRANSL NEUR, V4, P340, DOI 10.1002/acn3.386
   CUTRER FM, 1992, HEADACHE, V32, P300, DOI 10.1111/j.1526-4610.1992.hed3206300.x
   Escamez JAL, 2015, J VESTIB RES, V25, P1
   Faralli M, 2016, EUR ARCH OTO-RHINO-L, V273, P3157, DOI 10.1007/s00405-016-3947-z
   Gopen Q, 2009, ENT-EAR NOSE THROAT, V88, P1200, DOI 10.1177/014556130908801105
   Holmberg J, 2009, J NEUROL, V256, P1258, DOI 10.1007/s00415-009-5110-x
   Indovina I, 2015, FRONT BEHAV NEUROSCI, V9, P0, DOI 10.3389/fnbeh.2015.00334
   Jacob RG, 2009, J NEUROL NEUROSUR PS, V80, P74, DOI 10.1136/jnnp.2007.136432
   Kim SK, 2019, JAMA OTOLARYNGOL, V145, P307, DOI 10.1001/jamaoto.2018.4016
   Lee NH, 2009, OTOLARYNG HEAD NECK, V141, P232, DOI 10.1016/j.otohns.2009.04.006
   Lempert T, 2012, J VESTIBUL RES-EQUIL, V22, P167, DOI 10.3233/VES-2012-0453
   Murofushi T, 2018, FRONT NEUROL, V9, P0, DOI 10.3389/fneur.2018.00749
   Ori M, 2020, CEPHALALGIA, V40, P1605, DOI 10.1177/0333102420951505
   Radtke A, 2002, NEUROLOGY, V59, P1700, DOI 10.1212/01.WNL.0000036903.22461.39
   Schniepp R, 2014, J NEUROL, V261, P738, DOI 10.1007/s00415-014-7259-1
   Staab JP, 2007, ARCH OTOLARYNGOL, V133, P170, DOI 10.1001/archotol.133.2.170
   Staab JP, 2017, J VESTIBUL RES-EQUIL, V27, P191, DOI 10.3233/VES-170622
   Staab JP, 2010, J VESTIBUL RES-EQUIL, V20, P172
   Teggi R, 2013, ORL J OTO-RHINO-LARY, V75, P74, DOI 10.1159/000350255
   Tropiano P, 2021, ACTA OTORHINOLARYNGO, V41, P263, DOI 10.14639/0392-100X-N1017
   von Brevern M, 2015, J VESTIBUL RES-EQUIL, V25, P105, DOI 10.3233/VES-150553
   Waterston J, 2021, FRONT NEUROL, V12, P0, DOI 10.3389/fneur.2021.795516
   Yuan Q, 2015, MEDICINE, V94, P0, DOI 10.1097/MD.0000000000000453
NR 27
TC 10
Z9 16
U1 0
U2 4
PU MDPI
PI BASEL
PA ST ALBAN-ANLAGE 66, CH-4052 BASEL, SWITZERLAND
SN 2039-4330
EI 2039-4349
J9 AUDIOL RES
JI Audiol. Res.
PD DEC 15
PY 2022
VL 12
IS 6
BP 589
EP 595
DI 10.3390/audiolres12060058
PG 7
WC Audiology & Speech-Language Pathology
SC Audiology & Speech-Language Pathology
GA 7D3RX
UT WOS:000900412900001
PM 36412653
DA 2025-12-18
ER

PT J
AU Zamyslowska-Szmytke, E
   Janc, M
   Lawnicki, K
   Sliwinska-Kowalska, M
AF Zamyslowska-Szmytke, Ewa
   Janc, Magdalena
   Lawnicki, Krzysztof
   Sliwinska-Kowalska, Mariola
TI USE OF THE POSTUROGRAPHY IN BALANCE SYSTEM EVALUATION IN OCCUPATIONAL MEDICINE
SO MEDYCYNA PRACY
LA English
DT Article
DE medical certification; migraine; dizziness; vestibular; psychogenic; accelerometers
ID postural sway; stance
AB Background: The posturography test allows assessment of the entire function of balance system and quantitative, device-based verification of the clinical Romberg test. Therefore, the aim of this study is assessment of usefulness of posturography as primary test for balance disorders in occupational medicine. Material and Methods: The study is cross-sectional, analyzing anonymous results of 1030 patients reporting dizziness and balance disorders. Based on symptoms, clinical examination and videonystagmography patients were classified into subgroups: benign paroxysmal positional vertigo (BPPV [N = 130]), non compensated (NS [N = 82]) and compensated (S [N = 174]) peripheral vestibular, bilateral vestibular (BV [N = 63]), Mcniere's disease (MD [N = 53]), central dizziness (central [N = 293]), migraine (migr. [N = 132]), psychogenic dizziness (psychog. [N = 232]), Persistent postural-perceptual dizziness (PPPD [N = 150]). Besides, 129 healthy people were included in the study. Results: Ninety nine percent of abnormal static posturography (SP) and 94% of abnormal dynamic posturography (PD) results were found in diseased patients. Normal results were found both in healthy group (59% PS, 67% PD) and in diseased group (24% PS, 31% PD). Static posturography's abnormal results were more frequent in NS, BV and PPPD patients. In PD the differences were visible in the central, psychog. and PPPD subgroups. In NS subgroup the high negative predictive values of static and dynamic tests (82-87%) were calculated in relation to caloric test. Conclusions: Static tests are the basic test used in examinations of employees for occupational medicine purposes. Posturography is a quantitative record of sways in relation to normative values. Abnormal posturography results most likely indicate the presence of pathologies of the balance system, including psychofunctional disorders. Normal posturography results do not indicate the lack of pathology of balance system what should be included in the work ability assessment.
C1 [Zamyslowska-Szmytke, Ewa; Janc, Magdalena; Sliwinska-Kowalska, Mariola] Jerzego Nofer Inst Occupat Med, Lodz, Poland.
   [Zamyslowska-Szmytke, Ewa; Janc, Magdalena; Sliwinska-Kowalska, Mariola] Audiol & Phonistr Clin, Lodz, Poland.
   [Lawnicki, Krzysztof] Private Outpatients Clin, Wilczyn, Poland.
RP Zamyslowska-Szmytke, E (corresponding author), Jerzego Nofer Inst Occupat Med, Lodz, Poland.; Zamyslowska-Szmytke, E (corresponding author), Audiol & Phonistr Clin, Lodz, Poland.
EM ewa.zamyslowska@gmail.com
CR Allum JHJ, 2017, OTOL NEUROTOL, V38, PE531, DOI 10.1097/MAO.0000000000001477
   Allum JHJ, 2015, J VESTIBUL RES-EQUIL, V25, P219, DOI 10.3233/VES-150561
   Allum JHJ, 2013, OTOL NEUROTOL, V34, P980, DOI 10.1097/MAO.0b013e31829ce5ec
   BLACK FO, 1982, AM J OTOLARYNG, V3, P309, DOI 10.1016/S0196-0709(82)80002-1
   DIFABIO RP, 1995, PHYS THER, V75, P290, DOI 10.1093/ptj/75.4.290
   Dixit S, 2015, INDIAN J MED RES, V142, P712, DOI 10.4103/0971-5916.174562
   El-Kashlan HK, 1998, LARYNGOSCOPE, V108, P311, DOI 10.1097/00005537-199803000-00002
   Findling O, 2011, EXP BRAIN RES, V213, P363, DOI 10.1007/s00221-011-2795-8
   Gorski LP, 2019, BRAZ J OTORHINOLAR, V85, P183, DOI 10.1016/j.bjorl.2017.12.001
   Jacobson GP, 2011, EAR HEARING, V32, PE1, DOI 10.1097/AUD.0b013e31822802bb
   Kotas R, 2019, IEEE ACCESS, V7, P164120, DOI 10.1109/ACCESS.2019.2952496
   Mancini M, 2012, GAIT POSTURE, V36, P471, DOI 10.1016/j.gaitpost.2012.04.010
   McLoughlin James, 2015, INT J MS CARE, V17, P146, DOI 10.7224/1537-2073.2014-003
   Popkirov Stoyan, 2018, PRACT NEUROL, V18, P5, DOI 10.1136/practneurol-2017-001809
   Strupp M, 2016, HAND CLINIC, V137, P235, DOI 10.1016/B978-0-444-63437-5.00017-0
   Sullivan EV, 2010, BIOL PSYCHIAT, V67, P44, DOI 10.1016/j.biopsych.2009.08.008
   Verbecque E, 1900, V278, V0, PP1755, DOI 10.1007/s00405-020-06192
   Whitney SL, 2011, GAIT POSTURE, V33, P594, DOI 10.1016/j.gaitpost.2011.01.015
   Yip CW, 2018, J NEUROL, V265, P1210, DOI 10.1007/s00415-018-8834-7
   Zamyslowska-Szmytke E, 2021, INT J ENV RES PUB HE, V18, P0, DOI 10.3390/ijerph18052210
NR 20
TC 0
Z9 2
U1 1
U2 3
PU NOFER INST OCCUPATIONAL MEDICINE, POLAND
PI LODZ
PA SW TERESY 8, LODZ, 91-348, POLAND
SN 0465-5893
EI 2353-1339
J9 MED PR
JI Med. Pr.
PD JUN 15
PY 2022
VL 73
IS 2
BP 143
EP 150
DI 10.13075/mp.5893.01164
PG 8
WC Public, Environmental & Occupational Health
SC Public, Environmental & Occupational Health
GA 1A6BT
UT WOS:000791840600001
PM 35383342
DA 2025-12-18
ER

PT J
AU Tripathi, S
   Tripathi, S
   Shantha, N
   Goyal, S
AF Tripathi, Shailendra
   Tripathi, Shalini
   Shantha, N.
   Goyal, Sunil
TI Beyond Vertigo- Perceptual Postural Phobic Dizziness (PPPD): Our experience
SO INDIAN JOURNAL OF OTOLARYNGOLOGY AND HEAD & NECK SURGERY
LA English
DT Article
DE Perceptual postural phobic dizziness (PPPD); Non-spinning vertigo; Unsteadiness; Vestibular rehabilitation; Chronic subjective vertigo
ID predictors
AB Notwithstanding current understanding of vertigo, there are various clinical scenarios which are intriguing for clinicians, where patients have been too symptomatic but the presentation does not fit into any diagnosis. We stumbled upon a new entity during literature search known as Persistent Postural Perceptual Dizziness (PPPD). It fills the lacuna where we are often left wanting for diagnosis in the existing pool of knowledge. This case series has been prepared keeping in view the lack of data regarding PPPD in Indian population. For better understanding we present the illustration of our patients in this case series. We presented the details of three patients who were diagnosed as PPPD and managed effectively and followed up for one year. The nomenclature portrays the core concept of dizziness. The diagnostic criteria clearly define PPPD. It should not be used as escape or exclusion diagnosis. Our case series highlights various presentation of, not so uncommon, PPPD in Indian population. The case series has been brought out to address the deficiency of knowledge in dealing with intriguing vertigo. Careful thorough history is important to reach a diagnosis and avoids unwarranted vestibular sedatives. It highlights that proper counselling and vestibular rehabilitation can help the patients overcome their chronic disability.
C1 [Tripathi, Shailendra] Mil Hosp, Dept ENT, Secunderabad, Telangana, India.
   [Tripathi, Shalini] GSVM Med Coll, Dept ENT, Kanpur, Uttar Pradesh, India.
   [Shantha, N.] Mil Hosp, Dept ENT, Ferozpur, Punjab, India.
   [Goyal, Sunil] Command Hosp, Dept ENT, Kolkata, W Bengal, India.
C3 G.S.V.M. Medical College, Kanpur
RP Tripathi, S (corresponding author), Mil Hosp, Dept ENT, Secunderabad, Telangana, India.
EM drshailtrip@gmail.com
CR [Anonymous], 1980, DIAGNOSTIC AND STATISTICAL MANUAL OF MENTAL DISORDERS, V3rd, P0, DOI [DOI 10.1176/APPI.BOOKS.9780890425596, DOI 10.1176/APPI.BOOKS.9780890425596.744053, DOI 10.1176/APPI.BOOKS.9780890423349]
   Balaban CD, 2001, J ANXIETY DISORD, V15, P27, DOI 10.1016/S0887-6185(00)00041-4
   Best C, 2009, NEUROSCIENCE, V164, P1579, DOI 10.1016/j.neuroscience.2009.09.034
   Cousins S, 2017, ANN CLIN TRANSL NEUR, V4, P340, DOI 10.1002/acn3.386
   Dieterich M, 2017, CURR OPIN NEUROL, V30, P107, DOI 10.1097/WCO.0000000000000417
   Eren OE, 2018, J NEUROL, V265, P63, DOI 10.1007/s00415-018-8894-8
   Holmberg J, 2006, J NEUROL, V253, P500, DOI 10.1007/s00415-005-0050-6
   Horii A, 2004, OTOL NEUROTOL, V25, P536, DOI 10.1097/00129492-200407000-00022
   Muelleman T, 2017, OTOL NEUROTOL, V38, P870, DOI 10.1097/MAO.0000000000001429
   Palm U, 2019, EUR ARCH PSY CLIN N, V269, P269, DOI 10.1007/s00406-018-0894-2
   Popkirov S, 2018, CURR TREAT OPTION NE, V20, P0, DOI 10.1007/s11940-018-0535-0
   Popkirov Stoyan, 2018, PRACT NEUROL, V18, P5, DOI 10.1136/practneurol-2017-001809
   Staab JP, 2017, J VESTIBUL RES-EQUIL, V27, P191, DOI 10.3233/VES-170622
   Staab JP, 2002, ARCH OTOLARYNGOL, V128, P554, DOI 10.1001/archotol.128.5.554
   Staab JP, 2010, J VESTIBUL RES-EQUIL, V20, P172
   Staibano P, 2019, J OTOLARYNGOL-HEAD N, V48, P0, DOI 10.1186/s40463-019-0336-9
   Stone J, 2016, HAND CLINIC, V139, P543, DOI 10.1016/B978-0-12-801772-2.00044-8
   Whalley MG, 2017, COGN BEHAV PRACT, V24, P72, DOI 10.1016/j.cbpra.2016.03.003
   Whitney SL, 2016, HAND CLINIC, V137, P187, DOI 10.1016/B978-0-444-63437-5.00013-3
NR 20
TC 1
Z9 1
U1 0
U2 3
PU SPRINGER INDIA
PI NEW DELHI
PA 7TH FLOOR, VIJAYA BUILDING, 17, BARAKHAMBA ROAD, NEW DELHI, 110 001, INDIA
SN 2231-3796
EI 0973-7707
J9 INDIAN J OTOLARYNGOL
JI Indian J. Otolaryngol. Head Neck Surg.
PD DEC 15
PY 2022
VL 74
IS SUPPL 3
BP 4455
EP 4459
DI 10.1007/s12070-021-02984-0
EA NOV 2021
PG 5
WC Surgery
SC Surgery
GA AG2O7
UT WOS:000718706800001
PM 36742640
DA 2025-12-18
ER

PT J
AU Formeister, EJ
   Baum, RT
   Sharon, JD
AF Formeister, Eric J.
   Baum, Rachel T.
   Sharon, Jeffrey D.
TI Supervised machine learning models for classifying common causes of dizziness
SO AMERICAN JOURNAL OF OTOLARYNGOLOGY
LA English
DT Article
DE Artificial intelligence; Machine learning; Decision trees; Epidemiology; Dizziness
ID us emergency-departments; epidemiology
AB Purpose: The objective of this study was to use a supervised machine learning (ML) platform and a national dataset to identify factors important in classifying common types of dizziness. Methods: Using established clinical criteria and responses to the balance and dizziness supplement from the 2016 National health Interview Survey (n = 33,028), case definitions for vestibular migraine (VM), benign paroxysmal positional vertigo (BPPV) Meniere's disease (MD), persistent postural-perceptual dizziness (PPPD), superior canal dehiscence (SCD), and bilateral vestibular hypofunction (BVH) were generated. One hundred thirty-six variables consisting of sociodemographic characteristics and medical comorbidities were used to develop decision tree models to predict these common types of dizziness. Results: The one-year prevalence of dizziness in the U.S. was 16.8% (5562 respondents). VM was highly prevalent, representing 4.0% of the overall respondents (n = 1327). ML decision tree models were able to correctly classify all 6 dizziness subtypes with high accuracy (sensitivity range, 70-92%; specificity range, 89-99%) using responses to questions about functional limitations due to dizziness, such as falls due to dizziness and modification of social activities due to dizziness. Conclusions: In a large population-based dataset, supervised ML models accurately predicted dizziness subtypes according to responses to questions that do not pertain to dizziness symptoms alone.
C1 [Formeister, Eric J.] Johns Hopkins Univ, Sch Med, Dept Otolaryngol Head & Neck Surg, Baltimore, MD 21205 USA.
   [Baum, Rachel T.] Univ N Carolina, Sch Publ Hlth, Chapel Hill, NC 27515 USA.
   [Sharon, Jeffrey D.] Univ Calif San Francisco, Sch Med, Dept Otolaryngol Head & Neck Surg, 2380 Sutter St, San Francisco, CA 94115 USA.
C3 Johns Hopkins University; University of North Carolina; University of North Carolina Chapel Hill; University of California System; University of California San Francisco
RP Formeister, EJ (corresponding author), Johns Hopkins Univ, Sch Med, Dept Otolaryngol Head & Neck Surg, Baltimore, MD 21205 USA.
EM eformei1@jh.edu; jeffrey.sharon@ucsf.edu
CR Agrawal Y, 2020, J GERONTOL A-BIOL, V75, P2471, DOI 10.1093/gerona/glaa097
   [Anonymous], 2017, 2016 DATA RELEASE, V0, P0
   Bigelow RT, 2016, J NEUROL NEUROSUR PS, V87, P367, DOI 10.1136/jnnp-2015-310319
   Bing D, 2018, CLIN OTOLARYNGOL, V43, P868, DOI 10.1111/coa.13068
   Bur AM, 2019, OTOLARYNG HEAD NECK, V160, P603, DOI 10.1177/0194599819827507
   Bzdok D, 2018, NAT METHODS, V15, P5, DOI 10.1038/nmeth.4551
   Crowson MG, 2020, OTOL NEUROTOL, V41, PE36, DOI 10.1097/MAO.0000000000002440
   Feng GY, 2018, P NATL ACAD SCI USA, V115, PE1022, DOI 10.1073/pnas.1717603115
   Formeister EJ, 2020, OTOL NEUROTOL, V41, P86, DOI 10.1097/MAO.0000000000002438
   Formeister EJ, 2018, OTOL NEUROTOL, V39, P1037, DOI 10.1097/MAO.0000000000001900
   James G, 2013, SPRINGER TEXTS STAT, V103, P303, DOI 10.1007/978-1-4614-7138-7_8
   Kerber KA, 2008, ACAD EMERG MED, V15, P744, DOI 10.1111/j.1553-2712.2008.00189.x
   Kingsford C, 2008, NAT BIOTECHNOL, V26, P1011, DOI 10.1038/nbt0908-1011
   Maini V, 2017, MACHINE LEARNING FOR HUMANS, V0, P0
   McClaslin D, 2020, AUDIOL 0427, V0, P0
   Neuhauser HK, 2016, HAND CLINIC, V137, P67, DOI 10.1016/B978-0-444-63437-5.00005-4
   Neuhauser HK, 2007, CURR OPIN NEUROL, V20, P40, DOI 10.1097/WCO.0b013e328013f432
   Newman-Toker DE, 2008, MAYO CLIN PROC, V83, P765, DOI 10.4065/83.7.765
   Stevens KN, 2008, AGE AGEING, V37, P300, DOI 10.1093/ageing/afn019
   Ten Voorde M, 2012, QUAL LIFE RES, V21, P961, DOI 10.1007/s11136-011-0001-x
   Torgo L, 2015, EXPERT SYST, V32, P465, DOI 10.1111/exsy.12081
   Ward BK, 2013, JAMA OTOLARYNGOL, V139, P803, DOI 10.1001/jamaoto.2013.3913
   Zhu RT, 2019, ANN OTO RHINOL LARYN, V128, P869, DOI 10.1177/0003489419845014
NR 24
TC 6
Z9 9
U1 3
U2 11
PU W B SAUNDERS CO-ELSEVIER INC
PI PHILADELPHIA
PA 1600 JOHN F KENNEDY BOULEVARD, STE 1800, PHILADELPHIA, PA 19103-2899 USA
SN 0196-0709
EI 1532-818X
J9 AM J OTOLARYNG
JI Am. J. Otolaryngol.
PD MAY-JUN 15
PY 2022
VL 43
IS 3
BP 
EP 
DI 10.1016/j.amjoto.2022.103402
PG 6
WC Otorhinolaryngology
SC Otorhinolaryngology
GA 7S8RU
UT WOS:000911020100030
PM 35221115
DA 2025-12-18
ER

PT J
AU Teh, CSL
   Prepageran, N
AF Teh, Carren Sui-Lin
   Prepageran, Narayanan
TI The impact of disease duration in persistent postural-perceptual dizziness (PPPD) on the quality of life, dizziness handicap and mental health
SO JOURNAL OF VESTIBULAR RESEARCH-EQUILIBRIUM & ORIENTATION
LA English
DT Article
DE Persistent Postural-Perceptual Dizziness; dizziness handicap; quality of life; depression; anxiety
ID anxiety; depression; disorders
AB BACKGROUND: Persistent Postural-Perceptual Dizziness (PPPD) is a chronic functional disorder which interferes with the way individuals experience their personal, social and work life. OBJECTIVE: To study the impact of disease duration in PPPD on the quality of life (QOL), dizziness handicap and mental health on the patients. METHODS: A prospective study comparing the EQ-5D for QOL, Dizziness Handicap Inventory (DHI) and DASS-21 between 27 patients with PPPD and 27 of those who have recovered from an acute vestibular event. Similar parameters between PPPD patients with symptoms less than one year and more than a year were compared. RESULTS: The PPPD patients were predominantly females and middle-aged with significantly higher DHI scores (mean 48.3 + 25.7, p = 0.00002), higher total mean scores in the DASS-21 (mean 21.6 + 13.7, p = 0.009) and poorer QOL with mean EQ-5D VAS of 67.9 + 17.3 (p < 0.00001). PPPD patients with symptoms for more than a year had significant increase in physical handicap (p = 0.041) as well as anxiety levels (p = 0.008). CONCLUSIONS: PPPD is predominantly seen in females and middle-aged which significantly reduces the QOL, increases dizziness handicap and increases depression, anxiety and stress levels. The increase in duration of illness further increases the anxiety levels and physical handicap.
C1 [Teh, Carren Sui-Lin] Hosp Sungai Buloh, Dept Otorhinolaryngol, Jalan Hosp, Sungai Buloh 47000, Selangor, Malaysia.
   [Prepageran, Narayanan] Univ Malaya, Fac Med, Dept Otorhinolaryngol, Jalan Univ, Wilayah Persekutuan Kual, Malaysia.
C3 Universiti Malaya
RP Teh, CSL (corresponding author), Hosp Sungai Buloh, Dept Otorhinolaryngol, Jalan Hosp, Sungai Buloh 47000, Selangor, Malaysia.
EM carren_teh@hotmail.com
CR Adamec I, 2020, J CLIN NEUROSCI, V72, P26, DOI 10.1016/j.jocn.2020.01.043
   Balestroni Gianluigi, 2012, MONALDI ARCH CHEST DIS, V78, P155, DOI 10.4081/monaldi.2012.121
   Best C, 2006, J NEUROL NEUROSUR PS, V77, P658, DOI 10.1136/jnnp.2005.072934
   Cheng YY, 2012, ARCH GERONTOL GERIAT, V54, P131, DOI 10.1016/j.archger.2011.04.007
   Eckhardt-Henn A, 2003, J ANXIETY DISORD, V17, P369, DOI 10.1016/S0887-6185(02)00226-8
   Ertugrul S, 2019, KBB FORUM, V18, P249
   GRIMBY A, 1995, GERONTOLOGY, V41, P286
   Habs M, 2020, J NEUROL, V267, P212, DOI 10.1007/s00415-020-10150-9
   Huber J, 2020, BRAIN BEHAV, V10, P0, DOI 10.1002/brb3.1622
   Indovina I, 2015, FRONT BEHAV NEUROSCI, V9, P0, DOI 10.3389/fnbeh.2015.00334
   Lee JO, 2018, HUM BRAIN MAPP, V39, P3340, DOI 10.1002/hbm.24080
   Li KZ, 2020, NEUROIMAGE-CLIN, V26, P0, DOI 10.1016/j.nicl.2020.102216
   Bittar RSM, 2015, BRAZ J OTORHINOLAR, V81, P276, DOI 10.1016/j.bjorl.2014.08.012
   Norton PJ, 2007, ANXIETY STRESS COPIN, V20, P253, DOI 10.1080/10615800701309279
   Passamonti L, 2018, J VESTIBUL RES-EQUIL, V28, P369, DOI 10.3233/VES-190653
   Popkirov Stoyan, 2018, PRACT NEUROL, V18, P5, DOI 10.1136/practneurol-2017-001809
   Popp P, 2018, ANN CLIN TRANSL NEUR, V5, P717, DOI 10.1002/acn3.570
   Powell G, 2020, NEUROLOGY, V94, PE1929, DOI 10.1212/WNL.0000000000009373
   Riccelli R, 2017, FRONT NEUROL, V8, P0, DOI 10.3389/fneur.2017.00529
   Sezier AEI, 2019, BMJ OPEN, V9, P0, DOI 10.1136/bmjopen-2018-024326
   Staab JP, 2007, ARCH OTOLARYNGOL, V133, P170, DOI 10.1001/archotol.133.2.170
   Staab JP, 2017, J VESTIBUL RES-EQUIL, V27, P191, DOI 10.3233/VES-170622
   Staab JP, 2003, LARYNGOSCOPE, V113, P1714, DOI 10.1097/00005537-200310000-00010
   Teh CSL, 2022, OTOL NEUROTOL, V43, P12, DOI 10.1097/MAO.0000000000003389
   Trinidade A, 2021, FRONT NEUROL, V11, P0, DOI 10.3389/fneur.2020.601883
   Lins EMDV, 2021, INT ARCH OTORHINOLAR, V25, P0
   Yan ZH, 2017, INT J AUDIOL, V56, P33, DOI 10.1080/14992027.2016.1211763
   Yorke A, 2013, ARCH PHYS MED REHABIL, V94, P2313, DOI 10.1016/j.apmr.2013.07.007
   Zainun Z, 2017, MEDENI MED J, V0, P0, DOI DOI 10.5222/mmj.2017.170
NR 29
TC 22
Z9 32
U1 4
U2 6
PU IOS PRESS
PI AMSTERDAM
PA NIEUWE HEMWEG 6B, 1013 BG AMSTERDAM, NETHERLANDS
SN 0957-4271
EI 1878-6464
J9 J VESTIBUL RES-EQUIL
JI J. Vestib. Res.-Equilib. Orientat.
PD JUN 15
PY 2022
VL 32
IS 4
BP 373
EP 380
DI 10.3233/VES-210087
PG 8
WC Neurosciences; Otorhinolaryngology
SC Neurosciences & Neurology; Otorhinolaryngology
GA 3G7PC
UT WOS:000831540800007
PM 34924408
DA 2025-12-18
ER

PT J
AU Hashimoto, K
   Takeuchi, T
   Ueno, T
   Suka, S
   Hiiragi, M
   Yamada, M
   Koyama, A
   Nakamura, Y
   Miyakoda, J
   Hashizume, M
AF Hashimoto, Kazuaki
   Takeuchi, Takeaki
   Ueno, Takayuki
   Suka, Shunsuke
   Hiiragi, Miki
   Yamada, Maya
   Koyama, Akiko
   Nakamura, Yuzo
   Miyakoda, Jun
   Hashizume, Masahiro
TI Effect of central sensitization on dizziness-related symptoms of persistent postural-perceptual dizziness
SO BIOPSYCHOSOCIAL MEDICINE
LA English
DT Article
DE Functional dizziness; Psychosomatic disorder; Central sensitization; Medically unexplained symptoms
ID sleep quality index; hospital anxiety; depression; pain; smoking; fibromyalgia; classification; diagnosis
AB Background Persistent postural-perceptual dizziness (PPPD) is a chronic functional dizziness symptom triggered by psychological stress, but its pathophysiology is unknown. Central sensitization is considered the cause of functional diseases, such as medically unexplained symptoms, and is a psychosocially affected condition. However, the association between dizziness symptoms in PPPD and central sensitization remains unclear. Thus, we conducted a cross-sectional study on the relation between dizziness symptoms and central sensitization in PPPD. Methods We recruited 61 outpatients with dizziness who met the PPPD diagnostic criteria. In addition to the evaluation of dizziness symptoms using the Dizziness Handicap Inventory, the participants were evaluated using the Hospital Anxiety and Depression Scale, Pittsburgh Sleep Quality Index, and Central Sensitization Inventory (CSI). A CSI score of 40 or higher was defined as central sensitization syndrome (CSS), and the severity of each condition in CSS and non-CSS participants was compared. We also evaluated the association between dizziness symptoms and central sensitization and coexisting symptoms using linear multiple regression analysis. Results We analyzed the data of 50 valid responses (valid response rate of 82.0 percent). Compared with the non-CSS group, the CSS group had a higher degree of disability owing to dizziness and a higher rate of complications of anxiety and depression. The regression analysis results showed that the severity of central sensitization was a related factor that could enhance the dizziness symptoms of PPPD. Conclusions Central sensitization may affect the dizziness symptoms of PPPD as an exacerbating factor.
C1 [Hashimoto, Kazuaki; Takeuchi, Takeaki; Ueno, Takayuki; Suka, Shunsuke; Hiiragi, Miki; Yamada, Maya; Koyama, Akiko; Nakamura, Yuzo; Miyakoda, Jun; Hashizume, Masahiro] Toho Univ, Sch Med, Dept Psychosomat Med, Tokyo, Japan.
C3 Toho University
RP Hashimoto, K (corresponding author), Toho Univ, Sch Med, Dept Psychosomat Med, Tokyo, Japan.
EM kazuaki.hashimoto@med.toho-u.ac.jp
FU Takeshi Yanase Scholarship Fund 2019, Toho University Faculty of Medicine
CR Ameringer KJ, 2010, NICOTINE TOB RES, V12, P1183, DOI 10.1093/ntr/ntq174
   Ang DC, 2011, J PAIN, V12, P384, DOI 10.1016/j.jpain.2010.09.004
   Arendt-Nielsen L, 2009, J PAIN, V10, P556, DOI 10.1016/j.jpain.2009.02.002
   Bjelland I, 2002, J PSYCHOSOM RES, V52, P69, DOI 10.1016/S0022-3999(01)00296-3
   Bösner S, 2018, BMC FAM PRACT, V19, P0, DOI 10.1186/s12875-017-0695-0
   Budtz-Lilly A, 2015, BMC FAM PRACT, V16, P0, DOI 10.1186/s12875-015-0393-8
   BUYSSE DJ, 1989, PSYCHIAT RES, V28, P193, DOI 10.1002/smll.202408771
   Caumo W, 2017, J PAIN RES, V10, P2109, DOI 10.2147/JPR.S131479
   CRICK F, 1984, P NATL ACAD SCI-BIOL, V81, P4586, DOI 10.1073/pnas.81.14.4586
   De Vita MJ, 2019, EXP CLIN PSYCHOPHARM, V27, P552, DOI 10.1037/pha0000258
   Dohrenbusch R, 1997, Z RHEUMATOL, V56, P334, DOI 10.1007/s003930050047
   Doi Y, 2000, PSYCHIAT RES, V97, P165, DOI 10.1016/S0165-1781(00)00232-8
   Druce KL, 2019, RHEUMATOLOGY, V58, P1923, DOI 10.1093/rheumatology/kez028
   Francis C, 2011, MED UNEXPLAINED SYMP, V0, P0
   Goesling J, 2015, PAIN MED, V16, P1433, DOI 10.1111/pme.12747
   Goto F, 2012, GEN HOSP PSYCHIAT, V34, P206, DOI 10.1016/j.genhosppsych.2011.09.014
   Harris RE, 2007, J NEUROSCI, V27, P10000, DOI 10.1523/JNEUROSCI.2849-07.2007
   Hashimoto K, 2020, BIOPSYCHOSOC MED, V14, P13
   Hatta H, 1998, J PSYCHOSOM MED, V38, P309
   Jacobson G, 2008, BALANCE FUNCTION ASSESSMENT AND MANAGEMENT, V0, P0
   JACOBSON GP, 1990, ARCH OTOLARYNGOL, V116, P424
   Jones KD, 2009, JCR-J CLIN RHEUMATOL, V15, P16, DOI 10.1097/RHU.0b013e318190f991
   Kanako M, 2004, EQUILIBRIUM RES, V63, P555, DOI 10.3757/JSER.63.555
   Kanda Y, 2013, BONE MARROW TRANSPL, V48, P452, DOI 10.1038/bmt.2012.244
   Kim SK, 2018, PLOS ONE, V13, P0, DOI 10.1371/journal.pone.0192705
   King S, 2019, SCI REP-UK, V9, P0, DOI 10.1038/s41598-019-50803-y
   Latremoliere A, 2009, J PAIN, V10, P895, DOI 10.1016/j.jpain.2009.06.012
   Lee SS, 2011, JOINT BONE SPINE, V78, P259, DOI 10.1016/j.jbspin.2010.07.018
   Lovati C, 2015, NEUROL SCI, V36, PS145, DOI 10.1007/s10072-015-2141-1
   Mayer TG, 2012, PAIN PRACT, V12, P276, DOI 10.1111/j.1533-2500.2011.00493.x
   Nada EH, 2019, ANN OTO RHINOL LARYN, V128, P323, DOI 10.1177/0003489418823017
   Nagy Elemer, 2004, INT TINNITUS J, V10, P58
   Neblett R, 2013, J PAIN, V14, P438, DOI 10.1016/j.jpain.2012.11.012
   Post RE, 2010, AM FAM PHYSICIAN, V82, P361
   Salokangas RKR, 2000, AM J PSYCHIAT, V157, P632, DOI 10.1176/appi.ajp.157.4.632
   Sawada F, 2016, ACTA OTO-LARYNGOL, V136, P56, DOI 10.3109/00016489.2015.1088662
   Shigetoh H, 2019, PAIN RES MANAG, V2019, P0, DOI 10.1155/2019/3916135
   Smith RC, 2007, J GEN INTERN MED, V22, P685, DOI 10.1007/s11606-006-0067-2
   Staab JP, 2017, J VESTIBUL RES-EQUIL, V27, P191, DOI 10.3233/VES-170622
   Tanaka K, 2017, PLOS ONE, V12, P0, DOI 10.1371/journal.pone.0188719
   Ueda K, 2003, NEUROREPORT, V14, P51, DOI 10.1097/00001756-200301200-00010
   Wiltink J, 2009, J PSYCHOSOM RES, V66, P417, DOI 10.1016/j.jpsychores.2008.09.012
   Woolf CJ, 2011, PAIN, V152, PS2, DOI 10.1016/j.pain.2010.09.030
   Zafereo J, 2021, PAIN PRACT, V21, P547, DOI 10.1111/papr.12990
   Zale EL, 2016, BEHAV MODIF, V40, P7, DOI 10.1177/0145445515610744
   ZIGMOND AS, 1983, ACTA PSYCHIAT SCAND, V67, P361, DOI 10.1111/j.1600-0447.1983.tb09716.x
NR 46
TC 11
Z9 16
U1 0
U2 8
PU BMC
PI LONDON
PA CAMPUS, 4 CRINAN ST, LONDON N1 9XW, ENGLAND
SN 1751-0759
EI 
J9 BIOPSYCHOSOC MED
JI BioPsychoSoc. Med.
PD MAR 7
PY 2022
VL 16
IS 1
BP 
EP 
DI 10.1186/s13030-022-00235-4
PG 7
WC Psychiatry; Psychology, Multidisciplinary
SC Psychiatry; Psychology
GA ZO5IJ
UT WOS:000765758100001
PM 35255948
DA 2025-12-18
ER

PT J
AU Wassermann, A
   Finn, S
   Axer, H
AF Wassermann, Alexander
   Finn, Sigrid
   Axer, Hubertus
TI Age-Associated Characteristics of Patients With Chronic Dizziness and Vertigo
SO JOURNAL OF GERIATRIC PSYCHIATRY AND NEUROLOGY
LA English
DT Article
DE vertigo; dizziness; older age; age-specific characteristics
ID paroxysmal positional vertigo; disorders; community; epidemiology; population; prevalence; disability
AB Objective: The incidence of dizziness and vertigo is increasing with age, and symptoms lead to significant limitations in daily living and to disability in older patients. Method: Data of 1,752 patients with chronic dizziness/vertigo subjected to a tertiary care, specialized interdisciplinary vertigo center were analyzed. Age, gender, symptoms, medical diagnosis, and Dizziness Handicap Inventory (DHI) were collected based on a questionnaire and analysis of associated patient records. The patients were assigned to 3 age groups (< 41, 41-65, and > 65 years). Results: 33.7% of the patients were older than 65 years. Frequency of symptoms and DHI score increased with age. Older patients reported less frequently about coexisting symptoms such as nausea, headache, tinnitus, ear pressure, and visual impairment. Multisensory deficit, central vertigo, bilateral vestibulopathy, and benign paroxysmal positional vertigo were diagnosed increasingly with age, while persistent postural-perceptual dizziness and vestibular migraine were diagnosed in the younger age groups. Conclusion: In the diagnostic work-up of older patients age-specific characteristics of dizziness/vertigo have to be considered. The older patient generally is more impaired by the symptoms but possibly will not report typical diagnosis-defining symptoms.
C1 [Wassermann, Alexander; Finn, Sigrid; Axer, Hubertus] Jena Univ Hosp, Ctr Vertigo & Dizziness, Dept Neurol, Jena, Germany.
C3 Friedrich Schiller University of Jena
RP Axer, H (corresponding author), Jena Univ Hosp, Dept Neurol, Klinikum 1, D-07747 Jena, Germany.
EM hubertus.axer@med.uni-jena.de
CR Aggarwal NT, 2000, J GERONTOL A-BIOL, V55, PM288, DOI 10.1093/gerona/55.5.M288
   Amella EJ, 2004, AM J NURS, V104, P40, DOI 10.1097/00000446-200410000-00025
   Ardiç FN, 2006, OTOL NEUROTOL, V27, P676
   Axer H, 2020, BRAIN BEHAV, V10, P0, DOI 10.1002/brb3.1864
   Axer H, 2010, CLIN NEUROL NEUROSUR, V112, P265, DOI 10.1016/j.clineuro.2009.12.015
   Grigol TADES, 2016, INT ARCH OTORHINOLAR, V20, P241, DOI 10.1055/s-0035-1567808
   de Moraes Suzana Albuquerque, 2013, BMC GERIATR, V13, P4, DOI 10.1186/1471-2318-13-4
   Dietzek M, 2018, FRONT AGING NEUROSCI, V10, P0, DOI 10.3389/fnagi.2018.00345
   Gassmann KG, 2009, J NUTR HEALTH AGING, V13, P278, DOI 10.1007/s12603-009-0073-2
   Guerra J, 2020, J OTOL, V15, P155, DOI 10.1016/j.joto.2020.04.001
   Inan HC, 2021, ENT-EAR NOSE THROAT, V100, P643, DOI 10.1177/0145561321989451
   Ishiyama G, 2009, SEMIN NEUROL, V29, P491, DOI 10.1055/s-0029-1241039
   JACOBSON GP, 1990, ARCH OTOLARYNGOL, V116, P424
   Jönsson R, 2004, J VESTIBUL RES-EQUIL, V14, P47
   Kim HJ, 2020, J NEUROL, V267, P2252, DOI 10.1007/s00415-020-09831-2
   Kjærsgaard JB, 2019, OTOL NEUROTOL, V40, P813, DOI 10.1097/MAO.0000000000002236
   Kollén L, 2017, AGING CLIN EXP RES, V29, P197, DOI 10.1007/s40520-016-0567-9
   Kurre A, 2010, BMC EAR NOSE THROAT, V10, P0, DOI 10.1186/1472-6815-10-3
   Kurre A, 2009, OTOL NEUROTOL, V30, P359, DOI 10.1097/MAO.0b013e3181977e09
   Kwong Eugene C K, 2005, BMC FAM PRACT, V6, P2, DOI 10.1186/1471-2296-6-2
   Langhagen T, 2015, PLOS ONE, V10, P0, DOI 10.1371/journal.pone.0136512
   Mueller M, 2014, EUR J PUBLIC HEALTH, V24, P802, DOI 10.1093/eurpub/ckt171
   Murdin L, 2015, OTOL NEUROTOL, V36, P387, DOI 10.1097/MAO.0000000000000691
   Neuhauser HK, 2007, CURR OPIN NEUROL, V20, P40, DOI 10.1097/WCO.0b013e328013f432
   Obermann M, 2015, J NEUROL, V262, P2083, DOI 10.1007/s00415-015-7803-7
   Oghalai JS, 2000, OTOLARYNG HEAD NECK, V122, P630, DOI 10.1016/S0194-5998(00)70187-2
   Penger M, 2017, PUBLIC HEALTH, V149, P1, DOI 10.1016/j.puhe.2017.04.002
   Peluso ÉTP, 2016, BRAZ J OTORHINOLAR, V82, P209, DOI 10.1016/j.bjorl.2015.04.015
   Ten Voorde M, 2012, QUAL LIFE RES, V21, P961, DOI 10.1007/s11136-011-0001-x
   Tuunainen E, 2011, AGING CLIN EXP RES, V23, P364, DOI 10.3275/7623
NR 30
TC 18
Z9 25
U1 1
U2 18
PU SAGE PUBLICATIONS INC
PI THOUSAND OAKS
PA 2455 TELLER RD, THOUSAND OAKS, CA 91320 USA
SN 0891-9887
EI 1552-5708
J9 J GERIATR PSYCH NEUR
JI J. Geriatr. Psychiatry Neurol.
PD JUL 15
PY 2022
VL 35
IS 4
BP 580
EP 585
DI 10.1177/08919887211036185
EA AUG 2021
PG 6
WC Geriatrics & Gerontology; Clinical Neurology; Psychiatry
SC Geriatrics & Gerontology; Neurosciences & Neurology; Psychiatry
GA 2G4GG
UT WOS:000680147100001
PM 34338064
DA 2025-12-18
ER

PT J
AU Fipps, DC
   Staab, JP
   Allen, ND
AF Fipps, David C.
   Staab, Jeffrey P.
   Allen, Nicholas D.
TI Case Report: Right Insular Stroke Causing Simultaneous Onset of a Functional Vestibular Disorder and Psychiatric Disorder-Persistent Postural-Perceptual Dizziness and Post-stroke Depression
SO FRONTIERS IN PSYCHIATRY
LA English
DT Article
DE insula; persistent postural perceptual dizziness (PPPD); depression; stroke; functional disorder
ID cortex
AB IntroductionPersistent postural-perceptual dizziness (PPPD) is a chronic functional vestibular disorder that can be precipitated by acquired brain injuries. Poststroke depression (PSD) is the most common psychiatric sequela of stroke, affecting 33% of stroke survivors. Pathophysiologic mechanisms of PPPD and PSD are not fully understood. Case ReportA 40-year-old woman developed new, debilitating chronic dizziness exacerbated by her own motion and exposure to visual motion stimuli plus prolonged depressive symptoms, both beginning within days after a localized right insular stroke. A collaborative evaluation by specialists in neurology, otorhinolaryngology, optometry, and psychiatry concluded that the insular stroke caused simultaneous onset of PPPD and PSD. DiscussionPrior case reports described short-lived vertigo following insular strokes, but no long-term vestibular symptoms without ongoing nystagmus or gait ataxia. In this case, chronic dizziness and motion sensitivity continued in the absence of focal neurologic deficits, invoking the possibility that changes in functioning of brain networks subserving spatial orientation persisted despite otherwise adequate recovery from the stroke, a mechanism previously proposed for PPPD. This case also reinforced prior work implicating pathways through the insula in PSD. Co-occurrence of PPPD and PSD offers insights into simultaneous functions of the insula in multiple networks in human brain.
EM Fipps.David@mayo.edu
FU U. S. Department of Defense [W81XWH1810760]; U.S. Department of Defense (DOD) [W81XWH1810760] Funding Source: U.S. Department of Defense (DOD)
CR Breinbauer HA, 2020, FRONT NEUROL, V10, P0, DOI 10.3389/fneur.2019.01361
   Das J, 2018, NEUROSCI BIOBEHAV R, V90, P104, DOI 10.1016/j.neubiorev.2018.04.005
   Dieterich M, 2015, NEUROLOGY, V84, P1680, DOI 10.1212/WNL.0000000000001501
   Eguchi S, 2019, J NEUROL, V266, P1852, DOI 10.1007/s00415-019-09342-9
   Ferro JM, 2016, NAT REV NEUROL, V12, P269, DOI 10.1038/nrneurol.2016.46
   Ghaziri J, 2018, SCI REP-UK, V8, P0, DOI 10.1038/s41598-018-26995-0
   Gogolla N, 2017, CURR BIOL, V27, PR580, DOI 10.1016/j.cub.2017.05.010
   Habs M, 2020, J NEUROL, V267, P212, DOI 10.1007/s00415-020-10150-9
   Im JJ, 2021, NUCL MED MOLEC IMAG, V55, P53, DOI 10.1007/s13139-020-00675-2
   Lee JO, 2018, HUM BRAIN MAPP, V39, P3340, DOI 10.1002/hbm.24080
   Pugnaghi M, 2011, CLIN NEUROPHYSIOL, V122, P2049, DOI 10.1016/j.clinph.2011.03.013
   Staab JP, 2020, SEMIN NEUROL, V40, P130, DOI 10.1055/s-0039-3402736
   Staab JP, 2017, J VESTIBUL RES-EQUIL, V27, P191, DOI 10.3233/VES-170622
   Staab JP, 2003, LARYNGOSCOPE, V113, P1714, DOI 10.1097/00005537-200310000-00010
   STARKSTEIN SE, 1989, BRIT J PSYCHIAT, V154, P170, DOI 10.1192/bjp.154.2.170
   Stratmann M, 2014, PLOS ONE, V9, P0, DOI 10.1371/journal.pone.0102692
   Takahashi T, 2010, J AFFECT DISORDERS, V121, P231, DOI 10.1016/j.jad.2009.06.003
   Tehrani ASS, 2018, STROKE, V49, P788, DOI 10.1161/STROKEAHA.117.016979
   Trinidade A, 2021, FRONT NEUROL, V11, P0, DOI 10.3389/fneur.2020.601883
NR 19
TC 0
Z9 1
U1 0
U2 3
PU FRONTIERS MEDIA SA
PI LAUSANNE
PA AVENUE DU TRIBUNAL FEDERAL 34, LAUSANNE, CH-1015, SWITZERLAND
SN 1664-0640
EI 
J9 FRONT PSYCHIATRY
JI Front. Psychiatry
PD APR 21
PY 2022
VL 13
IS 
BP 
EP 
DI 10.3389/fpsyt.2022.841072
PG 5
WC Psychiatry
SC Psychiatry
GA 2B7SG
UT WOS:000810383600001
PM 35530020
DA 2025-12-18
ER

PT J
AU De Vestel, C
   De Hertogh, W
   Van Rompaey, V
   Vereeck, L
AF De Vestel, Charlotte
   De Hertogh, Willem
   Van Rompaey, Vincent
   Vereeck, Luc
TI Comparison of Clinical Balance and Visual Dependence Tests in Patients With Chronic Dizziness With and Without Persistent Postural-Perceptual Dizziness: A Cross-Sectional Study
SO FRONTIERS IN NEUROLOGY
LA English
DT Article
DE persistent postural-perceptual dizziness; chronic dizziness; vestibular diseases; balance; visual dependence
ID internal consistency; dutch version; vertical test; anxiety; handicap; tilt; reliability; precuneus; diagnosis; validity
AB BackgroundThe diagnosis of persistent postural-perceptual dizziness (PPPD) is primarily based on medical history taking. Research on the value of clinical balance and visual dependence tests in identifying PPPD is scarce. Objectives(1) to contrast clinical balance and visual dependence tests between PPPD patients, dizzy non-PPPD patients, and healthy persons; and (2) to evaluate whether these clinical tests can help to identify PPPD in patients with chronic dizziness. MethodsConsecutive patients with chronic dizziness (38 PPPD and 21 non-PPPD) and 69 healthy persons underwent Static Balance tests, the Timed Up and Go test, the Tandem Gait test, and the Functional Gait Assessment (FGA). Visual dependence tests included the Visual Vertigo Analog Scale (VVAS), the Rod-and-Disc test (RDT), and postural sway while facing rotating dots. Groups were compared using ANOVA with post-hoc Tukey, or independent samples t-tests. The value of the clinical tests for PPPD identification was evaluated through logistic regression and Partial Least Squares Discriminant (PLS-DA) analyses. ResultsPPPD patients had significantly higher VVAS scores than dizzy non-PPPD patients (p = 0.006). Facing rotating dots, PPPD and dizzy non-PPPD patients had increased postural sway compared to healthy persons (PPPD vs. healthy: center of pressure (COP) velocity p < 0.001, and COP area p < 0.001; but non-PPPD vs. healthy: COP velocity p = 0.116 and COP area p = 0.207). PPPD patients had no significantly increased postural sway compared to dizzy non-PPPD patients. PPPD and dizzy non-PPPD patients also scored significantly worse on balance tests compared to healthy persons (PPPD vs. healthy: for all balance tests p < 0.001; non-PPPD vs. healthy: FGA p < 0.001, for all other tests p < 0.05). Differences were insignificant in balance scores between PPPD and dizzy non-PPPD patients, or in RDT scores between the three study groups. In patients with chronic dizziness, a higher VVAS score was most associated with PPPD [odds ratio 1.04; 95% CI (1.01; 1.07); p = 0.010]. The cross-validated (CV) PLS-DA model with all clinical tests included, had fair discriminative ability (CVerror = 47%). ConclusionPPPD patients were more visually dependent, but did not have worse postural balance compared to dizzy non-PPPD patients. Elevated VVAS scores characterized PPPD most in patients with chronic dizziness.
C1 [De Vestel, Charlotte; De Hertogh, Willem; Vereeck, Luc] Univ Antwerp, Fac Med & Hlth Sci, Dept Rehabil Sci & Physiotherapy Movant, Antwerp, Belgium.
   [De Vestel, Charlotte; De Hertogh, Willem; Vereeck, Luc] Antwerp Univ Hosp, Multidisciplinary Motor Ctr Antwerp, M2OCEAN, Antwerp, Belgium.
   [Van Rompaey, Vincent] Antwerp Univ Hosp, Dept Otorhinolaryngol & Head & Neck Surg, Antwerp, Belgium.
   [Van Rompaey, Vincent] Univ Antwerp, Fac Med & Hlth Sci, Dept Translat Neurosci, Antwerp, Belgium.
C3 University of Antwerp; University of Antwerp; University of Antwerp; University of Antwerp
RP De Vestel, C (corresponding author), Univ Antwerp, Fac Med & Hlth Sci, Dept Rehabil Sci & Physiotherapy Movant, Antwerp, Belgium.; De Vestel, C (corresponding author), Antwerp Univ Hosp, Multidisciplinary Motor Ctr Antwerp, M2OCEAN, Antwerp, Belgium.
EM charlotte.devestel@uantwerpen.be
CR Agarwal K, 2012, J NEUROL, V259, P1117, DOI 10.1007/s00415-011-6311-7
   [Anonymous], 2020, R LANG ENV STAT COMP, V0, P0
   Balaban CD, 2001, J ANXIETY DISORD, V15, P53, DOI 10.1016/S0887-6185(00)00042-6
   Balci B, 2020, AURIS NASUS LARYNX, V47, P747, DOI 10.1016/j.anl.2020.02.015
   Bisdorff Alexandre R, 2011, THER ADV NEUROL DISORD, V4, P183, DOI 10.1177/1756285611401647
   Bjelland I, 2002, J PSYCHOSOM RES, V52, P69, DOI 10.1016/S0022-3999(01)00296-3
   BRANDT T, 1986, MUNCHEN MED WOCHEN, V128, P247
   Bronstein AM, 2016, HAND CLINIC, V137, P57, DOI 10.1016/B978-0-444-63437-5.00004-2
   Bronstein A M, 2010, PRACT NEUROL, V10, P129, DOI 10.1136/jnnp.2010.211607
   Cavanna AE, 2006, BRAIN, V129, P564, DOI 10.1093/brain/awl004
   Cnyrim CD, 2007, J NEUROL NEUROSUR PS, V78, P527, DOI 10.1136/jnnp.2006.100727
   Cousins S, 2014, PLOS ONE, V9, P0, DOI 10.1371/journal.pone.0105426
   Cuschieri S, 2019, SAUDI J ANAESTH, V13, P31, DOI 10.4103/sja.SJA_543_18
   Dannenbaum E, 2011, J VESTIBUL RES-EQUIL, V21, P153, DOI 10.3233/VES-2011-0412
   DIETERICH M, 1993, ANN NEUROL, V33, P292, DOI 10.1002/ana.410330311
   FRIEDMANN G, 1970, BRAIN, V93, P313, DOI 10.1093/brain/93.2.313
   Giray M, 2009, ARCH PHYS MED REHAB, V90, P1325, DOI 10.1016/j.apmr.2009.01.032
   Goto F, 2011, NEUROSCI LETT, V487, P204, DOI 10.1016/j.neulet.2010.10.023
   Guerraz M, 2001, BRAIN, V124, P1646, DOI 10.1093/brain/124.8.1646
   Habs M, 2020, J NEUROL, V267, P212, DOI 10.1007/s00415-020-10150-9
   Haukanes L, 2021, PHYSIOTHER RES INT, V26, P0, DOI 10.1002/pri.1916
   Herssens N, 2020, PHYS THER, V100, P1582, DOI 10.1093/ptj/pzaa083
   Ishizuka K, 2020, INTERNAL MED, V59, P2857, DOI 10.2169/internalmedicine.5172-20
   Kumagami H, 2009, ACTA OTO-LARYNGOL, V129, P46, DOI 10.1080/00016480902926456
   Lee JO, 2018, HUM BRAIN MAPP, V39, P3340, DOI 10.1002/hbm.24080
   Lee Shu-Chun, 2017, J PHYS THER SCI, V29, P1318, DOI 10.1589/jpts.29.1318
   Li KZ, 2020, NEUROIMAGE-CLIN, V26, P0, DOI 10.1016/j.nicl.2020.102216
   Margulies DS, 2009, P NATL ACAD SCI USA, V106, P20069, DOI 10.1073/pnas.0905314106
   Merfeld DM, 2002, J NEUROPHYSIOL, V87, P819, DOI 10.1152/jn.00485.2001
   Meyer GF, 2013, PLOS ONE, V8, P0, DOI 10.1371/journal.pone.0067651
   Mishra P, 2019, ANN CARD ANAESTH, V22, P67, DOI 10.4103/aca.ACA_157_18
   MITTELSTAEDT H, 1983, NATURWISSENSCHAFTEN, V70, P272, DOI 10.1007/BF00404833
   Pavlou M, 2011, GAIT POSTURE, V33, P113, DOI 10.1016/j.gaitpost.2010.10.085
   Popkirov Stoyan, 2018, PRACT NEUROL, V18, P5, DOI 10.1136/practneurol-2017-001809
   Ruiz-Perez D, 2020, BMC BIOINFORMATICS, V21, P0, DOI 10.1186/s12859-019-3310-7
   Söhsten E, 2016, J VESTIBUL RES-EQUIL, V26, P319, DOI 10.3233/VES-160583
   Staab JP, 2007, ARCH OTOLARYNGOL, V133, P170, DOI 10.1001/archotol.133.2.170
   Staab JP, 2017, J VESTIBUL RES-EQUIL, V27, P191, DOI 10.3233/VES-170622
   Van Ombergen A, 2017, NEUROIMAGE-CLIN, V14, P538, DOI 10.1016/j.nicl.2017.02.020
   Vereeck L, 2007, ACTA OTO-LARYNGOL, V127, P788, DOI 10.1080/00016480601075464
   Vereeck L, 2006, B-ENT, V2, P75
   Vereeck L, 2008, INT J AUDIOL, V47, P67, DOI 10.1080/14992020701689688
   Vibert D, 2000, ACTA OTO-LARYNGOL, V120, P620, DOI 10.1080/000164800750000432
   Wrisley DM, 2004, PHYS THER, V84, P906, DOI 10.1093/ptj/84.10.906
   Wuyts FL, 2016, FRONT SURG, V3, P0, DOI 10.3389/fsurg.2016.00032
   Xue H, 2018, ZHONGHUA YI XUE ZA ZHI, V98, P1227, DOI 10.3760/cma.j.issn.0376-2491.2018.16.008
   Yagi C, 2021, OTOL NEUROTOL, V42, PE1618, DOI 10.1097/MAO.0000000000003340
   Yagi C, 2019, OTOL NEUROTOL, V40, PE747, DOI 10.1097/MAO.0000000000002325
   Zwergal A, 2009, NEUROLOGY, V72, P1689, DOI 10.1212/WNL.0b013e3181a55ecf
NR 50
TC 18
Z9 21
U1 4
U2 15
PU FRONTIERS MEDIA SA
PI LAUSANNE
PA AVENUE DU TRIBUNAL FEDERAL 34, LAUSANNE, CH-1015, SWITZERLAND
SN 1664-2295
EI 
J9 FRONT NEUROL
JI Front. Neurol.
PD MAY 24
PY 2022
VL 13
IS 
BP 
EP 
DI 10.3389/fneur.2022.880714
PG 12
WC Clinical Neurology; Neurosciences
SC Neurosciences & Neurology
GA 1X4BI
UT WOS:000807400800001
PM 35685740
DA 2025-12-18
ER

PT J
AU Kim, CY
   Kim, HG
   Lee, HW
   Seol, IC
   Kim, YS
   Choi, HI
   Park, MS
   Yoo, HR
AF Kim, Chan-young
   Kim, Hyeong-Geug
   Lee, Hye Won
   Seol, In-Chan
   Kim, Yoon-Sik
   Choi, Hyung Il
   Park, Miso S.
   Yoo, Ho-Ryong
TI Pharmacological Properties of Jaeumgeonbi-Tang on Redox System and Stress-Related Hormones in Chronic Subjective Dizziness: A Randomized, Double-Blind, Parallel-Group, Placebo-Controlled Trial
SO PHARMACEUTICALS
LA English
DT Article
DE Jaeumgeonbi-Tang; chronic subjective dizziness; clinical trial; redox system; stress hormone; medicinal herbal plants
ID total antioxidant capacity; oxidative stress; disease; classification; adaptation; damage
AB Jaeumgeonbi-Tang (JGT), a traditional herbal medicine, has been used to treat dizziness and vertigo in Korea and China for hundreds of years. The purpose of this study was to evaluate the pharmacological properties of JGT in chronic subjective dizziness (CSD) patients. A randomized, double-blind, parallel-group and placebo-controlled trial was performed with a total of 50 CSD patients. The patients were randomly assigned to one of two groups: JGT or placebo (n = 25 for each). All participants received the treatment (placebo or JGT, 24 g/day) for 4 weeks. We analyzed the serum levels of oxidative stressors, antioxidants, and stress hormones. Serum levels of lipid peroxidation, but not nitric oxide, were significantly decreased in the JGT group. JGT not only prevented the decline of serum total glutathione contents and total antioxidant capacity, but it also increased superoxide dismutase and catalase activities. Serum levels of stress hormones including cortisol, adrenaline, and serotonin were notably normalized by JGT treatment, but noradrenaline levels were not affected. Regarding the safety and tolerability of JGT, we found no allergic, adverse, or side effects in any of the participants. JGT showed beneficial effects on CSD patients by improving redox status and balancing psycho-emotional stress hormones.
C1 [Kim, Chan-young; Seol, In-Chan; Kim, Yoon-Sik; Yoo, Ho-Ryong] Daejeon Univ, Coll Korean Med, Dept Cardiol & Neurol Korean Med, Daejeon 34520, South Korea.
   [Kim, Hyeong-Geug] Indiana Univ Sch Med, Dept Biochem & Mol Biol, Indianapolis, IN 46202 USA.
   [Lee, Hye Won] Korea Inst Oriental Med, KM Convergence Res Div, Daejeon 34504, South Korea.
   [Choi, Hyung Il] Kyonggi Univ, Grad Sch, Dept Alternat Med, Seongnam 13557, South Korea.
   [Park, Miso S.] Daejeon Univ, Clin Trial Ctr, Daejeon Korean Med Hosp, Daejeon 34520, South Korea.
C3 Daejeon University; Indiana University System; Indiana University Bloomington; Korea Institute of Oriental Medicine (KIOM); Kyonggi University; Daejeon University
RP Yoo, HR (corresponding author), Daejeon Univ, Coll Korean Med, Dept Cardiol & Neurol Korean Med, Daejeon 34520, South Korea.; Park, MS (corresponding author), Daejeon Univ, Clin Trial Ctr, Daejeon Korean Med Hosp, Daejeon 34520, South Korea.
EM miso.sophia.park@gmail.com; hryoo@dju.kr
FU National Research Foundation of Korea (NRF) - Korea government (MSIT) [2022R1A2C2006535]; Korea Health Industry Development Institute (KHIDI) - Ministry of Health AMP; Welfare, Republic of Korea [HI10C2178]
CR Aschbacher K, 2013, PSYCHONEUROENDOCRINO, V38, P1698, DOI 10.1016/j.psyneuen.2013.02.004
   Bisdorff AR, 2015, NEUROL CLIN, V33, P541, DOI 10.1016/j.ncl.2015.04.010
   Brandt T, 1996, NEUROLOGY, V46, P1515, DOI 10.1212/WNL.46.6.1515
   Bronstein AM, 2004, J NEUROL, V251, P381, DOI 10.1007/s00415-004-0410-7
   Cho JH, 2017, ARCH TOXICOL, V91, P4009, DOI 10.1007/s00204-017-2007-9
   Dalle-Donne I, 2006, CLIN CHEM, V52, P601, DOI 10.1373/clinchem.2005.061408
   ELLMAN GL, 1959, ARCH BIOCHEM BIOPHYS, V82, P70, DOI 10.1016/0003-9861(59)90090-6
   Fang ZG, 2020, SCI REP-UK, V10, P0, DOI 10.1038/s41598-020-58218-w
   Fatani SH, 2016, DIABETES METAB SYND, V10, PS64, DOI 10.1016/j.dsx.2016.01.028
   Ferreira A L, 1997, REV ASSOC MED BRAS (1992), V43, P61
   Ghiselli A, 2000, FREE RADICAL BIO MED, V29, P1106, DOI 10.1016/S0891-5849(00)00394-4
   Gold PW, 2015, NEURAL PLAST, V2015, P0, DOI 10.1155/2015/581976
   Hahad O, 2019, OXID MED CELL LONGEV, V2019, P0, DOI 10.1155/2019/4623109
   Jacob RG, 2009, J NEUROL NEUROSUR PS, V80, P74, DOI 10.1136/jnnp.2007.136432
   Jentzsch AM, 1996, FREE RADICAL BIO MED, V20, P251, DOI 10.1016/0891-5849(95)02043-8
   이재휘, 2010, JOURNAL OF PHYSIOLOGY & PATHOLOGY IN KOREAN MEDICINE 동의생리병리학회지, V24, P171
   Kambayashi Y, 2009, J CLIN BIOCHEM NUTR, V44, P46, DOI 10.3164/jcbn.08-162
   Kerber KA, 2015, NEUROL CLIN, V33, P565, DOI 10.1016/j.ncl.2015.04.009
   Kim HG, 2013, J ETHNOPHARMACOL, V148, P505, DOI 10.1016/j.jep.2013.04.046
   Kim JB, 2014, J ETHNOPHARMACOL, V151, P279, DOI 10.1016/j.jep.2013.10.033
   이해연, 2004, JOURNAL OF KOREAN MEDICINE 대한한의학회지, V25, P111
   Lehucker-Michel MP, 2001, PRESSE MED, V30, P1076
   Lundberg U, 2005, PSYCHONEUROENDOCRINO, V30, P1017, DOI 10.1016/j.psyneuen.2005.03.014
   McEwen BS, 2007, PHYSIOL REV, V87, P873, DOI 10.1152/physrev.00041.2006
   McEwen BS, 1998, ANN NY ACAD SCI, V840, P33, DOI 10.1111/j.1749-6632.1998.tb09546.x
   Möller UO, 2014, BMC GERIATR, V14, P0, DOI 10.1186/1471-2318-14-97
   Muncie HL, 2017, AM FAM PHYSICIAN, V95, P154
   Nyska A, 2002, TOXICOL PATHOL, V30, P620, DOI 10.1080/01926230290166724
   Oh, 2010, RES VESTIBULAR SCI, V9, P65
   Park T, 2016, EVID-BASED COMPL ALT, V2016, P0, DOI 10.1155/2016/3759069
   Popkirov Stoyan, 2018, PRACT NEUROL, V18, P5, DOI 10.1136/practneurol-2017-001809
   Raponi Giorgio, 2003, INT TINNITUS J, V9, P104
   Romero D, 1990, NEUROLOGIA, V5, P271
   Saman Yougan, 2012, FRONT NEUROL, V3, P116, DOI 10.3389/fneur.2012.00116
   Schafer FQ, 2001, FREE RADICAL BIO MED, V30, P1191, DOI 10.1016/S0891-5849(01)00480-4
   Shin, 2009, KOREAN ACAD CLIN GER, V10, P143
   Staab JP, 2017, J VESTIBUL RES-EQUIL, V27, P191, DOI 10.3233/VES-170622
   Staab JP, 2014, J PSYCHOSOM RES, V76, P80, DOI 10.1016/j.jpsychores.2013.11.008
   Staab JP, 2003, LARYNGOSCOPE, V113, P1714, DOI 10.1097/00005537-200310000-00010
   Staab JP, 2002, ARCH OTOLARYNGOL, V128, P554, DOI 10.1001/archotol.128.5.554
   Staab JP, 2006, CURR OPIN NEUROL, V19, P41, DOI 10.1097/01.wco.0000198102.95294.1f
   Takumida M, 2003, ACTA OTO-LARYNGOL, V123, P697, DOI 10.1080/00016480310000728a
   Trinidade A, 2018, OTOL NEUROTOL, V39, P1291, DOI 10.1097/MAO.0000000000002010
   WHEELER CR, 1990, ANAL BIOCHEM, V184, P193, DOI 10.1016/0003-2697(90)90668-Y
   Yardley L, 2000, OTOLARYNG CLIN N AM, V33, P603, DOI 10.1016/S0030-6665(05)70229-2
   You-kyung Ha, 2016, THE JOURNAL OF KOREAN ORIENTAL INTERNAL MEDICINE 대한한방내과학회지, V37, P893, DOI 10.22246/jikm.2016.37.5.893
   Yun, 2002, KOREAN J ORIENT MED, V10, P57
NR 47
TC 1
Z9 1
U1 1
U2 8
PU MDPI
PI BASEL
PA ST ALBAN-ANLAGE 66, CH-4052 BASEL, SWITZERLAND
SN 
EI 1424-8247
J9 PHARMACEUTICALS-BASE
JI Pharmaceuticals
PD NOV 15
PY 2022
VL 15
IS 11
BP 
EP 
DI 10.3390/ph15111375
PG 15
WC Chemistry, Medicinal; Pharmacology & Pharmacy
SC Pharmacology & Pharmacy
GA 6G1SW
UT WOS:000884540100001
PM 36355547
DA 2025-12-18
ER

PT J
AU Teh, CS
   Iffah, S
   Prepageran, N
AF Teh, Carren S.
   Iffah, Salim
   Prepageran, Narayanan
TI Persistent postural-perceptual dizziness: A multispecialty survey of clinician awareness and practices in Malaysia
SO INDIAN JOURNAL OF OTOLOGY
LA English
DT Article
DE Chronic dizziness; clinician awareness; functional disorder; persistent postural-perceptual dizziness
ID diagnostic-criteria; vestibular function
AB Objectives: Persistent postural-perceptual dizziness (PPPD) is a chronic functional vestibular disorder which is also the most common cause of chronic dizziness. Effective treatment is dependent on the awareness of the provider's knowledge of PPPD and correct provision of treatment. This study was aimed to assess the awareness of PPPD and practice patterns among a diverse group of providers who care for patients with chronic dizziness in the outpatient clinics. Materials and Methods: A 12-question web-based survey was distributed to a cross-sectional convenience sample of medical providers from primary care including general practitioners, otorhinolaryngology (ORL) and internal medicine all over Malaysia. We analyzed the responses using multivariate logistic regression. Results: Of the 186 included responses, only 46.7% (85 respondents) replied they have heard of PPPD and 158 (84.9%) have actually encountered patients with symptoms describing PPPD. Those in primary care had less odds of having heard of PPPD (adjusted odds ratio [aOR] 0.37 confidence interval [CI] 0.18-0.76) nor treated patients with PPPD symptoms (aOR 0.18 CI 0.07-0.49) when compared to the General Medical and ORL providers. In terms of treatment of PPPD, gender, level of training, and practice setting predicted the provision of therapy. Conclusion: PPPD awareness is still lacking among our providers and the current practices reflect that the management of chronic dizziness is focused on ruling out systemic causes. Now is the time to invest in health communication strategies to improve the awareness and knowledge of managing chronic dizziness especially PPPD.
C1 [Teh, Carren S.; Iffah, Salim] Hosp Sungai Buloh, Dept Otorhinolaryngol, Jalan Hosp, Sungai Buloh 47000, Selangor, Malaysia.
   [Prepageran, Narayanan] Univ Malaya, Fac Med, Dept Otorhinolaryngol, Wilayah Persekutuan Kual, Malaysia.
C3 Universiti Malaya
RP Teh, CS (corresponding author), Hosp Sungai Buloh, Dept Otorhinolaryngol, Jalan Hosp, Sungai Buloh 47000, Selangor, Malaysia.
EM carren_teh@hotmail.com
CR Ahmad B A, 2017, MALAYS FAM PHYSICIAN, V12, P14
   Benecke H, 2013, FRONT NEUROL, V4, P0, DOI 10.3389/fneur.2013.00136
   Bronstein A M, 2010, PRACT NEUROL, V10, P129, DOI 10.1136/jnnp.2010.211607
   Choi JH, 2018, J NEUROL, V265, P2993, DOI 10.1007/s00415-018-9097-z
   Dieterich M, 2016, HAND CLINIC, V139, P447, DOI 10.1016/B978-0-12-801772-2.00037-0
   Dieterich M, 2017, CURR OPIN NEUROL, V30, P107, DOI 10.1097/WCO.0000000000000417
   Fetter M, 2000, J NEUROL, V247, P335, DOI 10.1007/s004150050599
   Fife TD, 2000, NEUROLOGY, V55, P1431, DOI 10.1212/WNL.55.10.1431
   Gan GL, 2018, ARCH GEN INTERN MED, V2, P17
   Holle D, 2015, PLOS ONE, V10, P0, DOI 10.1371/journal.pone.0142468
   Hotson JR, 1998, NEW ENGL J MED, V339, P680, DOI 10.1056/NEJM199809033391007
   Huber J, 2020, BRAIN BEHAV, V10, P0, DOI 10.1002/brb3.1622
   Indovina I, 2015, FRONT BEHAV NEUROSCI, V9, P0, DOI 10.3389/fnbeh.2015.00334
   Lempert T, 2012, J VESTIBUL RES-EQUIL, V22, P167, DOI 10.3233/VES-2012-0453
   Lopez-Escamez JA, 2015, J VESTIBUL RES-EQUIL, V25, P1, DOI 10.3233/VES-150549
   Male AJ, 2019, PHYSIOTHERAPY, V105, P307, DOI 10.1016/j.physio.2018.08.007
   Bittar RSM, 2015, BRAZ J OTORHINOLAR, V81, P276, DOI 10.1016/j.bjorl.2014.08.012
   Muncie HL, 2017, AM FAM PHYSICIAN, V95, P154
   Parker IG, 2019, OTOL NEUROTOL, V40, P6, DOI 10.1097/MAO.0000000000002044
   Popkirov S, 2018, CURR TREAT OPTION NE, V20, P0, DOI 10.1007/s11940-018-0535-0
   Popkirov Stoyan, 2018, PRACT NEUROL, V18, P5, DOI 10.1136/practneurol-2017-001809
   Powell G, 2020, NEUROLOGY, V94, PE1929, DOI 10.1212/WNL.0000000000009373
   Sezier AEI, 2019, BMJ OPEN, V9, P0, DOI 10.1136/bmjopen-2018-024326
   Staab JP, 2007, ARCH OTOLARYNGOL, V133, P170, DOI 10.1001/archotol.133.2.170
   Staab JP, 2017, J VESTIBUL RES-EQUIL, V27, P191, DOI 10.3233/VES-170622
   Trevethan R, 2017, FRONT PUBLIC HEALTH, V5, P0, DOI 10.3389/fpubh.2017.00194
   Waltman SH, 2016, PRACTICE INNOVATIONS, V1, P178, DOI 10.1037/pri0000026
   Wuyts FL, 2007, CURR OPIN NEUROL, V20, P19, DOI 10.1097/WCO.0b013e3280140808
   Yu YC, 2018, BIOMED RES INT, V2018, P0, DOI 10.1155/2018/8518631
   Zühlke LJ, 2013, GLOB HEART, V8, P235, DOI 10.1016/j.gheart.2013.08.009
NR 31
TC 1
Z9 1
U1 0
U2 0
PU WOLTERS KLUWER MEDKNOW PUBLICATIONS
PI MUMBAI
PA WOLTERS KLUWER INDIA PVT LTD , A-202, 2ND FLR, QUBE, C T S  NO 1498A-2 VILLAGE MAROL, ANDHERI EAST, MUMBAI, Maharashtra, INDIA
SN 0971-7749
EI 2249-9520
J9 INDIAN J OTOL
JI Indian J. Otol.
PD JAN-MAR 15
PY 2022
VL 28
IS 1
BP 32
EP 40
DI 10.4103/indianjotol.indianjotol_149_21
PG 9
WC Otorhinolaryngology
SC Otorhinolaryngology
GA 7W2VG
UT WOS:000913371500003
DA 2025-12-18
ER

PT J
AU Kabaya, K
   Tamai, H
   Okajima, A
   Minakata, T
   Kondo, M
   Nakayama, M
   Iwasaki, S
AF Kabaya, Kayoko
   Tamai, Hitomi
   Okajima, Akina
   Minakata, Toshiya
   Kondo, Masaki
   Nakayama, Meiho
   Iwasaki, Shinichi
TI Presence of exacerbating factors of persistent perceptual-postural dizziness in patients with vestibular symptoms at initial presentation
SO LARYNGOSCOPE INVESTIGATIVE OTOLARYNGOLOGY
LA English
DT Article
DE exacerbating factors; persistent postural-perceptual dizziness; spectrum; the Niigata PPPD Questionnaire
ID evoked myogenic potentials; diagnostic-criteria; consensus document; vertigo; classification; committee
AB Objective To investigate the presence of exacerbating factors of persistent perceptual-postural dizziness (PPPD) in patients with vestibular symptoms during the early period after vestibular symptoms onset, and to examine possible predictive factors for developing PPPD later. Methods One hundred and fifty-five consecutive patients with vestibular symptoms who presented less than 90 days from the onset were included in this study. They filled out the Niigata PPPD Questionnaire (NPQ) that consists of 12 questions on the exacerbating factors of PPPD. The NPQ scores of patients who developed PPPD were compared with those of patients who did not develop PPPD during the follow-up. Results Seventy-eight of the155 patients (50.3%) showed positive NPQ scores (>= 27 points). High NPQ scores were found in patients diagnosed with psychogenic dizziness and vestibular neuritis. During the follow up for an average of 543.3 days after the initial presentation, eight patients (10.3%) developed PPPD. Seven of these eight patients (87.6%) showed positive NPQ scores and all of them had all three exacerbating factors of PPPD at their initial presentation. The NPQ scores of the patients who developed PPPD (40.6 +/- 11.6) were significantly higher than those of the patients who did not develop PPPD (26.4 +/- 18.3; p <.05). Conclusion Approximately a half of the patients with vestibular symptoms had exacerbating factors of PPPD in the early stages of the disease. Patients who develop PPPD are likely to have its exacerbating factors in the initial stages after presentation.
C1 [Kabaya, Kayoko; Tamai, Hitomi; Okajima, Akina; Minakata, Toshiya; Nakayama, Meiho; Iwasaki, Shinichi] Nagoya City Univ, Grad Sch Med Sci, Dept Otolaryngol Head & Neck Surg, Nagoya, Aichi, Japan.
   [Kondo, Masaki] Nagoya City Univ, Grad Sch Med Sci, Dept Psychiat & Cognit Behav Med, Nagoya, Aichi, Japan.
C3 Nagoya City University; Nagoya City University
RP Kabaya, K (corresponding author), Nagoya City Univ, Grad Sch Med Sci, Dept Otolaryngol Head & Neck Surg, Mizuho Ku, 1 Kawasumi,Mizuho Cho, Nagoya, Aichi 4678601, Japan.
EM kabayakayoko@gmail.com
FU Japan Agency for Medical Research and Development (AMED); Ministry of Education, Culture, Sports, Science and Technology [17K11338, 18K09370, 20K11161]; Grants-in-Aid for Scientific Research [20K11161, 21H03088, 23K21478, 17K11338, 18K09370] Funding Source: KAKEN
CR Brandt Thomas, 1996, NEUROLOGY, V46, P1515
   Cousins S, 2017, ANN CLIN TRANSL NEUR, V4, P340, DOI 10.1002/acn3.386
   Furman JM, 1997, NEUROLOGY, V48, P1161, DOI 10.1212/WNL.48.5.1161
   Indovina I, 2015, FRONT BEHAV NEUROSCI, V9, P0, DOI 10.3389/fnbeh.2015.00334
   Iwasaki S, 2015, ANN OTO RHINOL LARYN, V124, P458, DOI 10.1177/0003489414564997
   JACOBSON GP, 1990, ARCH OTOLARYNGOL, V116, P424
   Jeong SH, 2013, SEMIN NEUROL, V33, P185, DOI 10.1055/s-0033-1354598
   JONGKEES L B, 1962, PRACT OTORHINOLARYNGOL (BASEL), V24, P65
   Kanda Y, 2013, BONE MARROW TRANSPL, V48, P452, DOI 10.1038/bmt.2012.244
   Kim HA, 2019, J VESTIBUL RES-EQUIL, V29, P45, DOI 10.3233/VES-190655
   Lempert T, 2012, J VESTIBUL RES-EQUIL, V22, P167, DOI 10.3233/VES-2012-0453
   Lopez-Escamez JA, 2015, J VESTIBUL RES-EQUIL, V25, P1, DOI 10.3233/VES-150549
   Lubetzky AV, 2021, J VESTIBUL RES-EQUIL, V31, P505, DOI 10.3233/VES-201552
   McGarvie LA, 2015, FRONT NEUROL, V6, P0, DOI 10.3389/fneur.2015.00058
   Murofushi T, 1999, ARCH OTOLARYNGOL, V125, P660, DOI 10.1001/archotol.125.6.660
   Powell G, 2020, NEUROLOGY, V94, PE1929, DOI 10.1212/WNL.0000000000009373
   Querner V, 2002, EXP BRAIN RES, V143, P269, DOI 10.1007/s00221-001-0955-y
   Riccelli R, 2017, FRONT NEUROL, V8, P0, DOI 10.3389/fneur.2017.00529
   Schniepp R, 2014, J NEUROL, V261, P738, DOI 10.1007/s00415-014-7259-1
   SCHUKNECHT HF, 1978, ANN OTO RHINOL LARYN, V87, P743, DOI 10.1177/000348947808700601
   Staab JP, 2017, J VESTIBUL RES-EQUIL, V27, P191, DOI 10.3233/VES-170622
   Stachler RJ, 2012, OTOLARYNG HEAD NECK, V146, PS1, DOI 10.1177/0194599812436449
   Strupp M, 2017, J VESTIBUL RES-EQUIL, V27, P177, DOI 10.3233/VES-170619
   von Brevern M, 2015, J VESTIBUL RES-EQUIL, V25, P105, DOI 10.3233/VES-150553
   Whitney SL, 2004, OTOL NEUROTOL, V25, P139, DOI 10.1097/00129492-200403000-00010
   Yagi C, 2019, OTOL NEUROTOL, V40, PE747, DOI 10.1097/MAO.0000000000002325
NR 26
TC 18
Z9 24
U1 3
U2 5
PU WILEY
PI HOBOKEN
PA 111 RIVER ST, HOBOKEN 07030-5774, NJ USA
SN 2378-8038
EI 
J9 LARYNGOSCOPE INVEST
JI Laryngoscope Investig. Otol.
PD APR 15
PY 2022
VL 7
IS 2
BP 499
EP 505
DI 10.1002/lio2.735
EA JAN 2022
PG 7
WC Otorhinolaryngology
SC Otorhinolaryngology
GA 0M6OO
UT WOS:000746627300001
PM 35434346
DA 2025-12-18
ER
