# Supplementary material for: Evolution of Research on Persistent Postural-Perceptual Dizziness: A Bibliometric and Visualization Analysis from 1994 to 2025
Source: Audiol Res. 2026 Apr 1;16(2):52. doi: 10.3390/audiolres16020052 (PMC13113745; doi:10.3390/audiolres16020052)
Supplement: Supplementary file 1 [file audiolres-16-00052-s001.zip › results/output/download2023u37.txt]

PT J
AU Candreia, C
   Rust, HM
   Honegger, F
   Allum, JHJ
AF Candreia, Claudia
   Rust, Heiko M.
   Honegger, Flurin
   Allum, John H. J.
TI The Effects of Vibro-Tactile Biofeedback Balance Training on Balance Control and Dizziness in Patients with Persistent Postural-Perceptual Dizziness (PPPD)
SO BRAIN SCIENCES
LA English
DT Article
DE PPPD; postural control; dizziness; balance deficit; vestibular rehabilitation; vibro-tactile balance training; trunk sway
ID chronic subjective dizziness; cognitive-behavioral therapy; trunk sway; vestibular loss; vertigo; vibration; stance; inventory; head; classification
AB Background: Patients with persistent postural-perceptual dizziness (PPPD) frequently report having problems with balance control. Artificial systems providing vibro-tactile feedback (VTfb) of trunk sway to the patient could aid recalibration of "falsely" programmed natural sensory signal gains underlying unstable balance control and dizziness. Thus, the question we examine, retrospectively, is whether such artificial systems improve balance control in PPPD patients and simultaneously reduce the effects of dizziness on their living circumstances. Therefore, we assessed in PPPD patients the effects of VTfb of trunk sway on balance control during stance and gait tests, and on their perceived dizziness. Methods: Balance control was assessed in 23 PPPD patients (11 of primary PPPD origin) using peak-to-peak amplitudes of trunk sway measured in the pitch and roll planes with a gyroscope system (SwayStar (TM)) during 14 stance and gait tests. The tests included standing eyes closed on foam, walking tandem steps, and walking over low barriers. The measures of trunk sway were combined into a Balance Control Index (BCI) and used to determine whether the patient had a quantified balance deficit (QBD) or dizziness only (DO). The Dizziness Handicap Inventory (DHI) was used to assess perceived dizziness. The subjects first underwent a standard balance assessment from which the VTfb thresholds in eight directions, separated by 45 deg, were calculated for each assessment test based on the 90% range of the trunk sway angles in the pitch and roll directions for the test. A headband-mounted VTfb system, connected to the SwayStar (TM), was active in one of the eight directions when the threshold for that direction was exceeded. The subjects trained for 11 of the 14 balance tests with VTfb twice per week for 30 min over a total of 2 consecutive weeks. The BCI and DHI were reassessed each week and the thresholds were reset after the first week of training. Results: On average, the patients showed an improved balance control in the BCI values after 2 weeks of VTfb training (24% p = 0.0001). The improvement was greater for the QBD patients than for the DO patients (26 vs. 21%), and greater for the gait tests than the stance tests. After 2 weeks, the mean BCI values of the DO patients, but not the QBD patients, were significantly less (p = 0.0008) than the upper 95% limit of normal age-matched reference values. A subjective benefit in balance control was spontaneously reported by 11 patients. Lower (36%), but less significant DHI values were also achieved after VTfb training (p = 0.006). The DHI changes were identical for the QBD and DO patients and approximately equal to the minimum clinical important difference. Conclusions: These initial results show, as far as we are aware for the first time, that providing VTfb of trunk sway to PPPD subjects yields a significant improvement in balance control, but a far less significant change in DHI-assessed dizziness. The intervention benefitted the gait trials more than the stance trials and benefited the QBD group of PPPD patients more than the DO group. This study increases our understanding of the pathophysiologic processes underlying PPPD and provides a basis for future interventions.
C1 [Candreia, Claudia; Allum, John H. J.] Cantonal Hosp, Dept ORL, CH-6016 Luzern, Switzerland.
   [Rust, Heiko M.] Univ Basel Hosp, Dept Neurol, CH-4031 Basel, Switzerland.
   [Honegger, Flurin; Allum, John H. J.] Univ Basel Hosp, Dept ORL, CH-4031 Basel, Switzerland.
C3 Lucerne Cantonal Hospital; University of Basel; University of Basel
RP Allum, JHJ (corresponding author), Cantonal Hosp, Dept ORL, CH-6016 Luzern, Switzerland.; Allum, JHJ (corresponding author), Univ Basel Hosp, Dept ORL, CH-4031 Basel, Switzerland.
EM claudia.candreia@luks.ch; heiko.rust@usb.ch; flurin.honegger@usb.ch; john.allum@usb.ch
FU Foundation for Research, Development and Further Education in Oto-rhino-laryngology at the Cantonal Hospital Luzern
CR Allum JHJ, 2021, J NEUROL SCI, V425, P0, DOI 10.1016/j.jns.2021.117432
   Allum JHJ, 2003, AUDIOL NEUROTOL, V8, P286, DOI 10.1159/000071999
   ALLUM JHJ, 1991, ACTA OTO-LARYNGOL, V111, P16, DOI 10.3109/00016489109137350
   Allum JHJ, 2001, ANN NY ACAD SCI, V942, P413
   Bao T, 2019, J VESTIBUL RES-EQUIL, V29, P323, DOI 10.3233/VES-190683
   Bao T, 2018, J NEUROENG REHABIL, V15, P0, DOI 10.1186/s12984-017-0339-6
   Brandt T, 1996, NEUROLOGY, V46, P1515, DOI 10.1212/WNL.46.6.1515
   Brandt T, 2013, VERTIGO AND DIZZINESS: COMMON COMPLAINTS, V0, P0
   BRONSTEIN AM, 1995, ACTA OTO-LARYNGOL, V0, P45
   Callaghan BC, 2015, JAMA-J AM MED ASSOC, V314, P2172, DOI 10.1001/jama.2015.13611
   Castro P, 2022, BRAIN SCI, V12, P0, DOI 10.3390/brainsci12060753
   Cleworth TW, 2019, NEUROSCIENCE, V404, P413, DOI 10.1016/j.neuroscience.2019.02.011
   Courtine G, 2007, J NEUROPHYSIOL, V97, P772, DOI 10.1152/jn.00764.2006
   Curthoys IS, 2019, J NEUROPHYSIOL, V122, P259, DOI 10.1152/jn.00031.2019
   Davis JR, 2010, GAIT POSTURE, V31, P465, DOI 10.1016/j.gaitpost.2010.02.002
   DEROGATIS LR, 1983, PSYCHOL MED, V13, P595, DOI 10.1017/S0033291700048017
   Dieterich M, 2017, CURR OPIN NEUROL, V30, P107, DOI 10.1097/WCO.0000000000000417
   Edelman S, 2012, AM J OTOLARYNG, V33, P395, DOI 10.1016/j.amjoto.2011.10.009
   Fabre C, 2021, AUDIOL RES, V11, P618, DOI 10.3390/audiolres11040056
   Goebel JA, 2009, OTOL NEUROTOL, V30, P210, DOI 10.1097/MAO.0b013e318194f84d
   Hegeman J, 2007, J VESTIBUL RES-EQUIL, V17, P75
   Holmberg J, 2006, J NEUROL, V253, P500, DOI 10.1007/s00415-005-0050-6
   Holmberg J, 2007, J NEUROL, V254, P1189, DOI 10.1007/s00415-007-0499-6
   Honegger F, 2012, NEUROSCIENCE, V213, P62, DOI 10.1016/j.neuroscience.2012.04.017
   Honegger F, 2013, J NEUROENG REHABIL, V10, P0, DOI 10.1186/1743-0003-10-115
   JACOB RG, 1993, J PSYCHOPATHOL BEHAV, V15, P299, DOI 10.1007/BF00965035
   JACOBSON GP, 1990, ARCH OTOLARYNGOL, V116, P424
   Kim HJ, 2020, J NEUROL, V267, P2252, DOI 10.1007/s00415-020-09831-2
   Lee BC, 2012, EXP BRAIN RES, V222, P471, DOI 10.1007/s00221-012-3233-2
   Lempert T, 2012, J VESTIBUL RES-EQUIL, V22, P167, DOI 10.3233/VES-2012-0453
   MacDougall HG, 2009, NEUROLOGY, V73, P1134, DOI 10.1212/WNL.0b013e3181bacf85
   Mahoney AEJ, 2013, AM J OTOLARYNG, V34, P115, DOI 10.1016/j.amjoto.2012.09.013
   Murillo ESP, 2023, J NEUROL NEUROSUR PS, V94, P165, DOI 10.1136/jnnp-2022-329321
   Nanhoe-Mahabier W, 2012, PARKINSONISM RELAT D, V18, P1017, DOI 10.1016/j.parkreldis.2012.05.018
   Naranjo EN, 2016, J NEUROPHYSIOL, V115, P833, DOI 10.1152/jn.00626.2015
   Nazareth I, 1999, FAM PRACT, V16, P616, DOI 10.1093/fampra/16.6.616
   Nola G, 2010, ACTA OTORHINOLARYNGO, V30, P190
   Popkirov Stoyan, 2018, PRACT NEUROL, V18, P5, DOI 10.1136/practneurol-2017-001809
   Querner V, 2000, NEUROSCI LETT, V285, P21, DOI 10.1016/S0304-3940(00)01008-9
   ROLL JP, 1982, EXP BRAIN RES, V47, P177
   Ruckenstein MJ, 2009, OTOLARYNG CLIN N AM, V42, P71, DOI 10.1016/j.otc.2008.09.011
   Rust H M, 2020, PHYSICAL MEDICINE AND REHABILITATION RESEARCH, V5, P1
   Schmid DA, 2020, HEALTH QUAL LIFE OUT, V18, P0, DOI 10.1186/s12955-020-01445-6
   Schmid DA, 2018, J PSYCHOSOM RES, V105, P21, DOI 10.1016/j.jpsychores.2017.11.020
   Schmid G, 2011, J NEUROL NEUROSUR PS, V82, P601, DOI 10.1136/jnnp.2010.237388
   Sienko KH, 2013, J NEUROENG REHABIL, V10, P0, DOI 10.1186/1743-0003-10-93
   Staab JP, 2017, J VESTIBUL RES-EQUIL, V27, P191, DOI 10.3233/VES-170622
   Tan CJ, 2023, ADDICTION, V118, P1414, DOI 10.1111/add.16187
   Trinidade A, 2018, OTOL NEUROTOL, V39, P1291, DOI 10.1097/MAO.0000000000002010
   VEDEL JP, 1982, NEUROSCI LETT, V34, P289, DOI 10.1016/0304-3940(82)90190-2
   Volz-Sidiropoulou E, 2010, LARYNGO RHINO OTOL, V89, P418, DOI 10.1055/s-0030-1253371
   Vonk J, 2010, AUDIOL NEURO-OTOL, V15, P261, DOI 10.1159/000258682
   Xue H, 2018, ZHONGHUA YI XUE ZA ZHI, V98, P1227, DOI 10.3760/cma.j.issn.0376-2491.2018.16.008
NR 53
TC 4
Z9 5
U1 1
U2 4
PU MDPI
PI BASEL
PA ST ALBAN-ANLAGE 66, CH-4052 BASEL, SWITZERLAND
SN 
EI 2076-3425
J9 BRAIN SCI
JI Brain Sci.
PD MAY 11
PY 2023
VL 13
IS 5
BP 
EP 
DI 10.3390/brainsci13050782
PG 18
WC Neurosciences
SC Neurosciences & Neurology
GA H4EQ2
UT WOS:000995517200001
PM 37239254
DA 2025-12-18
ER

PT J
AU Azami, M
   Fushiki, H
   Tsunoda, R
   Kamo, T
   Ogihara, H
   Tanaka, R
   Kato, T
AF Azami, Masato
   Fushiki, Hiroaki
   Tsunoda, Reiko
   Kamo, Tomohiko
   Ogihara, Hirofumi
   Tanaka, Ryozo
   Kato, Takumi
TI Clinical features of persistent postural-perceptual dizziness with isolated otolith dysfunction as revealed by VEMP and vHIT findings
SO FRONTIERS IN NEUROLOGY
LA English
DT Article
DE persistent postural-perceptual dizziness; vestibular evoked myogenic potentials; isolated otolith dysfunction; Romberg ratio; dizziness handicap inventory
ID evoked myogenic potentials; bone-conducted stimuli; disorders; vertigo
AB BackgroundPersistent postural-perceptual dizziness (PPPD) is a relatively new disease entity, with diagnostic criteria published by the Barany Society. PPPD is often preceded by a peripheral or central vestibular disorder. It is not clear how coexisting deficits due to preceding vestibular disorders affect PPPD symptoms. ObjectiveThis study aimed to characterize the clinical features of PPPD with or without isolated otolith dysfunction using vestibular function tests. MethodsThe study included 43 patients (12 males and 31 females) who were diagnosed with PPPD and completed oculomotor-vestibular function tests. The Dizziness Handicap Inventory (DHI), Hospital Anxiety and Depression Scale (HADS), Niigata PPPD Questionnaire (NPQ), and Romberg test for stabilometry were examined. The 43 patients with PPPD were classified into four categories based on vestibular evoked myogenic potential (VEMP) and video head impulse test (vHIT) results: normal function for both semicircular canals and otoliths (normal), isolated otolith dysfunction (iOtoDys), isolated semicircular canal dysfunction (iCanalDys), and dysfunction of both otoliths and semicircular canals (OtoCanalDys). ResultsAmong the 43 patients with PPPD, the iOtoDys group was the largest (44.2%), followed by the normal group (37.2%), iCanalDys group (9.3%), and OtoCanalDys group (9.3%). Eight of the 19 iOtoDys patients showed both abnormal cVEMP and oVEMP responses unilaterally or bilaterally (both sacculus and utriculus damage type), whereas 11 showed either an abnormal cVEMP or an abnormal oVEMP response (either sacculus or utriculus damage type). In a three-group comparison of the both sacculus and utriculus damage type, the either sacculus or utriculus damage type, and the normal group, the mean total, functional, and emotional DHI scores were significantly higher for the both sacculus and utriculus damage type than for the either sacculus or utriculus damage type. The Romberg ratio, a measure of stabilometry, was significantly higher for the normal group than for the both sacculus and utriculus damage type and the sacculus or utriculus damage type in the iOtoDys group. ConclusionsThe coexistence of sacculus and utriculus damage may exacerbate dizziness symptoms in patients with PPPD. Determining the presence and extent of otolith damage in PPPD may provide useful information on the pathophysiology and treatment strategies of PPPD.
C1 [Azami, Masato; Fushiki, Hiroaki; Tsunoda, Reiko; Kamo, Tomohiko; Ogihara, Hirofumi; Tanaka, Ryozo; Kato, Takumi] Mejiro Univ Ear Inst Clin, Otolaryngol, Saitama, Japan.
   [Azami, Masato] Japan Univ Hlth Sci, Fac Hlth Sci, Dept Phys Therapy, Satte, Japan.
   [Kamo, Tomohiko] Gunma Paz Univ, Fac Rehabil, Dept Phys Therapy, Takasaki, Japan.
   [Ogihara, Hirofumi] Nagano Univ Hlth & Med, Fac Hlth Sci, Dept Rehabil, Div Phys Therapy, Nagano, Japan.
   [Tanaka, Ryozo] Mejiro Univ, Fac Hlth Sci, Dept Phys Therapy, Saitama, Japan.
RP Fushiki, H (corresponding author), Mejiro Univ Ear Inst Clin, Otolaryngol, Saitama, Japan.
EM fushiki@mejiro.ac.jp
CR Adamec I, 2020, J CLIN NEUROSCI, V72, P26, DOI 10.1016/j.jocn.2020.01.043
   Asai M, 2021, EQUILIBRIUM RESEARCH, V80, P167, DOI 10.3757/jser.80.167
   Azzi JL, 2022, J VESTIBUL RES-EQUIL, V32, P285, DOI 10.3233/VES-190749
   Vallim MGB, 2021, BRAZ J OTORHINOLAR, V87, P733, DOI 10.1016/j.bjorl.2021.01.002
   Chaudhary S, 2022, GAIT POSTURE, V93, P153, DOI 10.1016/j.gaitpost.2022.02.002
   Habs M, 2020, J NEUROL, V267, P212, DOI 10.1007/s00415-020-10150-9
   JACOBSON GP, 1990, ARCH OTOLARYNGOL, V116, P424
   Kabaya K, 2022, LARYNGOSCOPE INVEST, V7, P499, DOI 10.1002/lio2.735
   Kim HJ, 2020, J NEUROL, V267, P2252, DOI 10.1007/s00415-020-09831-2
   Kinoshita M, 2013, OTOL NEUROTOL, V34, P1342, DOI 10.1097/MAO.0b013e31828d6539
   Bittar RSM, 2015, BRAZ J OTORHINOLAR, V81, P276, DOI 10.1016/j.bjorl.2014.08.012
   Murofushi T, 1999, ARCH OTOLARYNGOL, V125, P660, DOI 10.1001/archotol.125.6.660
   Murofushi T, 2022, FRONT NEUROL, V13, P0, DOI 10.3389/fneur.2022.872892
   Murofushi T, 2018, FRONT NEUROL, V9, P0, DOI 10.3389/fneur.2018.00749
   Nguyen KD, 2010, OTOL NEUROTOL, V31, P793, DOI 10.1097/MAO.0b013e3181e3d60e
   Popkirov S, 2018, CURR TREAT OPTION NE, V20, P0, DOI 10.1007/s11940-018-0535-0
   Rosengren SM, 2011, CLIN NEUROPHYSIOL, V122, P2282, DOI 10.1016/j.clinph.2011.04.001
   Seo T, 2013, NEUROSCI LETT, V550, P12, DOI 10.1016/j.neulet.2013.06.041
   Staab JP, 2020, SEMIN NEUROL, V40, P130, DOI 10.1055/s-0039-3402736
   Staab JP, 2017, J VESTIBUL RES-EQUIL, V27, P191, DOI 10.3233/VES-170622
   Wang SJ, 2010, EAR HEARING, V31, P283, DOI 10.1097/AUD.0b013e3181bdbac0
   Waterston J, 2021, FRONT NEUROL, V12, P0, DOI 10.3389/fneur.2021.795516
   Yagi C, 2021, FRONT NEUROL, V12, P0, DOI 10.3389/fneur.2021.652366
   Yagi C, 2019, OTOL NEUROTOL, V40, PE747, DOI 10.1097/MAO.0000000000002325
   Yamaguchi T, 2022, J NEUROENG REHABIL, V19, P0, DOI 10.1186/s12984-022-01068-6
   Yan ZH, 2017, INT J AUDIOL, V56, P33, DOI 10.1080/14992027.2016.1211763
   Zhang L, 2022, SCI REP-UK, V12, P0, DOI 10.1038/s41598-022-15987-w
   ZIGMOND AS, 1983, ACTA PSYCHIAT SCAND, V67, P361, DOI 10.1111/j.1600-0447.1983.tb09716.x
NR 28
TC 6
Z9 8
U1 0
U2 2
PU FRONTIERS MEDIA SA
PI LAUSANNE
PA AVENUE DU TRIBUNAL FEDERAL 34, LAUSANNE, CH-1015, SWITZERLAND
SN 1664-2295
EI 
J9 FRONT NEUROL
JI Front. Neurol.
PD MAR 16
PY 2023
VL 14
IS 
BP 
EP 
DI 10.3389/fneur.2023.1129569
PG 8
WC Clinical Neurology; Neurosciences
SC Neurosciences & Neurology
GA C4HG7
UT WOS:000961538000001
PM 37006499
DA 2025-12-18
ER

PT J
AU Oka, M
   Ichijo, K
   Koda, K
   Kamogashira, T
   Kinoshita, M
   Igarashi, K
   Kawahara, T
   Takashima, I
   Yamasoba, T
   Fujimoto, C
AF Oka, Mineko
   Ichijo, Kentaro
   Koda, Kento
   Kamogashira, Teru
   Kinoshita, Makoto
   Igarashi, Kazunori
   Kawahara, Takuya
   Takashima, Ikumi
   Yamasoba, Tatsuya
   Fujimoto, Chisato
TI Preceding Balance Disorders Affect Vestibular Function in Persistent Postural-Perceptual Dizziness
SO JOURNAL OF CLINICAL MEDICINE
LA English
DT Article
DE dizziness; vestibular diseases; caloric tests; vestibular evoked myogenic potentials; persistent postural-perceptual dizziness; video head impulse test
ID bone-conducted vibration; myogenic potentials; diagnostic-criteria; body sway; stability; vertigo
AB Persistent postural-perceptual dizziness (PPPD) is induced by preceding conditions that cause balance disorders. To investigate the association between vestibular function and preceding balance disorders in PPPD patients, a retrospective chart review was performed. Vestibular function in 55 PPPD patients was measured using the caloric test, cervical vestibular evoked myogenic potential testing to air-conducted sound (ACS cVEMP), ocular vestibular evoked myogenic potential testing to bone-conducted vibration (BCV oVEMP), and video head impulse testing (vHIT). Patients were classified according to the type of preceding balance disorder. The age-stratified Cochran-Mantel-Haenszel (CMH) test and the exact test for the common odds ratio were conducted to evaluate the association between preceding n = 4 balance disorders and present peripheral vestibular dysfunction. PPPD patients with preceding vestibular neuritis presented a significant positive association with abnormal caloric responses (p = 0.013), while those with preceding benign paroxysmal positional vertigo (BPPV) had significantly lower rates of abnormal BCV oVEMP (p = 0.003). Furthermore, patients with preceding vestibular neuritis showed lateral semicircular canal dysfunction, while those with preceding BPPV presented normal utricular functions. These results present the influence of preceding balance disorders on the vestibular function in PPPD.
C1 [Oka, Mineko; Ichijo, Kentaro; Koda, Kento; Kamogashira, Teru; Kinoshita, Makoto; Igarashi, Kazunori; Yamasoba, Tatsuya; Fujimoto, Chisato] Univ Tokyo Hosp, Grad Sch Med, Dept Otolaryngol & Head & Neck Surg, Tokyo 1138655, Japan.
   [Kawahara, Takuya; Takashima, Ikumi] Univ Tokyo Hosp, Clin Res Promot Ctr, Tokyo 1138655, Japan.
C3 University of Tokyo; University of Tokyo
RP Fujimoto, C (corresponding author), Univ Tokyo Hosp, Grad Sch Med, Dept Otolaryngol & Head & Neck Surg, Tokyo 1138655, Japan.
EM cfujimoto-tky@umin.ac.jp
FU Grants-in-Aid for Scientific Research [23K21476, 21H03083, 21K16853, 21K16826] Funding Source: KAKEN
CR Adamec I, 2020, J CLIN NEUROSCI, V72, P26, DOI 10.1016/j.jocn.2020.01.043
   Aw ST, 2001, NEUROLOGY, V57, P768, DOI 10.1212/WNL.57.5.768
   Axer H, 2020, BRAIN BEHAV, V10, P0, DOI 10.1002/brb3.1864
   Bartolomeo M, 2014, EUR ARCH OTO-RHINO-L, V271, P681, DOI 10.1007/s00405-013-2451-y
   Brandt T, 1996, NEUROLOGY, V46, P1515, DOI 10.1212/WNL.46.6.1515
   Chihara Y, 2007, CLIN NEUROPHYSIOL, V118, P2745, DOI 10.1016/j.clinph.2007.08.005
   COLEBATCH JG, 1994, J NEUROL NEUROSUR PS, V57, P190, DOI 10.1136/jnnp.57.2.190
   Curthoys IS, 2006, EXP BRAIN RES, V175, P256, DOI 10.1007/s00221-006-0544-1
   Fujimoto C, 2020, J VESTIBUL RES-EQUIL, V30, P319, DOI 10.3233/VES-200721
   Fujimoto C, 2018, FRONT NEUROL, V9, P0, DOI 10.3389/fneur.2018.01049
   Fujimoto C, 2018, CLIN NEUROPHYSIOL, V129, P238, DOI 10.1016/j.clinph.2017.11.006
   Fujimoto C, 2014, LARYNGOSCOPE, V124, P974, DOI 10.1002/lary.24342
   Fujimoto C, 2012, OTOL NEUROTOL, V33, P432, DOI 10.1097/MAO.0b013e3182487f48
   Godemann F, 2005, J PSYCHIATR RES, V39, P529, DOI 10.1016/j.jpsychires.2004.12.006
   Habs M, 2020, J NEUROL, V267, P212, DOI 10.1007/s00415-020-10150-9
   Iwasaki S, 2007, NEUROLOGY, V68, P1227, DOI 10.1212/01.wnl.0000259064.80564.21
   Iwasaki S, 2008, AUDIOL NEURO-OTOL, V13, P396, DOI 10.1159/000148203
   Kitazawa M, 2021, FRONT NEUROL, V12, P0, DOI 10.3389/fneur.2021.768718
   Krafczyk S, 1999, NEUROSCI LETT, V259, P149, DOI 10.1016/S0304-3940(98)00917-3
   Liu P, 2021, J GEN INTERN MED, V36, P3064, DOI 10.1007/s11606-020-06475-w
   Lopez-Escamez JA, 2015, J VESTIBUL RES-EQUIL, V25, P1, DOI 10.3233/VES-150549
   MANTEL N, 1959, JNCI-J NATL CANCER I, V22, P719
   McGarvie LA, 2015, FRONT NEUROL, V6, P0, DOI 10.3389/fneur.2015.00154
   Murofushi T, 1997, ACTA OTO-LARYNGOL, V117, P66, DOI 10.3109/00016489709117994
   Popkirov Stoyan, 2018, PRACT NEUROL, V18, P5, DOI 10.1136/practneurol-2017-001809
   Querner V, 2002, EXP BRAIN RES, V143, P269, DOI 10.1007/s00221-001-0955-y
   Staab JP, 2020, SEMIN NEUROL, V40, P130, DOI 10.1055/s-0039-3402736
   Staab JP, 2017, J VESTIBUL RES-EQUIL, V27, P191, DOI 10.3233/VES-170622
   Strupp M, 2009, SEMIN NEUROL, V29, P509, DOI 10.1055/s-0029-1241040
   Teggi R, 2020, OTOL NEUROTOL, V41, PE70, DOI 10.1097/MAO.0000000000002446
   Yagi C, 2021, OTOL NEUROTOL, V42, PE1618, DOI 10.1097/MAO.0000000000003340
   ZELEN M, 1971, BIOMETRIKA, V58, P129, DOI 10.2307/2334323
NR 32
TC 8
Z9 9
U1 1
U2 2
PU MDPI
PI BASEL
PA MDPI AG, Grosspeteranlage 5, CH-4052 BASEL, SWITZERLAND
SN 
EI 2077-0383
J9 J CLIN MED
JI J. Clin. Med.
PD APR 15
PY 2023
VL 12
IS 7
BP 
EP 
DI 10.3390/jcm12072589
PG 10
WC Medicine, General & Internal
SC General & Internal Medicine
GA D7DV8
UT WOS:000970304700001
PM 37048672
DA 2025-12-18
ER

PT J
AU Dale, R
   Limburg, K
   Schmid-Mühlbauer, G
   Probst, T
   Lahmann, C
AF Dale, Rachel
   Limburg, Karina
   Schmid-Muhlbauer, Gabriele
   Probst, Thomas
   Lahmann, Claas
TI Somatic symptom distress and gender moderate the effect of integrative group psychotherapy for functional vertigo on vertigo handicap: A moderation analysis of a randomised controlled trial
SO JOURNAL OF PSYCHOSOMATIC RESEARCH
LA English
DT Article
DE Vertigo; Dizziness; Randomised controlled trial; Psychotherapy; Moderators; Somatic symptoms
ID phobic postural vertigo; chronic subjective dizziness; cognitive-behavior therapy; psychological distress; balance control; tailored care; anxiety; somatoform; vertigo/dizziness; epidemiology
AB Objective: Psychotherapeutic treatments for functional vertigo have shown promising results in recent years but it is still to be determined for whom these treatments work best. The aim of this study was to run a moderation analysis to identify which baseline factors may moderate the success of integrative psychotherapeutic group treatment (IPGT) as compared to a self-help group (SHG) active control. Methods: Data from 159 patients included in a 16-week randomised controlled trial were analysed. The outcome was vertigo-related handicap at post-treatment and gender, age, baseline somatisation, depression and anxiety were taken as putative moderators. Results: We found that baseline somatic symptoms (i.e. PHQ-15 score, p = 0.04, Delta R2 = 0.02) and gender (p = 0.04, Delta R2 = 0.02) significantly moderated the effect of treatment type on post-treatment vertigo handicap. Patients with higher PHQ-15 scores at baseline and women reduced their vertigo handicap more in IPGT as compared to in the control condition. Conclusion: A possible explanation for this result is that somatic symptom distress is the central aetiopathogenetic factor of functional vertigo, while depressiveness and anxiety are rather epiphenomena in the sense of comor-bidity. Although the results are not entirely consistent, according to some studies, female gender seems to be a favourable predictor of better therapy outcome. Given the high impairment and healthcare costs in those with vertigo/dizziness and psychiatric comorbidity, it is important to effectively treat these patients as early as possible. This study provides a prescriptive tool for practitioners, allowing for more patient-tailored treatment decisions.
C1 [Dale, Rachel; Probst, Thomas] Univ Continuing Educ Krems, Dept Psychosomat Med & Psychotherapy, Krems An Der Donau, Austria.
   [Limburg, Karina] Tech Univ Munich, Dept Psychosomat Med & Psychotherapy, Klinikum Rechts Isar, D-81675 Munich, Germany.
   [Schmid-Muhlbauer, Gabriele] Klinikum Schloss Lutgenhof, D-23942 Dassow, Germany.
   [Lahmann, Claas] Univ Freiburg, Fac Med, Med Ctr, Dept Psychosomat Med & Psychotherapy, D-79104 Freiburg, Germany.
C3 Technical University of Munich; University of Freiburg
RP Dale, R (corresponding author), Univ Continuing Educ Krems, Dept Psychosomat Med & Psychotherapy, Krems An Der Donau, Austria.
EM rachel.dale@donau-uni.ac.at; karina.limburg@gmail.com; g.schmid@klinikum-sl.de; thomas.probst@donau-uni.ac.at; claas.lahmann@uniklinik-freiburg.de
FU German Federal Ministry of Education and Research [01 EO 1401]
CR Balaban CD, 2002, PHYSIOL BEHAV, V77, P469, DOI 10.1016/S0031-9384(02)00935-6
   Balaban CD, 2001, J ANXIETY DISORD, V15, P53, DOI 10.1016/S0887-6185(00)00042-6
   Baydan M, 2020, PLOS ONE, V15, P0, DOI 10.1371/journal.pone.0238436
   Best C, 2006, J NEUROL NEUROSUR PS, V77, P658, DOI 10.1136/jnnp.2005.072934
   Dieterich M, 2017, CURR OPIN NEUROL, V30, P107, DOI 10.1097/WCO.0000000000000417
   Eckhardt-Henn A, 2003, J ANXIETY DISORD, V17, P369, DOI 10.1016/S0887-6185(02)00226-8
   Edelman S, 2012, AM J OTOLARYNG, V33, P395, DOI 10.1016/j.amjoto.2011.10.009
   Ferrari S, 2014, PSYCHOSOMATICS, V55, P280, DOI 10.1016/j.psym.2013.02.005
   Gazzola JM, 2009, ARQ NEURO-PSIQUIAT, V67, P416, DOI 10.1590/S0004-282X2009000300009
   Hautzinger M, 2006, DAS BECK DEPRESSIONSINVENTAR II. DEUTSCHE BEARBEITUNG UND HANDBUCH ZUM BDI II, V0, P0
   Hayes A F, 2013, INTRODUCTION TO MEDIATION, V0, P0
   Herdman D, 2022, J NEUROL, V269, P4753, DOI 10.1007/s00415-022-11107-w
   Huibers MJH, 2015, PLOS ONE, V10, P0, DOI 10.1371/journal.pone.0140771
   Jacob RG, 2009, J NEUROL NEUROSUR PS, V80, P74, DOI 10.1136/jnnp.2007.136432
   Kocalevent RD, 2013, BMC PSYCHIATRY, V13, P0, DOI 10.1186/1471-244X-13-91
   Kraemer HC, 2002, ARCH GEN PSYCHIAT, V59, P877, DOI 10.1001/archpsyc.59.10.877
   Kraemer HC, 2006, JAMA-J AM MED ASSOC, V296, P1286, DOI 10.1001/jama.296.10.1286
   Kroenke K, 2002, PSYCHOSOM MED, V64, P258, DOI 10.1097/00006842-200203000-00008
   Kuwabara J, 2020, AM J OTOLARYNG, V41, P0, DOI 10.1016/j.amjoto.2020.102609
   Lahmann C, 2015, J NEUROL, V262, P1867, DOI 10.1007/s00415-015-7784-6
   Lahmann C, 2015, J NEUROL NEUROSUR PS, V86, P302, DOI 10.1136/jnnp-2014-307601
   Limburg K, 2021, J CLIN MED, V10, P0, DOI 10.3390/jcm10102215
   Mahoney AEJ, 2013, AM J OTOLARYNG, V34, P115, DOI 10.1016/j.amjoto.2012.09.013
   Margraf J, 2007, DTSCH ADAPTATION DES, V0, P0
   Monzani D, 2001, J PSYCHOSOM RES, V50, P319, DOI 10.1016/S0022-3999(01)00208-2
   Neuhauser HK, 2007, CURR OPIN NEUROL, V20, P40, DOI 10.1097/WCO.0b013e328013f432
   Neuhauser HK, 2005, NEUROLOGY, V65, P898, DOI 10.1212/01.wnl.0000175987.59991.3d
   Pieh C, 2012, PAIN, V153, P197, DOI 10.1016/j.pain.2011.10.016
   Popp P, 2018, ANN CLIN TRANSL NEUR, V5, P717, DOI 10.1002/acn3.570
   Probst T, 2017, J PSYCHOSOM RES, V93, P62, DOI 10.1016/j.jpsychores.2016.11.013
   Radziej K, 2017, PSYCHOTHER PSYCH MED, V67, P245, DOI 10.1055/s-0043-104768
   Riecher-Rössler A, 2017, LANCET PSYCHIAT, V4, P8, DOI 10.1016/S2215-0366(16)30348-0
   Sarter L, 2021, J PSYCHOSOM RES, V146, P0, DOI 10.1016/j.jpsychores.2021.110486
   Schmid DA, 2018, J PSYCHOSOM RES, V105, P21, DOI 10.1016/j.jpsychores.2017.11.020
   Schmid G, 2011, J NEUROL NEUROSUR PS, V82, P601, DOI 10.1136/jnnp.2010.237388
   Schniepp R, 2014, J NEUROL, V261, P738, DOI 10.1007/s00415-014-7259-1
   Seesing A, 2022, PSYCHOTHER PSYCH MED, V72, P207, DOI 10.1055/a-1663-6647
   Toshishige Y, 2020, ACTA OTO-LARYNGOL, V140, P827, DOI 10.1080/00016489.2020.1772994
   Tschan R, 2010, PPMP PSYCHOTHER PSYC, V60, Pe12, DOI 10.1055/S-0029-1243206/ID/44
   Tschan R, 2012, PSYCHOTHER PSYCH MED, V62, P111, DOI 10.1055/s-0032-1304575
   Tschan R, 2011, J NEUROL, V258, P104, DOI 10.1007/s00415-010-5697-y
   Wiltink J, 2009, J PSYCHOSOM RES, V66, P417, DOI 10.1016/j.jpsychores.2008.09.012
   Wuehr M, 2017, NEUROLOGY, V88, P284, DOI 10.1212/WNL.0000000000003516
   Yardley L, 1998, BRIT J GEN PRACT, V48, P1131
   Yardley L, 2001, J PSYCHOSOM RES, V50, P1, DOI 10.1016/S0022-3999(00)00202-6
   YARDLEY L, 1992, CLIN OTOLARYNGOL, V17, P231, DOI 10.1111/j.1365-2273.1992.tb01833.x
NR 46
TC 2
Z9 2
U1 0
U2 4
PU PERGAMON-ELSEVIER SCIENCE LTD
PI OXFORD
PA THE BOULEVARD, LANGFORD LANE, KIDLINGTON, OXFORD OX5 1GB, ENGLAND
SN 0022-3999
EI 1879-1360
J9 J PSYCHOSOM RES
JI J. Psychosomat. Res.
PD APR 15
PY 2023
VL 167
IS 
BP 
EP 
DI 10.1016/j.jpsychores.2023.111175
EA FEB 2023
PG 7
WC Psychiatry
SC Psychiatry
GA 9S1KE
UT WOS:000946103400001
PM 36753945
DA 2025-12-18
ER

PT J
AU Trinidade, A
   Cabreira, V
   Kaski, D
   Goebel, J
   Staab, J
   Popkirov, S
   Stone, J
AF Trinidade, Aaron
   Cabreira, Veronica
   Kaski, Diego
   Goebel, Joel
   Staab, Jeffrey
   Popkirov, Stoyan
   Stone, Jon
TI Treatment of Persistent Postural-Perceptual Dizziness (PPPD)
SO CURRENT TREATMENT OPTIONS IN NEUROLOGY
LA English
DT Review
DE Persistent postural-perceptual dizziness; PPPD; Treatment; Vestibular rehabilitation; Cognitive behavioural therapy; Serotonin reuptake inhibitors
ID chronic subjective dizziness; cognitive-behavior therapy; vestibular rehabilitation; follow-up; vertigo; anxiety; predictors; disorders; handicaps; symptoms
AB Purpose of ReviewWhen persistent postural-perceptual dizziness (PPPD) entered the diagnostic nomenclature in 2017, treatment options were adopted from its predecessors, including use of vestibular rehabilitation, psychotherapy, and serotonin reuptake inhibitors. Individualised treatment may require additional interventions to cover the full range of precipitating and perpetuating factors and medical and psychiatric comorbidities associated with PPPD. This article aims to review available and emerging treatment strategies for this prevalent functional neurological disorder and provides practical recommendations for personalising therapy.Recent FindingsAs our knowledge of the underlying causes of PPPD continues to grow, evidence for the best treatment approach is still limited but accumulating. Vestibular rehabilitation, cognitive-behavioural therapy (CBT), and serotonin reuptake inhibitors, alone or in combination, can be beneficial with similar treatment effects in reducing dizziness handicap scores. Newer treatments that have been explored include self-help programmes of vestibular exercises, virtual reality, and electrical stimulation therapies.For individuals with PPPD, vestibular rehabilitation, CBT, and medication, and ideally for many patients a combination of more than one of these, can assist in breaking a cycle of maladaptive balance control that reinforces patient symptoms. Further evidence from larger randomised controlled studies with longer follow-up periods is needed.
C1 [Trinidade, Aaron] Southend Univ Hosp, Dept Otolaryngol, Southend On Sea, England.
   [Trinidade, Aaron] Anglia Ruskin Univ, Sch Med, Med Sch, Chelmsford, England.
   [Cabreira, Veronica; Stone, Jon] Univ Edinburgh, Ctr Clin Brain Sci, Edinburgh, Scotland.
   [Kaski, Diego] UCL, Dept Clin & Movement Neurosci, London, England.
   [Goebel, Joel] Washington Univ St Louis, Sch Med, Dept Otolaryngol, St Louis, MO USA.
   [Staab, Jeffrey] Mayo Clin, Dept Psychiat & Psychol, Rochester, MN USA.
   [Staab, Jeffrey] Mayo Clin, Dept Otorhinolaryngol Head & Neck Surg, Rochester, MN USA.
   [Popkirov, Stoyan] Ruhr Univ Bochum, Univ Hosp Knappschaftskrankenhaus Bochum, Dept Neurol, Bochum, Germany.
C3 Anglia Ruskin University; University of Edinburgh; University of London; University College London; Washington University (WUSTL); Mayo Clinic; Mayo Clinic; Ruhr University Bochum
RP Trinidade, A (corresponding author), Southend Univ Hosp, Dept Otolaryngol, Southend On Sea, England.; Trinidade, A (corresponding author), Anglia Ruskin Univ, Sch Med, Med Sch, Chelmsford, England.
EM aaron.trinidade@nhs.net
CR Axer H, 2020, BRAIN BEHAV, V10, P0, DOI 10.1002/brb3.1864
   Aybek S, 2022, BMJ, V24, P0
   Best C, 2015, BEHAV NEUROL, V2015, P0, DOI 10.1155/2015/456850
   Best C, 2009, ANN NY ACAD SCI, V1164, P334, DOI 10.1111/j.1749-6632.2009.03847.x
   BRANDT T, 1994, J NEUROL, V241, P191, DOI 10.1007/BF00863767
   Breinbauer HA, 2020, FRONT NEUROL, V10, P0, DOI 10.3389/fneur.2019.01361
   Castro P, 2022, BRAIN SCI, V12, P0, DOI 10.3390/brainsci12060753
   Choi SY, 2021, SCI REP-UK, V11, P0, DOI 10.1038/s41598-021-93940-z
   Cousins S, 2017, ANN CLIN TRANSL NEUR, V4, P340, DOI 10.1002/acn3.386
   Dieterich M, 2017, CURR OPIN NEUROL, V30, P107, DOI 10.1097/WCO.0000000000000417
   Edelman S, 2012, AM J OTOLARYNG, V33, P395, DOI 10.1016/j.amjoto.2011.10.009
   Eldoen G, 2021, BRAIN BEHAV, V11, P0, DOI 10.1002/brb3.2346
   Eren OE, 2018, J NEUROL, V265, P63, DOI 10.1007/s00415-018-8894-8
   Gamble R, 2023, J VESTIBUL RES-EQUIL, V33, P89, DOI 10.3233/VES-220059
   Godemann F, 2005, J PSYCHIATR RES, V39, P529, DOI 10.1016/j.jpsychires.2004.12.006
   Goto F, 2012, J PSYCHOSOM RES, V72, P410, DOI 10.1016/j.jpsychores.2012.01.017
   Goto Fumiyuki, 2008, CASES J, V1, P189, DOI 10.1186/1757-1626-1-189
   Heinrichs N, 2007, PSYCHOSOM MED, V69, P700, DOI 10.1097/PSY.0b013e318151a4dd
   Herdman D, 2022, J NEUROL, V269, P4753, DOI 10.1007/s00415-022-11107-w
   Herdman D, 2021, J VESTIBUL RES-EQUIL, V31, P0, DOI 10.3233/VES-201518
   Holmberg J, 2006, J NEUROL, V253, P500, DOI 10.1007/s00415-005-0050-6
   Holmberg JM, 2020, PERSPECT ASHA SPEC INTEREST GROUP, V5, P181
   Horii A, 2004, OTOL NEUROTOL, V25, P536, DOI 10.1097/00129492-200407000-00022
   Horii A, 2007, J VESTIBUL RES-EQUIL, V17, P1
   Horii A, 2016, J VESTIBUL RES-EQUIL, V26, P335, DOI 10.3233/VES-160582
   Huppert D, 2005, J NEUROL, V252, P564, DOI 10.1007/s00415-005-0699-x
   Im JJ, 2022, FRONT NEUROL, V13, P0, DOI 10.3389/fneur.2022.868976
   Indovina I, 2021, J CLIN MED, V10, P0, DOI 10.3390/jcm10184274
   Issak S, 2023, BRAIN INJURY, V8, P1
   Jacob RG, 2001, J ANXIETY DISORD, V15, P131, DOI 10.1016/S0887-6185(00)00047-5
   JACOBSON GP, 1990, ARCH OTOLARYNGOL, V116, P424
   Jordbru AA, 2014, J REHABIL MED, V46, P181, DOI 10.2340/16501977-1246
   Kaski D, 2016, J NEUROL NEUROSUR PS, V87, P1389, DOI 10.1136/jnnp-2016-313608
   Kuwabara J, 2020, AM J OTOLARYNG, V41, P0, DOI 10.1016/j.amjoto.2020.102609
   Limburg K, 2021, J CLIN MED, V10, P0, DOI 10.3390/jcm10102215
   Mahoney AEJ, 2013, AM J OTOLARYNG, V34, P115, DOI 10.1016/j.amjoto.2012.09.013
   Maund E, 2019, ANN FAM MED, V17, P52, DOI 10.1370/afm.2336
   McCaslin DL, 2022, OTOL NEUROTOL, V43, PE243, DOI 10.1097/MAO.0000000000003393
   Mempouo E, 2021, J LARYNGOL OTOL, V135, P887, DOI 10.1017/S0022215121002127
   Min S, 2021, J NEUROL, V268, P2523, DOI 10.1007/s00415-021-10427-7
   Miwa T, 2022, WORLD J CLIN CASES, V10, P6811, DOI 10.12998/wjcc.v10.i20.6811
   Morisod B, 2017, J VESTIBUL RES-EQUIL, V27, P305, DOI 10.3233/VES-170628
   Murillo ESP, 2023, J NEUROL NEUROSUR PS, V94, P165, DOI 10.1136/jnnp-2022-329321
   Nada EH, 2019, ANN OTO RHINOL LARYN, V128, P323, DOI 10.1177/0003489418823017
   Nielsen G, 2017, J NEUROL NEUROSUR PS, V88, P484, DOI 10.1136/jnnp-2016-314408
   Nielsen G, 2015, J NEUROL NEUROSUR PS, V86, P1113, DOI 10.1136/jnnp-2014-309255
   Obermann M, 2015, J NEUROL, V262, P2083, DOI 10.1007/s00415-015-7803-7
   Oliveira LM, 2021, FRONT NEUROL, V11, P0, DOI 10.3389/fneur.2020.609988
   Palm U, 2019, EUR ARCH PSY CLIN N, V269, P269, DOI 10.1007/s00406-018-0894-2
   Pavlou M, 2004, J NEUROL, V251, P983, DOI 10.1007/s00415-004-0476-2
   Popkirov S, 2018, CURR TREAT OPTION NE, V20, P0, DOI 10.1007/s11940-018-0535-0
   Popkirov Stoyan, 2018, PRACT NEUROL, V18, P5, DOI 10.1136/practneurol-2017-001809
   RASCOL O, 1995, DRUGS, V50, P777, DOI 10.2165/00003495-199550050-00002
   Schmid DA, 2018, J PSYCHOSOM RES, V105, P21, DOI 10.1016/j.jpsychores.2017.11.020
   Schröder L, 2021, FRONT NEUROSCI-SWITZ, V15, P0, DOI 10.3389/fnins.2021.685590
   Staab JP, 2017, J VESTIBUL RES-EQUIL, V27, P191, DOI 10.3233/VES-170622
   Staab JP, 2011, J VESTIBUL RES-EQUIL, V21, P331, DOI 10.3233/VES-2011-0426
   Staab JP, 2011, NEUROREHABILITATION, V29, P179, DOI 10.3233/NRE-2011-0693
   Staab JP, 2005, ARCH OTOLARYNGOL, V131, P675, DOI 10.1001/archotol.131.8.675
   Staab JP, 2004, LARYNGOSCOPE, V114, P1637, DOI 10.1097/00005537-200409000-00025
   Staab JP, 2002, ARCH OTOLARYNGOL, V128, P554, DOI 10.1001/archotol.128.5.554
   Stone J, 2016, HAND CLINIC, V139, P543, DOI 10.1016/B978-0-12-801772-2.00044-8
   Stone Jon, 2016, PRACT NEUROL, V16, P7, DOI 10.1136/practneurol-2015-001241
   Stone J, 2012, NEUROLOGY, V79, P282, DOI 10.1212/WNL.0b013e31825fdf63
   Teggi R, 2020, OTOL NEUROTOL, V41, PE70, DOI 10.1097/MAO.0000000000002446
   Teh CSL, 2023, ANN OTO RHINOL LARYN, V132, P566, DOI 10.1177/00034894221111408
   Thompson KJ, 2015, J VESTIBUL RES-EQUIL, V25, P97, DOI 10.3233/VES-150551
   Toshishige Y, 2020, ACTA OTO-LARYNGOL, V140, P827, DOI 10.1080/00016489.2020.1772994
   Trinidade A, 2023, J NEUROL NEUROSUR PS, V94, P904, DOI 10.1136/jnnp-2022-330196
   Trinidade A, 2018, OTOL NEUROTOL, V39, P1291, DOI 10.1097/MAO.0000000000002010
   Tschan R, 2012, PSYCHOTHER PSYCH MED, V62, P111, DOI 10.1055/s-0032-1304575
   Waterston J, 2021, FRONT NEUROL, V12, P0, DOI 10.3389/fneur.2021.795516
   Webster KE, 2023, COCHRANE DB SYST REV, V0, P0, DOI DOI 10.1002/14651858.CD015333.pub2
   Webster KE, 2023, COCHRANE DB SYST REV, V0, P0, DOI DOI 10.1002/14651858.CD015188.pub2
   Whalley MG, 2017, COGN BEHAV PRACT, V24, P72, DOI 10.1016/j.cbpra.2016.03.003
   Wurthmann S, 2021, BMC NEUROL, V21, P0, DOI 10.1186/s12883-021-02417-z
   Yagi C, 2021, OTOL NEUROTOL, V42, Pe1618, DOI 10.1097/MAO.0000000000003340
   Yamaguchi T, 2022, J NEUROENG REHABIL, V19, P0, DOI 10.1186/s12984-022-01068-6
   Yu YC, 2018, BIOMED RES INT-UK, V2018, P1
   Zaidi SFM, 2022, ELECTRONICS-SWITZ, V11, P0, DOI 10.3390/electronics11010142
   Zhao Yiwen, 2022, LIN CHUANG ER BI YAN HOU TOU JING WAI KE ZA ZHI, V36, P781, DOI 10.13201/j.issn.2096-7993.2022.10.011
NR 81
TC 6
Z9 7
U1 6
U2 39
PU CURRENT MEDICINE GROUP
PI PHILADELPHIA
PA 400 MARKET STREET, STE 700, PHILADELPHIA, PA 19106 USA
SN 1092-8480
EI 1534-3138
J9 CURR TREAT OPTION NE
JI Curr. Treat. Options Neurol.
PD SEP 15
PY 2023
VL 25
IS 9
BP 281
EP 306
DI 10.1007/s11940-023-00761-8
EA AUG 2023
PG 26
WC Clinical Neurology
SC Neurosciences & Neurology
GA Q8MU0
UT WOS:001051146300001
DA 2025-12-18
ER

PT J
AU Ainsworth, C
   Davies, R
   Colvin, I
   Murdin, L
AF Ainsworth, Carolyn
   Davies, Rosalyn
   Colvin, Ian
   Murdin, Louisa
TI Motorist disorientation syndrome; clinical features and vestibular findings
SO JOURNAL OF VESTIBULAR RESEARCH-EQUILIBRIUM & ORIENTATION
LA English
DT Article
DE Motorist Disorientation Syndrome (MDS)
ID visual vertigo; motion sickness; diagnostic-criteria; consensus document; dizziness; classification; committee; handicap
AB BACKGROUND: Motorist Disorientation Syndrome (MDS) is a term used to describe patients who primarily experience symptoms of dizziness/disorientation whilst in a motor car [21]. There is uncertainty about the relevance of vestibular dysfunction and whether this disorder could instead be a visually induced dizziness (VV) or part of a functional disorder similar to Persistent postural perceptual dizziness (PPPD). OBJECTIVE: We present the largest case-series to date of patients whose main complaint is of illusions of movement of self/vehicle when driving, characterising features of this group. METHODS: 18 subjects underwent detailed clinical assessment including validated questionnaires. A subset of patients underwent vestibular function testing. RESULTS: Mean onset age was 42 years, with no gender preponderance. Mean symptom duration was 6.39 years and was significantly longer in women. 50% reported moderate or severe handicap. Vestibular abnormalities were found in 60% of subjects tested. There was no significant difference in VSS total score between those with MDS and vestibular migraine (p = 0.154) with both having higher scores than healthy controls (p = 0.002, 0.000 respectively). CONCLUSIONS: MDS represents consistent symptoms, with high symptom burden, comparable to vestibular migraine. Vestibular deficits were not a consistent feature and similarities to VV and PPPD exist.
C1 [Ainsworth, Carolyn; Murdin, Louisa] Guys & St Thomas NHS Trust, Neurootol, Dept ENT, London, England.
   [Davies, Rosalyn] BNat Hosp Neurol & Neurosurg NHNN, London, England.
   [Colvin, Ian] Elizabeth Ave Grp Practice, London, England.
C3 Guy's & St Thomas' NHS Foundation Trust
RP Ainsworth, C (corresponding author), Guys Hosp, ENT Dept, 3rd Floor, London SE1 9RT, England.
EM carolyn.ainsworth@gstt.nhs.uk
CR Bronstein A, 2017, DIZZINESS: A PRACTICAL APPROACH TO DIAGNOSIS AND MANAGEMENT, V0, P1
   Bronstein A, 2013, OXFORD TEXTBOOK OF VERTIGO AND IMBALANCE, V0, P0
   Bronstein AM, 2020, SEMIN NEUROL, V40, P116, DOI 10.1055/s-0040-1701653
   Bronstein AM, 2013, SEMIN NEUROL, V33, P219, DOI 10.1055/s-0033-1354602
   BRONSTEIN AM, 1995, J NEUROL NEUROSUR PS, V59, P472, DOI 10.1136/jnnp.59.5.472
   Brookler KH, 2002, EAR, V0, P0
   Cha YH, 2021, J VESTIBUL RES-EQUIL, V31, P327, DOI 10.3233/VES-200005
   Cousins S, 2014, PLOS ONE, V9, P0, DOI 10.1371/journal.pone.0105426
   Davies R, 2009, NEUROLOGY, V0, P0
   Gresty MA, 2002, SPATIAL DISORIENTATION IN MILITARY VEHICLES: CAUSES, V0, P0
   Guerraz M, 2001, BRAIN, V124, P1646, DOI 10.1093/brain/124.8.1646
   Hickling EJ, 1997, BEHAV RES THER, V35, P191, DOI 10.1016/S0005-7967(96)00090-3
   Jacobson G P, 1991, J AM ACAD AUDIOL, V2, P253
   JACOBSON GP, 1990, ARCH OTOLARYNGOL, V116, P424
   Lempert T, 2013, SEMIN NEUROL, V33, P212, DOI 10.1055/s-0033-1354596
   Murdin L, 2011, BMJ-BRIT MED J, V343, P0, DOI 10.1136/bmj.d7430
   National Travel Survey, 2018, STATISTICS COVERING PERSONAL TRAVEL WITHIN GREAT BRITAIN BY ENGLISH RESIDENTS, V0, P0
   Neuhauser H, 2004, CEPHALALGIA, V24, P83, DOI 10.1111/j.1468-2982.2004.00662.x
   Neuhauser HK, 2006, NEUROLOGY, V67, P1028, DOI 10.1212/01.wnl.0000237539.09942.06
   PAGE NGR, 1985, J NEUROL NEUROSUR PS, V48, P729, DOI 10.1136/jnnp.48.8.729
   Paillard AC, 2014, SPACE, V0, P0
   Staab JP, 2017, J VESTIBUL RES-EQUIL, V27, P191, DOI 10.3233/VES-170622
   Viaud-Delmon I, 1998, NAT NEUROSCI, V1, P15, DOI 10.1038/215
   YARDLEY L, 1992, J PSYCHOSOM RES, V36, P731, DOI 10.1016/0022-3999(92)90131-K
NR 25
TC 0
Z9 1
U1 0
U2 2
PU IOS PRESS
PI AMSTERDAM
PA NIEUWE HEMWEG 6B, 1013 BG AMSTERDAM, NETHERLANDS
SN 0957-4271
EI 1878-6464
J9 J VESTIBUL RES-EQUIL
JI J. Vestib. Res.-Equilib. Orientat.
PD JUN 15
PY 2023
VL 33
IS 5
BP 339
EP 348
DI 10.3233/VES-220088
PG 10
WC Neurosciences; Otorhinolaryngology
SC Neurosciences & Neurology; Otorhinolaryngology
GA U6KQ0
UT WOS:001085876200005
PM 37248928
DA 2025-12-18
ER

PT J
AU Li, F
   Xu, J
   Liu, D
   Wang, J
   Lu, LM
   Gao, R
   Zhou, XW
   Zhuang, JH
   Zhang, SL
AF Li, Fei
   Xu, Jin
   Liu, Dan
   Wang, Jun
   Lu, Lingmei
   Gao, Rui
   Zhou, Xiaowen
   Zhuang, Jianhua
   Zhang, Sulin
TI Optimizing vestibular neuritis management with modular strategies
SO FRONTIERS IN NEUROLOGY
LA English
DT Article
DE vestibular neuritis; modular management; risk factor; intervention; prognosis
ID visual vertigo; corrective saccades; recovery; dizziness; anxiety; symptoms
AB ObjectiveThis study proposes a "modular management" approach for vestibular neuritis (VN) to reduce chronicization and improve patient prognosis. The approach involves multi-factor grading and hierarchical intervention and was found to be more effective than traditional treatment strategies.MethodsThis retrospective analysis compared two groups of VN patients from two medical institutions. The intervention group of 52 patients received "modular management," while the control group of 51 patients did not receive this kind of management. Analyzed the early treatment strategies, 6-month prognosis, and other indicators of the two groups of patients, compared and analyzed their overall prognosis, and identified the risk factors affecting the chronicization.ResultsThe modular management group had lower dizziness severity, better balance, lower anxiety, and higher video head impulse testing (v-HIT) gain after 6 months of onset. Analysis of factors related to persistent postural-perceptual dizziness (PPPD) in patients with VN showed positive correlations between the time from onset to diagnosis and PPPD, and Vertigo Symptom Scale (VSS), Dizziness Handicap Inventory (DHI), anxiety, and depression. Normalized vestibular rehabilitation was negatively correlated with PPPD, while gender, age, and early steroid use had no significant correlation. The multi-factor logistic regression model correctly classified 93.20% of the study subjects with a sensitivity of 87.50% and specificity of 94.90%.ConclusionThe proposed "modular management" scheme for VN is a comprehensive and dynamic approach that includes health education, assessment, rehabilitation, therapy, evaluation, and prevention. It can significantly improve patient prognosis and reduce chronicization by shifting from simple acute treatment to continuous management.
C1 [Li, Fei; Xu, Jin; Gao, Rui; Zhou, Xiaowen; Zhuang, Jianhua] Naval Med Univ, Dept Neurol, Affiliated Hosp 2, Shanghai, Peoples R China.
   [Liu, Dan; Wang, Jun; Zhang, Sulin] Huazhong Univ Sci & Technol, Union Hosp, Tongji Med Coll, Dept Otorhinolaryngol, Wuhan, Peoples R China.
   [Liu, Dan; Wang, Jun; Zhang, Sulin] Huazhong Univ Sci & Technol, Union Hosp, Inst Otorhinolaryngol, Tongji Med Coll, Wuhan, Peoples R China.
   [Lu, Lingmei] Nantong Univ, Qidong Peoples Hosp, Qidong Liver Canc Inst, Dept Neurol,Affiliated Qidong Hosp, Nantong, Qidong, Peoples R China.
C3 Naval Medical University; Huazhong University of Science & Technology; Huazhong University of Science & Technology; Nantong University
RP Zhuang, JH (corresponding author), Naval Med Univ, Dept Neurol, Affiliated Hosp 2, Shanghai, Peoples R China.; Zhang, SL (corresponding author), Huazhong Univ Sci & Technol, Union Hosp, Tongji Med Coll, Dept Otorhinolaryngol, Wuhan, Peoples R China.; Zhang, SL (corresponding author), Huazhong Univ Sci & Technol, Union Hosp, Inst Otorhinolaryngol, Tongji Med Coll, Wuhan, Peoples R China.
EM jianhuazh11@126.com; sulin_zhang@hust.edu.cn
FU This work was supported by grants from the National Natural Science Foundation of China (Nos. 82171152 and 81873701), the Fundamental Research Funds for the Central Universities (HUST: YCJJ202201040), and Knowledge Innovation Program of Wuhan-Basic Researc [82171152, 81873701]; National Natural Science Foundation of China [HUST: YCJJ202201040]; Fundamental Research Funds for the Central Universities [2022020801010458]; Knowledge Innovation Program of Wuhan-Basic Research
CR Baloh R W, 1979, CONTEMP NEUROL SER, V18, P1
   Baloh RW, 2003, NEW ENGL J MED, V348, P1027, DOI 10.1056/NEJMcp021154
   BANDURA A, 1977, PSYCHOL REV, V84, P191, DOI 10.1037/0033-295X.84.2.191
   Bergenius J, 1999, ACTA OTO-LARYNGOL, V119, P895
   Best C, 2006, J NEUROL NEUROSUR PS, V77, P658, DOI 10.1136/jnnp.2005.072934
   Bronstein AM, 2013, SEMIN NEUROL, V33, P219, DOI 10.1055/s-0033-1354602
   BRONSTEIN AM, 1995, J NEUROL NEUROSUR PS, V59, P472, DOI 10.1136/jnnp.59.5.472
   Choi KD, 2007, LARYNGOSCOPE, V117, P1307, DOI 10.1097/MLG.0b013e31805c08ac
   Cousins S, 2017, ANN CLIN TRANSL NEUR, V4, P340, DOI 10.1002/acn3.386
   Godemann F, 2005, J PSYCHIATR RES, V39, P529, DOI 10.1016/j.jpsychires.2004.12.006
   Godemann F, 2004, PSYCHOSOM MED, V66, P783, DOI 10.1097/01.psy.0000140004.06247.c9
   Goudakos JK, 2014, JAMA OTOLARYNGOL, V140, P434, DOI 10.1001/jamaoto.2014.48
   Hall CD, 2022, J NEUROL PHYS THER, V46, P118, DOI 10.1097/NPT.0000000000000382
   Herdman SJ, 2015, J VESTIBUL RES-EQUIL, V25, P185, DOI 10.3233/VES-150556
   Hoppes CW, 2018, NEUROIMAGE-CLIN, V20, P655, DOI 10.1016/j.nicl.2018.08.034
   Kim HA, 2008, NEUROLOGY, V70, P449, DOI 10.1212/01.wnl.0000297554.21221.a0
   McDonnell MN, 2015, COCHRANE DB SYST REV, V0, P0, DOI DOI 10.1002/14651858.CD005397.pub4
   Monzani D, 2001, J PSYCHOSOM RES, V50, P319, DOI 10.1016/S0022-3999(01)00208-2
   Nam GS, 2021, FRONT NEUROL, V12, P0, DOI 10.3389/fneur.2021.605040
   Nishino Lucia Kazuko, 2005, REV. BRAS. OTORRINOLARINGOL., V71, P440
   Passamonti L, 2018, J VESTIBUL RES-EQUIL, V28, P369, DOI 10.3233/VES-190653
   Patel M, 2016, OTOL NEUROTOL, V37, P179, DOI 10.1097/MAO.0000000000000949
   Popkirov Stoyan, 2018, PRACT NEUROL, V18, P5, DOI 10.1136/practneurol-2017-001809
   RACHMAN S, 1986, BEHAV RES THER, V24, P95, DOI 10.1016/0005-7967(86)90157-9
   Redon C, 2011, J CLIN PHARMACOL, V51, P538, DOI 10.1177/0091270010369241
   Riccelli R, 2017, HUM BRAIN MAPP, V38, P715, DOI 10.1002/hbm.23411
   Riska KM, 2020, EAR HEARING, V41, P1568, DOI 10.1097/AUD.0000000000000885
   Seemungal Barry M, 2018, PRACT NEUROL, V18, P3, DOI 10.1136/practneurol-2017-001817
   Sezier AEI, 2019, BMJ OPEN, V9, P0, DOI 10.1136/bmjopen-2018-024326
   Shepard NT, 2016, HAND CLINIC, V137, P119, DOI 10.1016/B978-0-444-63437-5.00009-1
   Sjögren J, 2019, OTOL NEUROTOL, V40, P372, DOI 10.1097/MAO.0000000000002106
   Sluch IM, 2017, NEURO-OPHTHALMOLOGY, V41, P315, DOI 10.1080/01658107.2017.1326944
   Staab JP, 2017, J VESTIBUL RES-EQUIL, V27, P191, DOI 10.3233/VES-170622
   Strupp M, 2022, J VESTIBUL RES-EQUIL, V32, P389, DOI 10.3233/VES-220201
   Strupp M, 2009, SEMIN NEUROL, V29, P509, DOI 10.1055/s-0029-1241040
   Sulway Shaleen, 2019, ADV OTORHINOLARYNGOL, V82, P164, DOI 10.1159/000490285
   Tamber AL, 2009, HEALTH QUAL LIFE OUT, V7, P0, DOI 10.1186/1477-7525-7-101
   Van Ombergen A, 2017, NEUROIMAGE-CLIN, V14, P538, DOI 10.1016/j.nicl.2017.02.020
   Wilhelmsen K, 2008, BMC EAR NOSE THROAT, V8, P0, DOI 10.1186/1472-6815-8-2
   ZIGMOND AS, 1983, ACTA PSYCHIAT SCAND, V67, P361, DOI 10.1111/j.1600-0447.1983.tb09716.x
NR 40
TC 1
Z9 2
U1 0
U2 6
PU FRONTIERS MEDIA SA
PI LAUSANNE
PA AVENUE DU TRIBUNAL FEDERAL 34, LAUSANNE, CH-1015, SWITZERLAND
SN 1664-2295
EI 
J9 FRONT NEUROL
JI Front. Neurol.
PD SEP 14
PY 2023
VL 14
IS 
BP 
EP 
DI 10.3389/fneur.2023.1243034
PG 9
WC Clinical Neurology; Neurosciences
SC Neurosciences & Neurology
GA S7GC3
UT WOS:001072806400001
PM 37780705
DA 2025-12-18
ER

PT J
AU Steensnaes, MH
   Knapstad, MK
   Goplen, FK
   Berge, JE
AF Steensnaes, Malin Herwander
   Knapstad, Mari Kalland
   Goplen, Frederik Kragerud
   Berge, Jan Erik
TI Persistent Postural-Perceptual Dizziness (PPPD) and quality of life: a cross-sectional study
SO EUROPEAN ARCHIVES OF OTO-RHINO-LARYNGOLOGY
LA English
DT Article
DE Dizziness; Quality of life; Anxiety; Depression; Questionnaire; Diagnosis; Persistent postural-perceptual dizziness; PPPD; Dizziness handicap inventory; DHI; RAND-12; Hospital anxiety and depression scale
ID hospital anxiety; rand-36
AB PurposeTo determine if Persistent Postural-Perceptual Dizziness (PPPD) is associated with increased burden of dizziness and quality of life. Secondly, if this association is present, to determine if it can be explained by differences in anxiety and/or depression between patients with PPPD and dizzy patients without PPPD.MethodsCross-sectional study performed in an outpatient otolaryngology clinic, including patients 18-67 years referred from primary care for suspected vestibular disease with chronic dizziness. Patients underwent clinical examination and completed the following questionnaires: Dizziness Handicap Inventory (DHI), RAND-12 Health Status Inventory and Hospital Anxiety and Depression Scale (HADS). Scores in DHI and RAND-12 were compared between patients diagnosed with PPPD and patients without PPPD.Results202 patients were included. 150 (74%) were women and 37 (18%) were diagnosed with PPPD. Patients in the PPPD group had increased burden of dizziness and reduced quality of life (QoL) as shown by a higher mean DHI score (49.2 vs. 30.8; p < 0.001) and reduced mean RAND-12 physical score (39.0 vs. 44.6; p = 0.004). After adjusting for age, gender and HADS, PPPD was associated with a 15.3 (p < 0.001) points increase in DHI score, and a 4.0 (p = 0.020) points decrease in RAND-12 physical score.ConclusionPatients with PPPD have a higher burden of dizziness and a lower physical health-related quality of life (HRQoL) compared to other dizzy patients. The difference was evident also after adjusting for anxiety and depression, illustrating how PPPD is a different entity than these common psychiatric conditions.
C1 [Steensnaes, Malin Herwander] Helse Fonna, Dept Child & Adolescent Psychiat, Haugesund, Norway.
   [Knapstad, Mari Kalland; Goplen, Frederik Kragerud; Berge, Jan Erik] Haukeland Hosp, Dept Otorhinolaryngol Head & Neck Surg, Bergen, Norway.
   [Goplen, Frederik Kragerud; Berge, Jan Erik] Univ Bergen, Dept Clin Med, Bergen, Norway.
   [Knapstad, Mari Kalland] Western Norway Univ Appl Sci, Dept Hlth & Functioning, Bergen, Norway.
C3 University of Bergen; Haukeland University Hospital; University of Bergen; Western Norway University of Applied Sciences
RP Berge, JE (corresponding author), Haukeland Hosp, Dept Otorhinolaryngol Head & Neck Surg, Bergen, Norway.; Berge, JE (corresponding author), Univ Bergen, Dept Clin Med, Bergen, Norway.
EM bjan@helse-bergen.no
FU University of Bergen
CR Ak AK, 2022, CLIN NEUROL NEUROSUR, V221, P0, DOI 10.1016/j.clineuro.2022.107409
   [Anonymous], 2021, INTERNATIONAL CLASSIFICATION OF DISEASES. _, V0, P0
   Ardiç FN, 2017, DISABIL REHABIL, V39, P2119, DOI 10.1080/09638288.2016.1219923
   Aspinen S, 2017, QUAL LIFE RES, V26, P665, DOI 10.1007/s11136-016-1485-1
   Axer H, 2020, BRAIN BEHAV, V10, P0, DOI 10.1002/brb3.1864
   Best C, 2009, J NEUROL, V256, P58, DOI 10.1007/s00415-009-0038-8
   Dalsbo TK, 2016, MALEEGENSKAPER VED DEN NORSKE VERSJONEN AV HOSPITAL ANXIETY AND DEPRESSION SCALE (HADS) MEASUREMENT PROPERTIES OF THE NORWEGIAN VERSION OF THE HOSPITAL ANXIETY AND DEPRESSION SCALE (HADS), V0, P0
   Dieterich M, 2016, HAND CLINIC, V139, P447, DOI 10.1016/B978-0-12-801772-2.00037-0
   Hays RD, 2001, ANN MED, V33, P350, DOI 10.3109/07853890109002089
   Hsu LC, 2005, ACTA OTO-LARYNGOL, V125, P55, DOI 10.1080/00016480410017512
   JACOBSON GP, 1990, ARCH OTOLARYNGOL, V116, P424
   Mendel B, 1999, CLIN OTOLARYNGOL, V24, P286, DOI 10.1046/j.1365-2273.1999.00261.x
   Bittar RSM, 2015, BRAZ J OTORHINOLAR, V81, P276, DOI 10.1016/j.bjorl.2014.08.012
   Neuhauser HK, 2016, HAND CLINIC, V137, P67, DOI 10.1016/B978-0-444-63437-5.00005-4
   Neuhauser HK, 2008, ARCH INTERN MED, V168, P2118, DOI 10.1001/archinte.168.19.2118
   Piker EG, 2015, AUDIOL NEURO-OTOL, V20, P394, DOI 10.1159/000438740
   Popkirov Stoyan, 2018, PRACT NEUROL, V18, P5, DOI 10.1136/practneurol-2017-001809
   Samsa G, 1999, PHARMACOECONOMICS, V15, P141, DOI 10.2165/00019053-199915020-00003
   Sezier AEI, 2019, BMJ OPEN, V9, P0, DOI 10.1136/bmjopen-2018-024326
   SNAITH RP, 1986, BRIT MED J, V292, P344, DOI 10.1136/bmj.292.6516.344
   Staab JP, 2017, J VESTIBUL RES-EQUIL, V27, P191, DOI 10.3233/VES-170622
   Staab JP, 2014, J PSYCHOSOM RES, V76, P80, DOI 10.1016/j.jpsychores.2013.11.008
   Staab Jeffrey P, 2012, CONTINUUM (MINNEAP MINN), V18, P1118, DOI 10.1212/01.CON.0000421622.56525.58
   Staab JP, 2003, LARYNGOSCOPE, V113, P1714, DOI 10.1097/00005537-200310000-00010
   Takano NA, 2010, BRAZ J OTORHINOLAR, V76, P769, DOI 10.1590/S1808-86942010000600016
   Tamber AL, 2009, HEALTH QUAL LIFE OUT, V7, P0, DOI 10.1186/1477-7525-7-101
   Teh CSL, 2022, J VESTIBUL RES-EQUIL, V32, P373, DOI 10.3233/VES-210087
   Zamyslowska-Szmytke E, 2021, INT J ENV RES PUB HE, V18, P0, DOI 10.3390/ijerph18052210
NR 28
TC 16
Z9 21
U1 1
U2 24
PU SPRINGER
PI NEW YORK
PA ONE NEW YORK PLAZA, SUITE 4600, NEW YORK, NY, UNITED STATES
SN 0937-4477
EI 1434-4726
J9 EUR ARCH OTO-RHINO-L
JI Eur. Arch. Oto-Rhino-Laryn.
PD DEC 15
PY 2023
VL 280
IS 12
BP 5285
EP 5292
DI 10.1007/s00405-023-08040-7
EA MAY 2023
PG 8
WC Otorhinolaryngology
SC Otorhinolaryngology
GA HB9J6
UT WOS:000999171200002
PM 37256345
DA 2025-12-18
ER

PT J
AU Lukacova, I
   Keshavarz, B
   Golding, JF
AF Lukacova, Ivana
   Keshavarz, Behrang
   Golding, John F.
TI Measuring the susceptibility to visually induced motion sickness and its relationship with vertigo, dizziness, migraine, syncope and personality traits
SO EXPERIMENTAL BRAIN RESEARCH
LA English
DT Article
DE VIMSSQ; MSSQ; Virtual Reality; Age; Sex; Survey; Vestibular; Persistent Postural-Perceptual Dizziness
ID postural-perceptual dizziness; diagnostic-criteria; consensus document; simulator sickness; sex-differences; nausea; classification; committee; gender; reflex
AB The widespread use of visual technologies such as Virtual Reality increases the risk of visually induced motion sickness (VIMS). Previously, the 6-item short version of the Visually Induced Motion Sickness Susceptibility Questionnaire (VIMSSQ short form) has been validated for predicting individual variation in VIMS. The aim of the current study was to investigate how the susceptibility to VIMS is correlated with other relevant factors in the general population. A total of 440 participants (201 M, 239F), mean age 33.6 (SD 14.8) years, completed an anonymous online survey of various questionnaires including the VIMSSQ, Motion Sickness Susceptibility Questionnaire (MSSQ), Vertigo in City questionnaire (VIC), Migraine (scale), Social & Work Impact of Dizziness (SWID), Syncope (faintness), and Personality ('Big Five' TIPI). The VIMSSQ correlated positively with the MSSQ (r = 0.50), VIC (r = 0.45), Migraine (r = 0.44), SWID (r = 0.28), and Syncope (r = 0.15). The most efficient Multiple Linear Regression model for the VIMSSQ included the predictors MSSQ, Migraine, VIC, and Age and explained 40% of the variance. Factor analysis of strongest correlates with VIMSSQ revealed a single factor loading with VIMSSQ, MSSQ, VIC, Migraine, SWID, and Syncope, suggesting a common latent variable of sensitivity. The set of predictors for the VIMSSQ in the general population has similarity with those often observed in patients with vestibular disorders. Based on these correlational results, we suggest the existence of continuum of underlying risk factors for sensitivity, from healthy population to patients with extreme visual vertigo and perhaps Persistent Postural-Perceptual Dizziness.
C1 [Lukacova, Ivana; Golding, John F.] Univ Westminster, Sch Social Sci, Psychol, London, England.
   [Keshavarz, Behrang] Univ Hlth Network, KITE Toronto Rehabil Inst, Toronto, ON, Canada.
   [Keshavarz, Behrang] Toronto Metropolitan Univ, Toronto, ON, Canada.
C3 University of Greenwich; University of Westminster; University of Toronto; University Health Network Toronto; Toronto Rehabilitation Institute; Toronto Metropolitan University
RP Golding, JF (corresponding author), Univ Westminster, Sch Social Sci, Psychol, London, England.
EM goldinj@westminster.ac.uk
CR Abouzari M, 2020, OTOL NEUROTOL, V41, P1116, DOI 10.1097/MAO.0000000000002705
   [Anonymous], 1900, V6, V0, PP1, DOI [10.1212/WNL.0000000000009373, DOI 10.1212/WNL.0000000000009373]
   Benson AJ, 2002, MED ASPECTS HARSH EN, V0, P1060
   Besnard S, 2021, AEROSP MED HUM PERF, V92, P720, DOI 10.3357/AMHP.5696.2021
   Bosser G, 2006, BRAIN RES BULL, V68, P217, DOI 10.1016/j.brainresbull.2005.05.031
   Bronstein AM, 2020, SEMIN NEUROL, V40, P116, DOI 10.1055/s-0040-1701653
   Bronstein AM, 2010, J NEUROL, V257, P183, DOI 10.1007/s00415-009-5287-z
   Brooks JO, 2010, ACCIDENT ANAL PREV, V42, P788, DOI 10.1016/j.aap.2009.04.013
   Cha YH, 2021, J VESTIBUL RES-EQUIL, V31, P327, DOI 10.3233/VES-200005
   Chang CH, 2021, EXP BRAIN RES, V239, P491, DOI 10.1007/s00221-020-05940-6
   CHEUNG BSK, 1990, AVIAT SPACE ENVIR MD, V61, P201
   CHEUNG BSK, 1991, AVIAT SPACE ENVIR MD, V62, P527
   Curry C, 2020, FRONT VIRTUAL REAL, V1, P0, DOI 10.3389/frvir.2020.581132
   Curry C, 2020, ERGONOMICS, V63, P1502, DOI 10.1080/00140139.2020.1808713
   DAmour S, 2017, EXP BRAIN RES, V235, P2811, DOI 10.1007/s00221-017-5009-1
   Dobie T, 2001, AVIAT SPACE ENVIR MD, V72, P13
   Drummond PD, 2005, HEADACHE, V45, P653, DOI 10.1111/j.1526-4610.2005.05132.x
   Flanagan MB, 2005, AVIAT SPACE ENVIR MD, V76, P642
   Golding JF, 2016, HAND CLINIC, V137, P371, DOI 10.1016/B978-0-444-63437-5.00027-3
   Golding JF, 2005, AVIAT SPACE ENVIR MD, V76, P970
   Golding JF, 2022, VEST RES M CTR VEST, V0, P0
   Golding JF, 2015, VERTIGO CITY, V0, P0
   Golding JF, 2017, 6 INT VIMS C 16 17 T, V0, P0
   Golding JF, 2006, PERS INDIV DIFFER, V41, P237, DOI 10.1016/j.paid.2006.01.012
   Golding JF, 2021, FRONT VIRTUAL REAL, V2, P0, DOI 10.3389/frvir.2021.576871
   Golding JF, 2017, ACTA OTO-LARYNGOL, V137, P495, DOI 10.1080/00016489.2016.1255775
   Gosling SD, 2003, J RES PERS, V37, P504, DOI 10.1016/S0092-6566(03)00046-1
   Grunfeld E, 1998, BRAIN RES BULL, V47, P433, DOI 10.1016/S0361-9230(98)00099-9
   Henriques IF, 2014, EUR J PEDIATR, V173, P1473, DOI 10.1007/s00431-014-2351-1
   Hromatka BS, 2015, HUM MOL GENET, V24, P2700, DOI 10.1093/hmg/ddv028
   Johnson WH, 1999, J VESTIBUL RES-EQUIL, V9, P83
   Jokerst MD, 1999, AVIAT SPACE ENVIR MD, V70, P962
   Kaplan J, 2017, AUTON NEUROSCI-BASIC, V202, P86, DOI 10.1016/j.autneu.2016.08.019
   Kennedy R S, 1968, ACTA OTOLARYNGOL, V66, P533, DOI 10.3109/00016486809126317
   Kennedy R S, 1995, SAFE JOURNAL, V25, P69
   Kennedy RS, 1993, INT J AVIAT PSYCHOL, V3, P203, DOI 10.1207/S15327108IJAP0303_3
   Keshavarz Behrang, 2019, PROCEEDINGS OF THE HUMAN FACTORS AND ERGONOMICS SOCIETY ANNUAL MEETING, V63, P2267, DOI 10.1177/1071181319631216
   Keshavarz B, 2018, TRANSPORT RES F-TRAF, V54, P47, DOI 10.1016/j.trf.2018.01.007
   Keshavarz B, 2014, HANDBOOK OF VIRTUAL ENVIRONMENTS: DESIGN, V0, P0
   Keshavarz B, 2022, CURR OPIN NEUROL, V35, P107, DOI 10.1097/WCO.0000000000001018
   Keshavarz B, 2023, HUM FACTORS, V65, P107, DOI 10.1177/00187208211008687
   Klosterhalfen Sibylle, 2006, GEND MED, V3, P236, DOI 10.1016/S1550-8579(06)80211-1
   Koslucher F, 2015, AEROSP MED HUM PERF, V86, P787, DOI 10.3357/AMHP.4243.2015
   Lackner JR, 2014, EXP BRAIN RES, V232, P2493, DOI 10.1007/s00221-014-4008-8
   Láinez MJ, 2010, BMC NEUROL, V10, P0, DOI 10.1186/1471-2377-10-39
   Lawson BD, 2021, STOTRHFMMSG323 NATO, V0, P0
   Lawson BD, 2015, HUM FACTORS ERGON, V0, P531
   LAWTHER A, 1986, ERGONOMICS, V29, P535, DOI 10.1080/00140138608968289
   LAWTHER A, 1988, AVIAT SPACE ENVIR MD, V59, P399
   Munafo J, 2017, EXP BRAIN RES, V235, P889, DOI 10.1007/s00221-016-4846-7
   Nigmatullina Y, 2015, CEREB CORTEX, V25, P554, DOI 10.1093/cercor/bht266
   Paillard AC, 2013, J VESTIBUL RES-EQUIL, V23, P203, DOI 10.3233/VES-130501
   Pavlou M, 2013, OXFORD TXB VERTIGO I, V0, PP179, DOI 10.1093/med/9780199608997.003.0017
   Peverall L, 2017, P 11 M BRIT SOC NEUR, V0, P0
   Powell G, 2020, NEUROLOGY, V94, PE1929, DOI 10.1212/WNL.0000000000009373
   Reason JT, 1975, INT J MAN MACH STUD, V0, P0
   Reavley CM, 2006, AVIAT SPACE ENVIR MD, V77, P1148
   Saredakis D, 2020, FRONT HUM NEUROSCI, V14, P0, DOI 10.3389/fnhum.2020.00096
   Siegel S, 1956, NON-PARAMETRIC STATISTICS FOR THE BEHAVIORAL SCIENCES, V0, P0
   Staab JP, 2017, J VESTIBUL RES-EQUIL, V27, P191, DOI 10.3233/VES-170622
   Stanney K, 2020, FRONT ROBOT AI, V7, P0, DOI 10.3389/frobt.2020.00004
   Stern RM, 2002, ACTA BIOL HUNG, V53, P589, DOI 10.1556/ABiol.53.2002.4.17
   STOFFREGEN TA, 1988, PSYCHOL REV, V95, P3, DOI 10.1037/0033-295X.95.1.3
   Tanguy S, 2008, EUR J APPL PHYSIOL, V104, P1031, DOI 10.1007/s00421-008-0859-7
   Turner M, 1999, ERGONOMICS, V42, P444, DOI 10.1080/001401399185586
   WOOD CD, 1968, AEROSPACE MED, V39, P1341
   Yagi C, 2019, OTOL NEUROTOL, V40, PE747, DOI 10.1097/MAO.0000000000002325
   Yates BJ, 2014, EXP BRAIN RES, V232, P2455, DOI 10.1007/s00221-014-3937-6
NR 69
TC 11
Z9 15
U1 1
U2 11
PU SPRINGER
PI NEW YORK
PA ONE NEW YORK PLAZA, SUITE 4600, NEW YORK, NY, UNITED STATES
SN 0014-4819
EI 1432-1106
J9 EXP BRAIN RES
JI Exp. Brain Res.
PD MAY 15
PY 2023
VL 241
IS 5
BP 1381
EP 1391
DI 10.1007/s00221-023-06603-y
EA APR 2023
PG 11
WC Neurosciences
SC Neurosciences & Neurology
GA E1IV6
UT WOS:000963529300001
PM 37017727
DA 2025-12-18
ER

PT J
AU Comolli, L
   Korda, A
   Zamaro, E
   Wagner, F
   Sauter, TC
   Caversaccio, MD
   Nikles, F
   Jung, S
   Mantokoudis, G
AF Comolli, Lukas
   Korda, Athanasia
   Zamaro, Ewa
   Wagner, Franca
   Sauter, Thomas C.
   Caversaccio, Marco D.
   Nikles, Florence
   Jung, Simon
   Mantokoudis, Georgios
TI Vestibular syndromes, diagnosis and diagnostic errors in patients with dizziness presenting to the emergency department: a cross-sectional study
SO BMJ OPEN
LA English
DT Article
DE Neurotology; OTOLARYNGOLOGY; Neurology; Stroke
ID video-oculography; vertigo; stroke
AB Objectives We aimed to determine the frequency of vestibular syndromes, diagnoses, diagnostic errors and resources used in patients with dizziness in the emergency department (ED). Design Retrospective cross-sectional study. Setting Tertiary referral hospital. Participants Adult patients presenting with dizziness. Primary and secondary outcome measures We collected clinical data from the initial ED report from July 2015 to August 2020 and compared them with the follow-up report if available. We calculated the prevalence of vestibular syndromes and stroke prevalence in patients with dizziness. Vestibular syndromes are differentiated in acute (AVS) (eg, stroke, vestibular neuritis), episodic (EVS) (eg, benign paroxysmal positional vertigo, transient ischaemic attack) and chronic (CVS) (eg, persistent postural-perceptual dizziness) vestibular syndrome. We reported the rate of diagnostic errors using the follow-up diagnosis as the reference standard. Results We included 1535 patients with dizziness. 19.7% (303) of the patients presented with AVS, 34.7% (533) with EVS, 4.6% (71) with CVS and 40.9% (628) with no or unclassifiable vestibular syndrome. The three most frequent diagnoses were stroke/minor stroke (10.1%, 155), benign paroxysmal positional vertigo (9.8%, 150) and vestibular neuritis (9.6%, 148). Among patients with AVS, 25.4% (77) had stroke. The cause of the dizziness remained unknown in 45.0% (692) and 18.0% received a false diagnosis. There was a follow-up in 662 cases (43.1%) and 58.2% with an initially unknown diagnoses received a final diagnosis. Overall, 69.9% of all 1535 patients with dizziness received neuroimaging (MRI 58.2%, CT 11.6%) in the ED. Conclusions One-fourth of patients with dizziness in the ED presented with AVS with a high prevalence (10%) of vestibular strokes. EVS was more frequent; however, the rate of undiagnosed patients with dizziness and the number of patients receiving neuroimaging were high. Almost half of them still remained without diagnosis and among those diagnosed were often misclassified. Many unclear cases of vertigo could be diagnostically clarified after a follow-up visit.
C1 [Comolli, Lukas; Korda, Athanasia; Zamaro, Ewa; Caversaccio, Marco D.; Nikles, Florence; Mantokoudis, Georgios] Univ Hosp Bern, Inselspital, Dept Otorhinolaryngol Head & Neck Surg, Bern, Switzerland.
   [Comolli, Lukas; Korda, Athanasia; Zamaro, Ewa; Wagner, Franca; Sauter, Thomas C.; Caversaccio, Marco D.; Nikles, Florence; Jung, Simon; Mantokoudis, Georgios] Univ Bern, Bern, Switzerland.
   [Wagner, Franca] Univ Hosp Bern, Dept Diagnost & Intervent Neuroradiol, Inselspital, Bern, Switzerland.
   [Sauter, Thomas C.] Univ Hosp Bern, Dept Emergency Med, Inselspital, Bern, Switzerland.
   [Jung, Simon] Univ Hosp Bern, Dept Neurol, Inselspital, Bern, Switzerland.
C3 University of Bern; University Hospital of Bern; University of Bern; University of Bern; University Hospital of Bern; University of Bern; University Hospital of Bern; University of Bern; University Hospital of Bern
RP Mantokoudis, G (corresponding author), Univ Hosp Bern, Inselspital, Dept Otorhinolaryngol Head & Neck Surg, Bern, Switzerland.; Mantokoudis, G (corresponding author), Univ Bern, Bern, Switzerland.
EM Georgios.Mantokoudis@insel.ch
FU Swiss National Science Foundation [320030_173081]; Swiss National Science Foundation (SNF) [320030_173081] Funding Source: Swiss National Science Foundation (SNF)
CR Aroor S, 2017, STROKE, V48, P479, DOI 10.1161/STROKEAHA.116.015169
   Bhattacharyya N, 2017, OTOLARYNG HEAD NECK, V156, PS1, DOI 10.1177/0194599816689667
   Bisdorff A, 2016, HAND CLINIC, V137, P83, DOI 10.1016/B978-0-444-63437-5.00006-6
   Bisdorff AR, 2015, NEUROL CLIN, V33, P541, DOI 10.1016/j.ncl.2015.04.010
   Carmona S, 2016, FRONT NEUROL, V7, P0, DOI 10.3389/fneur.2016.00125
   Comolli L, 2020, HNO, V68, P763, DOI 10.1007/s00106-020-00857-6
   Edlow JA, 2018, J EMERG MED, V54, P469, DOI 10.1016/j.jemermed.2017.12.024
   Edlow JA, 2016, J EMERG MED, V50, P617, DOI 10.1016/j.jemermed.2015.10.040
   Edlow JA, 2013, ACAD EMERG MED, V20, P1064, DOI 10.1111/acem.12234
   Fanciulli A, 2019, CLIN AUTON RES, V29, P363, DOI 10.1007/s10286-019-00619-7
   Goeldlin M, 2019, J NEUROL, V266, P3076, DOI 10.1007/s00415-019-09525-4
   Hautz SC, 2020, GMS J MED EDU, V37, P0, DOI 10.3205/zma001355
   Hautz WE, 2020, EMERG MED J, V37, P546, DOI 10.1136/emermed-2019-209022
   Hautz WE, 2019, SCAND J TRAUMA RESUS, V27, P0, DOI 10.1186/s13049-019-0629-z
   Hautz WE, 2018, MED EDUC, V52, P896, DOI 10.1111/medu.13602
   Kattah JC, 2009, STROKE, V40, P3504, DOI 10.1161/STROKEAHA.109.551234
   Kerber KA, 2008, ACAD EMERG MED, V15, P744, DOI 10.1111/j.1553-2712.2008.00189.x
   Kerber KA, 2006, STROKE, V37, P2484, DOI 10.1161/01.STR.0000240329.48263.0d
   Kerber KA, 2015, NEUROL CLIN, V33, P565, DOI 10.1016/j.ncl.2015.04.009
   Korda A, 2022, J NEUROL, V269, P1396, DOI 10.1007/s00415-021-10692-6
   Lempert T, 2012, J VESTIBUL RES-EQUIL, V22, P167, DOI 10.3233/VES-2012-0453
   Ljunggren M, 2018, EUR NEUROL, V79, P5, DOI 10.1159/000481982
   Lopez-Escamez JA, 2015, J VESTIBUL RES-EQUIL, V25, P1, DOI 10.3233/VES-150549
   Machner B, 2020, J NEUROL, V267, P126, DOI 10.1007/s00415-020-09909-x
   Mantokoudis G, 2022, CURR OPIN NEUROL, V35, P75, DOI 10.1097/WCO.0000000000001017
   Mantokoudis G, 2021, EUR J NEUROL, V28, P2971, DOI 10.1111/ene.14997
   Mantokoudis G, 2021, NEUROLOGY, V97, PE42, DOI 10.1212/WNL.0000000000012176
   Mantokoudis G, 2015, OTOL NEUROTOL, V36, P457, DOI 10.1097/MAO.0000000000000638
   Morrison M, 2022, J NEUROL, V269, P853, DOI 10.1007/s00415-021-10667-7
   Müller M, 2020, BMC EMERG MED, V20, P0, DOI 10.1186/s12873-020-00361-8
   Newman-Toker DE, 2008, MAYO CLIN PROC, V83, P765, DOI 10.4065/83.7.765
   Newman-Toker DE, 2007, MAYO CLIN PROC, V82, P1329, DOI 10.4065/82.11.1329
   Newman-Toker DE, 2014, DIAGNOSIS, V1, P43, DOI 10.1515/dx-2013-0027
   Newman-Toker DE, 2015, NEUROL CLIN, V33, P577, DOI 10.1016/j.ncl.2015.04.011
   Newman-Toker DE, 2013, ACAD EMERG MED, V20, P986, DOI 10.1111/acem.12223
   Newman-Toker DE, 2013, STROKE, V44, P1158, DOI 10.1161/STROKEAHA.111.000033
   Royl G, 2011, EUR NEUROL, V66, P256, DOI 10.1159/000331046
   Shaban A, 2020, J EMERG MED, V60, P485, DOI 10.1016/j.jemermed.2020.10.052
   Tarnutzer AA, 2011, CAN MED ASSOC J, V183, P1025, DOI 10.1503/cmaj.100174
   Tarnutzer AA, 2017, NEUROLOGY, V88, P1468, DOI 10.1212/WNL.0000000000003814
   Tehrani ASS, 2014, NEUROLOGY, V83, P169, DOI 10.1212/WNL.0000000000000573
   Volgger V, 2017, HNO, V65, P149, DOI 10.1007/s00106-016-0315-7
   von Brevern M, 2015, J VESTIBUL RES-EQUIL, V25, P105, DOI 10.3233/VES-150553
   Zwergal A, 2017, NERVENARZT, V88, P587, DOI 10.1007/s00115-017-0342-y
NR 45
TC 21
Z9 28
U1 0
U2 6
PU BMJ PUBLISHING GROUP
PI LONDON
PA BRITISH MED ASSOC HOUSE, TAVISTOCK SQUARE, LONDON WC1H 9JR, ENGLAND
SN 2044-6055
EI 
J9 BMJ OPEN
JI BMJ Open
PD FEB 15
PY 2023
VL 13
IS 3
BP 
EP 
DI 10.1136/bmjopen-2022-064057
PG 9
WC Medicine, General & Internal
SC General & Internal Medicine
GA G8ZO7
UT WOS:000991974800019
PM 36963793
DA 2025-12-18
ER

PT J
AU Casani, AP
   Ducci, N
   Lazzerini, F
   Vernassa, N
   Bruschini, L
AF Casani, Augusto Pietro
   Ducci, Nicola
   Lazzerini, Francesco
   Vernassa, Nicola
   Bruschini, Luca
TI Preceding Benign Paroxysmal Positional Vertigo as a Trigger for Persistent Postural-Perceptual Dizziness: Which Clinical Predictors?
SO AUDIOLOGY RESEARCH
LA English
DT Article
DE persistent postural-perceptual dizziness; vertigo; benign paroxysmal positional vertigo; precipitant conditions; older patients; vestibular migraine; recurrences; risk factors
ID quality-of-life; residual dizziness; diagnostic-criteria; consensus-document; impact; classification; epidemiology; committee; features
AB Objective: Persistent postural-perceptual dizziness (PPPD) is a syndrome described as secondary, when it is the consequence of an organic disorder (s-PPPD), or primary, when no somatic triggers can be identified. We evaluated a group of patients diagnosed as s-PPPD, with Benign Positional Paroxysmal Vertigo (BPPV) as the main somatic trigger, with the aim of identifying the predictive clinical elements of evolution towards PPPD. Study Design: Retrospective case review. Setting: Tertiary referral center. Patients: We evaluated 126 patients diagnosed with PPPD; 54 patients were classified as p-PPPD (43%) and 72 as s-PPPD (57%). Of these, 51 patients had BPPV as a somatic trigger of PPPD, and in this group, we evaluated the prevalence of some clinical features (age, sex, latency between the onset of BPPV and the final diagnosis, recurrence of BPPV and the presence of migraine headache) for comparison with a group of patients who suffered from BPPV without an evolution towards PPPD (control group). Results: In the group with PPPD secondary to BPPV, we found a significantly higher mean age and a longer latency between the onset of BPPV and the final diagnosis compared to the control group. No difference between the two groups was found regarding sex, recurrence rate and the presence of migraine headache. Conclusions: The parameters most involved as potential precipitants of PPPD after BPPV were the age of the patients and a long latency between the onset of BPPV and the final diagnosis; the mean age of the subjects who developed PPPD following BPPV was significantly higher. These findings lead us to emphasize the importance of the early identification and treatment of BPPV, especially in older patients.
C1 [Casani, Augusto Pietro; Ducci, Nicola; Lazzerini, Francesco; Vernassa, Nicola; Bruschini, Luca] Pisa Univ Hosp, Dept Surg & Med Pathol, ENT Sect, I-56122 Pisa, Italy.
C3 University of Pisa; Azienda Ospedaliero Universitaria Pisana
RP Casani, AP (corresponding author), Pisa Univ Hosp, Dept Surg & Med Pathol, ENT Sect, I-56122 Pisa, Italy.
EM augusto.casani@unipi.it; n.ducci@yahoo.it; francilazzerini@gmail.com; n.vernassa@ao-pisa.toscana.it; l.bruschini@gmail.com
CR Balatsouras DG, 2018, CLIN INTERV AGING, V13, P2251, DOI 10.2147/CIA.S144134
   Best C, 2009, J NEUROL, V256, P58, DOI 10.1007/s00415-009-0038-8
   Bhattacharyya N, 2017, OTOLARYNG HEAD NECK, V156, PS1, DOI 10.1177/0194599816689667
   Brandt T, 2015, J NEUROL, V262, P1977, DOI 10.1007/s00415-015-7826-0
   Bronstein AM, 2010, J NEUROL, V257, P183, DOI 10.1007/s00415-009-5287-z
   Bruss D, 2021, OTOL NEUROTOL, V42, P461, DOI 10.1097/MAO.0000000000002976
   Casani AP, 2021, DRUG AGING, V38, P655, DOI 10.1007/s40266-021-00877-z
   Cousins S, 2014, PLOS ONE, V9, P0, DOI 10.1371/journal.pone.0105426
   Dieterich M, 2016, HAND CLINIC, V139, P447, DOI 10.1016/B978-0-12-801772-2.00037-0
   Faralli M, 2016, EUR ARCH OTO-RHINO-L, V273, P3157, DOI 10.1007/s00405-016-3947-z
   Gambacorta V, 2022, AUDIOL RES, V12, P589, DOI 10.3390/audiolres12060058
   Gámiz MJ, 2004, GERONTOLOGY, V50, P82, DOI 10.1159/000075558
   Habs M, 2020, J NEUROL, V267, P212, DOI 10.1007/s00415-020-10150-9
   Huppert D, 1995, J AUDIOL MED, V4, P97
   Jumani K, 2017, ANN OTO RHINOL LARYN, V126, P602, DOI 10.1177/0003489417718847
   Kabaya K, 2022, LARYNGOSCOPE INVEST, V7, P499, DOI 10.1002/lio2.735
   Kammerlind ASC, 2005, ACTA OTO-LARYNGOL, V125, P946, DOI 10.1080/00016480510043477
   Kim JS, 2014, NEW ENGL J MED, V370, P1138, DOI 10.1056/NEJMcp1309481
   Lempert T, 2012, J VESTIBUL RES-EQUIL, V22, P167, DOI 10.3233/VES-2012-0453
   Lopez-Escamez JA, 2003, OTOL NEUROTOL, V24, P637, DOI 10.1097/00129492-200307000-00018
   Martellucci S, 2016, OTOLARYNG HEAD NECK, V154, P693, DOI 10.1177/0194599815627624
   Molnár A, 2022, EUR ARCH OTO-RHINO-L, V279, P5173, DOI 10.1007/s00405-022-07366-y
   Murofushi T, 2022, FRONT NEUROL, V13, P0, DOI 10.3389/fneur.2022.872892
   Nahm H, 2019, OTOL NEUROTOL, V40, P1359, DOI 10.1097/MAO.0000000000002385
   Neuhauser HK, 2016, HAND CLINIC, V137, P67, DOI 10.1016/B978-0-444-63437-5.00005-4
   Nuti D, 2020, SEMIN NEUROL, V40, P49, DOI 10.1055/s-0039-3402733
   Olesen J, 2018, CEPHALALGIA, V38, P1, DOI 10.1177/0333102417738202
   Parham K, 2016, J AM GERIATR SOC, V64, P378, DOI 10.1111/jgs.13926
   Piker EG, 2014, OTOL NEUROTOL, V35, P873, DOI 10.1097/MAO.0000000000000391
   Popkirov Stoyan, 2018, PRACT NEUROL, V18, P5, DOI 10.1136/practneurol-2017-001809
   Powell G, 2020, NEUROLOGY, V94, PE1929, DOI 10.1212/WNL.0000000000009373
   Seok JI, 2008, J CLIN NEUROL, V4, P107, DOI 10.3988/jcn.2008.4.3.107
   Staab JP, 2020, SEMIN NEUROL, V40, P130, DOI 10.1055/s-0039-3402736
   Staab JP, 2017, J VESTIBUL RES-EQUIL, V27, P191, DOI 10.3233/VES-170622
   Steensnaes MH, 2023, EUR ARCH OTO-RHINO-L, V280, P5285, DOI 10.1007/s00405-023-08040-7
   Strupp M, 2022, J VESTIBUL RES-EQUIL, V32, P389, DOI 10.3233/VES-220201
   Teggi R, 2013, ORL J OTO-RHINO-LARY, V75, P74, DOI 10.1159/000350255
   Toshishige Y, 2020, ACTA OTO-LARYNGOL, V140, P827, DOI 10.1080/00016489.2020.1772994
   Trinidade A, 2023, J NEUROL NEUROSUR PS, V94, P904, DOI 10.1136/jnnp-2022-330196
   Tropiano P, 2021, ACTA OTORHINOLARYNGO, V41, P263, DOI 10.14639/0392-100X-N1017
   von Brevern M, 2007, J NEUROL NEUROSUR PS, V78, P710, DOI 10.1136/jnnp.2006.100420
   von Brevern M, 2015, J VESTIBUL RES-EQUIL, V25, P105, DOI 10.3233/VES-150553
   Waterston J, 2021, FRONT NEUROL, V12, P0, DOI 10.3389/fneur.2021.795516
   World Health Organization, 2022, ICD-11:INTERNATIONAL CLASSIFICATION OF DISEASES, V0, P0
   Yao K, 2023, J NEUROL, V270, P769, DOI 10.1007/s00415-022-11443-x
NR 45
TC 2
Z9 3
U1 0
U2 3
PU MDPI
PI BASEL
PA ST ALBAN-ANLAGE 66, CH-4052 BASEL, SWITZERLAND
SN 2039-4330
EI 2039-4349
J9 AUDIOL RES
JI Audiol. Res.
PD DEC 15
PY 2023
VL 13
IS 6
BP 942
EP 951
DI 10.3390/audiolres13060082
PG 10
WC Audiology & Speech-Language Pathology
SC Audiology & Speech-Language Pathology
GA DF9I9
UT WOS:001130728300001
PM 38131807
DA 2025-12-18
ER

PT J
AU Webster, KE
   Kamo, T
   Smith, L
   Harrington-Benton, NA
   Judd, O
   Kaski, D
   Maarsingh, OR
   MacKeith, S
   Ray, J
   Van Vugt, VA
   Burton, MJ
AF Webster, Katie E.
   Kamo, Tomohiko
   Smith, Laura
   Harrington-Benton, Natasha A.
   Judd, Owen
   Kaski, Diego
   Maarsingh, Otto R.
   MacKeith, Samuel
   Ray, Jaydip
   Van Vugt, Vincent A.
   Burton, Martin J.
TI Non-pharmacological interventions for persistent postural-perceptual dizziness (PPPD)
SO COCHRANE DATABASE OF SYSTEMATIC REVIEWS
LA English
DT Review
ID vestibular rehabilitation; handicap inventory; older-people; short-form; therapy; trial
AB Background Persistent postural-perceptual dizziness (PPPD) is a chronic balance disorder, which is characterised by subjective unsteadiness or dizziness that is worse on standing and with visual stimulation. The condition was only recently defined and therefore the prevalence is currently unknown. However, it is likely to include a considerable number of people with chronic balance problems. The symptoms can be debilitating and have a profound impact on quality of life. At present, little is known about the optimal way to treat this condition. A variety of medications may be used, as well as other treatments, such as vestibular rehabilitation. Objectives To assess the benefits and harms of non-pharmacological interventions for persistent postural-perceptual dizziness (PPPD). Search methods The Cochrane ENT Information Specialist searched the Cochrane ENT Register; Central Register of Controlled Trials (CENTRAL); Ovid MEDLINE; Ovid Embase; Web of Science; ClinicalTrials.gov; ICTRP and additional sources for published and unpublished trials. The date of the search was 21 November 2022. Selection criteria We included randomised controlled trials (RCTs) and quasi-RCTs in adults with PPPD, which compared any non-pharmacological intervention with either placebo or no treatment. We excluded studies that did not use the Barany Society criteria to diagnose PPPD, and studies that followed up participants for less than three months. Data collection and analysis We used standard Cochrane methods. Our primary outcomes were: 1) improvement in vestibular symptoms (assessed as a dichotomous outcome - improved or not improved), 2) change in vestibular symptoms (assessed as a continuous outcome, with a score on a numerical scale) and 3) serious adverse events. Our secondary outcomes were: 4) disease-specific health-related quality of life, 5) generic health-related quality of life and 6) other adverse effects. We considered outcomes reported at three time points: 3 to < 6 months, 6 to O 12 months >= and > 12 months. We planned to use GRADE to assess the certainty of evidence for each outcome. Main results Few randomised controlled trials have been conducted to assess the efficacy of different treatments for PPPD compared to no treatment (or placebo). Of the few studies we identified, only one followed up participants for at least three months, therefore most were not eligible for inclusion in this review. We identified one study from South Korea that compared the use of transcranial direct current stimulation to a sham procedure in 24 people with PPPD. This is a technique that involves electrical stimulation of the brain with a weak current, through electrodes that are placed onto the scalp. This study provided some information on the occurrence of adverse effects, and also on disease-specific quality of life at three months of follow-up. The other outcomes of interest in this review were not assessed. As this is a single, small study we cannot draw any meaningful conclusions from the numeric results. Authors' conclusions Further work is necessary to determine whether any non-pharmacological interventions may be effective for the treatment of PPPD and to assess whether they are associated with any potential harms. As this is a chronic disease, future trials should follow up participants for a sufficient period of time to assess whether there is a persisting impact on the severity of the disease, rather than only observing short-term effects.
C1 [Webster, Katie E.] Univ Oxford, Nuffield Dept Surg Sci, Cochrane ENT, Oxford, England.
   [Kamo, Tomohiko] Gunma Paz Univ, Fac Rehabil, Dept Phys Therapy, Gunma, Japan.
   [Smith, Laura] Univ Kent, Sch Psychol, Canterbury, Kent, England.
   [Harrington-Benton, Natasha A.] Menieres Soc, Dorking, Surrey, England.
   [Judd, Owen] Univ Hosp Derby & Burton NHS Fdn Trust, ENT Dept, Derby, England.
   [Kaski, Diego] Natl Hosp Neurol & Neurosurg, London, England.
   [Maarsingh, Otto R.; Van Vugt, Vincent A.] Vrije Univ Amsterdam, Amsterdam Publ Hlth Res Inst, Dept Gen Practice, Amsterdam UMC, Amsterdam, Netherlands.
   [MacKeith, Samuel] Oxford Univ Hosp NHS Fdn Trust, ENT Dept, Oxford, England.
   [Ray, Jaydip] Univ Sheffield, Sheffield, S Yorkshire, England.
   [Burton, Martin J.] UK Cochrane Ctr, Oxford, England.
C3 University of Oxford; University of Kent; University of London; University College London; UCL Medical School; University College London Hospitals NHS Foundation Trust; National Hospital for Neurology & Neurosurgery; University of Amsterdam; Vrije Universiteit Amsterdam; Oxford University Hospitals NHS Foundation Trust; University of Sheffield; Cochrane Centre
RP Webster, KE (corresponding author), Univ Oxford, Nuffield Dept Surg Sci, Cochrane ENT, Oxford, England.
EM katie.webster@nds.ox.ac.uk
FU Infrastructure funding for Cochrane ENT [NIHR132217]; National Institute for Health Research, UK; Cochrane ENT; National Institute for Health Research (NIHR) Evidence Synthesis Programme [NIHR132217]
CR Aratani MC, 2020, BRAZ J PHYS THER, V24, P550, DOI 10.1016/j.bjpt.2019.12.003
   Ardiç FN, 2021, J VESTIBUL RES-EQUIL, V31, P181, DOI 10.3233/VES-190753
   Axer H, 2020, BRAIN BEHAV, V10, P0, DOI 10.1002/brb3.1864
   Basta D, 2011, HNO, V59, P1005, DOI 10.1007/s00106-011-2346-4
   Basta D, 2017, INT J REHABIL RES, V40, P333, DOI 10.1097/MRR.0000000000000245
   Carlisle JB, 2017, ANAESTHESIA, V72, P944, DOI 10.1111/anae.13938
   Choi SY, 2021, SCI REP-UK, V11, P0, DOI 10.1038/s41598-021-93940-z
   Dal BT, 2021, ARCH PHYS MED REHAB, V102, P1300, DOI 10.1016/j.apmr.2020.12.022
   Edelman S, 2012, AM J OTOLARYNG, V33, P395, DOI 10.1016/j.amjoto.2011.10.009
   Egger M, 1997, BMJ-BRIT MED J, V315, P629, DOI 10.1136/bmj.315.7109.629
   Eldoen G, 2021, BRAIN BEHAV, V11, P0, DOI 10.1002/brb3.2346
   Eren OE, 2018, J NEUROL, V265, P63, DOI 10.1007/s00415-018-8894-8
   Geraghty AWA, 2017, ANN FAM MED, V15, P209, DOI 10.1370/afm.2070
   Geraghty AWA, 2014, BMJ OPEN, V4, P0, DOI 10.1136/bmjopen-2014-005871
   Gordon CR, 2018, ACTA NEUROL SCAND, V138, P344, DOI 10.1111/ane.12968
   Herdman D, 2022, J NEUROL, V269, P4753, DOI 10.1007/s00415-022-11107-w
   Herdman D, 2021, PILOT FEASIBILITY ST, V7, P0, DOI 10.1186/s40814-021-00896-y
   Herdman M, 2011, QUAL LIFE RES, V20, P1727, DOI 10.1007/s11136-011-9903-x
   Higgins JPT, 1900, DOI 10.1002/9781119536604, V0, P0
   Im JJ, 2022, FRONT NEUROL, V13, P0, DOI 10.3389/fneur.2022.868976
   JACOBSON GP, 1990, ARCH OTOLARYNGOL, V116, P424
   Jacobson GP, 1998, AM J OTOL, V19, P804
   Koganemaru S, 2017, BRAIN STIMUL, V10, P576, DOI 10.1016/j.brs.2017.02.005
   Kristiansen L, 2019, TRIALS, V20, P0, DOI 10.1186/s13063-019-3660-5
   Kundakci Burak, 2018, F1000RES, V7, P276, DOI 10.12688/f1000research.14089.1
   Lilios A, 2021, OTOL NEUROTOL, V42, PE1422, DOI 10.1097/MAO.0000000000003354
   Limburg K, 2021, J CLIN MED, V10, P0, DOI 10.3390/jcm10102215
   Macdonald G, 2012, COCHRANE DB SYST REV, V0, P0, DOI DOI 10.1002/14651858.CD001930.pub3
   Manso A, 2016, BRAZ J OTORHINOLAR, V82, P232, DOI 10.1016/j.bjorl.2015.05.019
   Menant JC, 2018, PLOS MED, V15, P0, DOI 10.1371/journal.pmed.1002620
   Menant JC, 2017, BMC GERIATR, V17, P0, DOI 10.1186/s12877-017-0450-3
   Nada EH, 2019, ANN OTO RHINOL LARYN, V128, P323, DOI 10.1177/0003489418823017
   Nordic Cochrane Centre, 2020, REVIEW MANAGER WEB (REVMAN WEB) VERSION (5.4), V0, P0
   Pavlou M, 2013, NEUROREHAB NEURAL RE, V27, P208, DOI 10.1177/1545968312461715
   Ricci NA, 2015, CONTEMP CLIN TRIALS, V40, P26, DOI 10.1016/j.cct.2014.11.002
   Ricci NA, 2016, AM J PHYS MED REHAB, V95, P256, DOI 10.1097/PHM.0000000000000370
   Ricci NA, 2012, TRIALS, V13, P0, DOI 10.1186/1745-6215-13-246
   Rinaudo CN, 2021, J NEUROL PHYS THER, V45, P246, DOI 10.1097/NPT.0000000000000369
   Rinaudo CN, 2021, J NEUROL PHYS THER, V45, P87, DOI 10.1097/NPT.0000000000000348
   Sezier AEI, 2019, BMJ OPEN, V9, P0, DOI 10.1136/bmjopen-2018-024326
   Shin S, 2017, EVID-BASED COMPL ALT, V2017, P0, DOI 10.1155/2017/4363716
   Shiozaki T, 2021, FRONT NEUROL, V12, P0, DOI 10.3389/fneur.2021.656157
   Smaerup M, 2016, REHABIL RES PRACT, V2016, P0, DOI 10.1155/2016/7026317
   Staab JP, 2020, SEMIN NEUROL, V40, P130, DOI 10.1055/s-0039-3402736
   Staab JP, 2017, J VESTIBUL RES-EQUIL, V27, P191, DOI 10.3233/VES-170622
   Tamber AL, 2009, HEALTH QUAL LIFE OUT, V7, P0, DOI 10.1186/1477-7525-7-101
   Teh CSL, 2023, ANN OTO RHINOL LARYN, V132, P566, DOI 10.1177/00034894221111408
   Tesio L, 1999, AM J PHYS MED REHAB, V78, P233, DOI 10.1097/00002060-199905000-00009
   van Vugt VA, 2020, BMJ OPEN, V10, P0, DOI 10.1136/bmjopen-2019-035583
   van Vugt VA, 2019, BMJ-BRIT MED J, V367, P0, DOI 10.1136/bmj.l5922
   van Vugt VA, 2017, BMJ OPEN, V7, P0, DOI 10.1136/bmjopen-2016-015479
   Viziano A, 2019, CLIN REHABIL, V33, P24, DOI 10.1177/0269215518788598
   WARE JE, 1992, MED CARE, V30, P473, DOI 10.1097/00005650-199206000-00002
   Webster KE, 2022, COCHRANE DATABASE OF SYSTEMATIC REVIEWS, V0, P0, DOI DOI 10.1002/14651858.CD015188
   WILLIAMS A, 1990, HEALTH POLICY, V16, P199
   Wu PX, 2021, BMJ OPEN, V11, P0, DOI 10.1136/bmjopen-2020-042637
   Xue Zhe, 2013, TRIALS, V14, P429, DOI 10.1186/1745-6215-14-429
   Yardley L, 2012, BMJ-BRIT MED J, V344, P0, DOI 10.1136/bmj.e2237
   Yu YC, 2018, BIOMED RES INT, V2018, P0, DOI 10.1155/2018/8518631
   Zeng LN, 2021, J CLIN EPIDEMIOL, V137, P163, DOI 10.1016/j.jclinepi.2021.03.026
   Zhao Yiwen, 2022, LIN CHUANG ER BI YAN HOU TOU JING WAI KE ZA ZHI, V36, P781, DOI 10.13201/j.issn.2096-7993.2022.10.011
NR 65
TC 20
Z9 27
U1 2
U2 6
PU WILEY
PI HOBOKEN
PA 111 RIVER ST, HOBOKEN 07030-5774, NJ USA
SN 1469-493X
EI 1361-6137
J9 COCHRANE DB SYST REV
JI Cochrane Database Syst Rev.
PD JUN 15
PY 2023
VL 0
IS 3
BP 
EP 
DI 10.1002/14651858.CD015333.pub2
PG 41
WC Medicine, General & Internal
SC General & Internal Medicine
GA KU3F1
UT WOS:001182431700012
PM 36912784
DA 2025-12-18
ER

PT J
AU Chen, TAJ
   Parenteau, ML
   Marchand, K
   Zhang, HZ
   Dannenbaum, E
   Lamontagne, A
   Fung, J
AF Chen, Tsun-Ai Jasper
   Parenteau, Marie-Li Dion
   Marchand, Kirby
   Zhang, Hong Zhi
   Dannenbaum, Elizabeth
   Lamontagne, Anouk
   Fung, Joyce
TI A Pilot Study to Assess Visual Vertigo in People with Persistent Postural-Perceptual Dizziness with a New Computer-Based Tool
SO JOURNAL OF CLINICAL MEDICINE
LA English
DT Article
DE dizziness; vestibular; visual vertigo; persistent postural-perceptual dizziness; assessment
ID balance; individuals; usability; stroke
AB Background: Visual vertigo (VV) is a common symptom in people with persistent postural-perceptual dizziness (PPPD). Few subjective scales are validated for assessing the intensity of VV, yet these scales are limited by recall bias, as they require individuals to rate their symptoms from memory. The computer-Visual Vertigo Analogue Scale (c-VVAS) was developed by adapting five scenarios from the original paper-VVAS (p-VVAS) into 30 s video clips. The aim of this pilot study was to develop and test a computerized video-based tool for the assessment of visual vertigo in people with PPPD. Methods: PPPD participants (n = 8) and age- and sex-matched controls (n = 8) completed the traditional p-VVAS and the c-VVAS. A questionnaire about their experiences using the c-VVAS was completed by all participants. Results: There was a significant difference between the c-VVAS scores from the PPPD and the control group (Mann-Whitney, p < 0.05). The correlation between the total c-VVAS scores and the total c-VVAS scores was not significant (r = 0.668, p = 0.07). The study showed a high acceptance rate of the c-VVAS by participants (mean = 91.74%). Conclusion: This pilot study found that the c-VVAS can distinguish PPPD subjects from healthy controls and that it was well-received by all participants.
C1 [Chen, Tsun-Ai Jasper; Parenteau, Marie-Li Dion; Marchand, Kirby; Zhang, Hong Zhi] McGill Univ, Sch Phys & Occupat Therapy, 3654 Prom Sir William Osler, Montreal, PQ H3G 1Y5, Canada.
   [Dannenbaum, Elizabeth; Lamontagne, Anouk; Fung, Joyce] Jewish Rehabil Hosp, Site Ctr Integre Sante & Serv Sociaux Laval CISSS, Res Site Ctr Rech Interdisciplinaire Readaptat Mon, Laval, PQ H7V 1R2, Canada.
C3 McGill University
RP Dannenbaum, E (corresponding author), Jewish Rehabil Hosp, Site Ctr Integre Sante & Serv Sociaux Laval CISSS, Res Site Ctr Rech Interdisciplinaire Readaptat Mon, Laval, PQ H7V 1R2, Canada.
EM edannenbaum_hjr@ssss.gouv.qc.ca
CR Akoglu H, 2018, TURK J EMERG MED, V18, P91, DOI 10.1016/j.tjem.2018.08.001
   An CM, 2018, J SPINAL CORD MED, V41, P223, DOI 10.1080/10790268.2017.1369217
   Babu S, 2019, DIAGNOSIS AND TREATMENT OF VESTIBULAR DISORDERS, V0, P0, DOI DOI 10.1007/978-3-319-97858-1
   Bevilacqua R, 2019, J CLIN MED, V8, P0, DOI 10.3390/jcm8111882
   Bronstein AM, 2004, J NEUROL, V251, P381, DOI 10.1007/s00415-004-0410-7
   Dannenbaum E, 2019, J NEUROL PHYS THER, V43, P117, DOI 10.1097/NPT.0000000000000261
   Dannenbaum E, 2011, J VESTIBUL RES-EQUIL, V21, P153, DOI 10.3233/VES-2011-0412
   DAVIS FD, 1989, MIS QUART, V13, P319, DOI 10.2307/249008
   Held JP, 2018, EUR J PHYS REHAB MED, V54, P545, DOI 10.23736/S1973-9087.17.04802-X
   Jacob RG, 2004, CLIN DISORDERS BALAN, V0, P245
   JACOB RG, 1993, J PSYCHOPATHOL BEHAV, V15, P299, DOI 10.1007/BF00965035
   JACOBSON GP, 1990, ARCH OTOLARYNGOL, V116, P424
   Larsson P, 2002, VIRTUAL, V0, P0
   Lloréns R, 2015, ARCH PHYS MED REHAB, V96, P418, DOI 10.1016/j.apmr.2014.10.019
   Ng AKT, 2020, DISPLAYS, V61, P0, DOI 10.1016/j.displa.2019.08.004
   Popkirov Stoyan, 2018, PRACT NEUROL, V18, P5, DOI 10.1136/practneurol-2017-001809
   Powell G, 2020, J NEUROL, V267, P2260, DOI 10.1007/s00415-020-09817-0
   Sezier AEI, 2019, BMJ OPEN, V9, P0, DOI 10.1136/bmjopen-2018-024326
   Shahnaz S, 2012, EUR J EXP BIOL, V2, P0
   Staab JP, 2017, J VESTIBUL RES-EQUIL, V27, P191, DOI 10.3233/VES-170622
   Syed-Abdul S, 2019, BMC GERIATR, V19, P0, DOI 10.1186/s12877-019-1218-8
   Weech S, 2019, FRONT PSYCHOL, V10, P0, DOI 10.3389/fpsyg.2019.00158
   Yagi C, 2019, OTOL NEUROTOL, V40, PE747, DOI 10.1097/MAO.0000000000002325
   Zur O, 2015, DISABIL REHABIL, V37, P2197, DOI 10.3109/09638288.2014.1002577
NR 24
TC 2
Z9 2
U1 0
U2 4
PU MDPI
PI BASEL
PA ST ALBAN-ANLAGE 66, CH-4052 BASEL, SWITZERLAND
SN 
EI 2077-0383
J9 J CLIN MED
JI J. Clin. Med.
PD MAR 15
PY 2023
VL 12
IS 5
BP 
EP 
DI 10.3390/jcm12051766
PG 11
WC Medicine, General & Internal
SC General & Internal Medicine
GA 9U4WI
UT WOS:000947712700001
PM 36902553
DA 2025-12-18
ER

PT J
AU Kobel, MJ
   Wagner, AR
   Merfeld, DM
AF Kobel, Megan J.
   Wagner, Andrew R.
   Merfeld, Daniel M.
TI Recurrence quantification analysis of postural sway in patients with persistent postural perceptual dizziness
SO FRONTIERS IN REHABILITATION SCIENCES
LA English
DT Article
DE persistent postural perceptual dizziness; recurrent quantification analysis; postural balance; vestibular; postural control
ID quiet stance; time-series; balance; pressure; vertigo; posturography; variability; reliability; attention; dimension
AB BackgroundPersistent postural perceptual dizziness (PPPD) is a common cause of chronic dizziness and imbalance. Emerging evidence suggests that changes in quantitative measures of postural control may help identify individuals with PPPD, however, traditional linear metrics of sway have yielded inconsistent results. Methodologies to examine the temporal structure of sway, including recurrent quantification analysis (RQA), have identified unique changes in dynamic structure of postural control in other patient populations. This study aimed to determine if adults with PPPD exhibit changes in the dynamic structure of sway and whether this change is modulated on the basis of available sensory cues. MethodsTwelve adults diagnosed with PPPD and twelve age-matched controls, completed a standard battery of quiet stance balance tasks that involved the manipulation of visual and/or proprioceptive feedback. For each group, the regularity and complexity of the CoP signal was assessed using RQA and the magnitude and variability of the CoP signal was quantified using traditional linear measures. ResultsAn overall effect of participant group (i.e., healthy controls vs. PPPD) was seen for non-linear measures of temporal complexity quantified using RQA. Changes in determinism (i.e., regularity) were also modulated on the basis of availability of sensory cues in patients with PPPD. No between-group difference was identified for linear measures assessing amount and variability of sway. ConclusionsParticipants with PPPD on average exhibited sway that was similar in magnitude to, but significantly more repeatable and less complex than, healthy controls. These data show that non-linear measures provide unique information regarding the effect of PPPD on postural control, and as a result, may serve as potential rehabilitation outcome measures.
C1 [Kobel, Megan J.; Wagner, Andrew R.; Merfeld, Daniel M.] Ohio State Univ, Wexner Med Ctr, Dept Otolaryngol Head & Neck Surg, Columbus, OH 43210 USA.
   [Wagner, Andrew R.; Merfeld, Daniel M.] Ohio State Univ, Dept Hlth & Rehabil Sci, Columbus, OH USA.
   [Merfeld, Daniel M.] Ohio State Univ, Dept Speech & Hearing Sci, Columbus, OH USA.
   [Merfeld, Daniel M.] Ohio State Univ, Dept Biomed Engn, Columbus, OH USA.
C3 University System of Ohio; Ohio State University; University System of Ohio; Ohio State University; University System of Ohio; Ohio State University; University System of Ohio; Ohio State University
RP Kobel, MJ (corresponding author), Ohio State Univ, Wexner Med Ctr, Dept Otolaryngol Head & Neck Surg, Columbus, OH 43210 USA.
EM kobel.6@osu.edu
FU Department of Defense Congressionally Directed Medical Research Programs (CDMRP) [W81XWH192000]; Ohio State University Graduate School's Alumni Grants for Graduate Research and Scholarship (AGGRS) Program
CR Abrahamová D, 2008, PHYSIOL RES, V57, P957, DOI 10.33549/physiolres.931238
   Agrawal Y, 2011, OTOL NEUROTOL, V32, P1309, DOI 10.1097/MAO.0b013e31822e5bee
   Anagnostou E, 2021, OTOL NEUROTOL, V42, PE1318, DOI 10.1097/MAO.0000000000003252
   BALOH RW, 1995, J AM GERIATR SOC, V43, P638, DOI 10.1111/j.1532-5415.1995.tb07198.x
   BECK AT, 1988, J CONSULT CLIN PSYCH, V56, P893, DOI 10.1037/0022-006X.56.6.893
   Bonnette S, 2020, NEUROSCI LETT, V729, P0, DOI 10.1016/j.neulet.2020.134975
   Borg FG, 2010, J NEUROENG REHABIL, V7, P0, DOI 10.1186/1743-0003-7-38
   Candreia C, 2023, BRAIN SCI, V13, P0, DOI 10.3390/brainsci13050782
   Clark S, 2007, EXP BRAIN RES, V176, P299, DOI 10.1007/s00221-006-0620-6
   Delignières D, 2003, J MOTOR BEHAV, V35, P86, DOI 10.1080/00222890309602124
   Delignieres D, 2006, J MATH PSYCHOL, V50, P525, DOI 10.1016/j.jmp.2006.07.004
   Dieterich M, 2017, CURR OPIN NEUROL, V30, P107, DOI 10.1097/WCO.0000000000000417
   Doyle TL, 2005, ARCH PHYS MED REHAB, V86, P2034, DOI 10.1016/j.apmr.2005.05.014
   Gatev P, 1999, J PHYSIOL-LONDON, V514, P915, DOI 10.1111/j.1469-7793.1999.915ad.x
   Karmali F, 2021, J NEUROPHYSIOL, V125, P672, DOI 10.1152/jn.00168.2020
   KENNEL MB, 1992, PHYS REV A, V45, P3403, DOI 10.1103/PhysRevA.45.3403
   Kenward MG, 1997, BIOMETRICS, V53, P983, DOI 10.2307/2533558
   Kim HJ, 2020, J NEUROL, V267, P2252, DOI 10.1007/s00415-020-09831-2
   Kocalevent RD, 2013, GEN HOSP PSYCHIAT, V35, P551, DOI 10.1016/j.genhosppsych.2013.04.006
   Krafczyk S, 1999, NEUROSCI LETT, V259, P149, DOI 10.1016/S0304-3940(98)00917-3
   LORD SR, 1990, INT J AGING HUM DEV, V31, P267, DOI 10.2190/38MH-2EF1-E36Q-75T2
   LORD SR, 1995, J AM GERIATR SOC, V43, P1198, DOI 10.1111/j.1532-5415.1995.tb07394.x
   MAKI BE, 1994, J GERONTOL, V49, PM72, DOI 10.1093/geronj/49.2.M72
   Marwan N, 2015, RECURRENCE QUANTIFIC, V0, PP3, DOI 10.1007/978-3-319-07155-8_1
   Marwan N, 2007, PHYS REP, V438, P237, DOI 10.1016/j.physrep.2006.11.001
   Marwan N, 2011, INT J BIFURCAT CHAOS, V21, P1003, DOI 10.1142/S0218127411029008
   Maurer C, 2005, J NEUROPHYSIOL, V93, P189, DOI 10.1152/jn.00221.2004
   Mazaheri M, 2010, MED ENG PHYS, V32, P808, DOI 10.1016/j.medengphy.2010.04.019
   Mazaheri M, 2010, GAIT POSTURE, V31, P116, DOI 10.1016/j.gaitpost.2009.09.009
   McCaslin DL, 2022, OTOL NEUROTOL, V43, PE243, DOI 10.1097/MAO.0000000000003393
   Melzer I, 2010, CLIN BIOMECH, V25, P984, DOI 10.1016/j.clinbiomech.2010.07.007
   Bittar RSM, 2015, BRAZ J OTORHINOLAR, V81, P276, DOI 10.1016/j.bjorl.2014.08.012
   NASHNER LM, 1990, NEUROL CLIN, V8, P331, DOI 10.1016/S0733-8619(18)30359-1
   NASHNER LM, 1982, J NEUROSCI, V2, P536
   Negahban H, 2010, GAIT POSTURE, V31, P450, DOI 10.1016/j.gaitpost.2010.01.020
   Ödman M, 2008, ACTA OTO-LARYNGOL, V128, P1085, DOI 10.1080/00016480701805455
   Passamonti L, 2018, J VESTIBUL RES-EQUIL, V28, P369, DOI 10.3233/VES-190653
   Pellecchia GL, 2005, TUTORIALS CONT NONLI, V0, P95
   Peterka R J, 1990, J VESTIB RES, V1, P73
   Popkirov Stoyan, 2018, PRACT NEUROL, V18, P5, DOI 10.1136/practneurol-2017-001809
   Querner V, 2000, NEUROSCI LETT, V285, P21, DOI 10.1016/S0304-3940(00)01008-9
   Ramdani S, 2013, ANN BIOMED ENG, V41, P1713, DOI 10.1007/s10439-013-0790-x
   Rhea CK, 2011, PLOS ONE, V6, P0, DOI 10.1371/journal.pone.0017696
   Riley MA, 2005, J MOTOR BEHAV, V37, P311, DOI 10.3200/JMBR.37.4.311-324
   Riley MA, 2003, NEUROSCI LETT, V342, P45, DOI 10.1016/S0304-3940(03)00229-5
   Riley MA, 1999, GAIT POSTURE, V9, P65, DOI 10.1016/S0966-6362(98)00044-7
   Roerdink M, 2006, EXP BRAIN RES, V174, P256, DOI 10.1007/s00221-006-0441-7
   ROSENSTEIN MT, 1994, PHYSICA D, V73, P82, DOI 10.1016/0167-2789(94)90226-7
   Schmit JM, 2006, EXP BRAIN RES, V168, P357, DOI 10.1007/s00221-005-0094-y
   Schniepp R, 2014, J NEUROL, V261, P738, DOI 10.1007/s00415-014-7259-1
   Schniepp R, 2013, FRONT NEUROL, V4, P0, DOI 10.3389/fneur.2013.00115
   Shelhamer M, 2007, NONLINEAR DYNAMICS IN PHYSIOLOGY: A STATE-SPACE APPROACH, V0, P1
   Söhsten E, 2016, J VESTIBUL RES-EQUIL, V26, P319, DOI 10.3233/VES-160583
   Staab JP, 2017, J VESTIBUL RES-EQUIL, V27, P191, DOI 10.3233/VES-170622
   Staab JP, 2014, CURR OPIN NEUROL, V27, P118, DOI 10.1097/WCO.0000000000000055
   Staab JP, 2016, J VESTIB RES, V26, P48
   Staibano P, 2019, J OTOLARYNGOL-HEAD N, V48, P0, DOI 10.1186/s40463-019-0336-9
   Takens F, 1981, S DYNAMICAL SYSTEMS, V0, PP366, DOI 10.1007/BFB0091924
   Teggi R, 2020, OTOL NEUROTOL, V41, PE70, DOI 10.1097/MAO.0000000000002446
   Thiel M, 2004, CHAOS, V14, P234, DOI 10.1063/1.1667633
   van den Hoorn W, 2020, J BIOMECH, V107, P0, DOI 10.1016/j.jbiomech.2020.109793
   Wagner AR, 2021, FRONT INTEGR NEUROSC, V15, P0, DOI 10.3389/fnint.2021.773008
   Wang A, 2021, OTOL NEUROTOL, V42, PE1093, DOI 10.1097/MAO.0000000000003212
   Webber CL, 2005, TUTORIALS IN CONTEMPORARY NONLINEAR METHODS FOR THE BEHAVIORAL SCIENCES, V0, P26
   Wuehr M, 2013, J NEUROL, V260, P1314, DOI 10.1007/s00415-012-6797-7
   Wuehr M, 2017, NEUROLOGY, V88, P284, DOI 10.1212/WNL.0000000000003516
   Yagi C, 2021, FRONT NEUROL, V12, P0, DOI 10.3389/fneur.2021.652366
   Yan ZH, 2017, INT J AUDIOL, V56, P33, DOI 10.1080/14992027.2016.1211763
NR 68
TC 3
Z9 3
U1 0
U2 2
PU FRONTIERS MEDIA SA
PI LAUSANNE
PA AVENUE DU TRIBUNAL FEDERAL 34, LAUSANNE, CH-1015, SWITZERLAND
SN 
EI 2673-6861
J9 FRONT REHABIL SCI
JI Front. Rehabil. Sci.
PD JUL 27
PY 2023
VL 4
IS 
BP 
EP 
DI 10.3389/fresc.2023.1142018
PG 12
WC Rehabilitation
SC Rehabilitation
GA O6EM9
UT WOS:001044718600001
PM 37576917
DA 2025-12-18
ER

PT J
AU Staab, JP
AF Staab, Jeffrey P.
TI Persistent Postural- Perceptual Dizziness Review and Update on Key Mechanisms of the Most Common Functional Neuro-otologic Disorder
SO NEUROLOGIC CLINICS
LA English
DT Review
DE Functional dizziness; Functional neurological disorder; Locomotion; Persistent postural-perceptual dizziness; Perception of motion; Postural control; Spatial orientation
ID chronic subjective dizziness; follow-up; vertigo; serotonin; diagnosis; attention; neuritis; anxiety
C1 [Staab, Jeffrey P.] Mayo Clin, Dept Psychiat & Psychol, 200 1st St Southwest, Rochester, MN 55905 USA.
   [Staab, Jeffrey P.] Mayo Clin, Dept Otorhinolaryngol Head & Neck Surg, 200 1st St Southwest, Rochester, MN 55905 USA.
C3 Mayo Clinic; Mayo Clinic
RP Staab, JP (corresponding author), Mayo Clin, Dept Psychiat & Psychol, 200 1st St Southwest, Rochester, MN 55905 USA.
EM staab.jeffrey@mayo.edu
FU US Army Medical Research and Materiel Command via the Congressionally Directed Medical Research Program [W81XWH1810760]; U.S. Department of Defense (DOD) [W81XWH1810760] Funding Source: U.S. Department of Defense (DOD)
CR Adamec I, 2020, J CLIN NEUROSCI, V72, P26, DOI 10.1016/j.jocn.2020.01.043
   Arshad Q, 2022, FRONT INTEGR NEUROSC, V15, P0, DOI 10.3389/fnint.2021.806940
   Axer H, 2020, BRAIN BEHAV, V10, P0, DOI 10.1002/brb3.1864
   Balaban CD, 2002, PHYSIOL BEHAV, V77, P469, DOI 10.1016/S0031-9384(02)00935-6
   Best C, 2009, NEUROSCIENCE, V164, P1579, DOI 10.1016/j.neuroscience.2009.09.034
   BRANDT T, 1986, MUNCHEN MED WOCHEN, V128, P247
   Breinbauer HA, 2020, FRONT NEUROL, V10, P0, DOI 10.3389/fneur.2019.01361
   Cane-Celino M, 2013, FRONT INTEGR NEUROSC, V7, P0, DOI 10.3389/fnint.2013.00071
   Chiarella G, 2016, J VESTIBUL RES-EQUIL, V26, P403, DOI 10.3233/VES-160590
   Cleworth TW, 2019, NEUROSCIENCE, V404, P413, DOI 10.1016/j.neuroscience.2019.02.011
   Cleworth TW, 2018, GAIT POSTURE, V66, P21, DOI 10.1016/j.gaitpost.2018.08.003
   Cousins S, 2017, ANN CLIN TRANSL NEUR, V4, P340, DOI 10.1002/acn3.386
   Dieterich M, 2017, CURR OPIN NEUROL, V30, P107, DOI 10.1097/WCO.0000000000000417
   Edwards MJ, 2012, LANCET NEUROL, V11, P250, DOI 10.1016/S1474-4422(11)70310-6
   Eren OE, 2018, J NEUROL, V265, P63, DOI 10.1007/s00415-018-8894-8
   Godemann F, 2005, J PSYCHIATR RES, V39, P529, DOI 10.1016/j.jpsychires.2004.12.006
   Godemann F, 2004, PSYCHOSOM MED, V66, P783, DOI 10.1097/01.psy.0000140004.06247.c9
   Graham MK, 2021, OTOL NEUROTOL, V42, P129, DOI 10.1097/MAO.0000000000002890
   Habs M, 2020, J NEUROL, V267, P212, DOI 10.1007/s00415-020-10150-9
   Hallett M, 2022, LANCET NEUROL, V21, P537, DOI 10.1016/S1474-4422(21)00422-1
   Heinrichs N, 2007, PSYCHOSOM MED, V69, P700, DOI 10.1097/PSY.0b013e318151a4dd
   Herdman D, 2022, J NEUROL, V269, P4753, DOI 10.1007/s00415-022-11107-w
   Huppert D, 2005, J NEUROL, V252, P564, DOI 10.1007/s00415-005-0699-x
   Im JJ, 2022, FRONT NEUROL, V13, P0, DOI 10.3389/fneur.2022.868976
   Indovina I, 2021, J CLIN MED, V10, P0, DOI 10.3390/jcm10184274
   Ishizuka K, 2020, INTERNAL MED, V59, P2857, DOI 10.2169/internalmedicine.5172-20
   JACOBSON GP, 1990, ARCH OTOLARYNGOL, V116, P424
   Kabaya K, 2022, LARYNGOSCOPE INVEST, V7, P499, DOI 10.1002/lio2.735
   Kim HJ, 2020, J NEUROL, V267, P2252, DOI 10.1007/s00415-020-09831-2
   Krafczyk S, 1999, NEUROSCI LETT, V259, P149, DOI 10.1016/S0304-3940(98)00917-3
   Kuwabara J, 2020, AM J OTOLARYNG, V41, P0, DOI 10.1016/j.amjoto.2020.102609
   LICATA F, 1993, NEUROSCIENCE, V52, P941, DOI 10.1016/0306-4522(93)90541-M
   Livermore JJA, 2021, J PSYCHOPHARMACOL, V35, P631, DOI 10.1177/0269881121991571
   McCaslin DL, 2022, OTOL NEUROTOL, V43, PE243, DOI 10.1097/MAO.0000000000003393
   Min S, 2021, J NEUROL, V268, P2523, DOI 10.1007/s00415-021-10427-7
   Murillo ESP, 2023, J NEUROL NEUROSUR PS, V94, P165, DOI 10.1136/jnnp-2022-329321
   Nada EH, 2019, ANN OTO RHINOL LARYN, V128, P323, DOI 10.1177/0003489418823017
   Ödman M, 2008, ACTA OTO-LARYNGOL, V128, P1085, DOI 10.1080/00016480701805455
   Penkava J, 2020, J NEUROL, V267, P223, DOI 10.1007/s00415-020-10151-8
   Powell G, 2020, NEUROLOGY, V94, PE1929, DOI 10.1212/WNL.0000000000009373
   Rizk HG, 2020, EAR HEARING, V41, P1020, DOI 10.1097/AUD.0000000000000825
   Schniepp R, 2014, J NEUROL, V261, P738, DOI 10.1007/s00415-014-7259-1
   Schröder L, 2021, FRONT NEUROSCI-SWITZ, V15, P0, DOI 10.3389/fnins.2021.685590
   Staab J P, 2013, OXFORD TXB VERTIGO I, V0, P333
   Staab JP, 2007, ARCH OTOLARYNGOL, V133, P170, DOI 10.1001/archotol.133.2.170
   Staab JP, 2020, SEMIN NEUROL, V40, P130, DOI 10.1055/s-0039-3402736
   Staab JP, 2017, J VESTIBUL RES-EQUIL, V27, P191, DOI 10.3233/VES-170622
   Staab JP, 2014, J PSYCHOSOM RES, V76, P80, DOI 10.1016/j.jpsychores.2013.11.008
   Staab Jeffrey P, 2012, CONTINUUM (MINNEAP MINN), V18, P1118, DOI 10.1212/01.CON.0000421622.56525.58
   Staab JP, 2005, ARCH OTOLARYNGOL, V131, P675, DOI 10.1001/archotol.131.8.675
   Staibano P, 2019, J OTOLARYNGOL-HEAD N, V48, P0, DOI 10.1186/s40463-019-0336-9
   Teggi R, 2020, OTOL NEUROTOL, V41, PE70, DOI 10.1097/MAO.0000000000002446
   Teh CSL, 2023, ANN OTO RHINOL LARYN, V132, P566, DOI 10.1177/00034894221111408
   Thompson KJ, 2015, J VESTIBUL RES-EQUIL, V25, P97, DOI 10.3233/VES-150551
   Trinidade A, 2023, J NEUROL NEUROSUR PS, V94, P904, DOI 10.1136/jnnp-2022-330196
   Trinidade A, 2021, FRONT NEUROL, V11, P0, DOI 10.3389/fneur.2020.601883
   Tschan R, 2011, J NEUROL, V258, P104, DOI 10.1007/s00415-010-5697-y
   VanLandingham HF, 1985, INTRODUCTION TO DIGITAL CONTROL SYSTEMS, V0, P347
   Lins EMDV, 2021, INT ARCH OTORHINOLAR, V25, P0
   Wang A, 2021, OTOL NEUROTOL, V42, PE1093, DOI 10.1097/MAO.0000000000003212
   Waterston J, 2021, FRONT NEUROL, V12, P0, DOI 10.3389/fneur.2021.795516
   Wingen M, 2008, HUM PSYCHOPHARM CLIN, V23, P221, DOI 10.1002/hup.923
   Wolf J, 2020, J PSYCHOSOM RES, V130, P0, DOI 10.1016/j.jpsychores.2020.109934
   Wuehr M, 2013, J NEUROL, V260, P1314, DOI 10.1007/s00415-012-6797-7
   Wurthmann S, 2021, BMC NEUROL, V21, P0, DOI 10.1186/s12883-021-02417-z
   Xue H, 2018, ZHONGHUA YI XUE ZA ZHI, V98, P1227, DOI 10.3760/cma.j.issn.0376-2491.2018.16.008
   Yagi C, 2021, OTOL NEUROTOL, V42, PE1618, DOI 10.1097/MAO.0000000000003340
   Yagi C, 2019, OTOL NEUROTOL, V40, PE747, DOI 10.1097/MAO.0000000000002325
   Yan ZH, 2017, INT J AUDIOL, V56, P33, DOI 10.1080/14992027.2016.1211763
   Yu YC, 2018, BIOMED RES INT, V2018, P0, DOI 10.1155/2018/8518631
NR 71
TC 26
Z9 30
U1 6
U2 22
PU W B SAUNDERS CO-ELSEVIER INC
PI PHILADELPHIA
PA 1600 JOHN F KENNEDY BOULEVARD, STE 1800, PHILADELPHIA, PA 19103-2899 USA
SN 0733-8619
EI 1557-9875
J9 NEUROL CLIN
JI Neurol. Clin.
PD NOV 15
PY 2023
VL 41
IS 4
BP 647
EP 664
DI 10.1016/j.ncl.2023.04.003
EA SEP 2023
PG 18
WC Clinical Neurology; Neurosciences
SC Neurosciences & Neurology
GA W5AX1
UT WOS:001091761800001
PM 37775196
DA 2025-12-18
ER

PT J
AU Perez, DL
   Finkelstein, S
   Adams, C
   Saxena, A
AF Perez, David L.
   Finkelstein, Sara
   Adams, Caitlin
   Saxena, Aneeta
TI Toward a Precision Medicine Approach to the Outpatient Assessment and Treatment of Functional Neurological Disorder
SO NEUROLOGIC CLINICS
LA English
DT Article
DE Functional neurological disorder; Functional seizures; Functional movement disorder; Functional cognitive disorder; Persistent postural perceptual dizziness; Neuropsychiatry; Biopsychosocial; Treatment
ID psychogenic nonepileptic seizures
C1 [Perez, David L.; Finkelstein, Sara; Adams, Caitlin; Saxena, Aneeta] Harvard Med Sch, Massachusetts Gen Hosp, Funct Neurol Disorder Unit, Div Behav Neurol,Dept Neurol, Boston, MA 02115 USA.
   [Perez, David L.; Adams, Caitlin] Harvard Med Sch, Massachusetts Gen Hosp, Dept Psychiat, 55 Fruit St, Boston, MA 02115 USA.
C3 Harvard University; Harvard University Medical Affiliates; Massachusetts General Hospital; Harvard Medical School; Harvard University; Harvard University Medical Affiliates; Massachusetts General Hospital; Harvard Medical School
RP Perez, DL (corresponding author), Harvard Med Sch, Massachusetts Gen Hosp, Funct Neurol Disorder Unit, Div Behav Neurol,Dept Neurol, Boston, MA 02115 USA.; Perez, DL (corresponding author), Harvard Med Sch, Massachusetts Gen Hosp, Dept Psychiat, 55 Fruit St, Boston, MA 02115 USA.
EM dlperez@nmr.mgh.harvard.edu
CR Adams Caitlin, 2018, PRACT NEUROL, V18, P323, DOI 10.1136/practneurol-2017-001835
   Aybek S, 2022, BMJ-BRIT MED J, V376, P0, DOI 10.1136/bmj.o64
   Aybek S, 2020, J NEUROPSYCH CLIN N, V32, P79, DOI 10.1176/appi.neuropsych.19040083
   Baker J, 2021, J NEUROL NEUROSUR PS, V92, P1112, DOI 10.1136/jnnp-2021-326767
   Ball HA, 2020, BRAIN, V143, P2895, DOI 10.1093/brain/awaa224
   Baslet G, 2020, EPILEPSY BEHAV, V103, P0, DOI 10.1016/j.yebeh.2019.106534
   Carson Alan, 2016, PRACT NEUROL, V16, P56, DOI 10.1136/practneurol-2015-001242
   Finkelstein SA, 2022, SEMIN NEUROL, V42, P204, DOI 10.1055/s-0042-1742773
   Geroin C, 2022, J NEUROL, V269, P3892, DOI 10.1007/s00415-022-11102-1
   Gray C, 2020, J PSYCHOSOM RES, V129, P0, DOI 10.1016/j.jpsychores.2019.109907
   Gutkin M, 2021, J NEUROL NEUROSUR PS, V92, P36, DOI 10.1136/jnnp-2019-321926
   Hallett M, 2022, LANCET NEUROL, V21, P537, DOI 10.1016/S1474-4422(21)00422-1
   Indranada AM, 2018, SEIZURE-EUR J EPILEP, V59, P108, DOI 10.1016/j.seizure.2018.05.007
   Jungilligens J, 2022, BRAIN, V145, P2648, DOI 10.1093/brain/awac204
   Kutlubaev MA, 2018, EPILEPSY BEHAV, V89, P70, DOI 10.1016/j.yebeh.2018.10.010
   Löwe B, 2022, PSYCHOL MED, V52, P632, DOI 10.1017/S0033291721004177
   Ludwig L, 2018, LANCET PSYCHIAT, V5, P307, DOI 10.1016/S2215-0366(18)30051-8
   MacLean J, 2022, SEMIN PEDIATR NEUROL, V41, P0, DOI 10.1016/j.spen.2022.100951
   Nicholson C, 2020, J NEUROL NEUROSUR PS, V91, P1037, DOI 10.1136/jnnp-2019-322281
   Nielsen G, 2015, J NEUROL NEUROSUR PS, V86, P1113, DOI 10.1136/jnnp-2014-309255
   Saxena A, 2022, SEMIN NEUROL, V42, P80, DOI 10.1055/s-0041-1742145
   Stone J, 2012, NEUROLOGY, V79, P282, DOI 10.1212/WNL.0b013e31825fdf63
   Stone J, 2009, J PSYCHOSOM RES, V66, P383, DOI 10.1016/j.jpsychores.2008.07.010
NR 23
TC 3
Z9 5
U1 1
U2 3
PU W B SAUNDERS CO-ELSEVIER INC
PI PHILADELPHIA
PA 1600 JOHN F KENNEDY BOULEVARD, STE 1800, PHILADELPHIA, PA 19103-2899 USA
SN 0733-8619
EI 1557-9875
J9 NEUROL CLIN
JI Neurol. Clin.
PD NOV 15
PY 2023
VL 41
IS 4
BP 681
EP 693
DI 10.1016/j.ncl.2023.02.006
EA SEP 2023
PG 13
WC Clinical Neurology; Neurosciences
SC Neurosciences & Neurology
GA W6KF3
UT WOS:001092688600001
PM 37775198
DA 2025-12-18
ER

PT J
AU Brooks, KA
   Tawk, K
   Djalilian, HR
   Hobson, CE
AF Brooks, Kaitlyn A. A.
   Tawk, Karen
   Djalilian, Hamid R. R.
   Hobson, Candace E. E.
TI Migraine management for the otolaryngologist
SO LARYNGOSCOPE INVESTIGATIVE OTOLARYNGOLOGY
LA English
DT Review
DE lifestyle modifications; migraine diagnosis and evaluation; migraine spectrum; prophylactic medications; tinnitus; vestibular migraine; vestibulocochlear migraine
ID sensorineural hearing-loss; vestibular migraine; clinical characteristics; menieres-disease; physical-therapy; diagnostic-criteria; episodic vertigo; pooled analysis; prophylaxis; dizziness
AB ObjectiveTo characterize migraine pathophysiology, presentation, and current treatment strategies, specifically in regard to vestibulocochlear manifestations of migraine. MethodsNarrative review of available literature. ResultsMigraine disorder can be described as a spectrum of otologic manifestations, with vestibular migraine now recognized with fully-fledged diagnostic criteria. Otologic manifestations are theorized to be due, in part, to trigeminal innervation of the inner ear structures and calcitonin gene-related peptide (CGRP) expression within the labyrinth. Patients can experience vertigo, aural fullness, enhanced tinnitus, and hearing loss without the characteristic migraine headache, leading to under recognition of these symptoms as migraine-related. Meniere's disease, mal de debarquement syndrome, persistent postural perceptual dizziness, and recurrent benign paroxysmal positional vertigo have close associations to migraine and may exist on the migraine spectrum. Migraine treatment consists of two goals: halting acute attacks (abortive therapy) and preventing attacks (prophylactic therapy). Abortive medications include triptans, corticosteroids, anti-histamines, and anti-emetics. Pharmacologic prophylaxis in conjunction with lifestyle modifications can decrease frequency and severity of symptoms and include tricyclic antidepressants, calcium channel blockers, anti-epileptic medications, selective serotonin reuptake inhibitors, serotonin-norepinephrine reuptake inhibitors, beta-blockers, gepants, and monoclonal antibodies to CGRP. Promising evidence is emerging regarding the ability of migraine medications to positively treat the various otologic symptoms of migraine. ConclusionMigraine disorder manifesting with primarily cochleovestibular symptoms can be challenging to diagnose and manage for practicing clinicians. Patients with various vestibulopathies that are closely related to migraine may benefit from migraine treatment. Lifestyle choices and prophylactic medications are key to satisfactorily preventing acute migrainous attacks and improve function.
C1 [Brooks, Kaitlyn A. A.; Hobson, Candace E. E.] Emory Univ, Sch Med, Dept Otolaryngol Head & Neck Surg, 550 Peachtree St NE,Suite 1135, Atlanta, GA 30308 USA.
   [Tawk, Karen; Djalilian, Hamid R. R.] Univ Calif Irvine, Dept Otolaryngol Head & Neck Surg, Irvine, CA USA.
   [Djalilian, Hamid R. R.] Univ Calif Irvine, Dept Biomed Engn, Irvine, CA USA.
   [Djalilian, Hamid R. R.] Univ Calif Irvine, Sch Med, Dept Otolaryngol Head & Neck Surg, Dept Biomed Engn,Dept Neurosurg, 101 The City Dr South,Pavil 2, Orange, CA 92868 USA.
C3 Emory University; University of California System; University of California Irvine; University of California System; University of California Irvine; University of California System; University of California Irvine
RP Hobson, CE (corresponding author), Emory Univ, Sch Med, Dept Otolaryngol Head & Neck Surg, 550 Peachtree St NE,Suite 1135, Atlanta, GA 30308 USA.; Djalilian, HR (corresponding author), Univ Calif Irvine, Sch Med, Dept Otolaryngol Head & Neck Surg, Dept Biomed Engn,Dept Neurosurg, 101 The City Dr South,Pavil 2, Orange, CA 92868 USA.
EM hdjalili@hs.uci.edu; candace.hobson@emory.edu
CR Abou-Khalil Bassel W, 2016, CONTINUUM (MINNEAP MINN), V22, P132, DOI 10.1212/con.0000000000000289
   Abouzari M, 2022, OTOLARYNG CLIN N AM, V55, P1017, DOI 10.1016/j.otc.2022.06.017
   Abouzari M, 2021, ANN OTO RHINOL LARYN, V130, P571, DOI 10.1177/0003489420962818
   Abouzari M, 2021, LARYNGOSCOPE, V131, PE283, DOI 10.1002/lary.28618
   Abouzari M, 2019, AM J OTOLARYNG, V40, P440, DOI 10.1016/j.amjoto.2019.02.004
   Albury CL, 2017, MOL GENET GENOMICS, V292, P729, DOI 10.1007/s00438-017-1317-1
   Alghadir AH, 2018, FRONT NEUROL, V9, P0, DOI 10.3389/fneur.2018.00440
   Anderson IM, 2008, J PSYCHOPHARMACOL, V22, P343, DOI 10.1177/0269881107088441
   [Anonymous], 2022, OBSTET GYNECOL, V140, P344, DOI 10.1097/AOG.0000000000004878
   Arif H, 2007, NEUROLOGY, V68, P1701, DOI 10.1212/01.wnl.0000261917.83337.db
   Axer H, 2020, BRAIN BEHAV, V10, P0, DOI 10.1002/brb3.1864
   Baier B, 2009, J NEUROL, V256, P436, DOI 10.1007/s00415-009-0111-3
   Battaglia A, 2014, OTOL NEUROTOL, V35, P1091, DOI 10.1097/MAO.0000000000000450
   Batuecas-Caletrio A, 2013, EUR J PAEDIATR NEURO, V17, P397, DOI 10.1016/j.ejpn.2013.01.006
   Beh SC, 2021, LARYNGOSCOPE, V131, PE1653, DOI 10.1002/lary.29214
   Beh SC, 2019, J NEURO-OPHTHALMOL, V39, P208, DOI 10.1097/WNO.0000000000000791
   Benjamin T, 2022, CURR OPIN NEUROL, V35, P84, DOI 10.1097/WCO.0000000000001024
   BEUMER HM, 1974, DRUGS, V7, P130, DOI 10.2165/00003495-197407010-00009
   Bikhazi P, 1997, AM J OTOL, V18, P350
   Biton V, 2001, NEUROLOGY, V56, P172, DOI 10.1212/WNL.56.2.172
   Brown KE, 2006, ARCH PHYS MED REHAB, V87, P76, DOI 10.1016/j.apmr.2005.08.003
   Brown KE, 2001, LARYNGOSCOPE, V111, P1812, DOI 10.1097/00005537-200110000-00027
   Bruss D, 2021, OTOL NEUROTOL, V42, P461, DOI 10.1097/MAO.0000000000002976
   Byun YJ, 2021, LARYNGOSCOPE, V131, P186, DOI 10.1002/lary.28546
   CAPELLA D, 1988, BRIT MED J, V297, P722, DOI 10.1136/bmj.297.6650.722
   Carvalho GF, 2019, CEPHALALGIA, V39, P29, DOI 10.1177/0333102418769948
   Cassano D, 2015, J HEADACHE PAIN, V16, P0, DOI 10.1186/1129-2377-16-S1-A114
   CASTELLINO P, 1990, KIDNEY INT, V37, P793, DOI 10.1038/ki.1990.47
   Cha YH, 2013, CEPHALALGIA, V33, P1160, DOI 10.1177/0333102413487999
   Chandrasekhar SS, 2019, OTOLARYNG HEAD NECK, V161, PS1, DOI 10.1177/0194599819859885
   Charles A, 2018, LANCET NEUROL, V17, P174, DOI 10.1016/S1474-4422(17)30435-0
   Chen JJ, 2021, ECLINICALMEDICINE, V39, P0, DOI 10.1016/j.eclinm.2021.101080
   CHOUZA C, 1986, LANCET, V1, P1303
   Cohen AS, 2007, NEUROLOGY, V69, P668, DOI 10.1212/01.wnl.0000267319.18123.d3
   DEACON SP, 1976, BRIT MED J, V2, P272, DOI 10.1136/bmj.2.6030.272
   Dieterich M, 1999, J NEUROL, V246, P883, DOI 10.1007/s004150050478
   Dolati S, 2020, BIOL TRACE ELEM RES, V196, P375, DOI 10.1007/s12011-019-01931-z
   Enticott JC, 2008, AUDIOL NEURO-OTOL, V13, P19, DOI 10.1159/000107434
   Esfanjani AT, 2012, BIOL TRACE ELEM RES, V150, P42, DOI 10.1007/s12011-012-9487-5
   Espinosa-Sanchez JM, 2016, HAND CLINIC, V137, P257, DOI 10.1016/B978-0-444-63437-5.00019-4
   Formeister EJ, 2018, OTOL NEUROTOL, V39, P1037, DOI 10.1097/MAO.0000000000001900
   Furman JM, 2013, LANCET NEUROL, V12, P706, DOI 10.1016/S1474-4422(13)70107-8
   Gambacorta V, 2022, AUDIOL RES, V12, P589, DOI 10.3390/audiolres12060058
   GBD 2015 Disease and Injury Incidence and Prevalence Collaborators, 2016, LANCET, V388, P1545, DOI 10.1016/S0140-6736(16)31678-6
   Geng Y, 2020, CLINICS, V75, P0, DOI 10.6061/clinics/2020/e1622
   Ghavami Y, 2018, ANN OTO RHINOL LARYN, V127, P877, DOI 10.1177/0003489418799107
   Ghavami Y, 2017, LARYNGOSCOPE, V127, P1670, DOI 10.1002/lary.26299
   Gode S, 2010, HEADACHE, V50, P77, DOI 10.1111/j.1526-4610.2009.01496.x
   Görür K, 2022, BRAZ J OTORHINOLAR, V88, P975, DOI 10.1016/j.bjorl.2021.02.005
   Goshtasbi K, 2021, OTOL NEUROTOL, V42, P1001, DOI 10.1097/MAO.0000000000003111
   Goshtasbi K, 2021, OTOL NEUROTOL, V42, P1329, DOI 10.1097/MAO.0000000000003247
   Hesser H, 2011, CLIN PSYCHOL REV, V31, P545, DOI 10.1016/j.cpr.2010.12.006
   Hindiyeh NA, 2020, HEADACHE, V60, P1300, DOI 10.1111/head.13836
   Hirsch LJ, 2008, NEUROLOGY, V71, P1527, DOI 10.1212/01.wnl.0000334295.50403.4c
   Huang TC, 2020, CEPHALALGIA, V40, P107, DOI 10.1177/0333102419869317
   Ishiyama A, 2000, ANN OTO RHINOL LARYN, V109, P377, DOI 10.1177/000348940010900407
   Iwasaki S, 2007, ACTA OTO-LARYNGOL, V127, P45, DOI 10.1080/03655230701596491
   Kelman L, 2007, CEPHALALGIA, V27, P394, DOI 10.1111/j.1468-2982.2007.01303.x
   Khan J, 2021, BIOMED PHARMACOTHER, V139, P0, DOI 10.1016/j.biopha.2021.111557
   Kim EK, 2022, CUREUS J MED SCIENCE, V14, P0, DOI 10.7759/cureus.28278
   Kirthi V, 2010, COCHRANE DB SYST REV, V0, P0, DOI DOI 10.1002/14651858.CD008041.pub2
   Ko DT, 2002, JAMA-J AM MED ASSOC, V288, P351, DOI 10.1001/jama.288.3.351
   Köseoglu E, 2008, MAGNESIUM RES, V21, P101
   Krishnan PS, 2022, OTOLARYNG CLIN N AM, V55, P531, DOI 10.1016/j.otc.2022.02.003
   Kutay Ö, 2017, J NEUROL, V264, PS37, DOI 10.1007/s00415-017-8439-6
   Lai JT, 2018, JAMA OTOLARYNGOL, V144, P185, DOI 10.1001/jamaoto.2017.2427
   Lapira A, 2019, HNO, V67, P425, DOI 10.1007/s00106-019-0661-3
   Lauritsen CG, 2017, CURR TREAT OPTION NE, V19, P0, DOI 10.1007/s11940-017-0476-z
   Lempert T, 2005, NEUROL CLIN, V23, P715, DOI 10.1016/j.ncl.2005.01.003
   Lempert T, 2000, ANN OTO RHINOL LARYN, V109, P1176
   Lempert T, 2019, NEUROL CLIN, V37, P695, DOI 10.1016/j.ncl.2019.06.003
   Lempert T, 2012, J VESTIBUL RES-EQUIL, V22, P167, DOI 10.3233/VES-2012-0453
   Lepcha A, 2014, EUR ARCH OTO-RHINO-L, V271, P2931, DOI 10.1007/s00405-013-2786-4
   Lopez-Escamez JA, 2017, HNO, V65, P887, DOI 10.1007/s00106-017-0387-z
   Ma X, 2021, CURR MED SCI, V41, P649, DOI 10.1007/s11596-021-2410-6
   Ma Yanmin, 2022, LIN CHUANG ER BI YAN HOU TOU JING WAI KE ZA ZHI, V36, P321, DOI 10.13201/j.issn.2096-7993.2022.04.018
   Magnan J, 2018, J INT ADV OTOL, V14, P317, DOI 10.5152/iao.2018.140818
   Mahboubi H, 2017, ANN OTO RHINOL LARYN, V126, P681, DOI 10.1177/0003489417725093
   Maione A, 2006, LARYNGOSCOPE, V116, P1782, DOI 10.1097/01.mlg.0000231302.77922.c5
   Mallampalli MP, 2022, FRONT NEUROL, V12, P0, DOI 10.3389/fneur.2021.812678
   McCoul ED, 2023, OTOLARYNG HEAD NECK, V168, P643, DOI 10.1177/01945998221087664
   Mecklenburg J, 2020, THER ADV NEUROL DISO, V13, P0, DOI 10.1177/1756286420967847
   Mikulec AA, 2012, AM J OTOLARYNG, V33, P121, DOI 10.1016/j.amjoto.2011.04.010
   Minen MT, 2016, J NEUROL NEUROSUR PS, V87, P741, DOI 10.1136/jnnp-2015-312233
   Bittar RSM, 2015, BRAZ J OTORHINOLAR, V81, P276, DOI 10.1016/j.bjorl.2014.08.012
   Moreno-Ajona D, 2022, J CLIN MED, V11, P0, DOI 10.3390/jcm11061656
   Nasreddine W, 2008, EPILEPSIA, V49, P438, DOI 10.1111/j.1528-1167.2007.01429.x
   Negro A, 2019, EXPERT OPIN INV DRUG, V28, P555, DOI 10.1080/13543784.2019.1618830
   Neuhauser H, 2003, NEUROLOGY, V60, P882, DOI 10.1212/01.WNL.0000049476.40047.A3
   Neuhauser HK, 2006, NEUROLOGY, V67, P1028, DOI 10.1212/01.wnl.0000237539.09942.06
   Nevoux J, 2018, EUR ANN OTORHINOLARY, V135, PS29, DOI 10.1016/j.anorl.2017.12.006
   Ogawa Y, 2015, J LARYNGOL OTOL, V129, P120, DOI 10.1017/S0022215115000079
   Özdemir S, 2021, ENT-EAR NOSE THROAT, V100, P707S, DOI 10.1177/0145561320906330
   Öztürk K, 2019, AM J OTOLARYNG, V40, P711, DOI 10.1016/j.amjoto.2019.06.008
   Paz-Tamayo A, 2020, FRONT GENET, V11, P0, DOI 10.3389/fgene.2020.00954
   Plontke SK, 2022, COCHRANE DB SYST REV, V0, P0, DOI DOI 10.1002/14551858.CD008080.pub2
   Polensek SH, 2010, AUDIOL NEURO-OTOL, V15, P241, DOI 10.1159/000255440
   Power L, 2018, J CLIN NEUROSCI, V52, P50, DOI 10.1016/j.jocn.2018.02.020
   Preysner TA, 2022, OTOL NEUROTOL, V43, P1216, DOI 10.1097/MAO.0000000000003700
   Raymond MJ, 2021, OTOLARYNG CLIN N AM, V54, P1037, DOI 10.1016/j.otc.2021.05.019
   REID JL, 1986, AM J CARDIOL, V57, PF23, DOI 10.1016/0002-9149(86)90884-2
   Reploeg MD, 2002, OTOL NEUROTOL, V23, P364, DOI 10.1097/00129492-200205000-00024
   Risbud A, 2021, OTOL NEUROTOL, V42, P1580, DOI 10.1097/MAO.0000000000003324
   Roberts RA, 2021, OTOL NEUROTOL, V42, PE1537, DOI 10.1097/MAO.0000000000003297
   Russo CV, 2023, CEPHALALGIA, V43, P0, DOI 10.1177/03331024231161809
   Salviz M, 2016, LARYNGOSCOPE, V126, P169, DOI 10.1002/lary.25445
   Sarna B, 2021, ANN OTO RHINOL LARYN, V130, P1326, DOI 10.1177/00034894211007233
   Sarna B, 2020, MED HYPOTHESES, V134, P0, DOI 10.1016/j.mehy.2019.109430
   Schoenen J, 1998, NEUROLOGY, V50, P466, DOI 10.1212/WNL.50.2.466
   Schwedt TJ, 2013, HEADACHE, V53, P737, DOI 10.1111/head.12081
   Shi SM, 2022, FRONT NEUROL, V13, P0, DOI 10.3389/fneur.2022.944001
   Shorr RI, 1997, JAMA-J AM MED ASSOC, V278, P40, DOI 10.1001/jama.278.1.40
   SINGH BN, 1976, CLIN PHARMACOL THER, V19, P493
   SKINNER C, 1976, BRIT MED J, V1, P504, DOI 10.1136/bmj.1.6008.504
   Staab J, 2018, PRACT NEUROL, V18, P5, DOI 10.1136/PRACTNEUROL-2017-001809
   Staab JP, 2007, ARCH OTOLARYNGOL, V133, P170, DOI 10.1001/archotol.133.2.170
   Staab JP, 2004, LARYNGOSCOPE, V114, P1637, DOI 10.1097/00005537-200409000-00025
   Stahl SM, 2002, BIOL PSYCHIAT, V52, P1166, DOI 10.1016/S0006-3223(02)01425-7
   Sugawara K, 2003, AURIS NASUS LARYNX, V30, P25, DOI 10.1016/S0385-8146(02)00105-0
   SULLIVAN MD, 1989, ANN OTO RHINOL LARYN, V98, P867, DOI 10.1177/000348948909801107
   Sutherland HG, 2019, J HEADACHE PAIN, V20, P0, DOI 10.1186/s10194-019-1017-9
   Taghdiri F, 2014, SPRINGERPLUS, V3, P0, DOI 10.1186/2193-1801-3-231
   Teggi R, 2015, NEUROL SCI, V36, P1869, DOI 10.1007/s10072-015-2270-6
   Teggi R, 2010, ACTA OTORHINOLARYNGO, V30, P217
   Tian RM, 2022, J HEADACHE PAIN, V23, P0, DOI 10.1186/s10194-022-01403-1
   Tomson T, 2018, LANCET NEUROL, V17, P530, DOI 10.1016/S1474-4422(18)30107-8
   Tunkel DE, 2014, OTOLARYNG HEAD NECK, V151, P533, DOI 10.1177/0194599814547475
   van Esch BF, 2017, OTOL NEUROTOL, V38, PE357, DOI 10.1097/MAO.0000000000001553
   Van Ombergen A, 2016, J NEUROL, V263, P843, DOI 10.1007/s00415-015-7962-6
   Vitkovic J, 2013, J NEUROL, V260, P3039, DOI 10.1007/s00415-013-7116-7
   von Brevern M, 2016, HAND CLINIC, V137, P301, DOI 10.1016/B978-0-444-63437-5.00022-4
   von Brevern M, 2020, SEMIN NEUROL, V40, P83, DOI 10.1055/s-0039-3402067
   Vos T, 2012, LANCET, V380, P2163, DOI 10.1016/S0140-6736(12)61729-2
   Webster KE, 2023, COCHRANE DB SYST REV, V0, P0, DOI DOI 10.1002/14651858.CD015187.pub2
   Webster KE, 2023, COCHRANE DB SYST REV, V0, P0, DOI DOI 10.1002/14651858.CD015321.pub2
   Webster KE, 2023, COCHRANE DB SYST REV, V0, P0, DOI DOI 10.1002/14651858.CD015333.pub2
   Webster KE, 2023, COCHRANE DB SYST REV, V0, P0, DOI DOI 10.1002/14651858.CD015188.pub2
   Weinreich HM, 2016, OTOL NEUROTOL, V37, P244, DOI 10.1097/MAO.0000000000000968
   Wenzel-Seifert K, 2011, DTSCH ARZTEBL INT, V108, P687, DOI 10.3238/arztebl.2011.0687
   Whitney SL, 2000, LARYNGOSCOPE, V110, P1528, DOI 10.1097/00005537-200009000-00022
   Woldeamanuel YW, 2015, CEPHALALGIA, V35, P996, DOI 10.1177/0333102414566200
   Young AS, 2021, CEPHALALGIA, V41, P1039, DOI 10.1177/03331024211006042
   Yu YC, 2018, BIOMED RES INT, V2018, P0, DOI 10.1155/2018/8518631
NR 143
TC 6
Z9 10
U1 4
U2 26
PU WILEY
PI HOBOKEN
PA 111 RIVER ST, HOBOKEN 07030-5774, NJ USA
SN 2378-8038
EI 
J9 LARYNGOSCOPE INVEST
JI Laryngoscope Investig. Otol.
PD AUG 15
PY 2023
VL 8
IS 4
BP 1080
EP 1093
DI 10.1002/lio2.1109
EA JUL 2023
PG 14
WC Otorhinolaryngology
SC Otorhinolaryngology
GA Q7EB5
UT WOS:001022923500001
PM 37621262
DA 2025-12-18
ER

PT J
AU Heath, KM
   Hon, EN
   Swanson, RL
   Lane, CM
AF Heath, Kelly M.
   Hon, Emily N.
   Swanson, Randel L.
   Lane, Carisa M.
TI Blast-Related Traumatic Brain Injury and Concomitant Post-Traumatic Stress Disorder: a Review of Overlapping Symptoms
SO CURRENT PHYSICAL MEDICINE AND REHABILITATION REPORTS
LA English
DT Review
DE Blast-related TBI; PTSD; Mild TBI; Concussion; OEF; OIF
ID chronic subjective dizziness; cognitive-behavior therapy; service members; ptsd; outcm; rehabilitation; concussion; iraq; war; associations
AB Purpose of ReviewTraumatic brain injury (TBI) secondary to blast injury is not unique to but highly prevalent in the military and veteran populations. This review summarizes our current understanding of the mechanism of blast injury that results in TBI; the most common chronic somatic and cognitive symptoms of associated mild TBI (mTBI); the overlap in symptoms with those of post-traumatic stress disorder (PTSD) in this population; and recommendations for symptom management.Recent FindingsMilitary blast-related mild TBI does not have a distinct clinical course compared to non-blast mTBI, so the evaluation and treatment of blast-related mTBI should be identical to that of non-blast mTBI. Headache, visual symptoms, dizziness, and cognitive complaints are highly common in both chronic mTBI and PTSD.When formulating a treatment plan for a veteran with mTBI, it is imperative to consider concomitant PTSD. Symptoms of chronic mTBI overlap with those of PTSD. It is recommended to take a holistic treatment approach without overattributing the symptoms to mTBI alone.
C1 [Heath, Kelly M.; Hon, Emily N.; Swanson, Randel L.; Lane, Carisa M.] Univ Penn, Perelman Sch Med, Dept Phys Med & Rehabil, Philadelphia, PA 19104 USA.
   [Heath, Kelly M.; Hon, Emily N.; Swanson, Randel L.; Lane, Carisa M.] Corporal Michael J Crescenz VA Med Ctr, Rehab Med Serv, 3900 Woodland Ave,Mail Stop 117, Philadelphia, PA 19104 USA.
   [Swanson, Randel L.] Corporal Michael J Crescenz VA Med Ctr, Ctr Neurotrauma Neurodegenerat & Restorat, Philadelphia, PA USA.
C3 University of Pennsylvania
RP Heath, KM (corresponding author), Univ Penn, Perelman Sch Med, Dept Phys Med & Rehabil, Philadelphia, PA 19104 USA.; Heath, KM (corresponding author), Corporal Michael J Crescenz VA Med Ctr, Rehab Med Serv, 3900 Woodland Ave,Mail Stop 117, Philadelphia, PA 19104 USA.
EM Kelly.Heath@va.gov; Emily.Hon@pennmedicine.upenn.edu; Randel.Swanson@va.gov; Carissa.Lane@va.gov
FU United States (US) Department of Veterans Affairs Rehabilitation Ramp;D (Rehab RD) Service [IK2 RX003651]
CR Afari N, 2009, HEADACHE, V49, P1267, DOI 10.1111/j.1526-4610.2009.01517.x
   Akin FW, 2017, BRAIN INJURY, V31, P1188, DOI 10.1080/02699052.2017.1288928
   [Anonymous], 2000, DIAGNOSTIC AND STATISTICAL MANUAL OF MENTAL DISORDERS: DSM-5, V4th, P0, DOI [DOI 10.1176/APPI.BOOKS.9780890425596, 10.1176/appi.books.9780890425596]
   [Anonymous], 2023, LONG TERM IMPACT MIL, V0, P0
   Baker MT, 2018, MIL MED, V183, PE555, DOI 10.1093/milmed/usy100
   Balabann CD, 2011, EXPERT REV NEUROTHER, V11, P379, DOI 10.1586/ern.11.19
   Bender SD, 2013, PSYCHOL INJ LAW, V6, P113, DOI 10.1007/s12207-013-9156-9
   Brenner LA, 2010, J HEAD TRAUMA REHAB, V25, P307, DOI 10.1097/HTR.0b013e3181cada03
   Cernak Ibolja, 2017, CONCUSSION, V2, PCNC42, DOI 10.2217/cnc-2017-0006
   Cernak I, 2010, J CEREBR BLOOD F MET, V30, P255, DOI 10.1038/jcbfm.2009.203
   Cooper DB, 2015, BRAIN IMAGING BEHAV, V9, P403, DOI 10.1007/s11682-015-9440-2
   DePalma RG, 2005, NEW ENGL J MED, V352, P1335, DOI 10.1056/NEJMra042083
   Dougherty AL, 2011, BRAIN INJURY, V25, P8, DOI 10.3109/02699052.2010.536195
   Edelman S, 2012, AM J OTOLARYNG, V33, P395, DOI 10.1016/j.amjoto.2011.10.009
   Fortenbaugh FC, 2021, VISION RES, V186, P1, DOI 10.1016/j.visres.2021.04.004
   Fraser CL, 2022, CLIN EXP OPHTHALMOL, V50, P104, DOI 10.1111/ceo.13987
   Goodrich GL, 2014, J REHABIL RES DEV, V51, P547, DOI 10.1682/JRRD.2013.02.0049
   Greer N, 2018, J HEAD TRAUMA REHAB, V33, PE16, DOI 10.1097/HTR.0000000000000304
   Hardy MS, 2020, J NEUROPSYCH CLIN N, V32, P252, DOI 10.1176/appi.neuropsych.19090202
   Harricharan S, 2017, NEUROPSYCHOLOGIA, V106, P169, DOI 10.1016/j.neuropsychologia.2017.09.010
   Hicks RR, 2010, J TRAUMA, V68, P1257, DOI 10.1097/TA.0b013e3181d8956d
   Hoge CW, 2008, NEW ENGL J MED, V358, P453, DOI 10.1056/NEJMoa072972
   Holtkamp MD, 2016, CURR PAIN HEADACHE R, V20, P0, DOI 10.1007/s11916-016-0572-x
   Howe LLS, 2009, CLIN NEUROPSYCHOL, V23, P1315, DOI 10.1080/13854040903266928
   Jaramillo CA, 2016, HEADACHE, V56, P528, DOI 10.1111/head.12726
   Jurick SM, 2019, ARCH CLIN NEUROPSYCH, V34, P366, DOI 10.1093/arclin/acy048
   Karr JE, 2014, NEUROPSYCHOL REV, V24, P428, DOI 10.1007/s11065-014-9271-8
   Kennedy JE, 2010, NEUROREHABILITATION, V26, P223, DOI 10.3233/NRE-2010-0558
   Laborey M, 2014, J HEAD TRAUMA REHAB, V29, PE28, DOI 10.1097/HTR.0b013e318280f896
   Mac Donald CL, 2014, JAMA NEUROL, V71, P994, DOI 10.1001/jamaneurol.2014.1114
   Mahoney AEJ, 2013, AM J OTOLARYNG, V34, P115, DOI 10.1016/j.amjoto.2012.09.013
   Owens BD, 2008, J TRAUMA, V64, P295, DOI 10.1097/TA.0b013e318163b875
   Phipps H, 2020, FRONT NEUROL, V11, P0, DOI 10.3389/fneur.2020.559318
   Radziej K, 2015, J PSYCHOSOM RES, V79, P123, DOI 10.1016/j.jpsychores.2015.05.005
   Richardson LK, 2010, AUST NZ J PSYCHIAT, V44, P4, DOI 10.3109/00048670903393597
   Rosellini AJ, 2018, PSYCHOL MED, V48, P437, DOI 10.1017/S0033291717001817
   Sayer NA, 2008, ARCH PHYS MED REHAB, V89, P163, DOI 10.1016/j.apmr.2007.05.025
   Sayer NA, 2012, ANNU REV MED, V63, P405, DOI 10.1146/annurev-med-061610-154046
   Scott JC, 2015, PSYCHOL BULL, V141, P105, DOI 10.1037/a0038039
   Shandera-Ochsner AL, 2013, CLIN NEUROPSYCHOL, V27, P881, DOI 10.1080/13854046.2013.802017
   Skotak M, 2019, FRONT NEUROL, V10, P0, DOI 10.3389/fneur.2019.01015
   Soble JR, 2018, CURR PHYS MED REHAB, V6, P62, DOI 10.1007/s40141-018-0173-1
   Soble JR, 2014, CLIN NEUROPSYCHOL, V28, P614, DOI 10.1080/13854046.2014.894576
   Spencer RJ, 2010, J REHABIL RES DEV, V47, P521, DOI 10.1682/JRRD.2009.11.0181
   System MH, 2023, DOD TBI WORLDW NUMB, V0, P0
   Tapia RN, 2017, PHYS MED REH CLIN N, V28, P287, DOI 10.1016/j.pmr.2016.12.006
   Taylor BC, 2012, MED CARE, V50, P342, DOI 10.1097/MLR.0b013e318245a558
   The Management of Concussion/mTBI Working Group, 2021, VA DOD CLIN PRACT GU, V0, P0
   The Primary Care Management of Headache Work Group, 2020, VA DOD CLIN PRACT GU, V0, P0
   Theeler BJ, 2012, HEADACHE, V52, P732, DOI 10.1111/j.1526-4610.2012.02112.x
   Vanderploeg RD, 2009, ARCH PHYS MED REHAB, V90, P1084, DOI 10.1016/j.apmr.2009.01.023
   Vasterling JJ, 2012, BRIT J PSYCHIAT, V201, P186, DOI 10.1192/bjp.bp.111.096461
   Vasterling JJ, 2009, CLIN PSYCHOL REV, V29, P674, DOI 10.1016/j.cpr.2009.08.004
   Wilk JE, 2010, J HEAD TRAUMA REHAB, V25, P9, DOI 10.1097/HTR.0b013e3181bd090f
NR 54
TC 2
Z9 2
U1 0
U2 3
PU SPRINGERNATURE
PI LONDON
PA CAMPUS, 4 CRINAN ST, LONDON, N1 9XW, ENGLAND
SN 
EI 2167-4833
J9 CURR PHYS MED REHAB
JI Curr. Phys. Med. Rehabil. Rep.
PD SEP 15
PY 2023
VL 11
IS 3
BP 377
EP 383
DI 10.1007/s40141-023-00414-6
EA JUL 2023
PG 7
WC Rehabilitation
SC Rehabilitation
GA R6WI9
UT WOS:001039119200001
DA 2025-12-18
ER

PT J
AU Teh, CSL
   Abdullah, NA
   Kamaruddin, NR
   Judi, KBM
   Fadzilah, I
   Zainun, Z
   Prepageran, N
AF Teh, Carren Sui-Lin
   Abdullah, Nurul Ain
   Kamaruddin, Noor Rafidah
   Mohd Judi, Kamariah Binti
   Fadzilah, Ismail
   Zainun, Zuraida
   Prepageran, Narayanan
TI Home-based Vestibular Rehabilitation: A Feasible and Effective Therapy for Persistent Postural Perceptual Dizziness (A Pilot Study)
SO ANNALS OF OTOLOGY RHINOLOGY AND LARYNGOLOGY
LA English
DT Article
DE persistent postural-perceptual dizziness; quality of life; anxiety; vestibular rehabilitation therapy; home-based therapy
ID exercises
AB Introduction: Persistent postural-perceptual dizziness (PPPD) is a chronic functional vestibular disorder where there is persistent dizziness or unsteadiness occurring on most days for more than 3 months duration. Treatment recommendations for PPPD include vestibular rehabilitation therapy (VRT) with or without medications and/or cognitive behavioral therapy. Objectives: This paper is a pilot study designed to compare the effects of Bal Ex as a home-based VRT on the quality of life (EQ-5D), dizziness handicap (DHI) and mental health (DASS-21) against hospital-based VRT. Design: This was an assessor-blinded, randomized controlled pilot study where PPPD patients were randomly selected to undergo Bal Ex, the home-based VRT (intervention group) or hospital-based (control group) VRT. The participants were reviewed at 4 weeks and 12 weeks after the start of therapy to assess the primary endpoints using the subjective improvement in symptoms as reported by patients, changes in DHI scores, DASS-21 scores and EQ5D VAS scores. Results: Thirty PPPD patients successfully completed the study with 15 in each study group. Within 4 weeks, there were significant improvements in the total DHI scores as well as anxiety levels. By the end of 12 weeks, there were significant improvements in the DHI, DASS-21 and EQ5D. The degree of improvement between Bal Ex and the control was comparable. Conclusion: VRT is an effective modality in significantly improving quality of life, dizziness handicap, depression, and anxiety levels within 3 months in PPPD. Preliminary results show Bal Ex is as effective as hospital-based VRT and should be considered as a treatment option for PPPD.
C1 [Teh, Carren Sui-Lin; Abdullah, Nurul Ain; Kamaruddin, Noor Rafidah; Mohd Judi, Kamariah Binti; Fadzilah, Ismail] Hosp Sungai Buloh, Dept Otorhinolaryngol, Jalan Hosp, Sungai Buloh 47000, Selangor, Malaysia.
   [Zainun, Zuraida] Univ Sains Malaysia, Sch Hlth Sci, Kubang Kerian, Kelantan, Malaysia.
   [Prepageran, Narayanan] Univ Malaya, Dept Otorhinolaryngol, Fac Med, Jalan Univ, Kuala Lumpur, Malaysia.
C3 Universiti Sains Malaysia; Universiti Malaya
RP Teh, CSL (corresponding author), Hosp Sungai Buloh, Dept Otorhinolaryngol, Jalan Hosp, Sungai Buloh 47000, Selangor, Malaysia.
EM carren_teh@hotmail.com
CR Adamec I, 2020, J CLIN NEUROSCI, V72, P26, DOI 10.1016/j.jocn.2020.01.043
   Axer H, 2020, BRAIN BEHAV, V10, P0, DOI 10.1002/brb3.1864
   Bakir S, 2013, EUR ARCH OTO-RHINO-L, V270, P521, DOI 10.1007/s00405-012-2031-6
   Baydan M, 2020, PLOS ONE, V15, P0, DOI 10.1371/journal.pone.0238436
   Breinbauer HA, 2020, FRONT NEUROL, V10, P0, DOI 10.3389/fneur.2019.01361
   Choi SY, 2021, SCI REP-UK, V11, P0, DOI 10.1038/s41598-021-93940-z
   Devlin NJ, 2017, APPL HEALTH ECON HEA, V15, P127, DOI 10.1007/s40258-017-0310-5
   Dimitriadis PA, 2018, J LARYNGOL OTOL, V132, P550, DOI 10.1017/S0022215118000701
   Eldoen G, 2021, BRAIN BEHAV, V11, P0, DOI 10.1002/brb3.2346
   Eleftheriadou A, 2012, EUR ARCH OTO-RHINO-L, V269, P2309, DOI 10.1007/s00405-012-2019-2
   Ertugrul S, 2019, KBB FORUM, V18, P249
   Habs M, 2020, J NEUROL, V267, P212, DOI 10.1007/s00415-020-10150-9
   Hall CD, 2022, J NEUROL PHYS THER, V46, P118, DOI 10.1097/NPT.0000000000000382
   Han BI, 2011, J CLIN NEUROL, V7, P184, DOI 10.3988/jcn.2011.7.4.184
   HERDMAN SJ, 1995, OTOLARYNG HEAD NECK, V113, P77, DOI 10.1016/S0194-5998(95)70148-6
   Krebs DE, 2003, OTOLARYNG HEAD NECK, V128, P240, DOI 10.1067/mhn.2003.72
   Kristiansen L, 2019, PILOT FEASIBILITY ST, V5, P0, DOI 10.1186/s40814-019-0452-3
   Kundakci Burak, 2018, F1000RES, V7, P276, DOI 10.12688/f1000research.14089.1
   Kuwabara J, 2020, AM J OTOLARYNG, V41, P0, DOI 10.1016/j.amjoto.2020.102609
   Lacour M, 2015, FRONT NEUROL, V5, P0, DOI 10.3389/fneur.2014.00285
   Bittar RSM, 2015, BRAZ J OTORHINOLAR, V81, P276, DOI 10.1016/j.bjorl.2014.08.012
   Morisod B, 2017, J VESTIBUL RES-EQUIL, V27, P305, DOI 10.3233/VES-170628
   Musa R, 2007, ASEAN J PSYCHIATR, V8, P82
   Na S, 2019, J NEURAL TRANSM, V126, P697, DOI 10.1007/s00702-019-01977-2
   Nada EH, 2019, ANN OTO RHINOL LARYN, V128, P323, DOI 10.1177/0003489418823017
   Nigro Salvatore, 2019, BRAIN IMAGING BEHAV, V13, P798, DOI 10.1007/s11682-018-9900-6
   Norton PJ, 2007, ANXIETY STRESS COPIN, V20, P253, DOI 10.1080/10615800701309279
   Popkirov Stoyan, 2018, PRACT NEUROL, V18, P5, DOI 10.1136/practneurol-2017-001809
   Powell G, 2020, NEUROLOGY, V94, PE1929, DOI 10.1212/WNL.0000000000009373
   Sezier AEI, 2019, BMJ OPEN, V9, P0, DOI 10.1136/bmjopen-2018-024326
   Staab JP, 2017, J VESTIBUL RES-EQUIL, V27, P191, DOI 10.3233/VES-170622
   Strupp M, 1998, NEUROLOGY, V51, P838, DOI 10.1212/WNL.51.3.838
   Teh CSL, 2022, J VESTIBUL RES-EQUIL, V32, P373, DOI 10.3233/VES-210087
   Thompson KJ, 2015, J VESTIBUL RES-EQUIL, V25, P97, DOI 10.3233/VES-150551
   Venosa AR, 2007, LARYNGOSCOPE, V117, P1482, DOI 10.1097/MLG.0b013e318068b54f
   Vereeck L, 2008, CLIN REHABIL, V22, P698, DOI 10.1177/0269215508089066
   Yan ZH, 2017, INT J AUDIOL, V56, P33, DOI 10.1080/14992027.2016.1211763
   Yardley Lucy, 2012, BMJ, V344, Pe2237, DOI 10.1136/bmj.e2237
   Yorke A, 2013, ARCH PHYS MED REHABIL, V94, P2313, DOI 10.1016/j.apmr.2013.07.007
   Yu YC, 2018, BIOMED RES INT, V2018, P0, DOI 10.1155/2018/8518631
   Zachou A, 2020, J NEUROL, V267, P1846, DOI 10.1007/s00415-020-09820-5
   Zainun Z, 2017, MEDENIYET MED J, V32, P191
   Zainun Z, 2017, MEDENI MED J, V0, P0, DOI DOI 10.5222/mmj.2017.170
   Zainun Z, 2021, INTERNATIONAL E-JOURNAL OF SCIENCE MEDICINE & EDUCATION, V15, P35, DOI 10.56026/imu.15.2.35
NR 44
TC 15
Z9 18
U1 1
U2 9
PU SAGE PUBLICATIONS INC
PI THOUSAND OAKS
PA 2455 TELLER RD, THOUSAND OAKS, CA 91320 USA
SN 0003-4894
EI 1943-572X
J9 ANN OTO RHINOL LARYN
JI Ann. Otol. Rhinol. Laryngol.
PD MAY 15
PY 2023
VL 132
IS 5
BP 566
EP 577
DI 10.1177/00034894221111408
EA JUL 2022
PG 12
WC Otorhinolaryngology
SC Otorhinolaryngology
GA D9MJ0
UT WOS:000823634300001
PM 35794811
DA 2025-12-18
ER

PT J
AU Castillejos-Carrasco-Muñoz, R
   Peinado-Rubia, AB
   Lérida-Ortega, MA
   Ibáñez-Vera, AJ
   Tapia-Toca, MC
   Lomas-Vega, R
AF Castillejos-Carrasco-Munoz, Rodrigo
   Peinado-Rubia, Ana Belen
   Lerida-Ortega, Miguel Angel
   Ibanez-Vera, Alfonso Javier
   Tapia-Toca, Maria Cruz
   Lomas-Vega, Rafael
TI Validity and reliability of the Niigata PPPD Questionnaire in a Western population
SO EUROPEAN ARCHIVES OF OTO-RHINO-LARYNGOLOGY
LA English
DT Article
DE Dizziness; Vertigo; Unsteadiness; Validation studies; Reliability
ID postural-perceptual dizziness; visual vertigo; analog scale
AB PurposeTo analyze the psychometric properties of the Niigata Questionnaire (NPQ) for use in a European population with persistent postural-perceptual dizziness (PPPD).MethodsObservational study included 140 patients with different vestibular conditions. Construct validity, internal consistency and concurrent validity were analyzed. Intra-class correlation coefficient (ICC), standard error of measurement (SEM) and minimal detectable change (MDC) were calculated. Receiver operating characteristic (ROC) curve was used to test diagnostic values.ResultsOf the 140 patients, 47 had a diagnosis of PPPD. Factorial analysis showed a single-factor structure and concurrent validity analysis showed strong correlations with other instruments. Cronbach alpha coefficients of 0.938 for the total score, 0.869 for the standing and gait subscale, 0.803 for the subscale of movements and 0.852 for the visual stimulation subscale were obtained. The reproducibility was substantial except for the standing subscale, which could be considered moderate. For the standing, movement and visual stimulation subscales and for the total score, the SEM was 3.27, 2.41, 2.50 and 6.63, respectively, and the MDC was 6.40, 4.72, 4.91 and 12.99, respectively. The NPQ total score showed an area under the curve (AUC) of 0.661, a sensitivity of 72.34 and a specificity of 55.91 for discriminating between PPPD and other vestibular disorders.ConclusionsThe NPQ is feasible for use in a Western population and presents a uni-factorial structure, high internal consistency and strong correlation with other instruments. The reliability can be considered substantial. The NPQ has low accuracy in discriminating between subjects with or without PPPD.
C1 [Castillejos-Carrasco-Munoz, Rodrigo; Tapia-Toca, Maria Cruz] Otorhinolaryngol Inst Madrid, Integral Balance Unit, Madrid, Spain.
   [Peinado-Rubia, Ana Belen; Lerida-Ortega, Miguel Angel; Ibanez-Vera, Alfonso Javier; Lomas-Vega, Rafael] Univ Jaen, Dept Hlth Sci, Campus Las Lagunillas,S-N,Bldg B3,Off 212, Jaen 23071, Spain.
   [Lerida-Ortega, Miguel Angel] San Agustin Hosp, Sanit Management Area North Jaen, Linares, Spain.
C3 Universidad de Jaen
RP Ibáñez-Vera, AJ (corresponding author), Univ Jaen, Dept Hlth Sci, Campus Las Lagunillas,S-N,Bldg B3,Off 212, Jaen 23071, Spain.
EM ajibanez@ujaen.es
FU NPQ
CR Axer H, 2020, BRAIN BEHAV, V10, P0, DOI 10.1002/brb3.1864
   Bullinger M, 1998, J CLIN EPIDEMIOL, V51, P913, DOI 10.1016/S0895-4356(98)00082-1
   Castillejos-Carrasco-Muñoz R, 2023, OTOL NEUROTOL, V44, PE188, DOI 10.1097/MAO.0000000000003807
   COHEN J, 1960, EDUC PSYCHOL MEAS, V20, P37, DOI 10.1177/001316446002000104
   Cohen J, 1998, STAT POWER ANAL BEHA, V0, P0
   CORTINA JM, 1993, J APPL PSYCHOL, V78, P98
   Dannenbaum E, 2011, J VESTIBUL RES-EQUIL, V21, P153, DOI 10.3233/VES-2011-0412
   Eldoen G, 2021, BRAIN BEHAV, V11, P0, DOI 10.1002/brb3.2346
   Verdecchia DH, 2020, ACTA OTORRINOLAR ESP, V71, P289, DOI 10.1016/j.otoeng.2019.10.003
   Hobart JC, 2012, J NEUROL, V259, P2681, DOI 10.1007/s00415-012-6570-y
   Cuesta-Vargas AI, 2016, SPRINGERPLUS, V5, P0, DOI 10.1186/s40064-016-3515-4
   Kabaya K, 2022, LARYNGOSCOPE INVEST, V7, P499, DOI 10.1002/lio2.735
   Kim HJ, 2020, J NEUROL, V267, P2252, DOI 10.1007/s00415-020-09831-2
   Kitazawa M, 2021, FRONT NEUROL, V12, P0, DOI 10.3389/fneur.2021.768718
   Mempouo E, 2021, J LARYNGOL OTOL, V135, P887, DOI 10.1017/S0022215121002127
   Miwa T, 2022, WORLD J CLIN CASES, V10, P6811, DOI 10.12998/wjcc.v10.i20.6811
   Montilla-Ibáñez A, 2017, DISABIL REHABIL, V39, P697, DOI 10.3109/09638288.2016.1161087
   Murofushi T, 2022, FRONT NEUROL, V13, P0, DOI 10.3389/fneur.2022.872892
   Nada EH, 2019, ANN OTO RHINOL LARYN, V128, P323, DOI 10.1177/0003489418823017
   Nazareth I, 1999, FAM PRACT, V16, P616, DOI 10.1093/fampra/16.6.616
   Perez N, 2000, ACTA OTORRINOLARINGOL ESP, V51, P572
   Powell G, 2020, NEUROLOGY, V94, PE1929, DOI 10.1212/WNL.0000000000009373
   POWELL LE, 1995, J GERONTOL A-BIOL, V50, PM28, DOI 10.1093/gerona/50A.1.M28
   Schaaf H, 2015, EUR ARCH OTO-RHINO-L, V272, P1529, DOI 10.1007/s00405-014-3447-y
   SHROUT PE, 1979, PSYCHOL BULL, V86, P420, DOI 10.1037/0033-2909.86.2.420
   Staab J, 2018, PRACT NEUROL, V18, P5, DOI 10.1136/PRACTNEUROL-2017-001809
   Staab JP, 2020, SEMIN NEUROL, V40, P130, DOI 10.1055/s-0039-3402736
   Staab JP, 2017, J VESTIBUL RES-EQUIL, V27, P191, DOI 10.3233/VES-170622
   Tavakol M, 2011, INT J MED EDUC, V2, P53, DOI 10.5116/ijme.4dfb.8dfd
   Vilagut G, 2008, MED CLIN-BARCELONA, V130, P726, DOI 10.1157/13121076
   Weir JP, 2005, J STRENGTH COND RES, V19, P231, DOI 10.1519/15184.1
   Yagi C, 2022, FRONT HUM NEUROSCI, V16, P0, DOI 10.3389/fnhum.2022.1056556
   Yagi C, 2021, FRONT NEUROL, V12, P0, DOI 10.3389/fneur.2021.652366
   Yagi C, 2019, OTOL NEUROTOL, V40, PE747, DOI 10.1097/MAO.0000000000002325
   Yamaguchi T, 2022, J NEUROENG REHABIL, V19, P0, DOI 10.1186/s12984-022-01068-6
   ZWEIG MH, 1993, CLIN CHEM, V39, P561
NR 36
TC 6
Z9 8
U1 1
U2 1
PU SPRINGER
PI NEW YORK
PA ONE NEW YORK PLAZA, SUITE 4600, NEW YORK, NY, UNITED STATES
SN 0937-4477
EI 1434-4726
J9 EUR ARCH OTO-RHINO-L
JI Eur. Arch. Oto-Rhino-Laryn.
PD DEC 15
PY 2023
VL 280
IS 12
BP 5267
EP 5276
DI 10.1007/s00405-023-08038-1
EA JUN 2023
PG 10
WC Otorhinolaryngology
SC Otorhinolaryngology
GA HB9J6
UT WOS:000999785500001
PM 37266755
DA 2025-12-18
ER

PT J
AU Wang, A
   Zhou, GW
   Brodsky, JR
AF Wang, Alicia
   Zhou, Guangwei
   Brodsky, Jacob R.
TI Characteristics of Benign Paroxysmal Positional Vertigo in Young Children
SO LARYNGOSCOPE
LA English
DT Article
DE benign paroxysmal positional vertigo (BPPV); dizziness in children; pediatric dizziness; pediatric vertigo; vertigo in children
ID adolescents clinical-features; vestibular disorders; vitamin-d; dizziness; epidemiology
AB Objectives This study aimed to determine the clinical characteristics of benign paroxysmal positional vertigo (BPPV) in young children. Study Design Retrospective case review. Methods All children <10 years old that have been diagnosed with BPPV at our pediatric vestibular program between December 2012-July 2021 were selected. Clinical features were identified by medical record review, including demographics, comorbidities, canal involvement, response to treatment, and incidence of recurrence. Results A total of 34 children were diagnosed with BPPV with a mean age of 7.9 years old (SD +/- 1/7; range 5-9) at the time of diagnosis and a male:female ratio of 1:1. Involved semicircular canals included posterior in 82% (n = 28), horizontal in 41% (n = 14), and superior in 24% (n = 8) of patients, respectively. Comorbid diagnoses included migraine (n = 14), concussion (n = 10), acute vestibular syndrome (n = 4), and persistent postural perceptual dizziness (n = 6). Recurrence with initially confirmed resolution occurred in 10 patients (29%) with a mean of 2.5 recurrences per patient (SD: 2.2; range 1-8). A family history of vertigo or migraine was identified in 11 and 17 patients, respectively. Conclusions BPPV is a cause of vertigo in children that may be overlooked. A relatively high proportion of patients demonstrated horizontal or superior canal involvement, recurrence, and additional comorbid causes of dizziness. Thus, providers evaluating young children with dizziness should perform diagnostic maneuvers to evaluate BPPV of all semicircular canals and continue to monitor children after successful treatment for recurrence. Level of Evidence 4, Case Series Laryngoscope, 2022
C1 [Wang, Alicia; Zhou, Guangwei; Brodsky, Jacob R.] Boston Childrens Hosp, Dept Otolaryngol & Commun Enhancement, Boston, MA USA.
   [Zhou, Guangwei; Brodsky, Jacob R.] Harvard Med Sch, Dept Otolaryngol, Boston, MA USA.
C3 Harvard University; Harvard University Medical Affiliates; Boston Children's Hospital; Harvard University; Harvard Medical School
RP Brodsky, JR (corresponding author), Dept Otolaryngol & Commun Enhancement, 300 Longwood Ave, Boston, MA 02115 USA.
EM jacob.brodsky@childrens.harvard.edu
FU Department of Otolaryngology and Communication Enhancement at Boston Children's Hospital
CR Anagnostou E, 2015, J CLIN NEUROL, V11, P262, DOI 10.3988/jcn.2015.11.3.262
   Balatsouras DG, 2007, INT J PEDIATR OTORHI, V71, P487, DOI 10.1016/j.ijporl.2006.11.024
   Brodsky J, 2018, EUR J PAEDIATR NEURO, V22, P667, DOI 10.1016/j.ejpn.2018.03.008
   Brodsky JR, 2018, OTOLARYNG HEAD NECK, V159, P365, DOI 10.1177/0194599818770618
   Brodsky JR, 2018, OTOL NEUROTOL, V39, P344, DOI 10.1097/MAO.0000000000001673
   Brodsky JR, 2016, INT J PEDIATR OTORHI, V83, P104, DOI 10.1016/j.ijporl.2016.01.027
   Brodsky JR, 2016, LARYNGOSCOPE, V126, P727, DOI 10.1002/lary.25389
   Brodsky JR, 2015, INT J PEDIATR OTORHI, V79, P2094, DOI 10.1016/j.ijporl.2015.09.020
   Büki B, 2013, MED HYPOTHESES, V80, P201, DOI 10.1016/j.mehy.2012.11.029
   Choung YH, 2003, INT J PEDIATR OTORHI, V67, P889, DOI 10.1016/S0165-5876(03)00136-8
   Chu CH, 2015, J HEADACHE PAIN, V16, P0, DOI 10.1186/s10194-015-0547-z
   DAgostino R, 2003, INT J PEDIATR OTORHI, V67, P549, DOI 10.1016/S0165-5876(03)00009-0
   Faralli M, 2014, B-ENT, V10, P133
   Fay JL, 2016, PEDIATR PHYS THER, V28, P355, DOI 10.1097/PEP.0000000000000249
   Gebhart I, 2021, OTOL NEUROTOL, V42, PE341, DOI 10.1097/MAO.0000000000002992
   Gizzi M, 1998, ACTA OTO-LARYNGOL, V118, P774, DOI 10.1080/00016489850182422
   Gizzi MS, 2015, INT J NEUROSCI, V125, P593, DOI 10.3109/00207454.2014.953157
   Hilton MP, 2014, COCHRANE DB SYST REV, V0, P0, DOI DOI 10.1002/14651858.CD003162.pub3
   Jeong J, 2021, J VESTIBUL RES-EQUIL, V31, P101, DOI 10.3233/VES-200030
   Jeong SH, 2020, NEUROLOGY, V95, PE1117, DOI 10.1212/WNL.0000000000010343
   Kim JS, 2012, NEUROLOGY, V79, P700, DOI 10.1212/WNL.0b013e3182648b8b
   Koo JW, 2006, CEPHALALGIA, V26, P1310, DOI 10.1111/j.1468-2982.2006.01208.x
   Lee JD, 2017, INT J PEDIATR OTORHI, V94, P36, DOI 10.1016/j.ijporl.2017.01.012
   Lempert T, 2019, NEUROL CLIN, V37, P695, DOI 10.1016/j.ncl.2019.06.003
   Maia FZE, 2020, FRONT NEUROL, V11, P0, DOI 10.3389/fneur.2020.01040
   McCaslin DL, 2011, OTOLARYNG CLIN N AM, V44, P291, DOI 10.1016/j.otc.2011.01.003
   Neuhauser HK, 2016, HAND CLINIC, V137, P67, DOI 10.1016/B978-0-444-63437-5.00005-4
   OReilly RC, 2020, MANUAL PEDIAT BALANC, V0, P0
   OReilly RC, 2011, OTOLARYNG HEAD NECK, V144, P142, DOI 10.1177/0194599810393679
   Olesen J, 2018, CEPHALALGIA, V38, P1, DOI 10.1177/0333102417738202
   PARNES LS, 1992, LARYNGOSCOPE, V102, P988
   Rhim GI, 2016, LARYNSCOPE INVESTIG, V1, P150, DOI 10.1002/lio2.35
   Shah AS, 2022, CLIN J SPORT MED, V32, P114, DOI 10.1097/JSM.0000000000000891
   Shetye Anuradha, 2012, COCHLEAR IMPLANTS INT, V13, P177, DOI 10.1179/1754762811Y.0000000011
   Skatvedt Olav, 2009, TIDSSKR NOR LAEGEFOREN, V129, P634, DOI 10.4045/tidsskr.09.33787
   Staab JP, 2017, J VESTIBUL RES-EQUIL, V27, P191, DOI 10.3233/VES-170622
   Tekesin A, 2018, IDEGGYOGY SZEMLE, V71, P411, DOI 10.18071/isz.isz.71.0411
   Uneri Alev, 2004, EAR NOSE THROAT J, V83, P814
   von Brevern M, 2007, J NEUROL NEUROSUR PS, V78, P710, DOI 10.1136/jnnp.2006.100420
   Wang A, 2021, SPORTS HEALTH, V13, P380, DOI 10.1177/1941738120970515
   Wang A, 2021, LARYNGOSCOPE, V131, PE1308, DOI 10.1002/lary.29024
   Wiener-Vacher Sylvette R, 2018, SEMINARS IN HEARING, V39, P229, DOI 10.1055/s-0038-1666815
   Xu YF, 2021, PLOS ONE, V16, P0, DOI 10.1371/journal.pone.0251386
   Yetiser S, 2019, J INT MED RES, V0, P0, DOI DOI 10.1177/0300060519892370
   Yetiser Sertac, 2015, INT TINNITUS J, V19, P64, DOI 10.5935/0946-5448.20150011
   Zhou GW, 2015, OTOLARYNG HEAD NECK, V152, P1133, DOI 10.1177/0194599815576720
   Zhu RT, 2019, ANN OTO RHINOL LARYN, V128, P869, DOI 10.1177/0003489419845014
NR 47
TC 5
Z9 5
U1 1
U2 3
PU WILEY
PI HOBOKEN
PA 111 RIVER ST, HOBOKEN 07030-5774, NJ USA
SN 0023-852X
EI 1531-4995
J9 LARYNGOSCOPE
JI Laryngoscope
PD MAR 15
PY 2023
VL 133
IS 3
BP 694
EP 699
DI 10.1002/lary.30172
EA MAY 2022
PG 6
WC Medicine, Research & Experimental; Otorhinolaryngology
SC Research & Experimental Medicine; Otorhinolaryngology
GA K4QG9
UT WOS:000791687800001
PM 35524589
DA 2025-12-18
ER

PT J
AU Broberg, MA
   Boyd, BS
AF Broberg, Marc A.
   Boyd, Benjamin S.
TI Similarities between explaining dizziness and explaining pain? Exploring common patient experiences, theoretical models, treatment approaches and potential therapeutic narratives for persistent dizziness or pain
SO PHYSIOTHERAPY THEORY AND PRACTICE
LA English
DT Article
DE Pain neuroscience education; chronic pain; persistent dizziness; vestibular; rehabilitation
ID chronic subjective dizziness; postural-perceptual dizziness; chronic musculoskeletal pain; cognitive-behavior therapy; self-efficacy; central sensitization; clinical characteristics; neuropathic pain; fear-avoidance; follow-up
AB Pain and dizziness are common experiences throughout the lifespan. However, nearly a quarter of those with acute pain or dizziness experience persistence, which is associated with disability, social isolation, psychological distress, decreased independence, and poorer quality of life. Thus, persistent pain or dizziness impacts peoples' lives in similarly negative ways. Conceptual models of pain and dizziness also have many similarities. Many of these models are more expansive than explaining mere symptoms; rather they describe pain or dizziness as holistic experiences that are influenced by biopsychosocial and contextual factors. These experiences also appear to be associated with multi-modal bodily responses related to evaluation of safety, threat detection and anticipation, as influenced by expectations, and predictions anticipation, not simply a reflection of tissue injury or pathology. Conceptual models also characterize the body as adaptable and therefore capable of recovery. These concepts may provide useful therapeutic narratives to facilitate understanding, dethreaten the experience, and provide hope for patients. In addition, therapeutic alliance, promoting an active movement-based approach, building self-efficacy, and condition-specific approaches can help optimize outcomes. In conclusion, there are significant overlaps in the patient experience, theoretical models and potential therapeutic narratives that guide care for people suffering with persistent pain or dizziness.
C1 [Broberg, Marc A.] Two Trees Phys Therapy & Wellness, Dept Phys Therapy, Ventura, CA 93003 USA.
   [Boyd, Benjamin S.] Samuel Merritt Univ, Dept Phys Therapy, Oakland, CA USA.
   [Boyd, Benjamin S.] Stanford ValleyCare, Phys & Sports Med, Livermore, CA USA.
C3 Samuel Merritt University
RP Broberg, MA (corresponding author), Two Trees Phys Therapy & Wellness, 3418 Loma Vista Rd Suite A, Ventura, CA 93003 USA.
EM mb@twotreespt.com
CR [Anonymous], 1994, IASP TERMINOLOGY-IASP. CLASSIFICATION OF CHRONIC PAIN, V0, P0
   Aratani MC, 2020, BRAZ J PHYS THER, V24, P550, DOI 10.1016/j.bjpt.2019.12.003
   Balaban CD, 2011, J VESTIBUL RES-EQUIL, V21, P315, DOI 10.3233/VES-2011-0428
   BANDURA A, 1977, PSYCHOL REV, V84, P191, DOI 10.1037/0033-295X.84.2.191
   Bellan V, 2017, J DANCE MED SCI, V21, P24, DOI 10.12678/1089-313X.21.1.24
   Best C, 2015, BEHAV NEUROL, V2015, P0, DOI 10.1155/2015/456850
   Bisdorff A, 2013, FRONT NEUROL, V4, P0, DOI 10.3389/fneur.2013.00029
   Bisdorff A, 2009, J VESTIBUL RES-EQUIL, V19, P1, DOI 10.3233/VES-2009-0343
   Boogaard S, 2015, PAIN PHYSICIAN, V18, P433, DOI 10.36076/ppj.2015/18/433
   Brandt T, 1996, NEUROLOGY, V46, P1515, DOI 10.1212/WNL.46.6.1515
   Breivik H, 2006, EUR J PAIN, V10, P287, DOI 10.1016/j.ejpain.2005.06.009
   Bronstein AM, 2019, CURR OPIN NEUROL, V32, P174, DOI 10.1097/WCO.0000000000000652
   Butler DS, 2003, EXPLAIN PAIN, V0, P0
   Cagnie B, 2014, SEMIN ARTHRITIS RHEU, V44, P68, DOI 10.1016/j.semarthrit.2014.01.001
   Carson A, 2016, HAND CLINIC, V139, P105, DOI 10.1016/B978-0-12-801772-2.00010-2
   Chua LK, 2020, GAIT POSTURE, V79, P210, DOI 10.1016/j.gaitpost.2020.05.001
   Clark Andy, 2019, SURFING UNCERTAINTY: PREDICTION, V0, P0
   Clark J, 2017, PAIN PHYSICIAN, V20, P487, DOI 10.36076/ppj.2017.20.5.487
   Cohen MA, 2018, PULL OF POLITICS, V0, PP1, DOI 10.1097/PR9.0000000000000634
   Cousins S, 2017, ANN CLIN TRANSL NEUR, V4, P340, DOI 10.1002/acn3.386
   Dahlhamer J, 2018, MMWR-MORBID MORTAL W, V67, P1001, DOI 10.15585/mmwr.mm6736a2
   Diener I, 2016, PHYSIOTHER THEOR PR, V32, P356, DOI 10.1080/09593985.2016.1194648
   Dieterich M, 2016, HAND CLINIC, V139, P447, DOI 10.1016/B978-0-12-801772-2.00037-0
   Dieterich M, 2017, CURR OPIN NEUROL, V30, P107, DOI 10.1097/WCO.0000000000000417
   Doan L, 2015, NEURAL PLAST, V2015, P0, DOI 10.1155/2015/504691
   Edelman S, 2012, AM J OTOLARYNG, V33, P395, DOI 10.1016/j.amjoto.2011.10.009
   Edlow JA, 2018, J EMERG MED, V54, P469, DOI 10.1016/j.jemermed.2017.12.024
   Edwards MJ, 2012, BRAIN, V135, P3495, DOI 10.1093/brain/aws129
   Ferreira PH, 2013, PHYS THER, V93, P470, DOI 10.2522/ptj.20120137
   Fresson M, 2019, NEUROPSYCHOL REHABIL, V29, P1637, DOI 10.1080/09602011.2018.1439756
   Fridberg H, 2019, DISABIL REHABIL, V41, P705, DOI 10.1080/09638288.2017.1406008
   Geneen LJ, 2017, COCHRANE DB SYST REV, V0, P0, DOI DOI 10.1002/14651858.CD011279.pub3
   Gifford, 2013, MATURE ORGANISM MODE, V0, P0
   Gifford L, 1998, PHYSIOTHERAPY, V84, P27, DOI 10.1016/S0031-9406(05)65900-7
   Hadi MA, 2019, J PATIENT EXPERIENCE, V6, P133, DOI 10.1177/2374373518786013
   Halmagyi GM, 2010, RESTOR NEUROL NEUROS, V28, P37, DOI 10.3233/RNN-2010-0533
   HOLDEN G, 1991, SOC WORK HEALTH CARE, V16, P53
   Howick J, 2018, J ROY SOC MED, V111, P240, DOI 10.1177/0141076818769477
   Huppert D, 2005, J NEUROL, V252, P564, DOI 10.1007/s00415-005-0699-x
   Indovina I, 2019, FRONT NEUROL, V10, P0, DOI 10.3389/fneur.2019.00874
   Jackson T, 2014, J PAIN, V15, P800, DOI 10.1016/j.jpain.2014.05.002
   Kollén L, 2017, AGING CLIN EXP RES, V29, P197, DOI 10.1007/s40520-016-0567-9
   Kundakci Burak, 2018, F1000RES, V7, P276, DOI 10.12688/f1000research.14089.1
   Kuwabara J, 2020, AM J OTOLARYNG, V41, P0, DOI 10.1016/j.amjoto.2020.102609
   Lahmann C, 2015, J NEUROL NEUROSUR PS, V86, P302, DOI 10.1136/jnnp-2014-307601
   Landers MR, 2016, PHYS THER, V96, P433, DOI 10.2522/ptj.20150184
   Latremoliere A, 2009, J PAIN, V10, P895, DOI 10.1016/j.jpain.2009.06.012
   Lawson J, 2005, QJM-INT J MED, V98, P357, DOI 10.1093/qjmed/hci057
   Leake HB, 2021, PAIN, V162, P2558, DOI 10.1097/j.pain.0000000000002244
   Leeuw M, 2007, J BEHAV MED, V30, P77, DOI 10.1007/s10865-006-9085-0
   Legrain V, 2011, PROG NEUROBIOL, V93, P111, DOI 10.1016/j.pneurobio.2010.10.005
   Louw A, 2016, PHYSIOTHER THEOR PR, V32, P328, DOI 10.1080/09593985.2016.1194669
   Mahoney AEJ, 2013, AM J OTOLARYNG, V34, P115, DOI 10.1016/j.amjoto.2012.09.013
   Malmström EM, 2020, SCAND J PAIN, V20, P353, DOI 10.1515/sjpain-2019-0121
   Manchikanti L, 2009, PAIN PHYSICIAN, V12, P35
   Marks R, 2005, HEALTH PROMOT PRACT, V6, P37, DOI 10.1177/1524839904266790
   Martin DJ, 2000, J CONSULT CLIN PSYCH, V68, P438, DOI 10.1037//0022-006X.68.3.438
   Meacham K, 2017, CURR PAIN HEADACHE R, V21, P0, DOI 10.1007/s11916-017-0629-5
   Melzack R, 2001, J DENT EDUC, V65, P1378
   Bittar RSM, 2015, BRAZ J OTORHINOLAR, V81, P276, DOI 10.1016/j.bjorl.2014.08.012
   Moseley GL, 2017, EXPLAIN PAIN SUPERCHARGED: THE CLINICIANS MANUAL, V0, P0
   Moseley GL, 2015, THE EXPLAIN PAIN HANDBOOK: PROTECTOMETER, V0, P0
   Moseley GL, 2015, J PAIN, V16, P807, DOI 10.1016/j.jpain.2015.05.005
   Moseley GL, 2012, NEUROSCI BIOBEHAV R, V36, P34, DOI 10.1016/j.neubiorev.2011.03.013
   Muller I, 2015, DISABIL REHABIL, V37, P1060, DOI 10.3109/09638288.2014.955134
   Naranjo EN, 2016, J NEUROPHYSIOL, V115, P833, DOI 10.1152/jn.00626.2015
   Neuhauser HK, 2016, HAND CLINIC, V137, P67, DOI 10.1016/B978-0-444-63437-5.00005-4
   Neuhauser HK, 2008, ARCH INTERN MED, V168, P2118, DOI 10.1001/archinte.168.19.2118
   Newman-Toker DE, 2007, MAYO CLIN PROC, V82, P1329, DOI 10.4065/82.11.1329
   Nigmatullina Y, 2015, CEREB CORTEX, V25, P554, DOI 10.1093/cercor/bht266
   OSullivan PB, 2018, PHYS THER, V98, P408, DOI 10.1093/ptj/pzy022
   Pereira FG, 2017, REV SAUDE PUBL, V51, P0, DOI 10.11606/S1518-8787.2017051007025
   Probst T, 2017, J PSYCHOSOM RES, V93, P62, DOI 10.1016/j.jpsychores.2016.11.013
   Riccelli R, 2017, FRONT NEUROL, V8, P0, DOI 10.3389/fneur.2017.00529
   Riley SP, 2020, J ORTHOP SPORT PHYS, V50, P301, DOI 10.2519/jospt.2020.8982
   Roussel NA, 2013, CLIN J PAIN, V29, P625, DOI 10.1097/AJP.0b013e31826f9a71
   Schaaf H, 2015, EUR ARCH OTO-RHINO-L, V272, P1529, DOI 10.1007/s00405-014-3447-y
   Schappert SM, 1999, VITAL HLTH STAT SERI, V142, P0
   Schmid DA, 2018, J PSYCHOSOM RES, V105, P21, DOI 10.1016/j.jpsychores.2017.11.020
   Scholz J, 2019, PAIN, V160, P53, DOI 10.1097/j.pain.0000000000001365
   Sheeran P, 2016, HEALTH PSYCHOL, V35, P1178, DOI 10.1037/hea0000387
   Smith D, 2014, PLOS ONE, V9, P0, DOI 10.1371/journal.pone.0099048
   Staab J P, 2013, OXFORD TXB VERTIGO I, V0, P333
   Staab JE, 2013, HIGH ALT MED BIOL, V14, P13, DOI 10.1089/ham.2012.1065
   Staab JP, 2017, J VESTIBUL RES-EQUIL, V27, P191, DOI 10.3233/VES-170622
   Staab JP, 2013, SEMIN NEUROL, V33, P297, DOI 10.1055/s-0033-1356462
   Stilwell P, 2019, PHENOMENOL COGN SCI, V18, P637, DOI 10.1007/s11097-019-09624-7
   Stone J, 2016, HAND CLINIC, V139, P543, DOI 10.1016/B978-0-12-801772-2.00044-8
   Tabor A, 2016, CLIN J PAIN, V32, P588, DOI 10.1097/AJP.0000000000000305
   Thompson KJ, 2015, J VESTIBUL RES-EQUIL, V25, P97, DOI 10.3233/VES-150551
   Trinidade A, 2018, OTOL NEUROTOL, V39, P1291, DOI 10.1097/MAO.0000000000002010
   Varela FJ, 2016, EMBODIED MIND: COGNITIVE SCIENCE AND HUMAN EXPERIENCE, V0, P1
   Vlaeyen JWS, 2000, PAIN, V85, P317, DOI 10.1016/S0304-3959(99)00242-0
   WALL PD, 1991, BRIT MED BULL, V47, P631, DOI 10.1093/oxfordjournals.bmb.a072497
   Watson JA, 2019, J PAIN, V20, P1140, DOI 10.1016/j.jpain.2019.02.011
   Wewege MA, 2018, J BACK MUSCULOSKELET, V31, P889, DOI 10.3233/BMR-170920
   Wideman TH, 2019, CLIN J PAIN, V35, P212, DOI 10.1097/AJP.0000000000000670
   Wiech K, 2016, SCIENCE, V354, P584, DOI 10.1126/science.aaf8934
   Woolf CJ, 2011, PAIN, V152, PS2, DOI 10.1016/j.pain.2010.09.030
NR 100
TC 0
Z9 0
U1 0
U2 2
PU TAYLOR & FRANCIS INC
PI PHILADELPHIA
PA 530 WALNUT STREET, STE 850, PHILADELPHIA, PA 19106 USA
SN 0959-3985
EI 1532-5040
J9 PHYSIOTHER THEOR PR
JI Physiother. Theory Pract.
PD DEC 2
PY 2023
VL 39
IS 12
BP 2502
EP 2519
DI 10.1080/09593985.2022.2091497
EA JUN 2022
PG 18
WC Rehabilitation
SC Rehabilitation
GA Y4QG5
UT WOS:000815800300001
PM 35751384
DA 2025-12-18
ER

PT J
AU Yagi, C
   Morita, Y
   Yamagishi, T
   Ohshima, S
   Izumi, S
   Takahashi, K
   Watanabe, M
   Itoh, K
   Suzuki, Y
   Igarashi, H
   Horii, A
AF Yagi, Chihiro
   Morita, Yuka
   Yamagishi, Tatsuya
   Ohshima, Shinsuke
   Izumi, Shuji
   Takahashi, Kuniyuki
   Watanabe, Masaki
   Itoh, Kosuke
   Suzuki, Yuji
   Igarashi, Hironaka
   Horii, Arata
TI Changes in functional connectivity among vestibulo-visuo-somatosensory and spatial cognitive cortical areas in persistent postural-perceptual dizziness: resting-state fMRI studies before and after visual stimulation
SO FRONTIERS IN NEUROLOGY
LA English
DT Article
DE persistent postural-perceptual dizziness; resting-state functional magnetic resonance imaging; functional connectivity; visual stimuli; vestibular system; chronic dizziness
ID vertigo; attention; anxiety; mood
AB IntroductionPersistent postural-perceptual dizziness (PPPD) is a functional chronic vestibular syndrome with symptom exacerbation by upright posture, motion, and complex visual stimuli. Among these exacerbating factors, visual exacerbation is the most specific characteristic of PPPD requiring further investigation. We hypothesized that stimulus-induced changes occur in the functional connectivity (FC) rather than simple neural activation that is involved in visual stimulation. The present study aimed to identify the neural basis of PPPD by investigating FC before and after visual stimulation. MethodsEleven patients with PPPD and 11 age- and sex-matched healthy controls (HCs) underwent resting-state fMRI (rs-fMRI) before and after task-based fMRI with visual stimuli. ResultsAt pre-stimulus, FC between the vestibular cortex and visual areas was low, while that between the somatosensory and visual areas was high in PPPD compared with that in HCs. FC between the visuospatial (parahippocampal gyrus) and spatial cognitive areas (inferior parietal lobule) was elevated in PPPD even in the pre-stimulus condition, which no longer increased at post-stimulus as observed in HCs. In the post-stimulus condition, FC between the visual and spatial cognitive areas and that between the visual and prefrontal areas increased compared with that in the pre-stimulus condition in PPPD. Task-based fMRI demonstrated that no brain regions showed different activities between the HC and PPPD groups during visual stimulation. DiscussionIn PPPD, vestibular inputs may not be fully utilized in the vestibulo-visuo-somatosensory network. Given that the FC between visuospatial and spatial cognitive areas increased even in HCs after visual stimuli, elevated status of this FC in combination with the high FC between the somatosensory and visual areas would be involved in the visual exacerbation in PPPD. An increase in FC from the visual areas to spatial cognitive and prefrontal areas after visual stimuli may account for the prolonged symptoms after visual exacerbation and anxious status in PPPD.
C1 [Yagi, Chihiro; Morita, Yuka; Yamagishi, Tatsuya; Ohshima, Shinsuke; Izumi, Shuji; Horii, Arata] Niigata Univ, Dept Otolaryngol Head & Neck Surg, Grad Sch Med & Dent Sci, Niigata, Japan.
   [Takahashi, Kuniyuki] Univ Miyazaki, Fac Med, Dept Otolaryngol Head & Neck Surg, Miyazaki, Japan.
   [Watanabe, Masaki; Itoh, Kosuke; Suzuki, Yuji; Igarashi, Hironaka] Niigata Univ, Brain Res Inst, Ctr Integrated Human Brain Sci, Niigata, Japan.
C3 Niigata University; University of Miyazaki; Niigata University
RP Yagi, C (corresponding author), Niigata Univ, Dept Otolaryngol Head & Neck Surg, Grad Sch Med & Dent Sci, Niigata, Japan.
EM c-yagi@med.niigata-u.ac.jp
CR Anand A, 2007, J NEUROPSYCH CLIN N, V19, P274, DOI 10.1176/appi.neuropsych.19.3.274
   Azzi JL, 2022, J VESTIBUL RES-EQUIL, V32, P285, DOI 10.3233/VES-190749
   Blakley BW, 2015, OTOL NEUROTOL, V36, P1069, DOI 10.1097/MAO.0000000000000752
   Breinbauer HA, 2020, FRONT NEUROL, V10, P0, DOI 10.3389/fneur.2019.01361
   Castro P, 2022, BRAIN SCI, V12, P0, DOI 10.3390/brainsci12060753
   Chiarella G, 2016, J VESTIBUL RES-EQUIL, V26, P403, DOI 10.3233/VES-160590
   Connor CE, 2017, NAT NEUROSCI, V20, P1493, DOI 10.1038/nn.4657
   Cousins S, 2014, PLOS ONE, V9, P0, DOI 10.1371/journal.pone.0105426
   Curthoys IS, 2023, FRONT NEUROL, V14, P0, DOI 10.3389/fneur.2023.1147253
   Dichter GS, 2015, J AFFECT DISORDERS, V172, P8, DOI 10.1016/j.jad.2014.09.028
   Diekmann V, 2009, EXP BRAIN RES, V195, P101, DOI 10.1007/s00221-009-1753-1
   Dieterich Marianne, 2018, HANDB CLIN NEUROL, V151, P119, DOI 10.1016/B978-0-444-63622-5.00006-1
   Gosling SD, 2003, J RES PERS, V37, P504, DOI 10.1016/S0092-6566(03)00046-1
   Goto F, 2011, ACTA OTO-LARYNGOL, V131, P817, DOI 10.3109/00016489.2011.565423
   Gotts SJ, 2013, P NATL ACAD SCI USA, V110, PE3435, DOI 10.1073/pnas.1302581110
   Hougaard A, 2015, PLOS ONE, V10, P0, DOI 10.1371/journal.pone.0126477
   Indovina I, 2021, J CLIN MED, V10, P0, DOI 10.3390/jcm10184274
   Indovina I, 2020, NEUROIMAGE, V222, P0, DOI 10.1016/j.neuroimage.2020.117247
   Indovina I, 2015, FRONT BEHAV NEUROSCI, V9, P0, DOI 10.3389/fnbeh.2015.00334
   JACOBSON GP, 1990, ARCH OTOLARYNGOL, V116, P424
   Jahn K, 2009, ANN NY ACAD SCI, V1164, P229, DOI 10.1111/j.1749-6632.2009.03770.x
   JONGKEES L B, 1962, PRACT OTORHINOLARYNGOL (BASEL), V24, P65
   Kandel E, 2012, PRINCIPLES NEURAL SC, VVI, P865
   Kandel E, 2012, PRINCIPLES NEURAL SC, VV, P621
   Kao AC, 2001, J AM GERIATR SOC, V49, P72, DOI 10.1046/j.1532-5415.2001.49012.x
   Kennedy RS, 1993, INT J AVIAT PSYCHOL, V3, P203, DOI 10.1207/S15327108IJAP0303_3
   Kitazawa M, 2021, FRONT NEUROL, V12, P0, DOI 10.3389/fneur.2021.768718
   Koenigs M, 2009, BEHAV BRAIN RES, V201, P239, DOI 10.1016/j.bbr.2009.03.004
   Lee JO, 2018, HUM BRAIN MAPP, V39, P3340, DOI 10.1002/hbm.24080
   Li KZ, 2020, NEUROIMAGE-CLIN, V26, P0, DOI 10.1016/j.nicl.2020.102216
   McCaslin DL, 2022, OTOL NEUROTOL, V43, PE243, DOI 10.1097/MAO.0000000000003393
   Bittar RSM, 2015, BRAZ J OTORHINOLAR, V81, P276, DOI 10.1016/j.bjorl.2014.08.012
   Myers-Schulz B, 2012, MOL PSYCHIATR, V17, P132, DOI 10.1038/mp.2011.88
   Okumura T, 2015, ACTA OTO-LARYNGOL, V135, P925, DOI 10.3109/00016489.2015.1040172
   Oshio A, 2012, THE JAPANESE JOURNAL OF PERSONALITY, V21, P40, DOI 10.2132/PERSONALITY.21.40
   Passamonti L, 2018, J VESTIBUL RES-EQUIL, V28, P369, DOI 10.3233/VES-190653
   Piscicelli C, 2017, ANN PHYS REHABIL MED, V60, P208, DOI 10.1016/j.rehab.2016.02.004
   Popp P, 2018, ANN CLIN TRANSL NEUR, V5, P717, DOI 10.1002/acn3.570
   Riccelli R, 2017, FRONT NEUROL, V8, P0, DOI 10.3389/fneur.2017.00529
   Roberts RE, 2018, NEUROIMAGE-CLIN, V20, P1010, DOI 10.1016/j.nicl.2018.10.007
   Schniepp R, 2014, J NEUROL, V261, P738, DOI 10.1007/s00415-014-7259-1
   Shahnaz N, 2021, ACTA OTO-LARYNGOL, V141, P440, DOI 10.1080/00016489.2021.1887517
   Söhsten E, 2016, J VESTIBUL RES-EQUIL, V26, P319, DOI 10.3233/VES-160583
   Staab JP, 2020, SEMIN NEUROL, V40, P130, DOI 10.1055/s-0039-3402736
   Staab JP, 2017, J VESTIBUL RES-EQUIL, V27, P191, DOI 10.3233/VES-170622
   Trinidade A, 2021, FRONT NEUROL, V11, P0, DOI 10.3389/fneur.2020.601883
   Wuehr M, 2017, NEUROLOGY, V88, P284, DOI 10.1212/WNL.0000000000003516
   Wuehr M, 2014, PHYSIOL REP, V2, P0, DOI 10.1002/phy2.232
   Yagi C, 2021, FRONT NEUROL, V12, P0, DOI 10.3389/fneur.2021.652366
   Yagi C, 2019, OTOL NEUROTOL, V40, PE747, DOI 10.1097/MAO.0000000000002325
   Yan ZH, 2017, INT J AUDIOL, V56, P33, DOI 10.1080/14992027.2016.1211763
   Yang R, 2014, BIOMED RES INT, V2014, P0, DOI 10.1155/2014/915026
   ZIGMOND AS, 1983, ACTA PSYCHIAT SCAND, V67, P361, DOI 10.1111/j.1600-0447.1983.tb09716.x
NR 53
TC 10
Z9 15
U1 1
U2 5
PU FRONTIERS MEDIA SA
PI LAUSANNE
PA AVENUE DU TRIBUNAL FEDERAL 34, LAUSANNE, CH-1015, SWITZERLAND
SN 1664-2295
EI 
J9 FRONT NEUROL
JI Front. Neurol.
PD JUL 24
PY 2023
VL 14
IS 
BP 
EP 
DI 10.3389/fneur.2023.1215004
PG 14
WC Clinical Neurology; Neurosciences
SC Neurosciences & Neurology
GA O2NE1
UT WOS:001042230400001
PM 37554393
DA 2025-12-18
ER

PT J
AU Gamble, R
   Sumner, P
   Wilson-Smith, K
   Derry-Sumner, H
   Rajenderkumar, D
   Powell, G
AF Gamble, Ryan
   Sumner, Petroc
   Wilson-Smith, Kevin
   Derry-Sumner, Hannah
   Rajenderkumar, Deepak
   Powell, Georgie
TI Using interpretative phenomenological analysis to probe the lived experiences of persistent postural-perceptual dizziness (PPPD)
SO JOURNAL OF VESTIBULAR RESEARCH-EQUILIBRIUM & ORIENTATION
LA English
DT Article
DE Persistent Postural-Perceptual Dizziness (PPPD); visual vertigo; qualitative; psycho-social functioning
ID visual vertigo; disorders; orientation; symptoms; balance; patient; anxiety; impact; women; self
AB BACKGROUND: Persistent Postural-Perceptual Dizziness (PPPD) is a chronic neuro-vestibular condition characterised by subjective dizziness, non-spinning vertigo, and postural imbalance. Symptoms are typically induced by situations of visuo-vestibular conflict and intense visual-motion. OBJECTIVE: Little research has focused on the lived experiences of people with PPPD. Therefore, our objective was to present an in-depth exploration of patient experiences and sense-making, and the effect of PPPD on psycho-social functioning. METHODS: We conducted semi-structured interviews with 6 people with PPPD, who were recruited from an Audiovestibular department inWales. We present a case-by-case Interpretive Phenomenological Analysis (IPA) for each participant and present common themes. RESULTS: Our analysis revealed a range of superordinate and subordinate themes, individualised to each participant, but broadly described under the following headings: dismissal and non-belief, identity loss, dissociative experiences, poor psychological well-being and processes of sense-making. CONCLUSIONS: The qualitative experiences documented in this study will help clinicians and researchers to better understand the lived experiences of PPPD, how PPPD patients make sense of their symptoms, and the psycho-social impacts of the condition.
C1 [Gamble, Ryan; Sumner, Petroc; Powell, Georgie] Cardiff Univ, Sch Psychol, Pk Pl, Cardiff CF10 3AT, Wales.
   [Wilson-Smith, Kevin] Univ Glasgow, Sch Educ, Glasgow, Lanark, Scotland.
   [Derry-Sumner, Hannah; Rajenderkumar, Deepak] Univ Hosp Wales, Cardiff, Wales.
C3 Cardiff University; University of Glasgow; Cardiff University
RP Powell, G (corresponding author), Cardiff Univ, Sch Psychol, Pk Pl, Cardiff CF10 3AT, Wales.
EM powellg7@cardiff.ac.uk
FU EPSRC PhD studentship [EP/N509449/1]; Health and Care Research Wales Fellowship [SCF-18-1504]; Health and Care Research Wales [SCF-18-1504] Funding Source: researchfish; Wellcome Trust [104943/Z/14/Z] Funding Source: researchfish
CR Ashe SC, 2017, HEALTH PSYCHOL OPEN, V4, P0, DOI 10.1177/2055102917724336
   Beach MC, 2006, J GEN INTERN MED, V21, P661, DOI 10.1111/j.1525-1497.2006.00399.x
   Bigelow RT, 2016, J NEUROL NEUROSUR PS, V87, P367, DOI 10.1136/jnnp-2015-310319
   Brandt Thomas, 1996, NEUROLOGY, V46, P1515
   BRONSTEIN AM, 1995, J NEUROL NEUROSUR PS, V59, P472, DOI 10.1136/jnnp.59.5.472
   Bronstein AM, 2004, J NEUROL, V251, P381, DOI 10.1007/s00415-004-0410-7
   Cousins S, 2014, PLOS ONE, V9, P0, DOI 10.1371/journal.pone.0105426
   Cox Helen, 2003, COMPLEMENT THER NURS MIDWIFERY, V9, P62, DOI 10.1016/S1353-6117(02)00138-5
   Denny E, 2004, J ADV NURS, V46, P641, DOI 10.1111/j.1365-2648.2004.03055.x
   Dieterich M, 2016, HAND CLINIC, V139, P447, DOI 10.1016/B978-0-12-801772-2.00037-0
   Dieterich M, 2017, CURR OPIN NEUROL, V30, P107, DOI 10.1097/WCO.0000000000000417
   Ferrè ER, 2014, PSYCHOL SCI, V25, P2106, DOI 10.1177/0956797614547917
   Fife TD, 2015, ANN NY ACAD SCI, V1343, P97, DOI 10.1111/nyas.12678
   Flowers P, 2011, PSYCHOL HEALTH, V26, P1378, DOI 10.1080/08870446.2010.551213
   Fox JRE, 2015, J HEALTH PSYCHOL, V20, P27, DOI 10.1177/1359105313497526
   Guerraz M, 2001, BRAIN, V124, P1646, DOI 10.1093/brain/124.8.1646
   Herdman D, 2021, J VESTIBUL RES-EQUIL, V31, P0, DOI 10.3233/VES-201518
   Hoffmann DE, 2001, J LAW MED ETHICS, V29, P13, DOI 10.1111/j.1748-720X.2001.tb00037.x
   Hume PA, 2017, SPORTS MED, V47, P1209, DOI 10.1007/s40279-016-0608-8
   Jacob RG, 2009, J NEUROL NEUROSUR PS, V80, P74, DOI 10.1136/jnnp.2007.136432
   Jahn K, 2015, DTSCH ARZTEBLATT INT, V0, P0
   Jáuregui-Renaud K, 2008, J NEUROL NEUROSUR PS, V79, P276, DOI 10.1136/jnnp.2007.122119
   Kaliuzhna M, 2015, MULTISENS RES, V28, P613, DOI 10.1163/22134808-00002506
   Kruschinski C, 2010, EUR J GEN PRACT, V16, P6, DOI 10.3109/13814780903479914
   Larkin M, 2021, INTERPRETATIVE PHENOMENOLOGICAL ANALYSIS: THEORY, V0, P0
   Lopez C, 2018, CORTEX, V104, P193, DOI 10.1016/j.cortex.2017.05.026
   Maskell F, 2007, BRAIN INJURY, V21, P741, DOI 10.1080/02699050701472109
   McCabe BF, 1975, VESTIBULAR SYSTEM, V0, P299
   Mendel B, 1997, J ADV NURS, V26, P1134, DOI 10.1111/j.1365-2648.1997.tb00805.x
   Möller UO, 2014, BMC GERIATR, V14, P0, DOI 10.1186/1471-2318-14-97
   Bittar RSM, 2015, BRAZ J OTORHINOLAR, V81, P276, DOI 10.1016/j.bjorl.2014.08.012
   Mueller M, 2012, HEALTH QUAL LIFE OUT, V10, P0, DOI 10.1186/1477-7525-10-75
   Ödman M, 2008, ACTA OTO-LARYNGOL, V128, P1085, DOI 10.1080/00016480701805455
   Pavlou M, 2010, J NEUROL PHYS THER, V34, P105, DOI 10.1097/NPT.0b013e3181dde6bf
   Popkirov Stoyan, 2018, PRACT NEUROL, V18, P5, DOI 10.1136/practneurol-2017-001809
   Powell G, 2022, J VESTIBUL RES-EQUIL, V32, P69, DOI 10.3233/VES-190578
   Powell G, 2020, NEUROLOGY, V94, PE1929, DOI 10.1212/WNL.0000000000009373
   Powell G, 2020, J NEUROL, V267, P2260, DOI 10.1007/s00415-020-09817-0
   Riggs E, 2002, COUNS PSYCHOL, V17, P5
   Sezier AEI, 2019, BMJ OPEN, V9, P0, DOI 10.1136/bmjopen-2018-024326
   Sluch IM, 2017, NEURO-OPHTHALMOLOGY, V41, P315, DOI 10.1080/01658107.2017.1326944
   Smith JA, 1999, QUALITATIVE HEALTH PSYCHOLOGY: THEORIES AND METHODS, V0, P0, DOI DOI 10.4135/9781446217870
   Smith JA, 1996, PSYCHOL HEALTH, V11, P261, DOI 10.1080/08870449608400256
   Söhsten E, 2016, J VESTIBUL RES-EQUIL, V26, P319, DOI 10.3233/VES-160583
   Staab JP, 2017, J VESTIBUL RES-EQUIL, V27, P191, DOI 10.3233/VES-170622
   Staab JP, 2014, J PSYCHOSOM RES, V76, P80, DOI 10.1016/j.jpsychores.2013.11.008
   Staab JP, 2003, LARYNGOSCOPE, V113, P1714, DOI 10.1097/00005537-200310000-00010
   Stewart WF, 2000, PAIN, V88, P41, DOI 10.1016/S0304-3959(00)00305-5
   Strickland K, 2015, J ADV NURS, V71, P2811, DOI 10.1111/jan.12758
   Strupp M, 2003, NERVENARZT, V74, P911, DOI 10.1007/s00115-003-1567-5
   Treleaven J, 2016, MANUAL THER, V22, P122, DOI 10.1016/j.math.2015.10.017
   Trinidade A, 2018, OTOL NEUROTOL, V39, P1291, DOI 10.1097/MAO.0000000000002010
   Werner A, 2004, SOC SCI MED, V59, P1035, DOI 10.1016/j.socscimed.2003.12.001
   Wersig EM, 2021, J INT HUMANITARIAN A, V6, P0
   Wilson-Smith K, 2014, FORENSIC UPDATE, V115, P28
   Yardley L, 1998, J HEALTH PSYCHOL, V3, P313, DOI 10.1177/135910539800300303
   Yardley L, 2015, QUALITATIVE PSYCHOLOGY, V3rd, P257
   Yardley Lucy, 1997, MAT DISCOURSES HLTH, V0, P0
   Zur O, 2015, DISABIL REHABIL, V37, P2197, DOI 10.3109/09638288.2014.1002577
NR 59
TC 5
Z9 7
U1 2
U2 13
PU IOS PRESS
PI AMSTERDAM
PA NIEUWE HEMWEG 6B, 1013 BG AMSTERDAM, NETHERLANDS
SN 0957-4271
EI 1878-6464
J9 J VESTIBUL RES-EQUIL
JI J. Vestib. Res.-Equilib. Orientat.
PD JUN 15
PY 2023
VL 33
IS 2
BP 89
EP 103
DI 10.3233/VES-220059
PG 15
WC Neurosciences; Otorhinolaryngology
SC Neurosciences & Neurology; Otorhinolaryngology
GA 0A1GC
UT WOS:000951576300001
PM 36710692
DA 2025-12-18
ER

PT J
AU Trinidade, A
   Cabreira, V
   Goebel, JA
   Staab, JP
   Kaski, D
   Stone, J
AF Trinidade, Aaron
   Cabreira, Veronica
   Goebel, Joel A.
   Staab, Jeffrey P.
   Kaski, Diego
   Stone, Jon
TI Predictors of persistent postural-perceptual dizziness (PPPD) and similar forms of chronic dizziness precipitated by peripheral vestibular disorders: a systematic review
SO JOURNAL OF NEUROLOGY NEUROSURGERY AND PSYCHIATRY
LA English
DT Review
ID evoked myogenic potentials; term-follow-up; unexplained dizziness; residual dizziness; neuritis; vertigo; recovery; anxiety; symptoms; 1st
AB BackgroundThe literature on predictors of persistent postural-perceptual dizziness (PPPD) following peripheral vestibular insults has not been systematically reviewed. MethodsWe systematically reviewed studies on predictors of PPPD and its four predecessors (phobic postural vertigo, space-motion discomfort, chronic subjective dizziness and visual vertigo). Investigations focused on new onset chronic dizziness following peripheral vestibular insults, with a minimum follow-up of 3 months. Precipitating events, promoting factors, initial symptoms, physical and psychological comorbidities and results of vestibular testing and neuroimaging were extracted following the Preferred Reporting Items for Systematic Reviews and Meta-Analyses guidelines. ResultsWe identified 13 studies examining predictors of PPPD or PPPD-like chronic dizziness. Anxiety following vestibular injury, dependent personality traits, autonomic arousal and increased body vigilance following precipitating events and visual dependence, but not the severity of initial or subsequent structural vestibular deficits or compensation status, were the most important predictors of chronic dizziness. Disease-related abnormalities of the otolithic organs and semi-circular canals and age-related brain changes seem to be important only in a minority of patients. Data on pre-existing anxiety were mixed. ConclusionsAfter acute vestibular events, psychological and behavioural responses and brain maladaptation are the most likely predictors of PPPD, rather than the severity of changes on vestibular testing. Age-related brain changes appear to have a smaller role and require further study. Premorbid psychiatric comorbidities, other than dependent personality traits, are not relevant for the development of PPPD.
C1 [Trinidade, Aaron] Southend Univ Hosp, Dept Otolaryngol, Southend On Sea, England.
   [Trinidade, Aaron] Anglia Ruskin Univ, Fac Med, Med Sch, Chelmsford, England.
   [Cabreira, Veronica] Ctr Hosp Univ Sao Joao, Dept Neurol, Porto, Portugal.
   [Cabreira, Veronica; Stone, Jon] Univ Edinburgh, Ctr Clin Brain Sci, Edinburgh, Scotland.
   [Goebel, Joel A.] Washington Univ St Louis, Dept Neurootol, Sch Med, St Louis, MO USA.
   [Staab, Jeffrey P.] Mayo Clin, Dept Psychiat & Psychol, Rochester, MN USA.
   [Kaski, Diego] UCL, Dept Neurootol, London, England.
   [Trinidade, Aaron] Southend Univ Hosp NHS Fdn Trust, Southend On Sea SS0 0RY, England.
C3 Anglia Ruskin University; University of Edinburgh; Washington University (WUSTL); Mayo Clinic; University of London; University College London
RP Trinidade, A (corresponding author), Southend Univ Hosp NHS Fdn Trust, Southend On Sea SS0 0RY, England.
EM aaron.trinidade@nhs.net
FU US Army Medical Research and Materiel Command via the Congressionally Directed Medical Research Program [W81XWH-18-1-0760]; EU H2020 Marie Sklodowska-Curie Innovative Training Network [956673]; Marie Curie Actions (MSCA) [956673] Funding Source: Marie Curie Actions (MSCA)
CR Adamec I, 2014, J NEUROL SCI, V347, P224, DOI 10.1016/j.jns.2014.10.001
   Ahmad H, 2015, J NEUROL SCI, V358, P428, DOI 10.1016/j.jns.2015.09.006
   [Anonymous], 2022, ICD-11 FOR MORTALITY AND MORBIDITY STATISTICS, V0, P0
   Bergenius J, 1999, ACTA OTO-LARYNGOL, V119, P895
   Best C, 2009, ANN NY ACAD SCI, V1164, P334, DOI 10.1111/j.1749-6632.2009.03847.x
   BRONSTEIN AM, 1995, ACTA OTO-LARYNGOL, V0, P45
   Cha WW, 2017, AM J OTOLARYNG, V38, P428, DOI 10.1016/j.amjoto.2017.04.001
   Cousins S, 2017, ANN CLIN TRANSL NEUR, V4, P340, DOI 10.1002/acn3.386
   De Vestel C, 2022, FRONT NEUROL, V13, P0, DOI 10.3389/fneur.2022.880714
   Dyukova G M, 2021, ZH NEVROL PSIKHIATR IM S S KORSAKOVA, V121, P120, DOI 10.17116/jnevro2021121051120
   Faralli M, 2006, OTOL NEUROTOL, V27, P1115, DOI 10.1097/01.mao.0000231501.46534.30
   Faralli M, 2016, EUR ARCH OTO-RHINO-L, V273, P3157, DOI 10.1007/s00405-016-3947-z
   Godemann F, 2005, J PSYCHIATR RES, V39, P529, DOI 10.1016/j.jpsychires.2004.12.006
   Godemann F, 2004, PSYCHOSOM MED, V66, P783, DOI 10.1097/01.psy.0000140004.06247.c9
   Habs M, 2020, J NEUROL, V267, P212, DOI 10.1007/s00415-020-10150-9
   Heinrichs N, 2007, PSYCHOSOM MED, V69, P700, DOI 10.1097/PSY.0b013e318151a4dd
   Herdman D, 2020, J PSYCHOSOM RES, V132, P0, DOI 10.1016/j.jpsychores.2020.109969
   Ibitoye RT, 2021, CLIN NEUROPHYSIOL, V132, P2751, DOI 10.1016/j.clinph.2021.07.027
   Ibitoye RT, 2022, NEUROIMAGE-CLIN, V35, P0, DOI 10.1016/j.nicl.2022.103098
   IMATE Y, 1993, ACTA OTO-LARYNGOL, V113, P463, DOI 10.3109/00016489309135846
   Jacobson G P, 1991, J AM ACAD AUDIOL, V2, P253
   Jacobson Gary P, 2003, J AM ACAD AUDIOL, V14, P231
   Jacobson GP, 2000, J AM ACAD AUDIOL, V11, P76, DOI 10.1055/S-0042-1748013
   Kabaya K, 2022, LARYNGOSCOPE INVEST, V7, P499, DOI 10.1002/lio2.735
   Kammerlind ASC, 2005, ACTA OTO-LARYNGOL, V125, P946, DOI 10.1080/00016480510043477
   Kasch R, 2022, SPINE, V47, P201, DOI 10.1097/BRS.0000000000004198
   Kaski D, 2019, PROG BRAIN RES, V248, P225, DOI 10.1016/bs.pbr.2019.04.009
   Kim HA, 2008, NEUROLOGY, V70, P449, DOI 10.1212/01.wnl.0000297554.21221.a0
   Kim HJ, 2020, J NEUROL, V267, P2252, DOI 10.1007/s00415-020-09831-2
   Kuwabara J, 2020, AM J OTOLARYNG, V41, P0, DOI 10.1016/j.amjoto.2020.102609
   Lee JY, 2020, OTOL NEUROTOL, V41, P964, DOI 10.1097/MAO.0000000000002669
   McCaslin DL, 2022, OTOL NEUROTOL, V43, PE243, DOI 10.1097/MAO.0000000000003393
   McCaslin DL, 2011, J AM ACAD AUDIOL, V22, P542, DOI 10.3766/jaaa.22.8.6
   Murofushi T, 2022, FRONT NEUROL, V13, P0, DOI 10.3389/fneur.2022.872892
   Nigro Salvatore, 2019, BRAIN IMAGING BEHAV, V13, P798, DOI 10.1007/s11682-018-9900-6
   Oh KH, 2019, CLIN NEUROPHYSIOL, V130, P95, DOI 10.1016/j.clinph.2018.11.005
   OKINAKA Y, 1993, ACTA OTO-LARYNGOL, V0, P18
   Palla A, 2008, J NEUROL, V255, P1479, DOI 10.1007/s00415-008-0935-2
   Patel M, 2016, OTOL NEUROTOL, V37, P179, DOI 10.1097/MAO.0000000000000949
   Pelosi S, 2013, AM J OTOLARYNG, V34, P490, DOI 10.1016/j.amjoto.2013.04.008
   Popkirov Stoyan, 2018, PRACT NEUROL, V18, P5, DOI 10.1136/practneurol-2017-001809
   Staab JP, 2020, SEMIN NEUROL, V40, P130, DOI 10.1055/s-0039-3402736
   Staab JP, 2017, J VESTIBUL RES-EQUIL, V27, P191, DOI 10.3233/VES-170622
   Staab JP, 2013, SEMIN NEUROL, V33, P297, DOI 10.1055/s-0033-1356462
   Staab JP, 2005, ARCH OTOLARYNGOL, V131, P675, DOI 10.1001/archotol.131.8.675
   Staab JP, 2003, LARYNGOSCOPE, V113, P1714, DOI 10.1097/00005537-200310000-00010
   Thompson KJ, 2015, J VESTIBUL RES-EQUIL, V25, P97, DOI 10.3233/VES-150551
   Toshishige Y, 2020, ACTA OTO-LARYNGOL, V140, P827, DOI 10.1080/00016489.2020.1772994
   Tschan R, 2011, J NEUROL, V258, P104, DOI 10.1007/s00415-010-5697-y
   Yip CW, 2018, J NEUROL, V265, P1210, DOI 10.1007/s00415-018-8834-7
NR 50
TC 29
Z9 31
U1 2
U2 16
PU BMJ PUBLISHING GROUP
PI LONDON
PA BRITISH MED ASSOC HOUSE, TAVISTOCK SQUARE, LONDON WC1H 9JR, ENGLAND
SN 0022-3050
EI 1468-330X
J9 J NEUROL NEUROSUR PS
JI J. Neurol. Neurosurg. Psychiatry
PD NOV 15
PY 2023
VL 94
IS 11
BP 904
EP 915
DI 10.1136/jnnp-2022-330196
EA MAR 2023
PG 12
WC Clinical Neurology; Psychiatry; Surgery
SC Neurosciences & Neurology; Psychiatry; Surgery
GA U5DH2
UT WOS:000957312200001
PM 36941047
DA 2025-12-18
ER

PT J
AU Tarnutzer, AA
   Kaski, D
AF Tarnutzer, Alexander A.
   Kaski, Diego
TI What's in a Name? Chronic Vestibular Migraine or Persistent Postural Perceptual Dizziness?
SO BRAIN SCIENCES
LA English
DT Review
DE chronic vestibular syndrome; dizziness; headache; vertigo; somatoform; migraine; mal de debarquement
ID criteria consensus document; diagnostic-criteria; classification committee; vertigo; prevalence
AB Current consensus diagnostic criteria for vestibular migraine (VM) describes this as an episodic disorder. However, a minority of patients report prolonged (>72 h duration) or even persistent VM symptoms, prompting whether a chronic variant of vestibular migraine (CVM) should be introduced to the current classification and how best to define it. Here we summarize current evidence of such a potential chronic variant of VM and critically review proposed definitions for CVM. Potential approaches to establish a diagnostic framework for CVM include (a) following the distinction between episodic and chronic migraine headaches, namely, frequent and/or prolonged episodes of VM (but not persistent vertigo or dizziness) in the context of chronic migraine headaches or (b) daily dizzy spells over more than 6 months that responded well to prophylactic anti-migraine therapy. A key challenge when defining diagnostic criteria for CVM is how to distinguish it from other chronic vestibular syndromes such as motion sickness, persistent postural-perceptual dizziness (PPPD), and mal de debarquement syndrome. Indeed, more than 50% of patients with PPPD and up to 46% with mal de debarquement syndrome fulfil diagnostic criteria for episodic migraine headaches, suggesting these disorders may all lie along a spectrum. We propose that when VM becomes persistent, it is best classified as PPPD but that VM and PPPD are not mutually exclusive, such that patients with PPPD need not have features of VM, and the triggering event for persistent dizziness may be independent of migraine. However, further research is needed to better characterize the spectrum of clinical phenotypes in patients with chronic dizziness, migraine headaches and anxiety, to define whether a chronic variant of VM sufficiently differs from current persistent dizziness definitions.
C1 [Tarnutzer, Alexander A.] Cantonal Hosp Baden, Neurol, CH-5404 Baden, Switzerland.
   [Tarnutzer, Alexander A.] Univ Zurich, Fac Med, CH-8006 Zurich, Switzerland.
   [Kaski, Diego] UCL, Inst Neurol, Dept Clin & Movement Neurosci, SENSE Res Unit, 33 Queen Sq, London WC1N 3BG, England.
C3 University of Zurich; University of Geneva; University of London; University College London
RP Tarnutzer, AA (corresponding author), Cantonal Hosp Baden, Neurol, CH-5404 Baden, Switzerland.; Tarnutzer, AA (corresponding author), Univ Zurich, Fac Med, CH-8006 Zurich, Switzerland.
EM alexander.tarnutzer@access.uzh.ch; d.kaski@ucl.ac.uk
CR Bednarczuk NF, 2019, BRAIN, V142, P606, DOI 10.1093/brain/awy355
   Beh SC, 2022, CURR NEUROL NEUROSCI, V22, P601, DOI 10.1007/s11910-022-01222-6
   Beh SC, 2021, LARYNGOSCOPE, V131, PE1653, DOI 10.1002/lary.29214
   Beh SC, 2019, HEADACHE, V59, P727, DOI 10.1111/head.13484
   Bigal ME, 2008, HEADACHE, V48, P1157, DOI 10.1111/j.1526-4610.2008.01217.x
   Bisdorff A, 2010, CEPHALALGIA, V30, P815, DOI 10.1177/0333102409353617
   Bronstein A M, 2010, PRACT NEUROL, V10, P129, DOI 10.1136/jnnp.2010.211607
   Calhoun AH, 2011, HEADACHE, V51, P1388, DOI 10.1111/j.1526-4610.2011.01970.x
   Cha YH, 2021, J VESTIBUL RES-EQUIL, V31, P327, DOI 10.3233/VES-200005
   Cha YH, 2020, J VESTIBUL RES-EQUIL, V30, P285, DOI 10.3233/VES-200714
   Chae R, 2022, J VESTIBUL RES-EQUIL, V32, P453, DOI 10.3233/VES-210117
   Cho SJ, 2016, CEPHALALGIA, V36, P454, DOI 10.1177/0333102415597890
   Eggers SDZ, 2011, OTOL NEUROTOL, V32, P1144, DOI 10.1097/MAO.0b013e31822a1c67
   Formeister EJ, 2018, OTOL NEUROTOL, V39, P1037, DOI 10.1097/MAO.0000000000001900
   Furman JM, 2005, J NEUROL NEUROSUR PS, V76, P1, DOI 10.1136/jnnp.2004.048926
   Habs M, 2020, J NEUROL, V267, P212, DOI 10.1007/s00415-020-10150-9
   Herdman D, 2022, J NEUROL, V269, P4753, DOI 10.1007/s00415-022-11107-w
   Kinkhabwala CM, 2023, OTOL NEUROTOL, V44, PE197, DOI 10.1097/MAO.0000000000003832
   Lempert T, 2022, J VESTIBUL RES-EQUIL, V32, P1, DOI 10.3233/VES-201644
   Lempert T, 2012, J VESTIBUL RES-EQUIL, V22, P167, DOI 10.3233/VES-2012-0453
   Lempert T, 2009, J NEUROL, V256, P333, DOI 10.1007/s00415-009-0149-2
   Lipton RB, 2007, NEUROLOGY, V68, P343, DOI 10.1212/01.wnl.0000252808.97649.21
   Bittar RSM, 2015, BRAZ J OTORHINOLAR, V81, P276, DOI 10.1016/j.bjorl.2014.08.012
   Murillo ESP, 2023, J NEUROL NEUROSUR PS, V94, P165, DOI 10.1136/jnnp-2022-329321
   Neuhauser H, 2004, CEPHALALGIA, V24, P83, DOI 10.1111/j.1468-2982.2004.00662.x
   Neuhauser H, 2001, NEUROLOGY, V56, P436, DOI 10.1212/WNL.56.4.436
   Neuhauser HK, 2006, NEUROLOGY, V67, P1028, DOI 10.1212/01.wnl.0000237539.09942.06
   Oh SY, 2015, CLIN NEUROPHYSIOL, V126, P180, DOI 10.1016/j.clinph.2014.03.030
   Radtke A, 2012, NEUROLOGY, V79, P1607, DOI 10.1212/WNL.0b013e31826e264f
   Radtke A, 2011, CEPHALALGIA, V31, P906, DOI 10.1177/0333102411405228
   Sarna B, 2021, ANN OTO RHINOL LARYN, V130, P1326, DOI 10.1177/00034894211007233
   SCHOENEN J, 1995, EUR J NEUROL, V2, P115, DOI 10.1111/j.1468-1331.1995.tb00103.x
   Smyth D, 2022, BRAIN, V145, P3741, DOI 10.1093/brain/awac264
   Staab JP, 2023, NEUROL CLIN, V41, P647, DOI 10.1016/j.ncl.2023.04.003
   Staab JP, 2007, ARCH OTOLARYNGOL, V133, P170, DOI 10.1001/archotol.133.2.170
   Staab JP, 2020, SEMIN NEUROL, V40, P130, DOI 10.1055/s-0039-3402736
   Staab JP, 2017, J VESTIBUL RES-EQUIL, V27, P191, DOI 10.3233/VES-170622
   Torelli P, 2004, CEPHALALGIA, V24, P29, DOI 10.1111/j.1468-2982.2004.00633.x
   Tropiano P, 2021, ACTA OTORHINOLARYNGO, V41, P263, DOI 10.14639/0392-100X-N1017
   Vukovic V, 2007, HEADACHE, V47, P1427, DOI 10.1111/j.1526-4610.2007.00939.x
   Waterston J, 2004, J CLIN NEUROSCI, V11, P384, DOI 10.1016/j.jocn.2003.08.008
   Waterston J, 2021, FRONT NEUROL, V12, P0, DOI 10.3389/fneur.2021.795516
   Young AS, 2021, CEPHALALGIA, V41, P1039, DOI 10.1177/03331024211006042
NR 43
TC 13
Z9 13
U1 0
U2 0
PU MDPI
PI BASEL
PA ST ALBAN-ANLAGE 66, CH-4052 BASEL, SWITZERLAND
SN 
EI 2076-3425
J9 BRAIN SCI
JI Brain Sci.
PD DEC 15
PY 2023
VL 13
IS 12
BP 
EP 
DI 10.3390/brainsci13121692
PG 12
WC Neurosciences
SC Neurosciences & Neurology
GA DN6B8
UT WOS:001132754800001
PM 38137140
DA 2025-12-18
ER

PT J
AU Ganeva, D
   Tiemann, R
   Duller, S
   Strupp, M
AF Ganeva, Dilyana
   Tiemann, Rolf
   Duller, Stephan
   Strupp, Michael
TI Improvement of vertigo symptoms after 2 months of Vertigoheel treatment: a case series in patients with bilateral vestibulopathy and functional dizziness
SO FRONTIERS IN NEUROLOGY
LA English
DT Article
DE vertigo; bilateral vestibulopathy; functional dizziness; real world evidence; non-interventional study; multicomponent medication
ID generalized anxiety disorder; phobic postural vertigo; diagnostic-criteria; consensus document; classification; committee; pppd
AB Background: Dizziness is a common leading symptom in bilateral vestibulopathy (BVP) and functional dizziness (FD), with significant negative effects on functional ability and quality of life. Vertigoheel is a widely used non-prescription drug for the treatment of vertigo. In order to generate systematic data for Vertigoheel in BVP and FD, we conducted a non-interventional study assessing vertigo symptoms.Methods: This study was conducted as an open-label, prospective, monocentric, non-interventional case series (ClinicalTrials.gov identifier NCT05897853). Patients with BVP and FD received Vertigoheel according to market approval for an observational period of 2 months. Change from baseline after 2 months was assessed for the following endpoints: Dizziness Handicap Inventory (DHI) as the primary endpoint, quality of life (QoL) by EQ-5D-5L, and body sway by static posturography. Patients with FD were additionally assessed for depression and anxiety by PHQ-9 and GAD-7 questionnaires. Patients with BVP were assessed for vestibular function by video head impulse testing and caloric testing. Adverse events and other safety-related observations were evaluated.Results: Of 41 patients with FD and 13 with BVP, two with FD and none with BVP dropped out before the follow-up visit. Both patient groups showed significantly improved disability caused by dizziness after 2 months: In BVP, the DHI decreased on average by 13.2 points from 45.4 to 32.2 (p < 0.001). In FD, the DHI decreased on average by 12.0 points from 46.5 to 34.5 (p < 0.001). In patients with FD, significant improvements were also observed for the secondary endpoints QoL, anxiety, and depression. No significant change was observed for posturography readouts. In patients with BVP, there were no statistically significant improvements for the secondary endpoints QoL, posturography, or vestibular function within the observation period. The study found no evidence of a safety risk.Conclusion: The study provides evidence for Vertigoheel's clinical safety and limited evidence - because of the non-interventional design - for its effectiveness in BVP and FD that are considered disease entities with high medical need for new treatment options. The results may serve as the basis for randomized placebo-controlled trials.
C1 [Ganeva, Dilyana; Strupp, Michael] Ludwig Maximilians Univ Munchen, LMU Univ Hosp, German Ctr Vertigo & Balance Disorders, Dept Neurol, Munich, Germany.
   [Tiemann, Rolf] AMS Adv Med Serv GmbH, Mannheim, Germany.
C3 University of Munich
RP Strupp, M (corresponding author), Ludwig Maximilians Univ Munchen, LMU Univ Hosp, German Ctr Vertigo & Balance Disorders, Dept Neurol, Munich, Germany.
EM Michael.Strupp@med.uni-muenchen.de
FU The author(s) declare financial support was received for the research, authorship, and/or publication of this article. The authors declare that this study received funding from Heel GmbH. The funder was not involved in the study design, collection, analysi; Heel GmbH
CR Brandt T, 2012, J NEUROL, V259, P182, DOI 10.1007/s00415-011-6124-8
   Dieterich M, 2017, CURR OPIN NEUROL, V30, P107, DOI 10.1097/WCO.0000000000000417
   Dunlap PM, 2019, CURR OPIN NEUROL, V32, P137, DOI 10.1097/WCO.0000000000000632
   Feng YS, 2021, QUAL LIFE RES, V30, P647, DOI 10.1007/s11136-020-02688-y
   Habs M, 2020, J NEUROL, V267, P212, DOI 10.1007/s00415-020-10150-9
   Hall CD, 2022, J NEUROL PHYS THER, V46, P118, DOI 10.1097/NPT.0000000000000382
   Hatat B, 2022, FRONT NEUROL, V13, P0, DOI 10.3389/fneur.2022.969047
   Heinle H, 2010, CLIN HEMORHEOL MICRO, V46, P23, DOI 10.3233/CH-2010-1330
   JACOBSON GP, 1990, ARCH OTOLARYNGOL, V116, P424
   Jönsson R, 2004, J VESTIBUL RES-EQUIL, V14, P47
   Kroenke K, 2001, J GEN INTERN MED, V16, P606, DOI 10.1046/j.1525-1497.2001.016009606.x
   Lindell E, 2021, HEALTH QUAL LIFE OUT, V19, P0, DOI 10.1186/s12955-021-01864-z
   Löwe B, 2008, MED CARE, V46, P266, DOI 10.1097/MLR.0b013e318160d093
   Löwe B, 2004, MED CARE, V42, P1194, DOI 10.1097/00005650-200412000-00006
   Lucieer F, 2018, FRONT NEUROL, V9, P0, DOI 10.3389/fneur.2018.00352
   Ludwig K, 2018, PHARMACOECONOMICS, V36, P663, DOI 10.1007/s40273-018-0615-8
   Popkirov S, 2018, CURR TREAT OPTION NE, V20, P0, DOI 10.1007/s11940-018-0535-0
   Querner V, 2000, NEUROSCI LETT, V285, P21, DOI 10.1016/S0304-3940(00)01008-9
   Schneider B, 2005, ARZNEIMITTELFORSCH, V55, P23
   Spitzer RL, 2006, ARCH INTERN MED, V166, P1092, DOI 10.1001/archinte.166.10.1092
   Staab JP, 2020, SEMIN NEUROL, V40, P130, DOI 10.1055/s-0039-3402736
   Staab JP, 2017, J VESTIBUL RES-EQUIL, V27, P191, DOI 10.3233/VES-170622
   Strupp M, 2023, VERTIGO AND DIZZINESS: COMMON COMPLAINTS, V3rd, P0
   Strupp M, 2017, J VESTIBUL RES-EQUIL, V27, P177, DOI 10.3233/VES-170619
   Toussaint A, 2020, J AFFECT DISORDERS, V265, P395, DOI 10.1016/j.jad.2020.01.032
   Webster KE, 2023, COCHRANE DB SYST REV, V0, P0, DOI DOI 10.1002/14651858.CD015333.pub2
   Weiser M, 1998, ARCH OTOLARYNGOL, V124, P879, DOI 10.1001/archotol.124.8.879
NR 27
TC 0
Z9 3
U1 0
U2 2
PU FRONTIERS MEDIA SA
PI LAUSANNE
PA AVENUE DU TRIBUNAL FEDERAL 34, LAUSANNE, CH-1015, SWITZERLAND
SN 1664-2295
EI 
J9 FRONT NEUROL
JI Front. Neurol.
PD OCT 5
PY 2023
VL 14
IS 
BP 
EP 
DI 10.3389/fneur.2023.1264884
PG 7
WC Clinical Neurology; Neurosciences
SC Neurosciences & Neurology
GA U5VC7
UT WOS:001085469400001
PM 37869139
DA 2025-12-18
ER

PT J
AU Maywald, M
   Pogarell, O
   Levai, S
   Paolini, M
   Tschentscher, N
   Rauchmann, BS
   Krause, D
   Stöcllein, S
   Goerigk, S
   Röll, L
   Ertl-Wagner, B
   Papazov, B
   Keeser, D
   Karch, S
   Chrobok, A
AF Maywald, Maximilian
   Pogarell, Oliver
   Levai, Susanne
   Paolini, Marco
   Tschentscher, Nadja
   Rauchmann, Boris Stephan
   Krause, Daniela
   Stoecllein, Sophia
   Goerigk, Stephan
   Roell, Lukas
   Ertl-Wagner, Birgit
   Papazov, Boris
   Keeser, Daniel
   Karch, Susanne
   Chrobok, Agnieszka
TI Neurofunctional differences and similarities between persistent postural-perceptual dizziness and anxiety disorder
SO NEUROIMAGE-CLINICAL
LA English
DT Article
DE fMRI; Persistent postural-perceptual dizziness; Somatoform dizziness; Anxiety disorder; Supramarginal gyrus; Superior temporal gyrus; Retroinsular cortex
ID chronic subjective dizziness; human vestibular cortex; functional connectivity; orbitofrontal cortex; personality-traits; gender-differences; fear extinction; red nucleus; vertigo; alexithymia
AB Introduction: Persistent postural-perceptual dizziness (PPPD) (ICD-11) and anxiety disorders (ANX) share behavioural symptoms like anxiety, avoidance, social withdrawal, hyperarousal, or palpitation as well as neurological symptoms like vertigo, stance and gait disorders. Furthermore, previous studies have shown a bidirectional link between vestibulo-spatial and anxiety neural networks. So far, there have been no neuroimaging-studies comparing these groups. Objectives: The aim of this explorative study was to investigate differences and similarities of neural correlates between these two patient groups and to compare their findings with a healthy control group. Methods: 63 participants, divided in two patient groups (ANX = 20 and PPPD = 14) and two sex and age matched healthy control groups (HC-A = 16, HC-P = 13) were included. Anxiety and dizziness related pictures were shown during fMRI-measurements in a block-design in order to induce emotional responses. All subjects filled in questionnaires regarding vertigo (VSS, VHQ), anxiety (STAI), depression (BDI-II), alexithymia (TAS), and illness-perception (IPQ). After modelling the BOLD response with a standard canonical HRF, voxel-wise t-tests between conditions (emotional-negative vs neutral stimuli) were used to generate statistical contrast maps and identify relevant brain areas (pFDR < 0.05, cluster size >30 voxels). ROI-analyses were performed for amygdala, cingulate gyrus, hippocampus, inferior frontal gyrus, insula, supramarginal gyrus and thalamus (p <= 0.05). Results: Patient groups differed from both HC groups regarding anxiety, dizziness, depression and alexithymia scores; ratings of the PPPD group and the ANX group did differ significantly only in the VSS subscale 'vertigo and related symptoms' (VSS-VER). The PPPD group showed increased neural responses in the vestibulo-spatial network, especially in the supramarginal gyrus (SMG), and superior temporal gyrus (STG), compared to ANX and HC-P group. The PPPD group showed increased neural responses compared to the HC-P group in the anxiety network including amygdala, insula, lentiform gyrus, hippocampus, inferior frontal gyrus (IFG) and brainstem. Neuronal responses were enhanced in visual structures, e.g. fusiform gyrus, middle occipital gyrus, and in the medial orbitofrontal cortex (mOFC) in healthy controls compared to patients with ANX and PPPD, and in the ANX group compared to the PPPD group. Conclusions: These findings indicate that neuronal responses to emotional information in the PPPD and the ANX group are comparable in anxiety networks but not in vestibulo-spatial networks. Patients with PPPD revealed a stronger neuronal response especially in SMG and STG compared to the ANX and the HC group. These results might suggest higher sensitivity and poorer adaptation processes in the PPPD group to anxiety and dizziness related pictures. Stronger activation in visual processing areas in HC subjects might be due to less emotional and more visual processing strategies.
C1 [Maywald, Maximilian; Pogarell, Oliver; Levai, Susanne; Tschentscher, Nadja; Rauchmann, Boris Stephan; Krause, Daniela; Goerigk, Stephan; Roell, Lukas; Keeser, Daniel; Karch, Susanne; Chrobok, Agnieszka] Ludwig Maximilians Univ Munchen, Univ Hosp, Dept Psychiat & Psychotherapy, Munich, Germany.
   [Paolini, Marco; Rauchmann, Boris Stephan; Stoecllein, Sophia; Ertl-Wagner, Birgit; Papazov, Boris; Keeser, Daniel] Ludwig Maximilians Univ Munchen, Univ Hosp, Dept Radiol, Munich, Germany.
C3 University of Munich; University of Munich
RP Maywald, M (corresponding author), Ludwig Maximilians Univ Munchen, Univ Hosp, Dept Psychiat & Psychotherapy, Munich, Germany.
EM maximilian.maywald@med.uni-muenchen.de
FU 'Forderprogramm fur Forschung und Lehre (FoFoLe)' of the Ludwig Maximilians University, Munich
CR Aminoff EM, 2013, TRENDS COGN SCI, V17, P379, DOI 10.1016/j.tics.2013.06.009
   Angelaki DE, 2008, ANNU REV NEUROSCI, V31, P125, DOI 10.1146/annurev.neuro.31.060407.125555
   [Anonymous], 2019, ICD 11 MORTALITY MOR, V0, P0
   Aron AR, 2014, TRENDS COGN SCI, V18, P177, DOI 10.1016/j.tics.2013.12.003
   Badgaiyan RD, 2007, NEUROIMAGE, V38, P549, DOI 10.1016/j.neuroimage.2007.07.052
   Badgaiyan RD, 2010, NEUROREPORT, V21, P1172, DOI 10.1097/WNR.0b013e3283410955
   BARSKY AJ, 1988, PSYCHOSOM MED, V50, P510, DOI 10.1097/00006842-198809000-00007
   Basile GA, 2021, BRAIN STRUCT FUNCT, V226, P69, DOI 10.1007/s00429-020-02171-x
   Beck AT, 1996, BECK DEPRESSION INVENTORY, VSecond, P0, DOI 10.1037/T00742-000
   Benjamini Y, 2007, J AM STAT ASSOC, V102, P1272, DOI 10.1198/016214507000000941
   Best C, 2006, J NEUROL NEUROSUR PS, V77, P658, DOI 10.1136/jnnp.2005.072934
   BRADWEJN J, 1990, CAN J PSYCHIAT, V35, P83, DOI 10.1177/070674379003500115
   BRANDT T, 1994, J NEUROL, V241, P191, DOI 10.1007/BF00863767
   BRANDT T, 1986, MUNCHEN MED WOCHEN, V128, P247
   Carmichael ST, 1995, J COMP NEUROL, V363, P615, DOI 10.1002/cne.903630408
   Cattaneo L, 2009, ARCH NEUROL-CHICAGO, V66, P557, DOI 10.1001/archneurol.2009.41
   Cavada C, 2000, CEREB CORTEX, V10, P220, DOI 10.1093/cercor/10.3.220
   Chavanne AV, 2021, AM J PSYCHIAT, V178, P156, DOI 10.1176/appi.ajp.2020.19111153
   Chiarella G, 2016, J VESTIBUL RES-EQUIL, V26, P403, DOI 10.3233/VES-160590
   Chrobok AI, 2017, PH.D. THESIS, V0, P0, DOI DOI 10.5282/edoc.20399
   Cooney RE, 2010, COGN AFFECT BEHAV NE, V10, P470, DOI 10.3758/CABN.10.4.470
   Demartini B, 2021, NEUROSCI BIOBEHAV R, V120, P387, DOI 10.1016/j.neubiorev.2020.10.019
   Dieterich M, 2004, NERVENARZT, V75, P281, DOI 10.1007/s00115-003-1678-z
   DIETERICH M, 1993, NEUROLOGY, V43, P1732, DOI 10.1212/WNL.43.9.1732
   Dieterich M, 2007, BRAIN, V130, P2108, DOI 10.1093/brain/awm130
   Dieterich M, 2017, CURR OPIN NEUROL, V30, P107, DOI 10.1097/WCO.0000000000000417
   Eckhardt-Henn A, 2009, NERVENARZT, V80, P909, DOI 10.1007/s00115-009-2736-y
   Ell SW, 2011, HORIZ. NEUROSCI. RES, V0, P29
   Eshel N, 2010, BIOL PSYCHIAT, V68, P118, DOI 10.1016/j.biopsych.2010.01.027
   Fischer H, 1998, NEUROSCI LETT, V251, P137, DOI 10.1016/S0304-3940(98)00503-5
   Franz M, 2009, Z. PSYCHOSOM. MED. PSYCHOTHER, V55, P328, DOI 10.13109/zptm.2009.55.4.328
   Franz M, 2008, SOC PSYCH PSYCH EPID, V43, P54, DOI 10.1007/s00127-007-0265-1
   Fukushima K, 2004, PROG BRAIN RES, V143, P391, DOI 10.1016/S0079-6123(03)43037-9
   Holmberg J, 2006, J NEUROL, V253, P500, DOI 10.1007/s00415-005-0050-6
   Im JJ, 2021, NUCL MED MOLEC IMAG, V55, P53, DOI 10.1007/s13139-020-00675-2
   Indovina I, 2015, FRONT BEHAV NEUROSCI, V9, P0, DOI 10.3389/fnbeh.2015.00334
   Indovina I, 2014, J PSYCHOSOM RES, V77, P391, DOI 10.1016/j.jpsychores.2014.09.005
   Ioannidis JPA, 2005, PLOS MED, V2, P696, DOI 10.1371/journal.pmed.0020124
   Jacob RG, 1997, PSYCHOSOM MED, V59, P323, DOI 10.1097/00006842-199705000-00016
   Jacob RG, 1996, AM J PSYCHIAT, V153, P503
   Kahane P, 2003, ANN NEUROL, V54, P615, DOI 10.1002/ana.10726
   Kim HJ, 2020, J NEUROL, V267, P2252, DOI 10.1007/s00415-020-09831-2
   Kringelbach ML, 2004, PROG NEUROBIOL, V72, P341, DOI 10.1016/j.pneurobio.2004.03.006
   Kugler G, 2014, J VESTIBUL RES-EQUIL, V24, P433, DOI 10.3233/VES-140529
   Kupfer J, 2000, Z PSYCHOSOM MED PSYC, V0, P368
   Kurth F, 2010, BRAIN STRUCT FUNCT, V214, P519, DOI 10.1007/s00429-010-0255-z
   Lang PJ, 1999, INT AFFECTIVE PICTUR, V0, P2
   Laux L, 1981, STATE TRAIT ANXIETY, V0, P0
   LEDOUX JE, 1988, J NEUROSCI, V8, P2517
   Li KZ, 2020, BRAIN IMAGING BEHAV, V14, P2176, DOI 10.1007/s11682-019-00168-7
   Liakakis G, 2011, BEHAV BRAIN RES, V225, P341, DOI 10.1016/j.bbr.2011.06.022
   Limburg K, 2021, J CLIN MED, V10, P0, DOI 10.3390/jcm10102215
   Linnman C, 2011, BEHAV BRAIN RES, V221, P237, DOI 10.1016/j.bbr.2011.02.045
   Lopez C, 2012, NEUROSCIENCE, V212, P159, DOI 10.1016/j.neuroscience.2012.03.028
   Lopez C, 2011, BRAIN RES REV, V67, P119, DOI 10.1016/j.brainresrev.2010.12.002
   Lueken U, 2014, PSYCHOL MED, V0, P0
   Maywald M, 2022, BRAIN SCI, V12, P0, DOI 10.3390/brainsci12121714
   McNeish D, 2019, PSYCHOL METHODS, V24, P20, DOI 10.1037/met0000182
   Mcrae K, 2008, GROUP PROCESS INTERG, V11, P143, DOI 10.1177/1368430207088035
   Milad MR, 2007, ANN NY ACAD SCI, V1121, P546, DOI 10.1196/annals.1401.006
   Milad MR, 2014, BEHAV RES THER, V62, P17, DOI 10.1016/j.brat.2014.08.006
   Milad MR, 2012, ANNU REV PSYCHOL, V63, P129, DOI 10.1146/annurev.psych.121208.131631
   Moss-Morris R, 2002, PSYCHOL HEALTH, V17, P1, DOI 10.1080/08870440290001494
   Nigro S, 2019, BRAIN IMAGING BEHAV, V13, P798, DOI 10.1007/s11682-018-9900-6
   Nioche C, 2009, AM J NEURORADIOL, V30, P396, DOI 10.3174/ajnr.A1375
   Penkava J, 2020, J NEUROL, V267, P223, DOI 10.1007/s00415-020-10151-8
   Petrie KJ, 2006, CLIN MED, V6, P536, DOI 10.7861/clinmedicine.6-6-536
   Pugnaghi M, 2011, CLIN NEUROPHYSIOL, V122, P2049, DOI 10.1016/j.clinph.2011.03.013
   Querner V, 2002, EXP BRAIN RES, V143, P269, DOI 10.1007/s00221-001-0955-y
   Riccelli R, 2017, HUM BRAIN MAPP, V38, P715, DOI 10.1002/hbm.23411
   Rolls ET, 2004, BRAIN COGNITION, V55, P11, DOI 10.1016/s0278-2626(03)00277-x
   Ruben J, 2001, CEREB CORTEX, V11, P463, DOI 10.1093/cercor/11.5.463
   Sabatinelli D, 2004, NEUROREPORT, V15, P1109, DOI 10.1097/00001756-200405190-00005
   Salimi-Khorshidi G, 2014, NEUROIMAGE, V90, P449, DOI 10.1016/j.neuroimage.2013.11.046
   Schaaf H, 1999, HNO, V47, P924, DOI 10.1007/s001060050536
   SCHNEIER FR, 1991, J ANXIETY DISORD, V5, P65, DOI 10.1016/0887-6185(91)90017-N
   Schunck T, 2008, J MAGN RESON IMAGING, V27, P459, DOI 10.1002/jmri.21237
   Silani G, 2013, J NEUROSCI, V33, P15466, DOI 10.1523/JNEUROSCI.1488-13.2013
   Staab JP, 2017, J VESTIBUL RES-EQUIL, V27, P191, DOI 10.3233/VES-170622
   Staab Jeffrey P, 2012, CONTINUUM (MINNEAP MINN), V18, P1118, DOI 10.1212/01.CON.0000421622.56525.58
   Stephan T, 2005, NEUROIMAGE, V26, P721, DOI 10.1016/j.neuroimage.2005.02.049
   TAYLOR GJ, 1990, CAN J PSYCHIAT, V35, P290, DOI 10.1177/070674379003500402
   TAYLOR GJ, 1985, PSYCHOTHER PSYCHOSOM, V44, P191, DOI 10.1159/000287912
   TELCH MJ, 1989, BEHAV RES THER, V27, P373, DOI 10.1016/0005-7967(89)90007-7
   Trinidade A, 2021, FRONT NEUROL, V11, P0, DOI 10.3389/fneur.2020.601883
   Tschan R, 2008, J NEUROL, V255, P1168, DOI 10.1007/s00415-008-0863-1
   Tschan R, 2010, PSYCHOTHER PSYCH MED, V60, P1
   Tuescher O, 2011, J ANXIETY DISORD, V25, P251, DOI 10.1016/j.janxdis.2010.09.010
   van Reekum CM, 2007, NEUROIMAGE, V36, P1041, DOI 10.1016/j.neuroimage.2007.03.052
   Vernet M, 2014, FRONT INTEGR NEUROSC, V8, P0, DOI 10.3389/fnint.2014.00066
   von Rimscha S, 2013, PSYCHOPATHOLOGY, V46, P377, DOI 10.1159/000345357
   Lins EMDV, 2021, INT ARCH OTORHINOLAR, V25, P0
   Ward AM, 2014, HUM BRAIN MAPP, V35, P1061, DOI 10.1002/hbm.22234
   Whitton AE, 2015, CURR OPIN PSYCHIATR, V28, P7, DOI 10.1097/YCO.0000000000000122
   Wicker B, 2003, NEURON, V40, P655, DOI 10.1016/S0896-6273(03)00679-2
   Wilensky AE, 2006, J NEUROSCI, V26, P12387, DOI 10.1523/JNEUROSCI.4316-06.2006
   Wright P, 2004, NEUROREPORT, V15, P2347, DOI 10.1097/00001756-200410250-00009
   Wurthmann FS, 2012, KLIN NEUROPHYSIOL, V43, P0
   Xue H, 2018, ZHONGHUA YI XUE ZA ZHI, V98, P1227, DOI 10.3760/cma.j.issn.0376-2491.2018.16.008
   Zaback M, 2015, HUM MOVEMENT SCI, V40, P393, DOI 10.1016/j.humov.2015.01.015
   Zaitsev M, 2017, NEUROIMAGE, V154, P33, DOI 10.1016/j.neuroimage.2016.11.014
   Zhang HY, 2015, NEUROSCI LETT, V606, P36, DOI 10.1016/j.neulet.2015.08.029
   Zhao XH, 2014, KOREAN J RADIOL, V15, P523
   Zwanzger P, 2001, NEUROPSYCHOPHARMACOL, V25, P699, DOI 10.1016/S0893-133X(01)00266-4
NR 104
TC 15
Z9 17
U1 2
U2 12
PU ELSEVIER SCI LTD
PI London
PA 125 London Wall, London, ENGLAND
SN 2213-1582
EI 
J9 NEUROIMAGE-CLIN
JI NeuroImage-Clin.
PD JUN 15
PY 2023
VL 37
IS 
BP 
EP 
DI 10.1016/j.nicl.2023.103330
EA JAN 2023
PG 14
WC Neuroimaging
SC Neurosciences & Neurology
GA E3HE3
UT WOS:000974479400001
PM 36696807
DA 2025-12-18
ER

PT J
AU Zaidi, SFM
   Shafiabady, N
   Afifi, S
   Beilby, J
AF Zaidi, Syed Fawad M.
   Shafiabady, Niusha
   Afifi, Shereen
   Beilby, Justin
TI V-CarE-A Conceptual Design Model for Providing COVID-19 Pandemic Awareness: Proposal for a Virtual Reality Design Approach to Facilitate People With Persistent Postural-Perceptual Dizziness
SO JMIR RESEARCH PROTOCOLS
LA English
DT Article
DE COVID-19; immersion; pandemic; Persistent Postural-Perceptual Dizziness; PPPD; virtual reality
ID health-sciences; immersion; internet; things
AB Background: Virtual reality (VR) technology has been solidifying its ground since its existence, where engagement and a sense of presence are key. The contemporary field of development has captured the attention of researchers due to its flexibility and compatibility attributes. During the COVID-19 pandemic, several research outputs have shown promising prospects of continuing research in the field of VR design and development-in health sciences including learning and training.Objective: In this paper, we aim to propose a conceptual development model named V-CarE (Virtual Care Experience) that can facilitate the understanding of pandemics when it comes to a crisis, taking precautionary measures where needed, and getting used to certain actions for preventing pandemic spread through habituation. Moreover, this conceptual model is useful to expand the development strategy to incorporate different types of users and technological aid as per need and requirement.Methods: For a detailed understanding of the proposed model, we have developed a novel design strategy to bring awareness to the user about the current COVID-19 pandemic. VR research in health sciences has shown that with appropriate management and development, VR technology can efficiently support people with health issues and special needs, which motivated our attempts to explore the possibility of employing our proposed model to treat Persistent Postural-Perceptual Dizziness (PPPD)-a persistent nonvertiginous dizziness that could last for 3 months or more. The purpose of including patients with PPPD is to get them engaged in the learning experience and to make them comfortable with VR. We believe this confidence and habituation would help them get engaged with VR for treatment (dizziness alleviation) while practicing the preventive measures during the pandemic in an interactive environment without actually facing any pandemic directly. Subsequently, for advanced development using the V-CarE model, we have briefly discussed that even contemporary technology like internet of things (IoT) for handling devices, can be incorporated without disrupting the complete 3D-immersive experience.Results: In our discussion, we have shown that the proposed model represents a significant step toward the accessibility of VR technology by creating a pathway toward awareness of pandemics and, also, an effective care strategy for PPPD people. Moreover, by introducing advanced technology, we will only further enhance the development for wider accessibility of VR technology while keeping the core purpose of the development intact.Conclusions: V-CarE-based developed VR projects are designed with all the core elements of health sciences, technology, and training making it accessible and engaging for the users and improving their lifestyle by safely experiencing the unknown. We suggest that with further design-based research, the proposed V-CarE model has the potential to be a valuable tool connecting different fields to wider communities.
C1 [Zaidi, Syed Fawad M.] Torrens Univ Australia, Dept Business Informat Syst, Sydney, Australia.
   [Shafiabady, Niusha] Charles Darwin Univ, Fac Sci & Technol, Sydney, Australia.
   [Afifi, Shereen] German Univ Cairo, Fac Media Engn & Technol, Cairo, Egypt.
   [Beilby, Justin] Torrens Univ Australia, Adelaide, Australia.
   [Zaidi, Syed Fawad M.] Torrens Univ Australia, Dept Business Informat Syst, 17-51 Foveaux St,Surry Hills, Sydney 2010, Australia.
C3 Torrens University Australia; Charles Darwin University; Egyptian Knowledge Bank (EKB); German University in Cairo; Torrens University Australia; Torrens University Australia
RP Zaidi, SFM (corresponding author), Torrens Univ Australia, Dept Business Informat Syst, 17-51 Foveaux St,Surry Hills, Sydney 2010, Australia.
EM fawad.zaidi@torrens.edu.au
CR Adhikari SP, 2020, INFECT DIS POVERTY, V9, P0, DOI 10.1186/s40249-020-00646-x
   Aharoni MM, 2019, 2019 INTERNATIONAL CONFERENCE ON VIRTUAL REHABILITATION (ICVR), V0, PP1, DOI 10.1109/ICVR46560.2019.9082568
   [Anonymous], 2022, VIRT REAL STAT, V0, P0
   Artino AR, 2014, MED TEACH, V36, P463, DOI 10.3109/0142159X.2014.889814
   Atzori L, 2010, COMPUT NETW, V54, P2787, DOI 10.1016/j.comnet.2010.05.010
   Bailenson J, 2008, MEDIA PSYCHOL, V11, P354, DOI 10.1080/15213260802285214
   Ball C, 2021, TELEMAT INFORM, V65, P0, DOI 10.1016/j.tele.2021.101728
   Baños RM, 2004, CYBERPSYCHOL BEHAV, V7, P734, DOI 10.1089/cpb.2004.7.734
   Cervone HFrank, 2011, OCLC SYSTEMS & SERVICES, V27, P18, DOI 10.1108/10650751111106528
   Chamola V, 2020, IEEE ACCESS, V8, P90225, DOI 10.1109/ACCESS.2020.2992341
   Colakovic A, 2018, COMPUT NETW, V144, P17, DOI 10.22214/ijraset.2020.4044
   Dengel A, 2019, IMMERSIVE LEARING RESEARCH NETWORK 5TH INTERNATIONAL CONFERENCE, V0, PP185, DOI 10.1007/978-3-030-23089-0_14
   Douedi S, 2020, MEDICINE, V99, P0, DOI 10.1097/MD.0000000000020207
   Everett JAC, 2020, THE EFFECTIVENESS OF MORAL MESSAGES ON PUBLIC HEALTH BEHAVIORAL INTENTIONS DURING THE COVID-19 PANDEMIC, V0, P0, DOI DOI 10.31234/OSF.IO/9YQS8
   Fabris CP, 2019, INTERNATIONAL JOURNAL OF INNOVATION IN SCIENCE AND MATHEMATICS EDUCATION, V27, P69, DOI 10.30722/IJISME.27.08.006
   Faul F, 2009, BEHAV RES METHODS, V41, P1149, DOI 10.3758/BRM.41.4.1149
   Hatta MH, 2022, INT J ENV RES PUB HE, V19, P0, DOI 10.3390/ijerph19095389
   Ifdil I, 2023, J PUBLIC HEALTH-UK, V45, PE142, DOI 10.1093/pubmed/fdac049
   Imperatori C, 2020, CYBERPSYCH BEH SOC N, V23, P782, DOI 10.1089/cyber.2020.0339
   Jarvis L, 2019, INT J PERF ART DIGIT, V15, P239, DOI 10.1080/14794713.2019.1637100
   Jarvis L, 2019, PALGR STUD PERFORM T, V0, PP159, DOI 10.1007/978-3-030-27971-4_5
   Kang H, 2021, J EDUC EVAL HEALTH P, V18, P0, DOI 10.3352/jeehp.2021.18.17
   Kim G, 2018, LECT NOTES COMPUT SC, V10910, P94, DOI 10.1007/978-3-319-91584-5_8
   Kyaw BM, 2019, J MED INTERNET RES, V21, P0, DOI 10.2196/12959
   Lessick S, 2017, J MED LIBR ASSOC, V105, P407, DOI 10.5195/jmla.2017.329
   Lewis JR, 2018, INT J HUM-COMPUT INT, V34, P577, DOI 10.1080/10447318.2018.1455307
   Madakam S, 2015, JOURNAL OF COMPUTER AND COMMUNICATIONS, V03, P164, DOI 10.4236/jcc.2015.35021
   Mantovani E, 2020, FRONT NEUROL, V11, P0, DOI 10.3389/fneur.2020.00926
   Meldrum D, 2020, J NEUROL, V267, P24, DOI 10.1007/s00415-020-10228-4
   Minge M, 2018, LECT NOTES COMPUT SC, V10918, P451, DOI 10.1007/978-3-319-91797-9_33
   Moro C, 2017, ANAT SCI EDUC, V10, P549, DOI 10.1002/ase.1696
   Mütterlein J, 2017, AMCIS 2017 PROCEEDINGS, V0, P0
   Mütterlein J, 2018, PROCEEDINGS OF THE 51ST ANNUAL HAWAII INTERNATIONAL CONFERENCE ON SYSTEM SCIENCES (HICSS), V0, P1407
   Nuara A, 2022, J NEUROL, V269, P627, DOI 10.1007/s00415-021-10397-w
   Passamonti L, 2018, J VESTIBUL RES-EQUIL, V28, P369, DOI 10.3233/VES-190653
   Paul M, 2020, JMIR MENT HEALTH, V7, P0, DOI 10.2196/24331
   Riva G, 2020, FRONT PSYCHIATRY, V11, P0, DOI 10.3389/fpsyt.2020.563319
   Rose T, 2018, APPL ERGON, V69, P153, DOI 10.1016/j.apergo.2018.01.009
   Sezier AEI, 2019, BMJ OPEN, V9, P0, DOI 10.1136/bmjopen-2018-024326
   Siani A, 2021, HEALTH TECHNOL-GER, V11, P425, DOI 10.25267/hachetetepe.2021.i22.1206
   Singh RP, 2020, DIABETES METAB SYND, V14, P661, DOI 10.1016/j.dsx.2020.05.011
   Trinidade A, 2021, FRONT NEUROL, V11, P0, DOI 10.3389/fneur.2020.601883
   Zaidi SFM, 2020, ACM SYMPOSIUM ON VIRTUAL REALITY SOFTWARE AND TECHNOLOGY, VRST 2020, P0, DOI 10.1145/3385956.3422094
   Zaidi SFM, 2022, ELECTRONICS-SWITZ, V11, P0, DOI 10.3390/electronics11010142
   Zaidi SFM, 2019, 25TH ACM SYMPOSIUM ON VIRTUAL REALITY SOFTWARE AND TECHNOLOGY (VRST 2019), V0, P0, DOI DOI 10.1145/3359996.3364733
   Zaidi SFM, 2018, PROCEEDINGS OF THE 16TH ACM SIGGRAPH INTERNATIONAL CONFERENCE ON VIRTUAL-REALITY CONTINUUM AND ITS APPLICATIONS IN INDUSTRY (VRCAI 2018), V0, P0, DOI DOI 10.1145/3284398.3284431
   Zaidi SFM, 2019, ICIGP 2019: PROCEEDINGS OF THE 2ND INTERNATIONAL CONFERENCE ON IMAGE AND GRAPHICS PROCESSING / 2019 5TH INTERNATIONAL CONFERENCE ON VIRTUAL REALITY, V0, PP140, DOI 10.1145/3313950.3313977
NR 50
TC 2
Z9 2
U1 0
U2 2
PU JMIR PUBLICATIONS, INC
PI TORONTO
PA 130 QUEENS QUAY East, Unit 1100, TORONTO, ON M5A 0P6, CANADA
SN 1929-0748
EI 
J9 JMIR RES PROTOC
JI JMIR RES. Protoc.
PD JUN 15
PY 2023
VL 12
IS 
BP 
EP 
DI 10.2196/38369
PG 12
WC Health Care Sciences & Services; Public, Environmental & Occupational Health
SC Health Care Sciences & Services; Public, Environmental & Occupational Health
GA P1DV2
UT WOS:001048121300003
PM 37224279
DA 2025-12-18
ER

PT J
AU Umemoto, KK
   Tawk, K
   Mazhari, N
   Abouzari, M
   Djalilian, HR
AF Umemoto, Kayla K.
   Tawk, Karen
   Mazhari, Najva
   Abouzari, Mehdi
   Djalilian, Hamid R.
TI Management of Migraine-Associated Vestibulocochlear Disorders
SO AUDIOLOGY RESEARCH
LA English
DT Review
DE migraine; vestibulocochlear symptoms; lifestyle modifications; migraine prophylactic treatment
ID sensorineural hearing-loss; paroxysmal positional vertigo; cortical spreading depression; vestibular migraine; debarquement syndrome; diagnostic-criteria; menieres-disease; aural fullness; prophylaxis; dizziness
AB Migraine is a chronic neurological disorder that frequently coexists with different vestibular and cochlear symptoms (sudden hearing loss, tinnitus, otalgia, aural fullness, hyperacusis, dizziness, imbalance, and vertigo) and disorders (recurrent benign positional vertigo, persistent postural perceptual dizziness, mal de debarquement, and Meniere's disease). Despite evidence of an epidemiological association and similar pathophysiology between migraine and these vestibulocochlear disorders, patients suffering from migraine-related symptoms are usually underdiagnosed and undertreated. Current migraine treatment options have shown success in treating vestibulocochlear symptoms. Lifestyle and dietary modifications (reducing stress, restful sleep, avoiding migraine dietary triggers, and avoiding starvation and dehydration) and supplements (vitamin B2 and magnesium) offer effective first-line treatments. Treatment with migraine prophylactic medications such as tricyclic antidepressants (e.g., nortriptyline), anticonvulsants (e.g., topiramate), and calcium channel blockers (e.g., verapamil) is implemented when lifestyle and dietary modifications are not sufficient in improving a patient's symptoms. We have included an algorithm that outlines a suggested approach for addressing these symptoms, taking into account our clinical observations. Greater recognition and understanding of migraine and its related vestibular and cochlear symptoms are needed to ensure the appropriate diagnosis and treatment of affected patients.
C1 [Umemoto, Kayla K.] Calif Northstate Univ, Coll Med, Elk Grove, CA 95757 USA.
   [Tawk, Karen; Mazhari, Najva; Abouzari, Mehdi; Djalilian, Hamid R.] Univ Calif Irvine, Dept Otolaryngol Head & Neck Surg, Div Neurotol & Skull Base Surg, Irvine, CA 92697 USA.
   [Djalilian, Hamid R.] Univ Calif Irvine, Dept Biomed Engn, Irvine, CA 92617 USA.
C3 University of California System; University of California Irvine; University of California System; University of California Irvine
RP Abouzari, M; Djalilian, HR (corresponding author), Univ Calif Irvine, Dept Otolaryngol Head & Neck Surg, Div Neurotol & Skull Base Surg, Irvine, CA 92697 USA.; Djalilian, HR (corresponding author), Univ Calif Irvine, Dept Biomed Engn, Irvine, CA 92617 USA.
EM mabouzar@hs.uci.edu; hdjalili@hs.uci.edu
FU National Center for Research Resources; National Center for Advancing Translational Sciences, National Institutes of Health [TL1TR001415]; National Center for Advancing Translational Sciences [TL1TR001415] Funding Source: NIH RePORTER
CR Abouzari M, 2022, OTOLARYNG CLIN N AM, V55, P1017, DOI 10.1016/j.otc.2022.06.017
   Abouzari M, 2021, LARYNGOSCOPE, V131, PE283, DOI 10.1002/lary.28618
   Abouzari M, 2020, OTOL NEUROTOL, V41, P392, DOI 10.1097/MAO.0000000000002528
   Abouzari M, 2020, ANN OTO RHINOL LARYN, V129, P421, DOI 10.1177/0003489419892997
   Ailani J, 2021, HEADACHE, V61, P1021, DOI 10.1111/head.14153
   Albury CL, 2017, MOL GENET GENOMICS, V292, P729, DOI 10.1007/s00438-017-1317-1
   Alexander TH, 2013, OTOL NEUROTOL, V34, P1586, DOI 10.1097/MAO.0000000000000222
   Amiri P, 2022, FRONT NEUROL, V12, P0, DOI 10.3389/fneur.2021.800605
   [Anonymous], 1995, OTOLARYNGOL HEAD NECK SURG, V113, P179
   Ashina M, 2019, LANCET NEUROL, V18, P795, DOI 10.1016/S1474-4422(19)30185-1
   Baguley DM, 2018, HNO, V66, P358, DOI 10.1007/s00106-017-0464-3
   Benjamin T, 2022, CURR OPIN NEUROL, V35, P84, DOI 10.1097/WCO.0000000000001024
   BRECHTELSBAUER PB, 1995, HEARING RES, V89, P130, DOI 10.1016/0378-5955(95)00130-4
   Bruss D, 2021, OTOL NEUROTOL, V42, P461, DOI 10.1097/MAO.0000000000002976
   Byun YJ, 2021, LARYNGOSCOPE, V131, P186, DOI 10.1002/lary.28546
   Cassano D, 2015, J HEADACHE PAIN, V16, P0, DOI 10.1186/1129-2377-16-S1-A114
   Cha YH, 2015, ANN NY ACAD SCI, V1343, P63, DOI 10.1111/nyas.12701
   Cha YH, 2013, CEPHALALGIA, V33, P1160, DOI 10.1177/0333102413487999
   Cha YH, 2010, SEMIN NEUROL, V30, P167, DOI 10.1055/s-0030-1249225
   Cha YH, 2009, SEMIN NEUROL, V29, P520, DOI 10.1055/s-0029-1241038
   Chandrasekhar SS, 2019, OTOLARYNG HEAD NECK, V161, PS1, DOI 10.1177/0194599819859885
   Chau JK, 2010, LARYNGOSCOPE, V120, P1011, DOI 10.1002/lary.20873
   Chen JJ, 2021, ECLINICALMEDICINE, V39, P0, DOI 10.1016/j.eclinm.2021.101080
   Chu CH, 2013, CEPHALALGIA, V33, P80, DOI 10.1177/0333102412468671
   Close LN, 2019, CEPHALALGIA, V39, P428, DOI 10.1177/0333102418774299
   Behar GC, 2017, INT ARCH OTORHINOLAR, V21, P191, DOI 10.1055/s-0037-1599784
   Crossley J, 2020, J LARYNGOL OTOL, V134, P24, DOI 10.1017/S002221511900255X
   Dieterich M, 2016, J NEUROL, V263, PS82, DOI 10.1007/s00415-015-7905-2
   Dobie RA, 1999, LARYNGOSCOPE, V109, P1202, DOI 10.1097/00005537-199908000-00004
   Dolati S, 2020, BIOL TRACE ELEM RES, V196, P375, DOI 10.1007/s12011-019-01931-z
   Domitrz I, 2022, NUTRIENTS, V14, P0, DOI 10.3390/nu14051089
   Esfanjani AT, 2012, BIOL TRACE ELEM RES, V150, P42, DOI 10.1007/s12011-012-9487-5
   Formeister EJ, 2018, OTOL NEUROTOL, V39, P1037, DOI 10.1097/MAO.0000000000001900
   Frejo L, 2017, CLIN OTOLARYNGOL, V42, P1172, DOI 10.1111/coa.12844
   Frejo L, 2016, FRONT NEUROL, V7, P0, DOI 10.3389/fneur.2016.00182
   Furman JM, 2013, LANCET NEUROL, V12, P706, DOI 10.1016/S1474-4422(13)70107-8
   Ghavami Y, 2018, ANN OTO RHINOL LARYN, V127, P877, DOI 10.1177/0003489418799107
   Ghavami Y, 2017, LARYNGOSCOPE, V127, P1670, DOI 10.1002/lary.26299
   Goadsby PJ, 2017, PHYSIOL REV, V97, P553, DOI 10.1152/physrev.00034.2015
   Görür K, 2022, BRAZ J OTORHINOLAR, V88, P975, DOI 10.1016/j.bjorl.2021.02.005
   Goshtasbi K, 2021, OTOL NEUROTOL, V42, P1001, DOI 10.1097/MAO.0000000000003111
   Goshtasbi K, 2021, OTOL NEUROTOL, V42, P1329, DOI 10.1097/MAO.0000000000003247
   Han BI, 2009, J CLIN NEUROL, V5, P11, DOI 10.3988/jcn.2009.5.1.11
   Hana BI, 2021, J CLIN NEUROL, V17, P1, DOI 10.3988/jcn.2021.17.1.1
   HEMENWAY W G, 1956, ANN OTOL RHINOL LARYNGOL, V65, P692
   Hindiyeh NA, 2020, HEADACHE, V60, P1300, DOI 10.1111/head.13836
   Hoppes CW, 2022, MIL MED, V187, PE1011, DOI 10.1093/milmed/usab077
   Huang TC, 2020, CEPHALALGIA, V40, P107, DOI 10.1177/0333102419869317
   Jahromi SR, 2019, J HEADACHE PAIN, V20, P0, DOI 10.1186/s10194-019-1057-1
   Kelman L, 2006, CEPHALALGIA, V26, P548, DOI 10.1111/j.1468-2982.2006.01075.x
   Kim SY, 2019, AURIS NASUS LARYNX, V46, P353, DOI 10.1016/j.anl.2018.10.006
   Kim SK, 2019, JAMA OTOLARYNGOL, V145, P307, DOI 10.1001/jamaoto.2018.4016
   Kirthi V, 2010, COCHRANE DB SYST REV, V0, P0, DOI DOI 10.1002/14651858.CD008041.pub2
   Kleinjung T, 2021, CURR TOP BEHAV NEURO, V51, P193, DOI 10.1007/7854_2020_169
   Koç A, 2022, J INT ADV OTOL, V18, P62, DOI 10.5152/iao.2022.21260
   Köseoglu E, 2008, MAGNESIUM RES, V21, P101
   Kuhn M, 2011, TRENDS AMPLIF, V15, P91, DOI 10.1177/1084713811408349
   Langguth B, 2023, J CLIN MED, V12, P0, DOI 10.3390/jcm12093087
   Langguth B, 2019, ANNU REV PHARMACOL, V59, P291, DOI 10.1146/annurev-pharmtox-010818-021556
   Langguth B, 2015, CURR OPIN OTOLARYNGO, V23, P361, DOI 10.1097/MOO.0000000000000185
   Lee A, 2023, WORLD J OTORHIN-HEAD, V9, P107, DOI 10.1002/wjo2.81
   Lee SH, 2021, J PERS MED, V11, P0, DOI 10.3390/jpm11121331
   Lempert T, 2005, NEUROL CLIN, V23, P715, DOI 10.1016/j.ncl.2005.01.003
   Lempert T, 2000, ANN OTO RHINOL LARYN, V109, P1176
   Lempert T, 2022, J VESTIBUL RES-EQUIL, V32, P1, DOI 10.3233/VES-201644
   Lopez-Escamez JA, 2015, J VESTIBUL RES-EQUIL, V25, P1, DOI 10.3233/VES-150549
   Mallampalli MP, 2022, FRONT NEUROL, V12, P0, DOI 10.3389/fneur.2021.812678
   MARKLEY HG, 1984, NEUROLOGY, V34, P973, DOI 10.1212/WNL.34.7.973
   MEYER JS, 1984, HEADACHE, V24, P313, DOI 10.1111/j.1526-4610.1984.hed2406313.x
   Mikulec AA, 2012, AM J OTOLARYNG, V33, P121, DOI 10.1016/j.amjoto.2011.04.010
   Bittar RSM, 2015, BRAZ J OTORHINOLAR, V81, P276, DOI 10.1016/j.bjorl.2014.08.012
   Moshtaghi O, 2018, OTOLARYNG HEAD NECK, V158, P100, DOI 10.1177/0194599817739255
   Moshtaghi O, 2016, OTOL NEUROTOL, V37, P1199, DOI 10.1097/MAO.0000000000001122
   Mucci V, 2020, FRONT NEUROL, V11, P0, DOI 10.3389/fneur.2020.576860
   MURAI K, 1992, AM J OTOL, V13, P454
   Nachum Z, 2004, LARYNGOSCOPE, V114, P581, DOI 10.1097/00005537-200403000-00036
   Namazi N, 2015, INT J VITAM NUTR RES, V85, P79, DOI 10.1024/0300-9831/a000225
   Neuhauser H, 2003, NEUROLOGY, V60, P882, DOI 10.1212/01.WNL.0000049476.40047.A3
   Nevoux J, 2018, EUR ANN OTORHINOLARY, V135, PS29, DOI 10.1016/j.anorl.2017.12.006
   Noseda R, 2013, PAIN, V154, PS44, DOI 10.1016/j.pain.2013.07.021
   Olesen J, 2018, CEPHALALGIA, V38, P1, DOI 10.1177/0333102417738202
   Paparella MM, 2002, OTOLARYNG CLIN N AM, V35, P529, DOI 10.1016/S0030-6665(02)00019-1
   Park MS, 2012, YONSEI MED J, V53, P985, DOI 10.3349/ymj.2012.53.5.985
   Paulin J, 2016, NOISE HEALTH, V18, P178, DOI 10.4103/1463-1741.189244
   Paz-Tamayo A, 2020, FRONT GENET, V11, P0, DOI 10.3389/fgene.2020.00954
   Prakash S, 2009, HEADACHE, V49, P1235, DOI 10.1111/j.1526-4610.2009.01474.x
   Raymond MJ, 2021, OTOLARYNG CLIN N AM, V54, P1037, DOI 10.1016/j.otc.2021.05.019
   Risbud A, 2021, OTOL NEUROTOL, V42, P1580, DOI 10.1097/MAO.0000000000003324
   Saeed Sana, 2021, DISCOVERIES (CRAIOVA), V9, Pe137, DOI 10.15190/d.2021.16
   Salviz M, 2016, LARYNGOSCOPE, V126, P169, DOI 10.1002/lary.25445
   Sanchez T G, 1999, AURIS NASUS LARYNX, V26, P411, DOI 10.1016/S0385-8146(99)00020-6
   Sarna B, 2021, ANN OTO RHINOL LARYN, V130, P1326, DOI 10.1177/00034894211007233
   Sarna B, 2020, MED HYPOTHESES, V134, P0, DOI 10.1016/j.mehy.2019.109430
   Schoenen J, 1998, NEUROLOGY, V50, P466, DOI 10.1212/WNL.50.2.466
   SCHUKNECHT HF, 1969, ARCH OTOLARYNGOL, V90, P765
   Schwedt TJ, 2013, HEADACHE, V53, P737, DOI 10.1111/head.12081
   Shargorodsky J, 2010, AM J MED, V123, P711, DOI 10.1016/j.amjmed.2010.02.015
   Silberstein Stephen D, 2015, CONTINUUM (MINNEAP MINN), V21, P973, DOI 10.1212/CON.0000000000000199
   SOLOMON GD, 1989, HEADACHE, V29, P425, DOI 10.1111/j.1526-4610.1989.hed2907425.x
   Staab JP, 2015, CEPHALALGIA, V35, P65
   Staab JP, 2007, ARCH OTOLARYNGOL, V133, P170, DOI 10.1001/archotol.133.2.170
   Staab JP, 2017, J VESTIBUL RES-EQUIL, V27, P191, DOI 10.3233/VES-170622
   Staab Jeffrey P, 2012, CONTINUUM (MINNEAP MINN), V18, P1118, DOI 10.1212/01.CON.0000421622.56525.58
   Staab JP, 2004, LARYNGOSCOPE, V114, P1637, DOI 10.1097/00005537-200409000-00025
   Tepper Stewart J, 2015, CONTINUUM (MINNEAP MINN), V21, P1018, DOI 10.1212/con.0000000000000211
   Tiseo C, 2020, J HEADACHE PAIN, V21, P0, DOI 10.1186/s10194-020-01192-5
   Tyler RS, 2014, AM J AUDIOL, V23, P402, DOI 10.1044/2014_AJA-14-0010
   Tyler RS, 2006, TINNITUS TREATMENT, V0, PP1, DOI 10.1055/b-0034-62459
   Vass Z, 1998, NEUROSCIENCE, V84, P559, DOI 10.1016/S0306-4522(97)00503-4
   Vass Z, 2001, NEUROSCIENCE, V103, P189, DOI 10.1016/S0306-4522(00)00521-2
   von Brevern M, 2007, J NEUROL NEUROSUR PS, V78, P710, DOI 10.1136/jnnp.2006.100420
   von Brevern M, 2016, HAND CLINIC, V137, P301, DOI 10.1016/B978-0-444-63437-5.00022-4
   von Brevern M, 2020, SEMIN NEUROL, V40, P83, DOI 10.1055/s-0039-3402067
   von Brevern M, 2015, J VESTIBUL RES-EQUIL, V25, P105, DOI 10.3233/VES-150553
   Waterston J, 2021, FRONT NEUROL, V12, P0, DOI 10.3389/fneur.2021.795516
   Webster KE, 2023, COCHRANE DB SYST REV, V0, P0, DOI DOI 10.1002/14651858.CD015187.pub2
   Webster KE, 2023, COCHRANE DB SYST REV, V0, P0, DOI DOI 10.1002/14651858.CD015321.pub2
   Webster KE, 2023, COCHRANE DB SYST REV, V0, P0, DOI DOI 10.1002/14651858.CD015322.pub2
   Wu V, 2019, CAN FAM PHYSICIAN, V65, P463
   Zhang SL, 2022, EXPERT REV NEUROTHER, V22, P115, DOI 10.1080/14737175.2022.2030221
   Zhu CT, 2019, FRONT NEUROL, V10, P0, DOI 10.3389/fneur.2019.01190
NR 121
TC 5
Z9 8
U1 1
U2 14
PU MDPI
PI BASEL
PA MDPI AG, Grosspeteranlage 5, CH-4052 BASEL, SWITZERLAND
SN 2039-4330
EI 2039-4349
J9 AUDIOL RES
JI Audiol. Res.
PD AUG 15
PY 2023
VL 13
IS 4
BP 528
EP 545
DI 10.3390/audiolres13040047
PG 18
WC Audiology & Speech-Language Pathology
SC Audiology & Speech-Language Pathology
GA Q0LI7
UT WOS:001054510100001
PM 37489383
DA 2025-12-18
ER

PT J
AU Toupet, M
   Guigou, C
   Chea, C
   Guyon, M
   Heuschen, S
   Grayeli, AB
AF Toupet, Michel
   Guigou, Caroline
   Chea, Cyrielle
   Guyon, Maxime
   Heuschen, Sylvie
   Grayeli, Alexis Bozorg
TI Delay and Acceleration Threshold of Movement Perception in Patients Suffering from Vertigo or Dizziness
SO BRAIN SCIENCES
LA English
DT Article
DE movement perception; sound-movement delay; acceleration threshold; vertigo; dizziness; multisensory integration; persistent postural-perceptual dizziness
ID criteria consensus document; diagnostic-criteria; vestibular disorders; falls; classification; committee; orientation; gravity; people; motion
AB Background: The objective was to evaluate the delay and the acceleration threshold (AT) of movement perception in a population of patients suffering from dizziness and analyze the factors influencing these parameters. Methods: This prospective study included 256 adult subjects: 16 control and 240 patients (5 acute unilateral vestibular loss, 13 compensated unilateral loss, 32 Meniere diseases, 48 persistent postural-perceptual dizziness (PPPD), 95 benign paroxysmal positional vertigo (BPPV), 10 central cases, 19 bilateral vestibulopathy, 14 vestibular migraine, and 4 age-related dizziness). Patients were evaluated for the sound-movement synchronicity perception (maximum delay between the bed oscillation peak and a beep perceived as synchronous, PST) and AT during a pendular movement on a swinging bed. Results: We observed higher PST in women and in senior patients regardless of etiology. AT was higher in senior patients. AT was not influenced by etiology except in patients with bilateral vestibulopathy who had higher thresholds. AT was related to unipodal stance performance, past history of fall, and stop-walking-when-talking test. Conclusions: Delay and acceleration thresholds appear to be coherent with clinical findings and open insights on the exploration of symptoms that cannot be explained by routine otoneurological tests.
C1 [Toupet, Michel; Guigou, Caroline; Chea, Cyrielle; Guyon, Maxime; Grayeli, Alexis Bozorg] Dijon Univ Hosp, Otolaryngol Dept, F-21000 Dijon, France.
   [Toupet, Michel; Heuschen, Sylvie] Ctr Explorat Fonct Otoneurol, F-75015 Paris, France.
   [Guigou, Caroline; Grayeli, Alexis Bozorg] Burgundy Univ, ImVia Lab Imagery & Artificial Vis, EA 7535, F-21000 Dijon, France.
C3 Universite Bourgogne Europe; CHU Dijon Bourgogne; Universite Bourgogne Europe
RP Guigou, C (corresponding author), Dijon Univ Hosp, Otolaryngol Dept, F-21000 Dijon, France.; Guigou, C (corresponding author), Burgundy Univ, ImVia Lab Imagery & Artificial Vis, EA 7535, F-21000 Dijon, France.
EM caroline.guigou@chu-dijon.fr
FU Audika; Institut de Recherche en Otoneurologie (IRON); Societe ORL de Bourgogne
CR Barany R, 1906, MONATSSCHR OHRENHEILKD, V40, P193
   Barnett-Cowan M, 2013, MULTISENS RES, V26, P387, DOI 10.1163/22134808-00002421
   Barnett-Cowan M, 2009, EXP BRAIN RES, V198, P221, DOI 10.1007/s00221-009-1779-4
   Barra J, 2012, NEUROPSYCHOLOGIA, V50, P2492, DOI 10.1016/j.neuropsychologia.2012.06.021
   Choi JY, 2017, CURR OPIN NEUROL, V30, P98, DOI 10.1097/WCO.0000000000000416
   COLLEDGE NR, 1994, AGE AGEING, V23, P117, DOI 10.1093/ageing/23.2.117
   Egsgaard LL, 2011, EXP BRAIN RES, V215, P345, DOI 10.1007/s00221-011-2902-x
   Espinosa-Sanchez JM, 2015, FRONT NEUROL, V6, P0, DOI 10.3389/fneur.2015.00012
   Gianna C, 1996, BRAIN RES BULL, V40, P443, DOI 10.1016/0361-9230(96)00140-2
   Guyon M, 2021, PLOS ONE, V16, P0, DOI 10.1371/journal.pone.0252914
   Hasson U, 2017, PHILOS T R SOC B, V372, P0, DOI 10.1098/rstb.2016.0048
   Hausmann M, 2000, BEHAV NEUROSCI, V114, P1245, DOI 10.1037/0735-7044.114.6.1245
   Hong T, 2014, INVEST OPHTH VIS SCI, V55, P7589, DOI 10.1167/iovs.14-14262
   Hyndman D, 2004, J NEUROL NEUROSUR PS, V75, P994, DOI 10.1136/jnnp.2003.016014
   Jiam NTL, 2016, LARYNGOSCOPE, V126, P2587, DOI 10.1002/lary.25927
   Kingma H, 2005, BMC EAR NOSE THROAT, V5, P0, DOI 10.1186/1472-6815-5-5
   Lacquaniti F, 2015, MULTISENS RES, V28, P397, DOI 10.1163/22134808-00002471
   Lempert T, 2013, SEMIN NEUROL, V33, P212, DOI 10.1055/s-0033-1354596
   Lempert T, 2012, J VESTIBUL RES-EQUIL, V22, P167, DOI 10.3233/VES-2012-0453
   Lewis RF, 2011, J VESTIBUL RES-EQUIL, V21, P323, DOI 10.3233/VES-2011-0422
   Lopez-Escamez JA, 2015, J VESTIBUL RES-EQUIL, V25, P1, DOI 10.3233/VES-150549
   Obermann M, 2014, CEPHALALGIA, V34, P1053, DOI 10.1177/0333102414527650
   Pothula VB, 2004, CLIN OTOLARYNGOL, V29, P179, DOI 10.1111/j.0307-7772.2004.00785.x
   Rahman Q, 2004, PSYCHONEUROENDOCRINO, V29, P867, DOI 10.1016/S0306-4530(03)00154-9
   Richter D, 2018, J NEUROSCI, V38, P7452, DOI 10.1523/JNEUROSCI.3421-17.2018
   Schulze HH, 2002, BRAIN COGNITION, V48, P80, DOI 10.1006/brcg.2001.1305
   Seemungal BM, 2015, MULTISENS RES, V28, P507, DOI 10.1163/22134808-00002507
   Setti A, 2011, EXP BRAIN RES, V209, P375, DOI 10.1007/s00221-011-2560-z
   Sohn J, 2015, BIO-MED MATER ENG, V26, PS693, DOI 10.3233/BME-151361
   Staab JP, 2017, J VESTIBUL RES-EQUIL, V27, P191, DOI 10.3233/VES-170622
   Strupp M, 2017, J VESTIBUL RES-EQUIL, V27, P177, DOI 10.3233/VES-170619
   Toma S, 2015, J NEUROPHYSIOL, V113, P1885, DOI 10.1152/jn.00369.2014
   Toupet M, 2015, OTOL NEUROTOL, V36, P1074, DOI 10.1097/MAO.0000000000000771
   VAN EGMOND A A J, 1948, J LARYNGOL OTOL, V62, P63
   Van Ombergen A, 2017, NEUROIMAGE-CLIN, V14, P538, DOI 10.1016/j.nicl.2017.02.020
   Veits C, 1931, ZBL HALS NAS U OHREN, V29, P368
   von Brevern M, 2017, ACTA OTORRINOLAR ESP, V68, P349, DOI 10.1016/j.otorri.2017.02.007
   Wing AM, 2010, EXP BRAIN RES, V200, P277, DOI 10.1007/s00221-009-2134-5
   Wurthmann S, 2017, J PSYCHOSOM RES, V103, P95, DOI 10.1016/j.jpsychores.2017.10.007
   Yelnik A, 2008, NEUROPHYSIOL CLIN, V38, P439, DOI 10.1016/j.neucli.2008.09.008
NR 40
TC 1
Z9 1
U1 0
U2 1
PU MDPI
PI BASEL
PA ST ALBAN-ANLAGE 66, CH-4052 BASEL, SWITZERLAND
SN 
EI 2076-3425
J9 BRAIN SCI
JI Brain Sci.
PD APR 15
PY 2023
VL 13
IS 4
BP 
EP 
DI 10.3390/brainsci13040564
PG 12
WC Neurosciences
SC Neurosciences & Neurology
GA F0IW6
UT WOS:000979280200001
PM 37190529
DA 2025-12-18
ER

PT J
AU Das, S
   Annam, CS
   Bakshi, SS
   Seepana, R
AF Das, Soumyajit
   Annam, Chandra Sekhar
   Bakshi, Satvinder Singh
   Seepana, Ramesh
TI Persistent positional perceptual dizziness in clinical practice: a scoping review
SO NEUROLOGICAL SCIENCES
LA English
DT Review
DE Dizziness; Persistent positional perceptual dizziness; Chronic subjective dizziness; Diagnosis; Posturography; Biomarkers; Anxiety; Depression; Vestibular rehabilitation
ID chronic subjective dizziness; vestibular disorders; symptoms; epidemiology; predictors; community; handicaps
AB Introduction Dizziness is an important symptom presenting in routine practice and the life time prevalence ranges from 17 to 30%. Persistent positional perceptual dizziness (PPPD) is a common cause of chronic dizziness and has often been labeled as psychogenic dizziness in the past. Discussion PPPD is diagnosed based on clinical criteria laid down by the Barany society. The vestibular function tests and imaging of the brain and the inner ear are often normal. Most of the patients have an underlying anxiety trait and most cases of PPPD arise following an attack of acute vertigo like Meniere's disease and vestibular neuritis. It is important to differentiate the condition from bilateral vestibulopathy. There is no role of vestibular sedative in the treatment of such condition. Vestibular rehabilitation therapy (VRT), cognitive behavioral therapy (CBT), and selective serotonin reuptake inhibitors (SSRI) like sertraline have shown benefits. However, long-term outcome is not known. Conclusion PPPD is a relatively new entity in the ever-expanding field of neurotology that requires a multimodality approach for effective management. The otologists and general physicians must identify the condition so that favorable outcome can be achieved. The long-term effects of treatment with CBT and VRT are not known. It is important to formulate standard guidelines for treatment. Further research is necessary to identify the role of endogenous biomarkers in the outcome of treatment.
C1 [Das, Soumyajit; Seepana, Ramesh] All India Inst Med Sci, Dept ENT, Mangalagiri 522503, Andhra Pradesh, India.
   [Annam, Chandra Sekhar; Bakshi, Satvinder Singh] All India Inst Med Sci, Dept ENT, Mangalagiri 522023, Andhra Pradesh, India.
RP Das, S (corresponding author), All India Inst Med Sci, Dept ENT, Mangalagiri 522503, Andhra Pradesh, India.
EM drsoumya_entamch@rediffmail.com; chandrachandu1122@gmail.com; saty.bakshi@gmail.com; rameshseepana@rediffmail.com
CR Adamec I, 2020, J CLIN NEUROSCI, V72, P26, DOI 10.1016/j.jocn.2020.01.043
   Agrawal Y, 2013, J VESTIBUL RES-EQUIL, V23, P113, DOI 10.3233/VES-130498
   Axer H, 2020, BRAIN BEHAV, V10, P0, DOI 10.1002/brb3.1864
   Baydan M, 2020, PLOS ONE, V15, P0, DOI 10.1371/journal.pone.0238436
   Bery AK, 2021, J VESTIBUL RES-EQUIL, V31, P401, DOI 10.3233/VES-201508
   Bourke J, 2018, SCOTT-BROWNS OTORHINOLARYNGOLOGY AND HEAD AND NECK SURGERY, V0, P909
   Brandt T, 2020, CURR OPIN NEUROL, V33, P136, DOI 10.1097/WCO.0000000000000771
   Brandt T, 2015, J NEUROL, V262, P1977, DOI 10.1007/s00415-015-7826-0
   Breinbauer HA, 2020, FRONT NEUROL, V10, P0, DOI 10.3389/fneur.2019.01361
   Chang J, 2018, J EPIDEMIOL, V28, P176, DOI 10.2188/jea.JE20160113
   Chiarella G, 2016, J VESTIBUL RES-EQUIL, V26, P403, DOI 10.3233/VES-160590
   Choi SY, 2021, SCI REP-UK, V11, P0, DOI 10.1038/s41598-021-93940-z
   Eren OE, 2018, J NEUROL, V265, P63, DOI 10.1007/s00415-018-8894-8
   Fang ZG, 2020, SCI REP-UK, V10, P0, DOI 10.1038/s41598-020-58218-w
   Feuerecker R, 2015, J VESTIBUL RES-EQUIL, V25, P67, DOI 10.3233/VES-150547
   Fife Terry D, 2017, CONTINUUM (MINNEAP MINN), V23, P359, DOI 10.1212/con.0000000000000450
   Guerra-Jiménez G, 2017, ACTA OTORRINOLAR ESP, V68, P317, DOI 10.1016/j.otorri.2017.01.007
   Honaker JA, 2010, AM J AUDIOL, V19, P3, DOI 10.1044/1059-0889(2009/09-0013)
   Horii A, 2004, OTOL NEUROTOL, V25, P536, DOI 10.1097/00129492-200407000-00022
   Horii A, 2007, J VESTIBUL RES-EQUIL, V17, P1
   Horii A, 2016, J VESTIBUL RES-EQUIL, V26, P335, DOI 10.3233/VES-160582
   Indovina I, 2015, FRONT BEHAV NEUROSCI, V9, P0, DOI 10.3389/fnbeh.2015.00334
   Kammerlind ASC, 2011, AM J OTOLARYNG, V32, P366, DOI 10.1016/j.amjoto.2010.07.008
   Kim SK, 2018, PLOS ONE, V13, P0, DOI 10.1371/journal.pone.0192705
   Mahoney AEJ, 2013, AM J OTOLARYNG, V34, P115, DOI 10.1016/j.amjoto.2012.09.013
   Mempouo E, 2021, J LARYNGOL OTOL, V135, P887, DOI 10.1017/S0022215121002127
   Bittar RSM, 2015, BRAZ J OTORHINOLAR, V81, P276, DOI 10.1016/j.bjorl.2014.08.012
   Morisod B, 2017, J VESTIBUL RES-EQUIL, V27, P305, DOI 10.3233/VES-170628
   Murdin L, 2015, OTOL NEUROTOL, V36, P387, DOI 10.1097/MAO.0000000000000691
   Neff BA, 2012, OTOL NEUROTOL, V33, P1235, DOI 10.1097/MAO.0b013e31825d644a
   Nigro Salvatore, 2019, BRAIN IMAGING BEHAV, V13, P798, DOI 10.1007/s11682-018-9900-6
   Pope JV, 2012, EMERG MED INT, V2012, P0, DOI 10.1155/2012/949275
   Popkirov S, 2018, CURR TREAT OPTION NE, V20, P0, DOI 10.1007/s11940-018-0535-0
   Sarna B, 2021, ANN OTO RHINOL LARYN, V130, P1326, DOI 10.1177/00034894211007233
   Söhsten E, 2016, J VESTIBUL RES-EQUIL, V26, P319, DOI 10.3233/VES-160583
   Staab JP, 2020, SEMIN NEUROL, V40, P130, DOI 10.1055/s-0039-3402736
   Staab Jeffrey P, 2019, ADV OTORHINOLARYNGOL, V82, P170, DOI 10.1159/000490286
   Staab JP, 2017, J VESTIBUL RES-EQUIL, V27, P191, DOI 10.3233/VES-170622
   Staab JP, 2014, J PSYCHOSOM RES, V76, P80, DOI 10.1016/j.jpsychores.2013.11.008
   Staab Jeffrey P, 2012, CONTINUUM (MINNEAP MINN), V18, P1118, DOI 10.1212/01.CON.0000421622.56525.58
   Staab JP, 2004, LARYNGOSCOPE, V114, P1637, DOI 10.1097/00005537-200409000-00025
   Staab JP, 2002, ARCH OTOLARYNGOL, V128, P554, DOI 10.1001/archotol.128.5.554
   Sugaya N, 2017, ACTA OTO-LARYNGOL, V137, P275, DOI 10.1080/00016489.2016.1244859
   Tarnutzer AA, 2011, CAN MED ASSOC J, V183, P1025, DOI 10.1503/cmaj.100174
   Tramontano M, 2021, HEARING BALANC COMMU, V19, P282, DOI 10.1080/21695717.2021.1975986
   Trinidade A, 2021, FRONT NEUROL, V11, P0, DOI 10.3389/fneur.2020.601883
   van Vugt VA, 2017, BMJ-BRIT MED J, V358, P0, DOI 10.1136/bmj.j3727
   Wurthmann S, 2021, BMC NEUROL, V21, P0, DOI 10.1186/s12883-021-02417-z
   Wurthmann S, 2017, J PSYCHOSOM RES, V103, P95, DOI 10.1016/j.jpsychores.2017.10.007
   Yagi C, 2021, FRONT NEUROL, V12, P0, DOI 10.3389/fneur.2021.652366
   Yardley L, 1998, J NEUROL NEUROSUR PS, V65, P679, DOI 10.1136/jnnp.65.5.679
NR 51
TC 1
Z9 4
U1 1
U2 7
PU SPRINGER-VERLAG ITALIA SRL
PI MILAN
PA VIA DECEMBRIO, 28, MILAN, 20137, ITALY
SN 1590-1874
EI 1590-3478
J9 NEUROL SCI
JI Neurol. Sci.
PD JAN 15
PY 2023
VL 44
IS 1
BP 129
EP 135
DI 10.1007/s10072-022-06353-9
EA AUG 2022
PG 7
WC Clinical Neurology; Neurosciences
SC Neurosciences & Neurology
GA A0TA2
UT WOS:000842915600001
PM 35994134
DA 2025-12-18
ER

PT J
AU Webster, KE
   Harrington-Benton, NA
   Judd, O
   Kaski, D
   Maarsingh, OR
   MacKeith, S
   Ray, J
   Van Vugt, VA
   Burton, MJ
AF Webster, Katie E.
   Harrington-Benton, Natasha A.
   Judd, Owen
   Kaski, Diego
   Maarsingh, Otto R.
   MacKeith, Samuel
   Ray, Jaydip
   Van Vugt, Vincent A.
   Burton, Martin J.
TI Pharmacological interventions for persistent postural-perceptual dizziness (PPPD)
SO COCHRANE DATABASE OF SYSTEMATIC REVIEWS
LA English
DT Review
ID handicap inventory; short-form
AB Background Persistent postural-perceptual dizziness (PPPD) is a chronic balance disorder, which is characterised by subjective unsteadiness or dizziness that is worse on standing and with visual stimulation. The condition was only recently defined and therefore the prevalence is currently unknown. However, it is likely to include a considerable number of people with chronic balance problems. The symptoms can be debilitating and have a profound impact on quality of life. At present, little is known about the optimal way to treat this condition. A variety of medications may be used, as well as other treatments, such as vestibular rehabilitation. Objectives To evaluate the benefits and harms of pharmacological interventions for persistent postural-perceptual dizziness (PPPD). Search methods The Cochrane ENT Information Specialist searched the Cochrane ENT Register; Central Register of Controlled Trials (CENTRAL); Ovid MEDLINE; Ovid Embase; Web of Science; ClinicalTrials.gov; ICTRP and additional sources for published and unpublished trials. The date of the search was 21 November 2022. Selection criteria We included randomised controlled trials (RCTs) and quasi-RCTs in adults with PPPD, which compared selective serotonin reuptake inhibitors (SSRIs) or serotonin and norepinephrine reuptake inhibitors (SNRIs) with either placebo or no treatment. We excluded studies that did not use the Barany Society criteria to diagnose PPPD and studies that followed up participants for less than three months. Data collection and analysis We used standard Cochrane methods. Our primary outcomes were: 1) improvement in vestibular symptoms (assessed as a dichotomous outcome - improved or not improved), 2) change in vestibular symptoms (assessed as a continuous outcome, with a score on a numerical scale) and 3) serious adverse events. Our secondary outcomes were: 4) disease-specific health-related quality of life, 5) generic health-related quality of life and 6) other adverse effects. We considered outcomes reported at three time points: 3 to < 6 months, 6 to <= 12 months and > 12 months. We planned to use GRADE to assess the certainty of evidence for each outcome. Main results We identified no studies that met our inclusion criteria. Authors' conclusions At present, there is no evidence from placebo-controlled randomised trials regarding pharmacological treatments - specifically SSRIs and SNRIs - for PPPD. Consequently, there is great uncertainty over the use of these treatments for this condition. Further work is needed to establish whether any treatments are effective at improving the symptoms of PPPD, and whether their use is associated with any adverse effects.
C1 [Webster, Katie E.] Univ Oxford, NuDield Dept Surg Sci, Cochrane ENT, Oxford, England.
   [Harrington-Benton, Natasha A.] Menieres Soc, Dorking, Surrey, England.
   [Judd, Owen] Univ Hosp Derby & Burton NHS Fdn Trust, ENT Dept, Derby, England.
   [Kaski, Diego] Natl Hosp Neurol & Neurosurg, London, England.
   [Maarsingh, Otto R.; Van Vugt, Vincent A.] Vrije Univ Amsterdam, Amsterdam UMC, Dept Gen Practice, Amsterdam Publ Hlth Res Inst, Amsterdam, Netherlands.
   [MacKeith, Samuel] Oxford Univ Hosp NHS Fdn Trust, ENT Dept, Oxford, England.
   [Ray, Jaydip] Univ Sheffield, Sheffield, S Yorkshire, England.
   [Burton, Martin J.] Cochrane UK, Oxford, England.
C3 University of Oxford; University of London; University College London; UCL Medical School; University College London Hospitals NHS Foundation Trust; National Hospital for Neurology & Neurosurgery; University of Amsterdam; Vrije Universiteit Amsterdam; Oxford University Hospitals NHS Foundation Trust; University of Sheffield; Cochrane Centre
RP Webster, KE (corresponding author), Univ Oxford, NuDield Dept Surg Sci, Cochrane ENT, Oxford, England.
EM katie.webster@nds.ox.ac.uk
FU National Institute for Health Research, UK; Infrastructure funding for Cochrane ENT; National Institute for Health Research (NIHR) Evidence Synthesis Programme [NIHR132217]
CR Balaban CD, 2002, PHYSIOL BEHAV, V77, P469, DOI 10.1016/S0031-9384(02)00935-6
   Basta D, 2017, INT J REHABIL RES, V40, P333, DOI 10.1097/MRR.0000000000000245
   Carlisle JB, 2017, ANAESTHESIA, V72, P944, DOI 10.1111/anae.13938
   Herdman M, 2011, QUAL LIFE RES, V20, P1727, DOI 10.1007/s11136-011-9903-x
   Higgins JPT, 1900, DOI 10.1002/9781119536604, V0, P0
   JACOBSON GP, 1990, ARCH OTOLARYNGOL, V116, P424
   Jacobson GP, 1998, AM J OTOL, V19, P804
   Lefebvre C, 2008, COCHRANE HDB SYSTEMA, V0, P0
   Macdonald G, 2012, COCHRANE DB SYST REV, V0, P0, DOI DOI 10.1002/14651858.CD001930.pub3
   Popkirov Stoyan, 2018, PRACT NEUROL, V18, P5, DOI 10.1136/practneurol-2017-001809
   Sezier AEI, 2019, BMJ OPEN, V9, P0, DOI 10.1136/bmjopen-2018-024326
   Staab JP, 2020, SEMIN NEUROL, V40, P130, DOI 10.1055/s-0039-3402736
   Staab JP, 2017, J VESTIBUL RES-EQUIL, V27, P191, DOI 10.3233/VES-170622
   Tesio L, 1999, AM J PHYS MED REHAB, V78, P233, DOI 10.1097/00002060-199905000-00009
   WARE JE, 1992, MED CARE, V30, P473, DOI 10.1097/00005650-199206000-00002
   WILLIAMS A, 1990, HEALTH POLICY, V16, P199
   Yu YC, 2018, BIOMED RES INT, V2018, P0, DOI 10.1155/2018/8518631
NR 17
TC 16
Z9 21
U1 2
U2 7
PU WILEY
PI HOBOKEN
PA 111 RIVER ST, HOBOKEN 07030-5774, NJ USA
SN 1469-493X
EI 1361-6137
J9 COCHRANE DB SYST REV
JI Cochrane Database Syst Rev.
PD JUN 15
PY 2023
VL 0
IS 3
BP 
EP 
DI 10.1002/14651858.CD015188.pub2
PG 17
WC Medicine, General & Internal
SC General & Internal Medicine
GA KU3F1
UT WOS:001182431700017
PM 36906836
DA 2025-12-18
ER

PT J
AU Wada, Y
   Shiozaki, T
   Yamanaka, T
   Kitahara, T
AF Wada, Yoshiro
   Shiozaki, Tomoyuki
   Yamanaka, Toshiaki
   Kitahara, Tadashi
TI Gravity perception disturbance in patients with unilateral Meniere disease
SO LARYNGOSCOPE INVESTIGATIVE OTOLARYNGOLOGY
LA English
DT Article
DE gravity perception disturbance; head tilt; Meniere disease; overcompensation; subjective visual vertical
ID endolymphatic hydrops; vestibular disorders; assessment-tool; capacity; neurons; surgery; needs
AB Objective: To investigate gravity perception disturbance (GPD) in patients with Meniere disease (MD), we classified GPD type based on the results of the head-tilt perception gain (HTPG) and the head-upright subjective visual vertical (HU-SVV) evaluated by the head-tilt SVV (HT-SVV) test in patients with unilateral MD.Methods: We conducted the HT-SVV test on 115 patients with unilateral MD and 115 healthy controls. Among the 115 patients, the period from the first vertigo episode to the examination (PFVE) was known for 91 patients.Results: The HT-SVV test classified 60.9% and 39.1% of patients with unilateral MD as GPD and non-GPD, respectively. GPD was classified according to HTPG/HU-SVV combinations as follows: Type A GPD (21.7%, normal HTPG/abnormal HU-SVV), Type B GPD (23.5%, abnormal HTPG/normal HU-SVV), and Type C GPD (15.7%, abnormal HTPG/abnormal HU-SVV). As the PFVE became longer, patients with non-GPD and Type A GPD decreased; however, those with Types B and C GPD increased.Conclusion: This study provides novel information on unilateral MD from the perspective of gravity perception by classifying GPD based on the results of the HT-SVV test. This study's findings suggest that overcompensation for vestibular dysfunction in patients with unilateral MD exhibited by large HTPG abnormalities may be strongly associated with persistent postural-perceptual dizziness.Level of Evidence3b
C1 [Wada, Yoshiro; Shiozaki, Tomoyuki; Kitahara, Tadashi] Nara Med Univ, Dept Otolaryngol Head & Neck Surg, Kashihara, Japan.
   [Wada, Yoshiro] Wada ENT Clin, Osaka, Japan.
   [Yamanaka, Toshiaki] Kindai Univ, Dept Otolaryngol, Fac Med, Osaka, Japan.
   [Wada, Yoshiro] 4-7-15 Komagawa,Higashisumiyoshi, Osaka, Japan.
C3 Nara Medical University; Kindai University (Kinki University)
RP Wada, Y (corresponding author), 4-7-15 Komagawa,Higashisumiyoshi, Osaka, Japan.
EM wadayoshiro@yahoo.co.jp
FU AMED [22dk0310117h0001]; Grants-in-Aid for Scientific Research [23K08915] Funding Source: KAKEN
CR Baier B, 2016, NEUROLOGY, V86, P134, DOI 10.1212/WNL.0000000000002238
   Baier B, 2012, NEUROLOGY, V78, P728, DOI 10.1212/WNL.0b013e318248e544
   Chandrakumar M, 2011, NEUROLOGY, V77, P638, DOI 10.1212/WNL.0b013e3182299f71
   Chetana N, 2015, INDIAN J OTOLARYNGOL, V67, P180, DOI 10.1007/s12070-014-0760-0
   Dieterich M, 2019, FRONT NEUROL, V10, P0, DOI 10.3389/fneur.2019.00172
   FERNANDEZ C, 1972, J NEUROPHYSIOL, V35, P978, DOI 10.1152/jn.1972.35.6.978
   Foisy A, 2018, SCI REP-UK, V8, P0, DOI 10.1038/s41598-018-33268-3
   FRAYSSE BG, 1980, ANN OTO RHINOL LARYN, V89, P2, DOI 10.1177/00034894800896S201
   Gürkov R, 2016, J NEUROL, V263, PS71, DOI 10.1007/s00415-015-7930-1
   Hannigan IP, 2021, J NEUROL, V268, P431, DOI 10.1007/s00415-019-09431-9
   Iida M, 2000, J GRAVIT PHYSL, V7, P87
   Kheradmand A, 2017, FRONT NEUROL, V8, P0, DOI 10.3389/fneur.2017.00552
   Kim SH, 2018, FRONT NEUROL, V9, P0, DOI 10.3389/fneur.2018.00060
   Kingma CM, 2011, EUR ARCH OTO-RHINO-L, V268, P57, DOI 10.1007/s00405-010-1345-5
   Kumagami H, 2009, OTOL NEUROTOL, V30, P206, DOI 10.1097/MAO.0b013e3181925010
   McKenna GJ, 2004, JARO-J ASSOC RES OTO, V5, P25, DOI 10.1007/s10162-003-4005-2
   MITTELSTAEDT H, 1983, NATURWISSENSCHAFTEN, V70, P272, DOI 10.1007/BF00404833
   Molnár A, 2023, INT J AUDIOL, V62, P393, DOI 10.1080/14992027.2022.2059711
   MONSELL EM, 1995, OTOLARYNG HEAD NECK, V113, P181, DOI 10.1016/S0194-5998(95)70102-8
   Okumura T, 2017, EUR ARCH OTO-RHINO-L, V274, P1413, DOI 10.1007/s00405-016-4418-2
   Pinar HS, 2005, J OTOLARYNGOL, V34, P121
   Sajjadi H, 2008, LANCET, V372, P406, DOI 10.1016/S0140-6736(08)61161-7
   Sakagami M, 2022, AURIS NASUS LARYNX, V49, P342, DOI 10.1016/j.anl.2021.08.010
   SCHOR RH, 1984, J NEUROPHYSIOL, V51, P136, DOI 10.1152/jn.1984.51.1.136
   Shiozaki T, 2021, J INT ADV OTOL, V17, P121, DOI 10.5152/JIAO.2021.9056
   Staab JP, 2017, J VESTIBUL RES-EQUIL, V27, P191, DOI 10.3233/VES-170622
   Tarnutzer AA, 2009, J NEUROPHYSIOL, V102, P1657, DOI 10.1152/jn.00007.2008
   Theysohn JM, 2014, PLOS ONE, V9, P0, DOI 10.1371/journal.pone.0092104
   Wada Y, 2020, LARYNGOSCOPE INVEST, V5, P941, DOI 10.1002/lio2.461
   Wada Yoshiro, 2016, NIHON JIBIINKOKA GAKKAI KAIHO, V119, P1201, DOI 10.3950/jibiinkoka.119.1201
   Yagi C, 2021, OTOL NEUROTOL, V42, Pe1618, DOI 10.1097/MAO.0000000000003340
   Yang TH, 2014, NEUROLOGY, V82, P1968, DOI 10.1212/WNL.0000000000000480
   Young AS, 2022, J NEUROL, V269, P1927, DOI 10.1007/s00415-021-10699-z
   Zabaneh SI, 2021, DIAGNOSTICS, V11, P0, DOI 10.3390/diagnostics11020249
   zu Eulenburg P, 2017, EUR J NEUROSCI, V46, P2817, DOI 10.1111/ejn.13755
NR 35
TC 0
Z9 0
U1 0
U2 1
PU WILEY
PI HOBOKEN
PA 111 RIVER ST, HOBOKEN 07030-5774, NJ USA
SN 2378-8038
EI 
J9 LARYNGOSCOPE INVEST
JI Laryngoscope Investig. Otol.
PD FEB 15
PY 2023
VL 8
IS 1
BP 212
EP 219
DI 10.1002/lio2.1011
EA JAN 2023
PG 8
WC Otorhinolaryngology
SC Otorhinolaryngology
GA 9Z5PR
UT WOS:000926605600001
PM 36846418
DA 2025-12-18
ER

PT J
AU Finkelstein, SA
   Carson, A
   Edwards, MJ
   Kozlowska, K
   Lidstone, SC
   Perez, DL
   Polich, G
   Stone, J
   Aybek, S
AF Finkelstein, Sara A.
   Carson, Alan
   Edwards, Mark J.
   Kozlowska, Kasia
   Lidstone, Sarah C.
   Perez, David L.
   Polich, Ginger
   Stone, Jon
   Aybek, Selma
TI Setting up Functional Neurological Disorder Treatment Services: Questions and Answers
SO NEUROLOGIC CLINICS
LA English
DT Article
DE Functional neurological disorder; Functional movement disorder; Functional seizures; Non -epileptic seizures; Functional cognitive disorder; Persistent postural perceptual dizziness; Treatment
ID symptoms; rehabilitation; management; diagnosis; efficacy
C1 [Finkelstein, Sara A.] Harvard Med Sch, Dept Neurol, Massachusetts Gen Hosp, 55 Fruit St, Boston, MA 02114 USA.
   [Carson, Alan; Stone, Jon] Ctr Clin Brain burgh, Dept Clin Neurosci, Edinburgh EH16 4SA, Scotland.
   [Edwards, Mark J.] Kings Coll London, Inst Psychiat Psychol & Neurosci, 16 Crespigny Pk, London SE5 8AF, England.
   [Kozlowska, Kasia] Childrens Hosp, Westmead Clin Sch, Facworth St, Westmead, NSW 2145, Australia.
   [Lidstone, Sarah C.] Univ Ctr, Toronto Rehabil Inst, Integrated Movement Disorders Program, Room 3-131,550 Univ Ave, Toronto, ON M5G 2A2, Canada.
   [Perez, David L.] Harvard Med Sch, Massachusetts Gen Hosp, Dept Neurol & Psychiat, 55 Fruit St, Boston, MA 02114 USA.
   [Polich, Ginger] Harvard Med Sch, Spaulding Rehabil Hosp, Brigham & Womens Hosp, Dept Phys Med & Rehabil, 300 1st Ave, Charlestown, MA 02129 USA.
   [Aybek, Selma] Univ Fribourg, Fac Sci & Med, Bur 2 106d,Chemin Musee 5, CH-1700 Fribourg, Switzerland.
   [Finkelstein, Sara A.] Massachusetts Gen Hosp, 55 Fruit St, Boston, MA 02114 USA.
C3 Harvard University; Harvard Medical School; Harvard University Medical Affiliates; Massachusetts General Hospital; University of London; King's College London; NSW Health; Sydney Childrens Hospitals Network; University of Sydney; University of Toronto; University Health Network Toronto; Toronto Rehabilitation Institute; Harvard University; Harvard Medical School; Harvard University Medical Affiliates; Massachusetts General Hospital; Harvard University; Harvard University Medical Affiliates; Brigham & Women's Hospital; Harvard Medical School; Spaulding Rehabilitation Hospital; University of Fribourg; Harvard University; Harvard University Medical Affiliates; Massachusetts General Hospital
RP Finkelstein, SA (corresponding author), Massachusetts Gen Hosp, 55 Fruit St, Boston, MA 02114 USA.
EM safinkelstein@mgh.harvard.edu
FU Swiss National Science Foundation [PP00P3_210997]; Swiss National Science Foundation (SNF) [PP00P3_210997] Funding Source: Swiss National Science Foundation (SNF)
CR Ahmad O, 2016, J CLIN NEUROSCI, V28, P93, DOI 10.1016/j.jocn.2015.11.020
   Aybek S, 2022, BMJ-BRIT MED J, V376, P0, DOI 10.1136/bmj.o64
   Aybek S, 2020, J NEUROPSYCH CLIN N, V32, P79, DOI 10.1176/appi.neuropsych.19040083
   Baker J, 2021, J NEUROL NEUROSUR PS, V92, P1112, DOI 10.1136/jnnp-2021-326767
   Cope SR, 2021, EUR J NEUROL, V28, P40, DOI 10.1111/ene.14525
   Cope SR, 2017, EPILEPSY BEHAV, V70, P238, DOI 10.1016/j.yebeh.2017.02.014
   Dickson JM, 2017, BMJ OPEN, V7, P0, DOI 10.1136/bmjopen-2016-015696
   Finkelstein SA, 2022, SEMIN NEUROL, V42, P204, DOI 10.1055/s-0042-1742773
   Gelauff J, 2014, J NEUROL NEUROSUR PS, V85, P220, DOI 10.1136/jnnp-2013-305321
   Gilmour GS, 2021, CAN J NEUROL SCI, V48, P204, DOI 10.1017/cjn.2020.159
   Godena EJ, 2021, J CLIN PSYCHIAT, V82, P45, DOI 10.4088/JCP.21ct14246
   Gutkin M, 2021, J NEUROL NEUROSUR PS, V92, P36, DOI 10.1136/jnnp-2019-321926
   Hubschmid M, 2015, GEN HOSP PSYCHIAT, V37, P448, DOI 10.1016/j.genhosppsych.2015.05.007
   Jacob AE, 2018, PM&R, V10, P1164, DOI 10.1016/j.pmrj.2018.05.011
   Kanaan R, 2009, BRAIN, V132, P2889, DOI 10.1093/brain/awp060
   Kozlowska K, 2023, HARVARD REV PSYCHIAT, V31, P60, DOI 10.1097/HRP.0000000000000358
   LaFaver K, 2021, CNS SPECTRUMS, V26, P607, DOI 10.1017/S1092852920002138
   Lidstone SC, 2020, MOV DISORD CLIN PRAC, V7, P169, DOI 10.1002/mdc3.12888
   Löwe B, 2022, PSYCHOL MED, V52, P632, DOI 10.1017/S0033291721004177
   MacDuffie KE, 2021, CNS SPECTRUMS, V26, P587, DOI 10.1017/S1092852920002084
   McKenzie PS, 2011, J NEUROL NEUROSUR PS, V82, P967, DOI 10.1136/jnnp.2010.231886
   Nicholson C, 2020, J NEUROL NEUROSUR PS, V91, P1037, DOI 10.1136/jnnp-2019-322281
   Nielsen G, 2017, J NEUROL NEUROSUR PS, V88, P484, DOI 10.1136/jnnp-2016-314408
   Nielsen G, 2015, J NEUROL NEUROSUR PS, V86, P1113, DOI 10.1136/jnnp-2014-309255
   Perez DL, 2021, J NEUROL NEUROSUR PS, V92, P668, DOI 10.1136/jnnp-2020-323953
   Pick S, 2020, J NEUROL NEUROSUR PS, V91, P638, DOI 10.1136/jnnp-2019-322180
   Pleizier M, 2017, J NEUROL NEUROSUR PS, V88, P430, DOI 10.1136/jnnp-2015-312889
   Polich G, 2022, NEUROREHABILITATION, V50, P231, DOI 10.3233/NRE-228006
   Polich G, 2022, NEUROREHABILITATION, V50, P245, DOI 10.3233/NRE-228007
   Sharpe M, 2011, NEUROLOGY, V77, P564, DOI 10.1212/WNL.0b013e318228c0c7
   Stephen CD, 2021, JAMA NEUROL, V78, P88, DOI 10.1001/jamaneurol.2020.3753
   Stone J, 2009, BRAIN, V132, P2878, DOI 10.1093/brain/awp220
   The Neurological Alliance, 2022, APARTMENTADVISOR MOVING IN TOGETHER SURVEY, V0, P0
   Tinazzi M, 2020, MOV DISORD CLIN PRAC, V7, P920, DOI 10.1002/mdc3.13077
   Tolchin B, 2020, J NEUROPSYCH CLIN N, V32, P125, DOI 10.1176/appi.neuropsych.19020045
   Vassilopoulos A, 2022, CURR TREAT OPTION NE, V24, P77, DOI 10.1007/s11940-022-00708-5
   Williams ERL, 2001, J PSYCHOSOM RES, V50, P161, DOI 10.1016/S0022-3999(00)00228-2
NR 37
TC 6
Z9 10
U1 0
U2 7
PU W B SAUNDERS CO-ELSEVIER INC
PI PHILADELPHIA
PA 1600 JOHN F KENNEDY BOULEVARD, STE 1800, PHILADELPHIA, PA 19103-2899 USA
SN 0733-8619
EI 1557-9875
J9 NEUROL CLIN
JI Neurol. Clin.
PD NOV 15
PY 2023
VL 41
IS 4
BP 729
EP 743
DI 10.1016/j.ncl.2023.04.002
EA SEP 2023
PG 15
WC Clinical Neurology; Neurosciences
SC Neurosciences & Neurology
GA W5DX2
UT WOS:001091840900001
PM 37775201
DA 2025-12-18
ER

PT J
AU Moaty, AS
   Nada, N
AF Moaty, Asmaa Salah
   Nada, Nashwa
TI Updates on persistent postural-perceptual dizziness (PPPD): a review article
SO EGYPTIAN JOURNAL OF OTOLARYNGOLOGY
LA English
DT Review
DE Visual dependence; Chronic subjective dizziness; Postural control
ID vertigo
AB Persistent postural-perceptual dizziness (PPPD) is a chronic functional vestibular disorder, not a structural or psychiatric condition, presented by one or more dizziness, unsteadiness, or non-spinning vertigo symptoms. These symptoms will worsen with upright posture, movements, and exposure to complex visual stimuli. PPDD may be precipitated by disorders that impair balance or induce vestibular symptoms, such as peripheral or central vestibular diseases, other medical conditions, or psychological illness The exact pathophysiological mechanism is unknown, and it might result from functional adjustments to the postural control systems-alterations in the way multisensory information are processed or the integration of spatial orientation and danger perception in the cortex. PPPD is usually associated with co morbidities like anxiety. Subtypes of PPPD are phobic postural vertigo, space and motion discomfort, visual vertigo, and chronic subjective dizziness. PPPD is diagnosed according to the diagnostic criteria of the Barany society. Physical examination and diagnostic investigation are not pathognomic to PPPD. Treatment approaches include patient counseling, vestibular rehabilitation therapy, cognitive behavioral therapy, and medications.
C1 [Moaty, Asmaa Salah] Menoufia Univ, Fac Med, Dept Oto Rhino Laryngol, Audiovestibular Med, Al Menoufia, Egypt.
   [Nada, Nashwa] Tanta Univ, Fac Med, Dept Oto Rhino Laryngol Head & Neck Surg, Audiovestibular Med, Tanta, Egypt.
C3 Egyptian Knowledge Bank (EKB); Menofia University; Egyptian Knowledge Bank (EKB); Tanta University
RP Nada, N (corresponding author), Tanta Univ, Fac Med, Dept Oto Rhino Laryngol Head & Neck Surg, Audiovestibular Med, Tanta, Egypt.
EM nashwa.nada@med.tanta.edu.eg
FU Not applicable.
CR [Anonymous], 2008, INT CLASSIFICATION D, V0, P0
   Brandt T, 1996, NEUROLOGY, V46, P1515, DOI 10.1212/WNL.46.6.1515
   BRONSTEIN AM, 1995, J NEUROL NEUROSUR PS, V59, P472, DOI 10.1136/jnnp.59.5.472
   Cao ZT, 2022, J NEUROL, V269, P1225, DOI 10.1007/s00415-021-10558-x
   Cousins SAO, 2014, PLOS ONE, V9, P0, DOI 10.1371/journal.pone.0103367
   Dieterich M, 2016, HAND CLINIC, V139, P447, DOI 10.1016/B978-0-12-801772-2.00037-0
   Dieterich M, 2017, CURR OPIN NEUROL, V30, P107, DOI 10.1097/WCO.0000000000000417
   Indovina I, 2015, FRONT BEHAV NEUROSCI, V9, P0, DOI 10.3389/fnbeh.2015.00334
   Jacob RG, 1989, J ANXIETY DISORD, V3, P117, DOI 10.1016/0887-6185(89)90006-6
   Lee JO, 2018, HUM BRAIN MAPP, V39, P3340, DOI 10.1002/hbm.24080
   Li KZ, 2020, NEUROIMAGE-CLIN, V26, P0, DOI 10.1016/j.nicl.2020.102216
   Li KZ, 2020, BRAIN IMAGING BEHAV, V14, P2176, DOI 10.1007/s11682-019-00168-7
   Na S, 2019, J NEURAL TRANSM, V126, P123, DOI 10.1007/s00702-018-1948-3
   Nielsen G, 2015, J NEUROL NEUROSUR PS, V86, P1113, DOI 10.1136/jnnp-2014-309255
   Okumura T, 2015, ACTA OTO-LARYNGOL, V135, P925, DOI 10.3109/00016489.2015.1040172
   Pavlou M, 2004, J NEUROL, V251, P983, DOI 10.1007/s00415-004-0476-2
   Popkirov S, 2018, CURR TREAT OPTION NE, V20, P0, DOI 10.1007/s11940-018-0535-0
   Popkirov Stoyan, 2018, PRACT NEUROL, V18, P5, DOI 10.1136/practneurol-2017-001809
   Seemungal Barry M, 2018, PRACT NEUROL, V18, P3, DOI 10.1136/practneurol-2017-001817
   Sezier AEI, 2019, BMJ OPEN, V9, P0, DOI 10.1136/bmjopen-2018-024326
   Söhsten E, 2016, J VESTIBUL RES-EQUIL, V26, P319, DOI 10.3233/VES-160583
   Staab JP, 2020, SEMIN NEUROL, V40, P130, DOI 10.1055/s-0039-3402736
   Staab JP, 2017, J VESTIBUL RES-EQUIL, V27, P191, DOI 10.3233/VES-170622
   Staab Jeffrey P, 2012, CONTINUUM (MINNEAP MINN), V18, P1118, DOI 10.1212/01.CON.0000421622.56525.58
   Staab JP, 2004, LARYNGOSCOPE, V114, P1637, DOI 10.1097/00005537-200409000-00025
   Teh CS, 2022, INDIAN J OTOL, V28, P32, DOI 10.4103/indianjotol.indianjotol_149_21
   Thompson KJ, 2015, J VESTIBUL RES-EQUIL, V25, P97, DOI 10.3233/VES-150551
   Waterston J, 2021, FRONT NEUROL, V12, P0, DOI 10.3389/fneur.2021.795516
   Wuehr M, 2013, J NEUROL, V260, P1314, DOI 10.1007/s00415-012-6797-7
   Wurthmann S, 2017, J PSYCHOSOM RES, V103, P95, DOI 10.1016/j.jpsychores.2017.10.007
   Yagi C, 2021, OTOL NEUROTOL, V42, PE1618, DOI 10.1097/MAO.0000000000003340
   Yagi C, 2019, OTOL NEUROTOL, V40, PE747, DOI 10.1097/MAO.0000000000002325
   Yan ZH, 2017, INT J AUDIOL, V56, P33, DOI 10.1080/14992027.2016.1211763
   Zaidi SFM, 2022, ELECTRONICS-SWITZ, V11, P0, DOI 10.3390/electronics11010142
NR 34
TC 2
Z9 3
U1 2
U2 8
PU SPRINGER
PI NEW YORK
PA ONE NEW YORK PLAZA, SUITE 4600, NEW YORK, NY, UNITED STATES
SN 1012-5574
EI 2090-8539
J9 EGYPT J OTOLARYNGOL
JI Egypt. J. Otolaryngol.
PD AUG 23
PY 2023
VL 39
IS 1
BP 
EP 
DI 10.1186/s43163-023-00497-x
PG 6
WC Otorhinolaryngology
SC Otorhinolaryngology
GA P9LB2
UT WOS:001053807500002
DA 2025-12-18
ER

PT J
AU Canturk, T
   Bery, AK
   Piccoli, D
   Pyche, J
   Czikk, D
   Osborne, J
   Pearson, A
   Bhatt, C
   Shin, J
   Chow, L
   Azzi, JL
   Tohme, A
   Caulley, L
   Lelli, D
   Tse, D
AF Canturk, Toros
   Bery, Anand K.
   Piccoli, David
   Pyche, Jacob
   Czikk, Daniel
   Osborne, Jake
   Pearson, Alexander
   Bhatt, Chirayu
   Shin, John
   Chow, Linda
   Azzi, Jayson Lee
   Tohme, Angelina
   Caulley, Lisa
   Lelli, Daniel
   Tse, Darren
TI Longitudinal Patient Outcomes in Chronic Dizziness: A Scoping Review
SO OTOLOGY & NEUROTOLOGY
LA English
DT Review
DE BPPV; Chronic dizziness; Meniere's disease; Neuro-otology; Patient outcomes
ID balance; health; impact; care
AB Background: Chronic dizziness can cause significant functional impairment. Outcome measures used in this patient population have not been examined systematically. Consequently, providers lack consensus on the ideal outcome measures to assess the impact of their interventions.Objective and Methods: We conducted a scoping review to summarize existing literature on outcomes in chronic dizziness (with a minimum of 6 mo of patient follow-up). Among other details, we extracted and analyzed patient demographics, medical condition(s), and the specific outcome measures of each study.Results: Of 19,426 articles meeting the original search terms, 416 met final exclusion after title/abstract and full-text review. Most studies focused on Meniere's disease (75%) and recurrent benign paroxysmal positional vertigo (21%). The most common outcome measures were hearing (62%) and number of attacks by American Academy of Otolaryngology-Head & Neck Surgery criteria (60%). A minority (35%) looked formally at quality-of-life metrics (Dizziness Handicap Index or other).Conclusions: Meniere's disease and benign paroxysmal positional vertigo are overrepresented in literature on outcome assessment in chronic dizziness. Objective clinical measures are used more frequently than quality-of-life metrics. Future work is needed to identify the optimal outcome measures that reflect new knowledge about the most common causes of chronic dizziness (including persistent postural-perceptual dizziness and vestibular migraine) and consider what is most important to patients.
C1 [Canturk, Toros; Piccoli, David; Pyche, Jacob; Czikk, Daniel; Osborne, Jake; Tohme, Angelina] Univ Ottawa, Fac Med, Ottawa, ON, Canada.
   [Bery, Anand K.; Bhatt, Chirayu; Lelli, Daniel] Univ Ottawa, Dept Med, Div Neurol, Ottawa, ON, Canada.
   [Pearson, Alexander] Univ Ottawa, Dept Med, Div Internal Med, Ottawa, ON, Canada.
   [Shin, John; Chow, Linda; Tse, Darren] Univ Ottawa, Dept Otolaryngol Head & Neck Surg, Ottawa, ON, Canada.
   [Azzi, Jayson Lee] Univ Manitoba, Dept Otolaryngol Head & Neck Surg, Winnipeg, MB, Canada.
   [Tohme, Angelina; Caulley, Lisa; Tse, Darren] Ottawa Hosp Res Inst, Div Clin Epidemiol, Ottawa, ON, Canada.
   [Tse, Darren] Ottawa Hosp, Dept Otolaryngol Head & Neck Surg, 268-737 Parkdale Ave,Civ Hosp Campus, Ottawa, ON K1Y 4M9, Canada.
C3 University of Ottawa; University of Ottawa; University of Ottawa; University of Ottawa; University of Manitoba; University of Ottawa; Ottawa Hospital Research Institute; University of Ottawa; Ottawa Hospital Research Institute
RP Tse, D (corresponding author), Ottawa Hosp, Dept Otolaryngol Head & Neck Surg, 268-737 Parkdale Ave,Civ Hosp Campus, Ottawa, ON K1Y 4M9, Canada.
EM tcant098@uottawa.ca; abery@toh.ca; dpicc078@uottawa.ca; jpych054@uottawa.ca; dczik005@uottawa.ca; josbo073@uottawa.ca; alpearson@toh.ca; cbhatt@toh.ca; john.shin@medportal.ca; lindchow@toh.ca; Jazzi065@uottawa.ca; angetohme@ohri.ca; lcaulley@ohri.ca; dlelli@toh.ca; dtse@toh.ca
CR Agrawal Y, 2009, ARCH INTERN MED, V169, P938, DOI 10.1001/archinternmed.2009.66
   Azzi JL, 2022, J VESTIBUL RES-EQUIL, V32, P285, DOI 10.3233/VES-190749
   Becker B, 2021, J PATIENT-REP OUTCOM, V5, P0, DOI 10.1186/s41687-021-00400-3
   Bronstein AM, 2010, J NEUROL, V257, P183, DOI 10.1007/s00415-009-5287-z
   Ciorba A, 2017, EUR ARCH OTO-RHINO-L, V274, P1245, DOI 10.1007/s00405-016-4222-z
   Mattos JL, 2019, INT FORUM ALLERGY RH, V9, P593, DOI 10.1002/alr.22309
   McGowan J, 2016, J CLIN EPIDEMIOL, V75, P40, DOI 10.1016/j.jclinepi.2016.01.021
   Redfern MS, 2007, J ANXIETY DISORD, V21, P704, DOI 10.1016/j.janxdis.2006.09.002
   Royl G, 2011, EUR NEUROL, V66, P256, DOI 10.1159/000331046
   SLOANE PD, 1989, J FAM PRACTICE, V29, P33
   Staibano P, 2019, J OTOLARYNGOL-HEAD N, V48, P0, DOI 10.1186/s40463-019-0336-9
   Tinetti ME, 2000, J AM GERIATR SOC, V48, P417, DOI 10.1111/j.1532-5415.2000.tb04700.x
   Tricco AC, 2018, ANN INTERN MED, V169, P467, DOI 10.7326/M18-0850
   Trinidade A, 2014, CLIN OTOLARYNGOL, V39, P95, DOI 10.1111/coa.12236
   Waljee AK, 2009, EUR J GASTROEN HEPAT, V21, P558, DOI 10.1097/MEG.0b013e328326cacb
   Yardley L, 2000, OTOLARYNG CLIN N AM, V33, P603, DOI 10.1016/S0030-6665(05)70229-2
NR 16
TC 1
Z9 1
U1 0
U2 2
PU LIPPINCOTT WILLIAMS & WILKINS
PI PHILADELPHIA
PA TWO COMMERCE SQ, 2001 MARKET ST, PHILADELPHIA, PA 19103 USA
SN 1531-7129
EI 1537-4505
J9 OTOL NEUROTOL
JI Otol. Neurotol.
PD OCT 15
PY 2023
VL 44
IS 9
BP 848
EP 852
DI 10.1097/MAO.0000000000004000
PG 5
WC Clinical Neurology; Otorhinolaryngology
SC Neurosciences & Neurology; Otorhinolaryngology
GA R8ZT3
UT WOS:001067188600013
PM 37703893
DA 2025-12-18
ER
