# Supplementary material for: Evolution of Research on Persistent Postural-Perceptual Dizziness: A Bibliometric and Visualization Analysis from 1994 to 2025
Source: Audiol Res. 2026 Apr 1;16(2):52. doi: 10.3390/audiolres16020052 (PMC13113745; doi:10.3390/audiolres16020052)
Supplement: Supplementary file 1 [file audiolres-16-00052-s001.zip › results/output/download2024u49.txt]

PT J
AU Kim, HJ
   Lee, JR
   Lee, HYJ
   Kim, JS
AF Kim, Hyo-Jung
   Lee, Jae-Ryun
   Lee, Hyejin
   Kim, Ji-Soo
TI Healthcare Costs due to Dizziness/ Vertigo in Korea: Analyses Using the Public Data of Health Insurance Review & Assessment Service
SO JOURNAL OF KOREAN MEDICAL SCIENCE
LA English
DT Review
DE Dizziness; Vertigo; Health Care Economics; Insurance; Healthcare Costs; Health Policy
ID common
AB Background: Dizziness/vertigo is one of the most common symptoms for which people seek healthcare. However, the healthcare expenditure attributable to dizziness/vertigo in South Korea remains poorly understood. We investigated the healthcare costs due to six major disorders causing dizziness/vertigo using claims data. Methods: The healthcare costs were evaluated using all the claims data submitted to the Health Insurance Review and Assessment Service from January 1 to December 31, 2022. The six major vestibular disorders included for analysis were benign paroxysmal positional vertigo (BPPV), psychogenic/persistent postural perceptual dizziness (PPPD), vascular vertigo/dizziness (VVD), vestibular migraine (VM), Meniere's disease (MD), and vestibular neuritis (VN). Results: During the 1-year study period, 4.1% of adults aged 20 or older visited hospitals due to dizziness/vertigo in South Korea. Compared to the general population, the patients with dizziness/vertigo were more often elderly, female, and residents of small towns. The total healthcare cost for the six major vestibular disorders was W547.8 billion (approximately $406.5 million). BPPV incurred the highest annual healthcare cost (W183.5 billion, 33.5%), followed by VVD (W158.8 billion, 29.0%), MD (W82.2 billion, 15.0%), psychogenic/PPPD (W60.3 billion, 11.0%), VN (W32.9 billion, 6.0%), and VM (W30.1 billion, 5.5%). The mean healthcare cost per hospital visit due to dizziness/vertigo was W96,524 (95% confidence interval, W96,194-W96,855), 30% higher than the average (W73,948) of the overall healthcare cost per hospital visit over the same period. Conclusion: Owing to higher healthcare costs for dizziness/vertigo and increased prevalence of dizziness/vertigo in the aged population, healthcare costs due to dizziness/vertigo will increase rapidly in South Korea. Thus, a guideline for cost-effective management of dizziness/ vertigo should be established to reduce the healthcare costs due to these common symptoms.
C1 [Kim, Hyo-Jung] Seoul Natl Univ, Bundang Hosp, Biomed Res Inst, Seongnam, South Korea.
   [Lee, Jae-Ryun] Seoul Natl Univ, Coll Med, Dept Hlth Policy & Management, Seoul, South Korea.
   [Lee, Hyejin] Seoul Natl Univ, Bundang Hosp, Dept Family Med, 82 Gumi Ro 173 Beon Gil, Seongnam 13620, South Korea.
   [Lee, Hyejin] Seoul Natl Univ, Coll Med, Dept Family Med, Seoul, South Korea.
   [Kim, Ji-Soo] Seoul Natl Univ, Coll Med, Dept Neurol, Seoul, South Korea.
   [Kim, Ji-Soo] Seoul Natl Univ, Dept Neurol, Clin Neurosci Ctr, Bundang Hosp,Dizziness Ctr, Seongnam, South Korea.
C3 Seoul National University (SNU); Seoul National University (SNU); Seoul National University (SNU); Seoul National University (SNU); Seoul National University (SNU); Seoul National University (SNU)
RP Lee, HYJ (corresponding author), Seoul Natl Univ, Bundang Hosp, Dept Family Med, 82 Gumi Ro 173 Beon Gil, Seongnam 13620, South Korea.; Kim, JS (corresponding author), Seoul Natl Univ, Bundang Hosp, Dept Neurol, 82 Gumi Ro 173 Beon Gil, Seongnam 13620, South Korea.
EM jie2128@gmail.com; jisookim@snu.ac.kr
CR [Anonymous], 2022, WORLD POPULATION PROSPECTS 2022 SUMMARY OF RESULTS UNITED NATIONS, V0, P0
   Bisdorff A, 2013, FRONT NEUROL, V4, P0, DOI 10.3389/fneur.2013.00029
   CHARLSON ME, 1987, J CHRON DIS, V40, P373, DOI 10.1016/0021-9681(87)90171-8
   Health Insurance Review & Assessment Service (HIRA), 2023, 2022 NATIONAL HEALTH INSURANCE STATISTICAL YEARBOOK, V0, P0
   박은규, 2015, RESEARCH IN VESTIBULAR SCIENCE, V14, P46
   Jeong SS, 2022, JAMA OTOLARYNGOL, V148, P1103, DOI 10.1001/jamaoto.2022.3247
   Kim H, 2017, KOREAN JOURNAL OF FAMILY PRACTICE, V7, P465, DOI 10.21215/kjfp.2017.7.4.465
   Kim HJ, 2020, J NEUROL, V267, P2252, DOI 10.1007/s00415-020-09831-2
   Kim Kyoung Hoon, 2010, J PREV MED PUBLIC HEALTH, V43, P42, DOI 10.3961/jpmph.2010.43.1.42
   Kim Sung-Hee, 2021, RESEARCH IN VESTIBULAR SCIENCE, V20, P7, DOI 10.21790/rvs.2021.20.1.7
   KROENKE K, 1989, AM J MED, V86, P262, DOI 10.1016/0002-9343(89)90293-3
   Kuswardhani RAT, 2020, DIAB MET SYND CLIN R, V14, P2103, DOI 10.1016/j.dsx.2020.10.022
   Kyoung Dae-Sung, 2022, J LIPID ATHEROSCLER, V11, P103, DOI 10.12997/jla.2022.11.2.103
   Le A, 2019, J OTOLARYNGOL-HEAD N, V48, P0, DOI 10.1186/s40463-019-0328-9
   Lee HJ, 2021, LANCET REG HEALTH-W, V7, P0, DOI 10.1016/j.lanwpc.2020.100088
   Mendel B, 2010, J VESTIBUL RES-EQUIL, V20, P391, DOI 10.3233/VES-2010-0370
   Neuhauser HK, 2008, ARCH INTERN MED, V168, P2118, DOI 10.1001/archinte.168.19.2118
   Organization for Economic Co-operation and Development (OECD), 2023, OECD HEALTH STATISTICS 2023, V0, P0
   Park JS, 2021, J RHEUMAT DIS, V28, P119, DOI 10.4078/jrd.2021.28.3.119
   Ruthberg JS, 2021, J VESTIBUL RES-EQUIL, V31, P81, DOI 10.3233/VES-201531
   Sundararajan V, 2004, J CLIN EPIDEMIOL, V57, P1288, DOI 10.1016/j.jclinepi.2004.03.012
   Wang X, 2019, J NEUROL, V266, P2120, DOI 10.1007/s00415-019-09386-x
   Yardley L, 1998, BRIT J GEN PRACT, V48, P1131
NR 24
TC 0
Z9 0
U1 3
U2 5
PU KOREAN ACAD MEDICAL SCIENCES
PI SEOUL
PA 4F, 37 Ichon-ro 46-Gil, Yongsan-gu, SEOUL, SOUTH KOREA
SN 1011-8934
EI 1598-6357
J9 J KOREAN MED SCI
JI J. Korean Med. Sci.
PD JUL 29
PY 2024
VL 39
IS 29
BP 
EP 
DI 10.3346/jkms.2024.39.e214
PG 10
WC Medicine, General & Internal
SC General & Internal Medicine
GA A2A0Q
UT WOS:001280598800003
PM 39079683
DA 2025-12-18
ER

PT J
AU Breinbauer, HA
   Arevalo-Romero, C
   Villarroel, K
   Lavin, C
   Faundez, F
   Garrido, R
   Alarcon, K
   Stecher, X
   Zamorano, F
   Billeke, P
   Delano, PH
AF Breinbauer, Hayo A.
   Arevalo-Romero, Camilo
   Villarroel, Karen
   Lavin, Claudio
   Faundez, Felipe
   Garrido, Rosario
   Alarcon, Kevin
   Stecher, Ximena
   Zamorano, Francisco
   Billeke, Pablo
   Delano, Paul H.
TI Functional Dizziness as a Spatial Cognitive Dysfunction
SO BRAIN SCIENCES
LA English
DT Article
DE persistent postural perceptual dizziness; functional dizziness; spatial navigation; spatial cognition; functional neurological disorder; chronic dizziness; chronic vertigo
ID postural-perceptual dizziness; diagnostic-criteria; consensus document; vertigo; classification; committee; humans
AB (1) Background: Persistent postural-perceptual dizziness (PPPD) is a common chronic dizziness disorder with an unclear pathophysiology. It is hypothesized that PPPD may involve disrupted spatial cognition processes as a core feature. (2) Methods: A cohort of 19 PPPD patients underwent psycho-cognitive testing, including assessments for anxiety, depression, memory, attention, planning, and executive functions, with an emphasis on spatial navigation via a virtual Morris water maze. These patients were compared with 12 healthy controls and 20 individuals with other vestibular disorders but without PPPD. Vestibular function was evaluated using video head impulse testing and vestibular evoked myogenic potentials, while brain magnetic resonance imaging was used to exclude confounding pathology. (3) Results: PPPD patients demonstrated unique impairments in allocentric spatial navigation (as evidenced by the virtual Morris water maze) and in other high-demand visuospatial cognitive tasks that involve executive functions and planning, such as the Towers of London and Trail Making B tests. A factor analysis highlighted spatial navigation and advanced visuospatial functions as being central to PPPD, with a strong correlation to symptom severity. (4) Conclusions: PPPD may broadly impair higher cognitive functions, especially in spatial cognition. We discuss a disruption in the creation of enriched cognitive spatial maps as a possible pathophysiology for PPPD.
C1 [Breinbauer, Hayo A.; Arevalo-Romero, Camilo; Villarroel, Karen; Faundez, Felipe; Garrido, Rosario; Alarcon, Kevin; Delano, Paul H.] Univ Chile, Fac Med, Dept Neurosci, Lab Clin Neurootol & Balance Neurosci, Santiago 8331150, Chile.
   [Breinbauer, Hayo A.] Univ Desarrollo, Fac Med Clin Alemana, Dept Otolaryngol, Santiago 7610615, Chile.
   [Lavin, Claudio; Billeke, Pablo] Univ Desarrollo, Fac Gobierno, Ctr Invest Complejidad Social neuroCICS, Lab Neurociencia Social & Neuromodulac, Santiago 7610615, Chile.
   [Stecher, Ximena; Zamorano, Francisco] Univ Desarrollo, Fac Med Clin Alemana, Dept Radiol, Santiago 7610615, Chile.
   [Zamorano, Francisco] Univ San Sebastian, Fac Ciencias Cuidado Salud, Santiago 8420524, Chile.
   [Delano, Paul H.] Univ Tecn Federico Santa Maria, Ctr Avanzado Ingn Electr & Elect, AC3E, Valparaiso 2390123, Chile.
   [Delano, Paul H.] Univ Chile, Hosp Clin, Serv Otorrinolaringol, Santiago 8380456, Chile.
C3 Universidad de Chile; Universidad del Desarrollo; Universidad del Desarrollo; Universidad del Desarrollo; Universidad San Sebastian; Universidad Tecnica Federico Santa Maria; Universidad de Chile
RP Breinbauer, HA (corresponding author), Univ Chile, Fac Med, Dept Neurosci, Lab Clin Neurootol & Balance Neurosci, Santiago 8331150, Chile.; Breinbauer, HA (corresponding author), Univ Desarrollo, Fac Med Clin Alemana, Dept Otolaryngol, Santiago 7610615, Chile.
EM hbreinbauer@uchile.cl; camiloarevaloromero@gmail.com; kvillarroel@ug.uchile.cl; f.faundezj@gmail.com; rogarchar@gmail.com; kevin.alarcon@ug.uchile.cl; xstecher@alemana.cl; francisco.zamorano@uss.cl; pbilleke@udd.cl; pdelano@uchile.cl
FU Fondo Nacional de Investigacin Cientfica y Tecnolgica, Chile
CR Agrawal Y, 2020, COGN NEUROPSYCHOL, V37, P421, DOI 10.1080/02643294.2020.1782362
   Angelaki DE, 2008, ANNU REV NEUROSCI, V31, P125, DOI 10.1146/annurev.neuro.31.060407.125555
   Arshad Q, 2022, FRONT INTEGR NEUROSC, V15, P0, DOI 10.3389/fnint.2021.806940
   Arshad Q, 2017, NEUROSCIENCE, V353, P26, DOI 10.1016/j.neuroscience.2017.04.013
   Bednarczuk NF, 2018, EUR J NEUROSCI, V47, P1517, DOI 10.1111/ejn.13948
   Bigelow RT, 2015, J VESTIBUL RES-EQUIL, V25, P73, DOI 10.3233/VES-150544
   Biju K, 2021, OTOL NEUROTOL, V42, PE1524, DOI 10.1097/MAO.0000000000003289
   Bowie CR, 2006, NAT PROTOC, V1, P2277, DOI 10.1038/nprot.2006.390
   Breinbauer HA, 2020, FRONT NEUROL, V10, P0, DOI 10.3389/fneur.2019.01361
   Caldara B, 2012, ACTA OTORRINOLAR ESP, V63, P106, DOI 10.1016/j.otorri.2011.09.006
   Cao ZT, 2022, J NEUROL, V269, P1225, DOI 10.1007/s00415-021-10558-x
   Carriot J, 2015, FRONT SYST NEUROSCI, V9, P0, DOI 10.3389/fnsys.2015.00059
   Castro P, 2022, BRAIN SCI, V12, P0, DOI 10.3390/brainsci12060753
   Chen TAJ, 2023, J CLIN MED, V12, P0, DOI 10.3390/jcm12051766
   Cousins S, 2017, ANN CLIN TRANSL NEUR, V4, P340, DOI 10.1002/acn3.386
   Cullen KE, 2016, PHYSIOLOGY OF CENTRAL PATHWAYS, V137, P0
   Cullen KE, 2020, COGN NEUROPSYCHOL, V37, P423, DOI 10.1080/02643294.2020.1783222
   Cullen KE, 2019, NAT REV NEUROSCI, V20, P346, DOI 10.1038/s41583-019-0153-1
   Dieterich M, 2016, HAND CLINIC, V139, P447, DOI 10.1016/B978-0-12-801772-2.00037-0
   Dieterich M, 2017, CURR OPIN NEUROL, V30, P107, DOI 10.1097/WCO.0000000000000417
   Dobbels B, 2019, EAR HEARING, V40, P757, DOI 10.1097/AUD.0000000000000679
   Epstein RA, 2017, NAT NEUROSCI, V20, P1504, DOI 10.1038/nn.4656
   Ferrè ER, 2020, COGN NEUROPSYCHOL, V37, P413, DOI 10.1080/02643294.2020.1736018
   Frank SM, 2018, J NEUROPHYSIOL, V120, P1438, DOI 10.1152/jn.00907.2017
   Gandhi P, 2021, JARO-J ASSOC RES OTO, V22, P207, DOI 10.1007/s10162-020-00780-1
   García-Alba J, 2017, SPAN J PSYCHOL, V20, P0, DOI 10.1017/sjp.2017.30
   Ghazanfar AA, 2006, TRENDS COGN SCI, V10, P278, DOI 10.1016/j.tics.2006.04.008
   Gignac GE, 2019, ASSESSMENT, V26, P1554, DOI 10.1177/1073191117748396
   Harris LR, 2020, COGN NEUROPSYCHOL, V37, P430, DOI 10.1080/02643294.2020.1785412
   Hitier M, 2014, FRONT INTEGR NEUROSC, V8, P0, DOI 10.3389/fnint.2014.00059
   Holmberg J, 2009, J NEUROL, V256, P1258, DOI 10.1007/s00415-009-5110-x
   Im JJ, 2021, NUCL MED MOLEC IMAG, V55, P53, DOI 10.1007/s13139-020-00675-2
   Indovina I, 2021, J CLIN MED, V10, P0, DOI 10.3390/jcm10184274
   Ishizuka K, 2020, INTERNAL MED, V59, P2857, DOI 10.2169/internalmedicine.5172-20
   JACOBSON GP, 1990, ARCH OTOLARYNGOL, V116, P424
   Kaski D, 2016, BRAIN, V139, P392, DOI 10.1093/brain/awv370
   Kessels R P, 2000, APPL NEUROPSYCHOL, V7, P252, DOI 10.1207/S15324826AN0704_8
   Kim HJ, 2020, J NEUROL, V267, P2252, DOI 10.1007/s00415-020-09831-2
   Kremmyda O, 2016, FRONT HUM NEUROSCI, V10, P0, DOI 10.3389/fnhum.2016.00139
   KRIKORIAN R, 1994, J CLIN EXP NEUROPSYC, V16, P840, DOI 10.1080/01688639408402697
   Lempert T, 2012, J VESTIBUL RES-EQUIL, V22, P167, DOI 10.3233/VES-2012-0453
   Li KZ, 2020, NEUROIMAGE-CLIN, V26, P0, DOI 10.1016/j.nicl.2020.102216
   Lopez-Escamez JA, 2015, J VESTIBUL RES-EQUIL, V25, P1, DOI 10.3233/VES-150549
   MacCallum RC, 1999, PSYCHOL METHODS, V4, P84, DOI 10.1037/1082-989x.4.1.84
   McCaslin DL, 2022, OTOL NEUROTOL, V43, PE243, DOI 10.1097/MAO.0000000000003393
   Melipillán Araneda Roberto, 2008, TER PSICOL, V26, P59
   MORRIS R, 1984, J NEUROSCI METH, V11, P47, DOI 10.1016/0165-0270(84)90007-4
   Naranjo EN, 2017, NEUROSCIENCE, V359, P289, DOI 10.1016/j.neuroscience.2017.07.024
   Nasreddine ZS, 2005, J AM GERIATR SOC, V53, P695, DOI 10.1111/j.1532-5415.2005.53221.x
   Nigro S, 2019, BRAIN IMAGING BEHAV, V13, P798, DOI 10.1007/s11682-018-9900-6
   Pagulayan KF, 2006, J CLIN EXP NEUROPSYC, V28, P1043, DOI 10.1080/13803390500350977
   Popp P, 2017, J NEUROL, V264, P554, DOI 10.1007/s00415-016-8386-7
   Powell G, 2022, J VESTIBUL RES-EQUIL, V32, P69, DOI 10.3233/VES-190578
   Riccelli R, 2017, FRONT NEUROL, V8, P0, DOI 10.3389/fneur.2017.00529
   Rizk HG, 2020, EAR HEARING, V41, P1020, DOI 10.1097/AUD.0000000000000825
   Rosas Ricardo, 2014, PSYKHE, V23, P1
   Schöberl F, 2020, FRONT NEURAL CIRCUIT, V14, P0, DOI 10.3389/fncir.2020.00006
   Schoenfeld R, 2017, NEUROBIOL LEARN MEM, V139, P117, DOI 10.1016/j.nlm.2016.12.022
   Staab JP, 2023, NEUROL CLIN, V41, P647, DOI 10.1016/j.ncl.2023.04.003
   Staab JP, 2020, SEMIN NEUROL, V40, P130, DOI 10.1055/s-0039-3402736
   Staab JP, 2017, J VESTIBUL RES-EQUIL, V27, P191, DOI 10.3233/VES-170622
   Staab JP, 2013, SEMIN NEUROL, V33, P297, DOI 10.1055/s-0033-1356462
   Staibano P, 2019, J OTOLARYNGOL-HEAD N, V48, P0, DOI 10.1186/s40463-019-0336-9
   Strupp M, 2017, J VESTIBUL RES-EQUIL, V27, P177, DOI 10.3233/VES-170619
   Sydeman S, 2018, ENCYCLOPEDIA OF PERSONALITY AND INDIVIDUAL DIFFERENCES, V0, PP1, DOI 10.1007/978-3-319-28099-8_950-1
   Teggi R, 2020, OTOL NEUROTOL, V41, PE70, DOI 10.1097/MAO.0000000000002446
   Trakoshis S, 2022, ASSESSMENT, V29, P317, DOI 10.1177/1073191120960812
   Trinidade A, 2021, FRONT NEUROL, V11, P0, DOI 10.3389/fneur.2020.601883
   Trinidade A, 2018, OTOL NEUROTOL, V39, P1291, DOI 10.1097/MAO.0000000000002010
   Vera-Villarroel Pablo, 2007, TER PSICOL, V25, P155
   von Brevern M, 2015, J VESTIBUL RES-EQUIL, V25, P105, DOI 10.3233/VES-150553
   Wei EX, 2018, J ALZHEIMERS DIS, V61, P995, DOI 10.3233/JAD-170751
   Wood Heather, 2016, NAT REV NEUROL, V12, P126, DOI 10.1038/nrneurol.2016.24
   Wuehr M, 2013, J NEUROL, V260, P1314, DOI 10.1007/s00415-012-6797-7
   Yagi C, 2022, FRONT HUM NEUROSCI, V16, P0, DOI 10.3389/fnhum.2022.1056556
   Yagi C, 2021, OTOL NEUROTOL, V42, PE1618, DOI 10.1097/MAO.0000000000003340
   Yagi C, 2021, FRONT NEUROL, V12, P0, DOI 10.3389/fneur.2021.652366
   Yagi C, 2019, OTOL NEUROTOL, V40, PE747, DOI 10.1097/MAO.0000000000002325
   Zachou A, 2023, J NEUROPHYSIOL, V129, P672, DOI 10.1152/jn.00422.2022
NR 79
TC 5
Z9 6
U1 0
U2 10
PU MDPI
PI BASEL
PA MDPI AG, Grosspeteranlage 5, CH-4052 BASEL, SWITZERLAND
SN 
EI 2076-3425
J9 BRAIN SCI
JI Brain Sci.
PD JAN 15
PY 2024
VL 14
IS 1
BP 
EP 
DI 10.3390/brainsci14010016
PG 23
WC Neurosciences
SC Neurosciences & Neurology
GA FW8M2
UT WOS:001148981400001
PM 38248231
DA 2025-12-18
ER

PT J
AU Ma, YM
   Zhang, DP
   Zhang, HL
   Cao, FZ
   Zhou, Y
   Wu, B
   Wang, LZ
   Xu, B
AF Ma, Yan-Min
   Zhang, Dao-Pei
   Zhang, Huai-Liang
   Cao, Fang-Zheng
   Zhou, Yu
   Wu, Bin
   Wang, Ling-Zhe
   Xu, Bin
TI Why is vestibular migraine associated with many comorbidities?
SO JOURNAL OF NEUROLOGY
LA English
DT Review
DE Vestibular migraine; Comorbidities; Brain networks; Neurotransmitters
ID gene-related peptide; eye-movement sleep; functional connectivity; cognitive dysfunction; vertigo; involvement; population; depression; attention; dopamine
AB Vestibular migraine (VM) is a usual trigger of episodic vertigo. Patients with VM often experience spinning, shaking, or unsteady sensations, which are usually also accompanied by photophobia, phonophobia, motor intolerance, and more. VM is often associated with a number of comorbidities. Recurrent episodes of VM can affect the patient's emotions, sleep, and cognitive functioning to varying degrees. Patients with VM may be accompanied by adverse moods such as anxiety, fear, and depression, which can gradually develop into anxiety disorders or depressive disorders. Sleep disorders are also a common concomitant symptom of VM, which significantly lower patients' quality of life. The influence of anxiety disorders and sleep disorders may reduce cognitive functions of VM, such as visuospatial ability, attention, and memory decline. Clinically, it is also common to see VM comorbid with other vestibular disorders, making the diagnosis more difficult. VM episodes are relieved but lingering, in which case VM may coexist with persistent postural-perceptual dizziness (PPPD). Anxiety may be an important bridge between recurrent VM and PPPD. The clinical manifestations of VM and Meniere's disease (MD) overlap considerably, and those who meet the diagnostic criteria for both can be said to have VM/MD comorbidity. VM can also present with positional vertigo, and some patients with VM present with typical benign paroxysmal positional vertigo (BPPV) nystagmus on positional testing. In this paper, we synthesize and analyze the pathomechanisms of VM comorbidity by reviewing the literature. The results show that it may be related to the extensive connectivity of the vestibular system with different brain regions and the close connection of the trigeminovascular system with the periphery of the vestibule. Therefore, it is necessary to pay attention to the diagnosis of comorbidities in VM, synthesize its pathogenesis, and give comprehensive treatment to patients.
C1 [Ma, Yan-Min; Cao, Fang-Zheng; Zhou, Yu; Wu, Bin; Wang, Ling-Zhe] Zhejiang Chinese Med Univ, Sch Clin Med 2, Hangzhou, Zhejiang, Peoples R China.
   [Zhang, Dao-Pei; Zhang, Huai-Liang] Henan Univ Chinese Med, Affiliated Hosp 1, Zhengzhou, Henan, Peoples R China.
   [Xu, Bin] Zhejiang Chinese Med Univ, Affiliated Hosp 2, Dept Neurol, Hangzhou 310053, Zhejiang, Peoples R China.
C3 Zhejiang Chinese Medical University; Henan University of Traditional Chinese Medicine; Zhejiang Chinese Medical University
RP Xu, B (corresponding author), Zhejiang Chinese Med Univ, Affiliated Hosp 2, Dept Neurol, Hangzhou 310053, Zhejiang, Peoples R China.
EM xubin2008.love@163.com
FU National Key Research and Development Program [2019YFC1708603]; Zhejiang Province Medicine Hygiene Science and Technology Program Project [2019KY120]
CR Ahn SK, 2009, NEUROSCI LETT, V465, P151, DOI 10.1016/j.neulet.2009.09.008
   Ak AK, 2022, CLIN NEUROL NEUROSUR, V221, P0, DOI 10.1016/j.clineuro.2022.107409
   Altena E, 2023, J VESTIBUL RES-EQUIL, V33, P165, DOI 10.3233/VES-220113
   Andersen JV, 2022, PROG NEUROBIOL, V217, P0, DOI 10.1016/j.pneurobio.2022.102331
   Andersen JV, 2021, NEUROPHARMACOLOGY, V196, P0, DOI 10.1016/j.neuropharm.2021.108719
   Antonucci LA, 2021, NEUROSCI BIOBEHAV R, V124, P35, DOI 10.1016/j.neubiorev.2021.01.014
   Arthurs JW, 2023, NEUROSCIENCE, V517, P105, DOI 10.1016/j.neuroscience.2023.03.003
   Bächinger D, 2019, FRONT NEUROL, V10, P0, DOI 10.3389/fneur.2019.00303
   Bär KJ, 2016, NEUROIMAGE, V134, P53, DOI 10.1016/j.neuroimage.2016.03.071
   Basura GJ, 2020, OTOLARYNG HEAD NECK, V162, P0, DOI 10.1177/0194599820909438
   Beh SC, 2019, HEADACHE, V59, P727, DOI 10.1111/head.13484
   Bell TK, 2023, ENEURO, V10, P0, DOI 10.1523/ENEURO.0356-20.2023
   Best C, 2009, NEUROSCIENCE, V164, P1579, DOI 10.1016/j.neuroscience.2009.09.034
   Best C, 2009, J NEUROL, V256, P58, DOI 10.1007/s00415-009-0038-8
   Bhattacharyya N, 2017, OTOLARYNG HEAD NECK, V156, PS1, DOI 10.1177/0194599816689667
   Bigelow RT, 2015, J VESTIBUL RES-EQUIL, V25, P73, DOI 10.3233/VES-150544
   Bowen AJ, 2020, ELIFE, V9, P0, DOI 10.7554/eLife.59799
   Brennan EKW, 2021, ELIFE, V10, P0, DOI 10.7554/eLife.62207
   Bruss D, 2021, OTOL NEUROTOL, V42, P461, DOI 10.1097/MAO.0000000000002976
   Campos CA, 2018, NATURE, V555, P617, DOI 10.1038/nature25511
   Çelebisoy N, 2022, CLIN NEUROL NEUROSUR, V215, P0, DOI 10.1016/j.clineuro.2022.107201
   Chari DA, 2022, J NEUROL, V269, P5831, DOI 10.1007/s00415-022-11289-3
   Chen AH, 2021, J NEUROSCI, V41, P3254, DOI 10.1523/JNEUROSCI.2275-20.2021
   Chen AH, 2016, J NEUROSCI, V36, P3789, DOI 10.1523/JNEUROSCI.2485-15.2016
   Chen CH, 2023, NAT NEUROSCI, V26, P1929, DOI 10.1038/s41593-023-01462-w
   Chen ZW, 2023, EUR ARCH OTO-RHINO-L, V280, P2993, DOI 10.1007/s00405-023-07847-8
   Chen ZW, 2023, NEURORADIOLOGY, V65, P579, DOI 10.1007/s00234-022-03086-6
   Chen ZW, 2022, NEURORADIOLOGY, V64, P119, DOI 10.1007/s00234-021-02777-w
   Cho SJ, 2016, CEPHALALGIA, V36, P454, DOI 10.1177/0333102415597890
   Cox RC, 2020, SLEEP MED REV, V51, P0, DOI 10.1016/j.smrv.2020.101282
   Cullen KE, 2020, COGN NEUROPSYCHOL, V37, P423, DOI 10.1080/02643294.2020.1783222
   Cullen KE, 2019, NAT REV NEUROSCI, V20, P346, DOI 10.1038/s41583-019-0153-1
   de la Cruz F, 2021, HUM BRAIN MAPP, V42, P811, DOI 10.1002/hbm.25264
   Demirhan MA, 2023, J VESTIBUL RES-EQUIL, V33, P63, DOI 10.3233/VES-220025
   Dieterich M, 2024, CURR OPIN NEUROL, V37, P74, DOI 10.1097/WCO.0000000000001233
   Donaldson LB, 2021, AM J OTOLARYNG, V42, P0, DOI 10.1016/j.amjoto.2021.103124
   Espinosa-Sanchez JM, 2015, FRONT NEUROL, V6, P0, DOI 10.3389/fneur.2015.00012
   Feng S, 2023, FRONT AGING NEUROSCI, V15, P0, DOI 10.3389/fnagi.2023.1208392
   Ferrè ER, 2020, COGN NEUROPSYCHOL, V37, P413, DOI 10.1080/02643294.2020.1736018
   Formeister EJ, 2018, OTOL NEUROTOL, V39, P1037, DOI 10.1097/MAO.0000000000001900
   Frank SM, 2021, J NEUROSCI, V41, P1970, DOI 10.1523/JNEUROSCI.2018-20.2020
   Galego-Martinez A, 2018, J NEUROL, V265, P29, DOI 10.1007/s00415-018-8842-7
   Gambacorta V, 2022, AUDIOL RES, V12, P589, DOI 10.3390/audiolres12060058
   Grau-Rivera O, 2020, ALZHEIMERS RES THER, V12, P0, DOI 10.1186/s13195-019-0547-3
   Gürkov R, 2014, EUR ARCH OTO-RHINO-L, V271, P2661, DOI 10.1007/s00405-013-2751-2
   Gulpers BJA, 2022, J AFFECT DISORDERS, V319, P570, DOI 10.1016/j.jad.2022.09.072
   Halberstadt AL, 2007, NEUROSCIENCE, V147, P207, DOI 10.1016/j.neuroscience.2007.03.049
   Han L, 2023, NEURORADIOLOGY, V65, P591, DOI 10.1007/s00234-022-03102-9
   Hasegawa E, 2022, SCIENCE, V375, P994, DOI 10.1126/science.abl6618
   Hilber P, 2022, CEREBELLUM, V21, P791, DOI 10.1007/s12311-022-01400-9
   Hilber P, 2019, PROG NEURO-PSYCHOPH, V89, P310, DOI 10.1016/j.pnpbp.2018.10.004
   Hitier M, 2021, HEARING RES, V403, P0, DOI 10.1016/j.heares.2021.108173
   Hombali A, 2019, PSYCHIAT RES, V279, P116, DOI 10.1016/j.psychres.2018.07.009
   Huang TC, 2020, CEPHALALGIA, V40, P107, DOI 10.1177/0333102419869317
   Jang SH, 2018, NEURAL REGEN RES, V13, P727, DOI 10.4103/1673-5374.230304
   Jaramillo AA, 2021, NEUROPHARMACOLOGY, V198, P0, DOI 10.1016/j.neuropharm.2021.108757
   Jemcov A, 2023, J ANXIETY DISORD, V97, P0, DOI 10.1016/j.janxdis.2023.102731
   Jiang TF, 2023, BMC NEUROL, V23, P0, DOI 10.1186/s12883-023-03481-3
   Kamil RJ, 2018, OTOL NEUROTOL, V39, P765, DOI 10.1097/MAO.0000000000001838
   Kashiwagi M, 2021, MOL BRAIN, V14, P0, DOI 10.1186/s13041-021-00879-3
   Kenwood MM, 2022, NEUROPSYCHOPHARMACOL, V47, P260, DOI 10.1038/s41386-021-01109-z
   Kim SY, 2022, JAMA OTOLARYNGOL, V148, P457, DOI 10.1001/jamaoto.2022.0331
   Kim SK, 2019, JAMA OTOLARYNGOL, V145, P307, DOI 10.1001/jamaoto.2018.4016
   Kirsch V, 2016, BRAIN STRUCT FUNCT, V221, P1291, DOI 10.1007/s00429-014-0971-x
   Klein MO, 2019, CELL MOL NEUROBIOL, V39, P31, DOI 10.1007/s10571-018-0632-3
   Kong FL, 2024, CYBORG BIONIC SYST, V5, P0, DOI 10.34133/cbsystems.0125
   Kutay Ö, 2017, J NEUROL, V264, PS37, DOI 10.1007/s00415-017-8439-6
   Kutlubaev MA, 2021, J NEUROL, V268, P1608, DOI 10.1007/s00415-019-09502-x
   Langhagen T, 2016, CURR PAIN HEADACHE R, V20, P0, DOI 10.1007/s11916-016-0600-x
   Li P, 2019, J INTEGR NEUROSCI, V18, P409, DOI 10.31083/j.jin.2019.04.1168
   Li ZY, 2022, J NEUROL, V269, P3026, DOI 10.1007/s00415-021-10868-0
   Liu C, 2019, CURR BIOL, V29, P3635, DOI 10.1016/j.cub.2019.08.079
   Liu YX, 2023, INT J GERIATR PSYCH, V38, P0, DOI 10.1002/gps.5866
   Liu YF, 2019, OTOL NEUROTOL, V40, PE723, DOI 10.1097/MAO.0000000000002311
   Lopez-Escamez JA, 2024, CURR OPIN NEUROL, V37, P88, DOI 10.1097/WCO.0000000000001227
   Machuca-Márquez P, 2023, P NATL ACAD SCI USA, V120, P0, DOI 10.1073/pnas.2304933120
   Maywald M, 2023, NEUROIMAGE-CLIN, V37, P0, DOI 10.1016/j.nicl.2023.103330
   Meredith FL, 2021, FRONT NEUROSCI-SWITZ, V15, P0, DOI 10.3389/fnins.2021.710321
   Mirchandaney R, 2022, CURR PSYCHIAT REP, V24, P121, DOI 10.1007/s11920-022-01326-3
   Montardy Q, 2021, PROG NEUROBIOL, V204, P0, DOI 10.1016/j.pneurobio.2021.102085
   Monti JM, 2007, SLEEP MED REV, V11, P113, DOI 10.1016/j.smrv.2006.08.003
   Monti JM, 2011, SLEEP MED REV, V15, P269, DOI 10.1016/j.smrv.2010.11.003
   Murofushi T, 2018, FRONT NEUROL, V9, P0, DOI 10.3389/fneur.2018.00749
   Neuhauser HK, 2006, NEUROLOGY, V67, P1028, DOI 10.1212/01.wnl.0000237539.09942.06
   Nyer M, 2013, DEPRESS ANXIETY, V30, P873, DOI 10.1002/da.22064
   Oh SY, 2021, FRONT NEUROL, V12, P0, DOI 10.3389/fneur.2021.594481
   Olesen J, 2018, CEPHALALGIA, V38, P1, DOI 10.1177/0333102417738202
   Özçelik P, 2022, J NEUROL, V269, P336, DOI 10.1007/s00415-021-10636-0
   Padovan L, 2023, J NEUROL, V270, P5589, DOI 10.1007/s00415-023-11871-3
   Palmiter RD, 2018, TRENDS NEUROSCI, V41, P280, DOI 10.1016/j.tins.2018.03.007
   Patel EJ, 2023, OTOL NEUROTOL, V44, P813, DOI 10.1097/MAO.0000000000003976
   Pavlou M, 2023, SCI REP-UK, V13, P0, DOI 10.1038/s41598-023-35904-z
   Peyrache A, 2019, PROG NEUROBIOL, V183, P0, DOI 10.1016/j.pneurobio.2019.101693
   Preysner TA, 2022, OTOL NEUROTOL, V43, P1216, DOI 10.1097/MAO.0000000000003700
   Rikhye RV, 2018, ANNU REV NEUROSCI, V41, P163, DOI 10.1146/annurev-neuro-080317-062144
   Rizk HG, 2020, EAR HEARING, V41, P1020, DOI 10.1097/AUD.0000000000000825
   Russo A, 2014, NEUROLOGY, V82, P2120, DOI 10.1212/WNL.0000000000000496
   Sarna B, 2021, ANN OTO RHINOL LARYN, V130, P1326, DOI 10.1177/00034894211007233
   Semenov YR, 2016, J GERONTOL A-BIOL, V71, P243, DOI 10.1093/gerona/glv069
   Sharp T, 2020, NEUROPHARMACOLOGY, V177, P0, DOI 10.1016/j.neuropharm.2020.108155
   Shen ZF, 2024, SLEEP, V47, P0, DOI 10.1093/sleep/zsad296
   Shi XB, 2021, HEARING RES, V401, P0, DOI 10.1016/j.heares.2020.108159
   Smith LJ, 2024, FRONT NEUROL, V15, P0, DOI 10.3389/fneur.2024.1159174
   Smith PF, 2023, FRONT INTEGR NEUROSC, V17, P0, DOI 10.3389/fnint.2023.1254972
   Smith PF, 2022, FRONT NEUROL, V13, P0, DOI 10.3389/fneur.2022.986302
   Staab JP, 2020, SEMIN NEUROL, V40, P130, DOI 10.1055/s-0039-3402736
   Strupp M, 2020, DTSCH ARZTEBL INT, V117, P300, DOI 10.3238/arztebl.2020.0300
   Sun L, 2023, EBIOMEDICINE, V94, P0, DOI 10.1016/j.ebiom.2023.104703
   Tarnutzer AA, 2023, BRAIN SCI, V13, P0, DOI 10.3390/brainsci13121692
   Tian E, 2023, BRAIN SCI, V13, P0, DOI 10.3390/brainsci13101487
   Tian Y, 2020, J SLEEP RES, V29, P0, DOI 10.1111/jsr.12948
   Usman HO, 2016, FRONT NEUROL, V7, P0, DOI 10.3389/fneur.2016.00173
   van Dalfsen JH, 2019, J PSYCHOPHARMACOL, V33, P948, DOI 10.1177/0269881119855978
   Vanek J, 2020, SLEEP MED, V72, P50, DOI 10.1016/j.sleep.2020.03.017
   Vass Z, 2001, NEUROSCIENCE, V103, P189, DOI 10.1016/S0306-4522(00)00521-2
   Wang SM, 2020, SCI REP-UK, V10, P0, DOI 10.1038/s41598-020-72317-8
   Wolff M, 2019, J NEUROSCI, V39, P3, DOI 10.1523/JNEUROSCI.0479-18.2018
   Wu J, 2020, SLEEP BREATH, V24, P1383, DOI 10.1007/s11325-019-01994-1
   Xiao SJ, 2023, J AFFECT DISORDERS, V325, P640, DOI 10.1016/j.jad.2023.01.048
   Yeshurun Y, 2021, NAT REV NEUROSCI, V22, P181, DOI 10.1038/s41583-020-00420-w
   Yollu U, 2017, CLIN OTOLARYNGOL, V42, P225, DOI 10.1111/coa.12699
   Zhang AA, 2019, J BEHAV MED, V42, P1117, DOI 10.1007/s10865-019-00046-z
   Zhang L, 2020, FRONT NEUROL, V11, P0, DOI 10.3389/fneur.2020.00159
   Zhang LD, 2021, CELL REP, V37, P0, DOI 10.1016/j.celrep.2021.109936
   Zhang Y, 2022, BIOMOLECULES, V12, P0, DOI 10.3390/biom12040597
   Zhang Y, 2020, J HEADACHE PAIN, V21, P0, DOI 10.1186/s10194-020-01145-y
   Zhe X, 2023, FRONT NEUROSCI-SWITZ, V17, P0, DOI 10.3389/fnins.2023.1231273
   Zheng H, 2023, CNS NEUROSCI THER, V29, P2318, DOI 10.1111/cns.14183
   Zheng YJ, 2012, MATH PROBL ENG, V2012, P0, DOI 10.3389/fneur.2012.00020
   Zhou Y, 2023, SLEEP MED, V101, P485, DOI 10.1016/j.sleep.2022.11.034
   Zwergal A, 2024, CURR OPIN NEUROL, V37, P52, DOI 10.1097/WCO.0000000000001230
NR 131
TC 4
Z9 5
U1 5
U2 30
PU SPRINGER HEIDELBERG
PI HEIDELBERG
PA TIERGARTENSTRASSE 17, D-69121 HEIDELBERG, GERMANY
SN 0340-5354
EI 1432-1459
J9 J NEUROL
JI J. Neurol.
PD DEC 15
PY 2024
VL 271
IS 12
BP 7422
EP 7433
DI 10.1007/s00415-024-12692-8
EA SEP 2024
PG 12
WC Clinical Neurology
SC Neurosciences & Neurology
GA N4J2Z
UT WOS:001316333800001
PM 39302416
DA 2025-12-18
ER

PT J
AU Jáuregui-Renaud, K
   Cabrera-Pereyra, R
   Miguel-Puga, JA
   Alcántara-Thome, M
AF Jauregui-Renaud, Kathrine
   Cabrera-Pereyra, Rodrigo
   Miguel-Puga, Jose Adan
   Alcantara-Thome, Monica
TI Graviception Uncertainty, Spatial Anxiety, and Derealization in Patients with Persistent Postural-Perceptual Dizziness
SO JOURNAL OF CLINICAL MEDICINE
LA English
DT Article
DE Persistent Postural-Perceptual Dizziness; otoliths; postural control; spatial anxiety; derealization
ID hospital anxiety; vertigo; motion; dependence; disorders; space; tilt
AB <bold>Objectives</bold>: Persistent Postural-Perceptual Dizziness (PPPD) is a frequent diagnosis in patients with chronic dizziness, ineffective postural control, visual dependence, and emotional symptoms. <bold>Methods</bold>: 53 patients with PPPD (25-84 years old) and 53 adults (29-84 years old) with no vestibular disease agreed to participate in this study. Assessments included: vestibular function tests (sinusoidal yaw rotation and vestibular-evoked myogenic potentials); accuracy and precision of Subjective Visual Vertical (SVV) estimation while static and during on-axis yaw rotation; static posturography with open/closed eyes and 30 degrees neck extension, while standing on hard/soft surface; questionnaires on symptoms of unsteadiness, spatial anxiety, dizziness-related handicap, anxiety/depression, depersonalization/derealization, and perceived stress. After preliminary bivariate analyses, analysis of covariance was performed on the measurements of postural sway, spatial anxiety, and dizziness-related handicap (p < 0.05). <bold>Results</bold>: Higher intraindividual variability (reduced precision) on SVV estimations was evident in patients with PPPD compared to adults with no vestibular disease, which was related to the length of postural sway, to velocity displacement in the sagittal plane, as well as to spatial anxiety and common mental symptoms (including depersonalization/derealization symptoms). Covariance analysis showed contribution of these factors to the dizziness-related handicap reported by the patients. <bold>Conclusions</bold>: Unprecise graviception could be a contributing factor to the postural instability and mental symptoms reported by patients with PPPD, which in turn contribute to their dizziness-related handicap.<br />
C1 [Jauregui-Renaud, Kathrine; Cabrera-Pereyra, Rodrigo; Miguel-Puga, Jose Adan] Inst Mexicano Seguro Social, Unidad Invest Med Otoneurol, Mexico City 06720, Mexico.
   [Cabrera-Pereyra, Rodrigo; Alcantara-Thome, Monica] Hosp Especial Ctr Med Nacl Siglo XXI, Inst Mexicano Seguro Social, Mexico City 06720, Mexico.
C3 Instituto Mexicano del Seguro Social; Instituto Mexicano del Seguro Social
RP Jáuregui-Renaud, K (corresponding author), Inst Mexicano Seguro Social, Unidad Invest Med Otoneurol, Mexico City 06720, Mexico.
EM kathrine.jauregui@imss.gob.mx; rodrigo.cabrerap@gmail.com; adan.miguel@imss.gob.mx; dramonicaalcantara@gmail.com
FU Instituto Mexicano del Seguro Social, Fundacion IMSS A.C [R-2023-3601-025]
CR Bujang MA, 2022, EPIDEMIOL BIOSTAT PU, V14, P0, DOI 10.2427/12117
   Akin Faith W, 2009, SEMINARS IN HEARING, V30, P281, DOI 10.1055/s-0029-1241128
   Alvarez-Vargas D, 2020, COGN RES, V5, P0, DOI 10.1186/s41235-020-00231-8
   Baik SH, 2019, J HEALTH PSYCHOL, V24, P628, DOI 10.1177/1359105316684938
   Bjasch D, 2012, PLOS ONE, V7, P0, DOI 10.1371/journal.pone.0049311
   Bjelland I, 2002, J PSYCHOSOM RES, V52, P69, DOI 10.1016/S0022-3999(01)00296-3
   BRANDT T, 1986, MUNCHEN MED WOCHEN, V128, P247
   Breinbauer HA, 2020, FRONT NEUROL, V10, P0, DOI 10.3389/fneur.2019.01361
   BRONSTEIN AM, 1995, J NEUROL NEUROSUR PS, V59, P472, DOI 10.1136/jnnp.59.5.472
   Bublatzky F, 2023, FRONT PSYCHOL, V14, P0, DOI 10.3389/fpsyg.2023.1166594
   Burns PC, 1999, J GERONTOL B-PSYCHOL, V54, PS49, DOI 10.1093/geronb/54B.1.S49
   COHEN S, 1988, CLAR SYMP, V0, P31
   Cona G, 2019, HUM BRAIN MAPP, V40, P1867, DOI 10.1002/hbm.24496
   Conrad J, 2023, ANN NEUROL, V94, P133, DOI 10.1002/ana.26652
   Cox BJ, 2002, DEPRESS ANXIETY, V15, P172, DOI 10.1002/da.10051
   Dakin CJ, 2018, HAND CLINIC, V159, P43, DOI 10.1016/B978-0-444-63916-5.00003-3
   De Vestel C, 2022, FRONT NEUROL, V13, P0, DOI 10.3389/fneur.2022.880714
   De Vrijer M, 2009, J VISION, V9, P0, DOI 10.1167/9.2.9
   Delle Monache S, 2021, FRONT INTEGR NEUROSC, V15, P0, DOI 10.3389/fnint.2021.793634
   Gatev P, 1999, J PHYSIOL-LONDON, V514, P915, DOI 10.1111/j.1469-7793.1999.915ad.x
   HOLM S, 1979, SCAND J STAT, V6, P65
   Horak FB, 2016, J NEUROPHYSIOL, V116, P1468, DOI 10.1152/jn.00057.2016
   Ichijo K, 2024, J VESTIBUL RES-EQUIL, V34, P133, DOI 10.3233/VES-230034
   Im JJ, 2021, NUCL MED MOLEC IMAG, V55, P53, DOI 10.1007/s13139-020-00675-2
   JACOB RG, 1995, J ANXIETY DISORD, V9, P411, DOI 10.1016/0887-6185(95)00021-F
   JACOB RG, 1993, J PSYCHOPATHOL BEHAV, V15, P299, DOI 10.1007/BF00965035
   JACOBSON GP, 1990, ARCH OTOLARYNGOL, V116, P424
   Jáuregui-Renaud K, 2008, J NEUROL NEUROSUR PS, V79, P276, DOI 10.1136/jnnp.2007.122119
   Jauregui-Renaud K, 2024, FRONT NEUROL, V15, P0, DOI 10.3389/fneur.2024.1365745
   Juregui-Renaud K, 2003, REV. MED. INSTIT. MEX. SEGURO SOC, V41, P373
   Karnath HO, 2000, NEUROLOGY, V55, P1298, DOI 10.1212/WNL.55.9.1298
   Kim HJ, 2020, J NEUROL, V267, P2252, DOI 10.1007/s00415-020-09831-2
   Kremmyda O, 2016, FRONT HUM NEUROSCI, V10, P0, DOI 10.3389/fnhum.2016.00139
   Laurens J, 2017, ELIFE, V6, P0, DOI 10.7554/eLife.20787.001
   LAWTON CA, 1994, SEX ROLES, V30, P765, DOI 10.1007/BF01544230
   Lee JO, 2018, HUM BRAIN MAPP, V39, P3340, DOI 10.1002/hbm.24080
   Liu S, 2011, CEREB CORTEX, V21, P563, DOI 10.1093/cercor/bhq123
   Lyons IM, 2018, JOURNAL OF NUMERICAL COGNITION, V4, P526, DOI 10.5964/jnc.v4i3.154
   Maywald M, 2023, NEUROIMAGE-CLIN, V37, P0, DOI 10.1016/j.nicl.2023.103330
   Mergner T, 1998, BRAIN RES REV, V28, P118, DOI 10.1016/S0165-0173(98)00032-0
   Murofushi T, 2022, FRONT NEUROL, V13, P0, DOI 10.3389/fneur.2022.872892
   Na S, 2019, J NEURAL TRANSM, V126, P123, DOI 10.1007/s00702-018-1948-3
   Paillard J, 1991, BRAIN AND SPACE, V0, P163
   Söhsten E, 2016, J VESTIBUL RES-EQUIL, V26, P319, DOI 10.3233/VES-160583
   Staab JP, 2023, NEUROL CLIN, V41, P647, DOI 10.1016/j.ncl.2023.04.003
   Staab JP, 2017, J VESTIBUL RES-EQUIL, V27, P191, DOI 10.3233/VES-170622
   Staab JP, 2004, LARYNGOSCOPE, V114, P1637, DOI 10.1097/00005537-200409000-00025
   Staibano P, 2019, J OTOLARYNGOL-HEAD N, V48, P0, DOI 10.1186/s40463-019-0336-9
   Tamber AL, 2009, HEALTH QUAL LIFE OUT, V7, P0, DOI 10.1186/1477-7525-7-101
   Tarnutzer AA, 2009, J NEUROPHYSIOL, V102, P1657, DOI 10.1152/jn.00007.2008
   Uccioli L, 1997, DIABETES CARE, V20, P929, DOI 10.2337/diacare.20.6.929
   WADE NJ, 1973, BRIT J PSYCHOL, V64, P351, DOI 10.1111/j.2044-8295.1973.tb01360.x
   Xing Y, 2024, J NEUROL, V271, P2446, DOI 10.1007/s00415-023-12166-3
   Yagi C, 2021, OTOL NEUROTOL, V42, PE1618, DOI 10.1097/MAO.0000000000003340
   ZIGMOND AS, 1983, ACTA PSYCHIAT SCAND, V67, P361, DOI 10.1111/j.1600-0447.1983.tb09716.x
NR 55
TC 4
Z9 4
U1 4
U2 4
PU MDPI
PI BASEL
PA MDPI AG, Grosspeteranlage 5, CH-4052 BASEL, SWITZERLAND
SN 
EI 2077-0383
J9 J CLIN MED
JI J. Clin. Med.
PD NOV 15
PY 2024
VL 13
IS 22
BP 
EP 
DI 10.3390/jcm13226665
PG 14
WC Medicine, General & Internal
SC General & Internal Medicine
GA N7S9U
UT WOS:001366301400001
PM 39597808
DA 2025-12-18
ER

PT J
AU Fukushima, A
   Kabaya, K
   Minakata, T
   Katsumi, S
   Esaki, S
   Iwasaki, S
AF Fukushima, Akina
   Kabaya, Kayoko
   Minakata, Toshiya
   Katsumi, Sachiyo
   Esaki, Shinichi
   Iwasaki, Shinichi
TI Age-related differences in the characteristics of persistent postural-perceptual dizziness
SO FRONTIERS IN NEUROLOGY
LA English
DT Article
DE persistent postural-perceptual dizziness; age; precipitating conditions; vestibular function; anxiety
ID evoked myogenic potentials; diagnostic-criteria; consensus-document; vertigo; classification; epidemiology; committee; neuritis; anxiety
AB Objective: To investigate differences in the clinical characteristics of patients with persistent postural-perceptual dizziness (PPPD) according to age. Methods: We retrospectively reviewed 143 patients diagnosed with PPPD. Patients were classified into three groups by age: young group (19 to 44 years, n = 60), middle-age group (45 to 64 years, n = 56), old group (65 to 85 years, n = 27). Demographic data, scores of the Dizziness Handicap Inventory (DHI), the Niigata PPPD Questionnaire (NPQ), the Hospital Anxiety and Depression Scale (HADS), precipitating conditions, and the results of vestibular function tests including caloric testing, video head impulse test (vHIT), cervical and ocular vestibular evoked myogenic potentials (cVEMPs and oVEMPs), and posturography, were compared among the three groups. Results: While there were no significant differences in the scores of the DHI or NPQ, the total score and anxiety score in HADS in the young group were significantly higher than in the old group (p < 0.05, each). On the other hand, for precipitating conditions, the rate of peripheral vestibular diseases was significantly greater in the old group (77.8%) compared to the young group (41.7%, p < 0.01). There was no significant difference in the results of caloric testing, vHIT, cVEMPs, or oVEMPs among the three groups. For posturography, the velocity of the center of pressure with eyes-open as well as with eyes-closed was significantly greater in the old group compared to the young group and the middle-age group (p < 0.005, respectively). Conclusion: The clinical characteristics of PPPD were different according to age. Young patients tended to have stronger anxiety than old patients whereas the old patients had a higher proportion of peripheral vestibular diseases among the precipitating conditions compared to young patients.
C1 [Fukushima, Akina; Kabaya, Kayoko; Minakata, Toshiya; Katsumi, Sachiyo; Esaki, Shinichi; Iwasaki, Shinichi] Nagoya City Univ, Grad Sch Med Sci, Dept Otolaryngol Head & Neck Surg, Nagoya, Japan.
C3 Nagoya City University
RP Kabaya, K (corresponding author), Nagoya City Univ, Grad Sch Med Sci, Dept Otolaryngol Head & Neck Surg, Nagoya, Japan.
EM kabaya@med.nagoya-cu.ac.jp
FU Ministry of Education, Culture, Sports, Science and Technology [20K11161, 21H03088]
CR Best C, 2009, NEUROSCIENCE, V164, P1579, DOI 10.1016/j.neuroscience.2009.09.034
   Chandrasekhar SS, 2019, OTOLARYNG HEAD NECK, V161, PS1, DOI 10.1177/0194599819859885
   Chihara Y, 2007, CLIN NEUROPHYSIOL, V118, P2745, DOI 10.1016/j.clinph.2007.08.005
   Cousins S, 2017, ANN CLIN TRANSL NEUR, V4, P340, DOI 10.1002/acn3.386
   Fujimoto C, 2015, NEUROSCI LETT, V585, P92, DOI 10.1016/j.neulet.2014.11.033
   Fujimoto C, 2009, J NEUROL, V256, P1488, DOI 10.1007/s00415-009-5147-x
   Furman JM, 1997, NEUROLOGY, V48, P1161, DOI 10.1212/WNL.48.5.1161
   Heinrichs N, 2007, PSYCHOSOM MED, V69, P700, DOI 10.1097/PSY.0b013e318151a4dd
   Hirschfeld RMA, 2012, J CLIN PSYCHIAT, V73, PE29, DOI 10.4088/JCP.11096tx3c
   Indovina I, 2015, FRONT BEHAV NEUROSCI, V9, P0, DOI 10.3389/fnbeh.2015.00334
   Iwasaki S, 2005, OTOL NEUROTOL, V26, P1196, DOI 10.1097/01.mao.0000194890.44023.e6
   Iwasaki S, 2024, AURIS NASUS LARYNX, V51, P343, DOI 10.1016/j.anl.2023.09.009
   JACOBSON GP, 1990, ARCH OTOLARYNGOL, V116, P424
   JONGKEES L B, 1962, PRACT OTORHINOLARYNGOL (BASEL), V24, P65
   Kabaya K, 2022, LARYNGOSCOPE INVEST, V7, P499, DOI 10.1002/lio2.735
   Kanda Y, 2013, BONE MARROW TRANSPL, V48, P452, DOI 10.1038/bmt.2012.244
   Kim HA, 2019, J VESTIBUL RES-EQUIL, V29, P45, DOI 10.3233/VES-190655
   Lempert T, 2012, J VESTIBUL RES-EQUIL, V22, P167, DOI 10.3233/VES-2012-0453
   Lopez-Escamez JA, 2015, J VESTIBUL RES-EQUIL, V25, P1, DOI 10.3233/VES-150549
   Mack S, 2014, INT J METH PSYCH RES, V23, P289, DOI 10.1002/mpr.1438
   Murofushi T, 1999, ARCH OTOLARYNGOL, V125, P660, DOI 10.1001/archotol.125.6.660
   Murofushi T, 2022, FRONT NEUROL, V13, P0, DOI 10.3389/fneur.2022.872892
   Neuhauser HK, 2005, NEUROLOGY, V65, P898, DOI 10.1212/01.wnl.0000175987.59991.3d
   Oka M, 2023, J CLIN MED, V12, P0, DOI 10.3390/jcm12072589
   Penninx BWJH, 2021, LANCET, V397, P914, DOI 10.1016/S0140-6736(21)00359-7
   Prell T, 2022, FRONT NEUROL, V13, P0, DOI 10.3389/fneur.2022.934627
   Prell T, 2022, FRONT MED-LAUSANNE, V9, P0, DOI 10.3389/fmed.2022.852187
   SCHUKNECHT HF, 1978, ANN OTO RHINOL LARYN, V87, P743, DOI 10.1177/000348947808700601
   Solmi M, 2022, MOL PSYCHIATR, V27, P281, DOI 10.1038/s41380-021-01161-7
   Staab JP, 2017, J VESTIBUL RES-EQUIL, V27, P191, DOI 10.3233/VES-170622
   Strupp M, 2022, J VESTIBUL RES-EQUIL, V32, P389, DOI 10.3233/VES-220201
   Sweeney CJ, 2001, J NEUROL NEUROSUR PS, V71, P149, DOI 10.1136/jnnp.71.2.149
   Trinidade A, 2023, J NEUROL NEUROSUR PS, V94, P904, DOI 10.1136/jnnp-2022-330196
   Tschan R, 2012, PSYCHOTHER PSYCH MED, V62, P111, DOI 10.1055/s-0032-1304575
   von Brevern M, 2015, J VESTIBUL RES-EQUIL, V25, P105, DOI 10.3233/VES-150553
   Waterston J, 2021, FRONT NEUROL, V12, P0, DOI 10.3389/fneur.2021.795516
   Wuehr M, 2013, J NEUROL, V260, P1314, DOI 10.1007/s00415-012-6797-7
   Yagi C, 2021, FRONT NEUROL, V12, P0, DOI 10.3389/fneur.2021.652366
   Yagi C, 2019, OTOL NEUROTOL, V40, PE747, DOI 10.1097/MAO.0000000000002325
   Yang CJ, 2016, CLIN OTOLARYNGOL, V41, P532, DOI 10.1111/coa.12558
   Yang TH, 2021, LARYNGOSCOPE, V131, P639, DOI 10.1002/lary.28877
   Zhang L, 2022, SCI REP-UK, V12, P0, DOI 10.1038/s41598-022-15987-w
   ZIGMOND AS, 1983, ACTA PSYCHIAT SCAND, V67, P361, DOI 10.1111/j.1600-0447.1983.tb09716.x
NR 43
TC 2
Z9 3
U1 0
U2 0
PU FRONTIERS MEDIA SA
PI LAUSANNE
PA AVENUE DU TRIBUNAL FEDERAL 34, LAUSANNE, CH-1015, SWITZERLAND
SN 1664-2295
EI 
J9 FRONT NEUROL
JI Front. Neurol.
PD APR 19
PY 2024
VL 15
IS 
BP 
EP 
DI 10.3389/fneur.2024.1378206
PG 7
WC Clinical Neurology; Neurosciences
SC Neurosciences & Neurology
GA QK7E5
UT WOS:001220825000001
PM 38708003
DA 2025-12-18
ER

PT J
AU Taghavi, SMR
   Mehrabi, F
   Cheraghipour, P
   Mousavi, SM
   Nezhadi, A
AF Taghavi, Seyyed Mohammad Reza
   Mehrabi, Farzad
   Cheraghipour, Parsa
   Mousavi, Seyed Meead
   Nezhadi, Akram
TI Effect of Vestibular Rehabilitation Therapy on the Daily Life Aspects of Military Men with Persistent Postural- Perceptual Dizziness: A Clinical Trial
SO AUDITORY AND VESTIBULAR RESEARCH
LA English
DT Article
DE Persistent postural-perceptual dizziness; dizziness handicap inventory; vestibular rehabilitation; military
ID reliability; disorders; vertigo; version
AB Background and Aim: Persistent Postural-Perceptual Dizziness (PPPD) is a type of chronic dizziness without rotation, confusion, or unsteadiness, usually exacerbated by standing, active/passive movements, and complex or moving visual stimuli. Vestibular Rehabilitation Therapy (VRT) is an effective treatment for people with this disease. This study aimed to determine effect of VRT on the daily life aspects of military men with PPPD. Methods: In this clinical trial, participants were 56 military men with PPPD. They underwent VRT that included exercises for gaze stabilization, adaptation, and habituation. The impact of balance problems caused by PPPD on different physical, emotional, and functional aspects of daily life was evaluated using the Dizziness Handicap Inventory (DHI) before and one month after the intervention. Results: There was a significant decrease in functional, emotional, physical, and total scores on the DHI after VRT (p<0.001). The DHI scores at baseline showed a moderate handicap (48.64%) which decreased to a mild handicap (24.53%) after VRT. The lowest score at baseline was related to the functional aspect, which showed the highest improvement after VRT. Conclusion: The VRT can improve all aspects (physical, emotional, and functional) of daily life in military men with PPPD and diminishes the severity of symptoms. Therefore, this treatment can be used as a suitable treatment for these patients. IRCT Registration Number: IRCT20230520058237N1
C1 [Taghavi, Seyyed Mohammad Reza; Mehrabi, Farzad] Aja Univ Med Sci, Imam Reza Hosp, Dept Neurol, Tehran, Iran.
   [Cheraghipour, Parsa; Mousavi, Seyed Meead] Aja Univ Med Sci, Imam Reza Hosp, Ear Nose & Throat Clin, Tehran, Iran.
   [Nezhadi, Akram] Aja Univ Med Sci, Cognit & Neurosci Res Ctr, Tehran, Iran.
C3 Aja University of Medical Sciences In Iran; Aja University of Medical Sciences In Iran; Aja University of Medical Sciences In Iran
RP Mehrabi, F (corresponding author), Aja Univ Med Sci, Imam Reza Hosp, Dept Neurol, Tehran, Iran.
EM farzadmehrabi48@yahoo.com
FU Otorhinolaryngology unit of Imam Reza Hospital, Family Hospital; Besat Hospital
CR [Anonymous], 1944, J CHAR SOC PHYSIOTHER, V0, P0
   Aratani MC, 2013, BRAZ J OTORHINOLAR, V79, P203, DOI 10.5935/1808-8694.20130036
   Dieterich M, 2016, HAND CLINIC, V139, P447, DOI 10.1016/B978-0-12-801772-2.00037-0
   Gans RE, 1996, VESTIBULAR REHABILITATION: PROTOCOLS AND PROGRAMS, Vviii, P120
   Hall CD, 2014, VESTIBULAR REHABILITATION, V0, P569
   Heinrichs N, 2007, PSYCHOSOM MED, V69, P700, DOI 10.1097/PSY.0b013e318151a4dd
   Holmberg J, 2006, J NEUROL, V253, P500, DOI 10.1007/s00415-005-0050-6
   Honaker JA, 2010, AM J AUDIOL, V19, P3, DOI 10.1044/1059-0889(2009/09-0013)
   Huppert D, 2005, J NEUROL, V252, P564, DOI 10.1007/s00415-005-0699-x
   Jafarzadeh S, 2014, J RES MED SCI, V19, P769
   Kapfhammer HP, 1997, ACTA NEUROL SCAND, V95, P23, DOI 10.1111/j.1600-0404.1997.tb00063.x
   Li L, 2022, J NEUROL, V269, P3075, DOI 10.1007/s00415-021-10899-7
   Bittar RSM, 2015, BRAZ J OTORHINOLAR, V81, P276, DOI 10.1016/j.bjorl.2014.08.012
   Nada EH, 2019, ANN OTO RHINOL LARYN, V128, P323, DOI 10.1177/0003489418823017
   Patatas Olívia Helena Gomes, 2009, BRAZ. J. OTORHINOLARYNGOL., V75, P387
   Piker EG, 2014, OTOL NEUROTOL, V35, P873, DOI 10.1097/MAO.0000000000000391
   Popkirov S, 2018, CURR TREAT OPTION NE, V20, P0, DOI 10.1007/s11940-018-0535-0
   Popkirov Stoyan, 2018, PRACT NEUROL, V18, P5, DOI 10.1136/practneurol-2017-001809
   Seemungal BM, 2018, J PSYCHOSOM RES, V76, P80
   Simon N M, 1998, ANN CLIN PSYCHIATRY, V10, P75, DOI 10.3109/10401239809147746
   Siriwardhana Rukmali, 2022, J FAMILY REPROD HEALTH, V16, P239, DOI 10.18502/jfrh.v16i4.11351
   Speilberger CD, 1994, INTERNATIONAL JOURNAL OF STRESS MANAGEMENT, V1, P19, DOI 10.1007/BF01857281
   Staab JP, 2020, SEMIN NEUROL, V40, P130, DOI 10.1055/s-0039-3402736
   Staab JP, 2017, J VESTIBUL RES-EQUIL, V27, P191, DOI 10.3233/VES-170622
   Staab JP, 2011, NEUROREHABILITATION, V29, P179, DOI 10.3233/NRE-2011-0693
   Staab JP, 2002, ARCH OTOLARYNGOL, V128, P554, DOI 10.1001/archotol.128.5.554
   Steensnaes MH, 2023, EUR ARCH OTO-RHINO-L, V280, P5285, DOI 10.1007/s00405-023-08040-7
   Teh CSL, 2022, J VESTIBUL RES-EQUIL, V32, P373, DOI 10.3233/VES-210087
   Van De Wyngaerde KM, 2019, OTOL NEUROTOL, V40, P1217, DOI 10.1097/MAO.0000000000002365
   Wainner RS, 2003, SPINE, V28, P52, DOI 10.1097/00007632-200301010-00014
   Waller B, 2017, OSTEOARTHR CARTILAGE, V25, P1238, DOI 10.1016/j.joca.2017.02.800
   Whitney SL, 2004, OTOL NEUROTOL, V25, P139, DOI 10.1097/00129492-200403000-00010
   Zachou A, 2020, J NEUROL, V267, P1846, DOI 10.1007/s00415-020-09820-5
NR 33
TC 0
Z9 0
U1 1
U2 1
PU TEHRAN UNIV MEDICAL SCIENCES
PI TEHRAN
PA KESHAVARZ BULVD, TEHRAN, 1417614411, IRAN
SN 
EI 2423-480X
J9 AUDIT VESTIB RES
JI Audit. Vestib. Res.
PD JUN 15
PY 2024
VL 33
IS 1
BP 20
EP 27
DI 10.18502/avr.v33i1.14270
PG 8
WC Audiology & Speech-Language Pathology; Otorhinolaryngology
SC Audiology & Speech-Language Pathology; Otorhinolaryngology
GA CJ9U9
UT WOS:001125011400001
DA 2025-12-18
ER

PT J
AU Mahmud, M
   Kaski, D
AF Mahmud, Mohammad
   Kaski, Diego
TI Vestibular neurology for the generalist
SO JOURNAL OF NEUROLOGY NEUROSURGERY AND PSYCHIATRY
LA English
DT Review
DE EYE MOVEMENTS; GAIT; MIGRAINE; NEUROOTOLOGY; VERTIGO
ID dizziness; vertigo
AB This review of vestibular neurology for the general neurologist delves into the multifaceted realm of vestibular neurology where we address the diagnostic and therapeutic challenges associated with dizziness, vertigo and balance disorders. We outline the standard vestibular assessments that can be understood and incorporated by the generalist, discussing their use in common vestibular disorders. Key disorders covered include acute and chronic syndromes, benign paroxysmal positional vertigo, Meniere disease, vestibular migraine and persistent postural-perceptual dizziness. We also touch on emerging advances in vestibular genotyping and novel treatment approaches for balance problems.
C1 [Mahmud, Mohammad; Kaski, Diego] Natl Hosp Neurol & Neurosurg, Dept Neurol, London, England.
C3 University of London; University College London; UCL Medical School; University College London Hospitals NHS Foundation Trust; National Hospital for Neurology & Neurosurgery
RP Kaski, D (corresponding author), Natl Hosp Neurol & Neurosurg, Dept Neurol, London, England.
EM d.kaski@ucl.ac.uk
CR Bhandari R, 2023, NEUROL-CLIN PRACT, V13, P0, DOI 10.1212/CPJ.0000000000200191
   Bhattacharyya N, 2017, OTOLARYNG HEAD NECK, V156, PS1, DOI 10.1177/0194599816689667
   Bisdorff A, 2009, J VESTIBUL RES-EQUIL, V19, P1, DOI 10.3233/VES-2009-0343
   Bronstein AM, 2024, CURR OPIN NEUROL, V37, P59, DOI 10.1097/WCO.0000000000001229
   Carmona S, 2023, EUR J NEUROL, V30, P1785, DOI 10.1111/ene.15729
   Chow MR, 2021, NEW ENGL J MED, V384, P521, DOI 10.1056/NEJMoa2020457
   Cortese A, 2020, GENE REV, V26, P0
   Cortese A, 2019, NAT GENET, V51, P649, DOI 10.1038/s41588-019-0372-4
   Silva LOJE, 2023, ACAD EMERG MED, V30, P531, DOI 10.1111/acem.14583
   Ferreira K, 2022, BMJ-BRIT MED J, V378, P0, DOI 10.1136/bmj-2022-070873
   Fujimoto C, 2018, FRONT NEUROL, V9, P0, DOI 10.3389/fneur.2018.00900
   Gazquez I, 2011, CURR GENOMICS, V12, P443, DOI 10.2174/138920211797248600
   Ibitoye RT, 2022, NEUROIMAGE-CLIN, V35, P0, DOI 10.1016/j.nicl.2022.103098
   Kaski D, 2019, PROG BRAIN RES, V248, P225, DOI 10.1016/bs.pbr.2019.04.009
   Kattah JC, 2009, STROKE, V40, P3504, DOI 10.1161/STROKEAHA.109.551234
   Kharytaniuk N, 2022, PRACT NEUROL, V22, P274, DOI 10.1136/practneurol-2021-003324
   Kharytaniuk N, 2021, FRONT NEUROL, V11, P0, DOI 10.3389/fneur.2020.610819
   Kim HA, 2019, J VESTIBUL RES-EQUIL, V29, P45, DOI 10.3233/VES-190655
   Koohi N, 2023, FRONT NEUROL, V14, P0, DOI 10.3389/fneur.2023.1266778
   Lee A, 2023, COCHRANE DB SYST REV, V2, P0, DOI 10.1002/14651858.CD015249.PUB2
   Lempert T, 2012, J VESTIBUL RES-EQUIL, V22, P167, DOI 10.3233/VES-2012-0453
   Loos E, 2024, EUR ARCH OTO-RHINO-L, V281, P3433, DOI 10.1007/s00405-023-08428-5
   Lopez-Escamez JA, 2015, J VESTIBUL RES-EQUIL, V25, P1, DOI 10.3233/VES-150549
   Mahmud M, 1900, V2023, V0, P136
   Mahmud M, 2022, J NEUROL SCI, V442, P0, DOI 10.1016/j.jns.2022.120416
   Mahmud M, 2022, J NEUROL SCI, V442, P0, DOI 10.1016/j.jns.2022.120414
   McDonnell MD, 2011, NAT REV NEUROSCI, V12, P415, DOI 10.1038/nrn3061
   Mermelstein S, 2024, PRACT NEUROL, V24, P0, DOI 10.1136/pn-2023-003917
   Murillo ESP, 2023, J NEUROL NEUROSUR PS, V94, P165, DOI 10.1136/jnnp-2022-329321
   Newman-Toker DE, 2013, ACAD EMERG MED, V20, P986, DOI 10.1111/acem.12223
   Rastall DP, 2022, J NEUROL SCI, V443, P0, DOI 10.1016/j.jns.2022.120454
   Rocha MF, 2023, J NEUROL, V270, P6155, DOI 10.1007/s00415-023-11930-9
   Russo CV, 2023, CEPHALALGIA, V43, P0, DOI 10.1177/03331024231161809
   Seemungal BM, 2022, J VESTIBUL RES-EQUIL, V32, P487, DOI 10.3233/VES-220202
   Skuladottir AT, 2021, COMMUN BIOL, V4, P0, DOI 10.1038/s42003-021-02673-2
   Staab JP, 2023, NEUROL CLIN, V41, P647, DOI 10.1016/j.ncl.2023.04.003
   Strupp M, 2016, J VESTIBUL RES-EQUIL, V26, P409, DOI 10.3233/VES-160589
   Tarnutzer AA, 2023, ANN NEUROL, V94, P295, DOI 10.1002/ana.26661
   Tran TM, 2021, CURR OPIN OPHTHALMOL, V32, P504, DOI 10.1097/ICU.0000000000000802
   Warner CL, 2022, STROKE VASC NEUROL, V7, P172, DOI 10.1136/svn-2021-001229
   Webster KE, 2023, COCHRANE DB SYST REV, V0, P0, DOI DOI 10.1002/14651858.CD015187.pub2
   Webster KE, 2023, COCHRANE DB SYST REV, V0, P0, DOI DOI 10.1002/14651858.CD015322.pub2
   Webster KE, 2023, COCHRANE DB SYST REV, V0, P0, DOI DOI 10.1002/14651858.CD015333.pub2
   Webster KE, 2023, COCHRANE DB SYST REV, V0, P0, DOI DOI 10.1002/14651858.CD015171.pub2
   Webster KE, 2023, COCHRANE DB SYST REV, V0, P0, DOI DOI 10.1002/14651858.CD015248.pub2
   Yang ZG, 2024, STR MED, V2024, P199, DOI 10.1007/978-3-031-58188-525
   Yoo A, 2018, FRONT NEUROL, V9, P0, DOI 10.3389/fneur.2018.00358
NR 47
TC 1
Z9 1
U1 2
U2 7
PU BMJ PUBLISHING GROUP
PI LONDON
PA BRITISH MED ASSOC HOUSE, TAVISTOCK SQUARE, LONDON WC1H 9JR, ENGLAND
SN 0022-3050
EI 1468-330X
J9 J NEUROL NEUROSUR PS
JI J. Neurol. Neurosurg. Psychiatry
PD DEC 15
PY 2024
VL 95
IS 12
BP 1196
EP 1206
DI 10.1136/jnnp-2024-333580
EA SEP 2024
PG 11
WC Clinical Neurology; Psychiatry; Surgery
SC Neurosciences & Neurology; Psychiatry; Surgery
GA Q3J2L
UT WOS:001319713500001
PM 39313324
DA 2025-12-18
ER

PT J
AU Suica, Z
   Behrendt, F
   Ziller, C
   Gäumann, S
   Schädler, S
   Hilfiker, R
   Parmar, K
   Gerth, HU
   Bonati, LH
   Schuster-Amft, C
AF Suica, Zorica
   Behrendt, Frank
   Ziller, Carina
   Gaeumann, Szabina
   Schaedler, Stefan
   Hilfiker, Roger
   Parmar, Katrin
   Gerth, Hans Ulrich
   Bonati, Leo H.
   Schuster-Amft, Corina
TI Comparative effectiveness of non- pharmacological treatments in patients with persistent postural-perceptual dizziness: a systematic review and effect sizes analyses
SO FRONTIERS IN NEUROLOGY
LA English
DT Review
DE persistent postural-perceptual dizziness; functional dizziness; non-pharmacological therapy; phobic postural vertigo; visual vertigo
ID vertigo
AB Introduction The patho-psychological mechanisms of persistent postural-perceptual dizziness (PPPD) appear to be very complex, and a multimodal, multidisciplinary approach is suggested for treating patients with PPPD. The aim of this review was to provide a comprehensive overview of non-pharmacological treatments and their comparative effectiveness in patients with PPPD.Methods Scopus, Web of Science, PsycINFO, Medline, Embase, CINAHL, Cochrane Library and ClinicalTrials.gov were searched in April 2022 with a search update in August 2023. Only randomized controlled trials (RCTs) were included. There was no restrictions regarding publication date. Two reviewers independently identified eligible trials, extracted data, double-checked all extracted information from the included articles and assessed the risk of bias using the Cochrane risk of bias tool. A qualitative synthesis was performed, considering methodological heterogeneity between trials. Finally, an effect size analysis was performed for each treatment comparison. The standardized mean differences (SMD) and their corresponding 95% confidence intervals (95%CI) were calculated for each trial using Review Manager 5.4.Results Thirteen RCTs (618 patients with moderate or mild dizziness) out of 1,362 references describing seven different non-pharmacological comparisons were selected. Nine trials included patients with PPPD, and four trials included patients with functional dizziness. The trials used different interventions that were classified as: (1) psychotherapeutic interventions (cognitive behavioral therapy, patient education), (2) physiotherapeutic interventions/training (vestibular rehabilitation, optokinetic stimulation), (3) stimulation procedures (vagus nerve stimulation, transcranial direct current stimulation) and (4) device application (visual desensitization using personalized glasses). However, most of the trials investigated the effects of single interventions, rather than multimodal interdisciplinary treatment of patients with PPPD. The SMD for dizziness handicap and severity was between 0.04 and 0.52 in most trials. In one trial using visual desensitization, the SMD was 1.09 (strong effect on the severity of dizziness) and 1.05 (strong effect on dizziness handicap).Discussion Several individual interventions have shown benefits in the treatment of patients with PPPD with small to moderate effects. However, the multimodal treatment or a combination of vestibular rehabilitation with visual desensitization, cognitive behavioral therapy including patient education, and medication support should be further investigated. Future trials should include a large sample size with severe dizziness, and provide a longer follow-up period.Clinical trial registration PROSPERO CRD42022320344.
C1 [Suica, Zorica; Behrendt, Frank; Ziller, Carina; Gaeumann, Szabina; Parmar, Katrin; Gerth, Hans Ulrich; Bonati, Leo H.; Schuster-Amft, Corina] Reha Rheinfelden, Res Dept, Rheinfelden, Switzerland.
   [Behrendt, Frank; Schuster-Amft, Corina] Bern Univ Appl Sci, Sch Engn & Comp Sci, Burgdorf, Switzerland.
   [Schaedler, Stefan; Hilfiker, Roger] Physiotherapie Tschopp & Hilfiker, Glis, Switzerland.
   [Parmar, Katrin] Univ Hosp Basel, Dept Head Spine & Neuromed, Translat Imaging Neurol ThINk Basel, Basel, Switzerland.
   [Parmar, Katrin] Univ Hosp Basel, Dept Biomed Engn, Basel, Switzerland.
   [Parmar, Katrin] Univ Basel, Basel, Switzerland.
   [Gerth, Hans Ulrich] Univ Hosp Munster, Dept Med, Munster, Germany.
   [Bonati, Leo H.] Univ Hosp Basel, Stroke Ctr, Basel, Switzerland.
   [Bonati, Leo H.] Univ Hosp Basel, Dept Neurol, Basel, Switzerland.
   [Bonati, Leo H.] Univ Basel, Dept Clin Res, Basel, Switzerland.
   [Schuster-Amft, Corina] Univ Basel, Dept Sport Exercise & Hlth, Basel, Switzerland.
C3 University of Basel; University of Basel; University of Basel; University of Munster; University of Basel; University of Basel; University of Basel; University of Basel; Swiss School of Public Health (SSPH+)
RP Suica, Z (corresponding author), Reha Rheinfelden, Res Dept, Rheinfelden, Switzerland.
EM z.suica@reha-rhf.ch
CR [Anonymous], 2020, REVIEW MANAGER WEB (REVMAN 5.4), V0, P0
   Axer H, 2020, BRAIN BEHAV, V10, P0, DOI 10.1002/brb3.1864
   Behrendt F, 2023, PLOS ONE, V18, P0, DOI 10.1371/journal.pone.0291002
   Cao ZT, 2022, J NEUROL, V269, P1225, DOI 10.1007/s00415-021-10558-x
   Choi SY, 2021, SCI REP-UK, V11, P0, DOI 10.1038/s41598-021-93940-z
   Dieterich M, 2017, CURR OPIN NEUROL, V30, P107, DOI 10.1097/WCO.0000000000000417
   Eren OE, 2018, J NEUROL, V265, P63, DOI 10.1007/s00415-018-8894-8
   Feng R, 2015, DIAGN PATHOL, V10, P0, DOI 10.1186/s13000-015-0382-1
   Gordon CR, 2018, ACTA NEUROL SCAND, V138, P344, DOI 10.1111/ane.12968
   Hall CD, 2016, J NEUROL PHYS THER, V40, P124, DOI 10.1097/NPT.0000000000000120
   Herdman D, 2022, J NEUROL, V269, P4753, DOI 10.1007/s00415-022-11107-w
   Holmberg J, 2006, J NEUROL, V253, P500, DOI 10.1007/s00415-005-0050-6
   Im JJ, 2022, FRONT NEUROL, V13, P0, DOI 10.3389/fneur.2022.868976
   Indovina I, 2021, J CLIN MED, V10, P0, DOI 10.3390/jcm10184274
   Kim HJ, 2020, J NEUROL, V267, P2252, DOI 10.1007/s00415-020-09831-2
   LANDIS JR, 1977, BIOMETRICS, V33, P159, DOI 10.2307/2529310
   Limburg K, 2021, J CLIN MED, V10, P0, DOI 10.3390/jcm10102215
   Mandour AE, 2022, EUR ARCH OTO-RHINO-L, V279, P1609, DOI 10.1007/s00405-021-07091-y
   Nada EH, 2019, ANN OTO RHINOL LARYN, V128, P323, DOI 10.1177/0003489418823017
   Page MJ, 2021, BMJ-BRIT MED J, V372, P0, DOI 10.1136/bmj.n160
   Popkirov S, 2018, CURR TREAT OPTION NE, V20, P0, DOI 10.1007/s11940-018-0535-0
   Popkirov Stoyan, 2018, PRACT NEUROL, V18, P5, DOI 10.1136/practneurol-2017-001809
   Rethlefsen ML, 2021, SYST REV-LONDON, V10, P0, DOI 10.1186/s13643-020-01542-z
   Staab JP, 2020, SEMIN NEUROL, V40, P130, DOI 10.1055/s-0039-3402736
   Staab JP, 2017, J VESTIBUL RES-EQUIL, V27, P191, DOI 10.3233/VES-170622
   Steensnaes MH, 2023, EUR ARCH OTO-RHINO-L, V280, P5285, DOI 10.1007/s00405-023-08040-7
   Strupp M, 2003, NERVENARZT, V74, P911, DOI 10.1007/s00115-003-1567-5
   Sun L, 2020, REV NEUROSCIENCE, V31, P675, DOI 10.1515/revneuro-2019-0109
   Teh CSL, 2023, ANN OTO RHINOL LARYN, V132, P566, DOI 10.1177/00034894221111408
   Teh CSL, 2022, J VESTIBUL RES-EQUIL, V32, P373, DOI 10.3233/VES-210087
   Tschan R, 2012, PSYCHOTHER PSYCH MED, V62, P111, DOI 10.1055/s-0032-1304575
   Wassermann A, 2022, J GERIATR PSYCH NEUR, V35, P580, DOI 10.1177/08919887211036185
   Webster KE, 2023, COCHRANE DB SYST REV, V0, P0, DOI DOI 10.1002/14651858.CD015333.pub2
   Whitney SL, 2004, OTOL NEUROTOL, V25, P139, DOI 10.1097/00129492-200403000-00010
   Yagi C, 2019, OTOL NEUROTOL, V40, PE747, DOI 10.1097/MAO.0000000000002325
   Yamaguchi T, 2022, J NEUROENG REHABIL, V19, P0, DOI 10.1186/s12984-022-01068-6
   Yu YC, 2018, BIOMED RES INT, V2018, P0, DOI 10.1155/2018/8518631
NR 38
TC 5
Z9 6
U1 3
U2 4
PU FRONTIERS MEDIA SA
PI LAUSANNE
PA AVENUE DU TRIBUNAL FEDERAL 34, LAUSANNE, CH-1015, SWITZERLAND
SN 1664-2295
EI 
J9 FRONT NEUROL
JI Front. Neurol.
PD JUL 12
PY 2024
VL 15
IS 
BP 
EP 
DI 10.3389/fneur.2024.1426566
PG 18
WC Clinical Neurology; Neurosciences
SC Neurosciences & Neurology
GA ZN2I5
UT WOS:001275909000001
PM 39070052
DA 2025-12-18
ER

PT J
AU Li, CQ
   Guo, DS
   Liu, SW
   Yu, AH
   Sun, CJ
   Zhou, LC
AF Li, Changqing
   Guo, Dongsheng
   Liu, Siwei
   Yu, Aihui
   Sun, Chenjing
   Zhou, Lichun
TI COVID-19 pandemic impacts on the elderly: the relationship between PPPD and prefrontal alpha rhythm
SO INTERNATIONAL JOURNAL OF NEUROSCIENCE
LA English
DT Article
DE Elderly; PPPD; COVID-19; FAA; HAMD; HAMA
ID frontal eeg asymmetry; classification; disorder
AB Background In the COVID-19 epidemic more patients presented with persistent postural-perceptual dizziness (PPPD), but it has received little attention by the doctors in China and many patients reject psychological measurements or scales. Therefore, there is an urgent need for an objective method to diagnose and evaluate PPPD. Objective To investigate the effect of the COVID-19 epidemic on elderly PPPD patients and define the relationship between prefrontal alpha rhythm asymmetry (FAA) by Electroencephalography (EEG) and PPPD. Methods This case-control study was conducted to discuss the differences of elderly outpatients (>60 years) with PPPD during the peak period of COVID-19 in 2020 and the corresponding period in 2019, and collect the prefrontal FAA value in PPPD during COVID-19 outbreak, which were compared to its FAA in healthy control. Results Compared with the same period in 2019, the number of elderly PPPD patients during the epidemic period in 2020 increased significantly (16.4%, p = 0.000, x(2 )=31.802) . The left alpha wave signal power (F3) was significantly higher than the right alpha wave signal power (F4) (Z= -3.073, p = 0.002). In PPPD patients FAA were significantly lower in patients compared to control group (Z = -11.535, p = 0.000). There was a negative correlation between FAA and HAMA scores (R-2 =0.906, p < 0.05) and a negative correlation between FAA and HAMD scores (R-2 =0.859, p < 0.05), too. Conclusions The increase in cases of elderly PPPD patients is most likely attributed to the mental health in older adults during the COVID-19 pandemic. Less left frontal brain activity in EEG may be related to elderly PPPD.
C1 [Li, Changqing; Liu, Siwei; Zhou, Lichun] Capital Med Univ, Beijing Chaoyang Hosp, Dept Neurol, Beijing, Peoples R China.
   [Guo, Dongsheng] Capital Med Univ, Beijing Chaoyang Hosp, Dept Emergency, Beijing, Peoples R China.
   [Yu, Aihui; Sun, Chenjing] Peoples Liberat Army Gen Hosp, Dept Neurol, Med Ctr 6, Beijing, Peoples R China.
C3 Capital Medical University; Capital Medical University; Chinese People's Liberation Army General Hospital
RP Zhou, LC (corresponding author), Capital Med Univ, Beijing Chaoyang Hosp, Dept Neurol, Beijing, Peoples R China.; Sun, CJ (corresponding author), Peoples Liberat Army Gen Hosp, Dept Neurol, Med Ctr 6, Beijing, Peoples R China.
EM sunchenjing83@hotmail.com; zhlc8888@hotmail.com
CR Allen JJB, 2004, BIOL PSYCHOL, V67, P183, DOI 10.1016/j.biopsycho.2004.03.007
   Bäuerle A, 2020, J PUBLIC HEALTH-UK, V42, P672, DOI 10.1093/pubmed/fdaa106
   Bisdorff AR, 2015, NEUROL CLIN, V33, P541, DOI 10.1016/j.ncl.2015.04.010
   Bourel-Ponchel E, 2023, DEV MED CHILD NEUROL, V65, P58, DOI 10.1111/dmcn.15302
   Boutros NN, 2008, SCHIZOPHR RES, V99, P225, DOI 10.1016/j.schres.2007.11.020
   Coan JA, 2004, BIOL PSYCHOL, V67, P7, DOI 10.1016/j.biopsycho.2004.03.002
   Neto FSD, 2019, NEUROSCI BIOBEHAV R, V105, P83, DOI 10.1016/j.neubiorev.2019.07.021
   Ding DF, 2022, FRONT PUBLIC HEALTH, V10, P0, DOI 10.3389/fpubh.2022.857003
   Grünewald BD, 2018, BIOL PSYCHOL, V132, P212, DOI 10.1016/j.biopsycho.2018.01.003
   Holmes EA, 2020, LANCET PSYCHIAT, V7, P547, DOI 10.1016/S2215-0366(20)30168-1
   Hu W, 2023, INT J MENT HEALTH AD, V21, P1455, DOI 10.1007/s11469-021-00671-3
   Keane TM, 2006, ANNU REV CLIN PSYCHO, V2, P161, DOI 10.1146/annurev.clinpsy.2.022305.095305
   Kelley NJ, 2017, INT J PSYCHOPHYSIOL, V119, P19, DOI 10.1016/j.ijpsycho.2017.03.001
   Koo PC, 2019, EUR ARCH PSY CLIN N, V269, P823, DOI 10.1007/s00406-018-0952-9
   Liu SS, 2022, TRANSPORT RES A-POL, V159, P1, DOI 10.1016/j.tra.2022.03.009
   Monni A, 2022, PSYCHOPHYSIOLOGY, V59, P0, DOI 10.1111/psyp.14109
   Ödman M, 2008, ACTA OTO-LARYNGOL, V128, P1085, DOI 10.1080/00016480701805455
   Reznik SJ, 2018, PSYCHOPHYSIOLOGY, V55, P0, DOI 10.1111/psyp.12965
   Rinkel LA, 2021, J NEUROL, V268, P403, DOI 10.1007/s00415-020-10069-1
   Santini ZI, 2020, LANCET PUBLIC HEALTH, V5, PE62, DOI 10.1016/S2468-2667(19)30230-0
   Shim M, 2018, NEUROIMAGE-CLIN, V19, P1000, DOI 10.1016/j.nicl.2018.06.012
   Smith EE, 2018, PSYCHOPHYSIOLOGY, V55, P0, DOI 10.1111/psyp.13019
   Smith SJM, 2005, J NEUROL NEUROSUR PS, V76, P2, DOI 10.1136/jnnp.2005.069245
   Staab JP, 2017, J VESTIBUL RES-EQUIL, V27, P191, DOI 10.3233/VES-170622
   Staab JP, 2014, J PSYCHOSOM RES, V76, P80, DOI 10.1016/j.jpsychores.2013.11.008
   Staab Jeffrey P, 2012, CONTINUUM (MINNEAP MINN), V18, P1118, DOI 10.1212/01.CON.0000421622.56525.58
   Yang Y, 2020, LANCET PSYCHIAT, V7, PE19, DOI 10.1016/S2215-0366(20)30079-1
   Zhao J, 2020, STROKE, V51, P1996, DOI 10.1161/STROKEAHA.120.030225
   Zheng YB, 2021, FRONT PUBLIC HEALTH, V9, P0, DOI 10.3389/fpubh.2021.643988
NR 29
TC 1
Z9 2
U1 2
U2 8
PU TAYLOR & FRANCIS LTD
PI ABINGDON
PA 2-4 PARK SQUARE, MILTON PARK, ABINGDON OR14 4RN, OXON, ENGLAND
SN 0020-7454
EI 1563-5279
J9 INT J NEUROSCI
JI Int. J. Neurosci.
PD APR 2
PY 2024
VL 134
IS 4
BP 341
EP 346
DI 10.1080/00207454.2022.2102978
EA JUL 2022
PG 6
WC Neurosciences
SC Neurosciences & Neurology
GA MS5U6
UT WOS:000875563400001
PM 35848522
DA 2025-12-18
ER

PT J
AU Jia, Y
   Wang, HB
   Li, D
   Wu, XL
   Yang, JW
   Min, WF
   Ma, T
   Huang, H
   Li, R
AF Jia, Yao
   Wang, Hongbin
   Li, Dan
   Wu, Xingli
   Yang, Jiawen
   Min, Weifei
   Ma, Ting
   Huang, He
   Li, Rui
TI Repetitive transcranial magnetic stimulation as add-on the rapyin persistent postural-perceptual dizziness
SO IBRO NEUROSCIENCE REPORTS
LA English
DT Article
DE Dizziness; Medication; Persistent postural-perceptual dizziness; Repetitive transcranial magnetic stimulation; Vestibular rehabilitation training
ID therapy
AB Background: This study aims to evaluate the clinical effectiveness of repetitive transcranial magnetic stimulation (rTMS) when used as an add-on therapy for individuals with persistent postural-perceptual dizziness (PPPD). Methods: In this randomized controlled, double-blind trial conducted at Shangluo Central Hospital, patients with PPPD diagnosed in the neurology departments were included. Participants were randomized into a rTMS treatment group and a control group in a 1:1 ratio by the randomized grouping method. Patients in both groups received conventional treatment, with the rTMS treatment group underwent daily rTMS sessions, whereas the control group received sham rTMS treatments following the same schedule. The effectiveness of the treatments was primarily assessed using the Dizziness Handicap Inventory (DHI), Hamilton Anxiety Rating Scale (HAMA), and Hamilton Depression Rating Scale (HAMD), which measured symptoms of vertigo, anxiety, and depression at baseline, after two weeks, and at the end of four weeks. Findings: Of the 46 participants recruited, 2 were excluded due to contraindications, 22 were randomly assigned to the rTMS treatment group, and 22 were assigned to the control group. Ultimately, 2 withdrew for personal reasons, and data from 42 participants were included in the outcome analysis. HAMA, HAMD and DHI scores were significantly lower in the rTMS treatment group than in the control group after 4 weeks of treatment (p<0.05). A positive correlation was also observed between DHI scores and HAMA or HAMD scores. Conclusions: This pilot study demonstrated that rTMS is a beneficial add-on therapy for patients with PPPD.
C1 [Jia, Yao; Wang, Hongbin; Li, Dan; Wu, Xingli; Yang, Jiawen; Min, Weifei; Ma, Ting; Huang, He] Shangluo Cent Hosp, Dept Rehabil, Shaanxi 726000, Peoples R China.
   [Li, Rui] Shaanxi Prov Peoples Hosp, Dept Neurol, Xian 710061, Peoples R China.
C3 Xi'an Medical University
RP Li, R (corresponding author), Shaanxi Prov Peoples Hosp, Dept Neurol, Xian 710061, Peoples R China.
EM lrmail@yeah.net
FU Project for Xi'an Municipal Agency of Science and Technology [2023JH-YXYB-0094]
CR Avissar M, 2017, BRAIN STIMUL, V10, P919, DOI 10.1016/j.brs.2017.07.002
   Carrozzino D, 2020, PSYCHOTHER PSYCHOSOM, V89, P133, DOI 10.1159/000506879
   Cerdá M, 2010, J AFFECT DISORDERS, V126, P14, DOI 10.1016/j.jad.2009.11.006
   Cirillo P, 2019, BRAIN BEHAV, V9, P0, DOI 10.1002/brb3.1284
   Holmberg J, 2006, J NEUROL, V253, P500, DOI 10.1007/s00415-005-0050-6
   Indovina I, 2021, J CLIN MED, V10, P0, DOI 10.3390/jcm10184274
   Indovina I, 2015, FRONT BEHAV NEUROSCI, V9, P0, DOI 10.3389/fnbeh.2015.00334
   JACOBSON GP, 1990, ARCH OTOLARYNGOL, V116, P424
   Jansen JM, 2019, FRONT PSYCHIATRY, V10, P0, DOI 10.3389/fpsyt.2019.00272
   Lefaucheur JP, 2020, CLIN NEUROPHYSIOL, V131, P474, DOI 10.1016/j.clinph.2019.11.002
   Leung A, 2020, NEUROMODULATION, V23, P267, DOI 10.1111/ner.13094
   Liu P, 2021, J GEN INTERN MED, V36, P3064, DOI 10.1007/s11606-020-06475-w
   Min S, 2021, J NEUROL, V268, P2523, DOI 10.1007/s00415-021-10427-7
   Miwa T, 2022, WORLD J CLIN CASES, V10, P6811, DOI 10.12998/wjcc.v10.i20.6811
   Na S, 2019, J NEURAL TRANSM, V126, P123, DOI 10.1007/s00702-018-1948-3
   Nada EH, 2019, ANN OTO RHINOL LARYN, V128, P323, DOI 10.1177/0003489418823017
   Staab JP, 2020, SEMIN NEUROL, V40, P130, DOI 10.1055/s-0039-3402736
   Staab JP, 2017, J VESTIBUL RES-EQUIL, V27, P191, DOI 10.3233/VES-170622
   Thompson E, 2015, OCCUP MED-OXFORD, V65, P601, DOI 10.1093/occmed/kqv054
   Thompson KJ, 2015, J VESTIBUL RES-EQUIL, V25, P97, DOI 10.3233/VES-150551
   Tikka SK, 2023, INDIAN J PSYCHIAT, V65, P270, DOI 10.4103/indianjpsychiatry.indianjpsychiatry_492_22
   Trinidade A, 2021, FRONT NEUROL, V11, P0, DOI 10.3389/fneur.2020.601883
   Waterston J, 2021, FRONT NEUROL, V12, P0, DOI 10.3389/fneur.2021.795516
   Webster KE, 2023, COCHRANE DB SYST REV, V0, P0, DOI DOI 10.1002/14651858.CD015188.pub2
   Wurthmann S, 2017, J PSYCHOSOM RES, V103, P95, DOI 10.1016/j.jpsychores.2017.10.007
NR 25
TC 1
Z9 2
U1 1
U2 2
PU ELSEVIER
PI AMSTERDAM
PA RADARWEG 29, 1043 NX AMSTERDAM, NETHERLANDS
SN 2667-2421
EI 
J9 IBRO NEUROSCI REP
JI IBRO Neurosci. Rep.
PD DEC 15
PY 2024
VL 17
IS 
BP 382
EP 388
DI 10.1016/j.ibneur.2024.10.005
EA NOV 2024
PG 7
WC Neurosciences
SC Neurosciences & Neurology
GA L6Q6C
UT WOS:001351945500001
PM 39559485
DA 2025-12-18
ER

PT J
AU Tunnell, NC
   Corner, SE
   Roque, AD
   Kroll, JL
   Ritz, T
   Meuret, AE
AF Tunnell, Natalie C.
   Corner, Sarah E.
   Roque, Andres D.
   Kroll, Juliet L.
   Ritz, Thomas
   Meuret, Alicia E.
TI Biobehavioral approach to distinguishing panic symptoms from medical illness
SO FRONTIERS IN PSYCHIATRY
LA English
DT Review
DE panic disorder; somatic symptoms; medical comorbidities; differential diagnosis; dyspnea; long covid; biobehavioral health
ID noncardiac chest-pain; quality-of-life; functional gastrointestinal disorders; respiratory subtype psychopathology; emergency-department patients; chronic subjective dizziness; randomized controlled-trial; irritable-bowel-syndrome; coronary-artery disease; mitral-valve-prolapse
AB Panic disorder is a common psychiatric diagnosis characterized by acute, distressing somatic symptoms that mimic medically-relevant symptoms. As a result, individuals with panic disorder overutilize personal and healthcare resources in an attempt to diagnose and treat physical symptoms that are often medically benign. A biobehavioral perspective on these symptoms is needed that integrates psychological and medical knowledge to avoid costly treatments and prolonged suffering. This narrative review examines six common somatic symptoms of panic attacks (non-cardiac chest pain, palpitations, dyspnea, dizziness, abdominal distress, and paresthesia), identified in the literature as the most severe, prevalent, or critical for differential diagnosis in somatic illness, including long COVID. We review somatic illnesses that are commonly comorbid or produce panic-like symptoms, their relevant risk factors, characteristics that assist in distinguishing them from panic, and treatment approaches that are typical for these conditions. Additionally, this review discusses key factors, including cultural considerations, to assist healthcare professionals in differentiating benign from medically relevant symptoms in panic sufferers.
C1 [Tunnell, Natalie C.; Corner, Sarah E.; Roque, Andres D.; Kroll, Juliet L.; Ritz, Thomas; Meuret, Alicia E.] Southern Methodist Univ, Dept Psychol, Dallas, TX 75205 USA.
   [Tunnell, Natalie C.] Univ Kansas, Dept Psychiat & Behav Sci, Med Ctr, Kansas City, KS USA.
   [Roque, Andres D.] Primary Care Dept, Miami VA Healthcare Syst, Miami, FL USA.
   [Kroll, Juliet L.] Univ Texas MD Anderson Canc Ctr, Dept Palliat Rehabil & Integrat Med, Houston, TX USA.
C3 Southern Methodist University; University of Kansas; University of Kansas Medical Center; University of Texas System; UTMD Anderson Cancer Center
RP Meuret, AE (corresponding author), Southern Methodist Univ, Dept Psychol, Dallas, TX 75205 USA.
EM ameuret@smu.edu
CR Abbott AV, 2005, AM FAM PHYSICIAN, V71, P743
   Ahmed Azeemuddin, 2020, EVALUATION OF THE ADULT WITH DYSPNEA IN THE EMERGENCY DEPARTMENT, V0, P0
   Ailani RK, 1999, CHEST, V116, P1100, DOI 10.1378/chest.116.4.1100
   Alius MG, 2013, PSYCHOPHYSIOLOGY, V50, P488, DOI 10.1111/psyp.12028
   Altayar O, 2015, GASTROENT RES PRACT, V2015, P0, DOI 10.1155/2015/549308
   Alvarez-Silva S, 2006, EPILEPSY BEHAV, V8, P527, DOI 10.1016/j.yebeh.2005.12.013
   Anderson B, 2001, BEHAV MODIF, V25, P546, DOI 10.1177/0145445501254004
   Angelo Louise J, 2013, J PHARM PRACT, V26, P514, DOI 10.1177/0897190013489573
   Angov G, 2019, EUR ARCH OTO-RHINO-L, V276, P1607, DOI 10.1007/s00405-019-05398-5
   [Anonymous], 2010, GLOBAL STRATEGY FOR ASTHMA MANAGEMENT AND PREVENTION, V0, P0
   [Anonymous], 2018, FERRIS CLINICAL ADVISOR 2019 E-BOOK: 5 BOOKS IN 1, V0, P0
   [Anonymous], 2000, DIAGNOSTIC AND STATISTICAL MANUAL OF MENTAL DISORDERS: DSM-5, V4th, P0, DOI [DOI 10.1176/APPI.BOOKS.9780890425596, 10.1176/appi.books.9780890425596]
   ARONSON TA, 1988, J CLIN PSYCHIAT, V49, P8
   Arrebola-Moreno M, 2020, BRIT J HEALTH PSYCH, V25, P305, DOI 10.1111/bjhp.12408
   Ayala ES, 2010, BIOL PSYCHOL, V84, P88, DOI 10.1016/j.biopsycho.2010.02.004
   Barberio B, 2021, LANCET GASTROENTEROL, V6, P359, DOI 10.1016/S2468-1253(21)00014-5
   Barbuti M, 2022, EAT WEIGHT DISORD-ST, V27, P1021, DOI 10.1007/s40519-021-01236-y
   BARLOW DH, 1994, J ABNORM PSYCHOL, V103, P553, DOI 10.1037/0021-843X.103.3.553
   BARLOW DH, 1985, J ABNORM PSYCHOL, V94, P320, DOI 10.1037/0021-843X.94.3.320
   BARSKY AJ, 1994, J NERV MENT DIS, V182, P63, DOI 10.1097/00005053-199402000-00001
   BARSKY AJ, 1994, J GEN INTERN MED, V9, P306, DOI 10.1007/BF02599176
   Batelaan NM, 2014, J ANXIETY DISORD, V28, P252, DOI 10.1016/j.janxdis.2013.12.003
   Beidel DC, 2001, J ANXIETY DISORD, V15, P121, DOI 10.1016/S0887-6185(00)00046-3
   BEITMAN BD, 1990, J NERV MENT DIS, V178, P307, DOI 10.1097/00005053-199005000-00005
   Beletsky Vadim, 2012, EPILEPSY RES TREAT, V2012, P163731, DOI 10.1155/2012/163731
   Belleville G, 2010, PRIMARY PSYCHIATRY, V77, P35
   Ben Storer, 2023, CURR PROB CARDIOLOGY, V48, P0, DOI 10.1016/j.cpcardiol.2023.101877
   Berliner D, 2016, DTSCH ARZTEBL INT, V113, P834, DOI 10.3238/arztebl.2016.0834
   Bernhardt V, 2016, EUR RESPIR REV, V25, P487, DOI 10.1183/16000617.0081-2016
   Best C, 2006, J NEUROL NEUROSUR PS, V77, P658, DOI 10.1136/jnnp.2005.072934
   Bisgaard TH, 2022, NAT REV GASTRO HEPAT, V19, P717, DOI 10.1038/s41575-022-00634-6
   Bittencourt HS, 2017, CLIN REHABIL, V31, P1508, DOI 10.1177/0269215517704269
   Bitton A, 2003, AM J GASTROENTEROL, V98, P2203, DOI 10.1016/S0002-9270(03)00750-0
   Bogaerts K, 2008, J PSYCHOSOM RES, V65, P417, DOI 10.1016/j.jpsychores.2008.03.019
   Boulding R, 2016, EUR RESPIR REV, V25, P287, DOI 10.1183/16000617.0088-2015
   Bowen RC, 2000, CAN J PSYCHIAT, V45, P459, DOI 10.1177/070674370004500506
   Brandt T, 2010, RESTOR NEUROL NEUROS, V28, P69, DOI 10.3233/RNN-2010-0504
   Bringager CB, 2008, CARDIOLOGY, V110, P8, DOI 10.1159/000109400
   Bulbena A, 2015, ADV PSYCHOSOM MED, V34, P143, DOI 10.1159/000369113
   Bulbena A, 2011, GEN HOSP PSYCHIAT, V33, P363, DOI 10.1016/j.genhosppsych.2011.03.004
   Bulbena A, 2023, FRONT MED-LAUSANNE, V10, P0, DOI 10.3389/fmed.2023.1039223
   Campbell KA, 2017, PSYCHOSOMATICS, V58, P252, DOI 10.1016/j.psym.2016.12.003
   Canavan C, 2014, CLIN EPIDEMIOL, V6, P71, DOI 10.2147/CLEP.S40245
   Castonguay J, 2020, BIOPSYCHOSOC MED, V14, P0, DOI 10.1186/s13030-020-00185-9
   Centers for Disease Control and Prevention, 2021, MOST RECENT NATIONAL ASTHMA DATA, V0, P0
   Chan PYS, 2022, FRONT NEUROSCI-SWITZ, V16, P0, DOI 10.3389/fnins.2022.1004271
   Chang J, 2012, J STROKE CEREBROVASC, V21, P839, DOI 10.1016/j.jstrokecerebrovasdis.2011.04.018
   Chiarella G, 2016, J VESTIBUL RES-EQUIL, V26, P403, DOI 10.3233/VES-160590
   Choi WY, 2019, SEMIN NEUROL, V39, P761, DOI 10.1055/s-0039-1698752
   Clement S, 2015, PSYCHOL MED, V45, P11, DOI 10.1017/S0033291714000129
   Cooke RA, 1997, HEART, V78, P142, DOI 10.1136/hrt.78.2.142
   Coventry PA, 2008, BRIT J HEALTH PSYCH, V13, P381, DOI 10.1348/135910707X203723
   COX BJ, 1994, COMPR PSYCHIAT, V35, P349, DOI 10.1016/0010-440X(94)90274-7
   Critchley HD, 2023, AUTON NEUROSCI-BASIC, V245, P0, DOI 10.1016/j.autneu.2023.103072
   Dammen T, 2004, GEN HOSP PSYCHIAT, V26, P463, DOI 10.1016/j.genhosppsych.2004.08.004
   Davenport PW, 2009, RESP PHYSIOL NEUROBI, V167, P72, DOI 10.1016/j.resp.2008.10.001
   Davis HE, 2021, ECLINICALMEDICINE, V38, P0, DOI 10.1016/j.eclinm.2021.101019
   De Berardis D, 2017, FRONT PSYCHIATRY, V8, P0, DOI 10.3389/fpsyt.2017.00148
   Delling FN, 2014, CIRCULATION, V129, P2158, DOI 10.1161/CIRCULATIONAHA.113.006702
   Demaerschalk BM, 2003, SEMIN NEUROL, V23, P241
   Demiryoguran NS, 2006, EMERG MED J, V23, P99, DOI 10.1136/emj.2005.025163
   Domschke K, 2010, CLIN PSYCHOL REV, V30, P1, DOI 10.1016/j.cpr.2009.08.008
   Donkor ES, 2018, STROKE RES TREAT, V2018, P0, DOI 10.1155/2018/3238165
   Dworkin RH, 2003, ARCH NEUROL-CHICAGO, V60, P1524, DOI 10.1001/archneur.60.11.1524
   Edelman S, 2012, AM J OTOLARYNG, V33, P395, DOI 10.1016/j.amjoto.2011.10.009
   Ehlers A, 2000, PSYCHOSOM MED, V62, P693, DOI 10.1097/00006842-200009000-00014
   Eijsbouts C, 2021, NAT GENET, V53, P1543, DOI 10.1038/s41588-021-00950-8
   Eslick GD, 2008, NEUROGASTROENT MOTIL, V20, P989, DOI 10.1111/j.1365-2982.2008.01133.x
   Fadgyas-Stanculete Mihaela, 2014, J MOL PSYCHIATRY, V2, P4, DOI 10.1186/2049-9256-2-4
   Farris SG, 2019, J CARDIOPULM REHABIL, V39, PE9, DOI 10.1097/HCR.0000000000000401
   Farris SG, 2018, MENT HEALTH PHYS ACT, V15, P22, DOI 10.1016/j.mhpa.2018.06.005
   Fass R, 2011, J NEUROGASTROENTEROL, V17, P110, DOI 10.5056/jnm.2011.17.2.110
   Feldman JM, 2021, PSYCHOSOM MED, V83, P787, DOI 10.1097/PSY.0000000000000951
   Feldman JM, 2016, BEHAV RES THER, V87, P142, DOI 10.1016/j.brat.2016.09.007
   Fihn SD, 2014, CIRCULATION, V130, P1749, DOI 10.1161/CIR.0000000000000095
   Filho AS, 2011, BRIT J PSYCHIAT, V199, P247, DOI 10.1192/bjp.bp.111.091934
   Fioranelli M, 2018, FRONT IMMUNOL, V9, P0, DOI 10.3389/fimmu.2018.02031
   Foldes-Busque G, 2021, BMC CARDIOVASC DISOR, V21, P0, DOI 10.1186/s12872-021-01848-3
   Foldes-Busque G, 2016, BIOPSYCHOSOC MED, V10, P0, DOI 10.1186/s13030-016-0081-5
   Foldes-Busque G, 2011, ACAD EMERG MED, V18, P322, DOI 10.1111/j.1553-2712.2011.01009.x
   Fraenkel Y M, 1996, DEPRESS ANXIETY, V4, P217, DOI 10.1002/(SICI)1520-6394(1996)4:5<217::AID-DA2>3.0.CO;2-A
   Freire RC, 2010, HARVARD REV PSYCHIAT, V18, P220, DOI 10.3109/10673229.2010.493744
   Freire RC, 2020, J AFFECT DISORDERS, V264, P498, DOI 10.1016/j.jad.2019.11.081
   Frieling T, 2018, VISC MED, V34, P92, DOI 10.1159/000486440
   Frommeyer G, 2013, NETH HEART J, V21, P74, DOI 10.1007/s12471-012-0350-2
   Gardner WN, 1996, CHEST, V109, P516, DOI 10.1378/chest.109.2.516
   Garner R, 2019, J TRANSL MED, V17, P0, DOI 10.1186/s12967-019-1935-y
   Gazarian D, 2016, J ANXIETY DISORD, V40, P52, DOI 10.1016/j.janxdis.2016.04.005
   Gehi AK, 2012, J CARDIOVASC ELECTR, V23, P473, DOI 10.1111/j.1540-8167.2011.02264.x
   Global Initiative for Chronic Obstructive Lung Disease, 2020, GLOBAL STRATEGY FOR PREVENTION, V0, P0
   Govender I, 2022, S AFR FAM PRACT, V64, P0, DOI 10.4102/safp.v64i1.5449
   Goyal A, 2019, STATPEARLS, V0, P0
   Grüber C, 2012, PEDIATR PULM, V47, P199, DOI 10.1002/ppul.21533
   Hallas CN, 2012, PSYCHOL HEALTH MED, V17, P467, DOI 10.1080/13548506.2011.626434
   Halpin SJ, 2021, J MED VIROL, V93, P1013, DOI 10.1002/jmv.26368
   Hamel S, 2022, HEALTH QUAL LIFE OUT, V20, P0, DOI 10.1186/s12955-021-01912-8
   Hamilton SP, 2003, P NATL ACAD SCI USA, V100, P2550, DOI 10.1073/pnas.0335669100
   Hasratian AM, 2021, INT J ENV RES PUB HE, V18, P0, DOI 10.3390/ijerph18126551
   Hayen A, 2017, NEUROIMAGE, V150, P383, DOI 10.1016/j.neuroimage.2017.01.005
   Hemmink GJM, 2010, NEUROGASTROENT MOTIL, V22, P24, DOI 10.1111/j.1365-2982.2009.01371.x
   Hendrickson R, 2014, EPILEPSY BEHAV, V37, P210, DOI 10.1016/j.yebeh.2014.06.026
   Hershcovici T, 2012, ALIMENT PHARM THER, V35, P5, DOI 10.1111/j.1365-2036.2011.04904.x
   Hoffer ME, 2015, NEUROL CLIN, V33, P661, DOI 10.1016/j.ncl.2015.04.004
   Hollifield M, 2003, DEPRESS ANXIETY, V18, P7, DOI 10.1002/da.10100
   Horenstein A, 2020, CLIN PSYCHOL REV, V81, P0, DOI 10.1016/j.cpr.2020.101894
   Howell JBL, 1997, THORAX, V52, PS30, DOI 10.1136/thx.52.2008.S30
   Huffman JC, 2003, PSYCHOSOMATICS, V44, P222, DOI 10.1176/appi.psy.44.3.222
   Huffman Jeff C, 2002, PRIM CARE COMPANION J CLIN PSYCHIATRY, V4, P54
   Hurley RA, 2006, J NEUROPSYCH CLIN N, V18, P436, DOI 10.1176/appi.neuropsych.18.4.436
   Ietsugu T, 2007, J AFFECT DISORDERS, V104, P197, DOI 10.1016/j.jad.2007.03.005
   January CT, 2014, CIRCULATION, V130, P2071, DOI 10.1161/CIR.0000000000000040
   Johnson EM, 2013, COMMUNITY MENT HLT J, V49, P668, DOI 10.1007/s10597-012-9543-9
   Jones GL, 2016, CURR OPIN PULM MED, V22, P125, DOI 10.1097/MCP.0000000000000242
   Jonsbu E, 2013, BEHAV COGN PSYCHOTH, V41, P398, DOI 10.1017/S1352465813000179
   Jonsbu E, 2009, SCAND CARDIOVASC J, V43, P256, DOI 10.1080/14017430902946749
   Kanjwal Y, 2003, PACE, V26, P1747, DOI 10.1046/j.1460-9592.2003.t01-1-00262.x
   Kaplan A, 2020, NPJ PRIM CARE RESP M, V30, P0, DOI 10.1038/s41533-020-00194-9
   Karnani NG, 2005, AM FAM PHYSICIAN, V71, P1529
   Karnath B, 2004, HOSPITAL PHYSICIAN, V40, P24
   Karsdorp PA, 2009, INT J BEHAV MED, V16, P81, DOI 10.1007/s12529-008-9001-9
   Kasper S, 2006, INT J PSYCHIAT CLIN, V10, P3, DOI 10.1080/13651500600552297
   Katz PO, 2013, AM J GASTROENTEROL, V108, P308, DOI 10.1038/ajg.2012.444
   Katzka DA, 2013, DIS ESOPHAGUS, V26, P570, DOI 10.1111/dote.12006
   Kautio AL, 2008, J PAIN SYMPTOM MANAG, V35, P31, DOI 10.1016/j.jpainsymman.2007.02.043
   Kearney CA, 1996, CHILD HEALTH CARE, V25, P133, DOI 10.1207/s15326888chc2502_5
   Keefer L, 2018, GASTROENTEROLOGY, V154, P1249, DOI 10.1053/j.gastro.2018.01.045
   Kelly AM, 2017, ACAD EMERG MED, V24, P328, DOI 10.1111/acem.13118
   Kenn K, 2011, EUR RESPIR J, V37, P194, DOI 10.1183/09031936.00192809
   Keough ME, 2009, DEPRESS ANXIETY, V26, P16, DOI 10.1002/da.20498
   Kerber KA, 2006, STROKE, V37, P2484, DOI 10.1161/01.STR.0000240329.48263.0d
   Kerber KA, 2015, NEUROLOGY, V85, P1869, DOI 10.1212/WNL.0000000000002141
   Khurana RK, 2006, CLIN AUTON RES, V16, P371, DOI 10.1007/s10286-006-0365-0
   Kim HA, 2016, CEREBELLUM, V15, P781, DOI 10.1007/s12311-015-0745-x
   Kim SY, 2012, J CLIN PSYCHIAT, V73, P931, DOI 10.4088/JCP.11m07068
   KINSMAN RA, 1973, PSYCHOSOM MED, V35, P250, DOI 10.1097/00006842-197305000-00008
   Kirby Sarah E, 2008, PSYCHOL HEALTH MED, V13, P257, DOI 10.1080/13548500701402928
   Kiroglu O, 2017, J INT ADV OTOL, V13, P276, DOI 10.5152/iao.2017.3042
   Kisely SR, 2015, COCHRANE DB SYST REV, V0, P0, DOI DOI 10.1002/14651858.CD004101.pub5
   KLEIN DF, 1993, ARCH GEN PSYCHIAT, V50, P306
   KROENKE K, 1990, ARCH INTERN MED, V150, P1685, DOI 10.1001/archinte.150.8.1685
   Kursun O, 2016, NOROPSIKIYATRI ARS, V53, P213, DOI 10.5152/npa.2016.13790
   Kwekkeboom KL, 2016, J CARDIOVASC NURS, V31, P457, DOI 10.1097/JCN.0000000000000274
   Labanski A, 2020, PSYCHONEUROENDOCRINO, V111, P0, DOI 10.1016/j.psyneuen.2019.104501
   Labrenz F, 2022, FRONT PSYCHIATRY, V13, P0, DOI 10.3389/fpsyt.2022.841734
   Lacy BE, 2017, J CLIN MED, V6, P0, DOI 10.3390/jcm6110099
   Laird KT, 2016, CLIN GASTROENTEROL H, V14, P937, DOI 10.1016/j.cgh.2015.11.020
   Larsson K, 2017, J CLIN NURS, V26, P648, DOI 10.1111/jocn.13581
   Lee CC, 2012, PLOS ONE, V7, P0, DOI 10.1371/journal.pone.0035923
   Leffler DA, 2009, CLIN GASTROENTEROL H, V7, P1328, DOI 10.1016/j.cgh.2009.07.031
   Lehrer PM, 2008, J ANXIETY DISORD, V22, P671, DOI 10.1016/j.janxdis.2007.07.001
   Lenderink T, 2019, NETH HEART J, V27, P354, DOI 10.1007/s12471-019-1266-x
   Lewis RF, 2015, J NEUROSCI, V35, P5089, DOI 10.1523/JNEUROSCI.3922-14.2015
   Lewis-Fernández R, 2002, AM J PSYCHIAT, V159, P1603, DOI 10.1176/appi.ajp.159.9.1603
   LEY R, 1989, BEHAV RES THER, V27, P549, DOI 10.1016/0005-7967(89)90089-2
   Lim Hee-Sook, 2018, CLIN NUTR RES, V7, P48, DOI 10.7762/cnr.2018.7.1.48
   Lindell E, 2018, J VESTIBUL RES-EQUIL, V28, P339, DOI 10.3233/VES-180637
   Liu LY, 2002, AM J RESP CRIT CARE, V165, P1062, DOI 10.1164/ajrccm.165.8.2109065
   Liverman CT, 2012, EPILEPSY ACROSS THE SPECTRUM: PROMOTING HEALTH AND UNDERSTANDING, V0, P0
   Logue JK, 2021, JAMA NETW OPEN, V4, P0, DOI 10.1001/jamanetworkopen.2021.0830
   Logue MW, 2011, TWIN RES HUM GENET, V14, P16, DOI 10.1375/twin.14.1.16
   Lovell N, 2019, J PAIN SYMPTOM MANAG, V57, P140, DOI 10.1016/j.jpainsymman.2018.09.021
   Löwe B, 2005, J PSYCHOSOM RES, V58, P163, DOI 10.1016/j.jpsychores.2004.09.006
   Lucak Susan, 2004, MEDGENMED, V6, P17
   Lucas Grace, 2018, MICROBIAL ECOLOGY IN HEALTH AND DISEASE, V29, P1548250, DOI 10.1080/16512235.2018.1548250
   LYNCH P, 1991, PSYCHOSOM MED, V53, P80, DOI 10.1097/00006842-199101000-00007
   Machado S, 2017, INT REV PSYCHIATR, V29, P436, DOI 10.1080/09540261.2017.1357540
   Manjunatha N, 2022, J FAM MED PRIM CARE, V11, P861, DOI 10.4103/jfmpc.jfmpc_888_21
   Martens U, 2010, PSYCHOSOMATICS, V51, P225, DOI 10.1176/appi.psy.51.3.225
   Martindale JL, 2011, EMERG MED CLIN N AM, V29, P15, DOI 10.1016/j.emc.2010.08.002
   Marty Paige K, 2019, MAYO CLIN PROC INNOV QUAL OUTCOMES, V3, P350, DOI 10.1016/j.mayocpiqo.2019.05.002
   Mayou R, 2003, QJM-INT J MED, V96, P115, DOI 10.1093/qjmed/hcg017
   Mayou R, 1998, J PSYCHOSOM RES, V44, P53, DOI 10.1016/S0022-3999(97)00209-2
   McBean AM, 2004, DIABETES CARE, V27, P2317, DOI 10.2337/diacare.27.10.2317
   MCDONALDHAILE J, 1994, GASTROENTEROLOGY, V107, P61, DOI 10.1016/0016-5085(94)90061-2
   McDonough J, 1994, STEDMANS CONCISE MED, V2nd, P0
   Mehta PK, 2022, INT J CARDIOL, V348, P1, DOI 10.1016/j.ijcard.2021.12.013
   Meier SM, 2016, BRIT J PSYCHIAT, V209, P216, DOI 10.1192/bjp.bp.115.171975
   Meurer WJ, 2015, NEUROL CLIN, V33, P643, DOI 10.1016/j.ncl.2015.04.007
   Meuret AE, 2008, J PSYCHIATR RES, V42, P560, DOI 10.1016/j.jpsychires.2007.06.005
   Meuret AE, 2023, PSYCHOSOM MED, V85, P440, DOI 10.1097/PSY.0000000000001188
   Meuret AE, 2006, J PSYCHIAT RES, V40, P520, DOI 10.1016/j.jpsychires.2005.09.006
   Meuret AE, 2018, BIOL PSYCHIAT-COGN N, V3, P539, DOI 10.1016/j.bpsc.2018.01.010
   Meuret AE, 2017, ANNU REV CLIN PSYCHO, V13, P209, DOI 10.1146/annurev-clinpsy-021815-093044
   Meuret AE, 2010, INT J PSYCHOPHYSIOL, V78, P68, DOI 10.1016/j.ijpsycho.2010.05.006
   Meuret AE, 2010, J CONSULT CLIN PSYCH, V78, P691, DOI 10.1037/a0019552
   Mezzasalma MA, 2011, ARQ NEURO-PSIQUIAT, V69, P196, DOI 10.1590/S0004-282X2011000200011
   Miller Ian, 2018, MICROBIAL ECOLOGY IN HEALTH AND DISEASE, V29, P1542921, DOI 10.1080/16512235.2018.1542921
   Misselwitz B, 2019, GUT, V68, P2080, DOI 10.1136/gutjnl-2019-318404
   Möller SP, 2021, J PSYCHOSOM RES, V151, P0, DOI 10.1016/j.jpsychores.2021.110652
   Morris MJ, 2010, CHEST, V138, P1213, DOI 10.1378/chest.09-2944
   Mourad G, 2018, BMC PSYCHIATRY, V18, P0, DOI 10.1186/s12888-018-1689-8
   Mourad G, 2016, TRIALS, V17, P0, DOI 10.1186/s13063-016-1491-1
   Moynihan JE, 2001, BEHAV MODIF, V25, P555, DOI 10.1177/0145445501254005
   Müller-Tasch T, 2008, J PSYCHOSOM RES, V64, P299, DOI 10.1016/j.jpsychores.2007.09.002
   National Academies of Sciences Engineering and Medicine, 2022, SELECTED HERITABLE DISORDERS OF CONNECTIVE TISSUE AND DISABILITY, V0, P0
   National Health Services, 2019, POSTURAL TACHYCARDIA SYNDROME (POTS), V0, P0
   National Institute of Neurological Disorders and Stroke, 2019, POSTURAL TACHYCARDIA SYNDROME INFORMATION PAGE, V0, P0
   National Institute of Neurological Disorders and Stroke, 2019, THE EPILEPSIES AND SEIZURES: HOPE THROUGH RESEARCH, V0, P0
   National Institute of Neurological Disorders and Stroke, 2019, PARESTHESIA INFORMATION PAGE, V0, P0
   Nowobilski R, 2007, J ASTHMA, V44, P203, DOI 10.1080/02770900701209772
   ODonnell Denis E, 2007, COPD, V4, P225, DOI 10.1080/15412550701480455
   Ohst B, 2018, PLOS ONE, V13, P0, DOI 10.1371/journal.pone.0194493
   Okano Y, 2018, ACUTE MED SURG, V5, P241, DOI 10.1002/ams2.338
   Okuro RT, 2020, BRAZ J PSYCHIAT, V42, P420, DOI 10.1590/1516-4446-2019-0717
   Opler DJ, 2017, CURR PSYCHIATRY, V16, P46
   Owens JE, 2016, INT J CARDIOL, V223, P25, DOI 10.1016/j.ijcard.2016.08.183
   Palsson OS, 2013, CLIN GASTROENTEROL H, V11, P208, DOI 10.1016/j.cgh.2012.10.031
   Pardue CM, 2019, J CLIN PSYCHOL MED S, V26, P131, DOI 10.1007/s10880-018-9572-9
   Park SC, 2020, ADV EXP MED BIOL, V1191, P187, DOI 10.1007/978-981-32-9705-0_12
   Parshall MB, 2012, AM J RESP CRIT CARE, V185, P435, DOI 10.1164/rccm.201111-2042ST
   Patel H, 2007, EUR J HEART FAIL, V9, P702, DOI 10.1016/j.ejheart.2006.11.002
   Peek ME, 2007, MED CARE RES REV, V64, P101S, DOI 10.1177/1077558707305409
   Peery AF, 2015, GASTROENTEROLOGY, V149, P1731, DOI 10.1053/j.gastro.2015.08.045
   Perera LP, 2019, DIGEST DIS SCI, V64, P1923, DOI 10.1007/s10620-019-05488-8
   Periyakoil Vyjeyanthi S, 2005, J PALLIAT MED, V8, P453, DOI 10.1089/jpm.2005.8.453
   Person H, 2021, PROG NEURO-PSYCHOPH, V107, P0, DOI 10.1016/j.pnpbp.2020.110209
   Petrik M, 2021, CROHNS COLITIS 360, V3, P0, DOI 10.1093/crocol/otab061
   Pfortmueller CA, 2015, PLOS ONE, V10, P0, DOI 10.1371/journal.pone.0129562
   Pompoli A, 2016, COCHRANE DB SYST REV, V0, P0, DOI DOI 10.1002/14651858.CD011004.pub2
   Potokar JP, 2000, INT J CLIN PRACT, V54, P110
   Rainer S, 2017, SWISS MED WKLY, V147, P0, DOI 10.4414/smw.2017.14565
   Raj V, 2009, J NEUROL NEUROSUR PS, V80, P339, DOI 10.1136/jnnp.2008.144360
   Rauh R, 2022, FRONT NEUROL, V13, P0, DOI 10.3389/fneur.2022.836321
   Ravindra PN, 2006, INT J CARDIOL, V108, P124, DOI 10.1016/j.ijcard.2005.02.023
   Rawla P, 2018, LIFE SCI, V212, P176, DOI 10.1016/j.lfs.2018.10.001
   Reddy YNV, 2018, CIRCULATION, V138, P861, DOI 10.1161/CIRCULATIONAHA.118.034646
   Riehl Megan E, 2018, CURR GASTROENTEROL REP, V20, P34, DOI 10.1007/s11894-018-0641-x
   Rietveld S, 2004, INT J BEHAV MED, V11, P203, DOI 10.1207/s15327558ijbm1104_3
   Ritz T, 2016, ANN AM THORAC SOC, V13, P204, DOI 10.1513/AnnalsATS.201506-390OC
   Ritz T, 2014, CHEST, V146, P1237, DOI 10.1378/chest.14-0665
   Ritz T, 2013, PSYCHOSOM MED, V75, P187, DOI 10.1097/PSY.0b013e31827d1072
   Ritz T, 2012, FRONT PHYSIOL, V3, P0, DOI 10.3389/fphys.2012.00343
   Ritz Thomas, 2009, DEPRESS ANXIETY, V26, PE60, DOI 10.1002/da.20466
   Rohacek M, 2012, EMERG MED INT, V2012, P0, DOI 10.1155/2012/975614
   Rubio JM, 2017, J CLIN PSYCHIAT, V78, P464, DOI 10.4088/JCP.17ac11544
   Rutledge T, 2001, J AM COLL CARDIOL, V37, P780, DOI 10.1016/S0735-1097(00)01163-3
   Saitta D, 2022, AUST J GEN PRACT, V51, P849, DOI 10.31128/AJGP-06-22-6467
   Sajadinejad MS, 2012, GASTROENT RES PRACT, V2012, P0, DOI 10.1155/2012/106502
   Sancassiani F, 2021, J CLIN MED, V10, P0, DOI 10.3390/jcm10173813
   Sanna L, 2013, BMC PSYCHIATRY, V13, P0, DOI 10.1186/1471-244X-13-194
   Sansone Randy A, 2009, PSYCHIATRY (EDGMONT), V6, P33
   Santino TA, 2020, COCHRANE DB SYST REV, V0, P0, DOI DOI 10.1002/14651858.CD001277.pub4
   Sayar N, 2017, PSYCHIAT CLIN PSYCH, V27, P139, DOI 10.1080/24750573.2017.1328095
   Scarff Jonathan R, 2023, INNOV CLIN NEUROSCI, V20, P49
   SCHANDRY R, 1993, PSYCHOPHYSIOLOGY, V30, P467, DOI 10.1111/j.1469-8986.1993.tb02070.x
   Schey Ron, 2007, GASTROENTEROL HEPATOL (N Y), V3, P255
   Schroeder S, 2012, PSYCHOSOM MED, V74, P861, DOI 10.1097/PSY.0b013e31826ae4ae
   Schulz SM, 2016, PHILOS T R SOC B, V371, P0, DOI 10.1098/rstb.2016.0018
   SCORDO KA, 1991, AM J CARDIOL, V67, P863, DOI 10.1016/0002-9149(91)90620-Z
   Sedighi B, 2016, NEUROL SCI, V37, P585, DOI 10.1007/s10072-015-2458-9
   Seo Y, 2016, WESTERN J NURS RES, V38, P270, DOI 10.1177/0193945915584201
   Shah SN, 2020, STATPEARLS, V0, P0
   Simon GE, 2006, ARCH GEN PSYCHIAT, V63, P824, DOI 10.1001/archpsyc.63.7.824
   Simon N M, 1998, ANN CLIN PSYCHIATRY, V10, P75, DOI 10.3109/10401239809147746
   Sloane PD, 2001, ANN INTERN MED, V134, P823, DOI 10.7326/0003-4819-134-9_Part_2-200105011-00005
   Snyder MJ, 2016, AM FAM PHYSICIAN, V94, P227
   Sohn JH, 2016, BEHAV NEUROL, V2016, P0, DOI 10.1155/2016/1801845
   STAHL SM, 1995, SEMIN NEUROL, V15, P126, DOI 10.1055/s-2008-1041016
   Stasi C, 2019, J GASTROEN HEPATOL, V34, P713, DOI 10.1111/jgh.14375
   Steele AM, 2012, ALLERGY ASTHMA PROC, V33, P500, DOI 10.2500/aap.2012.33.3611
   Stochkendahl MJ, 2010, MED CLIN N AM, V94, P259, DOI 10.1016/j.mcna.2010.01.007
   Stoeckel MC, 2015, PSYCHOPHYSIOLOGY, V52, P973, DOI 10.1111/psyp.12417
   Story TJ, 2008, BEHAV RES THER, V46, P1001, DOI 10.1016/j.brat.2008.06.001
   Sudre CH, 2021, NAT MED, V27, P0, DOI 10.1038/s41591-021-01292-y
   Sunderland M, 2012, J AFFECT DISORDERS, V143, P187, DOI 10.1016/j.jad.2012.06.001
   Sung SC, 2018, PSYCHIAT RES, V263, P7, DOI 10.1016/j.psychres.2018.02.031
   Sykes DL, 2021, LUNG, V199, P113, DOI 10.1007/s00408-021-00423-z
   Szilagyi A, 2018, NUTRIENTS, V10, P0, DOI 10.3390/nu10121994
   Tan SB, 2019, J PAIN SYMPTOM MANAG, V57, P802, DOI 10.1016/j.jpainsymman.2019.01.009
   TAYLOR LA, 1988, J BEHAV MED, V11, P279, DOI 10.1007/BF00844433
   Teggi R, 2016, ACTA OTORHINOLARYNGO, V36, P215, DOI 10.14639/0392-100X-847
   Teggi R, 2010, J LARYNGOL OTOL, V124, P285, DOI 10.1017/S0022215109991976
   Thurston RC, 2001, PAIN, V93, P95, DOI 10.1016/S0304-3959(01)00327-X
   Tihanyi BT, 2017, PHYSIOL INT, V104, P235, DOI 10.1556/2060.104.2017.3.4
   Trinidade A, 2018, OTOL NEUROTOL, V39, P1291, DOI 10.1097/MAO.0000000000002010
   Tschan R, 2011, J NEUROL, V258, P104, DOI 10.1007/s00415-010-5697-y
   Tully PJ, 2015, PSYCHOL MED, V45, P2909, DOI 10.1017/S0033291715000963
   Tural U, 2019, PSYCHOSOMATICS, V60, P393, DOI 10.1016/j.psym.2018.10.002
   Ugidos-Rodríguez S, 2018, FOOD FUNCT, V9, P4056, DOI 10.1039/C8FO00555A
   van Beek MHCT, 2013, DEPRESS ANXIETY, V30, P670, DOI 10.1002/da.22106
   Van Laer L, 2023, FRONT NEUROL, V14, P0, DOI 10.3389/fneur.2023.1296411
   Van Oudenhove L, 2016, GASTROENTEROLOGY, V150, P1355, DOI 10.1053/j.gastro.2016.02.027
   VANDENELSHOUT FJJ, 1991, THORAX, V46, P28, DOI 10.1136/thx.46.1.28
   Viazis N, 2017, EUR J GASTROEN HEPAT, V29, P1054, DOI 10.1097/MEG.0000000000000925
   Vilela P, 2017, EUR J RADIOL, V96, P133, DOI 10.1016/j.ejrad.2017.05.008
   Vlemincx E, 2023, BIOL PSYCHOL, V176, P0, DOI 10.1016/j.biopsycho.2022.108473
   Von Leupoldt A, 2006, PSYCHOPHYSIOLOGY, V43, P382, DOI 10.1111/j.1469-8986.2006.00415.x
   Webster R, 2015, J CLIN NURS, V24, P1936, DOI 10.1111/jocn.12841
   Weinstock C, 2021, MED CLIN N AM, V105, P93, DOI 10.1016/j.mcna.2020.09.004
   Westerman S, 2019, CURR CARDIOL REV, V15, P136, DOI 10.2174/1573403X15666181205110624
   White KS, 2008, J CONSULT CLIN PSYCH, V76, P422, DOI 10.1037/0022-006X.76.3.422
   White KS, 2010, MED CLIN N AM, V94, P291, DOI 10.1016/j.mcna.2010.01.005
   Whitfield KL, 2009, PEDIATR ANN, V38, P288, DOI 10.9999/00904481-20090420-02
   Wilson PWF, 2019, J AM COLL CARDIOL, V73, P3210, DOI 10.1161/CIR.0000000000000625
   Wiltink J, 2009, J PSYCHOSOM RES, V66, P417, DOI 10.1016/j.jpsychores.2008.09.012
   Wittkampf KA, 2011, J AFFECT DISORDERS, V130, P260, DOI 10.1016/j.jad.2010.10.030
   Witusik A, 2018, MED SCI MONITOR, V24, P3832, DOI 10.12659/MSM.907742
   Writing Committee Members, 2022, J CARDIOVASC COMPUT TOMOGR, V16, P54, DOI 10.1016/j.jcct.2021.11.009
   Xia YL, 2023, EPILEPSIA OPEN, V8, P959, DOI 10.1002/epi4.12775
   Xing Y, 2024, J NEUROL, V271, P2446, DOI 10.1007/s00415-023-12166-3
   Xu Y, 2016, SEIZURE-EUR J EPILEP, V41, P167, DOI 10.1016/j.seizure.2016.08.005
   Yew KS, 2015, AM FAM PHYSICIAN, V91, P528
   YOUNG GB, 1995, J NEUROPSYCH CLIN N, V7, P352
   Yu YC, 2018, BIOMED RES INT, V2018, P0, DOI 10.1155/2018/8518631
   Zamani M, 2019, ALIMENT PHARM THER, V50, P132, DOI 10.1111/apt.15325
   Zhang L, 2017, WORLD J GASTROENTERO, V23, P127, DOI 10.3748/wjg.v23.i1.127
   Zugliani MM, 2015, CNS NEUROL DISORD-DR, V14, P627, DOI 10.2174/1871527314666150430163142
NR 308
TC 4
Z9 4
U1 3
U2 16
PU FRONTIERS MEDIA SA
PI LAUSANNE
PA AVENUE DU TRIBUNAL FEDERAL 34, LAUSANNE, CH-1015, SWITZERLAND
SN 1664-0640
EI 
J9 FRONT PSYCHIATRY
JI Front. Psychiatry
PD MAY 8
PY 2024
VL 15
IS 
BP 
EP 
DI 10.3389/fpsyt.2024.1296569
PG 21
WC Psychiatry
SC Psychiatry
GA RN2D2
UT WOS:001228266100001
PM 38779550
DA 2025-12-18
ER

PT J
AU Moore, AIG
   Golding, JF
   Alenova, A
   Castro, P
   Bronstein, AM
AF Moore, Alexander I. G.
   Golding, John F.
   Alenova, Anastasia
   Castro, Patricia
   Bronstein, Adolfo M.
TI Sense of direction in vestibular disorders
SO JOURNAL OF VESTIBULAR RESEARCH-EQUILIBRIUM & ORIENTATION
LA English
DT Article
DE Sense of direction; spatial orientation; vestibular disorders; dizziness; migraine; central disorders; functional; disorders; anxiety; depression; spatial anxiety
ID spatial ability; vertigo; dizziness; anxiety; orientation; neuritis; questionnaire; comorbidity; validation; navigation
AB BACKGROUND: Our sense of direction (SOD) ability relies on the sensory integration of both visual information and self-motion cues from the proprioceptive and vestibular systems. Here, we assess how dysfunction of the vestibular system impacts perceived SOD in varying vestibular disorders, and secondly, we explore the effects of dizziness, migraine and psychological symptoms on SOD ability in patient and control groups. METHODS: 87 patients with vestibular disorder and 69 control subjects were assessed with validated symptom and SOD questionnaires (Santa Barbara Sense of Direction scale and the Object Perspective test). RESULTS: While patients with vestibular disorders performed significantly worse than controls at the group level, only central and functional disorders (vestibular migraine and persistent postural perceptual dizziness), not peripheral disorders (benign-paroxysmal positional vertigo, bilateral vestibular failure and Meniere's disease) showed significant differences compared to controls on the level of individual vestibular groups. Additionally, orientational abilities associated strongly with spatial anxiety and showed clear separation from general dizziness and psychological factors in both patient and control groups. CONCLUSIONS: SOD appears to be less affected by peripheral vestibular dysfunction than by functional and/or central diagnoses, indicating that higher level disruptions to central vestibular processing networks may impact SOD more than reductions in sensory peripheral inputs. Additionally, spatial anxiety is highly associated with orientational abilities in both patients and control subjects.
C1 [Moore, Alexander I. G.; Golding, John F.; Alenova, Anastasia; Castro, Patricia; Bronstein, Adolfo M.] Imperial Coll London, Neurootol Unit, Dept Brain Sci, London, England.
   [Golding, John F.] Univ Westminster, Dept Psychol, London, England.
   [Castro, Patricia] Univ Desarrollo, Fac Med Clin Alemana, Escuela Fonoaudiol, Santiago, Chile.
   [Bronstein, Adolfo M.] Dept Brain Sci, Neurootol Unit, 10 L15b,Lab Block,Charing Cross Campus,St Dunstan, London W68RP, England.
C3 Imperial College London; University of Westminster; Universidad del Desarrollo
RP Bronstein, AM (corresponding author), Imperial Coll London, Neurootol Unit, Dept Brain Sci, London, England.; Bronstein, AM (corresponding author), Dept Brain Sci, Neurootol Unit, 10 L15b,Lab Block,Charing Cross Campus,St Dunstan, London W68RP, England.
EM a.bronstein@imperial.ac.uk
FU Dunhill Medical Trust [R481/0516]; National Institute for Health Research, Imperial College London Biomedical Research Centre
CR Ak AK, 2022, CLIN NEUROL NEUROSUR, V221, P0, DOI 10.1016/j.clineuro.2022.107409
   Alvarez-Vargas D, 2020, COGN RES, V5, P0, DOI 10.1186/s41235-020-00231-8
   Arshad Q, 2023, J NEUROL SCI, V446, P0, DOI 10.1016/j.jns.2023.120579
   Balabann CD, 2011, EXPERT REV NEUROTHER, V11, P379, DOI 10.1586/ern.11.19
   Baloh RW, 2020, SEMIN NEUROL, V40, P76, DOI 10.1055/s-0039-3402735
   Barnes DE, 2014, ALZHEIMERS DEMENT, V10, P656, DOI 10.1016/j.jalz.2013.11.006
   Best C, 2009, NEUROSCIENCE, V164, P1579, DOI 10.1016/j.neuroscience.2009.09.034
   Best C, 2009, J NEUROL, V256, P58, DOI 10.1007/s00415-009-0038-8
   BRONSTEIN AM, 1992, NEUROLOGY, V42, P1527, DOI 10.1212/WNL.42.8.1527
   Candidi M, 2013, FRONT HUM NEUROSCI, V7, P0, DOI 10.3389/fnhum.2013.00783
   Cousins S, 2017, ANN CLIN TRANSL NEUR, V4, P340, DOI 10.1002/acn3.386
   Dannenbaum E, 2011, J VESTIBUL RES-EQUIL, V21, P153, DOI 10.3233/VES-2011-0412
   Deroualle D, 2017, PLOS ONE, V12, P0, DOI 10.1371/journal.pone.0170488
   Dieterich M, 2016, HAND CLINIC, V139, P447, DOI 10.1016/B978-0-12-801772-2.00037-0
   Dieterich M, 2017, CURR OPIN NEUROL, V30, P107, DOI 10.1097/WCO.0000000000000417
   Dornhoffer JR, 2021, EUR ARCH OTO-RHINO-L, V278, P57, DOI 10.1007/s00405-020-06061-0
   Eckhardt-Henn A, 2008, J NEUROL, V255, P420, DOI 10.1007/s00415-008-0697-x
   Elyoseph Z, 2023, J NEUROL SCI, V451, P0, DOI 10.1016/j.jns.2023.120723
   Furman JM, 2006, J VESTIBUL RES-EQUIL, V16, P209
   Gandhi P, 2021, JARO-J ASSOC RES OTO, V22, P207, DOI 10.1007/s10162-020-00780-1
   Glasauer S, 2002, EXP BRAIN RES, V145, P489, DOI 10.1007/s00221-002-1146-1
   Godemann F, 2005, J PSYCHIATR RES, V39, P529, DOI 10.1016/j.jpsychires.2004.12.006
   Grabherr L, 2011, EXP BRAIN RES, V209, P205, DOI 10.1007/s00221-011-2535-0
   He CX, 2020, J ENVIRON PSYCHOL, V71, P0, DOI 10.1016/j.jenvp.2020.101475
   Hegarty M, 2002, INTELLIGENCE, V30, P425, DOI 10.1016/S0160-2896(02)00116-2
   Hilber P, 2019, PROG NEURO-PSYCHOPH, V89, P310, DOI 10.1016/j.pnpbp.2018.10.004
   Im JJ, 2021, NUCL MED MOLEC IMAG, V55, P53, DOI 10.1007/s13139-020-00675-2
   JACOBSON GP, 1990, ARCH OTOLARYNGOL, V116, P424
   Jaramillo AA, 2021, NEUROPHARMACOLOGY, V198, P0, DOI 10.1016/j.neuropharm.2021.108757
   Jáuregui-Renaud K, 2008, J NEUROL NEUROSUR PS, V79, P276, DOI 10.1136/jnnp.2007.122119
   Kim HJ, 2020, J NEUROL, V267, P2252, DOI 10.1007/s00415-020-09831-2
   Kozhevnikov M, 2001, MEM COGNITION, V29, P745, DOI 10.3758/BF03200477
   Láinez MJA, 2005, HEADACHE, V45, P1328, DOI 10.1111/j.1526-4610.2005.00265.x
   LAWTON CA, 1994, SEX ROLES, V30, P765, DOI 10.1007/BF01544230
   Mueller SC, 2009, J CHILD PSYCHOL PSYC, V50, P1227, DOI 10.1111/j.1469-7610.2009.02112.x
   Nair Maitreyi A, 2018, J VESTIB RES, V27, P279, DOI 10.3233/VES-170623
   Özçelik P, 2022, J NEUROL, V269, P336, DOI 10.1007/s00415-021-10636-0
   Patel M, 2016, OTOL NEUROTOL, V37, P179, DOI 10.1097/MAO.0000000000000949
   Powell G, 2020, NEUROLOGY, V94, PE1929, DOI 10.1212/WNL.0000000000009373
   Rinne T, 1998, J NEUROL, V245, P314, DOI 10.1007/s004150050225
   Seemungal BM, 2007, J NEUROPHYSIOL, V97, P4341, DOI 10.1152/jn.01321.2006
   Shinder ME, 2014, J NEUROPHYSIOL, V111, P2445, DOI 10.1152/jn.00731.2013
   St George RJ, 2011, J PHYSIOL-LONDON, V589, P807, DOI 10.1113/jphysiol.2010.197665
   Staab JP, 2016, HAND CLINIC, V137, P341, DOI 10.1016/B978-0-444-63437-5.00024-8
   Strupp M, 2017, J VESTIBUL RES-EQUIL, V27, P177, DOI 10.3233/VES-170619
   Trinidade A, 2023, J NEUROL NEUROSUR PS, V94, P904, DOI 10.1136/jnnp-2022-330196
   Vytal KE, 2013, FRONT HUM NEUROSCI, V7, P0, DOI 10.3389/fnhum.2013.00093
   Wolbers T, 2010, TRENDS COGN SCI, V14, P138, DOI 10.1016/j.tics.2010.01.001
   Zachou A, 2023, J NEUROPHYSIOL, V129, P672, DOI 10.1152/jn.00422.2022
   Zhe X, 2021, FRONT NEUROSCI-SWITZ, V15, P0, DOI 10.3389/fnins.2021.683802
   ZIGMOND AS, 1983, ACTA PSYCHIAT SCAND, V67, P361, DOI 10.1111/j.1600-0447.1983.tb09716.x
NR 51
TC 2
Z9 2
U1 3
U2 30
PU IOS PRESS
PI AMSTERDAM
PA NIEUWE HEMWEG 6B, 1013 BG AMSTERDAM, NETHERLANDS
SN 0957-4271
EI 1878-6464
J9 J VESTIBUL RES-EQUIL
JI J. Vestib. Res.-Equilib. Orientat.
PD JUN 15
PY 2024
VL 34
IS 2-3
BP 113
EP 123
DI 10.3233/VES-230082
PG 11
WC Neurosciences; Otorhinolaryngology
SC Neurosciences & Neurology; Otorhinolaryngology
GA RN5C1
UT WOS:001228343900005
PM 38489201
DA 2025-12-18
ER

PT J
AU Aishwarya, N
   Selvarajan, G
   Samaya, K
AF Aishwarya, N.
   Selvarajan, G.
   Samaya, Kala
TI Translation and Validation of the Niigata PPPD Questionnaire into Tamil: A Tool to Assess Persistent Postural-Perceptual Dizziness
SO INDIAN JOURNAL OF OTOLARYNGOLOGY AND HEAD & NECK SURGERY
LA English
DT Article
DE Persistent postural persistent dizziness (PPPD); Niigata PPPD questionnaire (NPQ); Translation; Validation; Cultural adaptation; Subjective measure
AB PPPD is a chronic and functional disorder without diagnostic data and definitive laboratory tests. In such conditions, questionnaires are the easiest quantifiable measures to identify and rate the severity of individuals suffering from PPPD. The current study aimed to adapt the Niigata PPPD Questionnaire (NPQ) into Tamil language and analyze its psychometric properties. A conventional method of translation involving forward and backward translation was carried out, followed by subsequent content validation. The translated version was field tested in three groups, the controls, the dizzy group, and PPPD group, for further analysis. The final Tamil version of the questionnaire, NPQ-T, had good reliability and validity. This version was identified to have good sensitivity and specificity in discriminating the PPPD group from the dizzy group. The NPQ in Tamil (NPQ-T) is a valid tool for identifying individuals with PPPD and noting the severity of the exacerbating factors.
C1 [Aishwarya, N.; Samaya, Kala] SRM Inst Sci & Technol, SRM Med Coll Hosp & Res Ctr, Dept Audiol & Speech Language Pathol, Chennai 603203, Tamil Nadu, India.
   [Selvarajan, G.] SRM Med Coll Hosp & Res Ctr, SRM Inst Sci & Technol, Kattankulathur 603203, Tamil Nadu, India.
C3 SRM Institute of Science & Technology Chennai; SRM Institute of Science & Technology Chennai
RP Selvarajan, G (corresponding author), SRM Med Coll Hosp & Res Ctr, SRM Inst Sci & Technol, Kattankulathur 603203, Tamil Nadu, India.
EM an0932@srmist.edu.in; selvarag1@srmist.edu.in; kalas1@srmist.edu.in
CR Nayak MSDP, 2019, TECHNOLOGY, V6, P7, DOI 10.9790/0837-2405053138
   Popkirov Stoyan, 2018, PRACT NEUROL, V18, P5, DOI 10.1136/practneurol-2017-001809
   Senior consultant Neurologist& Director Aarogyam Neuroclnic Assistant Professorship Ramakrishna Institute of Medical sciences Durgapur West Bengal India, 2021, INTERNATIONAL JOURNAL OF MEDICAL SCIENCE AND CLINICAL RESEARCH STUDIES, V01, P0, DOI 10.47191/ijmscrs/v1-i9-03
   Staab JP, 2023, DISORDERS VESTIBULAR, V0, PP229, DOI 10.1007/978-3-031-40524-212
   Trinidade A, 2018, OTOL NEUROTOL, V39, P1291, DOI 10.1097/MAO.0000000000002010
   Yagi C, 2019, OTOL NEUROTOL, V40, PE747, DOI 10.1097/MAO.0000000000002325
NR 6
TC 0
Z9 0
U1 0
U2 0
PU SPRINGER INDIA
PI NEW DELHI
PA 7TH FLOOR, VIJAYA BUILDING, 17, BARAKHAMBA ROAD, NEW DELHI, 110 001, INDIA
SN 2231-3796
EI 0973-7707
J9 INDIAN J OTOLARYNGOL
JI Indian J. Otolaryngol. Head Neck Surg.
PD OCT 15
PY 2024
VL 76
IS 5
BP 3951
EP 3955
DI 10.1007/s12070-024-04751-3
EA JUN 2024
PG 5
WC Surgery
SC Surgery
GA I0R2W
UT WOS:001257444100001
PM 39376359
DA 2025-12-18
ER

PT J
AU Pyykkö, I
   Zou, J
   Vetkas, N
AF Pyykko, Ilmari
   Zou, Jing
   Vetkas, Nora
TI Changes in symptom pattern in Meniere's disease by duration: the need for comprehensive management
SO FRONTIERS IN NEUROLOGY
LA English
DT Article
DE episodic vertigo; quality of life; vestibular drop attacks; bilateral disease; balance; cognitive impairment
ID chronic subjective dizziness; cognitive-behavior therapy; follow-up; diagnostic-criteria; consensus document; classification; prevalence; committee
AB Purpose This retrospective study aimed to analyze the symptom profile of Meniere's disease (MD) patients, particularly focusing on the cessation of episodic vertigo and the disease's longitudinal course and the impact of major symptoms on quality of life (QoL).Methods The study employed a cross-sectional design and was conducted on 365 out of 560 individuals with definite MD from the Finnish Vestibular and Meniere Federation, utilizing an internet-based questionnaire. Participants were surveyed on vertigo attacks, vestibular drop attacks (VDA), balance issues, selective cognitive complaints, hearing loss, and their effects on overall quality of life (QoL). The study population comprised 79.5% females and 20.5% males, with a mean age of 63 years and an average disease duration of 15.2 years.Results The onset of MD was characterized by simultaneous hearing loss, vertigo, and tinnitus in 38% of participants. There was a significant delay in diagnosis for many, with 20% experiencing a delay of over 5 years. The frequency and duration of vertigo attacks generally decreased over time, with attacks becoming shorter and less severe as the disease progressed. Spontaneous remission from episodic vertigo occurred in 34% of participants variably throughout the course of MD. Of the participants 65.5% reported balance issues, and 34% experienced mild VDAs, with severe falls occurring in 10%. VDAs were more common with longer disease duration. Bilateral hearing loss developed in 34.5% of participants over the long term, with a higher risk associated with younger onset age, migraines, and family history of MD. Fatigue, anxiety, and depression were prevalent, particularly among younger participants. Cognitive impairments were linked to the severity of these symptoms and the presence of constant dizziness. QoL was significantly lower among participants with constant dizziness, with factors like fatigue, depression, VDA, and hearing loss contributing to this reduction.Conclusions The study highlights the complexity of MD. While vertigo may spontaneously remit, other symptoms such as VDAs, balance issues, cognitive complaints, and hearing loss often persist and worsen over time. Assessing MD solely on primary symptoms like vertigo and hearing loss is insufficient; a comprehensive evaluation is necessary for effective management.
C1 [Pyykko, Ilmari; Zou, Jing] Tampere Univ, Fac Med & Hlth Technol, Sch Med, Hearing & Balance Res Unit,Field Otolaryngol, Tampere, Finland.
   [Zou, Jing] Second Mil Med Univ, Changhai Hosp, Ctr Otolaryngol Head & Neck Surg, Chinese Peoples Liberat Army PLA,Dept Otolaryngol, Shanghai, Peoples R China.
   [Vetkas, Nora] Univ Hosp Helsinki, Dept Gastroenterol, Helsinki, Finland.
C3 Tampere University; Naval Medical University; University of Helsinki; Helsinki University Central Hospital
RP Pyykkö, I (corresponding author), Tampere Univ, Fac Med & Hlth Technol, Sch Med, Hearing & Balance Res Unit,Field Otolaryngol, Tampere, Finland.
EM ilmari.pyykko@tuni.fi
CR BALOH RW, 1990, ANN NEUROL, V28, P384, DOI 10.1002/ana.410280314
   Basura GJ, 2020, OTOLARYNG HEAD NECK, V162, P0, DOI 10.1177/0194599820909438
   Belinchon A, 2012, AUDIOL NEURO-OTOL, V17, P126, DOI 10.1159/000331945
   Boz HE, 2023, PSYCHOL HEALTH MED, V28, P1076, DOI 10.1080/13548506.2022.2144637
   Cha YH, 2020, J VESTIBUL RES-EQUIL, V30, P285, DOI 10.3233/VES-200714
   Clemmens C, 2012, OTOL NEUROTOL, V33, P1266, DOI 10.1097/MAO.0b013e31826426b9
   Dai MJ, 2014, FRONT NEUROL, V5, P0, DOI 10.3389/fneur.2014.00124
   Edelman S, 2012, AM J OTOLARYNG, V33, P395, DOI 10.1016/j.amjoto.2011.10.009
   Frejo L, 2017, FRONT NEUROL, V8, P528, DOI 10.3389/fimmu.2017.01739
   Frejo L, 2022, CLIN EXP OTORHINOLAR, V15, P49, DOI 10.21053/ceo.2021.00920
   Gallego-Martinez A, 2019, FRONT GENET, V10, P0, DOI 10.3389/fgene.2019.00076
   GREEN JD, 1991, OTOLARYNG HEAD NECK, V104, P783, DOI 10.1177/019459989110400603
   GREVEN AJ, 1975, ARCH OTOLARYNGOL, V101, P608
   Gürkov R, 2016, J NEUROL, V263, PS71, DOI 10.1007/s00415-015-7930-1
   Havia M, 2005, OTOLARYNG HEAD NECK, V133, P762, DOI 10.1016/j.otohns.2005.06.015
   Holmberg J, 2007, J NEUROL, V254, P1189, DOI 10.1007/s00415-007-0499-6
   KENTALA E, 1995, OTOLARYNG HEAD NECK, V112, P383, DOI 10.1016/S0194-5998(95)70271-7
   KODAMA A, 1995, ACTA OTO-LARYNGOL, V0, P227
   Kutlubaev MA, 2022, J VESTIBUL RES-EQUIL, V32, P171, DOI 10.3233/VES-201514
   Kwong Eugene C K, 2005, BMC FAM PRACT, V6, P2, DOI 10.1186/1471-2296-6-2
   Lahmann C, 2015, J NEUROL NEUROSUR PS, V86, P302, DOI 10.1136/jnnp-2014-307601
   Levo H, 2010, ANN OTO RHINOL LARYN, V119, P583, DOI 10.1177/000348941011900903
   Lopez-Escamez JA, 2015, J VESTIBUL RES-EQUIL, V25, P1, DOI 10.3233/VES-150549
   Mahoney AEJ, 2013, AM J OTOLARYNG, V34, P115, DOI 10.1016/j.amjoto.2012.09.013
   Micarelli A, 2019, ARCH GERONTOL GERIAT, V83, P246, DOI 10.1016/j.archger.2019.05.008
   Nakashima T, 2016, NAT REV DIS PRIMERS, V2, P0, DOI 10.1038/nrdp.2016.28
   Newman-Toker DE, 2007, MAYO CLIN PROC, V82, P1329, DOI 10.4065/82.11.1329
   PAPARELLA MM, 1984, ACTA OTO-LARYNGOL, V97, P233, DOI 10.3109/00016488409130984
   Perez-Garrigues H, 2008, ARCH OTOLARYNGOL, V134, P1149, DOI 10.1001/archotol.134.11.1149
   Phillips J, 2023, OTOL NEUROTOL, V44, P925, DOI 10.1097/MAO.0000000000003984
   Popkirov Stoyan, 2018, PRACT NEUROL, V18, P5, DOI 10.1136/practneurol-2017-001809
   Pyykkö I, 2024, J INT ADV OTOL, V20, P0, DOI 10.5152/iao.2024.231113
   Pyykkö I, 2022, J INT ADV OTOL, V18, P24, DOI 10.5152/iao.2022.21205
   Pyykkö I, 2018, AURIS NASUS LARYNX, V45, P234, DOI 10.1016/j.anl.2017.03.023
   Pyykko I, 2015, SPRINGERPLUS, V4, P0, DOI 10.1186/s40064-015-1527-0
   Pyykkö I, 2013, BMJ OPEN, V3, P0, DOI 10.1136/bmjopen-2012-001555
   Rasku Jyrki, 2015, JMIR REHABIL ASSIST TECHNOL, V2, Pe9, DOI 10.2196/rehab.4109
   Requena T, 2013, IMMUNOGENETICS, V65, P345, DOI 10.1007/s00251-013-0683-z
   SHOJAKU H, 1995, ACTA OTO-LARYNGOL, V0, P415
   SILVERSTEIN H, 1989, OTOLARYNG HEAD NECK, V100, P6, DOI 10.1177/019459988910000102
   Sintonen H, 2005, THE 15D INSTRUMENT, V0, P0
   Staab JP, 2017, J VESTIBUL RES-EQUIL, V27, P191, DOI 10.3233/VES-170622
   STAHLE J, 1989, AM J OTOL, V10, P170
   Stahle J, 1986, CONTROVERSIAL ASPECTS OF MENIERES DISEASE, V0, P71
   Stephens D, 2010, OTOL NEUROTOL, V31, P335, DOI 10.1097/MAO.0b013e3181bc35ec
   Sumi T, 2012, ACTA OTO-LARYNGOL, V132, P10, DOI 10.3109/00016489.2011.627570
   THOMAS K, 1971, P ROY SOC MED, V64, P853, DOI 10.1177/003591577106400823
   Tyrrell JS, 2014, EAR HEARING, V35, PE162, DOI 10.1097/AUD.0000000000000041
   Xie D, 2022, AUDIOL NEUROTOL, V27, P122, DOI 10.1159/000518188
   Zhang SL, 2022, EXPERT REV NEUROTHER, V22, P115, DOI 10.1080/14737175.2022.2030221
   Zheng Qionghua, 2018, ZHONG NAN DA XUE XUE BAO YI XUE BAN, V43, P662, DOI 10.11817/j.issn.1672-7347.2018.06.014
   Zou J, 2003, ANN OTO RHINOL LARYN, V112, P1059, DOI 10.1177/000348940311201212
   Zou J, 2023, FRONT NEUROL, V14, P0, DOI 10.3389/fneur.2023.1159658
   Zou J, 2022, J OTOL, V17, P175, DOI 10.1016/j.joto.2022.03.001
NR 55
TC 4
Z9 5
U1 2
U2 6
PU FRONTIERS MEDIA SA
PI LAUSANNE
PA AVENUE DU TRIBUNAL FEDERAL 34, LAUSANNE, CH-1015, SWITZERLAND
SN 1664-2295
EI 
J9 FRONT NEUROL
JI Front. Neurol.
PD NOV 8
PY 2024
VL 15
IS 
BP 
EP 
DI 10.3389/fneur.2024.1496384
PG 11
WC Clinical Neurology; Neurosciences
SC Neurosciences & Neurology
GA M8Q5P
UT WOS:001360124100001
PM 39582681
DA 2025-12-18
ER

PT J
AU Noij, KS
   Babu, V
   Drews, M
   Lockshaw, S
   Hermann, L
   Malone, LA
   Jenks, CM
AF Noij, Kimberley S.
   Babu, Vidya
   Drews, Megan
   Lockshaw, Stephanie
   Hermann, Laura
   Malone, Laura A.
   Jenks, Carolyn M.
TI Persistent postural perceptual dizziness (PPPD) in pediatric patients after COVID-19 infection
SO INTERNATIONAL JOURNAL OF PEDIATRIC OTORHINOLARYNGOLOGY
LA English
DT Article
DE Long-COVID; Persistent postural-perceptual dizziness; Adolescent; Treatment efficacy
ID children
AB Background: Patients with long-COVID suffer from symptoms that continue or develop after a COVID-19 or SARSCoV-2 infection and are present for four or more weeks after the initial infection. This case series describes a group of previously healthy adolescent patients with long-COVID who were seen in a pediatric vestibular clinic for evaluation of severe dizziness and were diagnosed with persistent postural-perceptual dizziness (PPPD). By presenting their symptoms, management and treatment effects, this study aims to provide a diagnostic and therapeutic framework for providers who encounter these patients. Methods: Patient records were reviewed for past medical history, symptoms, physical exam findings, results of audiometric and vestibular testing, dizziness handicap inventory for patient caregiver (DHI-pc) scores, and treatment recommendations. Parents of patients were contacted for a follow up survey to assess treatment adherence and outcomes including changes in symptoms and return to activity. Results: A series of 9 adolescent patients were referred from a multidisciplinary long-COVID clinic and diagnosed with PPPD. Recommended treatment included vestibular physical therapy, selective serotonin reuptake inhibitor medication, and cognitive behavioral therapy. The majority of patients experienced an improvement in their symptoms, and all patients had improved activity levels and DHI-pc scores after treatment. Conclusion: To the best of our knowledge, no previous reports exist discussing PPPD in long-COVID patients. This case series provides insight into symptom evolution and treatment efficacy in this patient population.
C1 [Noij, Kimberley S.; Babu, Vidya; Jenks, Carolyn M.] Johns Hopkins Univ, Sch Med, Dept Otolaryngol Head & Neck Surg, Baltimore, MD 21218 USA.
   [Drews, Megan] Johns Hopkins Univ Hosp, Dept Phys Med & Rehabil, Baltimore, MD USA.
   [Drews, Megan] Childrens Ctr, Dept Phys Med & Rehabil, Baltimore, MD USA.
   [Lockshaw, Stephanie; Hermann, Laura] Johns Hopkins Univ Hosp, Dept Otolaryngol Head & Neck Surg, Div Audiol, Baltimore, MD USA.
   [Malone, Laura A.] Kennedy Krieger Inst, Baltimore, MD USA.
   [Malone, Laura A.] Johns Hopkins Univ, Sch Med, Dept Neurol & Phys Med & Rehabil, Baltimore, MD USA.
C3 Johns Hopkins University; Johns Hopkins University; Johns Hopkins Medicine; Johns Hopkins University; Johns Hopkins Medicine; Kennedy Krieger Institute; Johns Hopkins University
RP Jenks, CM (corresponding author), Johns Hopkins Univ, Sch Med, Dept Otolaryngol Head & Neck Surg, Baltimore, MD 21218 USA.
EM cjenks@jhmi.edu
FU AHRQ [1U18HS029920-01]
CR Astin R, 2023, EXP PHYSIOL, V108, P12, DOI 10.1113/EP090802
   Bae JY, 2022, MEDICINA-LITHUANIA, V58, P0, DOI 10.3390/medicina58010044
   Brodsky JR, 2020, OTOLARYNG HEAD NECK, V162, P241, DOI 10.1177/0194599819887375
   Buonsenso D, 2021, ACTA PAEDIATR, V110, P2208, DOI 10.1111/apa.15870
   Chadda KR, 2022, FRONT CARDIOVASC MED, V9, P0, DOI 10.3389/fcvm.2022.860198
   Chen C, 2022, J INFECT DIS, V226, P1593, DOI 10.1093/infdis/jiac136
   Drogalis-Kim D, 2022, PEDIATRICS, V150, P0, DOI 10.1542/peds.2022-056860
   Eggers Scott D Z, 2024, HANDB CLIN NEUROL, V199, P389, DOI 10.1016/B978-0-12-823357-3.00028-8
   Fancello V, 2022, AUDIOL RES, V12, P307, DOI 10.3390/audiolres12030032
   Frazier KM, 2020, JAMA OTOLARYNGOL, V146, P964, DOI 10.1001/jamaoto.2020.1922
   Hira R, 2023, CAN J CARDIOL, V39, P767, DOI 10.1016/j.cjca.2022.12.002
   Huang Chao-lin, 2023, LANCET (BRITISH EDITION), V401, Pe21, DOI 10.1016/S0140-6736(23)00810-3
   Kanjwal Khalil, 2020, J INNOV CARD RHYTHM MANAG, V11, P4302, DOI 10.19102/icrm.2020.111102
   Krishnan PS, 2022, OTOLARYNG CLIN N AM, V55, P531, DOI 10.1016/j.otc.2022.02.003
   Lee JO, 2018, HUM BRAIN MAPP, V39, P3340, DOI 10.1002/hbm.24080
   Lopez-Leon S, 2022, SCI REP-UK, V12, P0, DOI 10.1038/s41598-022-13495-5
   LOW PA, 1995, NEUROLOGY, V45, P0
   McCaslin DL, 2015, INT J PEDIATR OTORHI, V79, P1662, DOI 10.1016/j.ijporl.2015.07.017
   Miglis MG, 2020, CLIN AUTON RES, V30, P449, DOI 10.1007/s10286-020-00727-9
   Morrow AK, 2021, AM J PHYS MED REHAB, V100, P1140, DOI 10.1097/PHM.0000000000001896
   Nalbandian A, 2021, NAT MED, V27, P601, DOI 10.1038/s41591-021-01283-z
   Pazdro-Zastawny K, 2022, FRONT NEUROL, V13, P0, DOI 10.3389/fneur.2022.956515
   Popkirov Stoyan, 2018, PRACT NEUROL, V18, P5, DOI 10.1136/practneurol-2017-001809
   Saniasiaya J, 2023, BMJ CASE REP, V16, P0, DOI 10.1136/bcr-2023-255734
   Staab JP, 2017, J VESTIBUL RES-EQUIL, V27, P191, DOI 10.3233/VES-170622
   Staab Jeffrey P, 2012, CONTINUUM (MINNEAP MINN), V18, P1118, DOI 10.1212/01.CON.0000421622.56525.58
   Steensnaes MH, 2023, EUR ARCH OTO-RHINO-L, V280, P5285, DOI 10.1007/s00405-023-08040-7
   Thompson KJ, 2015, J VESTIBUL RES-EQUIL, V25, P97, DOI 10.3233/VES-150551
   Trinidade A, 2018, OTOL NEUROTOL, V39, P1291, DOI 10.1097/MAO.0000000000002010
   Umapathi T, 2020, CLIN AUTON RES, V30, P571, DOI 10.1007/s10286-020-00733-x
   Vernino S, 2021, AUTON NEUROSCI-BASIC, V235, P0, DOI 10.1016/j.autneu.2021.102828
   Wang A, 2021, OTOL NEUROTOL, V42, PE1093, DOI 10.1097/MAO.0000000000003212
   Wang A, 2021, LARYNGOSCOPE, V131, PE1308, DOI 10.1002/lary.29024
   Webster KE, 2023, COCHRANE DB SYST REV, V0, P0, DOI DOI 10.1002/14651858.CD015333.pub2
   Wong AC, 2023, CELL, V186, P4851, DOI 10.1016/j.cell.2023.09.013
   Yagi C, 2019, OTOL NEUROTOL, V40, PE747, DOI 10.1097/MAO.0000000000002325
   Zheng YB, 2023, J INFECT PUBLIC HEAL, V16, P660, DOI 10.1016/j.jiph.2023.03.005
NR 37
TC 0
Z9 0
U1 2
U2 5
PU ELSEVIER IRELAND LTD
PI CLARE
PA ELSEVIER HOUSE, BROOKVALE PLAZA, EAST PARK SHANNON, CO, CLARE, 00000, IRELAND
SN 0165-5876
EI 1872-8464
J9 INT J PEDIATR OTORHI
JI Int. J. Pediatr. Otorhinolaryngol.
PD SEP 15
PY 2024
VL 184
IS 
BP 
EP 
DI 10.1016/j.ijporl.2024.112076
EA AUG 2024
PG 7
WC Otorhinolaryngology; Pediatrics
SC Otorhinolaryngology; Pediatrics
GA E1J4Y
UT WOS:001300639700001
PM 39178603
DA 2025-12-18
ER

PT J
AU Tang, B
   Jiang, W
   Zhang, C
   Tan, H
   Luo, MH
   He, YQ
   Yu, XJ
AF Tang, Bo
   Jiang, Wei
   Zhang, Chuang
   Tan, Hong
   Luo, Minghua
   He, Yuqin
   Yu, Xiaojun
TI Effect of public square dancing combined with serotonin reuptake inhibitors on persistent postural-perceptual dizziness (PPPD) in middle-aged and older women
SO JOURNAL OF VESTIBULAR RESEARCH-EQUILIBRIUM & ORIENTATION
LA English
DT Article
DE Dizziness; persistent postural-perceptual dizziness; public square dancing; health.
ID vestibular disorders activity; exercise; anxiety; behavior
AB BACKGROUND: Persistent postural-perceptual dizziness (PPPD) is a functional vestibular disorder that causes chronic dizziness and limits daily activities. Although pharmacology, vestibular rehabilitation, and cognitive behavioral therapy have been proposed to have some efficacy, they have certain limitations. Some patients with PPPD report that public square dancing can effectively relieve the symptoms of dizziness and instability, and their mood improves. OBJECTIVE: To evaluate the effects of combining public square dancing with serotonin reuptake inhibitors (SSRIs/SNRIs) on the subjective sensations of dizziness, balance enhancement, anxiety, and depressive symptom regulation in middle-aged and older women with PPPD. MATERIALS AND METHODS: In this trial, 124 patients diagnosed with PPPD were enrolled. Among them, 64 patients were randomly assigned to the experimental group (EG), where they received square dance training combined with serotonin reuptake inhibitors. The remaining 60 cases were randomly assigned to the control group (CG), where they received only serotonin reuptake inhibitors and did not participate in organized sports activities, allowing them freedom in their daily lives. Data from the Dizziness Handicap Inventory (DHI), Hospital Anxiety and Depression Scale (HADS), Active-specific Balance Confidence Scale (ABC), and Vestibular Disorder Activities of Daily Living Scale (VADL) were collected and compared at the beginning, 3 months, and 6 months of the trial to evaluate the effect of public square dancing on middle-aged and older women with PPPD. RESULTS: There were no significant differences between the EG and CG before the trial. Compared with baseline measures, DHI, HADS, ABC, and VADL scores improved as the experiment progressed, and the improvements were more pronounced in the EG. CONCLUSION: Public square dancing combined with serotonin reuptake inhibitors has a positive impact on the subjective sensations of dizziness, balance enhancement, anxiety, and depressive symptom regulation in middle-aged and older women with PPPD.
C1 [Tang, Bo; Jiang, Wei; Zhang, Chuang; Tan, Hong; Luo, Minghua; He, Yuqin; Yu, Xiaojun] First Hosp Changsha, Dept Neurol, Changsha, Hunan, Peoples R China.
RP Yu, XJ (corresponding author), First Hosp Changsha, Dept Neurol, Yingpan Rd 311, Changsha 410000, Hunan, Peoples R China.
EM xiaojunyu6@163.com
FU Hunan Provincial Science and Technology Department Natural Science Foundation Science and Health Joint Project [2021JJ70126]
CR Aparicio VA, 2021, MENOPAUSE, V28, P764, DOI 10.1097/GME.0000000000001760
   Balaban CD, 2001, J ANXIETY DISORD, V15, P27, DOI 10.1016/S0887-6185(00)00041-4
   Basso Julia C, 2017, BRAIN PLAST, V2, P127, DOI 10.3233/bpl-160040
   Chang JD, 2021, FRONT PSYCHIATRY, V12, P0, DOI 10.3389/fpsyt.2021.699778
   Cohen HS, 2000, ARCH OTOLARYNGOL, V126, P881, DOI 10.1001/archotol.126.7.881
   Cohen HS, 2000, LARYNGOSCOPE, V110, P1204, DOI 10.1097/00005537-200007000-00026
   Cousins S, 2017, ANN CLIN TRANSL NEUR, V4, P340, DOI 10.1002/acn3.386
   Edelman S, 2012, AM J OTOLARYNG, V33, P395, DOI 10.1016/j.amjoto.2011.10.009
   Eyre H, 2012, BRAIN BEHAV IMMUN, V26, P251, DOI 10.1016/j.bbi.2011.09.015
   Herholz SC, 2012, NEURON, V76, P486, DOI 10.1016/j.neuron.2012.10.011
   Hoffman MD, 2008, ARCH PHYS MED REHAB, V89, P358, DOI 10.1016/j.apmr.2007.09.026
   Indovina I, 2015, FRONT BEHAV NEUROSCI, V9, P0, DOI 10.3389/fnbeh.2015.00334
   JACOBSON GP, 1990, ARCH OTOLARYNGOL, V116, P424
   KUCH K, 1992, CAN J PSYCHIAT, V37, P133, DOI 10.1177/070674379203700212
   Lacour M, 2015, FRONT NEUROL, V5, P0, DOI 10.3389/fneur.2014.00285
   Lee JO, 2018, HUM BRAIN MAPP, V39, P3340, DOI 10.1002/hbm.24080
   Liao J, 2019, J AGING PHYS ACTIV, V27, P696, DOI 10.1123/japa.2018-0310
   Lin TW, 2013, BRAIN SCI, V3, P39, DOI 10.3390/brainsci3010039
   Passamonti L, 2018, J VESTIBUL RES-EQUIL, V28, P369, DOI 10.3233/VES-190653
   Pavlou M, 2004, J NEUROL, V251, P983, DOI 10.1007/s00415-004-0476-2
   Peng F, 2020, MEDICINE, V99, P0, DOI 10.1097/MD.0000000000018685
   Popkirov S, 2018, CURR TREAT OPTION NE, V20, P0, DOI 10.1007/s11940-018-0535-0
   Popkirov Stoyan, 2018, PRACT NEUROL, V18, P5, DOI 10.1136/practneurol-2017-001809
   POWELL LE, 1995, J GERONTOL A-BIOL, V50, PM28, DOI 10.1093/gerona/50A.1.M28
   Rehfeld K, 2018, PLOS ONE, V13, P0, DOI 10.1371/journal.pone.0196636
   Riccelli R, 2017, FRONT NEUROL, V8, P0, DOI 10.3389/fneur.2017.00529
   Sezier AEI, 2019, BMJ OPEN, V9, P0, DOI 10.1136/bmjopen-2018-024326
   Söhsten E, 2016, J VESTIBUL RES-EQUIL, V26, P319, DOI 10.3233/VES-160583
   Staab JP, 2007, ARCH OTOLARYNGOL, V133, P170, DOI 10.1001/archotol.133.2.170
   Staab JP, 2020, SEMIN NEUROL, V40, P130, DOI 10.1055/s-0039-3402736
   Staab JP, 2017, J VESTIBUL RES-EQUIL, V27, P191, DOI 10.3233/VES-170622
   Staab JP, 2011, NEUROREHABILITATION, V29, P179, DOI 10.3233/NRE-2011-0693
   Staab JP, 2005, ARCH OTOLARYNGOL, V131, P675, DOI 10.1001/archotol.131.8.675
   Staab JP, 2004, LARYNGOSCOPE, V114, P1637, DOI 10.1097/00005537-200409000-00025
   Wang S, 2020, GERIATR NURS, V41, P290, DOI 10.1016/j.gerinurse.2019.10.009
   Waterston J, 2021, FRONT NEUROL, V12, P0, DOI 10.3389/fneur.2021.795516
   Whitney SL, 2016, HAND CLINIC, V137, P187, DOI 10.1016/B978-0-444-63437-5.00013-3
   Wuehr M, 2017, NEUROLOGY, V88, P284, DOI 10.1212/WNL.0000000000003516
   Yu YC, 2018, BIOMED RES INT, V2018, P0, DOI 10.1155/2018/8518631
   ZIGMOND AS, 1983, ACTA PSYCHIAT SCAND, V67, P361, DOI 10.1111/j.1600-0447.1983.tb09716.x
NR 40
TC 3
Z9 4
U1 4
U2 17
PU IOS PRESS
PI AMSTERDAM
PA NIEUWE HEMWEG 6B, 1013 BG AMSTERDAM, NETHERLANDS
SN 0957-4271
EI 1878-6464
J9 J VESTIBUL RES-EQUIL
JI J. Vestib. Res.-Equilib. Orientat.
PD JUN 15
PY 2024
VL 34
IS 1
BP 63
EP 72
DI 10.3233/VES-230045
PG 10
WC Neurosciences; Otorhinolaryngology
SC Neurosciences & Neurology; Otorhinolaryngology
GA MK5W0
UT WOS:001193537600007
PM 38043000
DA 2025-12-18
ER

PT J
AU Xing, Y
   Si, LH
   Zhang, WT
   Wang, YR
   Li, KZ
   Yang, X
AF Xing, Yue
   Si, Lihong
   Zhang, Wanting
   Wang, Yuru
   Li, Kangzhi
   Yang, Xu
TI Etiologic distribution of dizziness/vertigo in a neurological outpatient clinic according to the criteria of the international classification of vestibular disorders: a single-center study
SO JOURNAL OF NEUROLOGY
LA English
DT Article
DE International classification of vestibular disorders; Neurological outpatient clinic; Dizziness; Vertigo; Etiology; Age; Sex
ID diagnostic-criteria; consensus-document; barany society; vertigo; committee; epidemiology
AB ObjectiveThe study aimed to determine the etiological characteristics of patients with dizziness/vertigo attending a neurological clinic according to the criteria of the International Classification of Vestibular Disorders (ICVD), hoping to provide a valuable reference for clinicians to diagnose and treat dizziness/vertigo.MethodA total of 638 consecutive patients with a chief complaint of dizziness/vertigo who attended the vertigo clinic of our neurology department from January 2019 to January 2020 were included. Clinical data of patients, including baseline data, medical history, neurological, neuro-otological, and auxiliary examination results were collected. The etiologic distribution of dizziness/vertigo was determined by analyzing the diagnoses of patients.ResultsOf the 638 patients with dizziness/vertigo, 38.8% were males, 61.2% were females, with a male: female ratio of 1:1.58 and a mean age of 52.9 +/- 16.9 years. Benign paroxysmal positional vertigo (BPPV) was the most common cause of dizziness/vertigo in both female (38.9%) and male patients (25.5%). Subgroup analysis based on sex showed that vestibular migraine (VM) and probable autoimmune inner ear disease (p-AIED) were more prevalent in female patients (10.7% and 3.8%, respectively), while vascular vertigo/dizziness was more common in male patients (10.1%). Subgroup analysis based on age showed that the most common diseases were VM in patients aged 0-30 years (27.4%), BPPV in patients aged 31-60 years (27.1%) and 61-100 years (46.0%). Episodic vestibular syndrome (EVS) was the most commonly observed, accounting for up to 60.6% (389/638) of all patients, and the most common diagnoses were BPPV (55.3%, 215/389), VM (15.2%, 59/389), primary unilateral peripheral vestibular dysfunction (p-UPVD) of unknown etiology (11.8%, 46/389), p-AIED (4.4%, 17/389), and vascular vertigo/dizziness (2.8%, 11/389) in these patients. Chronic vestibular syndrome (CVS) was found in 14.0% (90/638) of the patients, and the most common diagnoses were persistent postural-perceptual dizziness (PPPD, 35.6%, 32/90), psychogenic dizziness (18.9%, 17/90), p-UPVD of unknown etiology (15.6%, 14/90), vascular vertigo/dizziness (15.6%, 14/90), and bilateral vestibulopathy (7.8%, 7/90). Acute vestibular syndrome (AVS) was observed in 8.4% (54/638) of the patients, and the most common diagnoses were p-UPVD of unknown etiology (31.5%, 17/54), vestibular neuritis (24.1%, 13/54), probable labyrinthine apoplexy (16.7%, 9/54), stroke (13.0%, 7/54), and psychogenic dizziness (11.1%, 6/54). 16.4% (105/638) of the patients were found to have other disorders, including 15.2% (16/105) of patients with internal diseases, and 84.8% (89/105) of patients with unknown causes. In terms of localization diagnosis, 56.1%, 17.0%, 10.0%, and 16.4% of the patients were diagnosed with peripheral vestibular disorder, central vestibular disorder, psychiatric and functional vestibular disorders, and other disorders, respectively.Conclusion(1) Dizziness/vertigo was more common in females, which was frequently caused by damage to the vestibular system. Non-vestibular or unknown etiologies were also seen in some patients; (2) VM was more prevalent in women than in men, vascular vertigo/dizziness was more commonly observed in men; (3) EVS was more common in patients with dizziness/vertigo. The most common causes of dizziness/vertigo were peripheral vestibular disorders in patients with AVS and EVS, PPPD and psychogenic dizziness in patients with CVS. The most common causes were BPPV and p-UPVD of unknown etiology in patients with a peripheral vestibular disorder, VM and vascular vertigo/dizziness in patients with central vestibular disorder, PPPD and psychogenic dizziness in patients with psychiatric and functional vestibular disorders.
C1 [Xing, Yue; Si, Lihong; Zhang, Wanting; Wang, Yuru; Li, Kangzhi; Yang, Xu] Peking Univ Aerosp, Aerosp Ctr Hosp, Sch Clin Med, Dept Neurol, 15 Yuquan Rd, Beijing 100049, Peoples R China.
RP Yang, X (corresponding author), Peking Univ Aerosp, Aerosp Ctr Hosp, Sch Clin Med, Dept Neurol, 15 Yuquan Rd, Beijing 100049, Peoples R China.
EM yangxu2011@163.com
FU Aerospace Center Hospital
CR Bisdorff A, 2009, J VESTIBUL RES-EQUIL, V19, P1, DOI 10.3233/VES-2009-0343
   Bisdorff AR, 2015, NEUROL CLIN, V33, P541, DOI 10.1016/j.ncl.2015.04.010
   Brandt T, 2017, NAT REV NEUROL, V13, P352, DOI 10.1038/nrneurol.2017.58
   Colnaghi S, 2017, FRONT NEUROL, V8, P0, DOI 10.3389/fneur.2017.00528
   Geser Rebekka, 2012, FRONT NEUROL, V3, P169, DOI 10.3389/fneur.2012.00169
   Gosch M, 2020, Z GERONTOL GERIATR, V53, P577, DOI 10.1007/s00391-020-01746-x
   Huang F, 2020, COMPLEMENT THER CLIN, V39, P0, DOI 10.1016/j.ctcp.2020.101115
   Imai T, 2017, AURIS NASUS LARYNX, V44, P1, DOI 10.1016/j.anl.2016.03.013
   Joshi P, 2020, NEUROL SCI, V41, P263, DOI 10.1007/s10072-019-04101-0
   Karatas M, 2008, NEUROLOGIST, V14, P355, DOI 10.1097/NRL.0b013e31817533a3
   Kim HJ, 2020, J NEUROL, V267, P2252, DOI 10.1007/s00415-020-09831-2
   Kim JS, 2022, J VESTIBUL RES-EQUIL, V32, P205, DOI 10.3233/VES-210169
   Kim S, 2011, OTOL NEUROTOL, V32, P812, DOI 10.1097/MAO.0b013e31821a3b7d
   Lempert T, 2013, NERVENARZT, V84, P511, DOI 10.1007/s00115-013-3768-x
   Lempert T, 2012, J VESTIBUL RES-EQUIL, V22, P167, DOI 10.3233/VES-2012-0453
   Li F, 2017, ZHONGHUA YI XUE ZA ZHI, V97, P1054, DOI 10.3760/cma.j.issn.0376-2491.2017.14.005
   Li ZY, 2022, BRAZ J OTORHINOLAR, V88, PS147, DOI 10.1016/j.bjorl.2021.12.004
   Lopez-Escamez JA, 2016, ACTA OTORRINOLAR ESP, V67, P1, DOI 10.1016/j.otorri.2015.05.005
   Lopez-Escamez JA, 2015, J VESTIBUL RES-EQUIL, V25, P1, DOI 10.3233/VES-150549
   Mandge V, 2020, J STROKE CEREBROVASC, V29, P0, DOI 10.1016/j.jstrokecerebrovasdis.2020.105043
   Martin-Sanz E, 2017, CLIN OTOLARYNGOL, V42, P856, DOI 10.1111/coa.12710
   Neuhauser HK, 2016, HAND CLINIC, V137, P67, DOI 10.1016/B978-0-444-63437-5.00005-4
   Oh EH, 2021, CEREBELLUM, V20, P796, DOI 10.1007/s12311-020-01204-9
   Pan Q, 2018, EUR NEUROL, V79, P287, DOI 10.1159/000489639
   Regauer V, 2020, BMC GERIATR, V20, P0, DOI 10.1186/s12877-020-01899-9
   Russo FY, 2018, IMMUNOL RES, V66, P675, DOI 10.1007/s12026-018-9023-6
   Sierra I, 2023, STEM CELL REP, V18, P489, DOI 10.1016/j.stemcr.2022.12.005
   Staab JP, 2017, J VESTIBUL RES-EQUIL, V27, P191, DOI 10.3233/VES-170622
   Stam H, 2018, ANN FAM MED, V16, P428, DOI 10.1370/afm.2289
   Strupp M, 2022, J VESTIBUL RES-EQUIL, V32, P389, DOI 10.3233/VES-220201
   Strupp M, 2017, J VESTIBUL RES-EQUIL, V27, P177, DOI 10.3233/VES-170619
   Strupp M, 2016, J VESTIBUL RES-EQUIL, V26, P409, DOI 10.3233/VES-160589
   Tian J R, 2016, ZHONGHUA NEI KE ZA ZHI, V55, P746, DOI 10.3760/cma.j.issn.0578-1426.2016.10.002
   von Bernstorff M, 2021, LARYNGO RHINO OTOL, V100, P195, DOI 10.1055/a-1289-0442
   von Brevern M, 2017, ACTA OTORRINOLAR ESP, V68, P349, DOI 10.1016/j.otorri.2017.02.007
   von Brevern M, 2015, J VESTIBUL RES-EQUIL, V25, P105, DOI 10.3233/VES-150553
   Walter AJ, 2020, CAN MED ASSOC J, V192, PE686, DOI 10.1503/cmaj.75014
   Xing EZ, 2022, J INVEST DERMATOL, V142, P857, DOI 10.1016/j.jid.2021.06.008
   Yan SJ, 2020, EUR J PREV CARDIOL, V27, P323, DOI 10.1177/2047487319831483
   Yang TH, 2020, EUR J NEUROL, V27, P1296, DOI 10.1111/ene.14161
NR 40
TC 10
Z9 14
U1 4
U2 17
PU SPRINGER HEIDELBERG
PI HEIDELBERG
PA TIERGARTENSTRASSE 17, D-69121 HEIDELBERG, GERMANY
SN 0340-5354
EI 1432-1459
J9 J NEUROL
JI J. Neurol.
PD MAY 15
PY 2024
VL 271
IS 5
BP 2446
EP 2457
DI 10.1007/s00415-023-12166-3
EA JAN 2024
PG 12
WC Clinical Neurology
SC Neurosciences & Neurology
GA OZ0N3
UT WOS:001143724300002
PM 38231268
DA 2025-12-18
ER

PT J
AU Taghavi, SMR
   Mehrabi, F
   Cheraghipour, P
   Mousavi, SM
   Nezhadi, A
AF Taghavi, Seyyed Mohammad Reza
   Mehrabi, Farzad
   Cheraghipour, Parsa
   Mousavi, Seyed Meead
   Nezhadi, Akram
TI Effect of Vestibular Rehabilitation Therapy on the Daily Life Aspects of Military Men with Persistent Postural-Perceptual Dizziness: A Clinical Trial
SO AUDITORY AND VESTIBULAR RESEARCH
LA English
DT Article
DE Persistent postural-perceptual dizziness; dizziness handicap inventory; vestibular rehabilitation; military
ID reliability; disorders; vertigo; version
AB Background and Aim: Persistent Postural-Perceptual Dizziness (PPPD) is a type of chronic dizziness without rotation, confusion, or unsteadiness, usually exacerbated by standing, active/passive movements, and complex or moving visual stimuli. Vestibular Rehabilitation Therapy (VRT) is an effective treatment for people with this disease. This study aimed to determine effect of VRT on the daily life aspects of military men with PPPD.Methods: In this clinical trial, participants were 56 military men with PPPD. They underwent VRT that included exercises for gaze stabilization, adaptation, and habituation. The impact of balance problems caused by PPPD on different physical, emotional, and functional aspects of daily life was evaluated using the Dizziness Handicap Inventory (DHI) before and one month after the intervention.Results: There was a significant decrease in functional, emotional, physical, and total scores on the DHI after VRT (p<0.001). The DHI scores at baseline showed a moderate handicap (48.64%) which decreased to a mild handicap (24.53%) after VRT. The lowest score at baseline was related to the functional aspect, which showed the highest improvement after VRT.Conclusion: The VRT can improve all aspects (physical, emotional, and functional) of daily life in military men with PPPD and diminishes the severity of symptoms. Therefore, this treatment can be used as a suitable treatment for these patients.
C1 [Taghavi, Seyyed Mohammad Reza; Mehrabi, Farzad] Aja Univ Med Sci, Imam Reza Hosp, Dept Neurol, Tehran, Iran.
   [Cheraghipour, Parsa; Mousavi, Seyed Meead] Aja Univ Med Sci, Imam Reza Hosp, Ear Nose & Throat Clin, Tehran, Iran.
   [Nezhadi, Akram] Aja Univ Med Sci, Cognit & Neurosci Res Ctr, Tehran, Iran.
C3 Aja University of Medical Sciences In Iran; Aja University of Medical Sciences In Iran; Aja University of Medical Sciences In Iran
RP Mehrabi, F (corresponding author), Aja Univ Med Sci, Imam Reza Hosp, Dept Neurol, Tehran, Iran.
EM farzadmehrabi48@yahoo.com
FU Otorhinolaryngology unit of Imam Reza Hospital; Family Hospital; Besat Hospital
CR [Anonymous], 1944, J CHAR SOC PHYSIOTHER, V0, P0
   Aratani MC, 2013, BRAZ J OTORHINOLAR, V79, P203, DOI 10.5935/1808-8694.20130036
   Dieterich M, 2016, HAND CLINIC, V139, P447, DOI 10.1016/B978-0-12-801772-2.00037-0
   Gans RE, 1996, VESTIBULAR REHABILITATION: PROTOCOLS AND PROGRAMS, Vviii, P120
   Hall CD, 2014, VESTIBULAR REHABILITATION, V0, P569
   Heinrichs N, 2007, PSYCHOSOM MED, V69, P700, DOI 10.1097/PSY.0b013e318151a4dd
   Holmberg J, 2006, J NEUROL, V253, P500, DOI 10.1007/s00415-005-0050-6
   Honaker JA, 2010, AM J AUDIOL, V19, P3, DOI 10.1044/1059-0889(2009/09-0013)
   Huppert D, 2005, J NEUROL, V252, P564, DOI 10.1007/s00415-005-0699-x
   Jafarzadeh S, 2014, J RES MED SCI, V19, P769
   Kapfhammer HP, 1997, ACTA NEUROL SCAND, V95, P23, DOI 10.1111/j.1600-0404.1997.tb00063.x
   Li L, 2022, J NEUROL, V269, P3075, DOI 10.1007/s00415-021-10899-7
   Bittar RSM, 2015, BRAZ J OTORHINOLAR, V81, P276, DOI 10.1016/j.bjorl.2014.08.012
   Nada EH, 2019, ANN OTO RHINOL LARYN, V128, P323, DOI 10.1177/0003489418823017
   Patatas Olívia Helena Gomes, 2009, BRAZ. J. OTORHINOLARYNGOL., V75, P387
   Piker EG, 2014, OTOL NEUROTOL, V35, P873, DOI 10.1097/MAO.0000000000000391
   Popkirov S, 2018, CURR TREAT OPTION NE, V20, P0, DOI 10.1007/s11940-018-0535-0
   Popkirov Stoyan, 2018, PRACT NEUROL, V18, P5, DOI 10.1136/practneurol-2017-001809
   Seemungal BM, 2018, J PSYCHOSOM RES, V76, P80
   Simon N M, 1998, ANN CLIN PSYCHIATRY, V10, P75, DOI 10.3109/10401239809147746
   Siriwardhana Rukmali, 2022, J FAMILY REPROD HEALTH, V16, P239, DOI 10.18502/jfrh.v16i4.11351
   Speilberger CD, 1994, INTERNATIONAL JOURNAL OF STRESS MANAGEMENT, V1, P19, DOI 10.1007/BF01857281
   Staab JP, 2020, SEMIN NEUROL, V40, P130, DOI 10.1055/s-0039-3402736
   Staab JP, 2017, J VESTIBUL RES-EQUIL, V27, P191, DOI 10.3233/VES-170622
   Staab JP, 2011, NEUROREHABILITATION, V29, P179, DOI 10.3233/NRE-2011-0693
   Staab JP, 2002, ARCH OTOLARYNGOL, V128, P554, DOI 10.1001/archotol.128.5.554
   Steensnaes MH, 2023, EUR ARCH OTO-RHINO-L, V280, P5285, DOI 10.1007/s00405-023-08040-7
   Teh CSL, 2022, J VESTIBUL RES-EQUIL, V32, P373, DOI 10.3233/VES-210087
   Van De Wyngaerde KM, 2019, OTOL NEUROTOL, V40, P1217, DOI 10.1097/MAO.0000000000002365
   Wainner RS, 2003, SPINE, V28, P52, DOI 10.1097/00007632-200301010-00014
   Waller B, 2017, OSTEOARTHR CARTILAGE, V25, P1238, DOI 10.1016/j.joca.2017.02.800
   Whitney SL, 2004, OTOL NEUROTOL, V25, P139, DOI 10.1097/00129492-200403000-00010
   Zachou A, 2020, J NEUROL, V267, P1846, DOI 10.1007/s00415-020-09820-5
NR 33
TC 0
Z9 0
U1 1
U2 3
PU TEHRAN UNIV MEDICAL SCIENCES
PI TEHRAN
PA KESHAVARZ BULVD, TEHRAN, 1417614411, IRAN
SN 
EI 2423-480X
J9 AUDIT VESTIB RES
JI Audit. Vestib. Res.
PD JUN 15
PY 2024
VL 33
IS 1
BP 20
EP 27
DI 10.18502/avr.v33i1.14270
PG 8
WC Audiology & Speech-Language Pathology; Otorhinolaryngology
SC Audiology & Speech-Language Pathology; Otorhinolaryngology
GA CK4Q5
UT WOS:001125137500010
DA 2025-12-18
ER

PT J
AU Liu, YJ
   Peng, XY
   Lin, CX
   Liu, D
   Sun, Y
   Huang, FR
   Liu, TF
   Xiao, LJ
   Wei, XE
   Wang, K
   Chen, ZW
   Rong, LQ
AF Liu, Yueji
   Peng, Xiyu
   Lin, Cunxin
   Liu, Dan
   Sun, Yang
   Huang, Feiran
   Liu, Tengfei
   Xiao, Lijie
   Wei, Xiue
   Wang, Kai
   Chen, Zhengwei
   Rong, Liangqun
TI Fractional Amplitude of Low-Frequency Fluctuation and Voxel-Mirrored Homotopic Connectivity in Patients with Persistent Postural-Perceptual Dizziness: Resting-State Functional Magnetic Resonance Imaging Study
SO BRAIN CONNECTIVITY
LA English
DT Article
DE fractional amplitude of low-frequency fluctuation; functional connectivity; persistent postural-perceptual dizziness; resting-state functional magnetic resonance imaging; voxel-mirrored homotopic connectivity
ID alff; fmri
AB Purpose: Persistent postural-perception dizziness (PPPD) is a chronic subjective form of dizziness characterized by the exacerbation of dizziness with active or passive movement, complex visual stimuli, and upright posture. Therefore, we aimed to analyze the resting-state functional magnetic resonance imaging (fMRI) in patients with PPPD using fractional amplitude of low-frequency fluctuation (fALFF) and voxel-mirrored homotopic connectivity (VMHC) and evaluate the correlation between abnormal regions in the brain and clinical features to investigate the pathogenesis of PPPD.Methods: Thirty patients with PPPD (19 females and 11 males) and 30 healthy controls (HCs; 18 females and 12 males) were closely matched for age and sex. The fALFF and VMHC methods were used to investigate differences in fMRI (BOLD sequences) between the PPPD and HC groups and to explore the associations between areas of functional abnormality and clinical characteristics (dizziness, anxiety, depression, and duration).Result: Compared to the HC group, patients with PPPD displayed different functional change patterns, with increased fALFF in the right precuneus and decreased VMHC in the bilateral precuneus. In addition, patients with PPPD had a positive correlation between precuneus fALFF values and dizziness handicap inventory (DHI) scores, and a negative correlation between VMHC values and the disease duration.Conclusions: Precuneus dysfunction was observed in patients with PPPD. The fALFF values correlated with the degree of dizziness in PPPD, and changes in VMHC values were associated with the duration of dizziness, suggesting that fMRI changes in the precuneus of patients could be used as a potential imaging marker for PPPD. Impact Statement To the best of our knowledge, our study is the first to use fMRI to calculate and compare the changes in fALFF and VMHC values in patient and HC group to explore the essential changes in brain functional activity and altered brain synergies in patients with PPPD. We discovered that impaired spontaneous function and bilateral precuneus functional coordination were responsible for persistent dizziness and unsteadiness. Characteristic fMRI changes in the precuneus in patients with PPPD may be imaging markers.
C1 [Liu, Yueji; Peng, Xiyu; Lin, Cunxin; Liu, Dan; Sun, Yang; Huang, Feiran; Liu, Tengfei; Xiao, Lijie; Wei, Xiue; Wang, Kai; Chen, Zhengwei; Rong, Liangqun] Xuzhou Med Univ, Affiliated Hosp 2, Dept Neurol, Key Lab Neurol Dis,Jiangsu Prov Key Clin Dept, 32 Meijian Rd, Xuzhou 221006, Jiangsu, Peoples R China.
   [Liu, Yueji; Peng, Xiyu; Lin, Cunxin; Liu, Dan; Sun, Yang; Huang, Feiran; Liu, Tengfei; Xiao, Lijie; Wei, Xiue; Wang, Kai; Chen, Zhengwei; Rong, Liangqun] Xuzhou Med Univ, Key Discipline Neurol, 32 Meijian Rd, Xuzhou 221006, Jiangsu, Peoples R China.
   [Peng, Xiyu; Lin, Cunxin; Liu, Dan; Sun, Yang] Xuzhou Med Univ, Xuzhou, Peoples R China.
C3 Xuzhou Medical University; Xuzhou Medical University; Xuzhou Medical University
RP Chen, ZW; Rong, LQ (corresponding author), Xuzhou Med Univ, Affiliated Hosp 2, Dept Neurol, Key Lab Neurol Dis,Jiangsu Prov Key Clin Dept, 32 Meijian Rd, Xuzhou 221006, Jiangsu, Peoples R China.; Chen, ZW; Rong, LQ (corresponding author), Xuzhou Med Univ, Key Discipline Neurol, 32 Meijian Rd, Xuzhou 221006, Jiangsu, Peoples R China.
EM 1079372835@qq.com; Rongliangqun@163.com
FU Scientific Research Project of the Jiangsu Health Committee [H2019054]; Xuzhou Municipal Health Commission [XWKYHT20200010]; Xuzhou Science and Technology Planning Project [KC21220, KC18161, KC20077]; Science and Technology Development Fund of the Affiliated Hospital of Xuzhou Medical University [XYFY202250]; Health Commission of Jiangsu Province [H2023014]
CR Bailes Sydney M, 2023, ELIFE, V12, P0, DOI 10.7554/elife.86453
   Castro P, 2022, BRAIN SCI, V12, P0, DOI 10.3390/brainsci12060753
   Dadario NB, 2023, BRAIN, V146, P3598, DOI 10.1093/brain/awad181
   Della-Justina HM, 2015, EXP BRAIN RES, V233, P237, DOI 10.1007/s00221-014-4107-6
   Dietzek M, 2018, FRONT AGING NEUROSCI, V10, P0, DOI 10.3389/fnagi.2018.00345
   Harris JC, 2023, FRONT HUM NEUROSCI, V17, P0, DOI 10.3389/fnhum.2023.1167786
   Huang LN, 2021, J AFFECT DISORDERS, V295, P1057, DOI 10.1016/j.jad.2021.08.094
   Hufner Katharina, 2023, J VESTIB RES, V33, P279, DOI 10.3233/ves-190679
   Kaski D, 2020, J NEUROL, V267, P1864, DOI 10.1007/s00415-020-09748-w
   Kim HJ, 2020, J NEUROL, V267, P2252, DOI 10.1007/s00415-020-09831-2
   Lee JO, 2018, HUM BRAIN MAPP, V39, P3340, DOI 10.1002/hbm.24080
   Li KZ, 2020, NEUROIMAGE-CLIN, V26, P0, DOI 10.1016/j.nicl.2020.102216
   Li KZ, 2020, BRAIN IMAGING BEHAV, V14, P2176, DOI 10.1007/s11682-019-00168-7
   Li ZJ, 2020, J HEADACHE PAIN, V21, P0, DOI 10.1186/s10194-020-01203-5
   Lin CX, 2023, FRONT NEUROSCI-SWITZ, V17, P0, DOI 10.3389/fnins.2023.1221579
   Lyu D, 2023, NEURON, V111, P0, DOI 10.1016/j.neuron.2023.05.013
   Mancuso L, 2019, SCI REP-UK, V9, P0, DOI 10.1038/s41598-019-40188-3
   Menon V, 2023, NEURON, V111, P2469, DOI 10.1016/j.neuron.2023.04.023
   Rockland KS, 2023, BRAIN STRUCT FUNCT, V228, P131, DOI 10.1007/s00429-022-02537-3
   Shan XX, 2021, J AFFECT DISORDERS, V287, P268, DOI 10.1016/j.jad.2021.03.038
   Staab JP, 2023, NEUROL CLIN, V41, P647, DOI 10.1016/j.ncl.2023.04.003
   Staab JP, 2020, SEMIN NEUROL, V40, P130, DOI 10.1055/s-0039-3402736
   Staab JP, 2017, J VESTIBUL RES-EQUIL, V27, P191, DOI 10.3233/VES-170622
   Wang Q, 2018, INVEST OPHTH VIS SCI, V59, P1861, DOI 10.1167/iovs.17-23291
   Wiest G, 2004, NEUROLOGY, V62, P473, DOI 10.1212/01.WNL.0000106948.17561.55
   Zachou A, 2020, J NEUROL, V267, P1846, DOI 10.1007/s00415-020-09820-5
   Zhang H, 2022, J AFFECT DISORDERS, V318, P283, DOI 10.1016/j.jad.2022.09.006
   Zou QH, 2008, J NEUROSCI METH, V172, P137, DOI 10.1016/j.jneumeth.2008.04.012
   Zuo XN, 2010, J NEUROSCI, V30, P15034, DOI 10.1523/JNEUROSCI.2612-10.2010
NR 29
TC 1
Z9 2
U1 1
U2 2
PU MARY ANN LIEBERT, INC
PI NEW ROCHELLE
PA 140 HUGUENOT STREET, 3RD FL, NEW ROCHELLE, NY 10801 USA
SN 2158-0014
EI 2158-0022
J9 BRAIN CONNECT
JI Brain Connect.
PD JUN 1
PY 2024
VL 14
IS 5
BP 274
EP 283
DI 10.1089/brain.2023.0071
EA JUN 2024
PG 10
WC Neurosciences
SC Neurosciences & Neurology
GA WI8O1
UT WOS:001240299600001
PM 38623770
DA 2025-12-18
ER

PT J
AU Aishwarya, N
   Selvarajan, G
   Samayan, K
AF Aishwarya, N.
   Selvarajan, G.
   Samayan, Kala
TI Prevalence and Clinical Characteristics of Persistent Postural Perceptual Dizziness (PPPD) in South Indian Population: A Preliminary Cross-Sectional Study
SO INDIAN JOURNAL OF OTOLARYNGOLOGY AND HEAD & NECK SURGERY
LA English
DT Article
DE PPPD; Prevalence; Clinical Characteristics
AB Persistent Postural Perceptual Dizziness (PPPD) is a frequently encountered cause of chronic dizziness, significantly impacting daily life. Despite its prevalence, PPPD remains underdiagnosed, particularly in South India, where clinical data are limited. This study aims to assess the prevalence of PPPD and its clinical characteristics in this region. A cross-sectional study was conducted among 237 individuals aged 18 to 60 years using online surveys and in-person interviews with clinical evaluation. Diagnostic tools included the Niigata Persistent Postural-Perceptual Dizziness Questionnaire (NPQ), Dizziness Handicap Inventory (DHI), and Patient Health Questionnaire for Somatic Symptoms (PHQ-SADS) and GANS-SOP (Gans Sensory Organisation Performance) Test. Among the participants, 46 (22 females, 24 males) were diagnosed with PPPD, with a mean age of 37.80 +/- 12.84 years. Visual dominance was a primary exacerbating factor in 18 individuals, while others were affected by upright posture and movement. DHI scores indicated significant emotional and functional impairment, with 22 reporting mild disability, 14 moderate, and 2 severe. PHQ-SADS revealed associations between PPPD and anxiety and depression symptoms. Findings on the GANS- SOP revealed the presence of a multifactorial pattern indicative of the deficits across vestibular, visual and proprioceptive systems. In conclusion, PPPD presents a considerable burden, affecting individuals across different age groups and genders. Improved awareness and diagnostic strategies are needed to address the challenges of diagnosing and managing PPPD effectively. Further research is warranted to refine diagnostic approaches and develop targeted interventions for this complex disorder.
C1 [Aishwarya, N.; Samayan, Kala] SRM Inst Sci & Technol, SRM Med Coll Hosp & Res Ctr, Dept Audiol & Speech Language Pathol, Chennai 603203, Tamil Nadu, India.
   [Selvarajan, G.] SRM Inst Sci & Technol, Hosp & Res Ctr, SRM Med Coll, Dept ENT & Head & Neck Surg, Kattankulathur 603203, Tamil Nadu, India.
C3 SRM Institute of Science & Technology Chennai; SRM Institute of Science & Technology Chennai
RP Selvarajan, G (corresponding author), SRM Inst Sci & Technol, Hosp & Res Ctr, SRM Med Coll, Dept ENT & Head & Neck Surg, Kattankulathur 603203, Tamil Nadu, India.
EM an0932@srmist.edu.in; selvarag1@srmist.edu.in; kalas1@srmist.edu.in
CR Herdman David, 2022, OTOL NEUROTOL, V43, Pe361, DOI 10.1097/MAO.0000000000003460
   Holle D, 2015, PLOS ONE, V10, P0, DOI 10.1371/journal.pone.0142468
   Kayoko K, 2020, J OTOL RHINOL, V9, P0
   Bittar RSM, 2015, BRAZ J OTORHINOLAR, V81, P276, DOI 10.1016/j.bjorl.2014.08.012
   Powell G, 2020, NEUROLOGY, V94, PE1929, DOI 10.1212/WNL.0000000000009373
   Senior consultant Neurologist& Director Aarogyam Neuroclnic Assistant Professorship Ramakrishna Institute of Medical sciences Durgapur West Bengal India, 2021, INTERNATIONAL JOURNAL OF MEDICAL SCIENCE AND CLINICAL RESEARCH STUDIES, V01, P0, DOI 10.47191/ijmscrs/v1-i9-03
   Söhsten E, 2016, J VESTIBUL RES-EQUIL, V26, P319, DOI 10.3233/VES-160583
   Staab J, 2018, PRACT NEUROL, V18, P5, DOI 10.1136/PRACTNEUROL-2017-001809
   Staab JP, 2017, J VESTIBUL RES-EQUIL, V27, P191, DOI 10.3233/VES-170622
   Staab JP, 2023, DISORDERS VESTIBULAR, V0, PP229, DOI 10.1007/978-3-031-40524-212
   Steensnaes MH, 2023, EUR ARCH OTO-RHINO-L, V280, P5285, DOI 10.1007/s00405-023-08040-7
   Teh CSL, 2022, J VESTIBUL RES-EQUIL, V32, P373, DOI 10.3233/VES-210087
   Trinidade A, 2018, OTOL NEUROTOL, V39, P1291, DOI 10.1097/MAO.0000000000002010
   Tropiano P, 2021, ACTA OTORHINOLARYNGO, V41, P263, DOI 10.14639/0392-100X-N1017
   Yagi C, 2019, OTOL NEUROTOL, V40, PE747, DOI 10.1097/MAO.0000000000002325
   Yan ZH, 2017, INT J AUDIOL, V56, P33, DOI 10.1080/14992027.2016.1211763
   Zamyslowska-Szmytke E, 2021, INT J ENV RES PUB HE, V18, P0, DOI 10.3390/ijerph18052210
NR 17
TC 0
Z9 0
U1 2
U2 2
PU SPRINGER INDIA
PI NEW DELHI
PA 7TH FLOOR, VIJAYA BUILDING, 17, BARAKHAMBA ROAD, NEW DELHI, 110 001, INDIA
SN 2231-3796
EI 0973-7707
J9 INDIAN J OTOLARYNGOL
JI Indian J. Otolaryngol. Head Neck Surg.
PD DEC 15
PY 2024
VL 76
IS 6
BP 5319
EP 5325
DI 10.1007/s12070-024-04969-1
EA OCT 2024
PG 7
WC Surgery
SC Surgery
GA M2C2J
UT WOS:001331244700003
PM 39559012
DA 2025-12-18
ER

PT J
AU Storm, R
   Krause, J
   Bluem, SK
   Wrobel, V
   Frings, A
   Helmchen, C
   Sprenger, A
AF Storm, Renana
   Krause, Janina
   Bluem, Smila-Karlotta
   Wrobel, Viktoria
   Frings, Antonia
   Helmchen, Christoph
   Sprenger, Andreas
TI Visual and vestibular motion perception in persistent postural-perceptual dizziness (PPPD)
SO JOURNAL OF NEUROLOGY
LA English
DT Article
DE Persistent postural-perceptual dizziness; PPPD; Motion perception; Vestibular; Functional disorder
ID diagnostic-criteria; consensus document; normative values; depression scale; hospital anxiety; thresholds; mechanisms; classification; committee
AB Persistent postural-perceptual dizziness (PPPD) is a chronic disorder of perceived unsteadiness. Symptoms can be exacerbated in visually complex stationary or moving environment. Visual dependence and increased motion sensitivity are predictors for PPPD but its pathophysiology remains unknown. We hypothesized an abnormal sensory-perceptual scaling mechanism in PPPD and tested visual- and vestibular perceptional thresholds in 32 patients and 28 age-matched healthy control subjects (HC). All participants showed normal vestibular function tests on quantitative testing. Visual motion coherence thresholds were assessed by random dot kinetomatograms. Vestibular perceptional thresholds of egomotion were assessed by binaural galvanic vestibular stimulation (GVS) and passive chair rotation around an earth-vertical axis. Chair rotation trials were contrasted with no-motion (sham) stimulus trials. Mean thresholds of visual motion perception were higher in patients compared to HC. The perception threshold of GVS was lower in patients but the threshold of correctly perceived egomotion during chair rotation did not differ. Interestingly, the number of trials with correct perception in the no-motion condition increased with the threshold of correct responses for rotatory egomotion in patients. Unlike expected, PPPD patients required more coherently moving random dots than HC to perceive visual motion. A poorer complex visual motion recognition, e.g., traffic visual stimuli, may increase anxiety and levels of uncertainty as visuomotor reactions might occur delayed. The vestibular rotatory perception threshold predicted the probability of making false assignments in the sham condition in PPPD, i.e., patients who readily recognize the correct egomotion direction are prone to perceive egomotion in the no-motion condition. As this relation was not found in healthy subjects, it may reflect an abnormal sensory-perceptual scaling feature of PPPD.
C1 [Storm, Renana; Krause, Janina; Bluem, Smila-Karlotta; Wrobel, Viktoria; Frings, Antonia; Helmchen, Christoph; Sprenger, Andreas] Univ Lubeck, Univ Hosp Schleswig Holstein, Dept Neurol, Campus Lubeck,Ratzeburger Allee 160, D-23538 Lubeck, Germany.
   [Helmchen, Christoph; Sprenger, Andreas] Univ Lubeck, Ctr Brain Behav & Metab CBBM, Ratzeburger Allee 160, Lubeck 23562, Germany.
   [Krause, Janina; Bluem, Smila-Karlotta; Sprenger, Andreas] Univ Lubeck, Inst Physiol 2, Ratzeburger Allee 160, D-23562 Lubeck, Germany.
C3 University of Lubeck; University of Kiel; Schleswig Holstein University Hospital; University of Lubeck; University of Lubeck
RP Helmchen, C (corresponding author), Univ Lubeck, Univ Hosp Schleswig Holstein, Dept Neurol, Campus Lubeck,Ratzeburger Allee 160, D-23538 Lubeck, Germany.; Helmchen, C (corresponding author), Univ Lubeck, Ctr Brain Behav & Metab CBBM, Ratzeburger Allee 160, Lubeck 23562, Germany.
EM christoph.helmchen@uni-luebeck.de
FU Deutsche Forschungsgemeinschaft [HE 2689/6-1]; German Research foundation
CR Allred AR, 2023, EXP BRAIN RES, V241, P1101, DOI 10.1007/s00221-023-06570-4
   Brainard DH, 1997, SPATIAL VISION, V10, P433, DOI 10.1163/156856897X00357
   Calzolari E, 2021, BRAIN, V144, P128, DOI 10.1093/brain/awaa386
   Cha Yoon-Hee, 2020, J VESTIB RES, V30, P285, DOI 10.3233/VES-200714
   Costa PT, 1997, J PERS ASSESS, V68, P86, DOI 10.1207/s15327752jpa6801_7
   Cousins SAO, 2014, PLOS ONE, V9, P0, DOI 10.1371/journal.pone.0103367
   De Vestel C, 2022, FRONT NEUROL, V13, P0, DOI 10.3389/fneur.2022.880714
   DIETERICH M, 1993, ANN NEUROL, V33, P292, DOI 10.1002/ana.410330311
   Faul F, 2009, BEHAV RES METHODS, V41, P1149, DOI 10.3758/BRM.41.4.1149
   Göttlich M, 2016, HUM BRAIN MAPP, V37, P1998, DOI 10.1002/hbm.23152
   Golding JF, 1998, BRAIN RES BULL, V47, P507, DOI 10.1016/S0361-9230(98)00091-4
   Golomb JD, 2009, J NEUROSCI, V29, P9072, DOI 10.1523/JNEUROSCI.1003-09.2009
   Grabherr L, 2008, EXP BRAIN RES, V186, P677, DOI 10.1007/s00221-008-1350-8
   Habs M, 2020, J NEUROL, V267, P212, DOI 10.1007/s00415-020-10150-9
   Helmchen C, 2020, HUM BRAIN MAPP, V41, P2527, DOI 10.1002/hbm.24963
   Helmchen C, 2017, FRONT NEUROL, V8, P0, DOI 10.3389/fneur.2017.00051
   Hinz A, 2014, QUAL LIFE RES, V23, P443, DOI 10.1007/s11136-013-0498-2
   Hinz A, 2011, J PSYCHOSOM RES, V71, P74, DOI 10.1016/j.jpsychores.2011.01.005
   Indovina I, 2021, J CLIN MED, V10, P0, DOI 10.3390/jcm10184274
   Kabaya K, 2022, LARYNGOSCOPE INVEST, V7, P499, DOI 10.1002/lio2.735
   Kobel MJ, 2024, OTOL NEUROTOL, V45, P75, DOI 10.1097/MAO.0000000000004053
   Lee JO, 2018, HUM BRAIN MAPP, V39, P3340, DOI 10.1002/hbm.24080
   Machner B, 2013, NERVENARZT, V84, P975, DOI 10.1007/s00115-013-3824-6
   Machner B, 2021, EUR J NEUROL, V28, P1737, DOI 10.1111/ene.14707
   Matthews J, 2020, CORTEX, V125, P161, DOI 10.1016/j.cortex.2019.12.009
   Miller L, 2018, VISION RES, V142, P58, DOI 10.1016/j.visres.2017.08.004
   Murray GE, 2023, PLOS ONE, V18, P0, DOI 10.1371/journal.pone.0291513
   Nguyen TT, 2022, FRONT NEUROL, V13, P0, DOI 10.3389/fneur.2022.955088
   Nigmatullina Y, 2015, NEUROSCIENCE, V291, P46, DOI 10.1016/j.neuroscience.2015.01.021
   Nigro Salvatore, 2019, BRAIN IMAGING BEHAV, V13, P798, DOI 10.1007/s11682-018-9900-6
   Norton S, 2013, J PSYCHOSOM RES, V74, P74, DOI 10.1016/j.jpsychores.2012.10.010
   OLDFIELD RC, 1971, NEUROPSYCHOLOGIA, V9, P97, DOI 10.1016/0028-3932(71)90067-4
   Passamonti L, 2018, J VESTIBUL RES-EQUIL, V28, P369, DOI 10.3233/VES-190653
   Pilz KS, 2017, J VISION, V17, P0, DOI 10.1167/17.1.31
   Popkirov Stoyan, 2018, PRACT NEUROL, V18, P5, DOI 10.1136/practneurol-2017-001809
   Popp P, 2018, ANN CLIN TRANSL NEUR, V5, P717, DOI 10.1002/acn3.570
   Powell G, 2020, J NEUROL, V267, P2260, DOI 10.1007/s00415-020-09817-0
   Rey MCB, 2016, FRONT NEUROL, V7, P0, DOI 10.3389/fneur.2016.00162
   Riccelli R, 2017, FRONT NEUROL, V8, P0, DOI 10.3389/fneur.2017.00529
   Schmider E, 2010, METHODOLOGY-EUR, V6, P147, DOI 10.1027/1614-2241/a000016
   Seemungal BM, 2004, J VESTIBUL RES-EQUIL, V14, P461
   Sharif M, 2023, J NEUROL SCI, V448, P0, DOI 10.1016/j.jns.2023.120617
   Song XM, 2021, MOL PSYCHIATR, V26, P6747, DOI 10.1038/s41380-021-01090-5
   Sprenger A, 2014, J NEUROL, V261, P628, DOI 10.1007/s00415-014-7276-0
   Staab JP, 2023, NEUROL CLIN, V41, P647, DOI 10.1016/j.ncl.2023.04.003
   Staab JP, 2020, SEMIN NEUROL, V40, P130, DOI 10.1055/s-0039-3402736
   Staab JP, 2017, J VESTIBUL RES-EQUIL, V27, P191, DOI 10.3233/VES-170622
   Teggi R, 2020, OTOL NEUROTOL, V41, PE70, DOI 10.1097/MAO.0000000000002446
   Trinidade A, 2023, J NEUROL NEUROSUR PS, V94, P904, DOI 10.1136/jnnp-2022-330196
   Woll J, 2019, J NEUROL, V266, P1236, DOI 10.1007/s00415-019-09255-7
   Wurthmann S, 2021, BMC NEUROL, V21, P0, DOI 10.1186/s12883-021-02417-z
   Yagi C, 2023, FRONT NEUROL, V14, P0, DOI 10.3389/fneur.2023.1215004
   Yagi C, 2019, OTOL NEUROTOL, V40, PE747, DOI 10.1097/MAO.0000000000002325
   Zachou A, 2020, J NEUROL, V267, P1846, DOI 10.1007/s00415-020-09820-5
NR 54
TC 13
Z9 13
U1 4
U2 13
PU SPRINGER HEIDELBERG
PI HEIDELBERG
PA TIERGARTENSTRASSE 17, D-69121 HEIDELBERG, GERMANY
SN 0340-5354
EI 1432-1459
J9 J NEUROL
JI J. Neurol.
PD JUN 15
PY 2024
VL 271
IS 6
BP 3227
EP 3238
DI 10.1007/s00415-024-12255-x
EA MAR 2024
PG 12
WC Clinical Neurology
SC Neurosciences & Neurology
GA SO6W1
UT WOS:001176379100002
PM 38441610
DA 2025-12-18
ER

PT J
AU Pyykkö, I
   Vinay
   Zou, J
   Vetkas, A
   Manchaiah, V
AF Pyykko, Ilmari
   Vinay
   Zou, Jing
   Vetkas, Artur
   Manchaiah, Vinaya
TI Diverse phenotype of Me<acute accent>nie`re's disease associated with family history, thyroid disorder, migraine and associated disorders
SO JOURNAL OF OTOLOGY
LA English
DT Article
DE Me<acute accent>nie`re's disease; Migraine; Thyroid; Family history; Hereditary
ID chronic subjective dizziness; menieres-disease; vestibular migraine; diagnostic-criteria; prevalence; classification; population; committee; symptoms; vertigo
AB Objective: To better understand the clinical phenotype of Me<acute accent>nie`re's disease (MD), we examined family history, thyroid disorder, migraine, and associated disorders in complaints of people living with MD. Method: We designed the study as a retrospective and examined data gathered from 912 participants with MD. Their data were originally collected by the Finnish Me<acute accent>nie`re Federation (FMF). The survey data included individual case histories for environmental factors, comorbidities, disease-specific complaints, impact-related questions, cognitive complaints, health-related quality of life (HRQoL), and sense of coherence (SOC). Results: We observed significant differences between those with and without sporadic occurrence, family history, thyroid disorder, and migraine-associated complaints. Family history explained 20% of variability in patient complaints. Patients with a family history of MD whose disease started at younger age experienced balance problems, more severe vertigo spells, more severe vestibular drop attacks (VDA), and less nausea, although they had good SOC. Thyroid disorder explained 14% of variability in patient complaints. MD patients with a thyroid disorder comorbidity suffered more often from constant dizziness, balance problems, greater impact of hearing problems, cognitive complaints, and poor HRQoL. Migraine explained 12% of variability in patients' complaints and was associated with poor SOC and cognitive balance problems. MD patients with both thyroid disorder and migraine used antidepressants more often than other groups. Logistic regression analysis showed comorbidities of ischemic brain disorder (among 7.1%), kidney insufficiency (among 1.2%), and diabetes (among 7.3%) had statistically significant but restricted association with balance and gait problems, VDA, and reduced HRQoL. Conclusions: Family history of MD and thyroid disorder or migraine comorbidities in MD influence the complaint pattern and partially explain complex symptom profiles, including symptoms of cognitive problems. Confounders play a minimal role in complaint profile and impact of MD whereas comorbidities influence the complaint structure and partly explain the complex symptom profile in MD.
C1 [Pyykko, Ilmari; Zou, Jing] Tampere Univ, Fac Med & Hlth Technol, Sch Med, Hearing & Balance Res Unit,Field Otolaryngol, Tampere, Finland.
   [Vinay] Norwegian Univ Sci & Technol, Dept Neuromed & Movement Sci, Audiol Grp, Trondheim, Norway.
   [Vinay; Manchaiah, Vinaya] Univ Colorado, Sch Med, Dept Otolaryngol Head & Neck Surg, Aurora, CO USA.
   [Zou, Jing] Second Mil Med Univ, Changhai Hosp, Ctr Otolaryngol Head & Neck Surg Chinese PLA, Dept Otolaryngol Head & Neck Surg, Shanghai, Peoples R China.
   [Vetkas, Artur] Tartu Univ Hosp, Dept Neurosurg, Neurol Clin, Tartu, Estonia.
   [Manchaiah, Vinaya] Univ Colorado Hosp, UCHealth Hearing & Balance, Aurora, CO USA.
   [Manchaiah, Vinaya] Univ Colorado, Sch Med, Virtual Hearing Lab, Collaborat Initiat, Aurora, CO USA.
   [Manchaiah, Vinaya] Univ Pretoria, Aurora, CO USA.
   [Manchaiah, Vinaya] Univ Pretoria, Dept Speech Language Pathol & Audiol, Pretoria, South Africa.
   [Manchaiah, Vinaya] Manipal Univ, Sch Allied Hlth Sci, Dept Speech & Hearing, Manipal, Karnataka, India.
C3 Tampere University; Norwegian University of Science & Technology (NTNU); University of Colorado System; University of Colorado Anschutz Medical Campus; Naval Medical University; University of Colorado System; University of Colorado Hospital; University of Colorado System; University of Colorado Anschutz Medical Campus; University of Pretoria; Manipal Academy of Higher Education (MAHE)
RP Vinay (corresponding author), Univ Colorado, Sch Med, Aurora, CO 80045 USA.
EM ilmari.pyykko@tuni.fi; Vinay.nagaraj@ntnu.no; jing.zou@tuni.fi; artur.vetkas@gmail.com; vinaya.manchaiah@cuanschutz.edu
CR ANTONOVSKY A, 1993, SOC SCI MED, V36, P725, DOI 10.1016/0277-9536(93)90033-Z
   Basura GJ, 2020, OTOLARYNG HEAD NECK, V162, P0, DOI 10.1177/0194599820909438
   Brenner M, 2004, ARCH OTOLARYNGOL, V130, P226, DOI 10.1001/archotol.130.2.226
   Chari DA, 2021, OTOL NEUROTOL, V42, P883, DOI 10.1097/MAO.0000000000003081
   Crossley J, 2020, J LARYNGOL OTOL, V134, P24, DOI 10.1017/S002221511900255X
   Dai MJ, 2014, FRONT NEUROL, V5, P0, DOI 10.3389/fneur.2014.00124
   Dieterich M, 2017, CURR OPIN NEUROL, V30, P107, DOI 10.1097/WCO.0000000000000417
   Dolan P, 1995, SOCIAL TARIFF EUROQO, V0, P0
   Fattori B, 2008, CLIN EXP IMMUNOL, V152, P28, DOI 10.1111/j.1365-2249.2008.03595.x
   Flook M, 2019, FRONT IMMUNOL, V10, P0, DOI 10.3389/fimmu.2019.01229
   Frejo L, 2017, CLIN OTOLARYNGOL, V42, P1172, DOI 10.1111/coa.12844
   Frejo Lidia, 2023, FAC REV, V12, P11, DOI 10.12703/r/12-11
   Frejo L, 2022, CLIN EXP OTORHINOLAR, V15, P49, DOI 10.21053/ceo.2021.00920
   Frejo L, 2016, FRONT NEUROL, V7, P0, DOI 10.3389/fneur.2016.00182
   Gallego-Martinez A, 2019, FRONT GENET, V10, P0, DOI 10.3389/fgene.2019.00076
   Gürkov R, 2019, EUR ARCH OTO-RHINO-L, V276, P27, DOI 10.1007/s00405-018-5157-3
   Havia M, 2005, OTOLARYNG HEAD NECK, V133, P762, DOI 10.1016/j.otohns.2005.06.015
   Hietikko E, 2014, AM J AUDIOL, V23, P232, DOI 10.1044/2014_AJA-13-0060
   Kim SY, 2020, SCI REP-UK, V10, P0, DOI 10.1038/s41598-020-75404-y
   Lempert T, 2012, J VESTIBUL RES-EQUIL, V22, P167, DOI 10.3233/VES-2012-0453
   Lin WL, 2019, MEDICINE, V98, P0, DOI 10.1097/MD.0000000000015166
   Lopez-Escamez JA, 2017, HNO, V65, P887, DOI 10.1007/s00106-017-0387-z
   Lopez-Escamez JA, 2023, OTOLARYNG HEAD NECK, V169, P1122, DOI 10.1002/ohn.386
   Lopez-Escamez JA, 2015, J VESTIBUL RES-EQUIL, V25, P1, DOI 10.3233/VES-150549
   Morrison AW, 2009, J LARYNGOL OTOL, V123, P29, DOI 10.1017/S0022215108002788
   Nachum Z, 2004, LARYNGOSCOPE, V114, P581, DOI 10.1097/00005537-200403000-00036
   Nakada T, 2014, J NEUROL, V261, P2079, DOI 10.1007/s00415-014-7458-9
   Nakashima T, 2016, NAT REV DIS PRIMERS, V2, P0, DOI 10.1038/nrdp.2016.28
   National Institute for Health and Welfare, 2000, ESTIMATED PREVALENCE OF COMMON DISORDERS IN THE GENERAL POPULATION OF FINLAND, V0, P0
   Neff BA, 2012, OTOL NEUROTOL, V33, P1235, DOI 10.1097/MAO.0b013e31825d644a
   Parra-Perez AM, 2023, JARO-J ASSOC RES OTO, V24, P269, DOI 10.1007/s10162-023-00896-0
   Phillips JS, 2018, OTOLARYNG HEAD NECK, V159, P407, DOI 10.1177/0194599818773077
   Pyykkö I, 2022, J INT ADV OTOL, V18, P24, DOI 10.5152/iao.2022.21205
   Pyykkö I, 2020, EUR ARCH OTO-RHINO-L, V277, P1907, DOI 10.1007/s00405-020-05890-3
   Pyykkö I, 2019, J INT ADV OTOL, V15, P135, DOI 10.5152/iao.2019.6094
   Pyykko I, 2015, SPRINGERPLUS, V4, P0, DOI 10.1186/s40064-015-1527-0
   Radtke A, 2002, NEUROLOGY, V59, P1700, DOI 10.1212/01.WNL.0000036903.22461.39
   Rasku Jyrki, 2015, JMIR REHABIL ASSIST TECHNOL, V2, Pe9, DOI 10.2196/rehab.4109
   Rizk HG, 2020, EAR HEARING, V41, P1020, DOI 10.1097/AUD.0000000000000825
   Sintonen H, 2001, ANN MED, V33, P328, DOI 10.3109/07853890109002086
   Staab JP, 2017, J VESTIBUL RES-EQUIL, V27, P191, DOI 10.3233/VES-170622
   Tabet Paul, 2017, J CLIN MED RES, V9, P733, DOI 10.14740/jocmr3126w
   Teggi R, 2020, ACTA OTORHINOLARYNGO, V40, P444, DOI 10.14639/0392-100X-N0776
   Tyrrell JS, 2014, EAR HEARING, V35, PE162, DOI 10.1097/AUD.0000000000000041
   Zou J, 2022, J OTOL, V17, P175, DOI 10.1016/j.joto.2022.03.001
   Zou J, 2019, J OTOL, V14, P40, DOI 10.1016/j.joto.2019.01.001
NR 46
TC 0
Z9 0
U1 0
U2 1
PU TSINGHUA UNIV PRESS
PI BEIJING
PA B605D, XUE YAN BUILDING, BEIJING, 100084, PEOPLES R CHINA
SN 1672-2930
EI 
J9 J OTOL
JI J. Otol.
PD OCT 15
PY 2024
VL 19
IS 4
BP 185
EP 192
DI 10.1016/j.joto.2024.07.005
EA DEC 2024
PG 8
WC Otorhinolaryngology
SC Otorhinolaryngology
GA P9M2Y
UT WOS:001381052600001
PM 39776549
DA 2025-12-18
ER

PT J
AU Madrigal, J
   Herrón-Arango, AF
   Bedoya, MJ
   Chen, JC
   Castillo-Bustamante, M
AF Madrigal, Jorge
   Herron-Arango, Andres Felipe
   Bedoya, Maria J.
   Chen, Jairo Cordero
   Castillo-Bustamante, Melissa
TI Persistent Challenges: A Comprehensive Review of Persistent Postural-Perceptual Dizziness, Controversies, and Clinical Complexities
SO CUREUS JOURNAL OF MEDICAL SCIENCE
LA English
DT Review
DE cognitive-behavioral therapy; vestibular rehabilitation; chronic subjective dizziness; persistent postural perceptual dizziness; vestibular disorders
AB Persistent postural-perceptual dizziness (PPPD) is a chronic and disabling disorder characterized by persistent dizziness, unsteadiness, and imbalance. It often arises without an identifiable cause and is exacerbated by upright posture, active or passive movement, and exposure to moving or complex visual stimuli. This complex pathophysiology and the psychological dimensions of its symptomatology pose a significant challenge to clinicians. PPPD presents diagnostic challenges and a lack of standardized treatment options, underscoring the need for multidisciplinary approaches encompassing pharmacotherapy, vestibular rehabilitation, and psychological interventions for effective management. Bridging the gaps in understanding PPPD requires collaborative efforts across disciplines, emphasizing integrated research approaches and patient support networks to enhance care and improve outcomes. This review explores the challenges, controversies, and clinical complexities of PPPD, highlighting the importance of a patientcentered approach.
C1 [Madrigal, Jorge; Castillo-Bustamante, Melissa] Ctr Vertigo & Mareo, Otoneurol, Mexico City, Mexico.
   [Herron-Arango, Andres Felipe; Bedoya, Maria J.] Univ Pontificia Bolivariana, Otolaryngol, Medellin, Colombia.
   [Chen, Jairo Cordero] Hosp Dr Tony Facio Castro, Otolaryngol, Caja Costarricense Seguro Social, CRI, Limon, France.
   [Castillo-Bustamante, Melissa] Univ Pontificia Bolivariana, Med, Medellin, Colombia.
C3 Universidad Pontificia Bolivariana; Universidad Pontificia Bolivariana
RP Castillo-Bustamante, M (corresponding author), Ctr Vertigo & Mareo, Otoneurol, Mexico City, Mexico.; Castillo-Bustamante, M (corresponding author), Univ Pontificia Bolivariana, Med, Medellin, Colombia.
EM melissacastillobustamante@gmail.com
CR Adams LM, 2015, CURR RHEUMATOL REV, V11, P96, DOI 10.2174/1573397111666150619095330
   Axer H, 2020, BRAIN BEHAV, V10, P0, DOI 10.1002/brb3.1864
   Britton Z, 2019, FRONT NEUROL, V10, P0, DOI 10.3389/fneur.2019.00063
   Castillo-Bustamante M, 2023, RESEARCH SQUARE., V0, P0, DOI DOI 10.21203/rs.3.rs-3064887/v1
   Castro P, 2022, BRAIN SCI, V12, P0, DOI 10.3390/brainsci12060753
   Feng S, 2023, FRONT AGING NEUROSCI, V15, P0, DOI 10.3389/fnagi.2023.1208392
   Gambacorta V, 2022, AUDIOL RES, V12, P589, DOI 10.3390/audiolres12060058
   Hashimoto K, 2022, BIOPSYCHOSOC MED, V16, P0, DOI 10.1186/s13030-022-00235-4
   Im JJ, 2021, NUCL MED MOLEC IMAG, V55, P53, DOI 10.1007/s13139-020-00675-2
   Indovina I, 2021, J CLIN MED, V10, P0, DOI 10.3390/jcm10184274
   Jiang WW, 2022, FRONT HUM NEUROSCI, V16, P0, DOI 10.3389/fnhum.2022.759103
   Knight B, 2024, STATPEARLS, V0, P0
   Lee JO, 2018, HUM BRAIN MAPP, V39, P3340, DOI 10.1002/hbm.24080
   Li KZ, 2020, NEUROIMAGE-CLIN, V26, P0, DOI 10.1016/j.nicl.2020.102216
   Madrigal J, 2023, RESEARCH SQUARE., V0, P0, DOI DOI 10.21203/rs.3.rs-2899952/v1
   Madrigal J, 2023, MOJ SURGERY, V11, P38, DOI 10.15406/mojs.2023.11.00217
   Maywald M, 2023, NEUROIMAGE-CLIN, V37, P0, DOI 10.1016/j.nicl.2023.103330
   Moaty AS, 2023, EGYPT J OTOLARYNGOL, V39, P0, DOI 10.1186/s43163-023-00497-x
   Popkirov Stoyan, 2018, PRACT NEUROL, V18, P5, DOI 10.1136/practneurol-2017-001809
   Sarna B, 2021, ANN OTO RHINOL LARYN, V130, P1326, DOI 10.1177/00034894211007233
   Senn S, 2004, BMJ-BRIT MED J, V329, P966, DOI 10.1136/bmj.329.7472.966
   Serrano Luiza Palmieri, 2023, PERM J, V27, P100, DOI 10.7812/tpp/23.022
   Sharma KG, 2020, INDIAN J OTOLARYNGOL, V72, P474, DOI 10.1007/s12070-020-01920-y
   Shi Y, 2023, BMC MED, V21, P0, DOI 10.1186/s12916-023-03076-2
   Staab JP, 2017, J VESTIBUL RES-EQUIL, V27, P191, DOI 10.3233/VES-170622
   Steensnaes MH, 2023, EUR ARCH OTO-RHINO-L, V280, P5285, DOI 10.1007/s00405-023-08040-7
   Sun L, 2020, REV NEUROSCIENCE, V31, P675, DOI 10.1515/revneuro-2019-0109
   Teh CSL, 2022, J VESTIBUL RES-EQUIL, V32, P373, DOI 10.3233/VES-210087
   Trinidade A, 2023, J NEUROL NEUROSUR PS, V94, P904, DOI 10.1136/jnnp-2022-330196
   Tripathi S, 2022, INDIAN J OTOLARYNGOL, V74, P4455, DOI 10.1007/s12070-021-02984-0
   Waterston J, 2021, FRONT NEUROL, V12, P0, DOI 10.3389/fneur.2021.795516
   Webster KE, 2023, COCHRANE DB SYST REV, V0, P0, DOI DOI 10.1002/14651858.CD015333.pub2
   Webster KE, 2023, COCHRANE DB SYST REV, V0, P0, DOI DOI 10.1002/14651858.CD015188.pub2
   Wurthmann S, 2021, BMC NEUROL, V21, P0, DOI 10.1186/s12883-021-02417-z
   Yagi C, 2024, AURIS NASUS LARYNX, V51, P588, DOI 10.1016/j.anl.2023.12.008
   Zang JL, 2024, BRAZ J OTORHINOLAR, V90, P0
NR 36
TC 8
Z9 9
U1 2
U2 6
PU SPRINGERNATURE
PI LONDON
PA CAMPUS, 4 CRINAN ST, LONDON, N1 9XW, ENGLAND
SN 
EI 2168-8184
J9 CUREUS J MED SCIENCE
JI Cureus J Med Sci
PD MAY 23
PY 2024
VL 16
IS 5
BP 
EP 
DI 10.7759/cureus.60911
PG 10
WC Medicine, General & Internal
SC General & Internal Medicine
GA WA9I1
UT WOS:001252260700017
PM 38910644
DA 2025-12-18
ER

PT J
AU Invencio-Da-Costa, LF
   Sánchez-Blanco, C
   Yanez-González, R
   Sánchez-Gómez, H
   Pena-Navarro, P
   Pacheco-López, S
   Marcos-Alonso, S
   Almeida-Ayerve, CN
   Cabrera-Pérez, L
   Díaz-Sánchez, V
AF Invencio-Da-Costa, Liliana F.
   Sanchez-Blanco, Carmen
   Yanez-Gonzalez, Raquel
   Sanchez-Gomez, Hortensia
   Pena-Navarro, Paula
   Pacheco-Lopez, Sofia
   Marcos-Alonso, Susana
   Almeida-Ayerve, Cristina Nicole
   Cabrera-Perez, Luis
   Diaz-Sanchez, Victoria
TI Orthostatic dizziness and vertigo, functional and motion sickness
SO REVISTA ORL
LA English
DT Article
DE Dizziness; orthostatic vertigo; functional vertigo; motion sickness; pediatric
ID postural-perceptual dizziness; criteria consensus document; diagnostic-criteria; international classification; committee; stimulation; prevention
AB Introduction: dizziness in children hasn't received enough attention in the medical literature, despite having a high prevalence. There are very frequent but less studied pathologies such as orthostatic vertigo, functional vertigo and motion sickness. This article aims was to present a revision, of the pathologies previously described. Materials and Methods: a narrative review was made, selecting articles between 2000 and 2023 in Pubmed, Scielo and Cochrane. Results: orthostatic dizziness appears with the incorporation, from lying to sitting, or from sitting to standing. Functional dizziness, currently known as persistent postural perceptual dizziness, is a chronic and functional disorder, in which, patients experience symptoms of dizziness, and is exacerbated by standing, with movement and/or with the exposure to complex visual stimuli. Motion sickness is a normal physiological response to an unusual perception of movement; either during a real movement or in its absence; when the symptomatology is significant it's called disorder. All the pathologies studied present established criteria by the B & aacute;r & aacute;ny Society. The treatment is based on the profile of each patient. Conclusions: the causes of dizziness and instability in the pediatric population are diverse. It is important to know the most appropriate diagnostic criteria and treatments to improve the quality of life of our patients.
C1 [Invencio-Da-Costa, Liliana F.; Sanchez-Blanco, Carmen; Yanez-Gonzalez, Raquel] Hosp Comarcal Medina Campo, Serv ORL, Medina Del Campo, Valladolid, Spain.
   [Sanchez-Gomez, Hortensia; Marcos-Alonso, Susana; Almeida-Ayerve, Cristina Nicole; Cabrera-Perez, Luis; Diaz-Sanchez, Victoria] Complejo Asistencial Univ Salamanca, Serv ORL, Salamanca, Spain.
   [Pena-Navarro, Paula] Hosp Virgen Concha Zamora, Serv ORL, Zamora, Spain.
   [Pacheco-Lopez, Sofia] Hosp Virgen Nieves Granada, Serv ORL, Granada, Spain.
C3 Hospital Universitario Virgen de las Nieves
RP Invencio-Da-Costa, LF (corresponding author), Hosp Comarcal Medina Campo, Serv ORL, Medina Del Campo, Valladolid, Spain.
EM liliana.invencio@gmail.com
CR Association A.P Association., 2013, DSM 5, V0, P0, DOI DOI 10.1176/APPI.BOOKS.9780890425596
   Bisdorff A, 2009, J VESTIBUL RES-EQUIL, V19, P1, DOI 10.3233/VES-2009-0343
   Bisdorff AR, 2015, NEUROL CLIN, V33, P541, DOI 10.1016/j.ncl.2015.04.010
   Brainard A, 2014, AM FAM PHYSICIAN, V90, P41
   Brandt T, 2013, VERTIGO AND DIZZINESS, V0, P0, DOI DOI 10.1007/978-0-85729-591-0
   Cha YH, 2021, J VESTIBUL RES-EQUIL, V31, P327, DOI 10.3233/VES-200005
   Cha YH, 2016, OTOL NEUROTOL, V37, P805, DOI 10.1097/MAO.0000000000001045
   Chu H, 2012, J ALTERN COMPLEM MED, V18, P494, DOI 10.1089/acm.2011.0366
   Dieterich M, 2017, CURR OPIN NEUROL, V30, P107, DOI 10.1097/WCO.0000000000000417
   Freeman R, 2011, CLIN AUTON RES, V21, P69, DOI 10.1007/s10286-011-0119-5
   Gerschlager Willi, 2011, HANDB CLIN NEUROL, V100, P457, DOI 10.1016/B978-0-444-52014-2.00035-5
   Hyung Lee, 2020, ANNALS OF CLINICAL NEUROPHYSIOLOGY, V22, P75, DOI 10.14253/acn.2020.22.2.75
   Kelly EA, 2021, OTOLARYNG CLIN N AM, V54, P973, DOI 10.1016/j.otc.2021.06.002
   Keshavarz B, 2022, CURR OPIN NEUROL, V35, P107, DOI 10.1097/WCO.0000000000001018
   Kim HA, 2019, J VESTIBUL RES-EQUIL, V29, P45, DOI 10.3233/VES-190655
   Knight B, 2023, PERSISTENT POSTURAL-PERCEPTUAL DIZZINESS. STATPEARLS, V0, P0
   Koch A, 2018, DTSCH ARZTEBL INT, V115, P687, DOI 10.3238/arztebl.2018.0687
   Lanier JB, 2011, AM FAM PHYSICIAN, V84, P527
   Lee A, 2009, COCHRANE DB SYST REV, V0, P0, DOI DOI 10.1002/14651858.CD003281.pub3
   Leung Alexander Kc, 2019, DRUGS CONTEXT, V8, P0, DOI 10.7573/dic.2019-9-4
   Lipson S, 2020, EUR J PAEDIATR NEURO, V28, P176, DOI 10.1016/j.ejpn.2020.06.010
   Marambio G Juan, 2019, REV. OTORRINOLARINGOL. CIR. CABEZA CUELLO, V79, P323, DOI 10.4067/s0718-48162019000300323
   Nada EH, 2019, ANN OTO RHINOL LARYN, V128, P323, DOI 10.1177/0003489418823017
   Novak P, 2011, NEUROLOGY, V76, P2010, DOI 10.1212/WNL.0b013e31821e5563
   Paillard AC, 2013, J VESTIBUL RES-EQUIL, V23, P203, DOI 10.3233/VES-130501
   Pappas DG Jr, 2003, LARYNGOSCOPE, V113, P1658, DOI 10.1097/00005537-200310000-00005
   Pilcher TA, 2014, PEDIATR CLIN N AM, V61, P29, DOI 10.1016/j.pcl.2013.09.009
   Popkirov S, 2018, CURR TREAT OPTION NE, V20, P0, DOI 10.1007/s11940-018-0535-0
   Popkirov Stoyan, 2018, PRACT NEUROL, V18, P5, DOI 10.1136/practneurol-2017-001809
   Rossi M, 2023, P.P.P.D. EN ORL GUIDE, V0, P0
   Schmäl F, 2013, PHARMACOLOGY, V91, P229, DOI 10.1159/000350185
   Shupak A, 2006, AVIAT SPACE ENVIR MD, V77, P1213
   Staab JP, 2007, ARCH OTOLARYNGOL, V133, P170, DOI 10.1001/archotol.133.2.170
   Staab JP, 2017, J VESTIBUL RES-EQUIL, V27, P191, DOI 10.3233/VES-170622
   Staab JP, 2003, LARYNGOSCOPE, V113, P1714, DOI 10.1097/00005537-200310000-00010
   Steensnaes MH, 2023, EUR ARCH OTO-RHINO-L, V280, P5285, DOI 10.1007/s00405-023-08040-7
   Stewart JM, 2013, PEDIATRICS, V131, P968, DOI 10.1542/peds.2012-2610
   Strupp M, 2017, J VESTIBUL RES-EQUIL, V27, P177, DOI 10.3233/VES-170619
   Wang A, 2021, OTOL NEUROTOL, V42, PE1093, DOI 10.1097/MAO.0000000000003212
   Wang A, 2021, LARYNGOSCOPE, V131, PE1308, DOI 10.1002/lary.29024
   Zhang JF, 2023, FRONT NEUROL, V14, P0, DOI 10.3389/fneur.2023.1125488
NR 41
TC 0
Z9 0
U1 0
U2 0
PU EDICIONES UNIV SALAMANCA
PI SALAMANCA
PA Plaza de San Benito, 2, SALAMANCA, SPAIN
SN 
EI 2444-7986
J9 REV ORL
JI REV. ORL
PD JUN 15
PY 2024
VL 15
IS 3
BP 
EP 
DI 10.14201/orl.31540
PG 15
WC Otorhinolaryngology
SC Otorhinolaryngology
GA N7P3U
UT WOS:001366207800001
DA 2025-12-18
ER

PT J
AU Murofushi, T
   Goto, F
   Ushio, M
AF Murofushi, Toshihisa
   Goto, Fumiyuki
   Ushio, Munetaka
TI Habituation disorders in auditory middle latency response of persistent postural-perceptual dizziness patients
SO FRONTIERS IN NEUROLOGY
LA English
DT Article
DE PPPD; vestibular migraine; habituation; potentiation; sensory gating; sensory processing disorder
ID evoked-potentials; diagnostic-criteria
AB Objectives To study habituation disorders in auditory middle latency response (AMLR) to repetitive stimuli of persistent postural-perceptual dizziness (PPPD) patients.Subjects Twenty-eight PPPD (10 men and 18 women, mean 59.5 years of age, 26-81 years of age) were enrolled. For comparison, data of 13 definite vestibular migraine (VM) patients (3 men, 10 women, mean age 45.5), 13 definite unilateral Meniere's disease (MD) patients (2 men, 11 women, mean age 50.6), and 8 healthy control (HC) subjects (2 men, 6 women, mean age 37.1) in the previous study were utilized.Methods The electrodes were placed on the vertex and the spinal process of the fifth cervical vertebra. Clicks (0.1 msec, 70 dB nHL) were binaurally presented and averaged (800 times). Averaged responses were divided into 4 sets (S1 to S4) according to the temporal order. As peaks, Na, and Pa were identified, and relative Na-Pa amplitudes in S2-S4 to S1 were analyzed.Results The mean relative amplitude of PPPD patients showed lack of habituation (potentiation) as shown in VM patients, although the extent of potentiation was weaker than VM. Comparison of relative S4 amplitudes showed significant differences among the 4 groups (p = 0.0013 one-way ANOVA), Multiple comparison revealed significant differences between PPPD and MD (p = 0.0337 Dunnet's test).Conclusion PPPD patients showed lack of habituation (potentiation) of Na-Pa amplitude in AMLR to repetitive stimuli. Lack of habituation (potentiation) might be associated with sensory processing disorders in PPPD.
C1 [Murofushi, Toshihisa] Teikyo Univ, Mizonokuchi Hosp, Dept Otolaryngol, Sch Med, Kawasaki, Japan.
   [Goto, Fumiyuki] Tokai Univ, Sch Med, Dept Otolaryngol Head & Neck Surg, Isehara, Japan.
   [Ushio, Munetaka] Toho Univ, Sakura Hosp, Med Ctr, Dept Otolaryngol, Sakura, Japan.
C3 Teikyo University; Tokai University; Toho University
RP Murofushi, T (corresponding author), Teikyo Univ, Mizonokuchi Hosp, Dept Otolaryngol, Sch Med, Kawasaki, Japan.
EM murofushi39@ymail.ne.jp
FU Japan Society for the Promotion of Science10.13039/501100001691
CR Afra J, 1998, BRAIN, V121, P233, DOI 10.1093/brain/121.2.233
   Ambrosini A, 2003, BRAIN, V126, P2009, DOI 10.1093/brain/awg206
   Ambrosini A, 2001, NEUROSCI LETT, V306, P132, DOI 10.1016/S0304-3940(01)01871-7
   Dissanayake DWN, 2013, NEUROPHARMACOLOGY, V67, P66, DOI 10.1016/j.neuropharm.2012.10.011
   Hornung JP, 2003, J CHEM NEUROANAT, V26, P331, DOI 10.1016/j.jchemneu.2003.10.002
   Indovina I, 2021, J CLIN MED, V10, P0, DOI 10.3390/jcm10184274
   JACOBSON GP, 1990, ARCH OTOLARYNGOL, V116, P424
   Kraus N, 1992, THE MAMMALIAN AUDITORY PATHWAY: NEUROPHYSIOLOGY, V0, P335
   MCGEE T, 1991, BRAIN RES, V544, P211, DOI 10.1016/0006-8993(91)90056-2
   MCGEE T, 1992, HEARING RES, V61, P147, DOI 10.1016/0378-5955(92)90045-O
   Murofushi T, 2022, FRONT NEUROL, V13, P0, DOI 10.3389/fneur.2022.872892
   Murofushi T, 2020, FRONT NEUROL, V11, P0, DOI 10.3389/fneur.2020.00024
   Murofushi T, 2016, ACTA OTO-LARYNGOL CA, V1, P71, DOI 10.1080/23772484.2016.1235466
   Murofushi T, 2016, AURIS NASUS LARYNX, V43, P367, DOI 10.1016/j.anl.2015.12.006
   PICTON TW, 1974, ELECTROEN CLIN NEURO, V36, P179, DOI 10.1016/0013-4694(74)90155-2
   Popkirov S, 2018, CURR TREAT OPTION NE, V20, P0, DOI 10.1007/s11940-018-0535-0
   Staab JP, 2017, J VESTIBUL RES-EQUIL, V27, P191, DOI 10.3233/VES-170622
   Suh MW, 2021, J AUDIOL OTOL, V25, P61, DOI 10.7874/jao.2020.00661
   Waterston J, 2021, FRONT NEUROL, V12, P0, DOI 10.3389/fneur.2021.795516
   Yagi C, 2019, OTOL NEUROTOL, V40, PE747, DOI 10.1097/MAO.0000000000002325
NR 20
TC 2
Z9 2
U1 0
U2 1
PU FRONTIERS MEDIA SA
PI LAUSANNE
PA AVENUE DU TRIBUNAL FEDERAL 34, LAUSANNE, CH-1015, SWITZERLAND
SN 1664-2295
EI 
J9 FRONT NEUROL
JI Front. Neurol.
PD MAR 6
PY 2024
VL 15
IS 
BP 
EP 
DI 10.3389/fneur.2024.1366420
PG 5
WC Clinical Neurology; Neurosciences
SC Neurosciences & Neurology
GA LN5C2
UT WOS:001187485600001
PM 38510380
DA 2025-12-18
ER

PT J
AU Sepehry, AA
   Schultz, IZ
   Mallinson, AI
   Longridge, N
AF Sepehry, A. A.
   Schultz, I. Z.
   Mallinson, A. I.
   Longridge, N.
TI Chronic Vestibular System Dysfunction After mTBI: Neuropsychology, Neuropsychiatry, Neuroscience and Treatment
SO PSYCHOLOGICAL INJURY & LAW
LA English
DT Review
DE Forensic; Mild traumatic brain injury; Neuropsychology; Otorhinolaryngology; Vestibular dysfunction
ID traumatic brain-injury; computerized dynamic posturography; post-concussion symptoms; posttraumatic-stress; patient complaints; cognitive function; blast exposure; head-injury; dizziness; disorders
AB Mild traumatic brain injury (mTBI) and concussion substantially burden patients, care providers, and society. The Centers for Disease Control and Prevention (CDC) (Centers for Disease Control and Prevention & National Center for Injury Prevention and Control, 2010) stated that concussion and brain injury symptoms could persist for days, weeks, or longer, and that recovery can be slower for old individuals, young children, teens, and those with a prior traumatic brain injury (TBI) history. Evidence shows that individuals with mTBI can have delayed recovery with limited community integration and substantial long-term disability. Also, considerable evidence from multiple sources underscore the association between mTBI and the increased rate of suicide, suicide attempt, and suicide ideation. Yet, according to the New York Academy of Science, there is limited concordance between neurobiological explanations for concussion and neuropsychological functions. Current medical research is equivocal on the prognosis rate of recovery and duration of mTBI, particularly after many months. While some experts suggest that those not showing signs of improvement are a distinct group of patients that have "intentional" TBI symptoms (e.g., for litigation and disability entitlement purposes), many individuals genuinely suffer from sensory dysfunctions months post-TBI. Using an evidence-based approach, we review the relevant literature on the chronic somatosensory dysfunctions emanating from mTBI/concussion, including vestibular dysfunction, and start by presenting a clinical case. It is believed that vestibular dysfunctions (e.g., ataxia, benign paroxysmal positional vertigo (BPPV), and persistent postural-perceptual dizziness (PPPD), just to name a few), whether due to a central or peripheral lesion and with impact on return to work or to sport that affects roughly half of acute TBI patients, tend to be cryptogenic in nature in chronic TBI cases. In forensic detailed evaluations, it is often challenging to separate the cognitive impact of mTBI from the vestibular issues alone. Furthermore, assessment of vestibular dysfunction (e.g., dizziness, vertigo, nystagmus, imbalance, and persistent nausea), diagnostic criteria, neurocognitive consequences, psychiatric comorbidities with psychological impacts, and treatment approaches (e.g., pharmacotherapy and rehabilitation), with emphasis on implications for neuropsychological assessment practice, and future research guideline are discussed. Also reviewed is the nosology of vestibular dysfunction and mTBI.
C1 [Sepehry, A. A.; Schultz, I. Z.] Cortex Ctr Adv Assessment, Vancouver, BC, Canada.
   [Sepehry, A. A.] Adler Univ, Clin Psychol Programs, Vancouver Campus,520 Seymour St, Vancouver, BC V6B 3J5, Canada.
   [Mallinson, A. I.; Longridge, N.] Univ British Columbia, Dept Surg, Vancouver, BC, Canada.
   [Longridge, N.] Vancouver Gen Hosp, Vancouver, BC, Canada.
C3 University of British Columbia; University of British Columbia
RP Sepehry, AA (corresponding author), Cortex Ctr Adv Assessment, Vancouver, BC, Canada.; Sepehry, AA (corresponding author), Adler Univ, Clin Psychol Programs, Vancouver Campus,520 Seymour St, Vancouver, BC V6B 3J5, Canada.
EM sepehryaa@gmail.com
CR Akin FW, 2017, BRAIN INJURY, V31, P1188, DOI 10.1080/02699052.2017.1288928
   Akin FW, 2011, OTOLARYNG CLIN N AM, V44, P323, DOI 10.1016/j.otc.2011.01.005
   Alghwiri A, 2020, GUCCIONES GERIATRIC PHYSICAL THERAPY, V4th, P220, DOI 10.1016/B978-0-323-60912-8-00010-5
   Alkathiry AA, 2019, NEUROSENSORY DISORDERS IN MILD TRAUMATIC BRAIN INJURY, V0, PP133, DOI 10.1016/B978-0-12-812344-7.00010-8
   American Optometric Association, 2020, NYSTAGMUS, V0, P0
   Andersen KAA, 2021, ACTA PSYCHIAT SCAND, V143, P101, DOI 10.1111/acps.13249
   Angelaki DE, 2009, NEURON, V64, P448, DOI 10.1016/j.neuron.2009.11.010
   [Anonymous], 2010, FACTS CONCUSSION BRA, V0, P0
   Banerjeel N, 2019, NEUROSENSORY DISORDERS IN MILD TRAUMATIC BRAIN INJURY, V0, PP183, DOI 10.1016/B978-0-12-812344-7.00013-3
   Barabasz-Gembczyk A, 2020, PSYCHIATR POL, V54, P381, DOI 10.12740/PP/103364
   Barbeau EJ, 2010, ENCYCLOPEDIA OF BEHAVIORAL NEUROSCIENCE, VOL 1: A-G, P405
   Barnett BP, 2015, CURR TREAT OPTION NE, V17, P0, DOI 10.1007/s11940-014-0329-y
   Beh SC, 2021, OTOLARYNG CLIN N AM, V54, P989, DOI 10.1016/j.otc.2021.05.016
   Bergeron Mathieu, 2015, ADV MED, V2015, P916735, DOI 10.1155/2015/916735
   Berkowitz A, 2017, LANGE CLIN NEUROLOGY, V0, P0
   Best C, 2009, NEUROSCIENCE, V164, P1579, DOI 10.1016/j.neuroscience.2009.09.034
   Bigelow RT, 2015, J VESTIBUL RES-EQUIL, V25, P73, DOI 10.3233/VES-150544
   Bigler ED, 2008, J INT NEUROPSYCH SOC, V14, P1, DOI 10.1017/S135561770808017X
   Bisdorff A, 2009, J VESTIBUL RES-EQUIL, V19, P1, DOI 10.3233/VES-2009-0343
   Blumenfeld H, 2018, NEUROANATOMY THROUGH CLINICAL CASES, V2nd, P0
   Boone KB, 2021, ASSESSMENT OF FEIGNED COGNITIVE IMPAIRMENT: A NEUROPSYCHOLOGICAL PERSPECTIVE, V2nd, P0
   Brandt T, 1999, ANN NY ACAD SCI, V871, P293, DOI 10.1111/j.1749-6632.1999.tb09193.x
   Brandt T, 2003, NEUROLOGICAL DISORDE, V0, PP139, DOI 10.1038/nrneurol.2017.58
   Brandt T, 2017, NAT REV NEUROL, V13, P352, DOI 10.1038/nrneurol.2017.58
   Brazis PW, 2017, LOCALIZATION IN CLINICAL NEUROLOGY, V0, P0
   BRONSTEIN AM, 1995, J NEUROL NEUROSUR PS, V59, P472, DOI 10.1136/jnnp.59.5.472
   BRONSTEIN AM, 1995, ACTA OTO-LARYNGOL, V0, P45
   Capizzi A, 2020, MED CLIN N AM, V104, P213, DOI 10.1016/j.mcna.2019.11.001
   Chabbert C, 2016, HAND CLINIC, V137, P207, DOI 10.1016/B978-0-444-63437-5.00014-5
   Chamelian L, 2004, BRAIN, V127, P2621, DOI 10.1093/brain/awh296
   Chamelian L, 2004, ARCH PHYS MED REHAB, V85, P1662, DOI 10.1016/j.apmr.2004.02.012
   Chen G, 2019, ACTA OTO-LARYNGOL, V139, P18, DOI 10.1080/00016489.2018.1562214
   Choi SY, 2018, NEUROLOGY, V91, PE1053, DOI 10.1212/WNL.0000000000006167
   Chu SY, 2017, BRAIN INJURY, V31, P1674, DOI 10.1080/02699052.2017.1332783
   Chung J, 2017, ANATOMY VERTIGO, V0, P0
   Cousins SAO, 2014, PLOS ONE, V9, P0, DOI 10.1371/journal.pone.0103367
   Cullen KE, 2016, HAND CLINIC, V137, P17, DOI 10.1016/B978-0-444-63437-5.00002-9
   Cullen KE, 2019, NAT REV NEUROSCI, V20, P346, DOI 10.1038/s41583-019-0153-1
   de Clercq H, 2017, SAMJ S AFR MED J, V107, P957, DOI 10.7196/SAMJ.2017.v107i11.12472
   Deroualle D, 2014, FRONT INTEGR NEUROSC, V8, P0, DOI 10.3389/fnint.2014.00016
   Dieterich M, 2018, CURR OPIN NEUROL, V31, P96, DOI 10.1097/WCO.0000000000000516
   DIX MR, 1952, P ROY SOC MED, V45, P341, DOI 10.1177/003591575204500604
   Dougherty JM, 2022, VESTIBULAR DYSFUNCTION., V0, P0
   Dunlap PM, 2019, CURR OPIN NEUROL, V32, P137, DOI 10.1097/WCO.0000000000000632
   Dwyer B, 2018, HAND CLINIC, V158, P163, DOI 10.1016/B978-0-444-63954-7.00017-3
   Eggers SDZ, 2019, J VESTIBUL RES-EQUIL, V29, P57, DOI 10.3233/VES-190658
   Ernst A, 2005, OTOLARYNG HEAD NECK, V132, P554, DOI 10.1016/j.otohns.2004.09.034
   Felipe FA, 2020, PHYSIOTHERAPY, V106, P194, DOI 10.1016/j.physio.2019.05.005
   Fife Terry D, 2021, CONTINUUM (MINNEAP MINN), V27, P306, DOI 10.1212/con.0000000000000938
   Fife TD, 2015, ANN NY ACAD SCI, V1343, P97, DOI 10.1111/nyas.12678
   Galeno E, 2023, HEALTHCARE-BASEL, V11, P0, DOI 10.3390/healthcare11010090
   Gard A, 2022, J NEUROTRAUM, V39, P829, DOI 10.1089/neu.2021.0447
   Garzorz IT, 2019, PROG BRAIN RES, V248, P277, DOI 10.1016/bs.pbr.2019.03.018
   Gattu R, 2016, BRAIN INJURY, V30, P1501, DOI 10.1080/02699052.2016.1219056
   Geurts ACH, 1999, ARCH PHYS MED REHAB, V80, P144, DOI 10.1016/S0003-9993(99)90111-9
   Gil C, 2021, NEUROCHIRURGIE, V67, P238, DOI 10.1016/j.neuchi.2021.01.016
   Giromini L, 2022, PSYCHOL INJ LAW, V15, P1, DOI 10.1007/s12207-022-09444-2
   Gobert D, 2018, LIFESPAN NEUROREHABI, V0, P918
   Goldberg SB, 2020, PSYCHIAT RES, V284, P0, DOI 10.1016/j.psychres.2020.112749
   Grafman J, 2000, J COMMUN DISORD, V33, P345, DOI 10.1016/S0021-9924(00)00030-7
   Groen JJ, 1960, ACTA OTO-LARYNGOL, V0, P0, DOI DOI 10.3109/00016486109121806
   Hampel H, 2023, TRENDS NEUROSCI, V46, P176, DOI 10.1016/j.tins.2022.12.004
   Han BI, 2011, J CLIN NEUROL, V7, P184, DOI 10.3988/jcn.2011.7.4.184
   Hauser SL, 2010, HARRISONS NEUROLOGY, V0, P0
   HELD R, 1961, J NERV MENT DIS, V132, P26
   Herdman D, 2022, J NEUROL, V269, P4753, DOI 10.1007/s00415-022-11107-w
   Herdman D, 2020, J PSYCHOSOM RES, V132, P0, DOI 10.1016/j.jpsychores.2020.109969
   Hitier M, 2014, FRONT INTEGR NEUROSC, V8, P0, DOI 10.3389/fnint.2014.00059
   Hoffer ME, 2004, OTOL NEUROTOL, V25, P135, DOI 10.1097/00129492-200403000-00009
   Ibitoye RT, 2022, NEUROIMAGE-CLIN, V35, P0, DOI 10.1016/j.nicl.2022.103098
   Iwasaki S, 2015, AGING DIS, V6, P38, DOI 10.14336/AD.2014.0128
   JACOBSON GP, 1990, ARCH OTOLARYNGOL, V116, P424
   Jahn K, 2018, J NEUROL, V265, P70, DOI 10.1007/s00415-018-8882-z
   Kamal N, 2017, EGYPT J OTOLARYNGOL, V33, P645, DOI 10.4103/ejo.ejo_69_17
   Kashluba S, 2004, ARCH CLIN NEUROPSYCH, V19, P805, DOI 10.1016/j.acn.2003.09.005
   Kates Malcolm M, 2021, JAMA, V325, P798, DOI 10.1001/jama.2020.3911
   Kaufman KR, 2006, MED ENG PHYS, V28, P234, DOI 10.1016/j.medengphy.2005.05.005
   Kelm Z, 2018, J AM OSTEOPATH ASSOC, V118, PE22, DOI 10.7556/jaoa.2018.066
   Kheradmand A, 2016, HAND CLINIC, V137, P103, DOI 10.1016/B978-0-444-63437-5.00008-X
   Kiernan JA, 1998, BARRS HUMAN NERVOUS, V0, P396
   Kingma H, 2016, HAND CLINIC, V137, P1, DOI 10.1016/B978-0-444-63437-5.00001-7
   Kleffelgaard I, 2017, BRAIN INJURY, V31, P1436, DOI 10.1080/02699052.2017.1377348
   Kleffelgaard I, 2016, PHYS THER, V96, P839, DOI 10.2522/ptj.20150095
   Kleffelgaard I, 2012, DISABIL REHABIL, V34, P788, DOI 10.3109/09638288.2011.619624
   Knight B, 2023, PERSISTENT POSTURAL-PERCEPTUAL DIZZINESS. STATPEARLS, V0, P0
   Kolev OI, 2016, FUNCT NEUROL, V31, P75
   Konrad HR, 1990, CLIN METHODS HIST PH, V0, P604
   Lacour M, 2006, CURR MED RES OPIN, V22, P1651, DOI 10.1185/030079906X115694
   Lalwani AK, 2020, CURRENT DIAGNOSIS TR, V0, P904
   Lange B, 2011, IEEE ENG MED BIO, V0, PP1831, DOI 10.1109/IEMBS.2011.6090521
   Lee AG, 2006, CURR NEUROL NEUROSCI, V6, P414, DOI 10.1007/s11910-996-0022-y
   LeMarshall SJ, 2023, J NEUROENG REHABIL, V20, P0, DOI 10.1186/s12984-023-01145-4
   Lewis RF, 2006, NEW ENGL J MED, V355, PE26, DOI 10.1056/NEJMicm031134
   LIPP M, 1994, J OTOLARYNGOL, V23, P177
   Littlefield PD, 2016, J NEUROTRAUM, V33, P71, DOI 10.1089/neu.2014.3824
   Longridge NS, 2018, J LARYNGOL OTOL, V132, P906, DOI 10.1017/S002221511800172X
   Longridge NS, 2010, OTOL NEUROTOL, V31, P803, DOI 10.1097/MAO.0b013e3181e3deb2
   Longridge NS, 2005, OTOL NEUROTOL, V26, P691, DOI 10.1097/01.mao.0000169637.71064.c6
   Lumba-Brown A, 2020, NEUROSURGERY, V86, P2, DOI 10.1093/neuros/nyz332
   Maas AIR, 2022, LANCET NEUROL, V21, P1004, DOI 10.1016/S1474-4422(22)00309-X
   Magnusson M, 2016, HAND CLINIC, V137, P365, DOI 10.1016/B978-0-444-63437-5.00026-1
   Mallinson AI, 2018, J LARYNGOL OTOL, V132, P896, DOI 10.1017/S0022215118001706
   Mallinson AI, 2005, OTOL NEUROTOL, V26, P686, DOI 10.1097/01.mao.0000169639.48193.fb
   Mallinson AI, 1998, AM J OTOL, V19, P814
   Mallinson AI, 2011, PH.D. THESIS, V0, P0
   Mallinson AI, 2019, GAIT POSTURE, V67, P248, DOI 10.1016/j.gaitpost.2018.10.019
   Management of Concussion/mTBI Working Group, 2009, J REHABIL RES DEV, V46, P0
   Mantokoudis G, 2023, FRONT NEUROL, V14, P0, DOI 10.3389/fneur.2023.1254105
   Marcus HJ, 2019, J NEUROL, V266, P2430, DOI 10.1007/s00415-019-09403-z
   Mazza M, 2009, DIZZINESS VERTIGO DI, V0, P0
   McConville KMV, 2012, VIRTUAL REAL-LONDON, V16, P315, DOI 10.1007/s10055-012-0212-7
   Meldrum D, 2019, J NEUROL, V266, P11, DOI 10.1007/s00415-019-09459-x
   Menant JC, 2018, PLOS MED, V15, P0, DOI 10.1371/journal.pmed.1002620
   Menshikova GY, 2015, PERCEPTION, V44, P1103, DOI 10.1177/0301006615594916
   Merten T, 2007, NERVENARZT, V78, P511, DOI 10.1007/s00115-006-2101-3
   Merten T, 2022, PSYCHOL INJ LAW, V15, P94, DOI 10.1007/s12207-021-09434-w
   Mesfin FB, 2023, DIFFUSE AXONAL INJURY. STATPEARLS INTERNET, V0, P0
   Mrazek MD, 2016, FRONT HUM NEUROSCI, V10, P0, DOI 10.3389/fnhum.2016.00117
   Mucha A, 2018, HAND CLINIC, V158, P135, DOI 10.1016/B978-0-444-63954-7.00014-8
   Murray DA, 2017, BRIT J SPORT MED, V51, P442, DOI 10.1136/bjsports-2016-096081
   Murray K, 2019, ACQUIRED BRAIN INJURY: AN INTEGRATIVE NEURO-REHABILITATION APPROACH, V0, PP163, DOI 10.1007/978-3-030-16613-78
   Muttoni S, 2019, J AFFECT DISORDERS, V258, P11, DOI 10.1016/j.jad.2019.07.076
   Napoleone D, 2019, ACQUIRED BRAIN INJUR, V0, PP135, DOI 10.1007/978-3-030-16613-7_7
   Neely D E, 1999, CURR OPIN OPHTHALMOL, V10, P320, DOI 10.1097/00055735-199910000-00007
   Nuti D, 2016, HAND CLINIC, V137, P241, DOI 10.1016/B978-0-444-63437-5.00018-2
   Palla A, 2014, FRONT INTEGR NEUROSC, V8, P0, DOI 10.3389/fnint.2014.00040
   Paniak C, 2002, ARCH CLIN NEUROPSYCH, V17, P319, DOI 10.1016/S0887-6177(01)00115-9
   Paxman Eric, 2018, BMJ CASE REP, V2018, P0, DOI 10.1136/bcr-2018-226698
   Pick S, 2019, J NEUROL NEUROSUR PS, V90, P704, DOI 10.1136/jnnp-2018-319201
   Pollock N, 2009, OCCUP THER NOW, V0, PP6, DOI 10.5014/ajot.36.6.399
   Radziej K, 2018, J NERV MENT DIS, V206, P277, DOI 10.1097/NMD.0000000000000791
   REASON JT, 1978, J ROY SOC MED, V71, P819, DOI 10.1177/014107687807101109
   Reiff CM, 2020, AM J PSYCHIAT, V177, P391, DOI 10.1176/appi.ajp.2019.19010035
   Reilly BM, 1990, CLIN METHODS HIST PH, V0, P949
   Rogge AK, 2018, NEUROIMAGE, V179, P471, DOI 10.1016/j.neuroimage.2018.06.065
   Roh KJ, 2018, J AUDIOL OTOL, V22, P6, DOI 10.7874/jao.2017.00290
   Rucker Janet C, 2019, CONTINUUM (MINNEAP MINN), V25, P1376, DOI 10.1212/con.0000000000000772
   Ruiz T, 2019, FRONT NEUROL, V10, P0, DOI 10.3389/fneur.2019.00767
   Sadock B, 2017, KAPLAN AND SADOCKS CONCISE TEXTBOOK OF CLINICAL PSYCHIATRY HAGERSTOWN, V0, P0
   Schmid DA, 2018, J PSYCHOSOM RES, V105, P21, DOI 10.1016/j.jpsychores.2017.11.020
   Schroeder R W, 2022, VALIDITY ASSESSMENT IN CLINICAL NEUROPSYCHOLOGICAL PRACTICE: EVALUATING AND MANAGING NONCREDIBLE PERFORMANCE, V0, P3
   Schultz IZ, 2018, PSYCHOL INJ LAW, V11, P120, DOI 10.1007/s12207-018-9321-2
   Schultz IZ, 2018, PSYCHOL INJ LAW, V11, P108, DOI 10.1007/s12207-018-9324-z
   Schultz IZ, 2018, PSYCHOL INJ LAW, V11, P139, DOI 10.1007/s12207-018-9322-1
   Schultz IZ, 2018, PSYCHOL INJ LAW, V11, P129, DOI 10.1007/s12207-018-9318-x
   Sekhon RK, 2023, NYSTAGMUS TYPES STAT, V0, P0
   Sepehry AA, 2016, JNCI-J NATL CANCER I, V108, P0, DOI 10.1093/jnci/djw048
   Silverberg ND, 2023, ARCH PHYS MED REHAB, V104, P1343, DOI 10.1016/j.apmr.2023.03.036
   Skóra W, 2018, ANN AGR ENV MED, V25, P665, DOI 10.26444/aaem/81138
   Slade M, 2019, NEUROSENSORY DISORDERS IN MILD TRAUMATIC BRAIN INJURY, V0, PP49, DOI 10.1016/B978-0-12-812344-7.00004-2
   Smith PF, 2019, J NEUROPHYSIOL, V121, P2379, DOI 10.1152/jn.00074.2019
   Smith PF, 2013, FRONT INTEGR NEUROSC, V7, P0, DOI 10.3389/fnint.2013.00084
   Smith PF, 2013, FRONT HUM NEUROSCI, V7, P0, DOI 10.3389/fnhum.2013.00678
   Smith PF, 2005, J VESTIBUL RES-EQUIL, V15, P1
   Smith RM, 2023, BMJ OPEN, V13, P0, DOI 10.1136/bmjopen-2022-067967
   Spielberg JM, 2015, BIOL PSYCHIAT, V78, P210, DOI 10.1016/j.biopsych.2015.02.013
   Staab JP, 2016, HAND CLINIC, V137, P341, DOI 10.1016/B978-0-444-63437-5.00024-8
   Staab JP, 2019, NEUROSENSORY DISORDERS IN MILD TRAUMATIC BRAIN INJURY, V0, PP99, DOI 10.1016/B978-0-12-812344-7.00008-X
   Staab Jeffrey P, 2019, ADV OTORHINOLARYNGOL, V82, P170, DOI 10.1159/000490286
   Staab JP, 2017, J VESTIBUL RES-EQUIL, V27, P191, DOI 10.3233/VES-170622
   Staab Jeffrey P, 2012, CONTINUUM (MINNEAP MINN), V18, P1118, DOI 10.1212/01.CON.0000421622.56525.58
   Staab JP, 2006, CURR OPIN NEUROL, V19, P41, DOI 10.1097/01.wco.0000198102.95294.1f
   Steenerson Kristen K, 2021, CONTINUUM (MINNEAP MINN), V27, P402, DOI 10.1212/con.0000000000000958
   Stein MB, 2019, JAMA PSYCHIAT, V76, P249, DOI 10.1001/jamapsychiatry.2018.4288
   Strupp M, 2011, J NEUROL, V258, P1207, DOI 10.1007/s00415-011-5999-8
   Strupp Michael, 2009, THER ADV NEUROL DISORD, V2, P223, DOI 10.1177/1756285609103120
   Sulway Shaleen, 2019, ADV OTORHINOLARYNGOL, V82, P164, DOI 10.1159/000490285
   Szczupak M, 2020, TRAUMATIC BRAIN INJURY: A CLINICIANS GUIDE TO DIAGNOSIS, V0, P0
   Talkowski ME, 2005, J COGNITIVE NEUROSCI, V17, P1432, DOI 10.1162/0898929054985419
   Talmud JD, 2023, 509 HALLPIKE MANEUVE, V0, P0
   Thurtell MJ, 2015, SEMIN NEUROL, V35, P522, DOI 10.1055/s-0035-1563575
   Tilikete C, 2011, CURR OPIN NEUROL, V24, P38, DOI 10.1097/WCO.0b013e328341e3b5
   Tsang K, 2019, J NEUROL NEUROSUR PS, V90, PE12, DOI 10.1136/jnnp-2019-ABN.38
   Vanspauwen R, 2018, J INT ADV OTOL, V14, P1, DOI 10.5152/iao.2018.0201815
   Ventura RE, 2014, LANCET NEUROL, V13, P1006, DOI 10.1016/S1474-4422(14)70111-5
   Vos PE, 2012, EUR J NEUROL, V19, P191, DOI 10.1111/j.1468-1331.2011.03581.x
   Wäljas M, 2014, J HEAD TRAUMA REHAB, V29, P443, DOI 10.1097/HTR.0000000000000002
   Walker MF, 2015, HARRISONS PRINCIPLES, V0, P148
   Wiltink J, 2009, J PSYCHOSOM RES, V66, P417, DOI 10.1016/j.jpsychores.2008.09.012
   Wynn JS, 2020, P NATL ACAD SCI USA, V117, P6246, DOI 10.1073/pnas.1917586117
   Yardley L, 2001, J NERV MENT DIS, V189, P321, DOI 10.1097/00005053-200105000-00009
   Yu YC, 2018, BIOMED RES INT, V2018, P0, DOI 10.1155/2018/8518631
   Ziaks L, 2019, INTERNET J ALLIED HE, V17, P0
NR 183
TC 1
Z9 3
U1 1
U2 1
PU SPRINGER
PI NEW YORK
PA ONE NEW YORK PLAZA, SUITE 4600, NEW YORK, NY, UNITED STATES
SN 1938-971X
EI 1938-9728
J9 PSYCHOL INJ LAW
JI Psychol. Inj. Law
PD JUN 15
PY 2024
VL 17
IS 2
BP 152
EP 173
DI 10.1007/s12207-024-09506-7
EA MAY 2024
PG 22
WC Psychology, Clinical
SC Psychology
GA XC9W0
UT WOS:001235747800001
DA 2025-12-18
ER

PT J
AU Park, JH
   Nguyen, TT
   Kim, SH
   Park, JY
   Na, SH
   Jeon, EJ
   Seo, JW
   Cho, CG
   Oh, SJ
   Choi, SW
   Choi, KD
   Choi, SY
   Choi, JE
   Hong, SK
   Chung, WH
   Cho, YS
   Lee, HH
   An, YH
   Han, KH
   Lee, HY
   Kim, HA
   Lee, HY
   Lee, JD
   Lee, SA
   Oh, SY
AF Park, Joo Hyun
   Nguyen, Thanh Tin
   Kim, Sung-Hee
   Park, Ji-Yun
   Na, Seunghee
   Jeon, Eun-Ju
   Seo, Ji won
   Cho, Chang Gun
   Oh, Se-Joon
   Choi, Sung-Won
   Choi, Kwang-Dong
   Choi, Seo-Young
   Choi, Ji Eun
   Hong, Sung-Kwang
   Chung, Won-Ho
   Cho, Young Sang
   Lee, Hwan Ho
   An, Yong-Hwi
   Han, Kyu-Hee
   Lee, Hyung
   Kim, Hyun Ah
   Lee, Ho Yun
   Lee, Jong-Dae
   Lee, Se A.
   Oh, Sun-Young
TI Clinical characteristics of persistent postural-perceptual dizziness and its visual subtype in Korean patients: A multicenter cross-sectional study
SO BRAIN AND BEHAVIOR
LA English
DT Article
DE chronic dizziness; persistent postural-perceptual dizziness; variant; visual subtype
ID chronic subjective dizziness; health questionnaire-9; vertigo; version
AB ObjectivesPersistent postural-perceptual dizziness (PPPD) is a chronic functional vestibular disorder for which the Barany Society has established diagnostic criteria. This nationwide multicenter study aims to investigate the clinical features of individuals with definite PPPD and clinical variant PPPD who do not fully meet the diagnostic criteria, with a particular focus on visual exaggeration.MethodsBetween September 2020 and September 2021, a total of 76 individuals with definite PPPD and 109 individuals with clinical variant PPPD who did not meet all three exacerbating factors outlined in Criterion B were recruited from 18 medical centers in South Korea. The study gathered information on demographic factors, clinical manifestations, balance scales, and personality assessments.ResultsComparative analysis between groups with definite PPPD and clinical variant with visual exacerbation revealed no significant differences in sociodemographic characteristics, clinical course, dizziness impact, and specific precipitants. Only disease duration was significantly longer in definite PPPD compared with variant with visual exacerbation. However, the variant without visual exacerbation displayed significantly reduced rates of panic disorder, diminished space-motion discomfort, lesser impact of dizziness, and decreased prevalence of depression when compared with the definitive PPPD.ConclusionThis is the first comprehensive nationwide study examining clinical features of both definite PPPD patients and its clinical variants, considering visual exacerbating factors. Differences in dizziness and personality traits emerged between definite PPPD and its potential variant without visual issues. Our results highlight the possibility of a distinct clinical variant of PPPD influenced by visual dependency. image
C1 [Park, Joo Hyun; Cho, Chang Gun] Dongguk Univ, Dept Otorhinolaryngol Head & Neck Surg, Ilsan Hosp, Goyang, South Korea.
   [Nguyen, Thanh Tin; Oh, Sun-Young] Jeonbuk Natl Univ, Jeonbuk Natl Univ Hosp, Dept Neurol, Sch Med, Jeonju, South Korea.
   [Kim, Sung-Hee] Ewha Womans Univ, Dept Neurol, Mokdong Hosp, Seoul, South Korea.
   [Park, Ji-Yun] Ulsan Univ Hosp, Dept Neurol, Ulsan, South Korea.
   [Na, Seunghee] Catholic Univ, Incheon St Marys Hosp, Dept Neurol, Incheon, South Korea.
   [Jeon, Eun-Ju] Catholic Univ, Incheon St Marys Hosp, Dept Otorhinolaryngol Head & Neck Surg, Incheon, South Korea.
   [Seo, Ji won] Sungkyunkwan Univ, Samsung Changwon Hosp, Dept Otorhinolaryngol Head & Neck Surg, Chang Won, South Korea.
   [Oh, Se-Joon; Choi, Sung-Won] Pusan Natl Univ Hosp, Dept Otorhinolaryngol Head & Neck Surg, Busan, South Korea.
   [Choi, Kwang-Dong; Choi, Seo-Young] Pusan Natl Univ Hosp, Dept Neurol, Busan, South Korea.
   [Choi, Ji Eun] Dankook Univ Hosp, Dept Otorhinolaryngol Head & Neck Surg, Cheonan, South Korea.
   [Hong, Sung-Kwang] Hallym Univ, Dept Otorhinolaryngol Head & Neck Surg, Sacred Heart Hosp, Anyang, South Korea.
   [Chung, Won-Ho; Cho, Young Sang] Sungkyunkwan Univ, Samsung Seoul Hosp, Dept Otorhinolaryngol Head & Neck Surg, Seoul, South Korea.
   [Lee, Hwan Ho] Kosin Univ Hosp, Dept Otolaryngol Head & Neck Surg, Busan, South Korea.
   [An, Yong-Hwi] Eulji Univ, Nowon Eulji Med Ctr, Dept Otorhinolaryngol Head & Neck Surg, Seoul, South Korea.
   [Han, Kyu-Hee] Natl Med Ctr, Dept Otorhinolaryngol Head & Neck Surg, Seoul, South Korea.
   [Lee, Hyung; Kim, Hyun Ah] Keimyung Univ, Dongsan Hosp, Dept Neurol, Daegu, South Korea.
   [Lee, Ho Yun] Ewha Womans Univ, Dept Otorhinolaryngol Head & Neck Surg, Mokdong Hosp, Seoul, South Korea.
   [Lee, Jong-Dae; Lee, Se A.] Soonchunhyang Univ, Bucheon Hosp, Dept Otorhinolaryngol Head & Neck Surg, Bucheon, South Korea.
   [Nguyen, Thanh Tin] Hue Univ, Hue Univ Med & Pharm, Dept Pharmacol, Hue, Vietnam.
   [Oh, Sun-Young] Jeonbuk Natl Univ, Jeonbuk Natl Univ Hosp, Dept Neurol, 20 Geonji Ro, Jeonju 54907, Jeonbuk, South Korea.
   [Oh, Sun-Young] Jeonbuk Natl Univ, Sch Med, 20 Geonji Ro, Jeonju 54907, Jeonbuk, South Korea.
C3 Dongguk University; NHIS Ilsan Hospital; Jeonbuk National University; Jeonbuk National University Hospital; Ewha Womans University; University of Ulsan; Ulsan University Hospital; Catholic University of Korea; Catholic University of Korea; Sungkyunkwan University (SKKU); Samsung Medical Center; Pusan National University; Pusan National University Hospital; Pusan National University; Pusan National University Hospital; Dankook University; Dankook University Hospital; Hallym University; Sungkyunkwan University (SKKU); Samsung Medical Center; Eulji University; National Medical Center - Korea; Keimyung University; Ewha Womans University; Soonchunhyang University; Hue University; Jeonbuk National University; Jeonbuk National University Hospital; Jeonbuk National University
RP Oh, SY (corresponding author), Jeonbuk Natl Univ, Jeonbuk Natl Univ Hosp, Dept Neurol, 20 Geonji Ro, Jeonju 54907, Jeonbuk, South Korea.; Oh, SY (corresponding author), Jeonbuk Natl Univ, Sch Med, 20 Geonji Ro, Jeonju 54907, Jeonbuk, South Korea.
EM ohsun@jbnu.ac.kr
FU Korean Balance Society
CR Adamec I, 2020, J CLIN NEUROSCI, V72, P26, DOI 10.1016/j.jocn.2020.01.043
   Becker-Bense S, 2019, J NEUROL, V266, P42, DOI 10.1007/s00415-019-09301-4
   Chiarella G, 2016, J VESTIBUL RES-EQUIL, V26, P403, DOI 10.3233/VES-160590
   Chmitorz A, 2018, PLOS ONE, V13, P0, DOI 10.1371/journal.pone.0192761
   Cousins S, 2017, ANN CLIN TRANSL NEUR, V4, P340, DOI 10.1002/acn3.386
   Cousins S, 2014, PLOS ONE, V9, P0, DOI 10.1371/journal.pone.0105426
   Czorniej KP, 2022, FRONT PSYCHIATRY, V13, P0, DOI 10.3389/fpsyt.2022.980361
   Das S, 2023, NEUROL SCI, V44, P129, DOI 10.1007/s10072-022-06353-9
   Dieterich M, 2016, HAND CLINIC, V139, P447, DOI 10.1016/B978-0-12-801772-2.00037-0
   Dieterich M, 2017, CURR OPIN NEUROL, V30, P107, DOI 10.1097/WCO.0000000000000417
   GOLDBERG LR, 1993, AM PSYCHOL, V48, P26, DOI 10.1037/0003-066X.48.1.26
   Habs M, 2020, J NEUROL, V267, P212, DOI 10.1007/s00415-020-10150-9
   Häuser W, 2013, SCHMERZ, V27, P380, DOI 10.1007/s00482-013-1340-z
   Han CS, 2008, COMPR PSYCHIAT, V49, P218, DOI 10.1016/j.comppsych.2007.08.006
   Han GC, 2004, J KOREAN BAL SOC, V3, P307
   Holle D, 2015, PLOS ONE, V10, P0, DOI 10.1371/journal.pone.0142468
   Huang FY, 2006, J GEN INTERN MED, V21, P547, DOI 10.1111/j.1525-1497.2006.00409.x
   Hufner Katharina, 2023, J VESTIB RES, V33, P279, DOI 10.3233/ves-190679
   Indovina I, 2019, IEEE ENG MED BIO, V0, PP4342, DOI 10.1109/EMBC.2019.8857332
   JACOBSON GP, 1990, ARCH OTOLARYNGOL, V116, P424
   Kabaya K, 2022, LARYNGOSCOPE INVEST, V7, P499, DOI 10.1002/lio2.735
   Kayikcioglu Ozcan, 2017, BIOMED HUB, V2, P1, DOI 10.1159/000478993
   Kim HJ, 2020, J NEUROL, V267, P2252, DOI 10.1007/s00415-020-09831-2
   Kim JT, 1978, THE NEW MEDICAL JOURNAL, V21, P69
   김선영, 2010, JOURNAL OF KOREAN SOCIETY OF BIOLOGICAL PSYCHIATRY 생물정신의학, V17, P15
   Kwon HJ, 2014, JOURNAL OF KOREAN ACADEMY OF PSYCHIATRIC AND MENTAL HEALTH NURSING, V23, P226, DOI 10.12934/jkpmhn.2014.23.4.226
   Li L, 2022, J NEUROL, V269, P3075, DOI 10.1007/s00415-021-10899-7
   Bittar RSM, 2015, BRAZ J OTORHINOLAR, V81, P276, DOI 10.1016/j.bjorl.2014.08.012
   Neuhauser HK, 2016, HAND CLINIC, V137, P67, DOI 10.1016/B978-0-444-63437-5.00005-4
   Popkirov S, 2018, CURR TREAT OPTION NE, V20, P0, DOI 10.1007/s11940-018-0535-0
   Popkirov Stoyan, 2018, PRACT NEUROL, V18, P5, DOI 10.1136/practneurol-2017-001809
   Powell G, 2020, NEUROLOGY, V94, PE1929, DOI 10.1212/WNL.0000000000009373
   Sarna B, 2021, ANN OTO RHINOL LARYN, V130, P1326, DOI 10.1177/00034894211007233
   Smith BW, 2008, INT J BEHAV MED, V15, P194, DOI 10.1080/10705500802222972
   Sohn SI, 2012, SLEEP BREATH, V16, P803, DOI 10.1007/s11325-011-0579-9
   Staab JP, 2023, NEUROL CLIN, V41, P647, DOI 10.1016/j.ncl.2023.04.003
   Staab JP, 2020, SEMIN NEUROL, V40, P130, DOI 10.1055/s-0039-3402736
   Staab JP, 2017, J VESTIBUL RES-EQUIL, V27, P191, DOI 10.3233/VES-170622
   Staab JP, 2014, J PSYCHOSOM RES, V76, P80, DOI 10.1016/j.jpsychores.2013.11.008
   Thompson KJ, 2015, J VESTIBUL RES-EQUIL, V25, P97, DOI 10.3233/VES-150551
   Trinidade A, 2023, J NEUROL NEUROSUR PS, V94, P904, DOI 10.1136/jnnp-2022-330196
   Trinidade A, 2018, OTOL NEUROTOL, V39, P1291, DOI 10.1097/MAO.0000000000002010
   Wang A, 2021, OTOL NEUROTOL, V42, PE1093, DOI 10.1097/MAO.0000000000003212
   Waterston J, 2021, FRONT NEUROL, V12, P0, DOI 10.3389/fneur.2021.795516
   Yagi C, 2021, FRONT NEUROL, V12, P0, DOI 10.3389/fneur.2021.652366
   Yagi C, 2019, OTOL NEUROTOL, V40, PE747, DOI 10.1097/MAO.0000000000002325
   Yan ZH, 2017, INT J AUDIOL, V56, P33, DOI 10.1080/14992027.2016.1211763
   Yetiser S, 2015, ANN MED HEALTH SCI R, V5, P50, DOI 10.4103/2141-9248.149788
   Yu YC, 2018, BIOMED RES INT, V2018, P0, DOI 10.1155/2018/8518631
   Zachou A, 2020, J NEUROL, V267, P1846, DOI 10.1007/s00415-020-09820-5
   Zhang LQ, 2022, SCI REP-UK, V12, P0, DOI 10.1038/s41598-022-14587-y
NR 51
TC 4
Z9 5
U1 1
U2 9
PU WILEY
PI HOBOKEN
PA 111 RIVER ST, HOBOKEN, NJ 07030 USA
SN 2162-3279
EI 
J9 BRAIN BEHAV
JI Brain Behav.
PD FEB 15
PY 2024
VL 14
IS 2
BP 
EP 
DI 10.1002/brb3.3389
PG 14
WC Behavioral Sciences; Neurosciences
SC Behavioral Sciences; Neurosciences & Neurology
GA GO8W2
UT WOS:001153712100001
PM 38391108
DA 2025-12-18
ER

PT J
AU Yagi, C
   Kimura, A
   Ishida, K
   Takahashi, T
   Kai, RYT
   Yamagishi, T
   Oshima, S
   Izumi, S
   Horii, A
AF Yagi, Chihiro
   Kimura, Akira
   Ishida, Keito
   Takahashi, Takeshi
   Kai, Ryota
   Yamagishi, Tatsuya
   Oshima, Shinsuke
   Izumi, Shuji
   Horii, Arata
TI Clinical features of persistent postural-perceptual dizziness coexisting with Meniere's disease in comparison with Meniere's disease alone
SO FRONTIERS IN NEUROLOGY
LA English
DT Article
DE persistent postural perceptual dizziness; Meniere's disease; Niigata PPPD questionnaire (NPQ); dizziness handicap inventory (DHI); hospital anxiety and depression scale (HADS)
ID diagnostic-criteria
AB Background Persistent postural-perceptual dizziness (PPPD) is a chronic vestibular syndrome often triggered by acute or episodic vestibular syndromes, such as Meniere's disease (MD). According to the diagnostic criteria, PPPD may coexist with other structural diseases, and the evidence of another active illness does not necessarily exclude PPPD diagnosis. However, persistent symptoms, even those meeting the PPPD criteria even long after Meniere's attack, are often overlooked as potential PPPD precipitated by MD. Some clinicians overlook PPPD in such patients, treating them solely for MD once diagnosed. Since a treatment strategy for PPPD is completely different from that for MD, this may result in the deprivation of adequate treatments.Objectives To emphasize the importance of diagnosing PPPD coexisting with MD including not treating such patients solely for MD, and to compare the clinical features of PPPD and MD.Methods Vestibular function tests, including canal paresis (CP)%, c- and o-vestibular myogenic potentials, vestibulo-ocular reflex-direction preponderance, and posturography and clinical symptom scales, including the Dizziness Handicap Inventory, Niigata PPPD Questionnaire, and Hospital Anxiety and Depression Scale, were compared between 105 PPPD patients with MD or other precipitants and 130 patients with MD alone. The clinical symptom scales were further compared between 23 patients with PPPD coexisting with MD and those with MD alone.Results The CP% was significantly higher in patients with MD than in those with PPPD. However, the total and subscores of all three clinical symptom scales were higher in patients with PPPD than in those with MD. The total score on all clinical symptom scales was higher in patients with PPPD coexisting with MD than in those with MD alone.Conclusion Persistent postural-perceptual dizziness development from a precipitating MD may be associated with more severe clinical symptoms. Thus, clinical symptom scales may be useful for detecting PPPD in patients with Meniere's disease.
C1 [Yagi, Chihiro; Kimura, Akira; Ishida, Keito; Takahashi, Takeshi; Kai, Ryota; Yamagishi, Tatsuya; Oshima, Shinsuke; Izumi, Shuji; Horii, Arata] Niigata Univ, Grad Sch Med & Dent Sci, Dept Otolaryngol Head & Neck Surg, Niigata, Japan.
C3 Niigata University
RP Horii, A (corresponding author), Niigata Univ, Grad Sch Med & Dent Sci, Dept Otolaryngol Head & Neck Surg, Niigata, Japan.
EM ahorii@med.niigata-u.ac.jp
FU Ministry of Education, Culture, Sports, Science, and Technology
CR Goto F, 2011, ACTA OTO-LARYNGOL, V131, P817, DOI 10.3109/00016489.2011.565423
   JACOBSON GP, 1990, ARCH OTOLARYNGOL, V116, P424
   JONGKEES L B, 1962, PRACT OTORHINOLARYNGOL (BASEL), V24, P65
   Lahiji MR, 2022, AM J OTOLARYNG, V43, P0, DOI 10.1016/j.amjoto.2022.103565
   Lopez-Escamez JA, 2015, J VESTIBUL RES-EQUIL, V25, P1, DOI 10.3233/VES-150549
   Molnár A, 2022, EUR ARCH OTO-RHINO-L, V279, P5173, DOI 10.1007/s00405-022-07366-y
   Rosengren SM, 2019, CLIN NEUROPHYS PRACT, V4, P47, DOI 10.1016/j.cnp.2019.01.005
   Staab JP, 2017, J VESTIBUL RES-EQUIL, V27, P191, DOI 10.3233/VES-170622
   Trinidade A, 2023, J NEUROL NEUROSUR PS, V94, P904, DOI 10.1136/jnnp-2022-330196
   Yagi C, 2019, OTOL NEUROTOL, V40, PE747, DOI 10.1097/MAO.0000000000002325
   ZIGMOND AS, 1983, ACTA PSYCHIAT SCAND, V67, P361, DOI 10.1111/j.1600-0447.1983.tb09716.x
NR 12
TC 3
Z9 5
U1 1
U2 7
PU FRONTIERS MEDIA SA
PI LAUSANNE
PA AVENUE DU TRIBUNAL FEDERAL 34, LAUSANNE, CH-1015, SWITZERLAND
SN 1664-2295
EI 
J9 FRONT NEUROL
JI Front. Neurol.
PD JUL 31
PY 2024
VL 15
IS 
BP 
EP 
DI 10.3389/fneur.2024.1425647
PG 6
WC Clinical Neurology; Neurosciences
SC Neurosciences & Neurology
GA C6B4B
UT WOS:001290199300001
PM 39144718
DA 2025-12-18
ER

PT J
AU Chang, TP
   Hong, YC
   Schubert, MC
AF Chang, Tzu-Pu
   Hong, Ying-Chi
   Schubert, Michael C.
TI Visual vertigo and motion sickness is different between persistent postural-perceptual dizziness and vestibular migraine
SO AMERICAN JOURNAL OF OTOLARYNGOLOGY
LA English
DT Article
DE Persistent postural -perceptual dizziness; Vestibular migraine; Visual vertigo; Motion sickness; Subjective visual vertical; Vestibular rehabilitation
ID virtual-reality; susceptibility; questionnaire; anxiety
AB Introduction: Persistent postural-perceptual dizziness (PPPD) and vestibular migraine (VM) share symptoms of visual vertigo and motion sickness that can be confusing for clinicians to distinguish. We compare the severity of these symptoms and dynamic subjective visual vertical (dSVV) in these two common vestibular conditions. Method: Twenty-nine patients with PPPD, 37 with VM, and 29 controls were surveyed for subjective symptoms using the visual vertigo analogue scale (VVAS) and motion sickness susceptibility questionnaire during childhood (MSA) and the past 10 years (MSB). dSVV is a measure of visual dependence measures perception of verticality against a rotating background (5 deg./s). Results: VVAS revealed contextual differences for dizziness between those with PPPD and VM. Ratings of visual vertigo were most severe in PPPD, less in VM, and mild in controls (VVAS PPPD 27.1, VM 11.2, control 4.6, p < 0.001). MSA was more severe in VM than in PPPD or control (12.8 vs 7.6 vs 8.5, p = 0.01). MSB was more severe in VM than controls (MSB score 12.9 VS 8.1 p = 0.009) but was not different than PPPD (MSB score 10.0, p = 0.10). dSVV alignment was similar among the three groups (p = 0.83). Both VM and PPPD groups had greater simulator sickness than controls after completing the dSVV. Conclusions: Patients with PPPD report more visual vertigo than those with VM, but a history of motion sickness as a child is more common in VM. Additionally, the environmental context that induces visual vertigo is different between PPPD and VM.
C1 [Chang, Tzu-Pu] Taichung Tzu Chi Hosp, Buddhist Tzu Chi Med Fdn, Neuromed Sci Ctr, Dept Neurol, Taichung, Taiwan.
   [Chang, Tzu-Pu] Tzu Chi Univ, Sch Med, Dept Neurol, Hualien, Taiwan.
   [Hong, Ying-Chi] Taichung Tzu Chi Hosp, Buddhist Tzu Chi Med Fdn, Dept Res, Taichung, Taiwan.
   [Schubert, Michael C.] Johns Hopkins Univ, Dept Otolaryngol Head & Neck Surg, Lab Vestibular Neuro Adaptat, Sch Med, Baltimore, MD USA.
   [Schubert, Michael C.] Johns Hopkins Univ, Sch Med, Dept Phys Med & Rehabil, Baltimore, MD USA.
   [Schubert, Michael C.] Johns Hopkins Univ, Sch Med, Dept Otolaryngol Head & Neck Surg, Lab Vestibular NeuroAdaptat, 601 North Caroline St,Rm 6245, Baltimore, MD 21287 USA.
C3 Buddhist Tzu Chi General Hospital; Taichung Tzu Chi Hospital; Tzu Chi University; Buddhist Tzu Chi General Hospital; Taichung Tzu Chi Hospital; Johns Hopkins University; Johns Hopkins University; Johns Hopkins University
RP Schubert, MC (corresponding author), Johns Hopkins Univ, Sch Med, Dept Otolaryngol Head & Neck Surg, Lab Vestibular NeuroAdaptat, 601 North Caroline St,Rm 6245, Baltimore, MD 21287 USA.
EM mschube1@jhmi.edu
FU Buddhist Tzu Chi Medical Foundation [TCMF-A 111-07 (113)]
CR Abouzari M, 2020, OTOL NEUROTOL, V41, P1116, DOI 10.1097/MAO.0000000000002705
   Bednarczuk NF, 2019, BRAIN, V142, P606, DOI 10.1093/brain/awy355
   Beh SC, 2019, HEADACHE, V59, P727, DOI 10.1111/head.13484
   Boldingh MI, 2011, CEPHALALGIA, V31, P1211, DOI 10.1177/0333102411409074
   BRONSTEIN AM, 1995, J NEUROL NEUROSUR PS, V59, P472, DOI 10.1136/jnnp.59.5.472
   Cha YH, 2008, OTOL NEUROTOL, V29, P93, DOI 10.1097/mao.0b013e31815c2abb
   Chang TP, 2019, BMC NEUROL, V19, P0, DOI 10.1186/s12883-019-1442-z
   Chang Tzu-Pu, 2014, ACTA NEUROL TAIWAN, V23, P4
   Choi SY, 2021, SCI REP-UK, V11, P0, DOI 10.1038/s41598-021-93940-z
   Dannenbaum E, 2011, J VESTIBUL RES-EQUIL, V21, P153, DOI 10.3233/VES-2011-0412
   DICHGANS J, 1972, SCIENCE, V178, P1217, DOI 10.1126/science.178.4066.1217
   FRIEDMANN G, 1970, BRAIN, V93, P313, DOI 10.1093/brain/93.2.313
   Golding JF, 1998, BRAIN RES BULL, V47, P507, DOI 10.1016/S0361-9230(98)00091-4
   Guerraz M, 2001, BRAIN, V124, P1646, DOI 10.1093/brain/124.8.1646
   HALLAM RS, 1978, BRIT J PSYCHIAT, V133, P314, DOI 10.1192/bjp.133.4.314
   KELLOGG RS, 1965, AEROSPACE MED, V36, P315
   Kennedy R S, 1968, ACTA OTOLARYNGOL, V66, P533, DOI 10.3109/00016486809126317
   Kennedy RS, 1993, INT J AVIAT PSYCHOL, V3, P203, DOI 10.1207/S15327108IJAP0303_3
   Lempert T, 2012, J VESTIBUL RES-EQUIL, V22, P167, DOI 10.3233/VES-2012-0453
   Lim YH, 2018, FRONT NEUROL, V9, P0, DOI 10.3389/fneur.2018.00433
   Miller Mark A, 2016, WORLD J OTORHINOLARYNGOL HEAD NECK SURG, V2, P175, DOI 10.1016/j.wjorl.2016.08.001
   Murray JB, 1997, PERCEPT MOTOR SKILL, V85, P1163, DOI 10.2466/pms.1997.85.3f.1163
   Neuhauser H, 2001, NEUROLOGY, V56, P436, DOI 10.1212/WNL.56.4.436
   Oh AK, 2001, AM J MED GENET, V100, P287, DOI 10.1002/ajmg.1294
   Popkirov S, 2018, CURR TREAT OPTION NE, V20, P0, DOI 10.1007/s11940-018-0535-0
   Popkirov Stoyan, 2018, PRACT NEUROL, V18, P5, DOI 10.1136/practneurol-2017-001809
   Powell G, 2020, NEUROLOGY, V94, PE1929, DOI 10.1212/WNL.0000000000009373
   REASON JT, 1978, J ROY SOC MED, V71, P819, DOI 10.1177/014107687807101109
   Reavley CM, 2006, AVIAT SPACE ENVIR MD, V77, P1148
   Smyth D, 2022, BRAIN, V145, P3741, DOI 10.1093/brain/awac264
   Staab JP, 2017, J VESTIBUL RES-EQUIL, V27, P191, DOI 10.3233/VES-170622
   Tarnutzer AA, 2023, BRAIN SCI, V13, P0, DOI 10.3390/brainsci13121692
   Van Ombergen A, 2017, NEUROIMAGE-CLIN, V14, P538, DOI 10.1016/j.nicl.2017.02.020
   Vuralli D, 2018, PAIN MED, V19, P178, DOI 10.1093/pm/pnx182
   Wang CH, 2021, TZU CHI MED J, V33, P294, DOI 10.4103/tcmj.tcmj_207_20
   Winnick A, 2018, FRONT NEUROL, V9, P0, DOI 10.3389/fneur.2018.00892
   Winnick AA, 2022, EXP BRAIN RES, V240, P199, DOI 10.1007/s00221-021-06247-w
   ZIGMOND AS, 1983, ACTA PSYCHIAT SCAND, V67, P361, DOI 10.1111/j.1600-0447.1983.tb09716.x
   Zur O, 2015, DISABIL REHABIL, V37, P2197, DOI 10.3109/09638288.2014.1002577
   Zwergal A, 2009, NEUROLOGY, V72, P1689, DOI 10.1212/WNL.0b013e3181a55ecf
NR 40
TC 5
Z9 5
U1 2
U2 8
PU W B SAUNDERS CO-ELSEVIER INC
PI PHILADELPHIA
PA 1600 JOHN F KENNEDY BOULEVARD, STE 1800, PHILADELPHIA, PA 19103-2899 USA
SN 0196-0709
EI 1532-818X
J9 AM J OTOLARYNG
JI Am. J. Otolaryngol.
PD JUL-AUG 15
PY 2024
VL 45
IS 4
BP 
EP 
DI 10.1016/j.amjoto.2024.104321
EA MAY 2024
PG 5
WC Otorhinolaryngology
SC Otorhinolaryngology
GA SV7M1
UT WOS:001237289300002
PM 38696894
DA 2025-12-18
ER

PT J
AU Ichijo, K
   Oka, M
   Koda, K
   Kamogashira, T
   Kinoshita, M
   Kawahara, T
   Takashima, I
   Demura, S
   Yamasoba, T
   Fujimoto, C
AF Ichijo, Kentaro
   Oka, Mineko
   Koda, Kento
   Kamogashira, Teru
   Kinoshita, Makoto
   Kawahara, Takuya
   Takashima, Ikumi
   Demura, Shinichi
   Yamasoba, Tatsuya
   Fujimoto, Chisato
TI Analysis of postural stability using foam posturography in patients with persistent postural-perceptual dizziness
SO JOURNAL OF VESTIBULAR RESEARCH-EQUILIBRIUM & ORIENTATION
LA English
DT Article
DE Dizziness; posture; vestibular evoked myogenic potentials; vestibular function tests
ID evoked myogenic potentials; visual vertigo; sway
AB BACKGROUND/OBJECTIVE: Persistent postural-perceptual dizziness (PPPD) is worsened in a standing posture, or by body movement, or visual stimulation. We aimed to evaluate postural stability in PPPD patients using foam posturography and to investigate the dependence on visual and somatosensory input in the standing posture. METHODS: Foam posturography was performed on 53 PPPD patients, and data from the PPPD patients were compared with the data from an age- and sex-matched healthy controls. The PPPD patients were divided into four groups based on the findings of vestibular function tests and the effect of vestibular function on posturographic data was examined. RESULTS: Romberg's ratios were significantly higher in PPPD patients than in controls. The median Romberg's ratios in PPPD patients with normal vestibular function were also higher than those in controls. However, foam ratio was significantly lower in PPPD patients than in controls. The median foam ratios in PPPD patients with vestibular dysfunction were also lower than those in controls. CONCLUSIONS: In a standing posture, PPPD patients may be more dependent on visual input and less dependent on somatosensory input than healthy subjects. Higher dependence on visual and lower dependence on somatosensory input in PPPD may be a feature unaffected by vestibular function.
C1 [Ichijo, Kentaro; Oka, Mineko; Koda, Kento; Kamogashira, Teru; Kinoshita, Makoto; Yamasoba, Tatsuya; Fujimoto, Chisato] Univ Tokyo, Grad Sch Med, Dept Otolaryngol Head & Neck Surg, Tokyo, Japan.
   [Kawahara, Takuya; Takashima, Ikumi] Tokyo Univ Hosp, Clin Res Promot Ctr, Tokyo, Japan.
   [Demura, Shinichi] Kanazawa Univ, Grad Sch Nat Sci & Technol, Kanazawa, Ishikawa, Japan.
   [Fujimoto, Chisato] Univ Tokyo, Dept Otolaryngol Head & Neck Surg, Fac Med, 7-3-1 Hongo,Bunkyo Ku, Tokyo 1138655, Japan.
C3 University of Tokyo; University of Tokyo; Kanazawa University; University of Tokyo
RP Fujimoto, C (corresponding author), Univ Tokyo, Dept Otolaryngol Head & Neck Surg, Fac Med, 7-3-1 Hongo,Bunkyo Ku, Tokyo 1138655, Japan.
EM cfujimoto-tky@umin.ac.jp
FU JSPS KAKENHI [21H03083, 22H03662]; Grants-in-Aid for Scientific Research [23K21476, 21K16826] Funding Source: KAKEN
CR Alcock L, 2018, HEALTH CARE WOMEN IN, V39, P1366, DOI 10.1080/07399332.2018.1499106
   Brandt T, 1996, NEUROLOGY, V46, P1515, DOI 10.1212/WNL.46.6.1515
   BRANDT T, 1986, MUNCHEN MED WOCHEN, V128, P247
   BRONSTEIN AM, 1995, J NEUROL NEUROSUR PS, V59, P472, DOI 10.1136/jnnp.59.5.472
   Castro P, 2022, BRAIN SCI, V12, P0, DOI 10.3390/brainsci12060753
   Chihara Y, 2007, CLIN NEUROPHYSIOL, V118, P2745, DOI 10.1016/j.clinph.2007.08.005
   Cousins S, 2017, ANN CLIN TRANSL NEUR, V4, P340, DOI 10.1002/acn3.386
   De Vestel C, 2022, FRONT NEUROL, V13, P0, DOI 10.3389/fneur.2022.880714
   Dieterich M, 2017, CURR OPIN NEUROL, V30, P107, DOI 10.1097/WCO.0000000000000417
   Fujimoto C, 2020, J VESTIBUL RES-EQUIL, V30, P319, DOI 10.3233/VES-200721
   Fujimoto C, 2015, NEUROSCI LETT, V585, P92, DOI 10.1016/j.neulet.2014.11.033
   Fujimoto C, 2014, OTOL NEUROTOL, V35, PE317, DOI 10.1097/MAO.0000000000000554
   Fujimoto C, 2009, CLIN NEUROPHYSIOL, V120, P1408, DOI 10.1016/j.clinph.2009.05.002
   Guerraz M, 2001, BRAIN, V124, P1646, DOI 10.1093/brain/124.8.1646
   Ivanenko Y, 2018, FRONT NEUROSCI-SWITZ, V12, P0, DOI 10.3389/fnins.2018.00171
   Iwasaki S, 2008, AUDIOL NEURO-OTOL, V13, P396, DOI 10.1159/000148203
   Jacob RG, 2009, J NEUROL NEUROSUR PS, V80, P74, DOI 10.1136/jnnp.2007.136432
   Jacob RG, 1989, J ANXIETY DISORD, V3, P117, DOI 10.1016/0887-6185(89)90006-6
   Krafczyk S, 1999, NEUROSCI LETT, V259, P149, DOI 10.1016/S0304-3940(98)00917-3
   MacDougall HG, 2013, PLOS ONE, V8, P0, DOI 10.1371/journal.pone.0061488
   McCaslin DL, 2022, OTOL NEUROTOL, V43, PE243, DOI 10.1097/MAO.0000000000003393
   McGarvie LA, 2015, FRONT NEUROL, V6, P0, DOI 10.3389/fneur.2015.00154
   Murofushi T, 2016, AURIS NASUS LARYNX, V43, P367, DOI 10.1016/j.anl.2015.12.006
   Papadelis C, 2016, BRAIN RES, V1650, P252, DOI 10.1016/j.brainres.2016.09.011
   Passamonti L, 2018, J VESTIBUL RES-EQUIL, V28, P369, DOI 10.3233/VES-190653
   Pavlou M, 2006, J VESTIBUL RES-EQUIL, V16, P223
   Riccelli R, 2017, FRONT NEUROL, V8, P0, DOI 10.3389/fneur.2017.00529
   Rosengren SM, 2019, CLIN NEUROPHYS PRACT, V4, P47, DOI 10.1016/j.cnp.2019.01.005
   Söhsten E, 2016, J VESTIBUL RES-EQUIL, V26, P319, DOI 10.3233/VES-160583
   Staab JP, 2017, J VESTIBUL RES-EQUIL, V27, P191, DOI 10.3233/VES-170622
   Staab Jeffrey P, 2012, CONTINUUM (MINNEAP MINN), V18, P1118, DOI 10.1212/01.CON.0000421622.56525.58
   Tjernström F, 2015, GAIT POSTURE, V42, P27, DOI 10.1016/j.gaitpost.2014.12.007
NR 32
TC 4
Z9 5
U1 0
U2 3
PU IOS PRESS
PI AMSTERDAM
PA NIEUWE HEMWEG 6B, 1013 BG AMSTERDAM, NETHERLANDS
SN 0957-4271
EI 1878-6464
J9 J VESTIBUL RES-EQUIL
JI J. Vestib. Res.-Equilib. Orientat.
PD JUN 15
PY 2024
VL 34
IS 2-3
BP 133
EP 144
DI 10.3233/VES-230034
PG 12
WC Neurosciences; Otorhinolaryngology
SC Neurosciences & Neurology; Otorhinolaryngology
GA RN5C1
UT WOS:001228343900007
PM 38073358
DA 2025-12-18
ER

PT J
AU Yagi, C
   Kimura, A
   Horii, A
AF Yagi, Chihiro
   Kimura, Akira
   Horii, Arata
TI Persistent postural-perceptual dizziness: A functional neuro-otologic disorder
SO AURIS NASUS LARYNX
LA English
DT Article
DE PPPD; Functional dizziness; Diagnosis; Treatment; Vestibular test; Review
ID chronic subjective dizziness; diagnostic-criteria; consensus document; vestibular migraine; vertigo; classification; depression; committee; symptoms; anxiety
AB Persistent postural-perceptual dizziness (PPPD) is a functional neuro-otologic disorder that is the most frequent cause of chronic vestibular syndrome. The core vestibular symptoms include dizziness, unsteadiness, and nonspinning vertigo, which are exacerbated by an upright posture or walking, active or passive motion, and exposure to moving or complex visual stimuli. PPPD is mostly precipitated by acute or episodic vestibular diseases; however, its symptoms cannot be accounted for by its precipitants. PPPD is not a diagnosis of exclusion, but may coexist with other structural diseases. Thus, when diagnosing PPPD, the patient's symptoms must be explained by PPPD alone or by PPPD in combination with a structural illness. PPPD is most frequently observed at approximately 50 years of age, with a female predominance. Conventional vestibular tests do not reveal any specific signs of PPPD. However, the head roll-tilt subjective visual vertical test and gaze stability test after exposure to moving visual stimuli may detect the characteristic features of PPPD, that is, somatosensory- and visually-dependent spatial orientation, respectively. Therefore, these tests could be used as diagnostic tools for PPPD. Regarding the pathophysiology of PPPD, neuroimaging studies suggest shifts in interactions among visuovestibular, sensorimotor, and emotional networks, where visual inputs dominate over vestibular inputs. Postural control also shifts, leading to the stiffening of the lower body. To treat PPPD, selective serotonin reuptake inhibitors/serotonin noradrenaline reuptake inhibitors, vestibular rehabilitation, and cognitive behavioral therapy are used alone or in combination.
C1 [Yagi, Chihiro; Kimura, Akira; Horii, Arata] Niigata Univ, Dept Otolaryngol Head & Neck Surg, Grad Sch Med & Dent Sci, 1-757 Asahimachi Dori,Chuo Ku, Niigata 9518510, Japan.
C3 Niigata University
RP Horii, A (corresponding author), Niigata Univ, Dept Otolaryngol Head & Neck Surg, Grad Sch Med & Dent Sci, 1-757 Asahimachi Dori,Chuo Ku, Niigata 9518510, Japan.
EM ahorii@med.niigata-u.ac.jp
FU Ministry of Education, Science, Sports and Culture of Japan; Grants-in-Aid for Scientific Research [23K03731, 23K08979, 21H03084] Funding Source: KAKEN
CR Adamec I, 2020, J CLIN NEUROSCI, V72, P26, DOI 10.1016/j.jocn.2020.01.043
   Agrawal Y, 2019, J VESTIBUL RES-EQUIL, V29, P161, DOI 10.3233/VES-190672
   [Anonymous], 2023, ABOUT US, V0, P0
   [Anonymous], 2000, DIAGNOSTIC AND STATISTICAL MANUAL OF MENTAL DISORDERS: DSM-5, V4th, P0, DOI [DOI 10.1176/APPI.BOOKS.9780890425596, 10.1176/appi.books.9780890425596]
   Bisdorff A, 2009, J VESTIBUL RES-EQUIL, V19, P1, DOI 10.3233/VES-2009-0343
   Brandt T, 1996, NEUROLOGY, V46, P1515, DOI 10.1212/WNL.46.6.1515
   BRANDT T, 1994, J NEUROL, V241, P191, DOI 10.1007/BF00863767
   Brandt T, 2013, COMMON COMPLAINTS, V2nd, P0
   BRONSTEIN AM, 1995, J NEUROL NEUROSUR PS, V59, P472, DOI 10.1136/jnnp.59.5.472
   Castillejos-Carrasco-Muñoz R, 2023, EUR ARCH OTO-RHINO-L, V280, P5267, DOI 10.1007/s00405-023-08038-1
   Chiarella G, 2016, J VESTIBUL RES-EQUIL, V26, P403, DOI 10.3233/VES-160590
   Choi SY, 2021, SCI REP-UK, V11, P0, DOI 10.1038/s41598-021-93940-z
   Dieterich M, 2017, CURR OPIN NEUROL, V30, P107, DOI 10.1097/WCO.0000000000000417
   Eldoen G, 2021, BRAIN BEHAV, V11, P0, DOI 10.1002/brb3.2346
   Graham MK, 2021, OTOL NEUROTOL, V42, P129, DOI 10.1097/MAO.0000000000002890
   Habs M, 2020, J NEUROL, V267, P212, DOI 10.1007/s00415-020-10150-9
   Hallett M, 2022, LANCET NEUROL, V21, P537, DOI 10.1016/S1474-4422(21)00422-1
   Herdman D, 2022, J NEUROL, V269, P4753, DOI 10.1007/s00415-022-11107-w
   Hofmann SG, 2012, COGNITIVE THER RES, V36, P427, DOI 10.1007/s10608-012-9476-1
   Horii A, 2023, MONOGRAPH 125 ANN M, V0, P0
   Indovina I, 2021, J CLIN MED, V10, P0, DOI 10.3390/jcm10184274
   Ishizuka K, 2020, INTERNAL MED, V59, P2857, DOI 10.2169/internalmedicine.5172-20
   Jacob RG, 1989, J ANXIETY DISORD, V3, P117, DOI 10.1016/0887-6185(89)90006-6
   JACOBSON GP, 1990, ARCH OTOLARYNGOL, V116, P424
   Kabaya K, 2022, LARYNGOSCOPE INVEST, V7, P499, DOI 10.1002/lio2.735
   Kang JA, 2023, EQUILIBRIUM RESEARCH, V82, P16, DOI 10.3757/jser.82.16
   Kim HJ, 2020, J NEUROL, V267, P2252, DOI 10.1007/s00415-020-09831-2
   Kitazawa M, 2021, FRONT NEUROL, V12, P0, DOI 10.3389/fneur.2021.768718
   Krafczyk S, 1999, NEUROSCI LETT, V259, P149, DOI 10.1016/S0304-3940(98)00917-3
   Kuwabara J, 2020, AM J OTOLARYNG, V41, P0, DOI 10.1016/j.amjoto.2020.102609
   Lempert T, 2012, J VESTIBUL RES-EQUIL, V22, P167, DOI 10.3233/VES-2012-0453
   Lopez-Escamez JA, 2016, ACTA OTORRINOLAR ESP, V67, P1, DOI 10.1016/j.otorri.2015.05.005
   Mempouo E, 2021, J LARYNGOL OTOL, V135, P887, DOI 10.1017/S0022215121002127
   Muelleman T, 2017, OTOL NEUROTOL, V38, P870, DOI 10.1097/MAO.0000000000001429
   Murillo ESP, 2023, J NEUROL NEUROSUR PS, V94, P165, DOI 10.1136/jnnp-2022-329321
   Nada EH, 2019, ANN OTO RHINOL LARYN, V128, P323, DOI 10.1177/0003489418823017
   Nakao M, 2006, J AFFECT DISORDERS, V90, P29, DOI 10.1016/j.jad.2005.09.010
   Neff BA, 2012, OTOL NEUROTOL, V33, P1235, DOI 10.1097/MAO.0b013e31825d644a
   Ödman M, 2008, ACTA OTO-LARYNGOL, V128, P1085, DOI 10.1080/00016480701805455
   Popkirov S, 2018, CURR TREAT OPTION NE, V20, P0, DOI 10.1007/s11940-018-0535-0
   Powell G, 2020, NEUROLOGY, V94, PE1929, DOI 10.1212/WNL.0000000000009373
   Schniepp R, 2014, J NEUROL, V261, P738, DOI 10.1007/s00415-014-7259-1
   Sonobe M, 2023, SENSORS-BASEL, V23, P0, DOI 10.3390/s23104933
   Spitzer RL, 1999, JAMA-J AM MED ASSOC, V282, P1737, DOI 10.1001/jama.282.18.1737
   Spitzer RL, 2006, ARCH INTERN MED, V166, P1092, DOI 10.1001/archinte.166.10.1092
   Staab JP, 2023, NEUROL CLIN, V41, P647, DOI 10.1016/j.ncl.2023.04.003
   Staab JP, 2007, ARCH OTOLARYNGOL, V133, P170, DOI 10.1001/archotol.133.2.170
   Staab JP, 2020, SEMIN NEUROL, V40, P130, DOI 10.1055/s-0039-3402736
   Staab JP, 2017, J VESTIBUL RES-EQUIL, V27, P191, DOI 10.3233/VES-170622
   Staab JP, 2014, J PSYCHOSOM RES, V76, P80, DOI 10.1016/j.jpsychores.2013.11.008
   Staab Jeffrey P, 2012, CONTINUUM (MINNEAP MINN), V18, P1118, DOI 10.1212/01.CON.0000421622.56525.58
   Staab JP, 2004, LARYNGOSCOPE, V114, P1637, DOI 10.1097/00005537-200409000-00025
   Staibano P, 2019, J OTOLARYNGOL-HEAD N, V48, P0, DOI 10.1186/s40463-019-0336-9
   Strupp M, 2017, J VESTIBUL RES-EQUIL, V27, P177, DOI 10.3233/VES-170619
   Strupp M, 2016, J VESTIBUL RES-EQUIL, V26, P409, DOI 10.3233/VES-160589
   Teh CSL, 2023, ANN OTO RHINOL LARYN, V132, P566, DOI 10.1177/00034894221111408
   Trinidade A, 2023, J NEUROL NEUROSUR PS, V94, P904, DOI 10.1136/jnnp-2022-330196
   Vlaeyen JWS, 2000, PAIN, V85, P317, DOI 10.1016/S0304-3959(99)00242-0
   von Brevern M, 2015, J VESTIBUL RES-EQUIL, V25, P105, DOI 10.3233/VES-150553
   Wada Y, 2020, LARYNGOSCOPE INVEST, V5, P941, DOI 10.1002/lio2.461
   Wang A, 2021, OTOL NEUROTOL, V42, PE1093, DOI 10.1097/MAO.0000000000003212
   Waterston J, 2021, FRONT NEUROL, V12, P0, DOI 10.3389/fneur.2021.795516
   Xue H, 2018, ZHONGHUA YI XUE ZA ZHI, V98, P1227, DOI 10.3760/cma.j.issn.0376-2491.2018.16.008
   Yagi C, 2021, NIPPON JIBIINKOKA GAKKAI KAIHO, V124, P998, DOI 10.3950/jibiinkoka.124.998
   Yagi C, 2023, FRONT NEUROL, V14, P0, DOI 10.3389/fneur.2023.1215004
   Yagi C, 2022, FRONT HUM NEUROSCI, V16, P0, DOI 10.3389/fnhum.2022.1056556
   Yagi C, 2021, OTOL NEUROTOL, V42, PE1618, DOI 10.1097/MAO.0000000000003340
   Yagi C, 2019, OTOL NEUROTOL, V40, PE747, DOI 10.1097/MAO.0000000000002325
   Yan ZH, 2017, INT J AUDIOL, V56, P33, DOI 10.1080/14992027.2016.1211763
   ZIGMOND AS, 1983, ACTA PSYCHIAT SCAND, V67, P361, DOI 10.1111/j.1600-0447.1983.tb09716.x
NR 70
TC 10
Z9 11
U1 4
U2 23
PU ELSEVIER SCI LTD
PI London
PA 125 London Wall, London, ENGLAND
SN 0385-8146
EI 1879-1476
J9 AURIS NASUS LARYNX
JI Auris Nasus Larynx
PD JUN 15
PY 2024
VL 51
IS 3
BP 588
EP 598
DI 10.1016/j.anl.2023.12.008
EA MAR 2024
PG 11
WC Otorhinolaryngology
SC Otorhinolaryngology
GA QA2F1
UT WOS:001218087600001
PM 38552422
DA 2025-12-18
ER

PT J
AU Rova, K
   Joffily, L
   Carvalho, L
   Cortese, E
   Koohi, N
   Kaski, D
AF Rova, Konstantina
   Joffily, Lucia
   Carvalho, Lara
   Cortese, Elvira
   Koohi, Nehzat
   Kaski, Diego
TI Motion sickness whilst reading as a passenger in the car is highly predictive of vestibular migraine
SO FRONTIERS IN NEUROLOGY
LA English
DT Article
DE vestibular migraine; motion sensitivity; diagnostic biomarkers; dizziness; vestibular disorders; motion sickness
ID criteria consensus document; diagnostic-criteria; international classification; disorders; committee; vertigo
AB Background Vestibular Migraine (VM) is a prevalent vestibular disorder, affecting up to 2.7% of the general population. Despite the establishment of diagnostic criteria by the B & aacute;r & aacute;ny Society and its inclusion in the International Classification of Headache Disorders, the clinical diagnosis of VM remains challenging due to its complex pathophysiology and symptom overlap with other dizziness disorders. Motion sickness is a core feature of migraine and can be interrogated through simple questionnaires.Objective This study aims to identify to what extent motion sensitivity can predict VM compared to other causes of dizziness.Methods We conducted a cross-sectional study involving 113 patients from the vestibular neurology clinics at University College London Hospitals. Participants were categorized into VM, Persistent Postural Perceptual Dizziness (PPPD), combined VM and PPPD, and 'other' dizziness etiologies. Data on motion sickness history and dizziness during car travel were collected through structured interviews and analyzed using logistic regression to assess the predictive value of these symptoms for VM.Results A substantial portion of patients with VM (91.2%) reported nausea or dizziness when reading as a passenger, a symptom significantly more prevalent than in those with PPPD or other dizziness diagnoses. Logistic regression indicated that VM patients are significantly more likely to experience these symptoms compared to non-VM patients, with an odds ratio suggesting a strong predictive value for this symptom in diagnosing VM.Conclusion The findings highlight increased motion sensitivity while reading in a moving vehicle as a promising diagnostic tool for VM, offering a practical aid in clinical settings to distinguish VM from other vestibular disorders.
C1 [Rova, Konstantina; Joffily, Lucia; Cortese, Elvira; Koohi, Nehzat; Kaski, Diego] UCL, Inst Neurol, Dept Clin & Movement Neurosci, London, England.
   [Rova, Konstantina] Gen Hosp George Papanikolaou, ENT Dept, Thessaloniki, Greece.
   [Joffily, Lucia] Univ Fed Estado Rio Janeiro, Rio De Janeiro, RJ, Brazil.
   [Carvalho, Lara] Royal Natl ENT Hosp, Dept Audiovestibular Med, London, England.
   [Koohi, Nehzat] UCL, Ear Inst, London, England.
C3 University of London; University College London; Universidade Federal do Estado do Rio de Janeiro; University of London; University College London
RP Kaski, D (corresponding author), UCL, Inst Neurol, Dept Clin & Movement Neurosci, London, England.
EM d.kaski@ucl.ac.uk
CR Abouzari M, 2020, OTOL NEUROTOL, V41, P1116, DOI 10.1097/MAO.0000000000002705
   Akdal G, 2024, BRAZ J OTORHINOLAR, V90, P0
   Bednarczuk NF, 2019, BRAIN, V142, P606, DOI 10.1093/brain/awy355
   Beh SC, 2019, HEADACHE, V59, P727, DOI 10.1111/head.13484
   Bisdorff AR, 2015, NEUROL CLIN, V33, P541, DOI 10.1016/j.ncl.2015.04.010
   Carvalho GF, 2021, NEUROLOGY, V97, PE996, DOI 10.1212/WNL.0000000000012443
   Castro P, 2022, BRAIN SCI, V12, P0, DOI 10.3390/brainsci12060753
   Cha YH, 2021, J VESTIBUL RES-EQUIL, V31, P327, DOI 10.3233/VES-200005
   Formeister EJ, 2018, OTOL NEUROTOL, V39, P1037, DOI 10.1097/MAO.0000000000001900
   Furman Joseph M, 2012, CONTINUUM (MINNEAP MINN), V18, P1102, DOI 10.1212/01.CON.0000421621.18407.96
   JACOB RG, 1993, J PSYCHOPATHOL BEHAV, V15, P299, DOI 10.1007/BF00965035
   Koch A, 2018, DTSCH ARZTEBL INT, V115, P687, DOI 10.3238/arztebl.2018.0687
   Lempert T, 2013, NERVENARZT, V84, P511, DOI 10.1007/s00115-013-3768-x
   Lempert T, 2022, J VESTIBUL RES-EQUIL, V32, P1, DOI 10.3233/VES-201644
   Marcus DA, 2005, EXPERT OPIN PHARMACO, V6, P2691, DOI 10.1517/14656566.6.15.2691
   Murdin L, 2015, J NEUROL NEUROSUR PS, V86, P585, DOI 10.1136/jnnp-2014-308331
   Neuhauser HK, 2006, NEUROLOGY, V67, P1028, DOI 10.1212/01.wnl.0000237539.09942.06
   Paillard AC, 2013, J VESTIBUL RES-EQUIL, V23, P203, DOI 10.3233/VES-130501
   Patel P, 2022, FRONT NEUROL, V13, P0, DOI 10.3389/fneur.2022.967521
   Popkirov Stoyan, 2018, PRACT NEUROL, V18, P5, DOI 10.1136/practneurol-2017-001809
   Rocha MF, 2023, J NEUROL, V270, P6155, DOI 10.1007/s00415-023-11930-9
   ROLNICK A, 1991, ERGONOMICS, V34, P867, DOI 10.1080/00140139108964831
   Seemungal B, 2015, NEUROL CLIN, V33, P619, DOI 10.1016/j.ncl.2015.04.008
   Staab JP, 2017, J VESTIBUL RES-EQUIL, V27, P191, DOI 10.3233/VES-170622
   Tarnutzer AA, 2023, BRAIN SCI, V13, P0, DOI 10.3390/brainsci13121692
   Versino M, 2020, J NEUROL, V267, P2842, DOI 10.1007/s00415-020-09905-1
   Wurthmann S, 2021, EUR J NEUROL, V28, P2357, DOI 10.1111/ene.14889
   Zhang YX, 2016, CEPHALALGIA, V36, P240, DOI 10.1177/0333102415587704
NR 28
TC 1
Z9 1
U1 2
U2 6
PU FRONTIERS MEDIA SA
PI LAUSANNE
PA AVENUE DU TRIBUNAL FEDERAL 34, LAUSANNE, CH-1015, SWITZERLAND
SN 1664-2295
EI 
J9 FRONT NEUROL
JI Front. Neurol.
PD AUG 14
PY 2024
VL 15
IS 
BP 
EP 
DI 10.3389/fneur.2024.1426081
PG 6
WC Clinical Neurology; Neurosciences
SC Neurosciences & Neurology
GA D8M1A
UT WOS:001298657000001
PM 39206287
DA 2025-12-18
ER

PT J
AU Karabulut, M
   Viechtbauer, W
   Van Laer, L
   Mohamad, A
   Van Rompaey, V
   Guinand, N
   Fornos, AP
   Gerards, MC
   van de Berg, R
AF Karabulut, Mustafa
   Viechtbauer, Wolfgang
   Van Laer, Lien
   Mohamad, Alfarghal
   Van Rompaey, Vincent
   Guinand, Nils
   Fornos, Angelica Perez
   Gerards, Marie-Cecile
   van de Berg, Raymond
TI Chronic Unilateral Vestibular Hypofunction: Insights into Etiologies, Clinical Subtypes, Diagnostics and Quality of Life
SO JOURNAL OF CLINICAL MEDICINE
LA English
DT Article
DE unilateral vestibular hypofunction; etiology; secondary diagnoses; clinical subtypes; quality of life
ID video-head-impulse; paroxysmal positional vertigo; postural-perceptual dizziness; caloric test; handicap inventory; menieres-disease; consensus-document; compensation; criteria; classification
AB Background/Objectives: Chronic unilateral vestibular hypofunction (UVH) can lead to disabling vestibular symptoms and a decrease in quality of life. The aim of this study was to investigate etiologies, clinical subtypes, symptoms, and quality of life (QoL) in patients with chronic UVH. Methods: A retrospective study was performed on 251 UVH patients in a tertiary referral center. Inclusion criteria comprised reduced or absent caloric responses, with a caloric asymmetry ratio >= 25%. Patients with central vestibular pathology, symptom duration <3 months, and incomplete responses to questionnaires were excluded. Patient records were assessed for etiologies, secondary vestibular diagnoses, clinical subtypes, and questionnaires related to QoL. Additionally, multiple linear regression analysis was performed to evaluate factors influencing QoL. Results: Thirteen different etiologies were identified, with Meni & egrave;re's Disease as the most prevalent (31%, n = 79). The most frequently reported secondary vestibular diagnoses were benign paroxysmal positional vertigo (BPPV) (21%, n = 54) and persistent postural perceptual dizziness (PPPD) (19%, n = 47). Five distinct clinical subtypes were identified: recurrent vertigo with UVH (47%), rapidly progressive UVH (25%), idiopathic/unknown UVH (18%), slowly progressive UVH (8%), and congenital UVH (2%). Over 80% of UVH patients experienced moderate-to-severe handicap, as indicated by the Dizziness Handicap Inventory. Approximately 20-25% of UVH patients exhibited moderate-to-severe depression and anxiety, based on the Hospital Anxiety and Depression Scale. Multiple linear regression analyses demonstrated that the presence of PPPD significantly reduced QoL in chronic UVH patients. Conclusions: Chronic UVH is a heterogeneous disorder. Secondary vestibular diagnoses like BPPV and PPPD often co-exist and can significantly impact QoL. A structured diagnostic approach and tailored interventions are crucial to address the diverse needs of UVH patients.
C1 [Karabulut, Mustafa; Gerards, Marie-Cecile; van de Berg, Raymond] Maastricht Univ, Sch Mental Hlth & Neurosci, Dept Otorhinolaryngol & Head & Neck Surg, Div Vestibular Disorders,Med Ctr, NL-6229 HX Maastricht, Netherlands.
   [Viechtbauer, Wolfgang] Maastricht Univ, Dept Psychiat & Neuropsychol, NL-6229 HX Maastricht, Netherlands.
   [Van Laer, Lien] Univ Antwerp, Fac Med & Hlth Sci, Dept Rehabil Sci & Physiotherapy Movant, B-2000 Antwerp, Belgium.
   [Van Laer, Lien] Univ Antwerp, Multidisciplinary Motor Ctr Antwerp M2OCEAN, B-2000 Antwerp, Belgium.
   [Mohamad, Alfarghal] King Abdul Aziz Med City, Dept Ear Nose Throat, Jeddah 22384, Saudi Arabia.
   [Van Rompaey, Vincent] Univ Antwerp, Antwerp Univ Hosp, Fac Med & Hlth Sci, Dept Otorhinolaryngol & Head & Neck Surg, B-2000 Antwerp, Belgium.
   [Guinand, Nils; Fornos, Angelica Perez] Geneva Univ Hosp, Dept Clin Neurosci, Serv Otorhinolaryngol Head & Neck Surg, CH-1205 Geneva, Switzerland.
C3 Maastricht University; Maastricht University; University of Antwerp; University of Antwerp; University of Antwerp; University of Geneva
RP Karabulut, M (corresponding author), Maastricht Univ, Sch Mental Hlth & Neurosci, Dept Otorhinolaryngol & Head & Neck Surg, Div Vestibular Disorders,Med Ctr, NL-6229 HX Maastricht, Netherlands.
EM mustafa.karabulut@mumc.nl
CR Adamec I, 2020, J CLIN NEUROSCI, V72, P26, DOI 10.1016/j.jocn.2020.01.043
   Adams ME, 2022, JAMA OTOLARYNGOL, V148, P465, DOI 10.1001/jamaoto.2022.0329
   Alessandrini M, 2021, J CLIN NEUROSCI, V91, P200, DOI 10.1016/j.jocn.2021.07.012
   Argaet EC, 2019, CLIN NEUROPHYS PRACT, V4, P97, DOI 10.1016/j.cnp.2019.03.001
   Asai Hayato, 2022, J PHYS THER SCI, V34, P85, DOI 10.1589/jpts.34.85
   ASHA, 2009, DEGREE OF HEARING LOSS, V0, P0
   Azami M, 2023, FRONT NEUROL, V14, P0, DOI 10.3389/fneur.2023.1129569
   Balatsouras DG, 2014, EUR ARCH OTO-RHINO-L, V271, P919, DOI 10.1007/s00405-013-2484-2
   Balatsouras DG, 2012, ANN OTO RHINOL LARYN, V121, P682, DOI 10.1177/000348941212101011
   Bartolomeo M, 2014, EUR ARCH OTO-RHINO-L, V271, P681, DOI 10.1007/s00405-013-2451-y
   Bayat A, 2020, CUREUS J MED SCIENCE, V12, P0, DOI 10.7759/cureus.11813
   Bell A, 2019, JOURNAL OF HEARING SCIENCE, V9, P9, DOI 10.17430/1003537
   Best C, 2009, NEUROSCIENCE, V164, P1579, DOI 10.1016/j.neuroscience.2009.09.034
   Blödow A, 2014, ACTA OTO-LARYNGOL, V134, P1239, DOI 10.3109/00016489.2014.939300
   Brandt T, 2005, CLIN NEUROPHYSIOL, V116, P406, DOI 10.1016/j.clinph.2004.08.009
   Burston A, 2018, J CLIN NEUROSCI, V47, P294, DOI 10.1016/j.jocn.2017.10.040
   Cada Z, 2019, ACTA OTORHINOLARYNGO, V39, P46, DOI 10.14639/0392-100X-1963
   Cohen HS, 2002, ACTA OTO-LARYNGOL, V122, P841, DOI 10.1080/003655402/000028039
   Comolli L, 2023, BMJ OPEN, V13, P0, DOI 10.1136/bmjopen-2022-064057
   Deveze A, 2014, NEUROPHYSIOL CLIN, V44, P49, DOI 10.1016/j.neucli.2013.10.138
   Eckhardt-Henn A, 2005, NEUROL CLIN, V23, P731, DOI 10.1016/j.ncl.2005.01.008
   Fetter M, 2016, HAND CLINIC, V137, P219, DOI 10.1016/B978-0-444-63437-5.00015-7
   Fong E, 2015, ARCH PHYS MED REHAB, V96, P357, DOI 10.1016/j.apmr.2014.09.017
   Frosolini A, 2024, INDIAN J OTOLARYNGOL, V76, P3737, DOI 10.1007/s12070-024-04578-y
   Fuentealba-Bassaletti C, 2023, OTOL NEUROTOL, V44, P161, DOI 10.1097/MAO.0000000000003773
   Gambacorta V, 2022, AUDIOL RES, V12, P589, DOI 10.3390/audiolres12060058
   Ganança Cristina Freitas, 2007, REV. BRAS. OTORRINOLARINGOL., V73, P506, DOI 10.1590/S0034-72992007000400009
   Graham MK, 2021, OTOL NEUROTOL, V42, P129, DOI 10.1097/MAO.0000000000002890
   Hall CD, 2022, J NEUROL PHYS THER, V46, P118, DOI 10.1097/NPT.0000000000000382
   Herdman D, 2022, J NEUROL, V269, P4753, DOI 10.1007/s00415-022-11107-w
   Herdman D, 2020, J PSYCHOSOM RES, V132, P0, DOI 10.1016/j.jpsychores.2020.109969
   Herdman SJ, 2012, NEUROREHAB NEURAL RE, V26, P151, DOI 10.1177/1545968311407514
   Kabaya K, 2022, LARYNGOSCOPE INVEST, V7, P499, DOI 10.1002/lio2.735
   Karabulut M, 2023, FRONT NEUROL, V14, P0, DOI 10.3389/fneur.2023.1177314
   Kerber KA, 2016, HAND CLINIC, V137, P231, DOI 10.1016/B978-0-444-63437-5.00016-9
   Kerber KA, 2015, NEUROL CLIN, V33, P565, DOI 10.1016/j.ncl.2015.04.009
   Kim HJ, 2020, J NEUROL, V267, P2252, DOI 10.1007/s00415-020-09831-2
   KURITZKY A, 1981, HEADACHE, V21, P227, DOI 10.1111/j.1526-4610.1981.hed2105227.x
   Lacour M, 2016, J NEUROL, V263, PS54, DOI 10.1007/s00415-015-7903-4
   Lee JB, 2015, OTOL NEUROTOL, V36, P1708, DOI 10.1097/MAO.0000000000000899
   Lee SH, 2021, J PERS MED, V11, P0, DOI 10.3390/jpm11121331
   Lempert T, 2022, J VESTIBUL RES-EQUIL, V32, P1, DOI 10.3233/VES-201644
   Limviriyakul S, 2020, EUR ARCH OTO-RHINO-L, V277, P679, DOI 10.1007/s00405-019-05735-8
   Ling X, 2020, FRONT NEUROL, V11, P0, DOI 10.3389/fneur.2020.00602
   Liu Jia, 2021, LIN CHUANG ER BI YAN HOU TOU JING WAI KE ZA ZHI, V35, P802, DOI 10.13201/j.issn.2096-7993.2021.09.007
   Lopes AR, 2013, INT ARCH OTORHINOLAR, V17, P157
   Lopez-Escamez JA, 2015, J VESTIBUL RES-EQUIL, V25, P1, DOI 10.3233/VES-150549
   Lucieer F, 2016, FRONT NEUROL, V7, P0, DOI 10.3389/fneur.2016.00026
   Maarsingh OR, 2010, BMC FAM PRACT, V11, P0, DOI 10.1186/1471-2296-11-2
   Mahringer A, 2014, EUR ARCH OTO-RHINO-L, V271, P463, DOI 10.1007/s00405-013-2376-5
   Mbongo F, 2007, OTOL NEUROTOL, V28, P905, DOI 10.1097/MAO.0b013e3181256bb8
   McCaslin DL, 2014, EAR HEARING, V35, PE185, DOI 10.1097/AUD.0000000000000047
   Mcgarvie LA, 2015, ACTA OTO-LARYNGOL, V135, P859, DOI 10.3109/00016489.2015.1015606
   Meli A, 2007, J PSYCHOSOM RES, V63, P185, DOI 10.1016/j.jpsychores.2007.02.007
   Mezzalira R, 2017, CLINICS, V72, P469
   Möhwald K, 2020, EUR J NEUROL, V27, P2089, DOI 10.1111/ene.14318
   Molnár A, 2022, EUR ARCH OTO-RHINO-L, V279, P5173, DOI 10.1007/s00405-022-07366-y
   Müller M, 2020, BMC EMERG MED, V20, P0, DOI 10.1186/s12873-020-00361-8
   Murofushi T, 2022, FRONT NEUROL, V13, P0, DOI 10.3389/fneur.2022.872892
   Neuhauser HK, 2008, ARCH INTERN MED, V168, P2118, DOI 10.1001/archinte.168.19.2118
   Newman-Toker DE, 2008, MAYO CLIN PROC, V83, P765, DOI 10.4065/83.7.765
   ONEILL G, 1987, CLIN OTOLARYNGOL, V12, P277, DOI 10.1111/j.1365-2273.1987.tb00202.x
   Paredis S, 2021, FRONT NEUROL, V12, P0, DOI 10.3389/fneur.2021.771650
   Perez N, 2001, ACTA OTO-LARYNGOL, V0, P145
   Perez N, 2002, LARYNGOSCOPE, V112, P1104, DOI 10.1097/00005537-200206000-00031
   Petri M, 2017, BRAZ J OTORHINOLAR, V83, P611, DOI 10.1016/j.bjorl.2016.08.004
   Redondo-Martínez J, 2016, ACTA OTORRINOLAR ESP, V67, P156, DOI 10.1016/j.otorri.2015.07.005
   Russo FY, 2018, IMMUNOL RES, V66, P675, DOI 10.1007/s12026-018-9023-6
   Saman Yougan, 2012, FRONT NEUROL, V3, P116, DOI 10.3389/fneur.2012.00116
   Schenck AA, 2021, BMJ OPEN, V11, P0, DOI 10.1136/bmjopen-2021-054514
   Shiozaki T, 2021, FRONT NEUROL, V12, P0, DOI 10.3389/fneur.2021.656157
   Sitsen A, 2014, AUTO-IMMUUNZIEKTEN, V0, P0
   Snaith RP, 1994, HOSP ANXIETY DEPRESS, V0, P0
   Staab JP, 2017, J VESTIBUL RES-EQUIL, V27, P191, DOI 10.3233/VES-170622
   Starkov D, 2021, J NEUROL, V268, P377, DOI 10.1007/s00415-020-10139-4
   Steensnaes MH, 2023, EUR ARCH OTO-RHINO-L, V280, P5285, DOI 10.1007/s00405-023-08040-7
   Strupp M, 2022, J VESTIBUL RES-EQUIL, V32, P389, DOI 10.3233/VES-220201
   Strupp M, 2020, DTSCH ARZTEBL INT, V117, P300, DOI 10.3238/arztebl.2020.0300
   Strupp M, 2009, SEMIN NEUROL, V29, P509, DOI 10.1055/s-0029-1241040
   Stultiens JJA, 2023, JARO-J ASSOC RES OTO, V24, P401, DOI 10.1007/s10162-023-00906-1
   Tarnutzer AA, 2020, NEUROLOGY, V95, PE2988, DOI 10.1212/WNL.0000000000010812
   Trinidade A, 2023, CURR TREAT OPTION NE, V25, P281, DOI 10.1007/s11940-023-00761-8
   Türk B, 2021, ENT-EAR NOSE THROAT, V100, P532, DOI 10.1177/0145561319871234
   van de Berg R, 2021, J CLIN MED, V10, P0, DOI 10.3390/jcm10245726
   van de Berg R, 2015, FRONT SYST NEUROSCI, V8, P0, DOI 10.3389/fnsys.2014.00255
   van de Berg R, 2015, ORL J OTO-RHINO-LARY, V77, P197, DOI 10.1159/000433549
   van Esch BF, 2016, EUR ARCH OTO-RHINO-L, V273, P3733, DOI 10.1007/s00405-016-4055-9
   van Leeuwen RB, 2017, NEUROLOGIST, V22, P69, DOI 10.1097/NRL.0000000000000116
   van Stiphout L, 2022, J NEUROL, V269, P5216, DOI 10.1007/s00415-021-10695-3
   Vanspauwen R, 2016, J VESTIBUL RES-EQUIL, V26, P479, DOI 10.3233/VES-160600
   Versteegh MM, 2016, VALUE HEALTH, V19, P343, DOI 10.1016/j.jval.2016.01.003
   Vetvik KG, 2017, LANCET NEUROL, V16, P76, DOI 10.1016/S1474-4422(16)30293-9
   Vlastarakos PV, 2023, HEARING BALANC COMMU, V21, P16, DOI 10.1080/21695717.2022.2122338
   von Brevern M, 2007, J NEUROL NEUROSUR PS, V78, P710, DOI 10.1136/jnnp.2006.100420
   Waissbluth S, 2023, J INT ADV OTOL, V19, P28, DOI 10.5152/iao.2023.22703
   Welie AG, 2020, VALUE HEALTH REG ISS, V22, P7, DOI 10.1016/j.vhri.2019.08.475
   Whitney SL, 2004, OTOL NEUROTOL, V25, P139, DOI 10.1097/00129492-200403000-00010
   Xue H, 2018, ZHONGHUA YI XUE ZA ZHI, V98, P1227, DOI 10.3760/cma.j.issn.0376-2491.2018.16.008
   Yacovino DA, 2018, PLOS ONE, V13, P0, DOI 10.1371/journal.pone.0197079
   Yetiser S, 2019, J INT MED RES, V0, P0, DOI DOI 10.1177/0300060519892370
   Yip CW, 2018, J NEUROL, V265, P1210, DOI 10.1007/s00415-018-8834-7
   Zellhuber S, 2014, EUR ARCH OTO-RHINO-L, V271, P2375, DOI 10.1007/s00405-013-2723-6
   Zhu RT, 2019, ANN OTO RHINOL LARYN, V128, P869, DOI 10.1177/0003489419845014
NR 103
TC 4
Z9 4
U1 1
U2 4
PU MDPI
PI BASEL
PA ST ALBAN-ANLAGE 66, CH-4052 BASEL, SWITZERLAND
SN 
EI 2077-0383
J9 J CLIN MED
JI J. Clin. Med.
PD SEP 15
PY 2024
VL 13
IS 18
BP 
EP 
DI 10.3390/jcm13185381
PG 19
WC Medicine, General & Internal
SC General & Internal Medicine
GA H8Y0V
UT WOS:001326226500001
PM 39336868
DA 2025-12-18
ER

PT J
AU Harper, BA
   Steinbeck, L
AF Harper, Brent A.
   Steinbeck, Larry
TI Short-Term Benefits from Manual Therapy as an Adjunct Treatment for Persistent Postural-Perceptual Dizziness Symptoms: A Preliminary Prospective Case Series
SO JOURNAL OF FUNCTIONAL MORPHOLOGY AND KINESIOLOGY
LA English
DT Article
DE dizziness handicap inventory; falls; fascia; feedback; sensory; postural control; proprioception; risk assessment; vertigo; vestibular
ID physical-therapy; fascial manipulation; thoracolumbar fascia; functional mobility; detectable change; balance; go; pain; disorders; tests
AB Persistent dizziness and balance deficits are common, often with unknown etiology. Persistent Postural-Perceptual Dizziness (3PD) is a relatively new diagnosis with symptoms that may include dizziness, unsteadiness, or non-vertiginous dizziness and be persistent the majority of time over a minimum of 90 days. The purpose of this case series was to investigate short-term outcomes of reducing dizziness symptoms using a manual therapy intervention focused on restoring mobility in the fascia using a pragmatically applied biomechanical approach, the Fascial Manipulation (R) method (FM (R)), in patients with 3PD. The preliminary prospective case series consisted of twelve (n = 12) patients with persistent complaints of dizziness who received systematic application of manual therapy to improve fascial mobility after previously receiving vestibular rehabilitation. The manual therapy consisted of strategic assessment and palpation based on the model proposed in the FM (R) Stecco Method. This model utilizes tangential oscillations directed toward the deep fascia at strategic points. Six males (n = 6) and females (n = 6) were included with a mean age of 68.3 +/- 19.3 years. The average number of interventions was 4.5 +/- 0.5. Nonparametric paired sample t-tests were performed. Significant improvements were observed toward the resolution of symptoms and improved outcomes. The metrics included the Dizziness Handicap Inventory and static and dynamic balance measures. The Dizziness Handicap Inventory scores decreased (i.e., improved) by 43.6 points (z = -3.1 and p = 0.002). The timed up and go scores decreased (i.e., improved) by 3.2 s (z = -2.8 and p = 0.005). The tandem left increased (i.e., improved) by 8.7 s (z = 2.8 and p = 0.005) and the tandem right increased (i.e., improved) by 7.5 s (z = 2.8 and p = 0.005). Four to five manual therapy treatment sessions appear to be effective for short-term improvements in dizziness complaints and balance in those with 3PD. These results should be interpreted with caution as future research using rigorous methods and a control group must be conducted.
C1 [Harper, Brent A.] Chapman Univ, Dept Phys Therapy, Irvine, CA 92618 USA.
   [Harper, Brent A.] Radford Univ, Dept Phys Therapy, Roanoke, VA 24013 USA.
   [Steinbeck, Larry] Adv Rehabil, Jasper, GA 30143 USA.
C3 Chapman University System; Chapman University; Radford University
RP Harper, BA (corresponding author), Chapman Univ, Dept Phys Therapy, Irvine, CA 92618 USA.; Harper, BA (corresponding author), Radford Univ, Dept Phys Therapy, Roanoke, VA 24013 USA.
EM brharper@chapman.edu
FU Supporting Open Access Research and Scholarship (SOARS) program at Chapman University
CR Agrawal Y, 2009, ARCH INTERN MED, V169, P938, DOI 10.1001/archinternmed.2009.66
   Amir A, 2022, PM&R, V14, P1490, DOI 10.1002/pmrj.12771
   Arumugam K, 2021, J BODYW MOV THER, V25, P230, DOI 10.1016/j.jbmt.2020.11.005
   Axer H, 2020, BRAIN BEHAV, V10, P0, DOI 10.1002/brb3.1864
   Azzi JL, 2022, J VESTIBUL RES-EQUIL, V32, P285, DOI 10.3233/VES-190749
   Baloh RW, 1996, CURR OPIN NEUROL, V9, P32, DOI 10.1097/00019052-199602000-00007
   Bertoldo D, 2021, MEDICINA-LITHUANIA, V57, P0, DOI 10.3390/medicina57070691
   Bisdorff A, 2009, J VESTIBUL RES-EQUIL, V19, P1, DOI 10.3233/VES-2009-0343
   Brandolini S, 2019, J BODYW MOV THER, V23, P316, DOI 10.1016/j.jbmt.2019.01.001
   Brandt T, 1996, AUDIOL NEUROOTOL, V1, P187
   BRANDT T, 1980, ARCH OTOLARYNGOL, V106, P484
   Brandt T, 2001, J NEUROL NEUROSUR PS, V71, P8, DOI 10.1136/jnnp.71.1.8
   Breinbauer HA, 2020, FRONT NEUROL, V10, P0, DOI 10.3389/fneur.2019.01361
   Brown KE, 2001, LARYNGOSCOPE, V111, P1812, DOI 10.1097/00005537-200110000-00027
   Chaudhry H, 2013, BIORHEOLOGY, V50, P191, DOI 10.3233/BIR-130631
   Chu ECP, 2019, OXF MED CASE REP, V0, PP476, DOI 10.1093/omcr/omz115
   Cotti A, 2020, J MAN MANIP THER, V28, P236, DOI 10.1080/10669817.2019.1683675
   Cowman Mary K, 2015, F1000RES, V4, P622, DOI 10.12688/f1000research.6885.1
   Day JA, 2012, J BODYW MOV THER, V16, P372, DOI 10.1016/j.jbmt.2012.01.003
   Day JA, 2009, J BODYW MOV THER, V13, P128, DOI 10.1016/j.jbmt.2008.04.044
   Ercole B, 2010, J BODYW MOV THER, V14, P318, DOI 10.1016/j.jbmt.2010.04.006
   Espí-López GV, 2018, PHYS THER SPORT, V32, P173, DOI 10.1016/j.ptsp.2018.04.017
   Foster CA, 2007, J LARYNGOL OTOL, V121, P680, DOI 10.1017/S002221510600346X
   Fraix M, 2013, J AM OSTEOPATH ASSOC, V113, P394
   Franchignoni F, 1998, AGING-CLIN EXP RES, V10, P26, DOI 10.1007/BF03339630
   Ganança Fernando Freitas, 2006, REV. BRAS. OTORRINOLARINGOL., V72, P388, DOI 10.1590/S0034-72992006000300016
   Gdowski GT, 1999, J NEUROPHYSIOL, V82, P436, DOI 10.1152/jn.1999.82.1.436
   Ghosh B, 2011, J NEUROSCI, V31, P2361, DOI 10.1523/JNEUROSCI.5764-10.2011
   Giorgetti M M, 1998, PHYSIOTHER RES INT, V3, P274, DOI 10.1002/pri.150
   Goldberg A, 2011, GAIT POSTURE, V33, P737, DOI 10.1016/j.gaitpost.2011.02.020
   Gunter KB, 2000, J GERONTOL A-BIOL, V55, PM672, DOI 10.1093/gerona/55.11.M672
   Harper B, 2019, J BODYW MOV THER, V23, P115, DOI 10.1016/j.jbmt.2018.10.007
   Hile ES, 2012, PHYS THER, V92, P1316, DOI 10.2522/ptj.20110283
   Holle D, 2015, PLOS ONE, V10, P0, DOI 10.1371/journal.pone.0142468
   JACOBSON GP, 1990, ARCH OTOLARYNGOL, V116, P424
   Jacobson GP, 1998, AM J OTOL, V19, P804
   Kao CL, 2009, ARCH GERONTOL GERIAT, V49, PS50, DOI 10.1016/S0167-4943(09)70014-7
   Kear BM, 2017, J PRIM CARE COMMUNIT, V8, P9, DOI 10.1177/2150131916659282
   Kobayashi T, 2020, BIOMOLECULES, V10, P0, DOI 10.3390/biom10111525
   Kozinc Z, 2020, DIAGNOSTICS, V10, P0, DOI 10.3390/diagnostics10090667
   Li KZ, 2020, BRAIN IMAGING BEHAV, V14, P2176, DOI 10.1007/s11682-019-00168-7
   Lin MR, 2004, J AM GERIATR SOC, V52, P1343, DOI 10.1111/j.1532-5415.2004.52366.x
   Marques A, 2016, COPD, V13, P279, DOI 10.3109/15412555.2015.1079816
   Mense S, 2019, EUR J TRANSL MYOL, V29, P151, DOI 10.4081/ejtm.2019.8297
   Muelleman T, 2017, OTOL NEUROTOL, V38, P870, DOI 10.1097/MAO.0000000000001429
   Nigro S, 2019, BRAIN IMAGING BEHAV, V13, P798, DOI 10.1007/s11682-018-9900-6
   Pavan PG, 2014, CURR PAIN HEADACHE R, V18, P0, DOI 10.1007/s11916-014-0441-4
   Pedrelli A, 2009, J BODYW MOV THER, V13, P73, DOI 10.1016/j.jbmt.2008.06.002
   Pfeiffer C, 2014, FRONT INTEGR NEUROSC, V8, P0, DOI 10.3389/fnint.2014.00031
   Picelli A, 2011, EUR J PHYS REHAB MED, V47, P561
   PODSIADLO D, 1991, J AM GERIATR SOC, V39, P142, DOI 10.1111/j.1532-5415.1991.tb01616.x
   Popkirov S, 2018, CURR TREAT OPTION NE, V20, P0, DOI 10.1007/s11940-018-0535-0
   Popkirov Stoyan, 2018, PRACT NEUROL, V18, P5, DOI 10.1136/practneurol-2017-001809
   Puentedura E, 2018, THERAPEUTIC NEUROSCIENCE EDUCATION: TEACHING PEOPLE ABOUT PAIN, V2nd ed., P0
   Quinn G, 2019, CLIN REHABIL, V33, P317, DOI 10.1177/0269215518793481
   Raghavan P, 2016, EBIOMEDICINE, V9, P306, DOI 10.1016/j.ebiom.2016.05.014
   Reiley Alexander S, 2017, ARCH PHYSIOTHER, V7, P12, DOI 10.1186/s40945-017-0040-x
   Ries JD, 2009, PHYS THER, V89, P569, DOI 10.2522/ptj.20080258
   Roman M, 2013, J AM OSTEOPATH ASSOC, V113, P600, DOI 10.7556/jaoa.2013.021
   Sawamura S, 2020, J BODYW MOV THER, V24, P245, DOI 10.1016/j.jbmt.2020.06.003
   Schilder A, 2014, PAIN, V155, P222, DOI 10.1016/j.pain.2013.09.025
   Staab JP, 2020, SEMIN NEUROL, V40, P130, DOI 10.1055/s-0039-3402736
   Staab JP, 2017, J VESTIBUL RES-EQUIL, V27, P191, DOI 10.3233/VES-170622
   Staab Jeffrey P, 2012, CONTINUUM (MINNEAP MINN), V18, P1118, DOI 10.1212/01.CON.0000421622.56525.58
   Staibano P, 2019, J OTOLARYNGOL-HEAD N, V48, P0, DOI 10.1186/s40463-019-0336-9
   Stecco A, 2011, SURG RADIOL ANAT, V33, P881, DOI 10.1007/s00276-011-0784-z
   Stecco C, 2019, CLIN ANAT, V32, P896, DOI 10.1002/ca.23408
   Stecco C, 2011, SURG RADIOL ANAT, V33, P891, DOI 10.1007/s00276-011-0876-9
   Stecco C, 2008, J BODYW MOV THER, V12, P225, DOI 10.1016/j.jbmt.2008.04.041
   Stecco L, 2018, FASCIAL MANIPULATION PRACTICAL PARTFIRST LEVEL, V0, P0
   Steffen TM, 2002, PHYS THER, V82, P128, DOI 10.1093/ptj/82.2.128
   Trinidade A, 2018, OTOL NEUROTOL, V39, P1291, DOI 10.1097/MAO.0000000000002010
   Valachova K, 2021, INT J MOL SCI, V22, P0, DOI 10.3390/ijms22137077
   Vlaeyen JWS, 2000, PAIN, V85, P317, DOI 10.1016/S0304-3959(99)00242-0
   Whitney SL, 2004, OTOL NEUROTOL, V25, P139, DOI 10.1097/00129492-200403000-00010
   Wiesmeier IK, 2015, FRONT AGING NEUROSCI, V7, P0, DOI 10.3389/fnagi.2015.00097
   Willard FH, 2012, J ANAT, V221, P507, DOI 10.1111/j.1469-7580.2012.01511.x
NR 77
TC 2
Z9 2
U1 0
U2 1
PU MDPI
PI BASEL
PA ST ALBAN-ANLAGE 66, CH-4052 BASEL, SWITZERLAND
SN 
EI 2411-5142
J9 J FUNCT MORPHOL KIN
JI J Funct. Morphol. Kinesiol.
PD JUN 15
PY 2024
VL 9
IS 2
BP 
EP 
DI 10.3390/jfmk9020082
PG 16
WC Sport Sciences
SC Sport Sciences
GA WO9H9
UT WOS:001255930300001
PM 38804448
DA 2025-12-18
ER

PT J
AU Meletaki, V
   Gobinet, M
   Léonard, J
   Elzière, M
   Lopez, C
AF Meletaki, Vasiliki
   Gobinet, Maelis
   Leonard, Jacques
   Elziere, Maya
   Lopez, Christophe
TI French adaptation and validation of the Niigata PPPD Questionnaire: measure of severity of Persistent Postural-Perceptual Dizziness and its association with psychiatric comorbidities and perceived handicap
SO FRONTIERS IN NEUROLOGY
LA English
DT Article
DE vestibular system; dizziness; anxiety; depression; mental health; Persistent Postural-Perceptual Dizziness (PPPD)
ID trait anxiety inventory; hospital anxiety; depression scale; validity; criteria
AB Persistent Postural-Perceptual Dizziness (PPPD) is a functional vestibular condition. Despite being the most common chronic neuro-otologic disorder, it remains undertreated. The Niigata PPPD Questionnaire (NPQ), developed by Yagi et al. in 2019 to assess the severity of PPPD, could be a useful tool to help in the screening and diagnosis of this condition. This study aimed to validate a French version of the NPQ and make it an available assessment tool. Moreover, we aimed to understand the characteristics of PPPD patients better. The NPQ was translated and adapted into French. 50 PPPD patients, 50 patients with vestibular disorders without PPPD, and 50 healthy controls were included. They answered the adapted NPQ and additional questionnaires assessing trait (STAI) and state anxiety (HADS-A), depression (HADS-D) and handicap related to dizziness (DHI). The NPQ's reliability was assessed by Cronbach's alpha. Intergroup comparisons and multiple linear regressions were conducted to examine the characteristics of PPPD patients compared to vestibular patients and healthy controls, to validate NPQ's reliability, and to explore the effect of clinical parameters and treatment with selective serotonin reuptake inhibitors. Receiver operating characteristic (ROC) curves were carried out to determine the diagnostic values of the NPQ total score and sub-scores. Relations between NPQ and reported handicap, depression and anxiety were evaluated by correlations between questionnaire scores. The internal consistency was high (>0.8) for all NPQ subscales and the total score. Intergroup comparisons showed a significantly higher NPQ total score and sub-scores in the PPPD group compared to the two others. The ROC curve analysis showed a significant, but poor, discrimination of NPQ (AUC = 0.664) and its subscales. DHI scores, depressive symptoms and trait anxiety were significantly higher in PPPD patients than in vestibular patients and healthy controls. State anxiety did not differ between patients with PPPD and vestibular patients without PPPD. Finally, there was a significant correlation between the NPQ and the DHI. Our study provides a better understanding of PPPD symptomatology and its assessment. It showed that the NPQ is a reliable tool that can assist in symptom assessment for a French-speaking population.
C1 [Meletaki, Vasiliki; Gobinet, Maelis; Leonard, Jacques; Elziere, Maya; Lopez, Christophe] Aix Marseille Univ, Ctr Rech Psychol & Neurosci CRPN, CNRS, Marseille, France.
   [Elziere, Maya] European Hosp, Ctr Vertiges, Marseille, France.
   [Meletaki, Vasiliki] Univ Penn, Penn Ctr Neuroaesthet, Philadelphia, PA USA.
C3 Aix-Marseille Universite; Centre National de la Recherche Scientifique (CNRS); University of Pennsylvania
RP Lopez, C (corresponding author), Aix Marseille Univ, Ctr Rech Psychol & Neurosci CRPN, CNRS, Marseille, France.
EM christophe.lopez@univ-amu.fr
FU ANR VESTISELF project [ANR-19-CE37-0027]; French Agence Nationale de la Recherche; Agence Nationale de la Recherche (ANR) [ANR-19-CE37-0027] Funding Source: Agence Nationale de la Recherche (ANR)
CR Adamec I, 2020, J CLIN NEUROSCI, V72, P26, DOI 10.1016/j.jocn.2020.01.043
   Bayat A, 2020, CUREUS J MED SCIENCE, V12, P0, DOI 10.7759/cureus.11813
   Behrendt F, 2023, PLOS ONE, V18, P0, DOI 10.1371/journal.pone.0291002
   Bjelland I, 2002, J PSYCHOSOM RES, V52, P69, DOI 10.1016/S0022-3999(01)00296-3
   Bocran C, 2014, BMC PSYCHIATRY, V14, P0, DOI 10.1186/s12888-014-0354-0
   Brandt T, 2020, CURR OPIN NEUROL, V33, P136, DOI 10.1097/WCO.0000000000000771
   Castillejos-Carrasco-Muñoz R, 2023, EUR ARCH OTO-RHINO-L, V280, P5267, DOI 10.1007/s00405-023-08038-1
   Eggers Scott D Z, 2024, HANDB CLIN NEUROL, V199, P389, DOI 10.1016/B978-0-12-823357-3.00028-8
   Erni C, 2000, OTO RHINO LARYN NOVA, V10, P20, DOI 10.1159/000027943
   Gamble R, 2023, J VESTIBUL RES-EQUIL, V33, P89, DOI 10.3233/VES-220059
   GAUTHIER J, 1993, CAN J BEHAV SCI, V25, P559, DOI 10.1037/h0078881
   Gurvich C, 2013, BRAIN RES, V1537, P244, DOI 10.1016/j.brainres.2013.08.058
   Holmberg JM, 2020, PERSPECTIVES OF THE ASHA SPECIAL INTEREST GROUPS, V5, P181, DOI 10.1044/2019_persp-19-00105
   Hong SM, 2013, OTOLARYNG HEAD NECK, V148, P810, DOI 10.1177/0194599813476476
   Indovina I, 2021, J CLIN MED, V10, P0, DOI 10.3390/jcm10184274
   Kabaya K, 2022, LARYNGOSCOPE INVEST, V7, P499, DOI 10.1002/lio2.735
   Kim HJ, 2020, J NEUROL, V267, P2252, DOI 10.1007/s00415-020-09831-2
   King S, 2014, FRONT NEUROL, V5, P0, DOI 10.3389/fneur.2014.00233
   Kobel MJ, 2024, OTOL NEUROTOL, V45, P75, DOI 10.1097/MAO.0000000000004053
   Lagman-Bartolome AM, 2019, NEUROL CLIN, V37, P835, DOI 10.1016/j.ncl.2019.07.002
   Lewis RF, 2011, J VESTIBUL RES-EQUIL, V21, P323, DOI 10.3233/VES-2011-0422
   Lopez C, 2018, CORTEX, V104, P193, DOI 10.1016/j.cortex.2017.05.026
   McGarvie LA, 2015, FRONT NEUROL, V6, P0, DOI 10.3389/fneur.2015.00154
   Murofushi T, 2022, FRONT NEUROL, V13, P0, DOI 10.3389/fneur.2022.872892
   Nyabenda A, 2004, ANNALES DE READAPTATION ET DE MEDECINE PHYSIQUE, V47, P105
   Oka M, 2023, J CLIN MED, V12, P0, DOI 10.3390/jcm12072589
   Okun A, 1996, PSYCHOL REP, V79, P1059, DOI 10.2466/pr0.1996.79.3.1059
   Peirce JW, 2009, FRONT NEUROINFORM, V2, P0, DOI 10.3389/neuro.11.010.2008
   Popkirov S, 2018, CURR TREAT OPTION NE, V20, P0, DOI 10.1007/s11940-018-0535-0
   Popkirov Stoyan, 2018, PRACT NEUROL, V18, P5, DOI 10.1136/practneurol-2017-001809
   Powell G, 2020, NEUROLOGY, V94, PE1929, DOI 10.1212/WNL.0000000000009373
   Spielberger CD, 1970, MANUAL STATE TRAIT A, V0, P0
   Staab JP, 2023, NEUROL CLIN, V41, P647, DOI 10.1016/j.ncl.2023.04.003
   Staab JP, 2017, J VESTIBUL RES-EQUIL, V27, P191, DOI 10.3233/VES-170622
   Teh CSL, 2022, J VESTIBUL RES-EQUIL, V32, P373, DOI 10.3233/VES-210087
   Terwee CB, 2007, J CLIN EPIDEMIOL, V60, P34, DOI 10.1016/j.jclinepi.2006.03.012
   Todd C, 2018, CURR NEUROL NEUROSCI, V18, P0, DOI 10.1007/s11910-018-0845-3
   Trinidade A, 2023, J NEUROL NEUROSUR PS, V94, P904, DOI 10.1136/jnnp-2022-330196
   Trinidade A, 2021, FRONT NEUROL, V11, P0, DOI 10.3389/fneur.2020.601883
   Trinidade A, 2018, OTOL NEUROTOL, V39, P1291, DOI 10.1097/MAO.0000000000002010
   Vigneau F, 2009, CAN J BEHAV SCI, V41, P115, DOI 10.1037/a0014388
   Yagi C, 2021, FRONT NEUROL, V12, P0, DOI 10.3389/fneur.2021.652366
   Yagi C, 2019, OTOL NEUROTOL, V40, PE747, DOI 10.1097/MAO.0000000000002325
   ZIGMOND AS, 1983, ACTA PSYCHIAT SCAND, V67, P361, DOI 10.1111/j.1600-0447.1983.tb09716.x
NR 44
TC 2
Z9 2
U1 2
U2 4
PU FRONTIERS MEDIA SA
PI LAUSANNE
PA AVENUE DU TRIBUNAL FEDERAL 34, LAUSANNE, CH-1015, SWITZERLAND
SN 1664-2295
EI 
J9 FRONT NEUROL
JI Front. Neurol.
PD JUL 30
PY 2024
VL 15
IS 
BP 
EP 
DI 10.3389/fneur.2024.1388805
PG 13
WC Clinical Neurology; Neurosciences
SC Neurosciences & Neurology
GA C5D3B
UT WOS:001289563700001
PM 39139768
DA 2025-12-18
ER

PT J
AU Zang, JL
   Zheng, MH
   Chu, HY
   Yang, X
AF Zang, Jialin
   Zheng, Mohan
   Chu, Hongyuan
   Yang, Xu
TI Additional cognitive behavior therapy for persistent postural-perceptual dizziness: a meta-analysis
SO BRAZILIAN JOURNAL OF OTORHINOLARYNGOLOGY
LA English
DT Review
DE Dizziness; Cognitive behavioral therapy; Dizziness handicap inventory
ID chronic subjective dizziness; anxiety; vertigo; scale
AB Objective: To investigate whether additional Cognitive Behavior Therapy (CBT) combined with conventional therapy improves outcomes for patients with Persistent Postural-Perceptual Dizziness (PPPD) compared with conventional therapy alone. Methods: Two reviewers independently searched PubMed, Embase, Web of Science, Cochrane Library, and ClinicalTrials.gov for relevant Randomized Controlled Trials (RCTs) examining CBT for PPPD which were conducted and published in English from January 2002 to November 2022. RCTs reporting any indicators for assessing corresponding symptoms of PPPD were included, such as Dizziness Handicap Inventory (DHI), Hamilton Anxiety Scale (HAMA), Hamilton Depression Scale (HAMD), Hospital Anxiety and Depression Scale (HADS), and Patient Health Questionnaire-9 (PHQ-9). Two independent reviewers conducted extraction of relevant information and evaluation of risk of bias. The Cochrane Collaboration risk of bias tool version 1.0 was used to evaluate risks and assess the quality of the included studies, and Cochrane Review Manager 5.3 software (RevMan 5.3) was used to perform meta-analyses. Results: The results of six RCTs indicated that combining additional CBT with conventional therapy significantly improved outcomes for PPPD patients compared with conventional therapy alone, especially in DHI-Total scores (Mean Difference [MD = -8.17], 95% Confidence Interval [95% CI: -10.26, -6.09], p < 0.00001), HAMA scores (MD = -2.76, 95% CI: [-3.57, -1.94], p < 0.00001), GAD-7 scores (MD = -2.50, 95% CI [-3.29, -1.70], p < 0.00001), and PHQ-9 scores (MD = -2.29, 95% CI [-3.04, -1.55], p < 0.00001). Subgroup analysis revealed a significant benefit of additional CBT compared with conventional therapies alone, including Vestibular Rehabilitation Therapy (VRT) (MD = -8.70, 95% CI: [-12.17, -5.22], p < 0.00001), Selective Serotonin Reuptake Inhibitor (SSRI) (with controlled SSRI: MD = -10.70, 95% CI: [-14.97, -6.43], p < 0.00001), and VRT combined with SSRI (MD = -6.08, 95% CI [-9.49, -2.67], p = 0.0005) in DHI-Total scores. Conclusion: Additional CBT combined with conventional therapy may provide additional improvement for patients with PPPD compared with conventional therapy alone. However, more RCTs are needed to support and guide the application of CBT in treating PPPD. Level of evidence: I; Systematic review of RCTs. (c) 2024 Associacao Brasileira de Otorrinolaringologia e Cirurgia C ' ervico-Facial. Published by Elsevier Espana, S.L.U. This is an open access article under the CC BY license (http://
C1 [Zang, Jialin; Zheng, Mohan; Yang, Xu] Peking Univ Aerosp Sch Clin Med, Aerosp Ctr Hosp, Dept Neurol, Beijing, Peoples R China.
   [Chu, Hongyuan] Peking Univ First Hosp, Dept Pediat, Beijing, Peoples R China.
C3 Peking University
RP Yang, X (corresponding author), Peking Univ Aerosp Sch Clin Med, Aerosp Ctr Hosp, Dept Neurol, Beijing, Peoples R China.
EM yangxu2011@163.com
FU Natural Science Foundation of Beijing [7222237]
CR Dieterich M, 2017, CURR OPIN NEUROL, V30, P107, DOI 10.1097/WCO.0000000000000417
   Edelman S, 2012, AM J OTOLARYNG, V33, P395, DOI 10.1016/j.amjoto.2011.10.009
   Herdman D, 2022, J NEUROL, V269, P4753, DOI 10.1007/s00415-022-11107-w
   Herdman David, 2022, OTOL NEUROTOL, V43, Pe361, DOI 10.1097/MAO.0000000000003460
   Higgins JPT, 2002, STAT MED, V21, P1539, DOI 10.1002/sim.1186
   Higgins JPT, 2011, BMJ-BRIT MED J, V343, P0, DOI 10.1136/bmj.d5928
   Holmberg J, 2006, J NEUROL, V253, P500, DOI 10.1007/s00415-005-0050-6
   Holmberg J, 2007, J NEUROL, V254, P1189, DOI 10.1007/s00415-007-0499-6
   Im JJ, 2021, NUCL MED MOLEC IMAG, V55, P53, DOI 10.1007/s13139-020-00675-2
   Kuwabara J, 2020, AM J OTOLARYNG, V41, P0, DOI 10.1016/j.amjoto.2020.102609
   Li KZ, 2020, NEUROIMAGE-CLIN, V26, P0, DOI 10.1016/j.nicl.2020.102216
   MAIER W, 1988, J AFFECT DISORDERS, V14, P61, DOI 10.1016/0165-0327(88)90072-9
   Bittar RSM, 2015, BRAZ J OTORHINOLAR, V81, P276, DOI 10.1016/j.bjorl.2014.08.012
   Mutlu B, 2013, J VESTIBUL RES-EQUIL, V23, P271, DOI 10.3233/VES-130488
   Popkirov S, 2018, CURR TREAT OPTION NE, V20, P0, DOI 10.1007/s11940-018-0535-0
   [秦玲 Qin Ling], 2016, 中国临床药理学与治疗学 CHINESE JOURNAL OF CLINICAL PHARMACOLOGY AND THERAPEUTICS, V21, P1413
   Spitzer RL, 1999, JAMA-J AM MED ASSOC, V282, P1737, DOI 10.1001/jama.282.18.1737
   Spitzer RL, 2006, ARCH INTERN MED, V166, P1092, DOI 10.1001/archinte.166.10.1092
   Staab JP, 2020, SEMIN NEUROL, V40, P130, DOI 10.1055/s-0039-3402736
   Staab JP, 2017, J VESTIBUL RES-EQUIL, V27, P191, DOI 10.3233/VES-170622
   Thompson E, 2015, OCCUP MED-OXFORD, V65, P601, DOI 10.1093/occmed/kqv054
   Toshishige Y, 2020, ACTA OTO-LARYNGOL, V140, P827, DOI 10.1080/00016489.2020.1772994
   Webster KE, 2023, COCHRANE DB SYST REV, V0, P0, DOI DOI 10.1002/14651858.CD015333.pub2
   Webster KE, 2023, COCHRANE DB SYST REV, V0, P0, DOI DOI 10.1002/14651858.CD015188.pub2
   Whalley MG, 2017, COGN BEHAV PRACT, V24, P72, DOI 10.1016/j.cbpra.2016.03.003
   Yu YC, 2018, BIOMED RES INT, V2018, P0, DOI 10.1155/2018/8518631
   [袁天懿 Yuan Tianyi], 2016, 中华物理医学与康复杂志 CHINESE JOURNAL OF PHYSICAL MEDICINE AND REHABILITATION, V38, P938, DOI 10.3760/cma.j.issn.0254-1424.2016.12.016
   Zhao Yiwen, 2022, LIN CHUANG ER BI YAN HOU TOU JING WAI KE ZA ZHI, V36, P781, DOI 10.13201/j.issn.2096-7993.2022.10.011
NR 28
TC 4
Z9 7
U1 2
U2 4
PU ASSOC BRASILEIRA OTORRINOLARINGOLOGIA & CIRURGIA CERVICOFACIAL
PI SAO PAULO
PA AV INDIANOPOLOS 740, MOEMA, SAO PAULO, SP 04062-001, BRAZIL
SN 1808-8694
EI 1808-8686
J9 BRAZ J OTORHINOLAR
JI Braz. J. Otorhinolaryngol.
PD MAY-JUN 15
PY 2024
VL 90
IS 3
BP 
EP 
DI 10.1016/j.bjorl.2024.101393
EA FEB 2024
PG 12
WC Otorhinolaryngology
SC Otorhinolaryngology
GA KY7P9
UT WOS:001183598300001
PM 38350404
DA 2025-12-18
ER

PT J
AU Ellmers, TJ
   Kal, EC
AF Ellmers, Toby J.
   Kal, Elmar C.
TI Exploring the role of attention towards balance in chronic dizziness: Development of the Balance Vigilance Questionnaire
SO EUROPEAN JOURNAL OF NEUROLOGY
LA English
DT Article
DE attention; dizziness; functional disorders; hypervigilance; PPPD; vestibular
ID postural-perceptual dizziness; unexplained dizziness; hospital anxiety; fit index; body; pain; sensitivity; symptoms; criteria
AB Background and purposeVigilance towards balance has been proposed to underpin various chronic dizziness disorders, including persistent postural-perceptual dizziness (PPPD). The objective of this study was to develop (through patient input) a validated balance-specific measure of vigilance that comprehensively assesses the varied ways in which this construct may manifest.MethodsWe developed the Balance Vigilance Questionnaire (Balance-VQ) through patient and clinician feedback, designed to assess vigilance towards balance. We then validated the questionnaire in 497 participants consisting of patients diagnosed with chronic dizziness disorders (including 97 individuals diagnosed with PPPD) and healthy controls.ResultsThe final six-item Balance-VQ was shown to be a valid and reliable way to assess vigilance towards balance. Scores were significantly higher in individuals diagnosed with PPPD compared to controls. Although scores were also higher in the PPPD group compared to individuals with diagnosed vestibular disorders other than PPPD, Balance-VQ scores did not discriminate between the two groups when confounding factors (including dizziness severity) were controlled for. Scores did, however, independently discriminate between the PPPD group and individuals who experience dizziness in daily life, but who have not been diagnosed with a neuro-otological disorder.ConclusionsOur findings confirm that the Balance-VQ is a valid and reliable instrument for assessing vigilance towards balance. As symptom vigilance has been identified as a key risk factor for developing chronic dizziness following acute vestibular symptoms or balance disruption, we recommend using the Balance-VQ as a screening tool in people presenting with such symptoms.
C1 [Ellmers, Toby J.] Imperial Coll London, Ctr Vestibular Neurol, Dept Brain Sci, London, England.
   [Kal, Elmar C.] Brunel Univ London, Coll Hlth Med & Life Sci, Ctr Cognit Neurosci, Dept Hlth Sci, Uxbridge, England.
   Imperial Coll London, Ctr Vestibular Neurol, Dept Brain Sci, London, England.
C3 Imperial College London; Brunel University; Imperial College London
RP Ellmers, TJ (corresponding author), Imperial Coll London, Ctr Vestibular Neurol, Dept Brain Sci, London, England.
EM t.ellmers@imperial.ac.uk
FU Wellcome Trust [222747/Z/21/Z]; Wellcome Trust Sir Henry Wellcome Postdoctoral Fellowship; Wellcome Trust [222747/Z/21/Z] Funding Source: Wellcome Trust
CR Bell Melanie L, 2016, BMC RES NOTES, V9, P479, DOI 10.1186/s13104-016-2284-z
   Browne MW, 1993, SOCIOL METHOD RES, V0, PP445, DOI 10.1177/0049124192021002005
   Carpenter MG, 2010, NEUROSCIENCE, V171, P196, DOI 10.1016/j.neuroscience.2010.08.030
   Chen FF, 2005, STRUCT EQU MODELING, V12, P471, DOI 10.1080/10705510701301834
   Coebergh J, 2021, NEUROLOGY, V97, P1070, DOI 10.1212/WNL.0000000000012886
   Cousins S, 2017, ANN CLIN TRANSL NEUR, V4, P340, DOI 10.1002/acn3.386
   de Vet HCW, 2006, J CLIN EPIDEMIOL, V59, P1033, DOI 10.1016/j.jclinepi.2005.10.015
   Edwards MJ, 2012, BRAIN, V135, P3495, DOI 10.1093/brain/aws129
   Ellmers TJ, 2021, J NEUROL, V268, P1374, DOI 10.1007/s00415-020-10288-6
   Field A, 2017, DISCOVERING STATISTICS USING IBM SPSS STATISTICS: NORTH AMERICAN EDITION, V0, P0
   Ginzburg K, 2014, J BEHAV MED, V37, P564, DOI 10.1007/s10865-013-9514-9
   Harris DJ, 2023, NEUROSCI BIOBEHAV R, V148, P0, DOI 10.1016/j.neubiorev.2023.105115
   Herdman D, 2022, J NEUROL, V269, P4753, DOI 10.1007/s00415-022-11107-w
   Hu LT, 1999, STRUCT EQU MODELING, V6, P1, DOI 10.1080/10705519909540118
   Ibitoye RT, 2021, CLIN NEUROPHYSIOL, V132, P2751, DOI 10.1016/j.clinph.2021.07.027
   Ibitoye RT, 2022, NEUROIMAGE-CLIN, V35, P0, DOI 10.1016/j.nicl.2022.103098
   Kaski D, 2020, J NEUROL, V267, P1864, DOI 10.1007/s00415-020-09748-w
   Kaski D, 2019, PROG BRAIN RES, V248, P225, DOI 10.1016/bs.pbr.2019.04.009
   Kempen GIJM, 2008, AGE AGEING, V37, P45, DOI 10.1093/ageing/afm157
   Little CE, 2015, EXP BRAIN RES, V233, P27, DOI 10.1007/s00221-014-4111-x
   McCracken LM, 1997, BEHAV THER, V28, P271, DOI 10.1016/S0005-7894(97)80047-0
   MEDSKER GJ, 1994, J MANAGE, V20, P439, DOI 10.1177/014920639402000207
   Mokkink LB, 2010, BMC MED RES METHODOL, V10, P0, DOI 10.1186/1471-2288-10-22
   Perez DL, 2021, J NEUROL NEUROSUR PS, V92, P668, DOI 10.1136/jnnp-2020-323953
   Popkirov Stoyan, 2018, PRACT NEUROL, V18, P5, DOI 10.1136/practneurol-2017-001809
   Portney LGross, 2007, FOUNDATIONS OF CLINICAL RESEARCHAPPLICATIONS TO PRACTICE, V0, P0
   Powell G, 2020, NEUROLOGY, V94, PE1929, DOI 10.1212/WNL.0000000000009373
   Sarna B, 2021, ANN OTO RHINOL LARYN, V130, P1326, DOI 10.1177/00034894211007233
   Schmidt NB, 1997, J CONSULT CLIN PSYCH, V65, P214, DOI 10.1037/0022-006X.65.2.214
   Scott Shona, 2014, PRACT NEUROL, V14, P422, DOI 10.1136/practneurol-2014-000873
   Seminowicz DA, 2004, PAIN, V112, P48, DOI 10.1016/j.pain.2004.07.027
   Staab JP, 2017, J VESTIBUL RES-EQUIL, V27, P191, DOI 10.3233/VES-170622
   Stevens JP, 2002, APPLIED MULTIVARIATE STATISTICS FOR THE SOCIAL SCIENCES, V4th, P0
   Strupp M, 2003, NERVENARZT, V74, P911, DOI 10.1007/s00115-003-1567-5
   Strupp M, 2023, VERTIGO DIZZINESS, V0, PP301, DOI 10.1007/978-0-85729-591-0
   Trinidade A, 2023, J NEUROL NEUROSUR PS, V94, P904, DOI 10.1136/jnnp-2022-330196
   Trinidade A, 2021, FRONT NEUROL, V11, P0, DOI 10.3389/fneur.2020.601883
   Van den Bergh O, 2017, NEUROSCI BIOBEHAV R, V74, P185, DOI 10.1016/j.neubiorev.2017.01.015
   Veldhuijzen DS, 2006, J PAIN, V7, P11, DOI 10.1016/j.jpain.2005.06.003
   Weir JP, 2005, J STRENGTH COND RES, V19, P231, DOI 10.1519/15184.1
   West S G, 1995, STRUCTURAL EQUATION MODELS WITH NONNORMAL VARIABLES: PROBLEMS AND REMEDIES, V0, PP56, DOI 10.1037/0008-400X.26.2.210
   YARDLEY L, 1992, J PSYCHOSOM RES, V36, P731, DOI 10.1016/0022-3999(92)90131-K
   Zaback M, 2023, J PHYSIOL-LONDON, V601, P2473, DOI 10.1113/JP284055
   ZIGMOND AS, 1983, ACTA PSYCHIAT SCAND, V67, P361, DOI 10.1111/j.1600-0447.1983.tb09716.x
NR 44
TC 4
Z9 4
U1 0
U2 0
PU WILEY
PI HOBOKEN
PA 111 RIVER ST, HOBOKEN 07030-5774, NJ USA
SN 1351-5101
EI 1468-1331
J9 EUR J NEUROL
JI Eur. J. Neurol.
PD MAR 15
PY 2024
VL 31
IS 3
BP 
EP 
DI 10.1111/ene.16148
EA NOV 2023
PG 12
WC Clinical Neurology; Neurosciences
SC Neurosciences & Neurology
GA HI9X3
UT WOS:001109368600001
PM 38015469
DA 2025-12-18
ER

PT J
AU Ceriani, CEJ
AF Ceriani, Claire E. J.
TI Beyond Vertigo: Vestibular, Aural, and Perceptual Symptoms in Vestibular Migraine
SO CURRENT PAIN AND HEADACHE REPORTS
LA English
DT Review
DE Vestibular migraine; Vertigo; Persistent postural-perceptual dizziness (PPPD); Mal-de-debarquement syndrome (MDDS); Tinnitus; Hearing loss; Otalgia; Alice in Wonderland syndrome (AIWS)
ID chronic knee pain; nonsteroidal antiinflammatory drugs; osteoarthritis clinical-trials; peripheral-nerve stimulation; acupuncture treatment; cost-effectiveness; therapy; hip; metaanalysis; validation
AB Purpose To review the vestibular, aural, and perceptual symptoms of vestibular migraine (VM) that may present alongside vertigo.Recent Findings Increased research attention to the wide spectrum of symptoms presenting in VM patients has improved understanding of this disorder, with recent identification of five different VM phenotypes. Research into the clinical overlap between VM and other chronic vestibular syndromes such as persistent postural-perceptual dizziness and mal-de-debarquement syndrome reveals a range of vestibular symptoms and hints at pathophysiological connections between migraine and vestibular dysfunction. Studies of migraine treatment for hearing loss suggest patients presenting with aural symptoms may have an underlying diagnosis of migraine and deserve a trial of migraine preventives. Research into the neurologic basis of the perceptual disorder Alice in Wonderland syndrome has revealed brain areas that are likely involved and may help explain its prevalence in VM patients.Summary VM is a sensory processing disorder that presents with more than just vertigo. Understanding the range of potential symptoms improves diagnosis and treatment for migraine patients whose diagnosis may be missed when only the symptoms identified in the diagnostic criteria are considered.
C1 [Ceriani, Claire E. J.] Thomas Jefferson Univ, Jefferson Headache Ctr, Dept Neurol, 900 Walnut St, Ste 200, Philadelphia, PA 19107 USA.
C3 Thomas Jefferson University
RP Ceriani, CEJ (corresponding author), Thomas Jefferson Univ, Jefferson Headache Ctr, Dept Neurol, 900 Walnut St, Ste 200, Philadelphia, PA 19107 USA.
EM Claire.ceriani@jefferson.edu
CR Abouzari M, 2021, LARYNGOSCOPE, V131, PE283, DOI 10.1002/lary.28618
   Abouzari M, 2020, OTOL NEUROTOL, V41, P392, DOI 10.1097/MAO.0000000000002528
   Albera R, 2024, NEUROL SCI, V45, P1209, DOI 10.1007/s10072-023-07116-w
   Lopez-Escamez JA, 2014, FRONT NEUROL, V5, P0, DOI 10.3389/fneur.2014.00265
   Anttila P, 2001, J PEDIATR-US, V138, P176, DOI 10.1067/mpd.2001.112159
   Beh SC, 2021, LARYNGOSCOPE, V131, PE1653, DOI 10.1002/lary.29214
   Beh SC, 2019, HEADACHE, V59, P727, DOI 10.1111/head.13484
   Beh SC, 2018, NEUROL-CLIN PRACT, V8, P389, DOI 10.1212/CPJ.0000000000000518
   Blom JD, 2016, NEUROL-CLIN PRACT, V6, P259, DOI 10.1212/CPJ.0000000000000251
   Bolay H, 2008, CEPHALALGIA, V28, P309, DOI 10.1111/j.1468-2982.2008.01534.x
   Çelebisoy N, 2022, CLIN NEUROL NEUROSUR, V215, P0, DOI 10.1016/j.clineuro.2022.107201
   Cha YH, 2018, FRONT NEUROL, V9, P0, DOI 10.3389/fneur.2018.00261
   Chu CH, 2013, CEPHALALGIA, V33, P80, DOI 10.1177/0333102412468671
   Dieterich M, 2016, J NEUROL, V263, PS82, DOI 10.1007/s00415-015-7905-2
   Gambacorta V, 2022, AUDIOL RES, V12, P589, DOI 10.3390/audiolres12060058
   García A, 2021, CUREUS J MED SCIENCE, V13, P0, DOI 10.7759/cureus.15998
   Ghavami Y, 2017, LARYNGOSCOPE, V127, P1670, DOI 10.1002/lary.26299
   Goshtasbi K, 2021, OTOL NEUROTOL, V42, P1001, DOI 10.1097/MAO.0000000000003111
   Goshtasbi K, 2021, OTOL NEUROTOL, V42, P1329, DOI 10.1097/MAO.0000000000003247
   Guo ZQ, 2023, FRONT AGING NEUROSCI, V14, P0, DOI 10.3389/fnagi.2022.1090322
   Hain TC, 2016, HAND CLINIC, V137, P391, DOI 10.1016/B978-0-444-63437-5.00028-5
   Hamed SA, 2012, AM J OTOLARYNG, V33, P385, DOI 10.1016/j.amjoto.2011.10.008
   Hwang JH, 2018, JAMA OTOLARYNGOL, V144, P712, DOI 10.1001/jamaoto.2018.0939
   Kuttila SJ, 2001, ARCH OTOLARYNGOL, V127, P401, DOI 10.1001/archotol.127.4.401
   Lai JT, 2018, JAMA OTOLARYNGOL, V144, P185, DOI 10.1001/jamaoto.2017.2427
   Lee SH, 2021, J PERS MED, V11, P0, DOI 10.3390/jpm11121331
   Li H, 2023, FRONT NEUROL, V14, P0, DOI 10.3389/fneur.2023.1184069
   Ma X, 2021, CURR MED SCI, V41, P649, DOI 10.1007/s11596-021-2410-6
   Mastria G, 2023, FRONT NEUROL, V14, P0, DOI 10.3389/fneur.2023.1210811
   Mastria G, 2021, CEPHALALGIA, V41, P515, DOI 10.1177/0333102420968245
   Moshtaghi O, 2018, OTOLARYNG HEAD NECK, V158, P100, DOI 10.1177/0194599817739255
   Mucci V, 2022, CURR OPIN NEUROL, V35, P135, DOI 10.1097/WCO.0000000000001019
   Mucci V, 2018, MED HYPOTHESES, V120, P128, DOI 10.1016/j.mehy.2018.08.024
   Olesen J, 2018, CEPHALALGIA, V38, P1, DOI 10.1177/0333102417738202
   Piervincenzi C, 2023, NEUROL SCI, V44, P305, DOI 10.1007/s10072-022-06404-1
   Piervincenzi C, 2022, NEUROL SCI, V43, P3321, DOI 10.1007/s10072-021-05792-0
   Radtke A, 2012, NEUROLOGY, V79, P1607, DOI 10.1212/WNL.0b013e31826e264f
   Risbud A, 2021, OTOL NEUROTOL, V42, P1580, DOI 10.1097/MAO.0000000000003324
   Sarna B, 2021, ANN OTO RHINOL LARYN, V130, P1326, DOI 10.1177/00034894211007233
   Shi SM, 2022, FRONT NEUROL, V13, P0, DOI 10.3389/fneur.2022.944001
   Staab JP, 2020, SEMIN NEUROL, V40, P130, DOI 10.1055/s-0039-3402736
   Staab JP, 2017, J VESTIBUL RES-EQUIL, V27, P191, DOI 10.3233/VES-170622
   Takeuti AA, 2019, BMC NEUROL, V19, P0, DOI 10.1186/s12883-019-1368-5
   Teggi R, 2018, HEADACHE, V58, P534, DOI 10.1111/head.13240
   Teixido M, 2011, OTOL NEUROTOL, V32, P322, DOI 10.1097/MAO.0b013e318200a0c4
   Toriyama T, 2022, ACTA NEUROL BELG, V122, P1511, DOI 10.1007/s13760-021-01772-5
   Umemoto KK, 2023, AUDIOL RES, V13, P528, DOI 10.3390/audiolres13040047
   Vass Z, 1998, NEUROSCIENCE, V84, P559, DOI 10.1016/S0306-4522(97)00503-4
NR 48
TC 1
Z9 2
U1 3
U2 7
PU SPRINGER
PI NEW YORK
PA ONE NEW YORK PLAZA, SUITE 4600, NEW YORK, NY, UNITED STATES
SN 1531-3433
EI 1534-3081
J9 CURR PAIN HEADACHE R
JI Curr. Pain Headache Rep.
PD JUL 15
PY 2024
VL 28
IS 7
BP 633
EP 639
DI 10.1007/s11916-024-01245-3
EA MAY 2024
PG 7
WC Clinical Neurology
SC Neurosciences & Neurology
GA ZB2J7
UT WOS:001230064100001
PM 38780828
DA 2025-12-18
ER

PT J
AU Kaski, D
AF Kaski, Diego
TI Introduction to the assessment and management of persistent postural-perceptual dizziness
SO JOURNAL OF LARYNGOLOGY AND OTOLOGY
LA English
DT Article
DE Inner ear; neuro-otology; vertigo; postural balance; diagnosis
ID disorders; vertigo
AB Objective Persistent postural-perceptual dizziness classifies patients with chronic dizziness, often triggered by an acute episode of vestibular dysfunction or threat to balance. Unsteadiness and spatial disorientation vary in intensity but persist for over three months, exacerbated by complex visual environments.Method Literature suggests diagnosis relies on a clinical history of persistent subjective dizziness and normal vestibular and neurological examination findings. Behavioural diagnostic biomarkers have been proposed, to facilitate diagnosis.Results Research has focused on understanding the neural mechanisms that underpin this perceptual disorder, with imaging data supporting altered connectivity between neural brain networks that process vision, motion and emotion. Behavioural research identified the perceptual and motor responses to a heightened perception of imbalance.Conclusion Management utilises head and body motion detection, and downregulation of visual motion excitability, reducing postural hypervigilance and anxiety. Combinations of physical and cognitive therapies, with antidepressant medications, help if the condition is associated with mood disorder.
C1 [Kaski, Diego] UCL, Inst Neurol, Ctr Vestibular & Behav Neurosci, Dept Clin & Movement Neurosci, London, England.
C3 University of London; University College London
RP Kaski, D (corresponding author), UCL, Inst Neurol, Ctr Vestibular & Behav Neurosci, Dept Clin & Movement Neurosci, London, England.
EM d.kaski@ucl.ac.uk
CR Aranda-Moreno C, 2016, J VESTIBUL RES-EQUIL, V26, P425, DOI 10.3233/VES-160597
   Arshad Q, 2022, FRONT INTEGR NEUROSC, V15, P0, DOI 10.3389/fnint.2021.806940
   Brandt T, 2012, J NEUROL, V259, P182, DOI 10.1007/s00415-011-6124-8
   BRONSTEIN AM, 1995, J NEUROL NEUROSUR PS, V59, P472, DOI 10.1136/jnnp.59.5.472
   Castro P, 2021, FRONT NEUROL, V12, P0
   Castro P, 2022, BRAIN SCI, V12, P0, DOI 10.3390/brainsci12060753
   Cousins SAO, 2014, PLOS ONE, V9, P0, DOI 10.1371/journal.pone.0103367
   Dieterich M, 2016, HAND CLINIC, V139, P447, DOI 10.1016/B978-0-12-801772-2.00037-0
   Eren OE, 2018, J NEUROL, V265, P63, DOI 10.1007/s00415-018-8894-8
   Friston KJ, 2005, PHILOS T R SOC B, V360, P815, DOI 10.1098/rstb.2005.1622
   Herdman D, 2022, J NEUROL, V269, P4753, DOI 10.1007/s00415-022-11107-w
   Holle D, 2015, PLOS ONE, V10, P0, DOI 10.1371/journal.pone.0142468
   Indovina I, 2021, J CLIN MED, V10, P0, DOI 10.3390/jcm10184274
   Jacob RG, 2009, J NEUROL NEUROSUR PS, V80, P74, DOI 10.1136/jnnp.2007.136432
   Klingner CM, 2016, NEUROSCI BIOBEHAV R, V71, P379, DOI 10.1016/j.neubiorev.2016.09.009
   Krafczyk S, 1999, NEUROSCI LETT, V259, P149, DOI 10.1016/S0304-3940(98)00917-3
   Li KZ, 2020, NEUROIMAGE-CLIN, V26, P0, DOI 10.1016/j.nicl.2020.102216
   Li KZ, 2020, BRAIN IMAGING BEHAV, V14, P2176, DOI 10.1007/s11682-019-00168-7
   McCaslin DL, 2022, OTOL NEUROTOL, V43, PE243, DOI 10.1097/MAO.0000000000003393
   Murdin L, 2015, OTOL NEUROTOL, V36, P387, DOI 10.1097/MAO.0000000000000691
   Murillo ESP, 2023, J NEUROL NEUROSUR PS, V94, P165, DOI 10.1136/jnnp-2022-329321
   Na S, 2019, J NEURAL TRANSM, V126, P123, DOI 10.1007/s00702-018-1948-3
   Popkirov Stoyan, 2018, PRACT NEUROL, V18, P5, DOI 10.1136/practneurol-2017-001809
   Powell G, 2020, J NEUROL, V267, P2260, DOI 10.1007/s00415-020-09817-0
   Riccelli R, 2017, FRONT NEUROL, V8, P0, DOI 10.3389/fneur.2017.00529
   Schniepp R, 2019, J NEUROL, V266, P118, DOI 10.1007/s00415-019-09378-x
   Söhsten E, 2016, J VESTIBUL RES-EQUIL, V26, P319, DOI 10.3233/VES-160583
   Staab JP, 2020, SEMIN NEUROL, V40, P130, DOI 10.1055/s-0039-3402736
   Staab JP, 2017, J VESTIBUL RES-EQUIL, V27, P191, DOI 10.3233/VES-170622
   Staab JP, 2002, ARCH OTOLARYNGOL, V128, P554, DOI 10.1001/archotol.128.5.554
   Trinidade A, 2021, FRONT NEUROL, V11, P0, DOI 10.3389/fneur.2020.601883
   Uloziene I, 2017, MEDICINA-LITHUANIA, V53, P394, DOI 10.1016/j.medici.2018.02.002
   Vermehren M, 2020, NEUROSCI LETT, V736, P0, DOI 10.1016/j.neulet.2020.135298
   Wuehr M, 2013, J NEUROL, V260, P1314, DOI 10.1007/s00415-012-6797-7
   Wurthmann S, 2017, J PSYCHOSOM RES, V103, P95, DOI 10.1016/j.jpsychores.2017.10.007
   Yagi C, 2021, OTOL NEUROTOL, V42, PE1618, DOI 10.1097/MAO.0000000000003340
   Yu YC, 2018, BIOMED RES INT, V2018, P0
NR 37
TC 4
Z9 4
U1 0
U2 1
PU CAMBRIDGE UNIV PRESS
PI CAMBRIDGE
PA EDINBURGH BLDG, SHAFTESBURY RD, CB2 8RU CAMBRIDGE, ENGLAND
SN 0022-2151
EI 1748-5460
J9 J LARYNGOL OTOL
JI J. Laryngol. Otol.
PD JUN 15
PY 2024
VL 138
IS 
BP S27
EP S31
DI 10.1017/S0022215123002153
PG 5
WC Otorhinolaryngology
SC Otorhinolaryngology
GA RU4M2
UT WOS:001230160200011
PM 38779894
DA 2025-12-18
ER

PT J
AU Vanstrum, EB
   Kim, MJ
   Ziltzer, RS
   Doherty, JK
   Bassett, AM
AF Vanstrum, Erik B.
   Kim, Min Jung
   Ziltzer, Ryan S.
   Doherty, Joni K.
   Bassett, Alaina M.
TI Utilization of Face-to-Face Vestibular Support Groups: A Comparison to Online Group Participation
SO ANNALS OF OTOLOGY RHINOLOGY AND LARYNGOLOGY
LA English
DT Article
DE vestibular disorders; support groups; online support groups; face-to-face support groups; coping strategies; social support
ID health; cancer; depression; attitudes; vertigo
AB Objective: This study compared the utilization and outcomes of face-to-face (F2F) vestibular support groups and online support communities (OSC) for individuals with vestibular disorders. Methods: We distributed a 31-question anonymous electronic survey through the Vestibular Disorders Association (VeDA) to F2F participants, categorizing user involvement in F2F, OSCs, or both and assessed impact on medical decision-making, psychosocial benefits, and goals achieved. Results: The F2F cohort consisted of 97 individuals comprising primarily of non-Hispanic White women (mean age = 57 years, SD +/- 14 years) with diagnoses including persistent postural-perceptual dizziness (19%), Meniere's disease (15%), and vestibular neuritis (13%). Most participants were diagnosed by an otolaryngologist (65%) and attended F2F meetings monthly or less frequently (78%). The OSC group comprised of 551 individuals, primarily of non-Hispanic White women, but was younger in age (mean age = 50 years, SD +/- 13 years). OSC participants notably engaged more, with 36% participating on a daily basis and 32% multiple times a week. F2F participants were older (mean age 57 years vs 50 years, P < .001) and more commonly referred by medical professionals (22% F2F vs 6% OSC, P < .001). Both groups had similar achieved goals, including hearing from others with the same diagnosis (84% vs 89%, P > .05) and similar impact on medical decision-making (75% vs 78%, P > .05). More F2F participants reported increased development of coping skills (79% F2F vs 69% OSC, P = .037). OSC participants typically found the group via an online search (75%), compared to 51% for F2F. OSC participants had higher daily engagement (36%) compared to F2F (1%). Conclusion: F2F users are older and more commonly referred by medical professionals. Despite less frequent engagement, F2F participants reported similar influences on achieved goals, medical decision-making, and impact on psychosocial benefits. These findings highlight the importance of both F2F and OSC support groups for individuals with vestibular disorders.
C1 [Vanstrum, Erik B.] Univ Calif Los Angeles, David Geffen Sch Med, Dept Head & Neck Surg, 10833 Le Conte Ave,CHS 62-235, Los Angeles, CA 90095 USA.
   [Kim, Min Jung; Ziltzer, Ryan S.] Univ Calif Los Angeles, David Geffen Sch Med, Los Angeles, CA USA.
   [Ziltzer, Ryan S.] Keck Sch Med, Los Angeles, CA USA.
   [Doherty, Joni K.] Univ Southern Calif, Caruso Dept Otolaryngol Head & Neck Surg, Los Angeles, CA USA.
   [Bassett, Alaina M.] Calif State Univ, 5151 State Univ Dr, Los Angeles, CA 90032 USA.
C3 University of California System; University of California Los Angeles; University of California Los Angeles Medical Center; David Geffen School of Medicine at UCLA; University of California System; University of California Los Angeles; University of California Los Angeles Medical Center; David Geffen School of Medicine at UCLA; University of Southern California; California State University System; California State University Los Angeles
RP Vanstrum, EB (corresponding author), Univ Calif Los Angeles, David Geffen Sch Med, Dept Head & Neck Surg, 10833 Le Conte Ave,CHS 62-235, Los Angeles, CA 90095 USA.; Bassett, AM (corresponding author), Calif State Univ, 5151 State Univ Dr, Los Angeles, CA 90032 USA.
EM evanstrum@mednet.ucla.edu; ambassett12@gmail.com
FU Vestibular Disorders Association
CR Agrawal Y, 2009, ARCH INTERN MED, V169, P938, DOI 10.1001/archinternmed.2009.66
   Algtewi E, 2017, QUAL LIFE RES, V26, P2351, DOI 10.1007/s11136-017-1575-8
   Bigelow RT, 2016, J NEUROL NEUROSUR PS, V87, P367, DOI 10.1136/jnnp-2015-310319
   DelGiudice ME, 1997, PSYCHO-ONCOL, V6, P178, DOI 10.1002/(SICI)1099-1611(199709)6:3<178::AID-PON271>3.0.CO;2-O
   Garcia Fernando Vaz, 2003, INT TINNITUS J, V9, P42
   Griffiths KM, 2009, J MED INTERNET RES, V11, P0, DOI 10.2196/jmir.1270
   Grunfeld EA, 2003, INT J AUDIOL, V42, P161, DOI 10.3109/14992020309090425
   Houston TK, 2002, AM J PSYCHIAT, V159, P2062, DOI 10.1176/appi.ajp.159.12.2062
   Hu XY, 2012, J HEALTH COMMUN, V17, P960, DOI 10.1080/10810730.2011.650828
   Huber J, 2017, UROL ONCOL-SEMIN ORI, V35, P0, DOI 10.1016/j.urolonc.2016.09.010
   Ketola S, 2007, OTOLARYNG HEAD NECK, V137, P312, DOI 10.1016/j.otohns.2007.03.037
   MCKENNA L, 1991, CLIN OTOLARYNGOL, V16, P452, DOI 10.1111/j.1365-2273.1991.tb01038.x
   Neuhauser HK, 2008, ARCH INTERN MED, V168, P2118, DOI 10.1001/archinte.168.19.2118
   Neuhauser HK, 2005, NEUROLOGY, V65, P898, DOI 10.1212/01.wnl.0000175987.59991.3d
   Oliffe JL, 2015, AM J MENS HEALTH, V9, P163, DOI 10.1177/1557988314543510
   Ruthberg JS, 2021, J VESTIBUL RES-EQUIL, V31, P81, DOI 10.3233/VES-201531
   Setoyama Y, 2011, PATIENT EDUC COUNS, V85, PE95, DOI 10.1016/j.pec.2010.11.008
   Steginga SK, 2007, BJU INT, V99, P68, DOI 10.1111/j.1464-410X.2006.06545.x
   Stevinson C, 2011, SUPPORT CARE CANCER, V19, P675, DOI 10.1007/s00520-010-0887-9
   To-Alemanji J, 2016, OTOL NEUROTOL, V37, P1122, DOI 10.1097/MAO.0000000000001145
   Vanstrum EB, 2022, LARYNGOSCOPE, V132, P1835, DOI 10.1002/lary.29969
   Verma SP, 2021, LARYNGOSCOPE, V131, P1821, DOI 10.1002/lary.29110
   Wakefield JRH, 2013, J PSYCHOSOM RES, V74, P420, DOI 10.1016/j.jpsychores.2013.02.002
NR 23
TC 1
Z9 1
U1 0
U2 1
PU SAGE PUBLICATIONS INC
PI THOUSAND OAKS
PA 2455 TELLER RD, THOUSAND OAKS, CA 91320 USA
SN 0003-4894
EI 1943-572X
J9 ANN OTO RHINOL LARYN
JI Ann. Otol. Rhinol. Laryngol.
PD AUG 15
PY 2024
VL 133
IS 8
BP 713
EP 719
DI 10.1177/00034894241241861
EA MAY 2024
PG 7
WC Otorhinolaryngology
SC Otorhinolaryngology
GA A2P0E
UT WOS:001222326500001
PM 38738670
DA 2025-12-18
ER

PT J
AU Jang, Y
   Hur, HJ
   Park, B
   Park, HY
AF Jang, Yuna
   Hur, Hyun Jung
   Park, Bumhee
   Park, Hye Youn
TI Psychosocial Factors Associated with dizziness and chronic dizziness: a nationwide cross-sectional study
SO BMC PSYCHIATRY
LA English
DT Article
DE Dizziness; Sex; Stress; Depression; Sleep
ID balance; population; disorders; epidemiology; community; vertigo; falls; risk; classification; symptoms
AB BackgroundDizziness is a common symptom in adults, and chronic dizziness, such as persistent postural-perceptual dizziness, is also frequently reported and affects the quality of life of patients. This study aimed to identify psychosocial factors related to dizziness and chronic dizziness in a large-scale nationwide cohort.MethodsThis population-based cross-sectional study used the database of the Eighth Korea National Health and Nutrition Examination Survey in 2020. Data from 4,147 adults over 40 years old were analyzed, and 1,102 adults who experienced dizziness were included in the dizziness cohort. Demographic data, medical conditions, comorbidities, functional status variables, nutritional variables and psychological variables were collected. The pattern of depressive symptoms according to the severity of dizziness was analyzed by network analysis.ResultsThe prevalence rate of dizziness was 24.6% in the general population, and chronic dizziness (>= 3 months) developed in 210 of 1,102 (17.1%) individuals who experienced dizziness. Multiple logistic regression analysis revealed that female sex, stress, and depression were associated with dizziness. Chronic dizziness was related to tympanic abnormalities, diabetes, short sleep duration, and higher levels of stress and depression. Psychomotor retardation/agitation was a central symptom of depression in patients with chronic dizziness.ConclusionsThis study found sex differences in factors associated with dizziness and identified psychosocial factors linked to chronic dizziness. Focusing on somatic factors rather than depressive symptoms may benefit patients with chronic dizziness.
C1 [Jang, Yuna; Hur, Hyun Jung; Park, Hye Youn] Seoul Natl Univ, Bundang Hosp, Dept Psychiat, Seongnam, South Korea.
   [Park, Bumhee] Ajou Univ, Sch Med, Dept Biomed Informat, Suwon 441749, South Korea.
   [Park, Bumhee] Ajou Univ, Ajou Res Inst Innovat Med, Med Res Collaborating Ctr, Off Biostat,Med Ctr, Suwon, South Korea.
   [Park, Hye Youn] Seoul Natl Univ, Coll Med, Dept Psychiat, Seoul, South Korea.
C3 Seoul National University (SNU); Ajou University; Ajou University; Seoul National University (SNU)
RP Park, HY (corresponding author), Seoul Natl Univ, Bundang Hosp, Dept Psychiat, Seongnam, South Korea.; Park, HY (corresponding author), Seoul Natl Univ, Coll Med, Dept Psychiat, Seoul, South Korea.
EM hy.park@snu.ac.kr
FU National Research Foundation of Korea (NRF)
CR Agrawal Y, 2009, ARCH INTERN MED, V169, P938, DOI 10.1001/archinternmed.2009.66
   Alpízar-Rodríguez D, 2017, RHEUMATOLOGY, V56, P1254, DOI 10.1093/rheumatology/kew318
   Andersson G, 2000, SCAND J PSYCHOL, V41, P49, DOI 10.1111/1467-9450.00170
   Azzi JL, 2022, J VESTIBUL RES-EQUIL, V32, P285, DOI 10.3233/VES-190749
   Balaban CD, 2002, PHYSIOL BEHAV, V77, P469, DOI 10.1016/S0031-9384(02)00935-6
   Barin K, 2011, OTOLARYNG CLIN N AM, V44, P437, DOI 10.1016/j.otc.2011.01.013
   Bartholomay P, 2012, OCCUP ENVIRON MED, V69, P514, DOI 10.1136/oemed-2011-100307
   Besnard S, 2018, SLEEP MED REV, V42, P220, DOI 10.1016/j.smrv.2018.09.001
   Broner SW, 2017, SEMIN NEUROL, V37, P601, DOI 10.1055/s-0037-1607393
   Bronstein AM, 2010, RESTOR NEUROL NEUROS, V28, P83, DOI 10.3233/RNN-2010-0530
   Bronstein AM, 2010, J NEUROL, V257, P183, DOI 10.1007/s00415-009-5287-z
   Chang J, 2018, J EPIDEMIOL, V28, P176, DOI 10.2188/jea.JE20160113
   Dieterich M, 2016, HAND CLINIC, V139, P447, DOI 10.1016/B978-0-12-801772-2.00037-0
   Dokuzlar O, 2020, EXP AGING RES, V46, P83, DOI 10.1080/0361073X.2019.1669284
   Ekblom-Bak E, 2019, PREV MED, V127, P0, DOI 10.1016/j.ypmed.2019.105799
   Epskamp S, 2018, BEHAV RES METHODS, V50, P195, DOI 10.3758/s13428-017-0862-1
   Fedorowski A, 2019, J INTERN MED, V285, P352, DOI 10.1111/joim.12852
   Friedman J, 2014, R PACKAGE VERSION, V1, P0, DOI 10.1080/15563650.2019.1674321
   Gassmann KG, 2009, J NUTR HEALTH AGING, V13, P278, DOI 10.1007/s12603-009-0073-2
   Gioacchini FM, 2018, ACTA DIABETOL, V55, P1201, DOI 10.1007/s00592-018-1183-2
   Goswami N, 2020, CLIN INTERV AGING, V15, P2165, DOI 10.2147/CIA.S283342
   Hart EC, 2011, ACTA PHYSIOL, V203, P155, DOI 10.1111/j.1748-1716.2010.02192.x
   Hen SSKTA, 2000, ARCH PHYS MED REHAB, V81, P1489, DOI 10.1053/apmr.2000.9627
   Horii A, 2007, J VESTIBUL RES-EQUIL, V17, P1
   Hurley MV, 1997, ANN RHEUM DIS, V56, P641, DOI 10.1136/ard.56.11.641
   Hwang SH, 2019, J KOREAN MED SCI, V34, P0, DOI 10.3346/jkms.2019.34.e226
   Ishiyama Gail, 2021, CONTINUUM (MINNEAP MINN), V27, P468, DOI 10.1212/con.0000000000000977
   Jacob RG, 2001, CURR OPIN NEUROL, V14, P41, DOI 10.1097/00019052-200102000-00007
   Kaski D, 2020, J NEUROL, V267, P1864, DOI 10.1007/s00415-020-09748-w
   Khan KS, 2022, J DIABETES SCI TECHN, V16, P289, DOI 10.1177/1932296821997921
   Kim EJ, 2022, FRONT NEUROL, V13, P0, DOI 10.3389/fneur.2022.1016718
   Kim HJ, 2020, J NEUROL, V267, P2252, DOI 10.1007/s00415-020-09831-2
   Kim SK, 2018, PLOS ONE, V13, P0, DOI 10.1371/journal.pone.0192705
   Kollén L, 2012, AGING CLIN EXP RES, V24, P317
   Koo JW, 2015, BMJ OPEN, V5, P0, DOI 10.1136/bmjopen-2015-008224
   KROENKE K, 1993, ARCH INTERN MED, V153, P2474, DOI 10.1001/archinte.153.21.2474
   KROENKE K, 1993, J GEN INTERN MED, V8, P530, DOI 10.1007/BF02599633
   Lahmann C, 2015, J NEUROL NEUROSUR PS, V86, P302, DOI 10.1136/jnnp-2014-307601
   Lang I, 2007, J AM GERIATR SOC, V55, P49, DOI 10.1111/j.1532-5415.2006.01007.x
   Langevitz P, 2000, DRUG SAFETY, V22, P405, DOI 10.2165/00002018-200022050-00007
   Lasisi Akeem O, 2014, EAR NOSE THROAT J, V93, P0
   Lee YC, 2013, CURR RHEUMATOL REP, V15, P0, DOI 10.1007/s11926-012-0300-4
   Leite MLC, 2003, EUR J CLIN NUTR, V57, P1514, DOI 10.1038/sj.ejcn.1601719
   Maarsingh OR, 2014, BMC GERIATR, V14, P0, DOI 10.1186/1471-2318-14-133
   Maarsingh OR, 2010, BMC FAM PRACT, V11, P0, DOI 10.1186/1471-2296-11-2
   Maurer MS, 2005, J GERONTOL A-BIOL, V60, P1157, DOI 10.1093/gerona/60.9.1157
   Bittar RSM, 2015, BRAZ J OTORHINOLAR, V81, P276, DOI 10.1016/j.bjorl.2014.08.012
   Murdin L, 2015, OTOL NEUROTOL, V36, P387, DOI 10.1097/MAO.0000000000000691
   Murri MB, 2020, PSYCHIAT RES, V284, P0, DOI 10.1016/j.psychres.2019.112687
   Neuhauser HK, 2005, NEUROLOGY, V65, P898, DOI 10.1212/01.wnl.0000175987.59991.3d
   Northoff G, 2021, MOL PSYCHIATR, V26, P92, DOI 10.1038/s41380-020-0814-5
   Park MK, 2019, J AUDIOL OTOL, V23, P8
   Popkirov Stoyan, 2018, PRACT NEUROL, V18, P5, DOI 10.1136/practneurol-2017-001809
   Saman Y, 2020, INT REV NEUROBIOL, V152, P221, DOI 10.1016/bs.irn.2020.03.013
   Saman Yougan, 2012, FRONT NEUROL, V3, P116, DOI 10.3389/fneur.2012.00116
   Staab JP, 2007, ARCH OTOLARYNGOL, V133, P170, DOI 10.1001/archotol.133.2.170
   Staab JP, 2017, J VESTIBUL RES-EQUIL, V27, P191, DOI 10.3233/VES-170622
   Staab JP, 2003, LARYNGOSCOPE, V113, P1714, DOI 10.1097/00005537-200310000-00010
   Stevens KN, 2008, AGE AGEING, V37, P300, DOI 10.1093/ageing/afn019
   Wurthmann S, 2017, J PSYCHOSOM RES, V103, P95, DOI 10.1016/j.jpsychores.2017.10.007
NR 60
TC 6
Z9 6
U1 1
U2 5
PU BMC
PI LONDON
PA CAMPUS, 4 CRINAN ST, LONDON N1 9XW, ENGLAND
SN 
EI 1471-244X
J9 BMC PSYCHIATRY
JI BMC Psychiatry
PD JAN 2
PY 2024
VL 24
IS 1
BP 
EP 
DI 10.1186/s12888-023-05464-7
PG 14
WC Psychiatry
SC Psychiatry
GA EH8S7
UT WOS:001138129600010
PM 38166799
DA 2025-12-18
ER

PT J
AU Kobel, MJ
   Wagner, AR
   Oas, JG
   Merfeld, DM
AF Kobel, Megan J.
   Wagner, Andrew R.
   Oas, John G.
   Merfeld, Daniel M.
TI Characterization of Vestibular Perception in Patients with Persistent Postural-Perceptual Dizziness
SO OTOLOGY & NEUROTOLOGY
LA English
DT Article
DE Persistent postural-perceptual dizziness; Psychophysics; Vestibular; Vestibular thresholds
ID signal-detection-theory; self-motion; clinical-features; migraine; thresholds; vertigo; gravity; tilt; classification; sensitivity
AB Objective: To assess vestibular (i.e., passive self-motion) perception in patients diagnosed with persistent postural-perceptual dizziness (PPPD).Study Design: Case-controlled, cross-sectional, observational investigation.Setting: Single-center laboratory-based study.Patients: Thirteen patients with PPPD, 13 age-matched healthy control volunteers. Of those with PPPD, eight had co-occurring vestibular migraine (VM).Interventions: All participants completed a vestibular threshold test battery reflecting perception with predominant inputs from (a) the otoliths (1-Hz interaural y-axis translation, 1-Hz superior-inferior z-axis translation), (b) the semicircular canals (2-Hz yaw rotation, 2-Hz tilts in the planes of the vertical canal pairs), and (c) and canal-otolith integration (0.5-Hz roll tilt).Main Outcome Measures: Direction-recognition thresholds for each vestibular threshold test condition.Results: Across all patients with PPPD, higher thresholds for superior-inferior z-translations thresholds in comparison to age-matched healthy control participants were identified (p < 0.001). Those patients with co-occurring VM and PPPD (PPPD/+VM) displayed significantly higher z-translation thresholds (p = 0.006), whereas patients with PPPD without VM (PPPD/-VM) displayed significantly higher roll tilt thresholds (p = 0.029).Conclusions: Patients with PPPD did not display a global worsening of passive self-motion perception as quantified by vestibular perceptual thresholds. Instead, patients with PPPD displayed elevated thresholds for only roll tilt and z-translation thresholds, with the relative change in each threshold impacted by the co-occurrence of VM. Because both z-translation and roll tilt motions are reliant on accurate gravity perception, our data suggest that patients with PPPD may exhibit impaired processing of graviceptive cues.
C1 [Kobel, Megan J.; Wagner, Andrew R.; Merfeld, Daniel M.] Ohio State Univ, Wexner Med Ctr, Dept Otolaryngol Head & Neck Surg, Columbus, OH USA.
   [Oas, John G.] Naval Med Res Unit Dayton, Naval Aerosp Med Res Lab, Dayton, OH USA.
   [Kobel, Megan J.] 915 Olentangy River Rd, Columbus, OH 43204 USA.
C3 University System of Ohio; Ohio State University; Naval Medical Research Center (NMRC)
RP Kobel, MJ (corresponding author), 915 Olentangy River Rd, Columbus, OH 43204 USA.
EM Kobel.6@osu.edu; wagner.1386@osu.edu; oas.1@osu.edu; merfeld.6@osu.edu
FU Ohio State Alumni Grants for Graduate Research and Scholarship; Department of Defense Congressionally Directed Medical Research Programs [W81XWH192000]
CR Adamec I, 2020, J CLIN NEUROSCI, V72, P26, DOI 10.1016/j.jocn.2020.01.043
   Agrawal Y, 2013, JARO-J ASSOC RES OTO, V14, P905, DOI 10.1007/s10162-013-0416-x
   Ak AK, 2022, CLIN NEUROL NEUROSUR, V221, P0, DOI 10.1016/j.clineuro.2022.107409
   ANGELAKI DE, 1994, J NEUROPHYSIOL, V71, P1222, DOI 10.1152/jn.1994.71.3.1222
   Azami M, 2023, FRONT NEUROL, V14, P0, DOI 10.3389/fneur.2023.1129569
   Balaban CD, 2001, J ANXIETY DISORD, V15, P53, DOI 10.1016/S0887-6185(00)00042-6
   Balabann CD, 2011, EXPERT REV NEUROTHER, V11, P379, DOI 10.1586/ern.11.19
   Beh SC, 2019, HEADACHE, V59, P727, DOI 10.1111/head.13484
   Brandt T, 1996, NEUROLOGY, V46, P1515, DOI 10.1212/WNL.46.6.1515
   Bremova T, 2016, EUR ARCH OTO-RHINO-L, V273, P2931, DOI 10.1007/s00405-015-3835-y
   Castro P, 2022, BRAIN SCI, V12, P0, DOI 10.3390/brainsci12060753
   Chaudhuri SE, 2013, EXP BRAIN RES, V225, P133, DOI 10.1007/s00221-012-3354-7
   Cho SJ, 2016, CEPHALALGIA, V36, P454, DOI 10.1177/0333102415597890
   Clark TK, 2021, PSYCHON B REV, V28, P1433, DOI 10.3758/s13423-021-01876-2
   Cousins S, 2014, PLOS ONE, V9, P0, DOI 10.1371/journal.pone.0105426
   Cullen KE, 2012, TRENDS NEUROSCI, V35, P185, DOI 10.1016/j.tins.2011.12.001
   Eggers SDZ, 2011, OTOL NEUROTOL, V32, P1144, DOI 10.1097/MAO.0b013e31822a1c67
   FERNANDEZ C, 1976, J NEUROPHYSIOL, V39, P970, DOI 10.1152/jn.1976.39.5.970
   Gensberger KD, 2016, J NEUROSCI, V36, P9097, DOI 10.1523/JNEUROSCI.4239-15.2016
   Grabherr L, 2008, EXP BRAIN RES, V186, P677, DOI 10.1007/s00221-008-1350-8
   Graham MK, 2021, OTOL NEUROTOL, V42, P129, DOI 10.1097/MAO.0000000000002890
   Green AM, 2007, PROG BRAIN RES, V165, P155, DOI 10.1016/S0079-6123(06)65010-3
   Habs M, 2020, J NEUROL, V267, P212, DOI 10.1007/s00415-020-10150-9
   Holle D, 2015, PLOS ONE, V10, P0, DOI 10.1371/journal.pone.0142468
   Holmberg J, 2009, J NEUROL, V256, P1258, DOI 10.1007/s00415-009-5110-x
   Indovina I, 2015, FRONT BEHAV NEUROSCI, V9, P0, DOI 10.3389/fnbeh.2015.00334
   Indovina I, 2013, NEUROIMAGE, V71, P114, DOI 10.1016/j.neuroimage.2013.01.005
   JACOBSON GP, 1990, ARCH OTOLARYNGOL, V116, P424
   Jamon M, 2014, FRONT INTEGR NEUROSC, V8, P0, DOI 10.3389/fnint.2014.00011
   Karmali F, 2021, J NEUROPHYSIOL, V125, P672, DOI 10.1152/jn.00168.2020
   Kenward MG, 1997, BIOMETRICS, V53, P983, DOI 10.2307/2533558
   Kim HJ, 2020, J NEUROL, V267, P2252, DOI 10.1007/s00415-020-09831-2
   King S, 2019, SCI REP-UK, V9, P0, DOI 10.1038/s41598-019-50803-y
   King S, 2014, FRONT NEUROL, V5, P0, DOI 10.3389/fneur.2014.00233
   Kobel MJ, 2021, J NEUROPHYSIOL, V126, P875, DOI 10.1152/jn.00274.2021
   Kobel MJ, 2021, FRONT NEUROL, V12, P0, DOI 10.3389/fneur.2021.643634
   Kobel MJ, 2021, J NEUROPHYSIOL, V0, P0
   Kocalevent RD, 2013, GEN HOSP PSYCHIAT, V35, P551, DOI 10.1016/j.genhosppsych.2013.04.006
   Leek MR, 2001, PERCEPT PSYCHOPHYS, V63, P1279, DOI 10.3758/BF03194543
   Lewis RF, 2011, J VESTIBUL RES-EQUIL, V21, P323, DOI 10.3233/VES-2011-0422
   Lewis RF, 2011, LARYNGOSCOPE, V121, P1124, DOI 10.1002/lary.21723
   Lim K, 2017, J NEUROPHYSIOL, V117, P2037, DOI 10.1152/jn.00073.2016
   Lim K, 2012, EXP BRAIN RES, V222, P303, DOI 10.1007/s00221-012-3217-2
   MacNeilage PR, 2010, J NEUROSCI, V30, P9084, DOI 10.1523/JNEUROSCI.1304-10.2010
   McCaslin DL, 2022, OTOL NEUROTOL, V43, PE243, DOI 10.1097/MAO.0000000000003393
   Merfeld DM, 2011, EXP BRAIN RES, V210, P389, DOI 10.1007/s00221-011-2557-7
   Merfeld DM, 2001, J NEUROPHYSIOL, V85, P1648, DOI 10.1152/jn.2001.85.4.1648
   Merfeld DM, 1999, NATURE, V398, P615, DOI 10.1038/19303
   Bittar RSM, 2015, BRAZ J OTORHINOLAR, V81, P276, DOI 10.1016/j.bjorl.2014.08.012
   Murofushi T, 2022, FRONT NEUROL, V13, P0
   Passamonti L, 2018, J VESTIBUL RES-EQUIL, V28, P369, DOI 10.3233/VES-190653
   Pavlou M, 2012, J VESTIBUL RES-EQUIL, V22, P273, DOI 10.3233/VES-120462
   POWELL LE, 1995, J GERONTOL A-BIOL, V50, PM28, DOI 10.1093/gerona/50A.1.M28
   Priesol AJ, 2014, OTOLARYNG HEAD NECK, V150, P1040, DOI 10.1177/0194599814526557
   Querner V, 2002, EXP BRAIN RES, V143, P269, DOI 10.1007/s00221-001-0955-y
   Rey MCB, 2016, FRONT NEUROL, V7, P0, DOI 10.3389/fneur.2016.00162
   Riccelli R, 2017, FRONT NEUROL, V8, P0, DOI 10.3389/fneur.2017.00529
   Roditi RE, 2012, JARO-J ASSOC RES OTO, V13, P381, DOI 10.1007/s10162-012-0318-3
   Sarna B, 2021, ANN OTO RHINOL LARYN, V130, P1326, DOI 10.1177/00034894211007233
   Schniepp R, 2014, J NEUROL, V261, P738, DOI 10.1007/s00415-014-7259-1
   Söhsten E, 2016, J VESTIBUL RES-EQUIL, V26, P319, DOI 10.3233/VES-160583
   Staab JP, 2007, ARCH OTOLARYNGOL, V133, P170, DOI 10.1001/archotol.133.2.170
   Staab JP, 2020, SEMIN NEUROL, V40, P130, DOI 10.1055/s-0039-3402736
   Staab JP, 2017, J VESTIBUL RES-EQUIL, V27, P191, DOI 10.3233/VES-170622
   Staab JP, 2003, LARYNGOSCOPE, V113, P1714, DOI 10.1097/00005537-200310000-00010
   Staab JP, 2016, J VESTIB RES, V26, P48
   Staibano P, 2019, J OTOLARYNGOL-HEAD N, V48, P0, DOI 10.1186/s40463-019-0336-9
   Teggi R, 2020, OTOL NEUROTOL, V41, PE70, DOI 10.1097/MAO.0000000000002446
   Teggi R, 2018, HEADACHE, V58, P534, DOI 10.1111/head.13240
   Valko Y, 2012, J NEUROSCI, V32, P13537, DOI 10.1523/JNEUROSCI.2157-12.2012
   Van Ombergen A, 2017, NEUROIMAGE-CLIN, V14, P538, DOI 10.1016/j.nicl.2017.02.020
   Wagner AR, 2022, MULTISENS RES, V35, P259, DOI 10.1163/22134808-bja10069
   Wagner AR, 2021, FRONT INTEGR NEUROSC, V15, P0, DOI 10.3389/fnint.2021.773008
   Wang J, 2016, J NEUROPHYSIOL, V116, P1586, DOI 10.1152/jn.00345.2016
   Wang J, 2016, JARO-J ASSOC RES OTO, V17, P253, DOI 10.1007/s10162-016-0559-7
   Waterston J, 2021, FRONT NEUROL, V12, P0, DOI 10.3389/fneur.2021.795516
   Woll J, 2019, J NEUROL, V266, P1236, DOI 10.1007/s00415-019-09255-7
   Wurthmann S, 2021, BMC NEUROL, V21, P0, DOI 10.1186/s12883-021-02417-z
   Yan ZH, 2017, INT J AUDIOL, V56, P33, DOI 10.1080/14992027.2016.1211763
NR 79
TC 6
Z9 6
U1 0
U2 21
PU LIPPINCOTT WILLIAMS & WILKINS
PI PHILADELPHIA
PA TWO COMMERCE SQ, 2001 MARKET ST, PHILADELPHIA, PA 19103 USA
SN 1531-7129
EI 1537-4505
J9 OTOL NEUROTOL
JI Otol. Neurotol.
PD JAN 15
PY 2024
VL 45
IS 1
BP 75
EP 82
DI 10.1097/MAO.0000000000004053
PG 8
WC Clinical Neurology; Otorhinolaryngology
SC Neurosciences & Neurology; Otorhinolaryngology
GA CG1Z0
UT WOS:001124019600014
PM 38013457
DA 2025-12-18
ER

PT J
AU Doerfer, KW
   Harvey, E
   LaPrade, S
AF Doerfer, Karl W.
   Harvey, Erin
   LaPrade, Samantha
TI Evaluation and diagnosis of pediatric patients with dizziness
SO CURRENT OPINION IN OTOLARYNGOLOGY & HEAD AND NECK SURGERY
LA English
DT Article
DE pediatric vestibular testing; peripheral vestibular dysfunction; persistent postural-perceptual dizziness; postconcussion dizziness; vestibular migraine
ID adolescents clinical-features; postural-perceptual dizziness; evoked myogenic potentials; vestibular disorders; paroxysmal vertigo; children; concussion; symptoms; prevalence; collegiate
AB Purpose of reviewChildren experiencing dizziness frequently go unevaluated or experience delays in correct diagnosis due to systemic and inherent barriers. While most causes of pediatric dizziness do not involve the peripheral vestibular system, otolaryngologists are frequently consulted for expert opinion. This study offers a broad overview of the leading causes of pediatric dizziness and imbalance to assist otolaryngologists with evaluating and managing this challenging population.Recent findingsEvaluation of children with dizziness should exclude serious central nervous system conditions. Approximately 70% of nonhazardous cases of pediatric dizziness are caused by migraine-related conditions, concussion, or functional disorders. Etiologies for peripheral vestibular dysfunction include inner ear malformations and vestibular disorders more commonly seen in adults. Audiometric and vestibular testing can provide helpful information, although correct diagnosis depends on a detailed history.SummaryOtolaryngologists should be familiar with the conditions that cause dizziness in children. While most underlying causes are outside their scope of practice, understanding possible etiologies can facilitate correct diagnosis and appropriate management.
C1 [Doerfer, Karl W.; Harvey, Erin; LaPrade, Samantha] Med Coll Wisconsin, Dept Otolaryngol & Commun Sci, 9200 W Wisconsin Ave, Milwaukee, WI 53226 USA.
C3 Medical College of Wisconsin
RP Doerfer, KW (corresponding author), Med Coll Wisconsin, Dept Otolaryngol & Commun Sci, 9200 W Wisconsin Ave, Milwaukee, WI 53226 USA.
EM kdoerfer@mcw.edu
CR ABUARAFEH I, 1995, CEPHALALGIA, V15, P22, DOI 10.1046/j.1468-2982.1995.1501022.x
   Adamec I, 2014, J NEUROL SCI, V347, P224, DOI 10.1016/j.jns.2014.10.001
   Bachmann Katheryn, 2018, SEMINARS IN HEARING, V39, P243, DOI 10.1055/s-0038-1666816
   Balatsouras DG, 2007, INT J PEDIATR OTORHI, V71, P487, DOI 10.1016/j.ijporl.2006.11.024
   Bhandari A, 2023, J INT ADV OTOL, V19, P318, DOI 10.5152/iao.2023.231052
   Brandt T, 1996, NEUROLOGY, V46, P1515, DOI 10.1212/WNL.46.6.1515
   Brodsky JR, 2020, OTOLARYNG HEAD NECK, V162, P241, DOI 10.1177/0194599819887375
   Brodsky JR, 2018, OTOL NEUROTOL, V39, P344, DOI 10.1097/MAO.0000000000001673
   Brodsky JR, 2016, INT J PEDIATR OTORHI, V83, P104, DOI 10.1016/j.ijporl.2016.01.027
   Brodsky JR, 2016, LARYNGOSCOPE, V126, P727, DOI 10.1002/lary.25389
   Brodsky JR, 2015, INT J PEDIATR OTORHI, V79, P2094, DOI 10.1016/j.ijporl.2015.09.020
   Ciolek PJ, 2018, INT J PEDIATR OTORHI, V113, P29, DOI 10.1016/j.ijporl.2018.07.009
   Ciorba A, 2018, INT J IMMUNOPATH PH, V32, P0, DOI 10.1177/2058738418808680
   Cömert E, 2021, INT J PEDIATR OTORHI, V141, P0, DOI 10.1016/j.ijporl.2020.110568
   Cousins S, 2017, ANN CLIN TRANSL NEUR, V4, P340, DOI 10.1002/acn3.386
   Dasgupta S, 2024, FRONT NEUROL, V15, P0, DOI 10.3389/fneur.2024.1297707
   Deissler A, 2017, NEUROPEDIATRICS, V48, P91, DOI 10.1055/s-0037-1598645
   Dhondt C, 2019, LARYNGOSCOPE, V129, P490, DOI 10.1002/lary.27255
   Faralli M, 2006, OTOL NEUROTOL, V27, P1115, DOI 10.1097/01.mao.0000231501.46534.30
   Ferris LM, 2022, VISION RES, V200, P0, DOI 10.1016/j.visres.2022.108081
   Frattini D, 2024, INVEST OPHTH VIS SCI, V65, P0, DOI 10.1167/iovs.65.4.26
   Fuemmeler E, 2020, OTOL NEUROTOL, V41, PE1052, DOI 10.1097/MAO.0000000000002703
   Gedik-Soyuyuce O, 2021, INT J PEDIATR OTORHI, V146, P0, DOI 10.1016/j.ijporl.2021.110751
   Gioacchini FM, 2014, INT J PEDIATR OTORHI, V78, P718, DOI 10.1016/j.ijporl.2014.02.009
   Godemann F, 2004, PSYCHOSOM MED, V66, P783, DOI 10.1097/01.psy.0000140004.06247.c9
   Greenwalt NL, 2021, EAR HEARING, V42, P355, DOI 10.1097/AUD.0000000000000925
   Guskiewicz KM, 2003, JAMA-J AM MED ASSOC, V290, P2549, DOI 10.1001/jama.290.19.2549
   Guskiewicz KM, 2001, J ATHL TRAINING, V36, P263
   Guskiewicz KM, 2000, AM J SPORT MED, V28, P643, DOI 10.1177/03635465000280050401
   Hac NEF, 2022, CURR NEUROL NEUROSCI, V22, P219, DOI 10.1007/s11910-022-01184-9
   Hamilton SS, 2015, INT J PEDIATR OTORHI, V79, P1283, DOI 10.1016/j.ijporl.2015.05.033
   Heinrichs N, 2007, PSYCHOSOM MED, V69, P700, DOI 10.1097/PSY.0b013e318151a4dd
   Herraiz C, 1999, INT TINNITUS J, V5, P50
   IMATE Y, 1993, ACTA OTO-LARYNGOL, V113, P463, DOI 10.3109/00016489309135846
   Indovina I, 2014, J PSYCHOSOM RES, V77, P391, DOI 10.1016/j.jpsychores.2014.09.005
   Jacob RG, 2009, J NEUROL NEUROSUR PS, V80, P74, DOI 10.1136/jnnp.2007.136432
   Jahn K, 2015, CURR OPIN NEUROL, V28, P78, DOI 10.1097/WCO.0000000000000157
   Janky Kristen L, 2018, SEMINARS IN HEARING, V39, P257, DOI 10.1055/s-0038-1666817
   Kabaya K, 2022, LARYNGOSCOPE INVEST, V7, P499, DOI 10.1002/lio2.735
   Kang BC, 2023, J VESTIBUL RES-EQUIL, V33, P137, DOI 10.3233/VES-220112
   Kaplan B, 2024, LARYNGOSCOPE, V134, P4126, DOI 10.1002/lary.31444
   Kim SK, 2019, JAMA OTOLARYNGOL, V145, P307, DOI 10.1001/jamaoto.2018.4016
   Kitazawa M, 2021, FRONT NEUROL, V12, P0, DOI 10.3389/fneur.2021.768718
   LANZI G, 1994, CEPHALALGIA, V14, P458, DOI 10.1046/j.1468-2982.1994.1406458.x
   Lee JD, 2017, INT J PEDIATR OTORHI, V94, P36, DOI 10.1016/j.ijporl.2017.01.012
   Lee JY, 2020, OTOL NEUROTOL, V41, P964, DOI 10.1097/MAO.0000000000002669
   Lovell MR, 2006, APPL NEUROPSYCHOL, V13, P166, DOI 10.1207/s15324826an1303_4
   Meehan WP, 2010, AM J SPORT MED, V38, P2405, DOI 10.1177/0363546510376737
   Miller JH, 2016, J NEUROSURG-PEDIATR, V17, P491, DOI 10.3171/2015.8.PEDS14332
   Mucha A, 2018, HAND CLINIC, V158, P135, DOI 10.1016/B978-0-444-63954-7.00014-8
   Nguyen J, 2021, INT J PEDIATR OTORHI, V151, P0, DOI 10.1016/j.ijporl.2021.110921
   OReilly RC, 2010, OTOL NEUROTOL, V31, P1441, DOI 10.1097/MAO.0b013e3181f20673
   Oh KH, 2019, CLIN NEUROPHYSIOL, V130, P95, DOI 10.1016/j.clinph.2018.11.005
   Passamonti L, 2018, J VESTIBUL RES-EQUIL, V28, P369, DOI 10.3233/VES-190653
   Smulligan KL, 2022, J SCI MED SPORT, V25, P455, DOI 10.1016/j.jsams.2022.01.010
   Spitzer RL, 2006, ARCH INTERN MED, V166, P1092, DOI 10.1001/archinte.166.10.1092
   Staab JP, 2007, ARCH OTOLARYNGOL, V133, P170, DOI 10.1001/archotol.133.2.170
   Staab JP, 2017, J VESTIBUL RES-EQUIL, V27, P191, DOI 10.3233/VES-170622
   Staab Jeffrey P, 2012, CONTINUUM (MINNEAP MINN), V18, P1118, DOI 10.1212/01.CON.0000421622.56525.58
   Staab JP, 2003, LARYNGOSCOPE, V113, P1714, DOI 10.1097/00005537-200310000-00010
   Stahl MC, 2022, LARYNGOSCOPE, V132, P873, DOI 10.1002/lary.29819
   Urbancic NB, 2022, INT J PEDIATR OTORHI, V159, P0, DOI 10.1016/j.ijporl.2022.111221
   Valente LM, 2011, OTOLARYNG CLIN N AM, V44, P273, DOI 10.1016/j.otc.2011.01.002
   Van Ombergen A, 2015, OTOL NEUROTOL, V36, P133, DOI 10.1097/MAO.0000000000000596
   Wang A, 2021, OTOL NEUROTOL, V42, PE1093, DOI 10.1097/MAO.0000000000003212
   Wang A, 2021, LARYNGOSCOPE, V131, PE1308, DOI 10.1002/lary.29024
   Wiener-Vacher SR, 2008, INT J AUDIOL, V47, P578, DOI 10.1080/14992020802334358
   Wiener-Vacher Sylvette R, 2018, SEMINARS IN HEARING, V39, P229, DOI 10.1055/s-0038-1666815
   Yun JM, 2024, FRONT NEUROL, V15, P0, DOI 10.3389/fneur.2024.1341812
   Zhou GW, 2015, OTOLARYNG HEAD NECK, V152, P1133, DOI 10.1177/0194599815576720
NR 71
TC 0
Z9 0
U1 3
U2 7
PU LIPPINCOTT WILLIAMS & WILKINS
PI PHILADELPHIA
PA TWO COMMERCE SQ, 2001 MARKET ST, PHILADELPHIA, PA 19103 USA
SN 1068-9508
EI 1531-6998
J9 CURR OPIN OTOLARYNGO
JI Curr. Opin. Otolaryngol. Head Neck Surg.
PD OCT 15
PY 2024
VL 32
IS 5
BP 339
EP 345
DI 10.1097/MOO.0000000000000997
PG 7
WC Otorhinolaryngology
SC Otorhinolaryngology
GA F0B5R
UT WOS:001306563700005
PM 39146209
DA 2025-12-18
ER

PT J
AU Masood, A
   Alkhaja, O
   Alsetrawi, A
   Alshaibani, F
   Awad, A
   Habbash, Z
   Alyusuf, ZY
   Ali, N
   Al Mail, S
   Al Taei, T
AF Masood, Abdulrahman
   Alkhaja, Omar
   Alsetrawi, Ali
   Alshaibani, Fuad
   Awad, Ahmed
   Habbash, Zainab
   Alyusuf, Zahra Y.
   Ali, Naeema
   Al Mail, Sarah
   Al Taei, Tareq
TI The Diagnostic Value of Brain CT Scans in Evaluating Dizziness in the Emergency
SO CUREUS JOURNAL OF MEDICAL SCIENCE
LA English
DT Article
DE Emergency Medicine; Radiology effectiveness; single-center retrospective study; brain ct scan; dizziness vertigo imbalance; emergency
ID chronic subjective dizziness; cognitive-behavior therapy; predictors; utility; us
AB Background: Dizziness is a common presenting complaint to emergency departments (ED) worldwide, with causes ranging from benign to life -threatening incidents. Computerized tomography (CT) of the brain remains a common diagnostic tool used by emergency physicians; however, it appears to be of low diagnostic value, especially in patients with normal neurological assessment while carrying multiple negative implications on both the patients and the healthcare systems. Our study aims to evaluate the diagnostic value of brain CT scans in assessing patients presenting to the ED with acute dizziness. Materials and methods: Retrospective review of medical records of patients presenting with complaints of dizziness to the ED at Salmaniya Medical Complex (SMC) who underwent a brain CT scan from January to June 2023. Collected data included patients' demographic information, presenting complaints, and CT scan results. A multivariable analysis of factors associated with positive CT scans was performed. Results: A total of 481 participants were enrolled in the study, representing diverse age groups as follows: 18-30 years (12.3%), 31-40 years (15.8%), 41-50 years (17.7%), 51-60 years (22.0%), and those aged over 60 years (32.2%). Among the participants, 56.3% identified as male and 43.7% as female. In terms of head trauma history, 7.1% of participants reported such incidents, while the majority (92.9%) had no history of head trauma. Exploring comorbidities, 43.5% of participants had at least one associated medical condition. Among the 481 study participants, brain CT scans revealed that the majority (93.1%) exhibited unremarkable results. The remaining cases exhibited acute events, including 5.4% with infarcts, 1.1% with hemorrhages, and 0.4% with space -occupying lesions. Conclusion: This study provides evidence of the limited value of brain CT scans in dizzy patients with unremarkable clinical examinations. As for clinicians, it can serve as a steppingstone toward the formulation of a policy and a set of guidelines for requesting brain CT scans in patients presenting to the ED with dizziness. Future studies are suggested to provide more insights into the cost-effectiveness and utility of head CT scans in providing valuable findings.
C1 [Masood, Abdulrahman] Mohammed Bin Khalifa Bin Salman Cardiac Ctr, Cardiol Dept, Riffa, Bahrain.
   [Alkhaja, Omar; Alsetrawi, Ali; Alshaibani, Fuad; Awad, Ahmed; Habbash, Zainab; Alyusuf, Zahra Y.; Ali, Naeema; Al Mail, Sarah; Al Taei, Tareq] Salmaniya Med Complex, Radiol Dept, Manama, Bahrain.
RP Masood, A (corresponding author), Mohammed Bin Khalifa Bin Salman Cardiac Ctr, Cardiol Dept, Riffa, Bahrain.
EM a.rahmansm14@gmail.com
CR Ahsan SF, 2013, LARYNGOSCOPE, V123, P2250, DOI 10.1002/lary.23798
   Alawneh KZ, 2021, ANN MED SURG, V64, P0, DOI 10.1016/j.amsu.2021.102220
   Bécares-Martínez C, 2019, REV NEUROLOGIA, V68, P326, DOI 10.33588/rn.6808.2018399
   Edelman S, 2012, AM J OTOLARYNG, V33, P395, DOI 10.1016/j.amjoto.2011.10.009
   Gardner RL, 2007, AM J EMERG MED, V25, P643, DOI 10.1016/j.ajem.2006.11.037
   Gurley KL, 2019, SEMIN NEUROL, V39, P27, DOI 10.1055/s-0038-1676857
   Jung I, 2015, CLIN EXP EMERG MED, V2, P75, DOI 10.15441/ceem.15.026
   Lee A, 2011, J LARYNGOL OTOL, V125, P661, DOI 10.1017/S0022215111000624
   Mahoney AEJ, 2013, AM J OTOLARYNG, V34, P115, DOI 10.1016/j.amjoto.2012.09.013
   Mitsunaga MM, 2015, AM J ROENTGENOL, V204, P24, DOI 10.2214/AJR.14.12993
   Muncie HL, 2017, AM FAM PHYSICIAN, V95, P154
   Murdin L, 2015, OTOL NEUROTOL, V36, P387, DOI 10.1097/MAO.0000000000000691
   Navi BB, 2012, MAYO CLIN PROC, V87, P1080, DOI 10.1016/j.mayocp.2012.05.023
   Newman-Toker DE, 2008, MAYO CLIN PROC, V83, P765, DOI 10.4065/83.7.765
   Smajlovic Dzevdet, 2004, MED ARH, V58, P282
   Staibano P, 2019, J OTOLARYNGOL-HEAD N, V48, P0, DOI 10.1186/s40463-019-0336-9
   van Leeuwen RB, 2014, ENT-EAR NOSE THROAT, V93, P162, DOI 10.1177/0145561314093004-511
   Wasay M, 2005, EMERG MED J, V22, P312, DOI 10.1136/emj.2003.012765
NR 18
TC 0
Z9 0
U1 0
U2 1
PU SPRINGERNATURE
PI LONDON
PA CAMPUS, 4 CRINAN ST, LONDON, N1 9XW, ENGLAND
SN 
EI 2168-8184
J9 CUREUS J MED SCIENCE
JI Cureus J Med Sci
PD JAN 18
PY 2024
VL 16
IS 1
BP 
EP 
DI 10.7759/cureus.52483
PG 7
WC Medicine, General & Internal
SC General & Internal Medicine
GA GX7V7
UT WOS:001156047200034
DA 2025-12-18
ER

PT J
AU Hac, NEF
   Gold, DR
AF Hac, Nicholas E. F.
   Gold, Daniel R.
TI Advances in diagnosis and treatment of vestibular migraine and the vestibular disorders it mimics
SO NEUROTHERAPEUTICS
LA English
DT Article
DE Dizzy; Vertigo; Disequilibrium; Vestibular migraine
ID paroxysmal positional vertigo; postural-perceptual dizziness; preventive treatment; consensus-document; episodic migraine; menieres-syndrome; double-blind; follow-up; symptoms; classification
AB Dizziness is one of the most common chief complaints in both the ambulatory care setting and the emergency department. These symptoms may be representative of a broad range of entities. Therefore, any attempt at treatment must first start with determining the etiology. In this current perspective, we focus specifically on the diagnosis of and treatment of vestibular migraine, which is common and overlaps clinically with a variety of other diagnoses. We discuss the traditional treatments for vestibular migraine in addition to the recent explosion of novel migraine therapeutics. Because vestibular migraine can mimic, or co-exist with, a variety of other vestibular diseases, we discuss several of these disorders including persistent postural-perceptual dizziness, benign paroxysmal positional vertigo, post-concussive syndrome, Meniere's disease, and cerebrovascular etiologies. We discuss the diagnosis of each, as well as overlapping and distinguishing clinical features of which the reader should be aware. Finally, we conclude with evidence based as well as expert commentary on management, with a particular emphasis on vestibular migraine.
C1 [Hac, Nicholas E. F.] Northwestern Mem Hosp, Chicago, IL 60611 USA.
   [Gold, Daniel R.] Johns Hopkins Univ Hosp, Baltimore, MD USA.
C3 Northwestern Memorial Hospital; Johns Hopkins University; Johns Hopkins Medicine
RP Hac, NEF (corresponding author), Northwestern Mem Hosp, Chicago, IL 60611 USA.
EM nicholas.hac@nm.org
CR Ahmad JG, 2023, CURR OPIN OTOLARYNGO, V31, P320, DOI 10.1097/MOO.0000000000000921
   Ailani J, 2021, NEW ENGL J MED, V385, P695, DOI 10.1056/NEJMoa2035908
   Allbutt T Clifford, 1874, BR FOREIGN MED CHIR REV, V53, P306
   Baier B, 2009, J NEUROL, V256, P436, DOI 10.1007/s00415-009-0111-3
   BALOH RW, 1987, NEUROLOGY, V37, P371, DOI 10.1212/WNL.37.3.371
   Baloh RW, 2001, ARCH NEUROL-CHICAGO, V58, P1151, DOI 10.1001/archneur.58.7.1151
   Barany R, 1921, ACTA OTOLARYNGOL, V2, P434, DOI 10.3109/00016482009123103
   Beh SC, 2022, CURR NEUROL NEUROSCI, V22, P601, DOI 10.1007/s11910-022-01222-6
   Beh SC, 2018, HEADACHE, V58, P1113, DOI 10.1111/head.13356
   Bhandari A, 2021, FRONT NEUROL, V12, P0, DOI 10.3389/fneur.2021.740599
   Bisdorff A, 2009, J VESTIBUL RES-EQUIL, V19, P1, DOI 10.3233/VES-2009-0343
   Burch Rebecca, 2021, CONTINUUM (MINNEAP MINN), V27, P613, DOI 10.1212/CON.0000000000000957
   Califano L, 2014, ACTA OTORHINOLARYNGO, V34, P189
   Cameron C, 2015, HEADACHE, V55, P221, DOI 10.1111/head.12601
   Cappello M, 1995, EUR J EMERG MED, V2, P201, DOI 10.1097/00063110-199512000-00006
   Cass SP, 1997, ANN OTO RHINOL LARYN, V106, P182, DOI 10.1177/000348949710600302
   Cha YH, 2010, SEMIN NEUROL, V30, P167, DOI 10.1055/s-0030-1249225
   Chen JB, 2021, J NEUROL, V268, P4117, DOI 10.1007/s00415-020-10175-0
   Ciuffreda Kenneth J, 2007, OPTOMETRY, V78, P155, DOI 10.1016/j.optm.2006.11.011
   Croop R, 2021, LANCET, V397, P51, DOI 10.1016/S0140-6736(20)32544-7
   Cushman DM, 2019, HEADACHE, V59, P371, DOI 10.1111/head.13451
   CUTRER FM, 1992, HEADACHE, V32, P300, DOI 10.1111/j.1526-4610.1992.hed3206300.x
   Detke HC, 2018, NEUROLOGY, V91, PE2211, DOI 10.1212/WNL.0000000000006640
   Dieterich M, 2016, HAND CLINIC, V139, P447, DOI 10.1016/B978-0-12-801772-2.00037-0
   Dieterich M, 1999, J NEUROL, V246, P883, DOI 10.1007/s004150050478
   DIX MR, 1952, P ROY SOC MED, V45, P341, DOI 10.1177/003591575204500604
   Dwyer B, 2018, HAND CLINIC, V158, P163, DOI 10.1016/B978-0-444-63954-7.00017-3
   Edlow JA, 2023, ACAD EMERG MED, V30, P442, DOI 10.1111/acem.14728
   Fife TD, 2013, SEMIN NEUROL, V33, P238, DOI 10.1055/s-0033-1354599
   Formeister EJ, 2018, OTOL NEUROTOL, V39, P1037, DOI 10.1097/MAO.0000000000001900
   Frank M, 2023, CURR OPIN OTOLARYNGO, V31, P313, DOI 10.1097/MOO.0000000000000908
   Ghavami Y, 2018, ANN OTO RHINOL LARYN, V127, P877, DOI 10.1177/0003489418799107
   Gold DR, 2014, CURR TREAT OPTION NE, V16, P0, DOI 10.1007/s11940-014-0307-4
   Ha H, 2019, AM FAM PHYSICIAN, V99, P17
   Hac NEF, 2022, CURR NEUROL NEUROSCI, V22, P219, DOI 10.1007/s11910-022-01184-9
   Haghdoost F, 2022, OPEN MED-WARSAW, V17, P1869, DOI 10.1515/med-2022-0598
   HALL SF, 1979, J OTOLARYNGOL, V8, P151
   Holland S, 2012, NEUROLOGY, V78, P1346, DOI 10.1212/WNL.0b013e3182535d0c
   Horii A, 2004, OTOL NEUROTOL, V25, P536, DOI 10.1097/00129492-200407000-00022
   Horii A, 2016, J VESTIBUL RES-EQUIL, V26, P335, DOI 10.3233/VES-160582
   Hoskin JL, 2022, FRONT NEUROL, V12, P0, DOI 10.3389/fneur.2021.799002
   Imai T, 2017, AURIS NASUS LARYNX, V44, P1, DOI 10.1016/j.anl.2016.03.013
   Jeong SH, 2020, NEUROLOGY, V95, PE1117, DOI 10.1212/WNL.0000000000010343
   Kang WS, 2016, FRONT NEUROL, V7, P0, DOI 10.3389/fneur.2016.00166
   Kattah JC, 2009, STROKE, V40, P3504, DOI 10.1161/STROKEAHA.109.551234
   Kaya I, 2019, J NEUROL, V266, P62, DOI 10.1007/s00415-019-09309-w
   KAYAN A, 1984, BRAIN, V107, P1123, DOI 10.1093/brain/107.4.1123
   Kerber KA, 2008, ACAD EMERG MED, V15, P744, DOI 10.1111/j.1553-2712.2008.00189.x
   Kim JS, 2014, NEW ENGL J MED, V370, P1138, DOI 10.1056/NEJMcp1309481
   Kim SY, 2022, JAMA OTOLARYNGOL, V148, P457, DOI 10.1001/jamaoto.2022.0331
   Kleffelgaard I, 2019, CLIN REHABIL, V33, P74, DOI 10.1177/0269215518791274
   Kroenke K, 1998, FAM PRACT, V15, P398, DOI 10.1093/fampra/15.5.398
   Lanteri-Minet M, 2022, CEPHALALGIA, V42, P1543, DOI 10.1177/03331024221123058
   Leddy JJ, 2021, CURR NEUROL NEUROSCI, V21, P0, DOI 10.1007/s11910-021-01160-9
   Lempert T, 2022, J VESTIBUL RES-EQUIL, V32, P1, DOI 10.3233/VES-201644
   Lempert T, 2019, NEUROL CLIN, V37, P695, DOI 10.1016/j.ncl.2019.06.003
   Lempert T, 2012, J VESTIBUL RES-EQUIL, V22, P167, DOI 10.3233/VES-2012-0453
   LI JC, 1995, OTOLARYNG HEAD NECK, V112, P670, DOI 10.1016/S0194-5998(95)70174-5
   Lionetto L, 2019, DRUG TODAY, V55, P265, DOI 10.1358/dot.2019.55.4.2970909
   Lipton RB, 2020, NEUROLOGY, V94, PE1365, DOI 10.1212/WNL.0000000000009169
   Lopez-Escamez JA, 2015, J VESTIBUL RES-EQUIL, V25, P1, DOI 10.3233/VES-150549
   Lovato A, 2023, MEDICINA-LITHUANIA, V59, P0, DOI 10.3390/medicina59091560
   Lucas JC, 2023, CURR OPIN OTOLARYNGO, V31, P325, DOI 10.1097/MOO.0000000000000907
   Magnan J, 2018, J INT ADV OTOL, V14, P317, DOI 10.5152/iao.2018.140818
   Fernández MM, 2015, COCHRANE DB SYST REV, V0, P0, DOI DOI 10.1002/14651858.CD010600.pub2
   Martelletti P, 2018, J HEADACHE PAIN, V19, P0, DOI 10.1186/s10194-018-0946-z
   McCrory P, 2013, BRIT J SPORT MED, V47, P250, DOI 10.1136/bjsports-2013-092313
   Meniere P, 1861, GAZ MED PARIS, V16, P29
   Merchant SN, 2005, OTOL NEUROTOL, V26, P74, DOI 10.1097/00129492-200501000-00013
   Mikulec AA, 2012, AM J OTOLARYNG, V33, P121, DOI 10.1016/j.amjoto.2011.04.010
   Min S, 2021, J NEUROL, V268, P2523, DOI 10.1007/s00415-021-10427-7
   Murofushi T, 2018, FRONT NEUROL, V9, P0, DOI 10.3389/fneur.2018.00749
   Nakashima T, 2016, NAT REV DIS PRIMERS, V2, P0, DOI 10.1038/nrdp.2016.28
   Navratilova E, 2019, CEPHALALGIA, V39, P1762, DOI 10.1177/0333102419877662
   Neff BA, 2012, OTOL NEUROTOL, V33, P1235, DOI 10.1097/MAO.0b013e31825d644a
   Neuhauser HK, 2016, HAND CLINIC, V137, P67, DOI 10.1016/B978-0-444-63437-5.00005-4
   Newman-Toker DE, 2016, HAND CLINIC, V136, P905, DOI 10.1016/B978-0-444-53486-6.00046-6
   Newman-Toker DE, 2015, SEMIN NEUROL, V35, P506, DOI 10.1055/s-0035-1564298
   Newman-Toker DE, 2015, NEUROL CLIN, V33, P577, DOI 10.1016/j.ncl.2015.04.011
   Newman-Toker DE, 2013, ACAD EMERG MED, V20, P986, DOI 10.1111/acem.12223
   Newman-Toker DE, 2006, NAT CLIN PRACT NEURO, V2, P167, DOI 10.1038/ncpneuro0125
   Oh SY, 2021, FRONT NEUROL, V12, P0, DOI 10.3389/fneur.2021.594481
   OHLSEN KA, 1992, HEARING RES, V58, P19, DOI 10.1016/0378-5955(92)90004-7
   Ozyalcin SN, 2005, HEADACHE, V45, P144, DOI 10.1111/j.1526-4610.2005.05029.x
   Polensek SH, 2010, AUDIOL NEURO-OTOL, V15, P241, DOI 10.1159/000255440
   Popkirov Stoyan, 2018, PRACT NEUROL, V18, P5, DOI 10.1136/practneurol-2017-001809
   Radtke A, 2012, NEUROLOGY, V79, P1607, DOI 10.1212/WNL.0b013e31826e264f
   Ramos BF, 2022, J NEUROL SCI, V434, P0, DOI 10.1016/j.jns.2022.120160
   RAUCH SD, 1989, ANN OTO RHINOL LARYN, V98, P873, DOI 10.1177/000348948909801108
   Reploeg MD, 2002, OTOL NEUROTOL, V23, P364, DOI 10.1097/00129492-200205000-00024
   Russo CV, 2023, CEPHALALGIA, V43, P0, DOI 10.1177/03331024231161809
   Salvinelli F, 2023, J INT ADV OTOL, V19, P511, DOI 10.5152/iao.2023.221025
   Salviz M, 2016, LARYNGOSCOPE, V126, P169, DOI 10.1002/lary.25445
   Schuknecht H F, 1973, ADV OTORHINOLARYNGOL, V20, P434
   Schwedt T, 2018, J HEADACHE PAIN, V19, P0, DOI 10.1186/s10194-018-0923-6
   Shaterian N, 2022, PAIN RES MANAG, V2022, P0, DOI 10.1155/2022/3284446
   Staab JP, 2023, NEUROL CLIN, V41, P647, DOI 10.1016/j.ncl.2023.04.003
   Staab JP, 2017, J VESTIBUL RES-EQUIL, V27, P191, DOI 10.3233/VES-170622
   Staab JP, 2005, ARCH OTOLARYNGOL, V131, P675, DOI 10.1001/archotol.131.8.675
   Staab JP, 2004, LARYNGOSCOPE, V114, P1637, DOI 10.1097/00005537-200409000-00025
   Staab JP, 2002, ARCH OTOLARYNGOL, V128, P554, DOI 10.1001/archotol.128.5.554
   Strupp M, 2022, J VESTIBUL RES-EQUIL, V32, P389, DOI 10.3233/VES-220201
   Strupp M, 2023, JAMA NEUROL, V80, P798, DOI 10.1001/jamaneurol.2023.1408
   Terrin A, 2018, CEPHALALGIA, V38, P2068, DOI 10.1177/0333102418767999
   Do TP, 2019, NEUROLOGY, V92, P134, DOI 10.1212/WNL.0000000000006697
   Thompson KJ, 2015, J VESTIBUL RES-EQUIL, V25, P97, DOI 10.3233/VES-150551
   von Brevern M, 2007, J NEUROL NEUROSUR PS, V78, P710, DOI 10.1136/jnnp.2006.100420
   von Brevern M, 2004, NEUROLOGY, V62, P469, DOI 10.1212/01.WNL.0000106949.55346.CD
   Webster KE, 2023, COCHRANE DB SYST REV, V0, P0, DOI DOI 10.1002/14651858.CD015321.pub2
   Webster KE, 2023, COCHRANE DB SYST REV, V0, P0, DOI DOI 10.1002/14651858.CD015322.pub2
   Wibble T, 2023, EXP BRAIN RES, V241, P1707, DOI 10.1007/s00221-023-06652-3
   Young WB, 2013, HEADACHE, V53, P1430, DOI 10.1111/head.12205
NR 112
TC 0
Z9 0
U1 1
U2 5
PU ELSEVIER SCIENCE INC
PI NEW YORK
PA STE 800, 230 PARK AVE, NEW YORK, NY 10169 USA
SN 1933-7213
EI 1878-7479
J9 NEUROTHERAPEUTICS
JI Neurotherapeutics
PD JUL 15
PY 2024
VL 21
IS 4
BP 
EP 
DI 10.1016/j.neurot.2024.e00381
EA JUL 2024
PG 9
WC Clinical Neurology; Neurosciences; Pharmacology & Pharmacy
SC Neurosciences & Neurology; Pharmacology & Pharmacy
GA YI6U9
UT WOS:001267909000001
PM 38845250
DA 2025-12-18
ER

PT J
AU Huppert, D
   Tsai, TI
   Richter, S
   Dunker, K
   Gerb, J
   Wegener, B
   Zwergal, RM
   Wuehr, M
   Brandt, T
AF Huppert, D.
   Tsai, T. I.
   Richter, S.
   Dunker, K.
   Gerb, J.
   Wegener, B.
   Zwergal, R. M.
   Wuehr, M.
   Brandt, T.
TI Impact of proprioceptive cervical dizziness in chronic neck pain syndromes on gait and stance during active head-turn challenges
SO JOURNAL OF NEUROLOGY
LA English
DT Article
DE Cervical dizziness; Chronic neck pain syndrome; Gait; Balance; Cervical rotation
ID clinical characteristics; body orientation; elderly-patients; disorders; vibration; illusions; movement; mobility
AB An earlier observational study described selected patients with acute neck pain syndrome, who experienced short bursts of cervical vertigo elicited by rapid head movements. The current study on a larger cohort of 20 patients with chronic or frequently recurring neck pain syndrome and age-matched controls focused on two major questions: (1) Can head movements in subjects with exacerbations of neck pain and restrictions of neck mobility also elicit bursts of vertigo? (2) What is the impact on postural balance measured by analysis of body sway and locomotion? A detailed questionnaire was applied, posture and gait were evaluated by use of instrumented posturography-and gait analysis with and without slow or rapid horizontal head rotations in the yaw plane with and without sight/visual input. All patients reported some or frequent episodes of dizziness in the range of seconds only elicited by rapid, not by slow head movements. Postural sway in patients was unremarkable in undisturbed conditions without head movements, but specifically increased by rapid but not slow head turns. The latter is best explained by the lack of continuous control of velocity and amplitude of saccadic head movements. Gait analysis revealed a slowed and cautious gait pattern already at undisturbed condition that was even exaggerated during rapid head turns. These observations demonstrate that chronic or recurrent neck pain is associated with episodic experiences of dizziness and above results in both chronic and episodic alterations of stance and gait that resemble those described for patients with phobic postural vertigo/persistent postural perceptual dizziness, a functional gait disorder.
C1 [Huppert, D.; Tsai, T. I.; Richter, S.; Dunker, K.; Gerb, J.; Wuehr, M.; Brandt, T.] Ludwig Maximilians Univ Munchen, LMU Univ Hosp, Univ Hosp, German Ctr Vertigo & Balance Disorders, Marchioninistr 15, D-81377 Munich, Germany.
   [Huppert, D.; Dunker, K.; Zwergal, R. M.] Ludwig Maximilians Univ Munchen, Univ Hosp, LMU Univ Hosp, Dept Neurol, Munich, Germany.
   [Wegener, B.] Ludwig Maximilians Univ Munchen, Musculoskeletal Univ Ctr Munich, Univ Hosp, LMU Univ Hosp, Munich, Germany.
   [Zwergal, R. M.] Ludwig Maximilians Univ Munchen, Univ Hosp, LMU Univ Hosp, Interdisciplinary Pain Ctr, Munich, Germany.
C3 University of Munich; University of Munich; University of Munich; University of Munich
RP Huppert, D (corresponding author), Ludwig Maximilians Univ Munchen, LMU Univ Hosp, Univ Hosp, German Ctr Vertigo & Balance Disorders, Marchioninistr 15, D-81377 Munich, Germany.; Huppert, D (corresponding author), Ludwig Maximilians Univ Munchen, Univ Hosp, LMU Univ Hosp, Dept Neurol, Munich, Germany.
EM doreen.huppert@med.uni-muenchen.de
FU Bundesministerium fr Bildung und Forschung
CR ABRAHAMS VC, 1977, CAN J PHYSIOL PHARM, V55, P332, DOI 10.1139/y77-047
   Ahmadi SA, 2019, J NEUROL, V266, P108, DOI 10.1007/s00415-019-09458-y
   Barre A, 1900, V33, V0, P1246
   Bastian HC, 1888, BRAIN, V10, P1
   Bell Charles, 1826, LOND MED PHYS J, V1, P44
   Bernard Claude, 1927, INTRO STUDY EXPT MED, V0, P0
   Biemond A, 1939, P K NED AKAD WETENSC, V42, P370
   Biemond A, 1940, P KON NED AKAD WET, V43, P0
   Blakemore SJ, 2002, TRENDS COGN SCI, V6, P237, DOI 10.1016/S1364-6613(02)01907-1
   Brandt T, 1996, NEUROLOGY, V46, P1515, DOI 10.1212/WNL.46.6.1515
   Brandt T, 1996, AUDIOL NEUROOTOL, V1, P187
   Brandt T, 2001, J NEUROL NEUROSUR PS, V71, P8, DOI 10.1136/jnnp.71.1.8
   Brandt T, 2016, NEUROLOGY, V86, P974, DOI 10.1212/WNL.0000000000002451
   Brandt T, 2015, ANN NY ACAD SCI, V1343, P37, DOI 10.1111/nyas.12692
   Brandt T, 2012, J NEUROL, V259, P182, DOI 10.1007/s00415-011-6124-8
   COHEN LA, 1961, J NEUROPHYSIOL, V24, P1
   de Jong P T, 1977, ANN NEUROL, V1, P240, DOI 10.1002/ana.410010307
   DIETERICH M, 1993, CEPHALALGIA, V13, P285, DOI 10.1046/j.1468-2982.1993.1304285.x
   Galna B, 2015, MOVEMENT DISORD, V30, P359, DOI 10.1002/mds.26110
   Giladi N, 2005, J NEUROL, V252, P300, DOI 10.1007/s00415-005-0641-2
   Gill-Lussier J, 2023, J CLIN MED, V12, P0, DOI 10.3390/jcm12051884
   GOODWIN GM, 1972, BRAIN, V95, P705, DOI 10.1093/brain/95.4.705
   Hain TC, 2015, CURR OPIN NEUROL, V28, P69, DOI 10.1097/WCO.0000000000000161
   Han J, 2016, J SPORT HEALTH SCI, V5, P80, DOI 10.1016/j.jshs.2014.10.004
   Hinoki MKR, 1964, OTO RHINO LARYNGOL C, V57, P10
   Huppert D, 2020, J NEUROL, V267, P231, DOI 10.1007/s00415-020-09805-4
   Johnston JL, 2017, FRONT NEUROL, V8, P0, DOI 10.3389/fneur.2017.00023
   KARNATH HO, 1994, BRAIN, V117, P1001, DOI 10.1093/brain/117.5.1001
   Krafczyk S, 2006, CLIN NEUROPHYSIOL, V117, P1692, DOI 10.1016/j.clinph.2006.04.022
   Kristjansson E, 2009, J ORTHOP SPORT PHYS, V39, P364, DOI 10.2519/jospt.2009.2834
   Longet FA, 1845, GAZ MED PARIS, V0, P565
   Penkava J, 2020, J NEUROL, V267, P223, DOI 10.1007/s00415-020-10151-8
   PODSIADLO D, 1991, J AM GERIATR SOC, V39, P142, DOI 10.1111/j.1532-5415.1991.tb01616.x
   Schniepp R, 2014, FRONT HUM NEUROSCI, V8, P0, DOI 10.3389/fnhum.2014.00963
   Schniepp R, 2014, J NEUROL, V261, P738, DOI 10.1007/s00415-014-7259-1
   Schröder L, 2021, FRONT NEUROSCI-SWITZ, V15, P0, DOI 10.3389/fnins.2021.685590
   Seemungal BM, 2022, J VESTIBUL RES-EQUIL, V32, P487, DOI 10.3233/VES-220202
   Sherrington CS, 1906, INTEGRATIVE ACTION N, V2nd, P0
   Staab JP, 2017, J VESTIBUL RES-EQUIL, V27, P191, DOI 10.3233/VES-170622
   Strupp M, 2023, VERTIGO DIZZINESS CO, V0, P0, DOI DOI 10.1007/978-3-030-78260-3
   Swinkels RAHM, 2014, SPINE, V39, P362, DOI 10.1097/BRS.0000000000000158
   TAYLOR JL, 1991, BRAIN, V114, P755, DOI 10.1093/brain/114.2.755
   TINETTI ME, 1988, JAMA-J AM MED ASSOC, V259, P1190, DOI 10.1001/jama.259.8.1190
   VONHOLST E, 1950, NATURWISSENSCHAFTEN, V37, P464, DOI 10.1007/BF00622503
   WOLPERT DM, 1995, SCIENCE, V269, P1880, DOI 10.1126/science.7569931
   Wrisley DM, 2004, PHYS THER, V84, P906, DOI 10.1093/ptj/84.10.906
   Wuehr M, 2013, J NEUROL, V260, P1314, DOI 10.1007/s00415-012-6797-7
   Yacovino DA, 2013, SEMIN NEUROL, V33, P244, DOI 10.1055/s-0033-1354592
NR 48
TC 1
Z9 2
U1 1
U2 5
PU SPRINGER HEIDELBERG
PI HEIDELBERG
PA TIERGARTENSTRASSE 17, D-69121 HEIDELBERG, GERMANY
SN 0340-5354
EI 1432-1459
J9 J NEUROL
JI J. Neurol.
PD DEC 15
PY 2024
VL 271
IS 12
BP 7460
EP 7470
DI 10.1007/s00415-024-12711-8
EA OCT 2024
PG 11
WC Clinical Neurology
SC Neurosciences & Neurology
GA N4J2Z
UT WOS:001331799700001
PM 39404783
DA 2025-12-18
ER

PT J
AU Murphy, CE
   Roberts, RA
   Picou, EM
   Jacobson, GP
   Green, AP
AF Murphy, Claire E.
   Roberts, Richard A.
   Picou, Erin M.
   Jacobson, Gary P.
   Green, Andrea P.
TI Probabilities of Isolated and Co-Occurring Vestibular Disorder Symptom Clusters Identified Using the Dizziness Symptom Profile
SO EAR AND HEARING
LA English
DT Article
DE Benign paroxysmal positional vertigo; Dizziness; Vestibular; Vestibular migraine
ID dizzy patient; vertigo; epidemiology; migraine; population; diagnosis
AB Objectives: Dizziness is among the most common reasons people seek medical care. There are data indicating patients with dizziness, unsteadiness, or vertigo may have multiple underlying vestibular disorders simultaneously contributing to the overall symptoms. Greater awareness of the probability that a patient will present with symptoms of co-occurring vestibular disorders has the potential to improve assessment and management, which could reduce healthcare costs and improve patient quality of life. The purpose of the current investigation was to determine the probabilities that a patient presenting to a clinic for vestibular function testing has symptoms of an isolated vestibular disorder or co-occurring vestibular disorders. Design: All patients who are seen for vestibular function testing in our center complete the dizziness symptom profile, a validated self-report measure, before evaluation with the clinician. For this retrospective study, patient scores on the dizziness symptom profile, patient age, and patient gender were extracted from the medical record. The dizziness symptom profile includes symptom clusters specific to six disorders that cause vestibular symptoms, specifically: benign paroxysmal positional vertigo, vestibular migraine, vestibular neuritis, superior canal dehiscence, Meniere disease, and persistent postural perceptual dizziness. For the present study, data were collected from 617 participants (mean age = 56 years, 376 women, and 241 men) presenting with complaints of vertigo, dizziness, or imbalance. Patients were evaluated in a tertiary care dizziness specialty clinic from October 2020 to October 2021. Self-report data were analyzed using a Bayesian framework to determine the probabilities of reporting symptom clusters specific to an isolated disorder and co-occurring vestibular disorders. Results: There was a 42% probability of a participant reporting symptoms that were not consistent with any of the six vestibular disorders represented in the dizziness symptom profile. Participants were nearly as likely to report symptom clusters of co-occurring disorders (28%) as they were to report symptom clusters of an isolated disorder (30%). When in isolation, participants were most likely to report symptom clusters consistent with benign paroxysmal positional vertigo and vestibular migraine, with estimated probabilities of 12% and 10%, respectively. The combination of co-occurring disorders with the highest probability was benign paroxysmal positional vertigo + vestibular migraine (similar to 5%). Probabilities decreased as number of symptom clusters on the dizziness symptom profile increased. The probability of endorsing vestibular migraine increased with the number of symptom clusters reported. Conclusions: Many patients reported symptoms of more than one vestibular disorder, suggesting their symptoms were not sufficiently captured by the symptom clusters used to summarize any single vestibular disorder covered by the dizziness symptom profile. Our results indicate that probability of symptom clusters indicated by the dizziness symptom profile is comparable to prior published work on the prevalence of vestibular disorders. These findings support use of this tool by clinicians to assist with identification of symptom clusters consistent with isolated and co-occurring vestibular disorders.
C1 [Murphy, Claire E.; Roberts, Richard A.; Picou, Erin M.; Jacobson, Gary P.; Green, Andrea P.] Vanderbilt Univ, Med Ctr, Dept Hearing & Speech Sci, Nashville, TN USA.
   [Green, Andrea P.] Sonova USA Inc, Aurora, IL USA.
   [Roberts, Richard A.] Vanderbilt Bill Wilkerson Ctr, Med Ctr East, South Tower 9318,1215 21st Ave South, Nashville, TN 37232 USA.
C3 Vanderbilt University; Vanderbilt University
RP Roberts, RA (corresponding author), Vanderbilt Bill Wilkerson Ctr, Med Ctr East, South Tower 9318,1215 21st Ave South, Nashville, TN 37232 USA.
EM richard.a.roberts@vanderbilt.edu
CR [Anonymous], 2014, R LANG ENV STAT COMP, V2014, P0
   [Anonymous], 2022, ABOUT US, V0, P0
   Barbosa F, 2016, ARQ NEURO-PSIQUIAT, V74, P416, DOI 10.1590/0004-282X20160037
   Bhattacharyya N, 2017, OTOLARYNG HEAD NECK, V156, PS1, DOI 10.1177/0194599816689667
   Boyd CE, 2015, AQUACULTURE, V0, P0
   Chu CH, 2015, J HEADACHE PAIN, V16, P0, DOI 10.1186/s10194-015-0547-z
   Dieterich M, 2016, J NEUROL, V263, PS82, DOI 10.1007/s00415-015-7905-2
   Jacobson GP, 2019, EAR HEARING, V40, P568, DOI 10.1097/AUD.0000000000000628
   Jeong SS, 2022, JAMA OTOLARYNGOL, V148, P1103, DOI 10.1001/jamaoto.2022.3247
   Kentala E, 2003, OTOLARYNG HEAD NECK, V128, P54, DOI 10.1067/mhn.2003.47
   KROENKE K, 1992, ANN INTERN MED, V117, P898, DOI 10.7326/0003-4819-117-11-898
   Lin HW, 2014, LARYNGOSCOPE, V124, P2797, DOI 10.1002/lary.24806
   Lin HW, 2012, LARYNGOSCOPE, V122, P1858, DOI 10.1002/lary.23376
   Muelleman T, 2017, OTOL NEUROTOL, V38, P870, DOI 10.1097/MAO.0000000000001429
   NELDER JA, 1972, J R STAT SOC SER A-G, V135, P370, DOI 10.2307/2344614
   Neuhauser HK, 2016, HAND CLINIC, V137, P67, DOI 10.1016/B978-0-444-63437-5.00005-4
   Roberts RA, 2020, AM J AUDIOL, V29, P410, DOI 10.1044/2020_AJA-19-00119
   Roland LT, 2015, OTOL NEUROTOL, V36, P1687, DOI 10.1097/MAO.0000000000000884
   Shih IA, 2015, J NEUROL SCI, V357, PE167, DOI 10.1016/j.jns.2015.08.574
   Strupp M, 2013, CURR OPIN NEUROL, V26, P81, DOI 10.1097/WCO.0b013e32835c5fd4
   Tehrani ASS, 2013, ACAD EMERG MED, V20, P689, DOI 10.1111/acem.12168
   Üneri A, 2008, J LARYNGOL OTOL, V122, P466, DOI 10.1017/S0022215107000424
   Uneri Alev, 2004, EAR NOSE THROAT J, V83, P814
   van Leeuwen RB, 2017, NEUROLOGIST, V22, P69, DOI 10.1097/NRL.0000000000000116
   Zhao JG, 2011, OTOL NEUROTOL, V32, P284, DOI 10.1097/MAO.0b013e318204aad3
   Zhu RT, 2019, ANN OTO RHINOL LARYN, V128, P869, DOI 10.1177/0003489419845014
NR 26
TC 1
Z9 1
U1 2
U2 5
PU LIPPINCOTT WILLIAMS & WILKINS
PI PHILADELPHIA
PA TWO COMMERCE SQ, 2001 MARKET ST, PHILADELPHIA, PA 19103 USA
SN 0196-0202
EI 1538-4667
J9 EAR HEARING
JI Ear Hear.
PD JUL-AUG 15
PY 2024
VL 45
IS 4
BP 878
EP 883
DI 10.1097/AUD.0000000000001482
PG 6
WC Audiology & Speech-Language Pathology; Otorhinolaryngology
SC Audiology & Speech-Language Pathology; Otorhinolaryngology
GA UI9X5
UT WOS:001247557700020
PM 38287481
DA 2025-12-18
ER

PT J
AU Helmchen, C
   Bluem, SK
   Storm, R
   Krause, J
   Sprenger, A
AF Helmchen, Christoph
   Bluem, Smila-Karlotta
   Storm, Renana
   Krause, Janina
   Sprenger, Andreas
TI Postural motion perception during vestibular stimulation depends on the motion perception threshold in persistent postural-perceptual dizziness
SO JOURNAL OF NEUROLOGY
LA English
DT Article
DE Persistent postural-perceptual dizziness; PPPD; Postural motion perception; Sensory thresholds; Vestibular; Functional disorder
ID diagnostic-criteria; consensus document; normative values; depression scale; hospital anxiety; body sway; vertigo; classification; mechanisms; disorders
AB Patients with persistent postural-perceptual dizziness (PPPD) perceive postural instability larger than the observed sway. It is unknown whether the concept of postural misperception prevails during vestibular stimulation and whether it may account for the unsteadiness patients complain during body movements. We tested the hypothesis of an abnormal sensory-perceptual scaling mechanism in PPPD by recording objective, perceived, and the reproduced postural sway under various standing conditions, modulating visual and proprioceptive input, by binaural galvanic vestibular stimulation (GVS). We related postural sway speed to individual vestibular motion perceptional thresholds and disease-related PPPD questionnaires in 32 patients and 28 age-matched healthy control subjects (HC). All participants showed normal vestibular function tests on quantitative testing at the time of enrollment. The perception threshold of GVS was lower in patients. Compared to HC, patients showed and perceived larger sway on the firm platform. With GVS, posturo-perceptual ratios did not show group differences. The ratio of reproduced to real postural sway showed no group differences indicating normal postural sway perception during vestibular stimulation. Noticeably, only in patients, reproduced postural instability became larger with lower individual thresholds of vestibular motion detection. We conclude that posturo-perceptual (metacognitive) scaling of postural control seems to be largely preserved in PPPD during GVS. Vestibular stimulation does not destabilize patients more than HC, even in challenging postural conditions. Low individual thresholds of vestibular motion perception seem to facilitate instability and postural misperception on solid grounds. This conclusion is important for an effective physical therapy with vestibular exercises in PPPD.
C1 [Helmchen, Christoph; Bluem, Smila-Karlotta; Storm, Renana; Krause, Janina; Sprenger, Andreas] Univ Lubeck, Univ Hosp Schleswig Holstein, Dept Neurol, Campus Lubeck, Ratzeburger Allee 160, D-23538 Lubeck, Germany.
   [Helmchen, Christoph; Sprenger, Andreas] Univ Lubeck, Ctr Brain Behav & Metab CBBM, Ratzeburger Allee 160, D-23562 Lubeck, Germany.
   [Bluem, Smila-Karlotta; Krause, Janina; Sprenger, Andreas] Univ Lubeck, Inst Psychol 2, Ratzeburger Allee 160, D-23562 Lubeck, Germany.
C3 University of Kiel; Schleswig Holstein University Hospital; University of Lubeck; University of Lubeck; University of Lubeck
RP Helmchen, C (corresponding author), Univ Lubeck, Univ Hosp Schleswig Holstein, Dept Neurol, Campus Lubeck, Ratzeburger Allee 160, D-23538 Lubeck, Germany.; Helmchen, C (corresponding author), Univ Lubeck, Ctr Brain Behav & Metab CBBM, Ratzeburger Allee 160, D-23562 Lubeck, Germany.
EM christoph.helmchen@uni-luebeck.de
FU Deutsche Forschungsgemeinschaft [HE 2689/6-1]; German Research foundation
CR Brauer SG, 2002, GAIT POSTURE, V15, P83, DOI 10.1016/S0966-6362(01)00163-1
   Cai JY, 2018, FRONT NEUROSCI-SWITZ, V12, P0, DOI 10.3389/fnins.2018.00101
   Carpenter MG, 2001, EXP BRAIN RES, V138, P210, DOI 10.1007/s002210100681
   Casani AP, 2023, AUDIOL RES, V13, P942, DOI 10.3390/audiolres13060082
   Cha Yoon-Hee, 2020, J VESTIB RES, V30, P285, DOI 10.3233/VES-200714
   COLLINS JJ, 1995, EXP BRAIN RES, V103, P151, DOI 10.1007/BF00241972
   Costa PT, 1997, J PERS ASSESS, V68, P86, DOI 10.1207/s15327752jpa6801_7
   Cousins SAO, 2014, PLOS ONE, V9, P0, DOI 10.1371/journal.pone.0103367
   Cyran CAM, 2016, BRAIN STRUCT FUNCT, V221, P1443, DOI 10.1007/s00429-014-0983-6
   De Vestel C, 2022, FRONT NEUROL, V13, P0, DOI 10.3389/fneur.2022.880714
   DIETERICH M, 1993, ANN NEUROL, V33, P292, DOI 10.1002/ana.410330311
   Faul F, 2007, BEHAV RES METHODS, V39, P175, DOI 10.3758/BF03193146
   Ghofrani Masoud, 2017, J PHYS THER SCI, V29, P1766, DOI 10.1589/jpts.29.1766
   Goel R, 2015, PLOS ONE, V10, P0, DOI 10.1371/journal.pone.0136335
   Göttlich M, 2016, HUM BRAIN MAPP, V37, P1998, DOI 10.1002/hbm.23152
   Golding JF, 1998, BRAIN RES BULL, V47, P507, DOI 10.1016/S0361-9230(98)00091-4
   Helmchen C, 2017, PLOS ONE, V12, P0, DOI 10.1371/journal.pone.0168808
   Helmchen C, 2017, FRONT NEUROL, V8, P0, DOI 10.3389/fneur.2017.00051
   Hinz A, 2014, QUAL LIFE RES, V23, P443, DOI 10.1007/s11136-013-0498-2
   Hinz A, 2011, J PSYCHOSOM RES, V71, P74, DOI 10.1016/j.jpsychores.2011.01.005
   Huys ACML, 2021, BRAIN, V144, P3436, DOI 10.1093/brain/awab230
   Ichijo K, 2024, J VESTIBUL RES-EQUIL, V34, P133, DOI 10.3233/VES-230034
   Kobel MJ, 2024, OTOL NEUROTOL, V45, P75, DOI 10.1097/MAO.0000000000004053
   Krafczyk S, 2006, CLIN NEUROPHYSIOL, V117, P1692, DOI 10.1016/j.clinph.2006.04.022
   Machner B, 2013, NERVENARZT, V84, P975, DOI 10.1007/s00115-013-3824-6
   Machner B, 2021, EUR J NEUROL, V28, P1737, DOI 10.1111/ene.14707
   McCaslin DL, 2022, OTOL NEUROTOL, V43, PE243, DOI 10.1097/MAO.0000000000003393
   Murillo ESP, 2023, J NEUROL NEUROSUR PS, V94, P165, DOI 10.1136/jnnp-2022-329321
   Norton S, 2013, J PSYCHOSOM RES, V74, P74, DOI 10.1016/j.jpsychores.2012.10.010
   Pavlou M, 2006, J VESTIBUL RES-EQUIL, V16, P223
   Popkirov Stoyan, 2018, PRACT NEUROL, V18, P5, DOI 10.1136/practneurol-2017-001809
   Querner V, 2000, NEUROSCI LETT, V285, P21, DOI 10.1016/S0304-3940(00)01008-9
   Querner V, 2002, EXP BRAIN RES, V143, P269, DOI 10.1007/s00221-001-0955-y
   Raymakers JA, 2005, GAIT POSTURE, V21, P48, DOI 10.1016/j.gaitpost.2003.11.006
   Riccelli R, 2017, FRONT NEUROL, V8, P0, DOI 10.3389/fneur.2017.00529
   Seemungal Barry M, 2018, PRACT NEUROL, V18, P3, DOI 10.1136/practneurol-2017-001817
   Söhsten E, 2016, J VESTIBUL RES-EQUIL, V26, P319, DOI 10.3233/VES-160583
   Sprenger A, 2017, J NEUROL, V264, PS42, DOI 10.1007/s00415-017-8446-7
   Sprenger A, 2017, FRONT NEUROL, V8, P0, DOI 10.3389/fneur.2017.00444
   Sprenger A, 2014, J NEUROL, V261, P628, DOI 10.1007/s00415-014-7276-0
   Staab JP, 2023, NEUROL CLIN, V41, P647, DOI 10.1016/j.ncl.2023.04.003
   Staab JP, 2017, J VESTIBUL RES-EQUIL, V27, P191, DOI 10.3233/VES-170622
   Storm R, 2024, J NEUROL, V271, P3227, DOI 10.1007/s00415-024-12255-x
   Tarnutzer AA, 2023, BRAIN SCI, V13, P0, DOI 10.3390/brainsci13121692
   Teggi R, 2020, OTOL NEUROTOL, V41, PE70, DOI 10.1097/MAO.0000000000002446
   Tjernström F, 2015, GAIT POSTURE, V42, P27, DOI 10.1016/j.gaitpost.2014.12.007
   Trinidade A, 2023, J NEUROL NEUROSUR PS, V94, P904, DOI 10.1136/jnnp-2022-330196
   Verrel J, 2023, MOVEMENT DISORD, V38, P435, DOI 10.1002/mds.29303
   Woll J, 2019, J NEUROL, V266, P1236, DOI 10.1007/s00415-019-09255-7
   Wuehr M, 2013, J NEUROL, V260, P1314, DOI 10.1007/s00415-012-6797-7
   Wuehr M, 2017, NEUROLOGY, V88, P284, DOI 10.1212/WNL.0000000000003516
   Wurthmann S, 2021, BMC NEUROL, V21, P0, DOI 10.1186/s12883-021-02417-z
   Yagi C, 2019, OTOL NEUROTOL, V40, PE747, DOI 10.1097/MAO.0000000000002325
   Zachou A, 2020, J NEUROL, V267, P1846, DOI 10.1007/s00415-020-09820-5
NR 54
TC 6
Z9 6
U1 0
U2 5
PU SPRINGER HEIDELBERG
PI HEIDELBERG
PA TIERGARTENSTRASSE 17, D-69121 HEIDELBERG, GERMANY
SN 0340-5354
EI 1432-1459
J9 J NEUROL
JI J. Neurol.
PD AUG 15
PY 2024
VL 271
IS 8
BP 4909
EP 4924
DI 10.1007/s00415-024-12415-z
EA MAY 2024
PG 16
WC Clinical Neurology
SC Neurosciences & Neurology
GA C5L2S
UT WOS:001223465300001
PM 38748235
DA 2025-12-18
ER

PT J
AU Teh, CSL
   Abdullah, NA
   Kamaruddin, NR
   Judi, KBM
   Fadzilah, I
   Prepageran, N
AF Teh, Carren Sui-Lin
   Abdullah, Nurul Ain
   Kamaruddin, Noor Rafidah
   Judi, Kamariah Binti Mohd
   Fadzilah, Ismail
   Prepageran, Narayanan
TI MEND Therapy: A Home-Based Option for Persistent Postural-Perceptual Dizziness
SO B-ENT
LA English
DT Article
DE Persistent postural-perceptual dizziness; vestibular rehabilitation therapy; home-based therapy; customized VRT; chronic dizziness
ID vestibular rehabilitation; anxiety; vertigo
AB Objective: Persistent postural-perceptual dizziness (PPPD) is a chronic functional disorder where treatment should be tailored to the individual needs. While customized therapy with a physiotherapist has evidence-based benefits, it comes at a cost and the facility may not be available some, especially in rural areas. An alternative option is a home-based treatment called MEND (Move, Eye, Neck stretching, and Deep breathing exercises) therapy. This study aimed to assess the efficacy of MEND therapy in PPPD compared to the hospital-based vestibular rehabilitation therapy (VRT). Methods: 59 PPPD patients completed the randomized-controlled study comparing MEND therapy (intervention) and hospital-based (control). EuroQOL Group quality of life questionnaire (EQ-5D), Dizziness Handicap Inventory (DHI), and 21-question Depression, Anxiety, Stress Scale (DASS-21) were monitored at baseline, 4 weeks, and 12 weeks. Results: At the end of the study, 100% patients on MEND therapy found it beneficial compared to 79.3% in the control group. The therapy provided significant improvements in the physical (P = .007), functional (P = .0006), emotional (P = .0003), and total DHI (P = .0003) a medium to large effect size. The control group showed significant improvement only in the functional elements of DHI (P = .04), and total (P = .04) with a small to medium effect size. Conclusion: The MEND therapy is an effective option that incorporates all elements of therapy for PPPD.
C1 [Teh, Carren Sui-Lin; Abdullah, Nurul Ain; Kamaruddin, Noor Rafidah; Judi, Kamariah Binti Mohd; Fadzilah, Ismail] Jalan Hosp, Hosp Sungai Buloh, Dept Otorhinolaryngol, Selangor, Malaysia.
   [Prepageran, Narayanan] Malaya Jalan Univ, Fac Med, Dept Otorhinolaryngol, Wilayah Persekutuan Kuala, Malaysia.
RP Teh, CSL (corresponding author), Jalan Hosp, Hosp Sungai Buloh, Dept Otorhinolaryngol, Selangor, Malaysia.
EM carren_teh@hotmail.com
CR Axer H, 2020, BRAIN BEHAV, V10, P0, DOI 10.1002/brb3.1864
   Baydan M, 2020, PLOS ONE, V15, P0, DOI 10.1371/journal.pone.0238436
   Cohen HS, 2003, OTOLARYNG HEAD NECK, V128, P60, DOI 10.1067/mhn.2003.23
   Cristancho P, 2011, J CLIN PSYCHIAT, V72, P1376, DOI 10.4088/JCP.09m05888blu
   Deshmukh AA, 2020, INDIAN JOURNAL OF PUBLIC HEALTH RESEARCH AND DEVELOPMENT, V11, P708
   Devlin NJ, 2017, APPL HEALTH ECON HEA, V15, P127, DOI 10.1007/s40258-017-0310-5
   Dieterich M, 2017, CURR OPIN NEUROL, V30, P107, DOI 10.1097/WCO.0000000000000417
   Edmonds WA, 2009, BIOFEEDBACK, V37, P141, DOI 10.5298/1081-5937-37.4.141
   Eleftheriadou A, 2012, EUR ARCH OTO-RHINO-L, V269, P2309, DOI 10.1007/s00405-012-2019-2
   Habs M, 2020, J NEUROL, V267, P212, DOI 10.1007/s00415-020-10150-9
   Han BI, 2011, J CLIN NEUROL, V7, P184, DOI 10.3988/jcn.2011.7.4.184
   HORAK FB, 1992, OTOLARYNG HEAD NECK, V106, P175, DOI 10.1177/019459989210600220
   Kuppusamy Maheshkumar, 2018, J TRADIT COMPLEMENT MED, V8, P11, DOI 10.1016/j.jtcme.2017.02.003
   Lehrer PM, 2014, FRONT PSYCHOL, V5, P0, DOI 10.3389/fpsyg.2014.00756
   Lehrer PM, 2000, APPL PSYCHOPHYS BIOF, V25, P177, DOI 10.1023/A:1009554825745
   Minguez-Zuazo A, 2016, J EXERC REHABIL, V12, P216, DOI 10.12965/jer.1632564.282
   Bittar RSM, 2015, BRAZ J OTORHINOLAR, V81, P276, DOI 10.1016/j.bjorl.2014.08.012
   Morisod B, 2017, J VESTIBUL RES-EQUIL, V27, P305, DOI 10.3233/VES-170628
   Musa R, 2007, ASEAN J PSYCHIATR, V8, P82
   Nada EH, 2019, ANN OTO RHINOL LARYN, V128, P323, DOI 10.1177/0003489418823017
   Norton PJ, 2007, ANXIETY STRESS COPIN, V20, P253, DOI 10.1080/10615800701309279
   Patron E, 2013, APPL PSYCHOPHYS BIOF, V38, P1, DOI 10.1007/s10484-012-9202-5
   Popkirov S, 2018, CURR TREAT OPTION NE, V20, P0, DOI 10.1007/s11940-018-0535-0
   Roopa BA, 2011, INT J COLLAB RES INT, V3, P430, DOI 10.4103/1995-705X.86016
   Ruckenstein MJ, 2009, OTOLARYNG CLIN N AM, V42, P71, DOI 10.1016/j.otc.2008.09.011
   Sealy A, 2014, OCCUP MED-OXFORD, V64, P78, DOI 10.1093/occmed/kqt153
   Staab JP, 2017, J VESTIBUL RES-EQUIL, V27, P191, DOI 10.3233/VES-170622
   STANCAK A, 1993, NEUROREPORT, V4, P723, DOI 10.1097/00001756-199306000-00031
   Teh CSL, 2023, ANN OTO RHINOL LARYN, V132, P566, DOI 10.1177/00034894221111408
   Thompson KJ, 2015, J VESTIBUL RES-EQUIL, V25, P97, DOI 10.3233/VES-150551
   Tiwari N, 2019, INT J YOGA, V12, P78, DOI 10.4103/ijoy.IJOY_22_18
   Trinidade A, 2018, OTOL NEUROTOL, V39, P1291, DOI 10.1097/MAO.0000000000002010
   Yardley L, 2012, BMJ-BRIT MED J, V344, P0, DOI 10.1136/bmj.e2237
   Yorke A, 2013, ARCH PHYS MED REHABIL, V94, P2313, DOI 10.1016/j.apmr.2013.07.007
   Zaccaro A, 2018, FRONT HUM NEUROSCI, V12, P0, DOI 10.3389/fnhum.2018.00353
   Zainun Z, 2017, MEDENIYET MED J, V0, P0
NR 36
TC 2
Z9 2
U1 1
U2 3
PU AVES
PI SISLI
PA BUYUKDERE CAD 105-9, MECIDIYEKOY, SISLI, ISTANBUL 34394, Turkiye
SN 
EI 2684-4907
J9 B-ENT
JI B-ENT
PD JAN 15
PY 2024
VL 20
IS 1
BP 
EP 
DI 10.5152/B-ENT.2024.231331
PG 93
WC Otorhinolaryngology
SC Otorhinolaryngology
GA SY4N3
UT WOS:001237998900006
DA 2025-12-18
ER
