# Supplementary material for: Evolution of Research on Persistent Postural-Perceptual Dizziness: A Bibliometric and Visualization Analysis from 1994 to 2025
Source: Audiol Res. 2026 Apr 1;16(2):52. doi: 10.3390/audiolres16020052 (PMC13113745; doi:10.3390/audiolres16020052)
Supplement: Supplementary file 1 [file audiolres-16-00052-s001.zip › results/output/download2025u45.txt]

PT J
AU Yagi, C
   Kimura, A
   Kai, R
   Yamagishi, T
   Ohshima, S
   Izumi, S
   Horii, A
AF Yagi, Chihiro
   Kimura, Akira
   Kai, Ryota
   Yamagishi, Tatsuya
   Ohshima, Shinsuke
   Izumi, Shuji
   Horii, Arata
TI Long-term outcomes of pharmacotherapy in patients with persistent postural-perceptual dizziness
SO FRONTIERS IN NEUROLOGY
LA English
DT Article
DE persistent postural-perceptual dizziness; functional disorder; antidepressant; treatment response; long-term outcomes
ID evoked myogenic potentials
AB Introduction Persistent postural-perceptual dizziness (PPPD) is a chronic neuro-otologic disorder characterized by vestibular symptoms such as dizziness, unsteadiness, or non-spinning vertigo. Its pathophysiology is presumed to involve sensory reweighting to visual/somatosensory sensations for maintaining spatial orientation. Serotonergic antidepressants are a major treatment option for PPPD. However, no reports describe the long-term outcomes of these therapeutic agents in patients with PPPD. Therefore, we evaluated the efficacy of antidepressants administered for up to 3 years after initiation in patients with PPPD.Methods Forty-three patients with PPPD (12 men and 31 women; median age at the start of treatment: 49 years) who were started on antidepressants at our department between July 2018 and February 2023 were enrolled. The Dizziness Handicap Inventory (DHI), Hospital Anxiety and Depression Scale (HADS), and Niigata PPPD Questionnaire (NPQ) were used as evaluation measures. Scores at 3 and 6 months and at 1, 1.5, 2, 2.5, and 3 years after starting the medication were compared with pre-treatment scores. Furthermore, head-tilt perception gain (HTPG), an indicator of somatosensory hypersensitivity, was measured before and after treatment.Results Significant improvements in all DHI, HADS, and NPQ measures were observed from 3 months onward and were maintained at all timepoints up to 3 years after treatment. Meanwhile, there was no significant improvement in HTPG after medication treatment was initiated. Patients whose DHI scores improved by >= 18 points were considered treatment responders; 27 of the 43 patients were responders at 1 year after treatment. During the initial 2 weeks of treatment, adverse events, including nausea/abdominal distension, were observed in 26 patients; however, the adverse events did not last until the subsequent observation timepoint. During the case enrollment period, antidepressants were started in 59 patients, and 43 patients included in the present study were able to continue medication (overall adherence rate: 72.9%).Conclusions The long-term efficacy and safety of serotonergic antidepressants were demonstrated in patients with PPPD. However, somatosensory hypersensitivity, which is sometimes observed as a clinical feature in patients with PPPD, did not improve after pharmacotherapy. Developing treatments to reduce hypersensitivity may improve treatment outcomes.
C1 [Yagi, Chihiro; Kimura, Akira; Kai, Ryota; Yamagishi, Tatsuya; Ohshima, Shinsuke; Izumi, Shuji; Horii, Arata] Niigata Univ, Grad Sch Med & Dent Sci, Dept Otolaryngol Head & Neck Surg, Niigata, Japan.
C3 Niigata University
RP Yagi, C (corresponding author), Niigata Univ, Grad Sch Med & Dent Sci, Dept Otolaryngol Head & Neck Surg, Niigata, Japan.
EM c-yagi@med.niigata-u.ac.jp
FU Ministry of Education, Culture, Sports, Science, and Technology of Japan
CR Adamec I, 2020, J CLIN NEUROSCI, V72, P26, DOI 10.1016/j.jocn.2020.01.043
   Azzi JL, 2022, J VESTIBUL RES-EQUIL, V32, P285, DOI 10.3233/VES-190749
   Chihara Y, 2007, CLIN NEUROPHYSIOL, V118, P2745, DOI 10.1016/j.clinph.2007.08.005
   Goto F, 2011, ACTA OTO-LARYNGOL, V131, P817, DOI 10.3109/00016489.2011.565423
   Hashimoto K, 2022, BIOPSYCHOSOC MED, V16, P0, DOI 10.1186/s13030-022-00235-4
   Horii A, 2004, OTOL NEUROTOL, V25, P536, DOI 10.1097/00129492-200407000-00022
   JACOBSON GP, 1990, ARCH OTOLARYNGOL, V116, P424
   JONGKEES L B, 1962, PRACT OTORHINOLARYNGOL (BASEL), V24, P65
   Madrigal J, 2024, CUREUS J MED SCIENCE, V16, P0, DOI 10.7759/cureus.60911
   Min S, 2021, J NEUROL, V268, P2523, DOI 10.1007/s00415-021-10427-7
   Murofushi T, 1999, ARCH OTOLARYNGOL, V125, P660, DOI 10.1001/archotol.125.6.660
   Oka M, 2023, J CLIN MED, V12, P0, DOI 10.3390/jcm12072589
   Park JH, 2024, BRAIN BEHAV, V14, P0, DOI 10.1002/brb3.3389
   Popkirov S, 2018, CURR TREAT OPTION NE, V20, P0, DOI 10.1007/s11940-018-0535-0
   Powell G, 2020, J NEUROL, V267, P2260, DOI 10.1007/s00415-020-09817-0
   Qin C, 2025, BRAIN BEHAV, V15, P0, DOI 10.1002/brb3.70229
   Rizk HG, 2024, EAR HEARING, V45, P106, DOI 10.1097/AUD.0000000000001405
   Rosengren SM, 2019, CLIN NEUROPHYS PRACT, V4, P47, DOI 10.1016/j.cnp.2019.01.005
   Staab JP, 2017, J VESTIBUL RES-EQUIL, V27, P191, DOI 10.3233/VES-170622
   Staab JP, 2002, ARCH OTOLARYNGOL, V128, P554, DOI 10.1001/archotol.128.5.554
   Trinidade A, 2021, FRONT NEUROL, V11, P0, DOI 10.3389/fneur.2020.601883
   Wada Y, 2020, LARYNGOSCOPE INVEST, V5, P941, DOI 10.1002/lio2.461
   Yagi C, 2024, AURIS NASUS LARYNX, V51, P588, DOI 10.1016/j.anl.2023.12.008
   Yagi C, 2021, OTOL NEUROTOL, V42, PE1618, DOI 10.1097/MAO.0000000000003340
   Yagi C, 2019, OTOL NEUROTOL, V40, PE747, DOI 10.1097/MAO.0000000000002325
   Yan ZH, 2017, INT J AUDIOL, V56, P33, DOI 10.1080/14992027.2016.1211763
   Yu YC, 2018, BIOMED RES INT, V2018, P0, DOI 10.1155/2018/8518631
   ZIGMOND AS, 1983, ACTA PSYCHIAT SCAND, V67, P361, DOI 10.1111/j.1600-0447.1983.tb09716.x
NR 28
TC 0
Z9 1
U1 4
U2 5
PU FRONTIERS MEDIA SA
PI LAUSANNE
PA AVENUE DU TRIBUNAL FEDERAL 34, LAUSANNE, CH-1015, SWITZERLAND
SN 1664-2295
EI 
J9 FRONT NEUROL
JI Front. Neurol.
PD MAR 19
PY 2025
VL 16
IS 
BP 
EP 
DI 10.3389/fneur.2025.1566898
PG 8
WC Clinical Neurology; Neurosciences
SC Neurosciences & Neurology
GA 0VG0R
UT WOS:001456830000001
PM 40177407
DA 2025-12-18
ER

PT J
AU Li, KZ
   Ling, X
   Zhao, J
   Wang, ZQ
   Yang, X
AF Li, Kangzhi
   Ling, Xia
   Zhao, Jing
   Wang, Zhiqun
   Yang, Xu
TI Abnormal neural circuits and altered brain network topological properties in patients with persistent postural-perceptual dizziness
SO COMMUNICATIONS BIOLOGY
LA English
DT Article
ID graph-theoretical analysis; cortex
AB Persistent Postural-Perceptual Dizziness (PPPD) is a common cause of chronic vestibular syndrome. Although previous studies have identified central abnormalities in PPPD, the specific neural circuits and the alterations in brain network topological properties, and their association with dizziness and postural instability in PPPD remain unclear. This study includes 30 PPPD patients and 30 healthy controls. Resting-state functional magnetic resonance imaging is used to construct whole-brain functional connectivity matrices, followed by network-based statistic and graph theoretical analysis. Network-based statistic results reveal an abnormal neural network in PPPD patients with key nodes in the occipital visual cortex, precuneus, sensorimotor cortex, multisensory vestibular cortex and cerebellum. The graph theoretical analysis shows less efficient information transmission at both local and global levels, indicating a state of disconnection between regions of the brain network. Decreased connections between the visual cortex, sensorimotor cortex, and multisensory vestibular cortex, and changes in brain network topological properties are correlated with the Dizziness Handicap Inventory score. Our study unveils the potential abnormal neural circuits, with the presence of multisensory and sensorimotor integration abnormalities and reveals altered brain network topological properties in PPPD patients. Our findings provide new insights for understanding the neural mechanisms of PPPD.
C1 [Li, Kangzhi; Ling, Xia; Yang, Xu] Peking Univ First Hosp, Dept Neurol, Beijing, Peoples R China.
   [Zhao, Jing] Peking Univ, Aerosp Sch Clin Med, Aerosp Ctr Hosp, Dept Neurol, Beijing, Peoples R China.
   [Wang, Zhiqun] Peking Univ, Aerosp Ctr Hosp, Dept Radiol, Aerosp Sch Clin Med, Beijing, Peoples R China.
C3 Peking University; Peking University; Peking University
RP Yang, X (corresponding author), Peking Univ First Hosp, Dept Neurol, Beijing, Peoples R China.
EM yangxu2011@163.com
FU The study was supported by Aerospace Center Hospital (Grant No. YN201912). [YN201912]; Aerospace Center Hospital; Tianjin Key Laboratory of Functional Imaging in data processing
CR Amino Y, 2001, NEUROSCI LETT, V309, P29, DOI 10.1016/S0304-3940(01)02018-3
   Armstrong CC, 2016, J AFFECT DISORDERS, V193, P175, DOI 10.1016/j.jad.2015.12.071
   Aybek S, 2022, BMJ-BRIT MED J, V376, P0, DOI 10.1136/bmj.o64
   Barollo F, 2022, IEEE T NEUR SYS REH, V30, P72, DOI 10.1109/TNSRE.2022.3140888
   Bullmore ET, 2009, NAT REV NEUROSCI, V10, P186, DOI 10.1038/nrn2575
   Eulenburg PZ, 2012, NEUROIMAGE, V60, P162, DOI 10.1016/j.neuroimage.2011.12.032
   Hallett M, 2022, LANCET NEUROL, V21, P537, DOI 10.1016/S1474-4422(21)00422-1
   Huber J, 2020, BRAIN BEHAV, V10, P0, DOI 10.1002/brb3.1622
   Indovina I, 2020, NEUROIMAGE, V222, P0, DOI 10.1016/j.neuroimage.2020.117247
   Kravitz DJ, 2011, NAT REV NEUROSCI, V12, P217, DOI 10.1038/nrn3008
   Lee JO, 2018, HUM BRAIN MAPP, V39, P3340, DOI 10.1002/hbm.24080
   Li KZ, 2020, BRAIN IMAGING BEHAV, V14, P2176, DOI 10.1007/s11682-019-00168-7
   Liu L, 2022, ALZHEIMERS RES THER, V14, P0, DOI 10.1186/s13195-022-01000-z
   Lopez C, 2012, NEUROSCIENCE, V212, P159, DOI 10.1016/j.neuroscience.2012.03.028
   McCall AA, 2015, EXP BRAIN RES, V233, P2411, DOI 10.1007/s00221-015-4311-z
   Na S, 2019, J NEURAL TRANSM, V126, P123, DOI 10.1007/s00702-018-1948-3
   Staab JP, 2017, J VESTIBUL RES-EQUIL, V27, P191, DOI 10.3233/VES-170622
   Stecina K, 2013, J PHYSIOL-LONDON, V591, P5433, DOI 10.1113/jphysiol.2012.249110
   Takakusaki K, 2017, J MOV DISORD, V10, P1
   Van Ombergen A, 2017, NEUROIMAGE-CLIN, V14, P538, DOI 10.1016/j.nicl.2017.02.020
   Woll J, 2019, J NEUROL, V266, P1236, DOI 10.1007/s00415-019-09255-7
   Wurthmann S, 2017, J PSYCHOSOM RES, V103, P95, DOI 10.1016/j.jpsychores.2017.10.007
   Yan CG, 2016, NEUROINFORMATICS, V14, P339, DOI 10.1007/s12021-016-9299-4
   Yan CG, 2013, FRONT HUM NEUROSCI, V7, P0, DOI 10.3389/fnhum.2013.00910
   Yang H, 2021, MOL PSYCHIATR, V26, P7363, DOI 10.1038/s41380-021-01247-2
   Zalesky A, 2010, NEUROIMAGE, V53, P1197, DOI 10.1016/j.neuroimage.2010.06.041
NR 26
TC 2
Z9 2
U1 10
U2 15
PU NATURE PORTFOLIO
PI BERLIN
PA HEIDELBERGER PLATZ 3, BERLIN, 14197, GERMANY
SN 
EI 2399-3642
J9 COMMUN BIOL
JI Commun. Biol.
PD JAN 25
PY 2025
VL 8
IS 1
BP 
EP 
DI 10.1038/s42003-024-07375-z
PG 9
WC Biology; Multidisciplinary Sciences
SC Life Sciences & Biomedicine - Other Topics; Science & Technology - Other Topics
GA T7A8U
UT WOS:001406496300003
PM 39863736
DA 2025-12-18
ER

PT J
AU Simanavicius, V
   Mockeviciene, D
   Lebedeva, M
   Santo, RCD
   Zaliene, L
   Staskevicius, A
   Agostinis-Sobrinho, C
AF Simanavicius, Viktoras
   Mockeviciene, Daiva
   Lebedeva, Marija
   Santo, Rafaela Cavalheiro Do Espirito
   Zaliene, Laura
   Staskevicius, Arnas
   Agostinis-Sobrinho, Cesar
TI Effect of Vestibular Rehabilitation Therapy in PPPD: Short-Term Results from a Prospective Observational Study
SO JOURNAL OF CLINICAL MEDICINE
LA English
DT Article
DE persistent postural-perceptual dizziness (PPPD); vestibular rehabilitation therapy (VRT); dizziness; quality of life; functional improvement
AB Objective: This short-term prospective observational study aimed to evaluate the efficacy of vestibular rehabilitation therapy (VRT) in Patients Diagnosed with Persistent Postural-Perceptual Dizziness (PPPD). Methods: Given the exploratory design, the small sample (n = 25) and absence of a formal power calculation limit precision, findings should be interpreted as preliminary, and confirmatory trials are warranted. Patients were assessed before (T1), immediately after a five-week vestibular rehabilitation program (T2), and again three months later without continued therapy (T3). Clinical symptoms were assessed using the Dizziness Handicap Inventory (DHI). A Generalized Estimating Equations (GEE) model was used to analyze changes in dizziness-related physical, emotional, and functional impacts over time, accounting for sex and its interaction with time. Statistical significance was tested using the Wald test, with results reported as estimated means and standard errors (SEs), and a significance level set at p <= 0.05. Results: The mean age of participants was 44.48 +/- 14.43 years, and the majority were women (84%). In the functional domain, the mean score difference was 6.69 points between T1 and T2 (p = 0.018), 7.11 points between T1 and T3 (p = 0.013), and 0.42 points between T2 and T3 (p > 0.05). In the emotional domain, the mean difference was 4.12 points between T1 and T2 (p = 0.008), 4.40 points between T1 and T3 (p = 0.005), and 0.29 points between T2 and T3 (p > 0.05). In the physical domain, the mean difference was 3.77 points between T1 and T2 (p = 0.024), 4.32 points between T1 and T3 (p = 0.009), and 0.55 points between T2 and T3 (p > 0.05). For the total score, the mean difference was 14.58 points between T1 and T2 (p = 0.005), 15.83 points between T1 and T3 (p = 0.003), and 1.25 points between T2 and T3 (p > 0.05). The moment variable had a statistically significant effect across all domains. Sex had a significant effect only in the emotional domain, with women consistently reporting higher scores than men. Conclusions: This study demonstrates that a five-week vestibular rehabilitation program significantly improves the physical, emotional, and functional impacts of dizziness in patients with PPPD, with these benefits largely sustained three months after the intervention. Emotional improvements were particularly notable among women, highlighting potential sex-related differences in response to treatment. These findings underscore the importance of addressing emotional health in PPPD management and support the long-term effectiveness of vestibular rehabilitation in improving patient outcomes.
C1 [Simanavicius, Viktoras; Mockeviciene, Daiva; Lebedeva, Marija; Santo, Rafaela Cavalheiro Do Espirito; Zaliene, Laura; Staskevicius, Arnas; Agostinis-Sobrinho, Cesar] Klaipeda Univ, Fac Hlth Sci, Dept Holist Med & Rehabil, H Manto g 84, LT-92294 Klaipeda, Lithuania.
C3 Klaipeda University
RP Simanavicius, V (corresponding author), Klaipeda Univ, Fac Hlth Sci, Dept Holist Med & Rehabil, H Manto g 84, LT-92294 Klaipeda, Lithuania.
EM viktoras.simanavicius@ku.lt; daiva.mockeviciene@ku.lt; rafaela.santo@ku.lt; laura.zaliene@ku.lt; cesar.agostinis@ku.lt
CR Adamec I, 2020, J CLIN NEUROSCI, V72, P26, DOI 10.1016/j.jocn.2020.01.043
   Alahmari KA, 2025, FRONT NEUROL, V16, P0, DOI 10.3389/fneur.2025.1524324
   Castro P, 2022, BRAIN SCI, V12, P0, DOI 10.3390/brainsci12060753
   Eldoen G, 2021, BRAIN BEHAV, V11, P0, DOI 10.1002/brb3.2346
   Fujimoto C, 2023, LARYNGOSCOPE INVEST, V0, P0, DOI DOI 10.1002/lio2.1073
   Ibrahim NMK, 2023, EUR ARCH OTO-RHINO-L, V0, P0, DOI DOI 10.1007/s00405-023-08369-z
   JACOBSON GP, 1990, ARCH OTOLARYNGOL, V116, P424
   Knight B, 2023, STATPEARLS INTERNET, V0, P0
   Li YY, 2025, FRONT NEUROL, V16, P0, DOI 10.3389/fneur.2025.1599201
   Lubetzky AV, 2021, J VESTIBUL RES-EQUIL, V31, P505, DOI 10.3233/VES-201552
   Madrigal J, 2024, CUREUS J MED SCIENCE, V16, P0, DOI 10.7759/cureus.60911
   Moaty AS, 2023, EGYPT J OTOLARYNGOL, V39, P0, DOI 10.1186/s43163-023-00497-x
   Molnár A, 2022, EUR ARCH OTO-RHINO-L, V279, P5173, DOI 10.1007/s00405-022-07366-y
   Nada EH, 2019, ANN OTO RHINOL LARYN, V128, P323, DOI 10.1177/0003489418823017
   Staab JP, 2017, J VESTIBUL RES-EQUIL, V27, P191, DOI 10.3233/VES-170622
   Steensnaes MH, 2023, EUR ARCH OTO-RHINO-L, V280, P5285, DOI 10.1007/s00405-023-08040-7
   Suica Z, 2024, FRONT NEUROL, V15, P0, DOI 10.3389/fneur.2024.1426566
   Teh CSL, 2023, ANN OTO RHINOL LARYN, V132, P566, DOI 10.1177/00034894221111408
   Teh CSL, 2022, J VESTIBUL RES-EQUIL, V32, P373, DOI 10.3233/VES-210087
   Webster KE, 2023, COCHRANE DB SYST REV, V0, P0, DOI DOI 10.1002/14651858.CD015333.pub2
   Webster KE, 2023, COCHRANE DB SYST REV, V0, P0, DOI DOI 10.1002/14651858.CD015188.pub2
NR 21
TC 0
Z9 0
U1 0
U2 0
PU MDPI
PI BASEL
PA MDPI AG, Grosspeteranlage 5, CH-4052 BASEL, SWITZERLAND
SN 
EI 2077-0383
J9 J CLIN MED
JI J. Clin. Med.
PD NOV 1
PY 2025
VL 14
IS 21
BP 
EP 
DI 10.3390/jcm14217761
PG 10
WC Medicine, General & Internal
SC General & Internal Medicine
GA 9UG5P
UT WOS:001615170400001
PM 41227157
DA 2025-12-18
ER

PT J
AU Azeez, SS
   Nada, EH
AF Azeez, Samer Sami
   Nada, Ebtessam H.
TI Persistent postural-perceptual dizziness: a review of current knowledge on vestibular rehabilitation
SO EGYPTIAN JOURNAL OF OTOLARYNGOLOGY
LA English
DT Review
DE Persistent postural-perceptual dizziness; Vestibular rehabilitation; Chronic dizziness; Psychogenic vertigo; Vestibular rehabilitation exercises; Cognitive behavioral training
ID exercises; vertigo
AB Persistent postural-perceptual dizziness disrupts daily life, causing chronic dizziness, unsteadiness, and imbalance. Often triggered by seemingly innocuous factors like movement or visual stimuli, the underlying cause of PPPD remains elusive. This intricate interplay between physical and psychological factors presents a significant diagnostic and treatment challenge for clinicians. This review explores the recent literature focusing on complexities of PPPD management, highlighting the limitations of current approaches and advocating for a multidisciplinary perspective. PPPD diagnosis can be arduous due to the absence of a definitive test. Additionally, the lack of established treatment protocols necessitates a multifaceted approach that may include pharmacotherapy, vestibular rehabilitation therapy (VRT), and psychological interventions. Collaborative research across disciplines, including neurotology, otolaryngology, psychiatry, and psychology, is crucial for advancing our understanding of PPPD and developing more effective treatment strategies. PPPD presents a multifaceted challenge, requiring a patient-centered approach that integrates various treatment modalities. By fostering collaboration across disciplines and prioritizing patient support networks, we can illuminate a path towards improved diagnosis, management, and, ultimately, a better quality of life for those affected by PPPD.
C1 [Azeez, Samer Sami] Tehran Univ Med Sci Tehran, Sch Rehabil, Dept Audiol, Tehran, Iran.
   [Nada, Ebtessam H.] Zagazig Univ, Otorhinolaryngol Dept, Audiovestibular Unit, Zagazig, Egypt.
C3 Egyptian Knowledge Bank (EKB); Zagazig University
RP Azeez, SS (corresponding author), Tehran Univ Med Sci Tehran, Sch Rehabil, Dept Audiol, Tehran, Iran.
EM Samiraziz1978@gmail.com; e_hossam1999@yahoo.com
CR [Anonymous], 2015, INT CLASSIFICATION D, V0, P0
   [Антоненко Людмила Михайловна Antonenko Lyudmila Mikhailovna], 2019, НЕВРОЛОГИЯ, V0, P0
   Axer H, 2020, BRAIN BEHAV, V10, P0, DOI 10.1002/brb3.1864
   Beck AT, 2016, BEHAV THER, V47, P776, DOI 10.1016/j.beth.2016.11.003
   Breinbauer HA, 2020, FRONT NEUROL, V10, P0, DOI 10.3389/fneur.2019.01361
   Brunoni AR, 2012, BRAIN STIMUL, V5, P175, DOI 10.1016/j.brs.2011.03.002
   Candreia C, 2023, BRAIN SCI, V13, P0, DOI 10.3390/brainsci13050782
   Chiarella G, 2016, J VESTIBUL RES-EQUIL, V26, P403, DOI 10.3233/VES-160590
   Choi SY, 2021, SCI REP-UK, V11, P0, DOI 10.1038/s41598-021-93940-z
   COOKSEY FS, 1946, P ROY SOC MED, V39, P273, DOI 10.1177/003591574603900523
   Eldoen G, 2021, BRAIN BEHAV, V11, P0, DOI 10.1002/brb3.2346
   Fujimoto C, 2023, LARYNGOSCOPE INVEST, V0, P0, DOI DOI 10.1002/lio2.1073
   Hall CD, 2010, J NEUROL PHYS THER, V34, P64, DOI 10.1097/NPT.0b013e3181dde6d8
   Han BI, 2011, J CLIN NEUROL, V7, P184, DOI 10.3988/jcn.2011.7.4.184
   Hashimoto K, 2022, BIOPSYCHOSOC MED, V16, P0, DOI 10.1186/s13030-022-00235-4
   Herdman D, 2022, J NEUROL, V269, P4753, DOI 10.1007/s00415-022-11107-w
   Herdman S, 1900, P630, V0, P0
   Kammerlind ASC, 2001, CLIN REHABIL, V15, P463, DOI 10.1191/026921501680425180
   Kaski D, 2024, J LARYNGOL OTOL, V138, PS27, DOI 10.1017/S0022215123002153
   Kuwabara J, 2020, AM J OTOLARYNG, V41, P0, DOI 10.1016/j.amjoto.2020.102609
   Li KZ, 2020, NEUROIMAGE-CLIN, V26, P0, DOI 10.1016/j.nicl.2020.102216
   Lotfi Y, 2016, IRANIAN REHABILITATION JOURNAL, V14, P0, DOI 10.15412/j.irj.08140102
   Madrigal J, 2023, MOJ SURGERY, V11, P38, DOI 10.15406/mojs.2023.11.00217
   Matsugi A, 2017, NEUROREPORT, V28, P439, DOI 10.1097/WNR.0000000000000776
   Murillo ESP, 2023, J NEUROL NEUROSUR PS, V94, P165, DOI 10.1136/jnnp-2022-329321
   Nada EH, 2019, ANN OTO RHINOL LARYN, V128, P323, DOI 10.1177/0003489418823017
   NORRE ME, 1989, OTOLARYNG HEAD NECK, V101, P14, DOI 10.1177/019459988910100104
   Popkirov S, 2018, CURR TREAT OPTION NE, V20, P0, DOI 10.1007/s11940-018-0535-0
   Schröder L, 2021, FRONT NEUROSCI-SWITZ, V15, P0, DOI 10.3389/fnins.2021.685590
   Shomoye D, 2022, MESENTERY AND PERITONEUM, V6, PAB207, DOI 10.21037/map-22-ab207
   Staab JP, 2017, J VESTIBUL RES-EQUIL, V27, P191, DOI 10.3233/VES-170622
   Storm R, 2024, J NEUROL, V271, P3227, DOI 10.1007/s00415-024-12255-x
   Teh CSL, 2023, ANN OTO RHINOL LARYN, V132, P566, DOI 10.1177/00034894221111408
   Thompson KJ, 2015, J VESTIBUL RES-EQUIL, V25, P97, DOI 10.3233/VES-150551
   Trinidade A, 2018, OTOL NEUROTOL, V39, P1291, DOI 10.1097/MAO.0000000000002010
   Utz KS, 2010, NEUROPSYCHOLOGIA, V48, P2789, DOI 10.1016/j.neuropsychologia.2010.06.002
   Van Ombergen A, 2017, NEUROIMAGE-CLIN, V14, P538, DOI 10.1016/j.nicl.2017.02.020
   Webster KE, 2023, COCHRANE DB SYST REV, V0, P0, DOI DOI 10.1002/14651858.CD015188.pub2
   Winter L, 2012, FRONT PSYCHOL, V3, P0, DOI 10.3389/fpsyg.2012.00499
   Zhao Yiwen, 2022, LIN CHUANG ER BI YAN HOU TOU JING WAI KE ZA ZHI, V36, P781, DOI 10.13201/j.issn.2096-7993.2022.10.011
NR 40
TC 1
Z9 1
U1 1
U2 7
PU SPRINGER
PI NEW YORK
PA ONE NEW YORK PLAZA, SUITE 4600, NEW YORK, NY, UNITED STATES
SN 1012-5574
EI 2090-8539
J9 EGYPT J OTOLARYNGOL
JI Egypt. J. Otolaryngol.
PD JAN 30
PY 2025
VL 41
IS 1
BP 
EP 
DI 10.1186/s43163-025-00761-2
PG 6
WC Otorhinolaryngology
SC Otorhinolaryngology
GA U1P9N
UT WOS:001409610400001
DA 2025-12-18
ER

PT J
AU Farris, SG
   Derby, L
   Kibbey, MM
AF Farris, Samantha G.
   Derby, Lilly
   Kibbey, Mindy M.
TI Getting Comfortable With Physical Discomfort: A Scoping Review of Interoceptive Exposure in Physical and Mental Health Conditions
SO PSYCHOLOGICAL BULLETIN
LA English
DT Article
DE interoceptive exposure; somatic; interoceptive sensitivity; anxiety sensitivity; health anxiety
ID cognitive-behavioral therapy; posttraumatic-stress-disorder; irritable-bowel-syndrome; randomized controlled-trial; anxiety sensitivity reduction; chronic subjective dizziness; smoking-cessation program; treatment-resistant ptsd; phobic postural vertigo; panic control treatment
AB Interoceptive exposure (IE) involves the use of exercises, activities, or tasks to intentionally induce (or exacerbate) physical symptoms in the body, to challenge misconceptions about the harmful nature of the physical symptoms that maintain fear and problematic avoidance. IE was originally developed for the cognitive behavioral treatment and prevention of panic disorder. Bodily sensations and concern about physical symptoms are common features in many conditions, not limited to panic disorder. For this reason, IE could be theoretically relevant to cognitive behavioral intervention for many psychological, behavioral, and medical conditions. Yet, IE remains relatively underrecognized and underused as an intervention. Exposure involves feeling discomfort before experiencing relief; thus, it is often perceived as an aversive, unsafe, and illogical intervention because of the seemingly paradoxical approach. We conducted a systematic literature search for a scoping review with the aim of locating published studies on IE to understand how it has been studied beyond panic disorder. Studies focused solely on panic disorder were excluded. We were able to identify and extract data from 132 studies (published between 1992 and 2022), though this published literature is difficult to find. The use of IE has been widely investigated in conditions beyond panic disorder, although evidence for its efficacy is difficult to isolate from other forms of exposure and cognitive behavioral features. There is the strongest evidence for the efficacy of IE as a part of multicomponent cognitive behavioral treatments for posttraumatic stress disorder, health anxiety, irritable bowel syndrome, and to aid in benzodiazepine discontinuation. Interventions that were primarily or exclusively IE-based did not consistently or directly influence claustrophobia fear, separation anxiety, suicidality, insomnia symptoms, cigarette or drug abstinence, or pain-related fear. No serious adverse events were reported in any study. Studies of IE require larger sample sizes, detailed descriptions and rationale of IE exercises, higher IE dosing, extended follow-up assessment, and documentation of safety.
C1 [Farris, Samantha G.; Derby, Lilly; Kibbey, Mindy M.] Rutgers State Univ, Sch Arts & Sci, Dept Psychol, 1 Spring St,Suite 200, New Brunswick, NJ 08901 USA.
C3 Rutgers University System; Rutgers University New Brunswick
RP Farris, SG (corresponding author), Rutgers State Univ, Sch Arts & Sci, Dept Psychol, 1 Spring St,Suite 200, New Brunswick, NJ 08901 USA.
EM samantha.farris@rutgers.edu
FU National Institute on Aging; National Institutes of Health Funding Source: Medline; NIA NIH HHS [R01 AG070136] Funding Source: Medline
CR Abramowitz JS, 1996, BEHAV THER, V27, P583, DOI 10.1016/S0005-7894(96)80045-1
   Acarturk ZC, 2019, COGN BEHAV PRACT, V26, P688, DOI 10.1016/j.cbpra.2019.02.007
   Acarturk ZC, 2019, AM J ORTHOPSYCHIAT, V89, P222, DOI 10.1037/ort0000310
   Amer Psychiat Assoc, 1998, AM J PSYCHIAT, V155, P1
   Anderbro T, 2015, ACTA DIABETOL, V52, P581, DOI 10.1007/s00592-014-0694-8
   Andersson G, 2006, BEHAV RES THER, V44, P1265, DOI 10.1016/j.brat.2005.09.008
   Anestis MD, 2008, COGNITIVE THER RES, V32, P370, DOI 10.1007/s10608-006-9085-y
   [Anonymous], 2020, GENERALISED ANXIETY DISORDER AND PANIC DISORDER IN ADULTS, V0, P0
   [Anonymous], 2000, DIAGNOSTIC AND STATISTICAL MANUAL OF MENTAL DISORDERS: DSM-5, V4th, P0, DOI [DOI 10.1176/APPI.BOOKS.9780890425596, 10.1176/appi.books.9780890425596]
   Antony MM, 2006, BEHAV RES THER, V44, P85, DOI 10.1016/j.brat.2004.12.005
   Arch JJ, 2015, BEHAV RES THER, V72, P81, DOI 10.1016/j.brat.2015.05.008
   Arch JJ, 2012, ARCH WOMEN MENT HLTH, V15, P445, DOI 10.1007/s00737-012-0308-9
   Arksey H, 2005, INT J SOC RES METHOD, V8, P19, DOI 10.1080/1364557032000119616
   Arntz A, 2002, BEHAV RES THER, V40, P325, DOI 10.1016/S0005-7967(01)00014-6
   Ashar YK, 2022, EFFECT OF PAIN REPROCESSING THERAPY VS PLACEBO AND USUAL CARE FOR PATIENTS WITH CHRONIC BACK PAIN, V0, P0
   Asmundson Gordon JG, 2010, COGNITIVE BEHAVIOUR THERAPY, V39, P311, DOI 10.1080/16506073.2010.529938
   Asmundson Gordon JG, 2000, SCANDINAVIAN JOURNAL OF BEHAVIOUR THERAPY, V29, P100
   Axelsson E, 2020, JAMA PSYCHIAT, V77, P915, DOI 10.1001/jamapsychiatry.2020.0940
   Baldwin DS, 2016, CNS SPECTRUMS, V21, P289, DOI 10.1017/S1092852916000080
   BALL SG, 1994, PSYCHOTHER PSYCHOSOM, V62, P207, DOI 10.1159/000288925
   BALON R, 1988, PSYCHIAT RES, V23, P153, DOI 10.1016/0165-1781(88)90005-4
   Balsamo M, 2018, CLIN INTERV AGING, V13, P2021, DOI 10.2147/CIA.S178943
   BANDURA A, 1983, J PERS SOC PSYCHOL, V45, P464, DOI 10.1037/0022-3514.45.2.464
   BANDURA A, 1977, PSYCHOL REV, V84, P191, DOI 10.1037/0033-295X.84.2.191
   Barlow DH, 2000, MASTERY YOUR ANXIETY, V3rd, P0
   Barlow D H, 1988, ANXIETY AND ITS DISORDERS: THE NATURE AND TREATMENT OF ANXIETY PANIC, V0, P0
   Barlow DH, 1989, MASTERY OF YOUR ANXIETY AND PANIC, V0, P0
   Barlow DH, 2017, JAMA PSYCHIAT, V74, P875, DOI 10.1001/jamapsychiatry.2017.2164
   BARLOW DH, 1989, BEHAV THER, V20, P261, DOI 10.1016/S0005-7894(89)80073-5
   Barlow DH, 2011, TREATMENTS WORK, V0, P0
   Barlow DH, 1994, MASTERY YOUR ANXIETY, VII., P0
   Barrera TL, 2014, J CLIN PSYCHOL MED S, V21, P144, DOI 10.1007/s10880-014-9393-4
   Beason-Smith M, 2012, CLIN CASE STUD, V11, P167, DOI 10.1177/1534650112442109
   Beck JG, 1997, BEHAV RES THER, V35, P551, DOI 10.1016/S0005-7967(97)00010-7
   Beck JG, 1997, J ANXIETY DISORD, V11, P541, DOI 10.1016/S0887-6185(97)00030-3
   Becker CB, 2004, BEHAV RES THER, V42, P277, DOI 10.1016/S0005-7967(03)00138-4
   Becker-Haimes EM, 2023, CURR PSYCHOL, V42, P21641, DOI 10.1007/s12144-022-03286-6
   Blakey SM, 2018, COGN BEHAV PRACT, V25, P145
   Blakey SM, 2017, J CLIN PSYCHOL MED S, V24, P270, DOI 10.1007/s10880-017-9514-y
   Blakey SM, 2017, J BEHAV THER EXP PSY, V57, P113, DOI 10.1016/j.jbtep.2017.05.003
   Blakey SM, 2015, COGNITIVE THER RES, V39, P816, DOI 10.1007/s10608-015-9701-9
   Boettcher H, 2019, BEHAV RES THER, V117, P65, DOI 10.1016/j.brat.2018.12.002
   Boettcher H, 2016, J BEHAV THER EXP PSY, V53, P41, DOI 10.1016/j.jbtep.2015.10.009
   BONN JA, 1971, BRIT J PSYCHIAT, V119, P468, DOI 10.1192/bjp.119.551.468
   Bonnert M, 2014, INTERNET INTERVENTIONS: THE APPLICATION OF INFORMATION TECHNOLOGY IN MENTAL AND BEHAVIOURAL, V0, P0
   Bonnert M, 2019, BEHAV THER, V50, P177, DOI 10.1016/j.beth.2018.05.002
   Bonnert M, 2017, AM J GASTROENTEROL, V112, P152, DOI 10.1038/ajg.2016.503
   BOOTH R, 1992, BEHAV RES THER, V30, P207, DOI 10.1016/0005-7967(92)90067-Q
   Boswell JF, 2019, BEHAV RES THER, V117, P54, DOI 10.1016/j.brat.2019.02.004
   Boswell JF, 2015, CLIN PSYCHOL-SCI PR, V22, P194, DOI 10.1111/cpsp.12103
   Boswell JF, 2014, J CONSULT CLIN PSYCH, V82, P1060, DOI 10.1037/a0037403
   Boswell JF, 2013, BEHAV THER, V44, P417, DOI 10.1016/j.beth.2013.03.006
   Bouton ME, 2001, PSYCHOL REV, V108, P4, DOI 10.1037//0033-295X.108.1.4
   Brady RE, 2021, CONTEMP CLIN TRIALS, V111, P0, DOI 10.1016/j.cct.2021.106574
   Brandt CP, 2019, AIDS CARE, V31, P1527, DOI 10.1080/09540121.2019.1597962
   Brandt CP, 2018, COGN BEHAV PRACT, V25, P105, DOI 10.1016/j.cbpra.2017.01.007
   Broman-Fulks JJ, 2004, BEHAV RES THER, V42, P125, DOI 10.1016/S0005-7967(03)00103-7
   Broman-Fulks JJ, 2008, ANXIETY STRESS COPIN, V21, P117, DOI 10.1080/10615800701762675
   Broman-Fulks JJ, 2015, COGN BEHAV THERAPY, V44, P240, DOI 10.1080/16506073.2015.1020448
   Brown GP, 2009, J ANXIETY DISORD, V23, P942, DOI 10.1016/j.janxdis.2009.06.001
   Bunaciu L, 2013, CLIN CASE STUD, V12, P179, DOI 10.1177/1534650112473518
   Businelle MS, 2022, JMIR RES PROTOC, V11, P0, DOI 10.2196/38905
   Capron DW, 2017, J AFFECT DISORDERS, V217, P138, DOI 10.1016/j.jad.2017.03.068
   Capron DW, 2015, J ADOLESCENCE, V41, P17, DOI 10.1016/j.adolescence.2015.02.001
   Carlucci L, 2021, CLIN PSYCHOL REV, V87, P0, DOI 10.1016/j.cpr.2021.101999
   Carter MM, 1999, J ANXIETY DISORD, V13, P575, DOI 10.1016/S0887-6185(99)00024-9
   Cathey AJ, 2016, J COGN PSYCHOTHER, V30, P223, DOI 10.1891/0889-8391.30.4.223
   Ceunen E, 2016, FRONT PSYCHOL, V7, P0, DOI 10.3389/fpsyg.2016.00743
   Chambless DL, 1998, J CONSULT CLIN PSYCH, V66, P7, DOI 10.1037/0022-006X.66.1.7
   CLARK DM, 1986, BEHAV RES THER, V24, P461, DOI 10.1016/0005-7967(86)90011-2
   CLARK DM, 1994, BRIT J PSYCHIAT, V164, P759, DOI 10.1192/bjp.164.6.759
   Cohen JW, 1988, STAT POWER ANAL BEHA, V0, P0, DOI DOI 10.4324/9780203771587
   COHEN ME, 1947, J CLIN INVEST, V26, P520, DOI 10.1172/JCI101836
   Collimore KC, 2014, J ANXIETY DISORD, V28, P195, DOI 10.1016/j.janxdis.2013.10.003
   Cook JM, 2010, PSYCHOTHERAPY, V47, P260, DOI 10.1037/a0019788
   Cooper M, 1994, PSYCHOLOGICAL ASSESSMENT, V6, P117, DOI 10.1037/1040-3590.6.2.117
   COPLAN JD, 1992, AM J PSYCHIAT, V149, P1587
   COX WM, 1988, J ABNORM PSYCHOL, V97, P168, DOI 10.1037/0021-843X.97.2.168
   Craig AD, 2002, NAT REV NEUROSCI, V3, P655, DOI 10.1038/nrn894
   Craske MG, 1990, THERAPISTS GUIDE MAS, V0, P0
   Craske MG, 2007, WORKBOOK, V4th, P0
   Craske MG, 1997, BRIT J CLIN PSYCHOL, V36, P85, DOI 10.1111/j.2044-8260.1997.tb01233.x
   Craske MG, 2003, J ANXIETY DISORD, V17, P321, DOI 10.1016/S0887-6185(02)00203-7
   Craske MG, 2008, BEHAV RES THER, V46, P5, DOI 10.1016/j.brat.2007.10.003
   Craske MG, 2011, BEHAV RES THER, V49, P413, DOI 10.1016/j.brat.2011.04.001
   Deacon BJ, 2013, HANDBOOK OF TREATING VARIANTS AND COMPLICATIONS IN ANXIETY DISORDERS, V0, PP363, DOI 10.1007/978-1-4614-6458-7_23
   Deacon B, 2013, BEHAV RES THER, V51, P588, DOI 10.1016/j.brat.2013.06.006
   Deacon BJ, 2012, J COGN PSYCHOTHER, V26, P257, DOI 10.1891/0889-8391.26.3.257
   Deacon BJ, 2013, J ANXIETY DISORD, V27, P772, DOI 10.1016/j.janxdis.2013.04.006
   Deacon BJ, 2013, J ANXIETY DISORD, V27, P259, DOI 10.1016/j.janxdis.2013.02.004
   DeMartini KS, 2011, CLIN PSYCHOL REV, V31, P169, DOI 10.1016/j.cpr.2010.10.001
   Díaz-García A, 2021, INTERNET INTERV, V23, P0, DOI 10.1016/j.invent.2021.100363
   Díaz-García A, 2021, J MED INTERNET RES, V23, P0, DOI 10.2196/21335
   Dieterich M, 2017, CURR OPIN NEUROL, V30, P107, DOI 10.1097/WCO.0000000000000417
   Divers R, 2022, AGING MENT HEALTH, V26, P2300, DOI 10.1080/13607863.2021.1966747
   Dixon LJ, 2018, BRIT J DERMATOL, V178, P951, DOI 10.1111/bjd.16082
   Dixon LJ, 2016, PSYCHOSOMATICS, V57, P498, DOI 10.1016/j.psym.2016.03.001
   Dixon LJ, 2015, J ANXIETY DISORD, V33, P25, DOI 10.1016/j.janxdis.2015.04.006
   Domschke K, 2010, CLIN PSYCHOL REV, V30, P1, DOI 10.1016/j.cpr.2009.08.008
   Edelman S, 2012, AM J OTOLARYNG, V33, P395, DOI 10.1016/j.amjoto.2011.10.009
   Ehlers A, 1989, FRESH PERSPECTIVES ON ANXIETY DISORDERS, V0, PP1, DOI 10.13140/2.1.3194.1928
   Eifert GH, 2009, COGN BEHAV PRACT, V16, P368, DOI 10.1016/j.cbpra.2009.06.001
   Eifert GH, 2000, BEHAV RES THER, V38, P1039, DOI 10.1016/S0005-7967(99)00132-1
   Ellard KK, 2010, COGN BEHAV PRACT, V17, P88, DOI 10.1016/j.cbpra.2009.06.002
   Erickson J, 2022, COGN BEHAV PRACT, V29, P635, DOI 10.1016/j.cbpra.2021.04.009
   Falsetti SA, 2001, GROUP DYN-THEOR RES, V5, P252, DOI 10.1037//1089-2699.5.4.252
   Farchione TJ, 2012, BEHAV THER, V43, P666, DOI 10.1016/j.beth.2012.01.001
   Farrell NR, 2016, BEHAV RES THER, V85, P53, DOI 10.1016/j.brat.2016.08.011
   Farrell NR, 2013, J ANXIETY DISORD, V27, P763, DOI 10.1016/j.janxdis.2013.03.007
   Farris SG, 2022, TRANSDIAGNOSTIC UTILIZATION OF INTEROCEPTIVE EXPOSURE, V0, P0
   Farris SG, 2022, COGN BEHAV THERAPY, V51, P273, DOI 10.1080/16506073.2022.2037017
   Farris SG, 2020, MENT HEALTH PHYS ACT, V19, P0, DOI 10.1016/j.mhpa.2020.100346
   Farris SG, 2019, HEADACHE, V59, P1212, DOI 10.1111/head.13568
   Feldman JM, 2000, MANAGEMENT OF STRESS AND ANXIETY IN MEDICAL DISORDERS, V0, P220
   Feldner MT, 2008, J ANXIETY DISORD, V22, P1227, DOI 10.1016/j.janxdis.2008.01.005
   Felger JC, 2018, CURR NEUROPHARMACOL, V16, P533, DOI 10.2174/1570159X15666171123201142
   Fiore MC, 2000, TREATING TOBACCO USE, V0, P0
   Fitzgerald HE, 2021, CLIN PSYCHOL-SCI PR, V28, P323, DOI 10.1037/cps0000038
   Flack F, 2018, PAIN, V159, P2223, DOI 10.1097/j.pain.0000000000001321
   Flink IK, 2009, BEHAV RES THER, V47, P721, DOI 10.1016/j.brat.2009.05.003
   Foa E B, 2007, PROLONGED EXPOSURE THERAPY FOR PTSD: THERAPIST GUIDE, V0, P0, DOI DOI 10.1093/MED:PSYCH/9780195308501.001.0001
   FOA EB, 1986, PSYCHOL BULL, V99, P20, DOI 10.1037/0033-2909.99.1.20
   Forsyth JP, 1996, BEHAV THER, V27, P441, DOI 10.1016/S0005-7894(96)80026-8
   Forsyth JP, 2000, J BEHAV THER EXP PSY, V31, P103, DOI 10.1016/S0005-7916(00)00014-8
   Funaba M, 2021, FRONT PSYCHIATRY, V12, P0, DOI 10.3389/fpsyt.2021.673939
   Furer P, 2005, J CONTEMP PSYCHOTHER, V35, P251, DOI 10.1007/s10879-005-4319-y
   Gardenswartz CA, 2001, BEHAV THER, V32, P725, DOI 10.1016/S0005-7894(01)80017-4
   Garey L, 2022, BRIT J CLIN PSYCHOL, V61, P111, DOI 10.1111/bjc.12294
   Ginat-Frolich R, 2023, COGN BEHAV THERAPY, V52, P132, DOI 10.1080/16506073.2022.2109511
   Gloster AT, 2011, J CONSULT CLIN PSYCH, V79, P406, DOI 10.1037/a0023584
   GOLDSTEIN AJ, 1978, BEHAV THER, V9, P47, DOI 10.1016/S0005-7894(78)80053-7
   González-Robles A, 2020, J MED INTERNET RES, V22, P0, DOI 10.2196/18220
   González-Robles A, 2019, BEHAV MODIF, V43, P26, DOI 10.1177/0145445517735631
   Gould RA, 1995, CLIN PSYCHOL REV, V15, P819, DOI 10.1016/0272-7358(95)00048-8
   GRIEZ E, 1986, BEHAV RES THER, V24, P145, DOI 10.1016/0005-7967(86)90085-9
   Handy AB, 2024, PAIN MED, V25, P78, DOI 10.1093/pm/pnad124
   Harned MS, 2013, J ANXIETY DISORD, V27, P754, DOI 10.1016/j.janxdis.2013.02.006
   Hayward C, 2000, J AM ACAD CHILD PSY, V39, P207, DOI 10.1097/00004583-200002000-00021
   Hedman E, 2016, BRIT J PSYCHIAT, V209, P409, DOI 10.1192/bjp.bp.116.181396
   Hedman E, 2014, BRIT J PSYCHIAT, V205, P307, DOI 10.1192/bjp.bp.113.140913
   Hedman E, 2011, BRIT J PSYCHIAT, V198, P230, DOI 10.1192/bjp.bp.110.086843
   Hedman Erik, 2010, COGNITIVE BEHAVIOUR THERAPY, V39, P239, DOI 10.1080/16506073.2010.496460
   HEGEL MT, 1994, BEHAV THER, V25, P183, DOI 10.1016/S0005-7894(05)80282-5
   Heim N, 2023, PSYCHIAT CLIN NEUROS, V77, P530, DOI 10.1111/pcn.13576
   Hendriks GJ, 2010, ACTA PSYCHIAT SCAND, V122, P11, DOI 10.1111/j.1600-0447.2009.01517.x
   Hendriks GJ, 2014, DEPRESS ANXIETY, V31, P669, DOI 10.1002/da.22274
   Hildebrandt T, 2021, INT J EAT DISORDER, V54, P2037, DOI 10.1002/eat.23605
   Hinton DE, 2005, J TRAUMA STRESS, V18, P617, DOI 10.1002/jts.20070
   Hinton DE, 2004, J TRAUMA STRESS, V17, P429, DOI 10.1023/B:JOTS.0000048956.03529.fa
   Hinton DE, 2006, PSYCHOTHERAPY, V43, P491, DOI 10.1037/0033-3204.43.4.491
   Hinton DE, 2013, COGN BEHAV PRACT, V20, P33, DOI 10.1016/j.cbpra.2011.09.001
   Hinton DE, 2012, TRANSCULT PSYCHIATRY, V49, P340, DOI 10.1177/1363461512441595
   Hinton DE, 2011, BEHAV RES THER, V49, P275, DOI 10.1016/j.brat.2011.01.005
   Hipol LJ, 2013, BEHAV MODIF, V37, P170, DOI 10.1177/0145445512458794
   Hofmann SG, 1999, BEHAV THER, V30, P305, DOI 10.1016/S0005-7894(99)80010-0
   Hofmann SG, 2007, J ANXIETY DISORD, V21, P944, DOI 10.1016/j.janxdis.2006.12.003
   Holmberg J, 2006, J NEUROL, V253, P500, DOI 10.1007/s00415-005-0050-6
   Holtz K, 2019, BEHAV MODIF, V43, P467, DOI 10.1177/0145445518772269
   Horenstein A, 2018, CLIN PSYCHOL-SCI PR, V25, P0, DOI 10.1111/cpsp.12248
   Horn M, 2021, GEN HOSP PSYCHIAT, V72, P149, DOI 10.1016/j.genhosppsych.2021.06.007
   Hunter ECM, 2003, BEHAV RES THER, V41, P1451, DOI 10.1016/S0005-7967(03)00066-4
   Hunter PV, 2009, COGN BEHAV PRACT, V16, P84, DOI 10.1016/j.cbpra.2008.08.002
   Huppert JD, 2003, COGN BEHAV PRACT, V10, P2, DOI 10.1016/S1077-7229(03)80003-2
   Hybelius J, 2022, PILOT FEASIBILITY ST, V8, P0, DOI 10.1186/s40814-022-01105-0
   Ito LM, 1996, PSYCHOTHER PSYCHOSOM, V65, P24, DOI 10.1159/000289027
   Jalal B, 2020, INTERVENTION, V18, P61, DOI 10.4103/INTV.INTV_68_18
   Jalal B, 2018, COGN BEHAV PRACT, V25, P335, DOI 10.1016/j.cbpra.2017.07.003
   Jalal B, 2017, COGN BEHAV PRACT, V24, P58, DOI 10.1016/j.cbpra.2016.03.001
   Johansson M, 2001, OTOLARYNG HEAD NECK, V125, P151, DOI 10.1067/mhn.2001.118127
   Johnson AL, 2019, COGNITIVE THER RES, V43, P6, DOI 10.1007/s10608-018-9951-4
   Jones SL, 2014, PSYCHOL HEALTH MED, V19, P525, DOI 10.1080/13548506.2013.845300
   Jonsbu E, 2011, J PSYCHOSOM RES, V70, P117, DOI 10.1016/j.jpsychores.2010.09.013
   Kahana SY, 2005, COGN BEHAV PRACT, V12, P290, DOI 10.1016/S1077-7229(05)80051-3
   Kaplan JS, 2011, PSYCHIATRIC TIMES, V28, P33
   Kauffman BY, 2019, COGN BEHAV THERAPY, V48, P419, DOI 10.1080/16506073.2018.1533580
   Kawanishi H, 2019, BIOPSYCHOSOC MED, V13, P0, DOI 10.1186/s13030-019-0155-2
   Khalsa Sahib S, 2018, BIOL PSYCHIATRY COGN NEUROSCI NEUROIMAGING, V3, P501, DOI 10.1016/j.bpsc.2017.12.004
   Khoury NM, 2018, HARVARD REV PSYCHIAT, V26, P250, DOI 10.1097/HRP.0000000000000170
   Kikuchi S, 2022, AM J GASTROENTEROL, V117, P668, DOI 10.14309/ajg.0000000000001664
   Knowles KA, 2022, CURR PSYCHIAT REP, V24, P861, DOI 10.1007/s11920-022-01391-8
   Labbe AK, 2017, COGN BEHAV PRACT, V24, P200, DOI 10.1016/j.cbpra.2016.03.009
   Labus JS, 2007, PSYCHOSOM MED, V69, P89, DOI 10.1097/PSY.0b013e31802e2f24
   Lanoye A, 2022, COGN BEHAV THERAPY, V51, P257, DOI 10.1080/16506073.2021.1954082
   LATIMER P, 1977, J BEHAV THER EXP PSY, V8, P83, DOI 10.1016/0005-7916(77)90110-0
   Lee K, 2006, BMC PSYCHIATRY, V6, P0, DOI 10.1186/1471-244X-6-32
   Leonard KN, 1999, BEHAV RES THER, V37, P49, DOI 10.1016/S0005-7967(98)00072-2
   Leventhal AM, 2015, PSYCHOL BULL, V141, P176, DOI 10.1037/bul0000003
   Leyro TM, 2021, CLIN PSYCHOL REV, V84, P0, DOI 10.1016/j.cpr.2021.101980
   Lickel J, 2008, J COGN PSYCHOTHER, V22, P321, DOI 10.1891/0889-8391.22.4.321
   Ljótsson B, 2014, COGN BEHAV THERAPY, V43, P93, DOI 10.1080/16506073.2013.846401
   Ljótsson B, 2014, BEHAV RES THER, V55, P27, DOI 10.1016/j.brat.2014.01.007
   Ljótsson B, 2011, BMC GASTROENTEROL, V11, P0, DOI 10.1186/1471-230X-11-110
   Ljótsson B, 2011, AM J GASTROENTEROL, V106, P1481, DOI 10.1038/ajg.2011.139
   Ljótsson B, 2010, BEHAV RES THER, V48, P531, DOI 10.1016/j.brat.2010.03.003
   Ljótsson B, 2010, J BEHAV THER EXP PSY, V41, P185, DOI 10.1016/j.jbtep.2010.01.001
   Maheu C, 2021, FRONT PSYCHOL, V12, P0, DOI 10.3389/fpsyg.2021.644932
   McAleavey AA, 2014, BEHAV THER, V45, P21, DOI 10.1016/j.beth.2013.09.008
   McCarthy DE, 2010, SUBSTANCE ABUSE AND EMOTION, V0, PP15, DOI 10.1037/12067-001
   McGinn LK, 2019, COGNITIVE THER RES, V43, P679, DOI 10.1007/s10608-018-09990-7
   McHugh RK, 2009, PSYCHIAT CLIN N AM, V32, P593, DOI 10.1016/j.psc.2009.05.005
   Mckay D, 2008, COGN BEHAV PRACT, V15, P435, DOI 10.1016/j.cbpra.2008.05.002
   McNally RJ, 2002, BIOL PSYCHIAT, V52, P938, DOI 10.1016/S0006-3223(02)01475-0
   Mehling W, 2016, PHILOS T R SOC B, V371, P0, DOI 10.1098/rstb.2016.0013
   MILLER PP, 1994, BEHAV RES THER, V32, P511, DOI 10.1016/0005-7967(94)90138-4
   Mitchell MA, 2014, J PSYCHIATR RES, V48, P25, DOI 10.1016/j.jpsychires.2013.10.013
   Mourad G, 2022, J MED INTERNET RES, V24, P0, DOI 10.2196/31674
   Mourad G, 2016, TRIALS, V17, P0, DOI 10.1186/s13063-016-1491-1
   Muris P, 2001, BEHAV RES THER, V39, P89, DOI 10.1016/S0005-7967(99)00179-5
   Naragon-Gainey K, 2010, PSYCHOL BULL, V136, P128, DOI 10.1037/a0018055
   Nardi AE, 2008, A CAFFEINE CHALLENGE TEST IN PANIC DISORDER PATIENTS, V0, P0
   Nicholas MK, 2014, EUR J PAIN, V18, P424, DOI 10.1002/j.1532-2149.2013.00383.x
   Nielsen L, 2018, BEHAV RES THER, V101, P3, DOI 10.1016/j.brat.2017.07.002
   Noël VA, 2011, J ABNORM CHILD PSYCH, V39, P721, DOI 10.1007/s10802-011-9489-3
   Norman SB, 2005, DEPRESS ANXIETY, V21, P154, DOI 10.1002/da.20076
   Norton PJ, 2017, EUR J PSYCHOL ASSESS, V33, P30, DOI 10.1027/1015-5759/a000269
   Norton PJ, 2003, BEHAV THER, V34, P17, DOI 10.1016/S0005-7894(03)80019-9
   Ocañez KLS, 2010, DEPRESS ANXIETY, V27, P760, DOI 10.1002/da.20681
   Olatunji BO, 2007, BEHAV THER, V38, P392, DOI 10.1016/j.beth.2006.09.002
   Olatunji BO, 2009, PSYCHOL BULL, V135, P974, DOI 10.1037/a0017428
   Olatunji BO, 2009, COGN BEHAV PRACT, V16, P172, DOI 10.1016/j.cbpra.2008.07.003
   ORWIN A, 1973, BRIT J PSYCHIAT, V122, P175, DOI 10.1192/bjp.122.2.175
   Oser M, 2021, BEHAV MODIF, V45, P462, DOI 10.1177/0145445519877619
   Otto MW, 2008, J COGN PSYCHOTHER, V22, P379, DOI 10.1891/0889-8391.22.4.379
   Otto MW, 2006, COGN BEHAV PRACT, V13, P261, DOI 10.1016/j.cbpra.2006.04.007
   Otto MW, 2020, HEALTH PSYCHOL, V39, P815, DOI 10.1037/hea0000858
   Otto MW, 2016, CLIN PSYCHOL REV, V49, P67, DOI 10.1016/j.cpr.2016.07.003
   Otto MW, 2014, J PSYCHOACTIVE DRUGS, V46, P402, DOI 10.1080/02791072.2014.960110
   Otto MW, 2010, BEHAV RES THER, V48, P720, DOI 10.1016/j.brat.2010.04.002
   Otto MW, 2003, BEHAV RES THER, V41, P1271, DOI 10.1016/S0005-7967(03)00032-9
   Otto MW, 1999, LEA SER PER CLIN PSY, V0, P321
   OTTO MW, 1993, AM J PSYCHIAT, V150, P1485
   Peters MDJ, 2015, INT J EVID-BASED HEA, V13, P141, DOI 10.1097/XEB.0000000000000050
   Pilecki B, 2011, J ANXIETY DISORD, V25, P381, DOI 10.1016/j.janxdis.2010.10.013
   Pittig A, 2023, CLIN PSYCHOL SCI, V11, P199, DOI 10.1177/21677026221101379
   Pittig A, 2019, BEHAV THER, V50, P353, DOI 10.1016/j.beth.2018.07.003
   Plasencia M, 2019, INT J EAT DISORDER, V52, P473, DOI 10.1002/eat.23045
   POHL R, 1988, BIOL PSYCHIAT, V24, P891, DOI 10.1016/0006-3223(88)90224-7
   Pollack MH, 2002, J SUBST ABUSE TREAT, V23, P335, DOI 10.1016/S0740-5472(02)00298-2
   Pompoli A, 2018, PSYCHOL MED, V48, P1945, DOI 10.1017/S0033291717003919
   Powers MB, 2016, CONTEMP CLIN TRIALS, V50, P213, DOI 10.1016/j.cct.2016.08.012
   r/Anxietyhelp, 2023, REDDIT, V0, P0
   RAZRAN G, 1961, PSYCHOL REV, V68, P81, DOI 10.1037/h0039848
   REISS S, 1991, CLIN PSYCHOL REV, V11, P141, DOI 10.1016/0272-7358(91)90092-9
   REISS S, 1986, BEHAV RES THER, V24, P1, DOI 10.1016/0005-7967(86)90143-9
   Rescorla RA, 2003, LEARN BEHAV, V31, P124
   RESCORLA RA, 1967, PSYCHOL REV, V74, P151, DOI 10.1037/h0024475
   Richard DCS, 2007, HANDBOOK OF THE EXPOSURE THERAPIES, V0, PP409, DOI 10.1016/B978-012587421-2/50019-3
   Ross Carolyn J M, 2005, CLIN NURS RES, V14, P131, DOI 10.1177/1054773804273863
   Sabourin BC, 2008, J COGN PSYCHOTHER, V22, P303, DOI 10.1891/0889-8391.22.4.303
   Salkovskis PM, 2007, BEHAV RES THER, V45, P877, DOI 10.1016/j.brat.2006.02.008
   SALKOVSKIS PM, 1991, BEHAV PSYCHOTHER, V19, P6, DOI 10.1017/S0141347300011472
   Sarnholm Josefin, 2021, JMIR CARDIO, V5, Pe24524, DOI 10.2196/24524
   Särnholm J, 2017, BEHAV THER, V48, P808, DOI 10.1016/j.beth.2017.06.001
   Schiele MA, 2021, EUR NEUROPSYCHOPHARM, V53, P104, DOI 10.1016/j.euroneuro.2021.08.265
   SCHMIDT NB, 2022, AGE AGEING, V51, P0, DOI 10.1093/ageing/afac133
   Schmidt NB, 1999, J ABNORM PSYCHOL, V108, P532, DOI 10.1037/0021-843X.108.3.532
   Schmidt NB, 2000, J CONSULT CLIN PSYCH, V68, P417, DOI 10.1037//0022-006X.68.3.417
   Schmidt NB, 1997, J CONSULT CLIN PSYCH, V65, P214, DOI 10.1037/0022-006X.65.2.214
   Schmidt NB, 2004, COGN BEHAV PRACT, V11, P81, DOI 10.1016/S1077-7229(04)80010-5
   Schmidt NB, 2000, J CONSULT CLIN PSYCH, V68, P13, DOI 10.1037/0022-006X.68.1.13
   Schmidt NB, 1997, J ABNORM PSYCHOL, V106, P355, DOI 10.1037/0021-843X.106.3.355
   Schmidt NB, 2007, J ANXIETY DISORD, V21, P302, DOI 10.1016/j.janxdis.2006.06.002
   Schmidt NB, 2006, J PSYCHIATR RES, V40, P691, DOI 10.1016/j.jpsychires.2006.07.009
   Schmidt NB, 2017, J CONSULT CLIN PSYCH, V85, P596, DOI 10.1037/ccp0000195
   Schmidt NB, 2016, BEHAV RES THER, V77, P138, DOI 10.1016/j.brat.2015.12.011
   Schmidt NB, 2014, J CONSULT CLIN PSYCH, V82, P1023, DOI 10.1037/a0036651
   Seth AK, 2013, TRENDS COGN SCI, V17, P565, DOI 10.1016/j.tics.2013.09.007
   Short NA, 2015, SLEEP MED, V16, P152, DOI 10.1016/j.sleep.2014.11.004
   Sierra M, 2002, ARCH GEN PSYCHIAT, V59, P833, DOI 10.1001/archpsyc.59.9.833
   Slater L, 2003, NEW YORK TIMES, V0, P0
   Smith LC, 1998, PSYCHOSOMATICS, V39, P474, DOI 10.1016/S0033-3182(98)71311-8
   Smitherman TA, 2015, CEPHALALGIA, V35, P710, DOI 10.1177/0333102414557840
   Smits JAJ, 2004, J CONSULT CLIN PSYCH, V72, P646, DOI 10.1037/0022-006X.72.4.646
   Smits JAJ, 2008, BEHAV RES THER, V46, P1047, DOI 10.1016/j.brat.2008.06.010
   Smits JAJ, 2008, DEPRESS ANXIETY, V25, P689, DOI 10.1002/da.20411
   Smits JAJ, 2020, DRUG ALCOHOL DEPEN, V208, P0, DOI 10.1016/j.drugalcdep.2020.107877
   Smits JAJ, 2016, PSYCHOSOM MED, V78, P354, DOI 10.1097/PSY.0000000000000264
   Smits JAJ, 2012, TRIALS, V13, P0, DOI 10.1186/1745-6215-13-207
   Sorensen P, 2011, PSYCHOL MED, V41, P431, DOI 10.1017/S0033291710000292
   Southward Matthew W, 2023, J MOOD ANXIETY DISORD, V3, P0, DOI 10.1016/j.xjmad.2023.100022
   SPIEGEL DA, 1994, AM J PSYCHIAT, V151, P876
   Stewart SH, 2008, J COGN PSYCHOTHER, V22, P291, DOI 10.1891/0889-8391.22.4.291
   Taylor S, 2007, ROBUST DIMENSIONS OF ANXIETY SENSITIVITY: DEVELOPMENT AND INITIAL VALIDATION OF THE ANXIETY SENSITIVITY INDEX-3. PSYCHOLOGICAL ASSESSMENT, V19, P176, DOI 10.1037/1040- 3590.19.2.176
   Taylor S, 2000, UNDERSTANDING TREATI, V0, P339
   Teng EJ, 2015, J ANXIETY DISORD, V33, P1, DOI 10.1016/j.janxdis.2015.04.002
   Tien KJ, 2014, CLINICAL PRACTICE IN PEDIATRIC PSYCHOLOGY, V2, P142, DOI 10.1037/CPP0000057
   Tolin DF, 2015, CLIN PSYCHOL-SCI PR, V22, P317, DOI 10.1111/cpsp.12122
   Toshishige Y, 2020, ACTA OTO-LARYNGOL, V140, P827, DOI 10.1080/00016489.2020.1772994
   Tricco AC, 2018, ANN INTERN MED, V169, P467, DOI 10.7326/M18-0850
   Trivasse H, 2020, CLIN PSYCHOL REV, V80, P0, DOI 10.1016/j.cpr.2020.101887
   Tuerk P, 2009, J ADDICT MED, V3, P189, DOI 10.1097/ADM.0b013e3181a9d276
   Tull MT, 2007, BEHAV MODIF, V31, P220, DOI 10.1177/0145445506297020
   Tully PJ, 2017, COGN BEHAV PRACT, V24, P329, DOI 10.1016/j.cbpra.2016.05.008
   Tully PJ, 2016, TRIALS, V17, P0, DOI 10.1186/s13063-015-1109-z
   Twohig MP, 2018, BEHAV RES THER, V108, P1, DOI 10.1016/j.brat.2018.06.005
   Twohig MP, 2015, J OBSESS-COMPULS REL, V6, P167, DOI 10.1016/j.jocrd.2014.12.007
   van Minnen A, 2010, BEHAV RES THER, V48, P312, DOI 10.1016/j.brat.2009.12.003
   van Overveld WJM, 2006, PERS INDIV DIFFER, V41, P1241, DOI 10.1016/j.paid.2006.04.021
   VANDENHOUT MA, 1982, PSYCHOTHER PSYCHOSOM, V37, P75, DOI 10.1159/000287556
   VANDENHOUT MA, 1984, BRIT J PSYCHIAT, V144, P503, DOI 10.1192/bjp.144.5.503
   Verne GN, 2001, PAIN, V93, P7, DOI 10.1016/S0304-3959(01)00285-8
   Video Hits, 2010, PR NEWSWIRE, V0, P0
   Vlaeyen JWS, 2012, PAIN, V153, P1144, DOI 10.1016/j.pain.2011.12.009
   Vujanovic AA, 2018, CLIN PSYCHOL REV, V62, P37, DOI 10.1016/j.cpr.2018.05.003
   Vujanovic AA, 2012, BEHAV THER, V43, P482, DOI 10.1016/j.beth.2012.03.005
   Wald J, 2010, CLINICAL CASE STUDIES, V9, P243, DOI 10.1177/1534650110373387
   Wald Jaye, 2008, COGNITIVE BEHAVIOUR THERAPY, V37, P90, DOI 10.1080/16506070801969054
   Wald J, 2007, J ANXIETY DISORD, V21, P1050, DOI 10.1016/j.janxdis.2006.10.010
   Wald Jaye, 2005, COGNITIVE BEHAVIOUR THERAPY, V34, P34, DOI 10.1080/16506070510010648
   Wald J, 2008, J COGN PSYCHOTHER, V22, P331, DOI 10.1891/0889-8391.22.4.331
   Wald Jaye, 2010, COGNITIVE BEHAVIOUR THERAPY, V39, P104, DOI 10.1080/16506070903183570
   Walker JR, 2008, J COGN PSYCHOTHER, V22, P366, DOI 10.1891/0889-8391.22.4.366
   Warwick HMC, 1996, BRIT J PSYCHIAT, V169, P189, DOI 10.1192/bjp.169.2.189
   Watt M, 2006, J MENT HEALTH, V6, P683, DOI 10.1080/09638230600998938
   Watt Margo C, 2006, COGNITIVE BEHAVIOUR THERAPY, V35, P248, DOI 10.1080/16506070600898553
   Weck F, 2015, J CONSULT CLIN PSYCH, V83, P665, DOI 10.1037/ccp0000013
   Weiner E, 2013, BEHAV MODIF, V37, P226, DOI 10.1177/0145445512461651
   Wen L, 2007, BEHAV MODIF, V31, P145, DOI 10.1177/0145445506296969
   Wolpe J, 1958, PSYCHOTHERAPY RECIPR, V0, P0
   Worden BL, 2017, J PSYCHOACTIVE DRUGS, V49, P333, DOI 10.1080/02791072.2017.1329570
   Worden BL, 2015, COGNITIVE THER RES, V39, P343, DOI 10.1007/s10608-014-9666-0
   Yazar MS, 2021, PSYCHIAT CLIN PSYCH, V31, P434, DOI 10.5152/pcp.2021.21039
   Zucker N, 2017, BEHAV RES THER, V97, P200, DOI 10.1016/j.brat.2017.07.009
   Zucker NL, 2019, INT J EAT DISORDER, V52, P466, DOI 10.1002/eat.22996
   Zuercher-White E, 1997, TREATING PANIC DISORDER AND AGORAPHOBIA, V0, P0
   Zvolensky MJ, 2008, J COGN PSYCHOTHER, V22, P346, DOI 10.1891/0889-8391.22.4.346
   Zvolensky MJ, 2022, BEHAV RES THER, V156, P0, DOI 10.1016/j.brat.2022.104141
   Zvolensky MJ, 2018, J CONSULT CLIN PSYCH, V86, P474, DOI 10.1037/ccp0000288
   Zvolensky MJ, 2014, COGN BEHAV PRACT, V21, P350, DOI 10.1016/j.cbpra.2013.10.005
   Zvolensky MJ, 2003, COGN BEHAV PRACT, V10, P347, DOI 10.1016/S1077-7229(03)80052-4
NR 330
TC 3
Z9 4
U1 7
U2 20
PU AMER PSYCHOLOGICAL ASSOC
PI WASHINGTON
PA 750 FIRST ST NE, WASHINGTON, DC 20002-4242 USA
SN 0033-2909
EI 1939-1455
J9 PSYCHOL BULL
JI Psychol. Bull.
PD FEB 15
PY 2025
VL 151
IS 2
BP 131
EP 191
DI 10.1037/bul0000464
PG 61
WC Psychology; Psychology, Multidisciplinary
SC Psychology
GA Y6V6C
UT WOS:001433476400002
PM 40014537
DA 2025-12-18
ER

PT J
AU Pei, ZD
   Hui, ZY
   Yang, LB
   Liang, ZH
   Min, Z
AF Pei, Zhang Dao
   Hui, Zhang Yong
   Yang, Liu Bing
   Liang, Zhang Huai
   Min, Zhao
TI Differential diagnosis of orthostatic dizziness with persistent postural-perceptual dizziness and its underlying mechanisms
SO FRONTIERS IN NEUROLOGY
LA English
DT Review
DE persistent postural-perceptual dizziness; orthostatic dizziness; differential diagnosis; mechanisms; comorbidities
ID paroxysmal positional vertigo; chronic subjective dizziness; autonomic dysfunction; tachycardia syndrome; bilateral vestibulopathy; consensus document; downbeat nystagmus; velocity-storage; criteria; system
AB Persistent postural-perceptual dizziness (PPPD) is characterized by one or more symptoms of dizziness, unsteadiness, or non-spinning vertigo, which persist on most days for at least 3 months. The most common symptom of PPPD worsens when standing or walking, often leading to confusion with other forms of orthostatic dizziness (OD). There are some main differential diagnosis as follows: hemodynamic OD, postural orthostatic tachycardia syndrome, vestibular syncope, BPPV, bilateral vestibulopathy, primary orthostatic tremor, sensory neuropathy, neurodegenerative disorders, cerebral small vessel disease associated with gait disorders, dizziness due to cardiac problems, orthostatic cerebral hypoperfusion syndrome, intracranial hypotension, and the possible mechanisms by which these diseases are associated with OD are briefly elaborated. However, the mechanism underlying OD in PPPD patients remains unclear. There are some impact factors of OD with PPPD, including sex and age, anxiety state and neurotic personality, comorbid vestibular disorders. There are some underlying mechanisms of OD with PPPD, such as altered activity and connectivity of cerebral cortical networks, vestibular-autonomic dysfunction and sensory-perceptual dysfunction, hemodynamic changes, changes in postural control, otolith dysfunction, visual and somatosensory dependence, neurotransmitter abnormalities. For patients with established PPPD, it is important to distinguish the etiologies of OD from other relevant diseases, enabling early intervention and preventing adverse effects on workability, and evaluate responses to therapies to reduce diagnostic errors and missed diagnoses.
C1 [Pei, Zhang Dao; Hui, Zhang Yong; Yang, Liu Bing; Liang, Zhang Huai; Min, Zhao] Henan Univ Chinese Med, Affiliated Hosp 1, Zhengzhou, Peoples R China.
C3 Henan University of Traditional Chinese Medicine
RP Pei, ZD; Min, Z (corresponding author), Henan Univ Chinese Med, Affiliated Hosp 1, Zhengzhou, Peoples R China.
EM zhangdaopei89@163.com; byts1969@126.com
FU Special Project for Scientific Research of Traditional Chinese Medicine in Henan Province [2023ZY2023, 2024ZY1008]; Henan Provincial Science and Technology Research and Development Program Joint Fund (for cultivation of superior disciplines) [222301420080]
CR Ahmad H, 2015, J NEUROL SCI, V358, P428, DOI 10.1016/j.jns.2015.09.006
   Ahmadi SA, 2019, J NEUROL, V266, P108, DOI 10.1007/s00415-019-09458-y
   Angeli AM, 2024, SCI REP-UK, V14, P0, DOI 10.1038/s41598-023-50886-8
   Aoki M, 2012, EXP BRAIN RES, V217, P251, DOI 10.1007/s00221-011-2989-0
   Azami M, 2023, FRONT NEUROL, V14, P0, DOI 10.3389/fneur.2023.1129569
   Balabann CD, 2011, EXPERT REV NEUROTHER, V11, P379, DOI 10.1586/ern.11.19
   Benito-León J, 2016, TREMOR OTHER HYPERK, V6, P0, DOI 10.7916/D81N81BT
   Best C, 2015, BEHAV NEUROL, V2015, P0, DOI 10.1155/2015/456850
   Blitshteyn S, 2022, J NEUROL, V269, P725, DOI 10.1007/s00415-021-10502-z
   Bogle JM, 2022, CURR OPIN NEUROL, V35, P126, DOI 10.1097/WCO.0000000000001013
   Cai CS, 2018, P NATL ACAD SCI USA, V115, PE5796, DOI 10.1073/pnas.1707702115
   Cao ZT, 2022, J NEUROL, V269, P1225, DOI 10.1007/s00415-021-10558-x
   Castro P, 2022, BRAIN SCI, V12, P0, DOI 10.3390/brainsci12060753
   Cerchiai N, 2017, FRONT NEUROL, V8, P0, DOI 10.3389/fneur.2017.00241
   Chiarella G, 2016, J VESTIBUL RES-EQUIL, V26, P403, DOI 10.3233/VES-160590
   Choi JH, 2010, NEUROLOGY, V75, P2129, DOI 10.1212/WNL.0b013e318200d752
   Choi JH, 2015, J NEUROL SCI, V357, P96, DOI 10.1016/j.jns.2015.07.002
   Choi JY, 2023, J NEUROSCI, V43, P1530, DOI 10.1523/JNEUROSCI.1148-22.2023
   Chung SJ, 2000, NEUROLOGY, V55, P1321, DOI 10.1212/WNL.55.9.1321
   Claassen JAHR, 2021, PHYSIOL REV, V101, P1487, DOI 10.1152/physrev.00022.2020
   Claffey P, 2022, AGE AGEING, V51, P0, DOI 10.1093/ageing/afac295
   Culic V, 2001, INT J CARDIOL, V77, P163, DOI 10.1016/S0167-5273(00)00414-9
   Curthoys IS, 2020, SEMIN NEUROL, V40, P33, DOI 10.1055/s-0039-3402064
   De Chua KW, 2021, J AUDIOL OTOL, V25, P59, DOI 10.7874/jao.2020.00535
   Dieterich M, 2017, CURR OPIN NEUROL, V30, P107, DOI 10.1097/WCO.0000000000000417
   Eggers Scott D Z, 2024, HANDB CLIN NEUROL, V199, P389, DOI 10.1016/B978-0-12-823357-3.00028-8
   Eren OE, 2018, J NEUROL, V265, P63, DOI 10.1007/s00415-018-8894-8
   Fang JL, 2016, BIOL PSYCHIAT, V79, P266, DOI 10.1016/j.biopsych.2015.03.025
   Fang ZG, 2020, SCI REP-UK, V10, P0, DOI 10.1038/s41598-020-58218-w
   Fedorowski A, 2019, J INTERN MED, V285, P352, DOI 10.1111/joim.12852
   Ferrante E, 2010, J CRANIOFAC SURG, V21, P1660, DOI 10.1097/SCS.0b013e3181efab0b
   First MB, 2023, PSYCHIAT SERV, V74, P869, DOI 10.1176/appi.ps.20220334
   Godemann F, 2005, J PSYCHIATR RES, V39, P529, DOI 10.1016/j.jpsychires.2004.12.006
   Goldberger ZD, 2019, J AM COLL CARDIOL, V74, P2410, DOI 10.1016/j.jacc.2019.09.012
   Grimaldi D, 2021, SLEEP, V44, P0, DOI 10.1093/sleep/zsaa274
   Gwathmey Kelly Graham, 2017, CONTINUUM (MINNEAP MINN), V23, P1411, DOI 10.1212/con.0000000000000518
   Habs M, 2020, J NEUROL, V267, P212, DOI 10.1007/s00415-020-10150-9
   Hannigan IP, 2021, J NEUROL, V268, P431, DOI 10.1007/s00415-019-09431-9
   Hashimoto K, 2022, BIOPSYCHOSOC MED, V16, P0, DOI 10.1186/s13030-022-00235-4
   Hassan A, 2016, NEUROLOGY, V86, P458, DOI 10.1212/WNL.0000000000002328
   Heinrichs N, 2007, PSYCHOSOM MED, V69, P700, DOI 10.1097/PSY.0b013e318151a4dd
   Hufner Katharina, 2023, J VESTIB RES, V33, P279, DOI 10.3233/ves-190679
   Huppert D, 2020, J NEUROL, V267, P231, DOI 10.1007/s00415-020-09805-4
   Ibrahim NMK, 2023, EUR ARCH OTO-RHINO-L, V0, P0, DOI DOI 10.1007/s00405-023-08369-z
   Ichijo K, 2024, J VESTIBUL RES-EQUIL, V34, P133, DOI 10.3233/VES-230034
   Im JJ, 2021, NUCL MED MOLEC IMAG, V55, P53, DOI 10.1007/s13139-020-00675-2
   Imai T, 2017, AURIS NASUS LARYNX, V44, P1, DOI 10.1016/j.anl.2016.03.013
   Indovina I, 2021, J CLIN MED, V10, P0, DOI 10.3390/jcm10184274
   Indovina I, 2014, J PSYCHOSOM RES, V77, P391, DOI 10.1016/j.jpsychores.2014.09.005
   Ishai R, 2021, OTOL NEUROTOL, V42, PE332, DOI 10.1097/MAO.0000000000002985
   Jáuregui-Renaud K, 2017, ACTA OTORHINOLARYNGO, V37, P430, DOI 10.14639/0392-100X-1243
   Jeon EJ, 2013, AM J OTOLARYNG, V34, P471, DOI 10.1016/j.amjoto.2013.04.005
   Jolobe O, 2010, QJM-INT J MED, V103, P59, DOI 10.1093/qjmed/hcp112
   Juraschek SP, 2020, NEUROLOGY, V95, PE1941, DOI 10.1212/WNL.0000000000010456
   Karlberg M, 2005, OTOL NEUROTOL, V26, P1200, DOI 10.1097/01.mao.0000194891.26097.e0
   Kaski D, 2019, PROG BRAIN RES, V248, P225, DOI 10.1016/bs.pbr.2019.04.009
   Kaufmann H, 2002, EXP BRAIN RES, V143, P463, DOI 10.1007/s00221-002-1002-3
   Kharraziha I, 2019, FRONT CARDIOVASC MED, V6, P0, DOI 10.3389/fcvm.2019.00171
   Kim HJ, 2020, J NEUROL, V267, P2252, DOI 10.1007/s00415-020-09831-2
   Kim HA, 2021, J NEUROL, V268, P1070, DOI 10.1007/s00415-020-10252-4
   Kim HA, 2019, J VESTIBUL RES-EQUIL, V29, P45, DOI 10.3233/VES-190655
   Kim HA, 2014, CLIN NEUROPHYSIOL, V125, P1248, DOI 10.1016/j.clinph.2013.10.022
   Kim HA, 2014, CLIN NEUROPHYSIOL, V125, P608, DOI 10.1016/j.clinph.2013.08.008
   Kim JG, 2022, J NEUROL, V269, P2972, DOI 10.1007/s00415-021-10885-z
   Kim JS, 2022, CURR OPIN NEUROL, V35, P98, DOI 10.1097/WCO.0000000000001014
   Kim MJ, 2022, SCI REP-UK, V12, P0, DOI 10.1038/s41598-022-15029-5
   Kim YH, 2019, FRONT HUM NEUROSCI, V13, P0, DOI 10.3389/fnhum.2019.00055
   King S, 2019, SCI REP-UK, V9, P0, DOI 10.1038/s41598-019-50803-y
   Kobel MJ, 2023, FRONT REHABIL SCI, V4, P0, DOI 10.3389/fresc.2023.1142018
   Kwon E, 2022, CEREBELLUM, V21, P244, DOI 10.1007/s12311-021-01296-x
   Kwon H, 2022, ANN CLIN TRANSL NEUR, V9, P1616, DOI 10.1002/acn3.51661
   Kwon KY, 2023, J INTEGR NEUROSCI, V22, P0, DOI 10.31083/j.jin2203068
   Lackner JR, 2020, J NEUROPHYSIOL, V123, P1206, DOI 10.1152/jn.00139.2019
   Lamoth CJ, 2011, J NEUROENG REHABIL, V8, P0, DOI 10.1186/1743-0003-8-2
   Lee H, 2014, J NEUROL SCI, V344, P165, DOI 10.1016/j.jns.2014.06.048
   Lenka A, 2021, FRONT NEUROL, V12, P0, DOI 10.3389/fneur.2021.684835
   Lenka A, 2017, TREMOR OTHER HYPERK, V7, P0, DOI 10.7916/D8W66ZBH
   Li KZ, 2020, BRAIN IMAGING BEHAV, V14, P2176, DOI 10.1007/s11682-019-00168-7
   Lucieer F, 2016, FRONT NEUROL, V7, P0, DOI 10.3389/fneur.2016.00026
   Luetzen N, 2021, NEURORADIOLOGY, V63, P1765, DOI 10.1007/s00234-021-02766-z
   Mar PL, 2020, ANNU REV MED, V71, P235, DOI 10.1146/annurev-med-041818-011630
   Maslovara S, 2022, PSYCHIAT DANUB, V34, P71, DOI 10.24869/psyd.2022.71
   Mohebbi A, 2022, J NEUROPHYSIOL, V127, P1159, DOI 10.1152/jn.00283.2021
   Bittar RSM, 2015, BRAZ J OTORHINOLAR, V81, P276, DOI 10.1016/j.bjorl.2014.08.012
   Murofushi T, 2022, FRONT NEUROL, V13, P0, DOI 10.3389/fneur.2022.872892
   Newman-Toker DE, 2008, J GEN INTERN MED, V23, P2087, DOI 10.1007/s11606-008-0801-z
   Norouzian P, 2024, EXP BRAIN RES, V242, P819, DOI 10.1007/s00221-024-06800-3
   Novak Peter, 2020, ENEUROLOGICALSCI, V21, P100276, DOI 10.1016/j.ensci.2020.100276
   Novak P, 2016, FRONT AGING NEUROSCI, V8, P0, DOI 10.3389/fnagi.2016.00022
   Oane I, 2020, NEUROIMAGE, V220, P0, DOI 10.1016/j.neuroimage.2020.117059
   Oka M, 2023, J CLIN MED, V12, P0, DOI 10.3390/jcm12072589
   Olshansky B, 2020, PROG CARDIOVASC DIS, V63, P263, DOI 10.1016/j.pcad.2020.03.010
   Park JH, 2024, BRAIN BEHAV, V14, P0, DOI 10.1002/brb3.3389
   Passamonti L, 2018, J VESTIBUL RES-EQUIL, V28, P369, DOI 10.3233/VES-190653
   Peng SY, 2016, J NEUROSCI RES, V94, P736, DOI 10.1002/jnr.23745
   Pezzoli M, 2010, CLIN AUTON RES, V20, P27, DOI 10.1007/s10286-009-0032-3
   Popkirov Stoyan, 2018, PRACT NEUROL, V18, P5, DOI 10.1136/practneurol-2017-001809
   Raccagni C, 2020, J NEUROL, V267, P3169, DOI 10.1007/s00415-019-09382-1
   Radtke A, 2011, CLIN AUTON RES, V21, P161, DOI 10.1007/s10286-010-0114-2
   Raphan T, 2020, J NEUROPHYSIOL, V123, P329, DOI 10.1152/jn.00485.2019
   Samaha M, 2000, J OTOLARYNGOL, V29, P299
   Santana MDR, 2020, J CLIN PSYCHOL MED S, V27, P295, DOI 10.1007/s10880-019-09683-7
   Scarpa A, 2020, PARKINSONISM RELAT D, V71, P51, DOI 10.1016/j.parkreldis.2020.01.018
   Schievink WI, 2021, NEW ENGL J MED, V385, P2173, DOI 10.1056/NEJMra2101561
   Schöberl F, 2017, BRAIN, V140, P83, DOI 10.1093/brain/aww268
   Shaw BH, 2019, J INTERN MED, V286, P438, DOI 10.1111/joim.12895
   Skoog J, 2016, AM J PHYSIOL-REG I, V310, PR253, DOI 10.1152/ajpregu.00362.2015
   Söhsten E, 2016, J VESTIBUL RES-EQUIL, V26, P319, DOI 10.3233/VES-160583
   Staab JP, 2007, OTOL NEUROTOL, V28, P854, DOI 10.1097/MAO.0b013e31805c74a7
   Staab JP, 2020, SEMIN NEUROL, V40, P130, DOI 10.1055/s-0039-3402736
   Staab JP, 2017, J VESTIBUL RES-EQUIL, V27, P191, DOI 10.3233/VES-170622
   Starkov D, 2021, J NEUROL, V268, P377, DOI 10.1007/s00415-020-10139-4
   Stewart JM, 2013, PEDIATRICS, V131, P968, DOI 10.1542/peds.2012-2610
   Strupp M, 2017, J VESTIBUL RES-EQUIL, V27, P177, DOI 10.3233/VES-170619
   Swinnen BEKS, 2022, MOV DISORD CLIN PRAC, V9, P489, DOI 10.1002/mdc3.13454
   Tamanini JB, 2023, BRAZ J OTORHINOLAR, V89, P0, DOI 10.1016/j.bjorl.2023.101279
   Tang B, 2024, J VESTIBUL RES-EQUIL, V34, P63, DOI 10.3233/VES-230045
   Teh CSL, 2022, OTOL NEUROTOL, V43, P12, DOI 10.1097/MAO.0000000000003389
   Thieben MJ, 2007, MAYO CLIN PROC, V82, P308
   THOMSON FJ, 1993, DIABETIC MED, V10, P843, DOI 10.1111/j.1464-5491.1993.tb00177.x
   Tjernström F, 2009, NEUROSCI LETT, V454, P198, DOI 10.1016/j.neulet.2009.03.020
   Tran TM, 2021, CURR OPIN OPHTHALMOL, V32, P504, DOI 10.1097/ICU.0000000000000802
   Trinidade A, 2023, J NEUROL NEUROSUR PS, V94, P904, DOI 10.1136/jnnp-2022-330196
   Tsuda S, 2020, BRAIN RES, V1747, P0, DOI 10.1016/j.brainres.2020.147060
   Ulivi L, 2018, CURR MOL MED, V18, P160, DOI 10.2174/1566524018666180720165055
   Lins EMDV, 2021, INT ARCH OTORHINOLAR, V25, P0
   Wieling W, 2022, LANCET NEUROL, V21, P735, DOI 10.1016/S1474-4422(22)00169-7
   Wiesmeier IK, 2015, FRONT AGING NEUROSCI, V7, P0, DOI 10.3389/fnagi.2015.00097
   Woll J, 2019, J NEUROL, V266, P1236, DOI 10.1007/s00415-019-09255-7
   Wuehr M, 2013, J NEUROL, V260, P1314, DOI 10.1007/s00415-012-6797-7
   Wuehr M, 2017, NEUROLOGY, V88, P284, DOI 10.1212/WNL.0000000000003516
   Xia P, 2018, NEUROL RES, V40, P868, DOI 10.1080/01616412.2018.1495883
   Yagi C, 2024, AURIS NASUS LARYNX, V51, P588, DOI 10.1016/j.anl.2023.12.008
   Yagi C, 2023, FRONT NEUROL, V14, P0, DOI 10.3389/fneur.2023.1215004
   Yagi C, 2021, FRONT NEUROL, V12, P0, DOI 10.3389/fneur.2021.652366
   Yamaguchi T, 2022, J NEUROENG REHABIL, V19, P0, DOI 10.1186/s12984-022-01068-6
   Yates BJ, 2005, J VESTIBUL RES-EQUIL, V15, P119
   Yates BJ, 1999, EXP BRAIN RES, V125, P476, DOI 10.1007/s002210050705
NR 138
TC 0
Z9 0
U1 3
U2 3
PU FRONTIERS MEDIA SA
PI LAUSANNE
PA AVENUE DU TRIBUNAL FEDERAL 34, LAUSANNE, CH-1015, SWITZERLAND
SN 1664-2295
EI 
J9 FRONT NEUROL
JI Front. Neurol.
PD OCT 1
PY 2025
VL 16
IS 
BP 
EP 
DI 10.3389/fneur.2025.1642869
PG 15
WC Clinical Neurology; Neurosciences
SC Neurosciences & Neurology
GA 8NK6C
UT WOS:001592820000001
PM 41103515
DA 2025-12-18
ER

PT J
AU Kuzu, Ö
   Bayrakli, BB
   Çelik, C
AF Kuzu, Omer
   Bayrakli, Bilal Burak
   Celik, Canan
TI The Effectiveness of Augmented and Virtual Reality-Assisted Vestibular Rehabilitation in Persistent Postural Perceptual Dizziness
SO INDIAN JOURNAL OF OTOLARYNGOLOGY AND HEAD & NECK SURGERY
LA English
DT Article
DE Persistent Postural Perceptual Dizziness; Handicap; Balance; Anxiety; Augmented and Virtual Reality; Rehabilitation
ID physical-therapy; balance
AB PurposeThe aim of this study was to evaluate the effectiveness of augmented reality (AR) and virtual reality (VR)-assisted supervised vestibular rehabilitation combined with a home exercise program on dizziness, handicap, balance, and anxiety in patients with persistent postural perceptual dizziness (PPPD).MethodsThe retrospective study included patients who were diagnosed with PPPD and underwent AR and VR-assisted supervised vestibular rehabilitation combined with a home exercise program. Patient with active Meniere's disease or benign paroxysmal positional vertigo, bilateral vestibulopathy, use of psychiatric medication or vestibular system suppressant medication started within the last 3 months, serious psychiatric disorder, neurologic or orthopedic diseases that affect gait or balance (except vestibular migraine), visual impairment, severe cognitive impairment, decompensated heart disease, or advanced systemic disease affecting general condition were excluded. The outcome measures were the Numeric Rating Scale (NRS) for severity of dizziness, Dizziness Handicap Inventory (DHI) for dizziness-related handicap, Berg Balance Scale (BBS) for balance, and Beck Anxiety Inventory (BAI) for anxiety.ResultsThe study included 15 patients (80% females). After the rehabilitation program, there were statistically significant improvements were observed in DHI, NRS, BBS, and BAI scores compared to pre-treatment (p<0.05).ConclusionThis study showed that AR and VR-assisted supervised vestibular rehabilitation combined with a home exercise program was effective on dizziness, handicap, balance, and anxiety in PPPD. High-tech applications such as AR and VR should be considered in the rehabilitation of patients with PPPD.
C1 [Kuzu, Omer; Bayrakli, Bilal Burak] Ankara Bilkent City Hosp, Dept Phys Med & Rehabil, Ankara, Turkiye.
   [Celik, Canan] Univ Hlth Sci, Ankara Bilkent City Hosp, Dept Phys Med & Rehabil, Ankara, Turkiye.
C3 University of Health Sciences Turkey
RP Kuzu, Ö (corresponding author), Ankara Bilkent City Hosp, Dept Phys Med & Rehabil, Ankara, Turkiye.
EM kuzu_omer@hotmail.com; bilal.burakb@gmail.com; ccelik@hotmail.com
CR Altin B, 2023, GAZI J HLTH SCI, V0, P55
   Azzi JL, 2022, J VESTIBUL RES-EQUIL, V32, P285, DOI 10.3233/VES-190749
   BECK AT, 1988, J CONSULT CLIN PSYCH, V56, P893, DOI 10.1037/0022-006X.56.6.893
   BERG KO, 1992, ARCH PHYS MED REHAB, V73, P1073
   Canbal M, 2016, TURKISH JOURNAL OF FAMILY MEDICINE & PRIMARY CARE, V0, PP1, DOI 10.5455/tjfmpc.198514
   Choi SY, 2021, SCI REP-UK, V11, P0, DOI 10.1038/s41598-021-93940-z
   Feng H, 2019, MED SCI MONITOR, V25, P4186, DOI 10.12659/MSM.916455
   Gulcan K, 2023, ACTA NEUROL BELG, V123, P1917, DOI 10.1007/s13760-022-02147-0
   Heffernan A, 2021, SCI REP-UK, V11, P0, DOI 10.1038/s41598-021-97370-9
   JACOBSON GP, 1990, ARCH OTOLARYNGOL, V116, P424
   Kim HJ, 2020, J NEUROL, V267, P2252, DOI 10.1007/s00415-020-09831-2
   Nada EH, 2019, ANN OTO RHINOL LARYN, V128, P323, DOI 10.1177/0003489418823017
   Naro A, 2021, ELECTRONICS-SWITZ, V10, P0, DOI 10.3390/electronics10091042
   Neuhauser HK, 2016, HAND CLINIC, V137, P67, DOI 10.1016/B978-0-444-63437-5.00005-4
   Nocini R, 1900, V22, V0, P31
   Popkirov S, 2018, CURR TREAT OPTION NE, V20, P0, DOI 10.1007/s11940-018-0535-0
   Sahin Fusun, 2008, J GERIATR PHYS THER, V31, P32
   Staab JP, 2020, SEMIN NEUROL, V40, P130, DOI 10.1055/s-0039-3402736
   Staab JP, 2017, J VESTIBUL RES-EQUIL, V27, P191, DOI 10.3233/VES-170622
   Suica Z, 2024, FRONT NEUROL, V15, P0, DOI 10.3389/fneur.2024.1426566
   Teh CSL, 2022, J VESTIBUL RES-EQUIL, V32, P373, DOI 10.3233/VES-210087
   Thompson KJ, 2015, J VESTIBUL RES-EQUIL, V25, P97, DOI 10.3233/VES-150551
   Ulusoy M, 1998, JOURNAL OF COGNITIVE PSYCHOTHERAPY, V12, P153
NR 23
TC 0
Z9 0
U1 6
U2 6
PU SPRINGER INDIA
PI NEW DELHI
PA 7TH FLOOR, VIJAYA BUILDING, 17, BARAKHAMBA ROAD, NEW DELHI, 110 001, INDIA
SN 2231-3796
EI 0973-7707
J9 INDIAN J OTOLARYNGOL
JI Indian J. Otolaryngol. Head Neck Surg.
PD SEP 15
PY 2025
VL 77
IS 9
BP 3382
EP 3386
DI 10.1007/s12070-025-05645-8
EA JUN 2025
PG 5
WC Surgery
SC Surgery
GA 7RI8S
UT WOS:001507088900001
DA 2025-12-18
ER

PT J
AU Alsaad, SSA
   Ghahraman, MA
   Tavanai, E
   Jalaie, S
   Malmir, K
   Aldujaili, A
AF Alsaad, Samer Sami Azeez
   Ghahraman, Mansoureh Adel
   Tavanai, Elham
   Jalaie, Shohreh
   Malmir, Kazem
   Aldujaili, Arafat
TI Comparative Efficacy of Vestibular Rehabilitation, Noisy Galvanic Vestibular Stimulation, and Their Combination on Postural Control, Dizziness, Anxiety, and Depression in Patients with Persistent Postural-Perceptual Dizziness
SO AUDITORY AND VESTIBULAR RESEARCH
LA English
DT Article
DE Persistent postural-perceptual dizziness; vestibular rehabilitation; galvanic vestibular stimulation; anxiety; depression
ID dynamic walking stability; balance; handicap; therapy
AB Background and Aim: Persistent Postural-Perceptual Dizziness (PPPD) is a chronic vestibular disorder characterized by persistent dizziness, non-spinning vertigo, or unsteadiness exacerbated by moving visual stimuli and upright postures. Vestibular Rehabilitation Therapy (VRT) has shown favorable outcomes. While noisy Galvanic Vestibular Stimulation (nGVS) has been associated with improvements in various psychiatric and neurological conditions, its efficacy in PPPD remains unclear. This study aimed to assess the effectiveness of VRT, nGVS, and their combination on patients with PPPD in terms of postural control, dizziness, anxiety, and depression. Methods: Twenty-seven patients diagnosed with PPPD were randomly assigned to three groups receiving treatment for six weeks: 1) VRT, 2) GVS, and 3) VRT+GVS. Outcome measures included static postural control parameters, Dizziness Handicap Inventory (DHI), and Hospital Anxiety and Depression Scale (HADS) scores. Results: All groups demonstrated significant improvements in subjective measures (DHI and HADS) following treatment. Postural control improvements were observed only in specific conditions within each group, with no overall significant differences between the groups except for Mediolateral (ML) path length with eyes closed on a soft surface. Significant correlations were observed between improvements in postural control outcomes and questionnaire scores within each group. Conclusion: VRT and GVS, both individually and in combination, were effective in subjective measurements but had minimal impact on static postural control. Adding nGVS to VRT did not provide additional benefits for PPPD patients. The correlations between postural control and psychological outcomes suggest that improvements in perceived dizziness, anxiety, and depression may be linked to postural stabilization. Trial Registration Number: The study was registered in the Iranian Registry of Clinical Trials on 18 September 2023 (IRCT20160131026279N6).
C1 [Alsaad, Samer Sami Azeez; Ghahraman, Mansoureh Adel; Tavanai, Elham] Univ Tehran Med Sci, Sch Rehabil, Dept Audiol, Tehran, Iran.
   [Jalaie, Shohreh] Univ Tehran Med Sci, Sch Rehabil, Tehran, Iran.
   [Malmir, Kazem] Univ Tehran Med Sci, Sch Rehabil, Dept Physiotherapy, Tehran, Iran.
   [Aldujaili, Arafat] Al Kufa Univ, Dept Psychiat, Najaf, Iraq.
C3 Tehran University of Medical Sciences; Tehran University of Medical Sciences; Tehran University of Medical Sciences; University of Kufa
RP Ghahraman, MA (corresponding author), Univ Tehran Med Sci, Sch Rehabil, Dept Audiol, Tehran, Iran.
EM madel@tums.ac.ir
FU Tehran University of Medical Sciences [50857]
CR Alsanosi AA, 2012, NEUROSCIENCES, V17, P139
   Axer H, 2020, BRAIN BEHAV, V10, P0, DOI 10.1002/brb3.1864
   Babaee S, 2022, J VESTIBUL RES-EQUIL, V32, P407, DOI 10.3233/VES-210112
   Bryant MS, 2014, DISABIL REHABIL, V36, P744, DOI 10.3109/09638288.2013.814722
   Choi SY, 2021, SCI REP-UK, V11, P0, DOI 10.1038/s41598-021-93940-z
   DiMatteo MR, 2004, MED CARE, V42, P200, DOI 10.1097/01.mlr.0000114908.90348.f9
   Eder J, 2022, J NEUROL, V269, P5731, DOI 10.1007/s00415-022-11033-x
   Eldoen G, 2021, BRAIN BEHAV, V11, P0, DOI 10.1002/brb3.2346
   ENGEL GL, 1977, SCIENCE, V196, P129, DOI 10.1126/science.847460
   Fujimoto C, 2018, FRONT NEUROL, V9, P0, DOI 10.3389/fneur.2018.00900
   Fujimoto C, 2016, SCI REP-UK, V6, P0, DOI 10.1038/srep37575
   Ibrahim NMK, 2023, EUR ARCH OTO-RHINO-L, V0, P0, DOI DOI 10.1007/s00405-023-08369-z
   Iwasaki S, 2018, BRAIN STIMUL, V11, P709, DOI 10.1016/j.brs.2018.03.005
   Iwasaki S, 2014, NEUROLOGY, V82, P969, DOI 10.1212/WNL.0000000000000215
   Khavarghazalani B, 2023, AUDIT VESTIB RES, V32, P272, DOI 10.18502/avr.v32i4.13591
   Kiliç G, 2023, INDIAN J OTOLARYNGOL, V75, P2091, DOI 10.1007/s12070-023-03788-0
   Ko LW, 2020, BRAIN SCI, V10, P0, DOI 10.3390/brainsci10100740
   Kundakci Burak, 2018, F1000RES, V7, P276, DOI 10.12688/f1000research.14089.1
   Madrigal J, 2024, CUREUS J MED SCIENCE, V16, P0, DOI 10.7759/cureus.60911
   McLaren R, 2023, FRONT NEUROSCI-SWITZ, V17, P0, DOI 10.3389/fnins.2023.1156796
   Nada EH, 2019, ANN OTO RHINOL LARYN, V128, P323, DOI 10.1177/0003489418823017
   Popkirov Stoyan, 2018, PRACT NEUROL, V18, P5, DOI 10.1136/practneurol-2017-001809
   Ricci NA, 2010, BRAZ J PHYS THER, V14, P361, DOI 10.1590/S1413-35552010000500003
   Schniepp R, 2018, J NEUROL, V265, P57, DOI 10.1007/s00415-018-8814-y
   Scinicariello AP, 2001, BIOL CYBERN, V84, P475, DOI 10.1007/PL00007991
   Staab JP, 2017, J VESTIBUL RES-EQUIL, V27, P191, DOI 10.3233/VES-170622
   Staab JP, 2002, ARCH OTOLARYNGOL, V128, P554, DOI 10.1001/archotol.128.5.554
   Teh CSL, 2023, ANN OTO RHINOL LARYN, V132, P566, DOI 10.1177/00034894221111408
   Terkawi AS, 2017, SAUDI J ANAESTH, V11, PS11, DOI 10.4103/sja.SJA_43_17
   Thompson KJ, 2015, J VESTIBUL RES-EQUIL, V25, P97, DOI 10.3233/VES-150551
   Wardman DL, 2003, J PHYSIOL-LONDON, V551, P1033, DOI 10.1113/jphysiol.2003.045971
   Woll J, 2019, J NEUROL, V266, P1236, DOI 10.1007/s00415-019-09255-7
   Wuehr M, 2018, BRAIN STIMUL, V11, P261, DOI 10.1016/j.brs.2017.10.016
   Wuehr M, 2016, BRAIN STIMUL, V9, P109, DOI 10.1016/j.brs.2015.08.017
   Wuehr M, 2017, J NEUROL, V264, PS81, DOI 10.1007/s00415-017-8481-4
   Wuehr M, 2016, NEUROLOGY, V86, P2196, DOI 10.1212/WNL.0000000000002748
   Yardley L, 2001, J PSYCHOSOM RES, V50, P1, DOI 10.1016/S0022-3999(00)00202-6
NR 37
TC 0
Z9 0
U1 1
U2 1
PU TEHRAN UNIV MEDICAL SCIENCES
PI TEHRAN
PA KESHAVARZ BULVD, TEHRAN, 1417614411, IRAN
SN 
EI 2423-480X
J9 AUDIT VESTIB RES
JI Audit. Vestib. Res.
PD JUN 15
PY 2025
VL 34
IS 4
BP 300
EP 310
DI 10.18502/avr.v34i4.19951
PG 11
WC Audiology & Speech-Language Pathology; Otorhinolaryngology
SC Audiology & Speech-Language Pathology; Otorhinolaryngology
GA 8YN5Q
UT WOS:001600379900001
DA 2025-12-18
ER

PT J
AU Goto, F
   Kaneda, S
   Wasano, K
   Okami, K
AF Goto, Fumiyuki
   Kaneda, Shouji
   Wasano, Koichiro
   Okami, Kenji
TI A case of refractory dizziness effectively treated with the addition of aripiprazole to antidepressant therapy
SO OTOLARYNGOLOGY CASE REPORTS
LA English
DT Article
DE Persistent postural-perceptual dizziness (PPPD); Aripiprazole; Refractory dizziness
AB Objective: To report a case of refractory dizziness associated with persistent postural-perceptual dizziness (PPPD) effectively treated with adjunctive aripiprazole. Methods: A 41-year-old male presented with three months of persistent dizziness and aural fullness unresponsive to standard treatments for Meniere's disease. Comprehensive evaluations, including audiometry, vestibular function tests, and stabilometry, were normal. Based on clinical criteria, PPPD with comorbid anxiety and depression was diagnosed. Initial treatment with vortioxetine and clonazepam showed no improvement. Subsequently, aripiprazole was introduced. Results: Subjective dizziness improved significantly within two weeks of adding aripiprazole (1.5 mg/day). Upon increasing the dose to 3 mg/day, Dizziness Handicap Inventory scores improved from 58 to 18, and psychological symptoms showed marked relief. However, stabilometric parameters remained unchanged. Conclusion: Aripiprazole demonstrated efficacy in managing refractory dizziness by addressing comorbid psychological factors, underscoring the importance of neuropsychiatric approaches in PPPD management.
C1 [Goto, Fumiyuki; Kaneda, Shouji; Wasano, Koichiro; Okami, Kenji] Tokai Univ, Tokyo, Japan.
C3 Tokai University
RP Goto, F (corresponding author), Tokai Univ, Tokyo, Japan.
EM goto@tokai.ac.jp
FU Ministry of Education, Culture, Sports, Science and Technology (MEXT) [22K09752]
CR Best C, 2009, NEUROSCIENCE, V164, P1579, DOI 10.1016/j.neuroscience.2009.09.034
   Dieterich M, 2017, CURR OPIN NEUROL, V30, P107, DOI 10.1097/WCO.0000000000000417
   Ito H, 2012, PLOS ONE, V7, P0, DOI 10.1371/journal.pone.0046488
   Popkirov Stoyan, 2018, PRACT NEUROL, V18, P5, DOI 10.1136/practneurol-2017-001809
   Staab JP, 2017, J VESTIBUL RES-EQUIL, V27, P191, DOI 10.3233/VES-170622
   Urban JD, 2007, NEUROPSYCHOPHARMACOL, V32, P67, DOI 10.1038/sj.npp.1301071
   Yagi C, 2019, OTOL NEUROTOL, V40, PE747, DOI 10.1097/MAO.0000000000002325
NR 7
TC 3
Z9 3
U1 1
U2 2
PU ELSEVIER
PI AMSTERDAM
PA RADARWEG 29, 1043 NX AMSTERDAM, NETHERLANDS
SN 2468-5488
EI 
J9 OTOLARYNG CASE REP
JI Otolaryngol. Case Rep.
PD MAR 15
PY 2025
VL 34
IS 
BP 
EP 
DI 10.1016/j.xocr.2025.100657
EA FEB 2025
PG 4
WC Otorhinolaryngology
SC Otorhinolaryngology
GA X1L4D
UT WOS:001423047300001
DA 2025-12-18
ER

PT J
AU Joffily, L
   Mayet, U
   Kaski, D
AF Joffily, L.
   Mayet, U.
   Kaski, D.
TI Self-reported physical activity differentiates vestibular migraine from persistent postural perceptual dizziness
SO JOURNAL OF VESTIBULAR RESEARCH-EQUILIBRIUM & ORIENTATION
LA English
DT Article
DE physical activity; vestibular migraine; persistent postural perceptual dizziness; PPPD; actimetry
ID quality-of-life; handicap; vertigo; prevalence; recovery; anxiety; sample
AB Background Individuals with dizziness often face balance issues and anxiety, which can result in reduced physical activity levels and decreased participation in their daily activities. Few studies have evaluated physical activity levels in individuals with chronic dizziness, and none have specifically focused on the two most prevalent types: vestibular migraine (VM) and persistent postural perceptual dizziness (PPPD). Objective Evaluate self-reported physical activity levels in individuals diagnosed with PPPD and VM who are awaiting vestibular rehabilitation. Methods In a retrospective cross-sectional study, we extracted data from the electronic healthcare records involving 121 individuals presenting either VM or PPPD, referred for vestibular rehabilitation at National Hospital for Neurology and Neurosurgery, University College London. Data on IPAQ (International Physical Activity Questionnaire) and DHI (dizziness handicap inventory) questionnaires were analysed across groups. Results The total sample consisted of 94 (77.7%) women and 27 (22.3%) men with a median age of 56 years old, ranging from 17 to 81 years (P25 = 41 and P75 = 64). Regarding the total sample, a minority (9.1%) of the individuals scored a high activity level on the IPAQ. We observed a significant difference between VM and PPPD in IPAQ score distribution (p = 0.039, Mann-Whitney). Within the category of high physical activity, a larger proportion of individuals had VM compared to PPPD. An inverse correlation was found between DHI and IPAQ (the lower IPAQ, the higher DHI) in the PPPD group (p<0.003). Conclusions In a sample of individuals with PPPD and VM referred for vestibular rehabilitation, only a minority demonstrated high physical activity levels on the IPAQ, with PPPD exhibiting lower activity levels compared to those with VM.
C1 [Joffily, L.] Univ Fed Estado Rio De Janeiro UNIRIO, Dept Otolaryngol, Rio De Janeiro, Brazil.
   [Joffily, L.; Kaski, D.] UCL, Queen Sq Inst Neurol, London, England.
   [Joffily, L.] Univ Fed Rio De Janeiro UFRJ, Dept Neurol, Rio De Janeiro, Brazil.
   [Mayet, U.] UCL, Natl Hosp Neurol & Neurosurg, London, England.
C3 Universidade Federal do Estado do Rio de Janeiro; University of London; University College London; Universidade Federal do Rio de Janeiro; University of London; University College London; UCL Medical School; University College London Hospitals NHS Foundation Trust; National Hospital for Neurology & Neurosurgery
RP Kaski, D (corresponding author), Natl Hosp Neurol & Neurosurg, Dept Clin & Movement Neurosci, SENSE Res Unit, 33 Queen Sq, London WC1N 3BG, England.
EM d.kaski@ucl.ac.uk
FU Universidade Federal do Rio de Janeiro
CR Apaydin Y, 2020, TURK J PHYSIOTHER R, V31, P278, DOI 10.21653/tjpr.615970
   Balboa-Castillo T, 2023, PLOS ONE, V18, P0, DOI 10.1371/journal.pone.0291604
   Bazoni JA, 2014, INT ARCH OTORHINOLAR, V18, P387, DOI 10.1055/s-0034-1384815
   Bull Fiona C, 2020, BR J SPORTS MED, V54, P1451, DOI 10.1136/bjsports-2020-102955
   Castro P, 2021, FRONT NEUROL, V12, P0, DOI 10.3389/fneur.2021.707840
   Chan Y H, 2003, SINGAPORE MED J, V44, P614
   Cheng YY, 2012, ARCH GERONTOL GERIAT, V54, P131, DOI 10.1016/j.archger.2011.04.007
   Cleland C, 2018, BMC MED RES METHODOL, V18, P0, DOI 10.1186/s12874-018-0642-3
   Cousins S, 2017, ANN CLIN TRANSL NEUR, V4, P340, DOI 10.1002/acn3.386
   Dunlap PM, 2021, JAMA OTOLARYNGOL, V147, P144, DOI 10.1001/jamaoto.2020.4203
   Ekwall A, 2009, GERONTOLOGY, V55, P652, DOI 10.1159/000235812
   Herdman D, 2022, J NEUROL, V269, P4753, DOI 10.1007/s00415-022-11107-w
   JACOBSON GP, 1990, ARCH OTOLARYNGOL, V116, P424
   Kamo T, 2022, AURIS NASUS LARYNX, V49, P46, DOI 10.1016/j.anl.2021.04.004
   Kaski D, 2024, J LARYNGOL OTOL, V138, PS27, DOI 10.1017/S0022215123002153
   Kim SK, 2018, PLOS ONE, V13, P0, DOI 10.1371/journal.pone.0192705
   Klarendic M, 2024, J NEUROL, V271, P7024, DOI 10.1007/s00415-024-12652-2
   Koppelaar-van Eijsden HM, 2022, OTOL NEUROTOL, V43, P282, DOI 10.1097/MAO.0000000000003448
   La Touche R, 2023, PEERJ, V11, P0, DOI 10.7717/peerj.15940
   Lee PH, 2011, INT J BEHAV NUTR PHY, V8, P0, DOI 10.1186/1479-5868-8-115
   Lempert T, 2009, J NEUROL, V256, P333, DOI 10.1007/s00415-009-0149-2
   Li ZY, 2022, BRAZ J OTORHINOLAR, V88, PS147, DOI 10.1016/j.bjorl.2021.12.004
   Madrigal J, 2024, CUREUS J MED SCIENCE, V16, P0, DOI 10.7759/cureus.60911
   Morimoto H, 2019, AURIS NASUS LARYNX, V46, P70, DOI 10.1016/j.anl.2018.06.010
   Nascimento-Ferreira MV, 2022, INT J ENV RES PUB HE, V19, P0, DOI 10.3390/ijerph192215380
   Neuhauser HK, 2016, HAND CLINIC, V137, P67, DOI 10.1016/B978-0-444-63437-5.00005-4
   Ohlin J, 2022, GAIT POSTURE, V92, P135, DOI 10.1016/j.gaitpost.2021.11.019
   Raatikainen I, 2019, J AFFECT DISORDERS, V259, P150, DOI 10.1016/j.jad.2019.08.039
   Ruthberg JS, 2021, J VESTIBUL RES-EQUIL, V31, P81, DOI 10.3233/VES-201531
   Schlick C, 2015, J VESTIBUL RES-EQUIL, V25, P241, DOI 10.3233/VES-150564
   Shiozaki T, 2021, FRONT NEUROL, V12, P0, DOI 10.3389/fneur.2021.656157
   Staab JP, 2017, J VESTIBUL RES-EQUIL, V27, P191, DOI 10.3233/VES-170622
   Tarnutzer AA, 2023, BRAIN SCI, V13, P0, DOI 10.3390/brainsci13121692
   Teggi R, 2016, ACTA OTORHINOLARYNGO, V36, P215, DOI 10.14639/0392-100X-847
   Teraz K, 2022, FRONT PUBLIC HEALTH, V10, P0, DOI 10.3389/fpubh.2022.975608
   van der Zaag-Loonen HJ, 2015, ACTA NEUROL BELG, V115, P345, DOI 10.1007/s13760-014-0404-x
   Van Laer L, 2022, FRONT NEUROL, V13, P0, DOI 10.3389/fneur.2022.925801
   Yagi C, 2024, FRONT NEUROL, V15, P0, DOI 10.3389/fneur.2024.1425647
   Yardley L, 1998, BRIT J GEN PRACT, V48, P1131
   Yardley L, 2002, GERONTOLOGIST, V42, P17, DOI 10.1093/geront/42.1.17
   Yardley L, 2001, J ANXIETY DISORD, V15, P107, DOI 10.1016/S0887-6185(00)00045-1
NR 41
TC 0
Z9 0
U1 3
U2 4
PU SAGE PUBLICATIONS INC
PI THOUSAND OAKS
PA 2455 TELLER RD, THOUSAND OAKS, CA 91320 USA
SN 0957-4271
EI 1878-6464
J9 J VESTIBUL RES-EQUIL
JI J. Vestib. Res.-Equilib. Orientat.
PD MAY 15
PY 2025
VL 35
IS 3
BP 145
EP 151
DI 10.1177/09574271251318971
EA FEB 2025
PG 7
WC Neurosciences; Otorhinolaryngology
SC Neurosciences & Neurology; Otorhinolaryngology
GA 2QJ2J
UT WOS:001482324400001
PM 39973590
DA 2025-12-18
ER

PT J
AU Fu, W
   Bai, Y
   Wang, XM
AF Fu, Wei
   Bai, Ya
   Wang, Xiaoming
TI Galvanic vestibular stimulation for postural rehabilitation in neurological disorders: a systematic review
SO FRONTIERS IN NEUROSCIENCE
LA English
DT Article
DE galvanic vestibular stimulation; rehabilitation; vestibular; neurological disorder; neuromodulation
ID stochastic resonance; parkinsons-disease; balance; instability; hypofunction; reduction; symptoms; levodopa; walking; falls
AB Background Galvanic vestibular stimulation (GVS) may potentially improve postural rehabilitation. However, the postural control role of GVS in the neurological disorders has not been systematically reviewed. Methods We conducted a systematic review on PubMed, EMBASE, and Web of Science to synthesize key findings of the effectiveness of single and multiple sessions of GVS alone and combined with other interventions on balance in adults with neurological disorders. Diagnosis of neurological disorders, sample size, age and gender of participants, GVS parameters, postural assessments, and study findings were extracted following the PRISMA guidelines. Newcastle-Ottawa scale was used to assess study quality. Results Twenty-five studies were included in the systematic review. Clinical application of GVS for postural control included Parkinson's disease, bilateral vestibulopathy, stroke-induced hemiplegia, multiple sclerosis, progressive supranuclear palsy, persistent postural-perceptual dizziness, and unilateral vestibulopathy. GVS effectively improves postural control in most neurological disorders. Risk of bias assessment showed that most studies had a low risk of bias. Conclusion GVS is a promising complementary therapy to improve postural control and balance in adults with neurological disorders. Future high quality studies should be performed to confirm these findings.
C1 [Fu, Wei; Wang, Xiaoming] Air Force Med Univ, Xijing Hosp, Dept Geriatr, Xian, Peoples R China.
   [Bai, Ya] Air Force Med Univ, Xijing Hosp, Dept Neurol, Xian, Peoples R China.
C3 Air Force Medical University; Air Force Medical University
RP Wang, XM (corresponding author), Air Force Med Univ, Xijing Hosp, Dept Geriatr, Xian, Peoples R China.
EM xmwang@fmmu.edu.cn
FU National Natural Science Foundation of China [82202788]; Key R&D Project in Shaanxi Province [2022SF-283, 2023-YBSF-658, 2024SF-ZDCYL-01-12]; Military Health Care Program of China [23BJZ13]
CR Bent LR, 2004, J NEUROPHYSIOL, V92, P1269, DOI 10.1152/jn.01260.2003
   Bonan IV, 2016, CLIN NEUROPHYSIOL, V127, P842, DOI 10.1016/j.clinph.2015.03.026
   Ceylan DS, 2021, ORL J OTO-RHINO-LARY, V83, P25, DOI 10.1159/000509971
   Chen PY, 2021, SCI REP-UK, V11, P0, DOI 10.1038/s41598-021-83206-z
   Cobeljic RD, 2018, INT J REHABIL RES, V41, P251, DOI 10.1097/MRR.0000000000000297
   COLLINS JJ, 1995, NATURE, V376, P236, DOI 10.1038/376236a0
   Curtze C, 2015, MOVEMENT DISORD, V30, P1361, DOI 10.1002/mds.26269
   Dlugaiczyk J, 2019, J NEUROPHYSIOL, V121, P2237, DOI 10.1152/jn.00035.2019
   Eder J, 2022, J NEUROL, V269, P5731, DOI 10.1007/s00415-022-11033-x
   Fasano A, 2017, MOVEMENT DISORD, V32, P1524, DOI 10.1002/mds.27195
   Fitzpatrick RC, 2004, J APPL PHYSIOL, V96, P2301, DOI 10.1152/japplphysiol.00008.2004
   Fitzpatrick RC, 1999, J PHYSIOL-LONDON, V517, P931, DOI 10.1111/j.1469-7793.1999.0931s.x
   Fujimoto C, 2021, NEUROSCI LETT, V747, P0, DOI 10.1016/j.neulet.2021.135706
   Fujimoto C, 2018, FRONT NEUROL, V9, P0, DOI 10.3389/fneur.2018.00900
   Fujimoto C, 2016, SCI REP-UK, V6, P0, DOI 10.1038/srep37575
   Geiger RA, 2001, PHYS THER, V81, P995, DOI 10.1093/ptj/81.4.995
   Gensberger KD, 2016, J NEUROSCI, V36, P9097, DOI 10.1523/JNEUROSCI.4239-15.2016
   Hall CD, 2016, J NEUROL PHYS THER, V40, P124, DOI 10.1097/NPT.0000000000000120
   Höglinger GU, 2017, MOVEMENT DISORD, V32, P853, DOI 10.1002/mds.26987
   Horikawa A, 2024, NEUROSCI LETT, V827, P0, DOI 10.1016/j.neulet.2024.137735
   Iles JF, 2007, EXP BRAIN RES, V178, P151, DOI 10.1007/s00221-006-0721-2
   Iwasaki S, 2018, BRAIN STIMUL, V11, P709, DOI 10.1016/j.brs.2018.03.005
   Iwasaki S, 2014, NEUROLOGY, V82, P969, DOI 10.1212/WNL.0000000000000215
   Kataoka H, 2022, J CENT NERV SYST DIS, V14, P0, DOI 10.1177/11795735221081599
   Kataoka H, 2016, J MOV DISORD, V9, P40, DOI 10.14802/jmd.15030
   Khoshnam M, 2018, FRONT NEUROSCI-SWITZ, V12, P0, DOI 10.3389/fnins.2018.00633
   Ko LW, 2020, BRAIN SCI, V10, P0, DOI 10.3390/brainsci10100740
   Lajoie K, 2021, NEUROPSYCHOLOGIA, V152, P0, DOI 10.1016/j.neuropsychologia.2021.107751
   Liao K, 2008, NEUROLOGY, V70, P802, DOI 10.1212/01.wnl.0000304134.33380.1e
   Liechti M, 2008, CLIN NEUROPHYSIOL, V119, P2804, DOI 10.1016/j.clinph.2008.05.033
   Lopez C, 2012, NEUROSCIENCE, V212, P159, DOI 10.1016/j.neuroscience.2012.03.028
   Lotfi Y, 2021, J VESTIBUL RES-EQUIL, V31, P541, DOI 10.3233/VES-201609
   Mahmud M, 2022, J NEUROL SCI, V442, P0, DOI 10.1016/j.jns.2022.120414
   Martignoni E, 2004, NEUROL SCI, V25, P66, DOI 10.1007/s10072-004-0232-5
   McLaren R, 2023, FRONT NEUROSCI-SWITZ, V17, P0, DOI 10.3389/fnins.2023.1156796
   Moss F, 2004, CLIN NEUROPHYSIOL, V115, P267, DOI 10.1016/j.clinph.2003.09.014
   Okada Y, 2015, NEUROREPORT, V26, P405, DOI 10.1097/WNR.0000000000000360
   Pal S, 2009, J VESTIBUL RES-EQUIL, V19, P137, DOI 10.3233/VES-2009-0360
   Peto D, 2024, J NEUROL, V271, P5489, DOI 10.1007/s00415-024-12504-z
   Porciuncula F, 2012, J VESTIBUL RES-EQUIL, V22, P283, DOI 10.3233/VES-120464
   Reeves NP, 2009, SPINE, V34, P316, DOI 10.1097/BRS.0b013e3181971e09
   Rode G, 1998, SCAND J REHABIL MED, V30, P9
   Sadeghi SG, 2007, J NEUROSCI, V27, P771, DOI 10.1523/JNEUROSCI.4690-06.2007
   Samoudi G, 2015, BRAIN STIMUL, V8, P474, DOI 10.1016/j.brs.2014.11.019
   Schniepp R, 2018, J NEUROL, V265, P57, DOI 10.1007/s00415-018-8814-y
   Schniepp R, 2017, J NEUROL, V264, P277, DOI 10.1007/s00415-016-8342-6
   Sethi K, 2008, MOVEMENT DISORD, V23, PS521, DOI 10.1002/mds.22049
   Simon DK, 2020, CLIN GERIATR MED, V36, P1, DOI 10.1016/j.cger.2019.08.002
   Sprenger A, 2020, J NEUROL, V267, P2383, DOI 10.1007/s00415-020-09852-x
   Stang A, 2010, EUR J EPIDEMIOL, V25, P603, DOI 10.1007/s10654-010-9491-z
   Strupp M, 2017, J VESTIBUL RES-EQUIL, V27, P177, DOI 10.3233/VES-170619
   Szlufik S, 2018, FRONT NEUROL, V9, P0, DOI 10.3389/fneur.2018.00906
   Tomioka Y, 2022, J STROKE CEREBROVASC, V31, P0, DOI 10.1016/j.jstrokecerebrovasdis.2022.106430
   Wang JW, 2017, WORLD NEUROSURG, V102, P72, DOI 10.1016/j.wneu.2017.02.110
   Woll J, 2019, J NEUROL, V266, P1236, DOI 10.1007/s00415-019-09255-7
   Wuehr M, 2024, J NEUROL, V271, P4577, DOI 10.1007/s00415-024-12419-9
   Wuehr M, 2024, J NEUROL, V271, P1408, DOI 10.1007/s00415-023-12085-3
   Wuehr M, 2023, J NEUROL, V270, P938, DOI 10.1007/s00415-022-11438-8
   Wuehr M, 2022, J PARKINSON DIS, V12, P1611, DOI 10.3233/JPD-213127
   Wuehr M, 2017, J NEUROL, V264, PS81, DOI 10.1007/s00415-017-8481-4
   Wuehr M, 2016, NEUROLOGY, V86, P2196, DOI 10.1212/WNL.0000000000002748
NR 61
TC 1
Z9 1
U1 7
U2 7
PU FRONTIERS MEDIA SA
PI LAUSANNE
PA AVENUE DU TRIBUNAL FEDERAL 34, LAUSANNE, CH-1015, SWITZERLAND
SN 
EI 1662-453X
J9 FRONT NEUROSCI-SWITZ
JI Front. Neurosci.
PD APR 16
PY 2025
VL 19
IS 
BP 
EP 
DI 10.3389/fnins.2025.1580078
PG 13
WC Neurosciences
SC Neurosciences & Neurology
GA 2CC8G
UT WOS:001479123400001
PM 40309657
DA 2025-12-18
ER

PT J
AU Oertle, V
   Becker-Bense, S
   Brandt, T
   Dieterich, M
   Gerb, J
AF Oertle, Vivien
   Becker-bense, Sandra
   Brandt, Thomas
   Dieterich, Marianne
   Gerb, Johannes
TI Spatial Orientation Impairment in Patients With Bilateral Vestibulopathy and Persistent Postural-Perceptual Dizziness
SO BRAIN AND BEHAVIOR
LA English
DT Article
DE 3D spatial pointing task; bilateral vestibulopathy; functional dizziness; persistent postural-perceptual dizziness; PPPD; spatial orientation
ID body sway; diagnostic-criteria; consensus document; visual vertigo; disorders; classification; committee; network; memory; tool
AB Background: Two chronic forms of dizziness-bilateral vestibulopathy (BVP) with a loss of vestibular input, and functional dizziness with normal vestibular function-present with the key symptom of postural and gait imbalance. In BVP, this is associated with spatial disorientation. Here, we investigated whether persistent postural-perceptual dizziness (PPPD) in patients with normal vestibular function also affects spatial orientation, because there is evidence that central multisensory misintegration plays a crucial role in PPPD. Methods: Thirty-two patients with BVP (mean age 52.44 +/- 12.00 years; 17 females), 43 patients with PPPD (mean age 45.93 +/- 11.72 years; 25 females), and 32 healthy controls (HC, mean age 44.78 +/- 14.40 years; 15 females) participated in a clinical bedside test investigating spatial orientation abilities (three-dimensional real-world pointing task, 3D-RWPT). This test includes a cognitive (mental rotation) and a vestibular paradigm (body rotation around yaw axis with eyes closed). Participants reported their perceived spatial abilities and levels of spatial anxiety /orientation-related discomfort through standardized questionnaires. Results: Patients with BVP and PPPD showed significantly lower accuracy (i.e., larger angular deviations) in the 3D-RWPT compared to HC (BVP: 9.62 degrees +/- 3.21 degrees, PPPD: 9.16 degrees +/- 3.85 degrees, HC: 7.77 degrees +/- 2.86 degrees; p = 0.03), especially in the subtasks that rely on vestibular function (BVP: 8.11 degrees +/- 5.51 degrees, PPPD: 6.62 degrees +/- 4.46 degrees, HC: 4.45 degrees +/- 2.33 degrees; p < 0.01). All cohorts had comparable levels of self-assessed spatial abilities, while both BVP and PPPD patients showed higher levels of spatial orientation discomfort. Conclusions: This impairment of spatial orientation in PPPD patients with normal vestibular function could be a sign of (potentially anxiety-driven) central suppression of vestibular input, which is required for the continuous updating of the internal representation of body motion and position relative to the environment.
C1 [Oertle, Vivien; Becker-bense, Sandra; Brandt, Thomas; Dieterich, Marianne; Gerb, Johannes] LMU Univ Hosp, German Ctr Vertigo & Balance Disorders, Munich, Germany.
   [Brandt, Thomas; Dieterich, Marianne] Ludwig Maximilians Univ Munchen, Grad Sch Syst Neurosci, Munich, Germany.
   [Dieterich, Marianne; Gerb, Johannes] LMU Univ Hosp, Dept Neurol, Munich, Germany.
   [Dieterich, Marianne] Munich Cluster Syst Neurol SyNergy, Munich, Germany.
C3 University of Munich; University of Munich; University of Munich; University of Munich
RP Gerb, J (corresponding author), LMU Univ Hosp, German Ctr Vertigo & Balance Disorders, Munich, Germany.; Gerb, J (corresponding author), LMU Univ Hosp, Dept Neurol, Munich, Germany.
EM johannes.gerb@med.uni-muenchen.de
FU Deutsche Stiftung Neurologie [80766113, 80721017]; Deutsche Forschungsgemeinschaft; Munich Cluster for Systems Neurology [EXC 2145 SyNergy]
CR Alcantara-Thome M, 2021, FRONT INTEGR NEUROSC, V15, P0, DOI 10.3389/fnint.2021.742100
   Anson E, 2021, J VESTIBUL RES-EQUIL, V31, P469, DOI 10.3233/VES-201582
   Best C, 2009, NEUROSCIENCE, V164, P1579, DOI 10.1016/j.neuroscience.2009.09.034
   Brandt T, 1996, NEUROLOGY, V46, P1515, DOI 10.1212/WNL.46.6.1515
   Brandt T, 2005, BRAIN, V128, P2732, DOI 10.1093/brain/awh617
   Brandt T, 2017, NAT REV NEUROL, V13, P352, DOI 10.1038/nrneurol.2017.58
   Breinbauer HA, 2024, BRAIN SCI, V14, P0, DOI 10.3390/brainsci14010016
   Breinbauer HA, 2020, FRONT NEUROL, V10, P0, DOI 10.3389/fneur.2019.01361
   BRONSTEIN AM, 1995, J NEUROL NEUROSUR PS, V59, P472, DOI 10.1136/jnnp.59.5.472
   Carpenter MG, 2001, EXP BRAIN RES, V138, P210, DOI 10.1007/s002210100681
   De Vestel C, 2022, FRONT NEUROL, V13, P0, DOI 10.3389/fneur.2022.880714
   DIETERICH M, 1993, ANN NEUROL, V33, P292, DOI 10.1002/ana.410330311
   Dieterich M, 2017, CURR OPIN NEUROL, V30, P107, DOI 10.1097/WCO.0000000000000417
   Dobbels B, 2019, EAR HEARING, V40, P757, DOI 10.1097/AUD.0000000000000679
   Eckhardt-Henn A, 2008, J NEUROL, V255, P420, DOI 10.1007/s00415-008-0697-x
   Elyoseph Z, 2023, J NEUROL SCI, V451, P0, DOI 10.1016/j.jns.2023.120723
   Faul F, 2007, BEHAV RES METHODS, V39, P175, DOI 10.3758/BF03193146
   Flanagin VL, 2019, J NEUROL, V266, P126, DOI 10.1007/s00415-019-09409-7
   Gerb J, 2024, BRAIN BEHAV, V14, P0, DOI 10.1002/brb3.70000
   Gerb J, 2024, BMC NEUROL, V24, P0, DOI 10.1186/s12883-024-03569-4
   Gerb J, 2023, SCI REP-UK, V13, P0, DOI 10.1038/s41598-023-47821-2
   Gerb J, 2023, J NEUROL, V270, P642, DOI 10.1007/s00415-022-11446-8
   Gerb J, 2022, J NEUROL, V269, P5738, DOI 10.1007/s00415-022-11015-z
   Gerb J, 2024, FRONT NEUROSCI-SWITZ, V18, P0, DOI 10.3389/fnins.2024.1481653
   Gerb J, 2025, FRONT AGING NEUROSCI, V17, P0, DOI 10.3389/fnagi.2025.1671562
   Guerraz M, 2001, BRAIN, V124, P1646, DOI 10.1093/brain/124.8.1646
   Hegarty M, 2002, INTELLIGENCE, V30, P425, DOI 10.1016/S0160-2896(02)00116-2
   Helmchen C, 2024, J NEUROL, V271, P4909, DOI 10.1007/s00415-024-12415-z
   Holmberg J, 2003, NEUROREPORT, V14, P1007, DOI 10.1097/01.wnr.0000070191.28954.a5
   Huber J, 2020, BRAIN BEHAV, V10, P0, DOI 10.1002/brb3.1622
   Im JJ, 2021, NUCL MED MOLEC IMAG, V55, P53, DOI 10.1007/s13139-020-00675-2
   Jáuregui-Renaud K, 2024, J CLIN MED, V13, P0, DOI 10.3390/jcm13226665
   Krafczyk S, 1999, NEUROSCI LETT, V259, P149, DOI 10.1016/S0304-3940(98)00917-3
   Krafczyk S, 2006, CLIN NEUROPHYSIOL, V117, P1692, DOI 10.1016/j.clinph.2006.04.022
   Kremmyda O, 2016, FRONT HUM NEUROSCI, V10, P0, DOI 10.3389/fnhum.2016.00139
   Kroenke K, 2001, J GEN INTERN MED, V16, P606, DOI 10.1046/j.1525-1497.2001.016009606.x
   Lahmann C, 2015, J NEUROL NEUROSUR PS, V86, P302, DOI 10.1136/jnnp-2014-307601
   Lee ES, 2023, FRONT NEUROL, V14, P0, DOI 10.3389/fneur.2023.1157931
   Lee JO, 2018, HUM BRAIN MAPP, V39, P3340, DOI 10.1002/hbm.24080
   Li KZ, 2025, COMMUN BIOL, V8, P0, DOI 10.1038/s42003-024-07375-z
   Medendorp WP, 2018, FRONT NEUROL, V9, P0, DOI 10.3389/fneur.2018.00377
   Munchener T, 1986, MUNCHENER MEDIZINISCHE WOCHENSCHRIFT, V128, P247
   Na S, 2019, J NEURAL TRANSM, V126, P123, DOI 10.1007/s00702-018-1948-3
   Nasreddine ZS, 2005, J AM GERIATR SOC, V53, P695, DOI 10.1111/j.1532-5415.2005.53221.x
   OLDFIELD RC, 1971, NEUROPSYCHOLOGIA, V9, P97, DOI 10.1016/0028-3932(71)90067-4
   Passamonti L, 2018, J VESTIBUL RES-EQUIL, V28, P369, DOI 10.3233/VES-190653
   Popp P, 2018, ANN CLIN TRANSL NEUR, V5, P717, DOI 10.1002/acn3.570
   Querner V, 2000, NEUROSCI LETT, V285, P21, DOI 10.1016/S0304-3940(00)01008-9
   Querner V, 2002, EXP BRAIN RES, V143, P269, DOI 10.1007/s00221-001-0955-y
   Riccelli R, 2017, FRONT NEUROL, V8, P0, DOI 10.3389/fneur.2017.00529
   Schniepp R, 2017, J NEUROL, V264, P277, DOI 10.1007/s00415-016-8342-6
   Smith PF, 2015, MULTISENS RES, V28, P461, DOI 10.1163/22134808-00002469
   Smith PF, 2005, PROG NEUROBIOL, V75, P391, DOI 10.1016/j.pneurobio.2005.04.004
   Spielberger Charles D, 1971, INTERAMERICAN JOURNAL OF PSYCHOLOGY, V5, P145, DOI 10.30849/RIP/IJP.V5I3&4.620
   Staab JP, 2017, J VESTIBUL RES-EQUIL, V27, P191, DOI 10.3233/VES-170622
   Staab JP, 2014, J PSYCHOSOM RES, V76, P80, DOI 10.1016/j.jpsychores.2013.11.008
   Storm R, 2024, J NEUROL, V271, P3227, DOI 10.1007/s00415-024-12255-x
   Strupp M, 2023, VERTIGO AND DIZZINESS, V0, PP61, DOI 10.1007/978-3-030-78260-3_4
   Strupp M, 2023, VERTIGO AND DIZZINESS, V0, PP99, DOI 10.1007/978-3-030-78260-3_7
   Strupp M, 2017, J VESTIBUL RES-EQUIL, V27, P177, DOI 10.3233/VES-170619
   Wuehr M, 2013, J NEUROL, V260, P1314, DOI 10.1007/s00415-012-6797-7
   Wurthmann S, 2021, BMC NEUROL, V21, P0, DOI 10.1186/s12883-021-02417-z
   Zwergal A, 2024, CURR OPIN NEUROL, V37, P52, DOI 10.1097/WCO.0000000000001230
NR 63
TC 0
Z9 0
U1 2
U2 2
PU WILEY
PI HOBOKEN
PA 111 RIVER ST, HOBOKEN, NJ 07030 USA
SN 2162-3279
EI 
J9 BRAIN BEHAV
JI Brain Behav.
PD OCT 29
PY 2025
VL 15
IS 11
BP 
EP 
DI 10.1002/brb3.71025
PG 11
WC Behavioral Sciences; Neurosciences
SC Behavioral Sciences; Neurosciences & Neurology
GA 9GS2R
UT WOS:001605942100001
PM 41163384
DA 2025-12-18
ER

PT J
AU Sereda, A
   Lam, JC
   Hazar, AM
   Ellmers, T
   Golding, J
   Kaski, D
AF Sereda, Ariel
   Lam, Ju Cheng
   Hazar, Ali-Mert
   Ellmers, Toby
   Golding, John
   Kaski, Diego
TI Psychological Variables Mediate Symptoms in Persistent Postural-Perceptual Dizziness (PPPD): A Cross-Sectional Self-Report Study
SO EUROPEAN JOURNAL OF NEUROLOGY
LA English
DT Article
ID diagnostic-criteria; consensus document; disorder; classification; validation; committee
AB Background Persistent Postural-Perceptual Dizziness (PPPD) is a prevalent functional neuro-otologic disorder characterised by non-spinning vertigo, perceived instability and visual motion sensitivity. Diagnostic criteria currently prioritise physical symptoms; although psychological factors are clinically linked to symptom onset and maintenance. This study investigates psychological factors in vestibular disorders by comparing PPPD patients with healthy controls, and exploratorily, with Bilateral Vestibulopathy (BVP) patients, identifying differentiating constructs and potential treatment targets.Methods We conducted a cross-sectional study of 164 participants (59 PPPD, 16 BVP, 89 healthy controls), completing questionnaires on negative illness perception, anxiety, cognitive fusion, perceived injustice, balance vigilance, visually induced dizziness (VIMSSQ), dizziness severity (NPQ) and related constructs. Logistic regression and mediation analyses assessed psychological variables mediating dizziness symptoms and differentiating PPPD from controls and BVP.Results Two key insights emerged. First, perceived injustice (IEQ) best differentiated PPPD from healthy controls, surpassing dizziness severity and other psychological constructs. Second, visually induced dizziness (VIMSSQ) most effectively distinguished PPPD from BVP, outperforming even the PPPD-specific Niigata PPPD Questionnaire (NPQ). Mediation analyses indicated VIMSSQ's predictive strength depended largely on anxiety and perceived injustice.Conclusions Cognitive appraisals such as perceived injustice are critical constructs in PPPD symptomatology. Given limited PPPD-specific psychometric tools addressing psychological dimensions beyond general anxiety, developing assessments sensitive to these factors is essential for evidence-based holistic interventions.
C1 [Sereda, Ariel; Lam, Ju Cheng; Hazar, Ali-Mert; Kaski, Diego] Queen Sq Inst Neurol, SENSE Res Unit, London, England.
   [Ellmers, Toby] Imperial Coll London, Ctr Vestibular Neurol, Dept Brain Sci, London, England.
   [Golding, John] Univ Westminster, Dept Psychol, London, England.
C3 Imperial College London; University of Westminster
RP Sereda, A (corresponding author), Queen Sq Inst Neurol, SENSE Res Unit, London, England.
EM ariel.sereda.21@ucl.ac.uk
CR Åkerblom S, 2021, J BEHAV MED, V44, P111, DOI 10.1007/s10865-020-00168-9
   Blevins CA, 2015, J TRAUMA STRESS, V28, P489, DOI 10.1002/jts.22059
   Breinbauer HA, 2024, BRAIN SCI, V14, P0, DOI 10.3390/brainsci14010016
   Castillejos-Carrasco-Muñoz R, 2023, EUR ARCH OTO-RHINO-L, V280, P5267, DOI 10.1007/s00405-023-08038-1
   De Vestel C, 2022, FRONT NEUROL, V13, P0, DOI 10.3389/fneur.2022.880714
   Ellmers TJ, 2024, EUR J NEUROL, V31, P0, DOI 10.1111/ene.16148
   Fukushima A, 2024, FRONT NEUROL, V15, P0, DOI 10.3389/fneur.2024.1378206
   Gillanders DT, 2014, BEHAV THER, V45, P83, DOI 10.1016/j.beth.2013.09.001
   Hallett M, 2022, LANCET NEUROL, V21, P537, DOI 10.1016/S1474-4422(21)00422-1
   Helmchen C, 2024, J NEUROL, V271, P4909, DOI 10.1007/s00415-024-12415-z
   Herdman D, 2022, J NEUROL, V269, P4753, DOI 10.1007/s00415-022-11107-w
   JACOBSON GP, 1990, ARCH OTOLARYNGOL, V116, P424
   Keshavarz B, 2023, HUM FACTORS, V65, P107, DOI 10.1177/00187208211008687
   Kitazawa M, 2021, FRONT NEUROL, V12, P0, DOI 10.3389/fneur.2021.768718
   Kuwabara J, 2020, AM J OTOLARYNG, V41, P0, DOI 10.1016/j.amjoto.2020.102609
   Li KZ, 2020, NEUROIMAGE-CLIN, V26, P0, DOI 10.1016/j.nicl.2020.102216
   Löwe B, 2008, MED CARE, V46, P266, DOI 10.1097/MLR.0b013e318160d093
   McCaslin DL, 2022, OTOL NEUROTOL, V43, PE243, DOI 10.1097/MAO.0000000000003393
   Murillo ESP, 2023, J NEUROL NEUROSUR PS, V94, P165, DOI 10.1136/jnnp-2022-329321
   Ong CW, 2019, J PSYCHOPATHOL BEHAV, V41, P123, DOI 10.1007/s10862-018-9694-2
   Powell G, 2020, J NEUROL, V267, P2260, DOI 10.1007/s00415-020-09817-0
   Staab JP, 2023, NEUROL CLIN, V41, P647, DOI 10.1016/j.ncl.2023.04.003
   Staab JP, 2017, J VESTIBUL RES-EQUIL, V27, P191, DOI 10.3233/VES-170622
   Storm R, 2024, J NEUROL, V271, P3227, DOI 10.1007/s00415-024-12255-x
   Strupp M, 2017, J VESTIBUL RES-EQUIL, V27, P177, DOI 10.3233/VES-170619
   Sullivan MJL, 2008, J OCCUP REHABIL, V18, P249, DOI 10.1007/s10926-008-9140-5
   Toshishige Y, 2020, ACTA OTO-LARYNGOL, V140, P827, DOI 10.1080/00016489.2020.1772994
   Trinidade A, 2023, CURR TREAT OPTION NE, V25, P281, DOI 10.1007/s11940-023-00761-8
   Trinidade A, 2023, J NEUROL NEUROSUR PS, V94, P904, DOI 10.1136/jnnp-2022-330196
   Trinidade A, 2021, FRONT NEUROL, V11, P0, DOI 10.3389/fneur.2020.601883
   Whalley MG, 2017, COGN BEHAV PRACT, V24, P72, DOI 10.1016/j.cbpra.2016.03.003
   Wurthmann S, 2021, BMC NEUROL, V21, P0, DOI 10.1186/s12883-021-02417-z
   Yagi C, 2024, AURIS NASUS LARYNX, V51, P588, DOI 10.1016/j.anl.2023.12.008
   Yagi C, 2023, FRONT NEUROL, V14, P0, DOI 10.3389/fneur.2023.1215004
   Yagi C, 2021, OTOL NEUROTOL, V42, PE1618, DOI 10.1097/MAO.0000000000003340
   Yagi C, 2021, FRONT NEUROL, V12, P0, DOI 10.3389/fneur.2021.652366
   Yagi C, 2019, OTOL NEUROTOL, V40, PE747, DOI 10.1097/MAO.0000000000002325
NR 37
TC 0
Z9 0
U1 1
U2 1
PU WILEY
PI HOBOKEN
PA 111 RIVER ST, HOBOKEN 07030-5774, NJ USA
SN 1351-5101
EI 1468-1331
J9 EUR J NEUROL
JI Eur. J. Neurol.
PD AUG 15
PY 2025
VL 32
IS 8
BP 
EP 
DI 10.1111/ene.70339
PG 11
WC Clinical Neurology; Neurosciences
SC Neurosciences & Neurology
GA 6UZ4Z
UT WOS:001562661300030
PM 40853180
DA 2025-12-18
ER

PT J
AU Reynders, M
   Bos, J
   Mert, A
   Abari, J
   Foulon, I
AF Reynders, Marie
   Bos, Jelte
   Mert, Agali
   Abari, Jaouad
   Foulon, Ina
TI Feasibility of virtual reality to induce and measure optokinetic after-nystagmus (OKAN): a pilot study
SO SCIENTIFIC REPORTS
LA English
DT Article
ID criteria consensus-document; motion sickness; afternystagmus; committee
AB Optokinetic nystagmus (OKN) is a reflexive eye movement triggered by repetitive motion in the visual field, characterized by a slow phase tracking the motion and a fast phase resetting the eye position. Following OKN, optokinetic after-nystagmus (OKAN) occurs in darkness, decaying over time and reflecting vestibular function. While OKAN provides valuable insights into vestibular disorders such as uni- or bilateral vestibulopathy and persistent postural perceptual dizziness (PPPD), traditional assessments require large and complex setups, limiting clinical application. This pilot study explores the feasibility of using a commercially available virtual reality (VR) headset with integrated eye-tracking to induce and measure OKAN. Twenty-two healthy participants (median age: 42 years, 54% female) with normal audiological and vestibular function were exposed to 60s of horizontal optokinetic stimulation. OKN was observed in 13 participants, with OKAN detected in 69% of these cases, consistent with traditional methods (55-90%). The median time constant (TC) of 18.75 +/- 6.84s also aligns well with values reported for traditional methods (13.95-23.4s). This pilot study demonstrates that VR-based OKAN measurement is feasible and comparable to traditional methods, offering a promising tool for clinical applications in diagnosing vestibular disorders.
C1 [Reynders, Marie; Abari, Jaouad; Foulon, Ina] Univ Hosp Brussels, Dept Otorhinolaryngol & Head & Neck Surg, Brussels, Belgium.
   [Bos, Jelte] Vrije Univ Amsterdam, Fac Behav & Movement Sci, Amsterdam, Netherlands.
   [Mert, Agali] Mert Med, Houten, Netherlands.
   [Reynders, Marie] Laarbeeklaan 101, B-1090 Jette, Belgium.
C3 University Hospital Brussels; Vrije Universiteit Amsterdam
RP Reynders, M (corresponding author), Univ Hosp Brussels, Dept Otorhinolaryngol & Head & Neck Surg, Brussels, Belgium.; Reynders, M (corresponding author), Laarbeeklaan 101, B-1090 Jette, Belgium.
EM marie.reynders@uzbrussel.be
CR Agrawal Y, 2019, J VESTIBUL RES-EQUIL, V29, P161, DOI 10.3233/VES-190672
   [Anonymous], 2024, R: A LANGUAGE AND ENVIRONMENT FOR STATISTICAL COMPUTING, V0, P0
   Bertolini G, 2021, J NEUROL, V268, P1747, DOI 10.1007/s00415-020-10359-8
   Bos JE, 2002, AVIAT SPACE ENVIR MD, V73, P436
   Bos JE, 2004, AVIAT SPACE ENVIR MD, V75, P172
   BRANDT T, 1974, EXP BRAIN RES, V21, P337
   BRANTBERG K, 1990, ACTA OTO-LARYNGOL, V110, P189, DOI 10.3109/00016489009122536
   Brantberg K, 1990, J VESTIB RES, V1, P299
   BRANTBERG K, 1991, ACTA OTO-LARYNGOL, V0, P468
   Buttner Ulrich, 2007, DEV OPHTHALMOL, V40, P76
   COHEN B, 1977, J PHYSIOL-LONDON, V270, P321, DOI 10.1113/jphysiol.1977.sp011955
   Cohen B, 1973, INT J EQUILIB RES, V3, P88
   Dellepiane M, 2006, ACTA OTORHINOLARYNGOL ITAL, V26, P20
   FLETCHER WA, 1990, EXP BRAIN RES, V81, P46
   GIZZI M, 1994, EXP BRAIN RES, V99, P347
   Guo CCT, 2017, APPL ERGON, V63, P1, DOI 10.1016/j.apergo.2017.03.011
   Guo CT, 2011, P IEEE VIRT REAL ANN, V0, PP87, DOI 10.1109/VR.2011.5759442
   Gygli J, 2021, FRONT NEUROL, V12, P0, DOI 10.3389/fneur.2021.518133
   HAIN TC, 1992, ANN NY ACAD SCI, V656, P297, DOI 10.1111/j.1749-6632.1992.tb25216.x
   HAIN TC, 1991, ANN OTO RHINOL LARYN, V100, P580, DOI 10.1177/000348949110000712
   Hertle RW, 2017, TAYLOR AND HOYTS PEDIATRIC OPHTHALMOLOGY AND STRABISMUS (FIFTH EDITION), V0, P0
   Jell R M, 1988, ADV OTORHINOLARYNGOL, V41, P201
   Kaminiarz A, 2008, J NEUROPHYSIOL, V99, P2470, DOI 10.1152/jn.00017.2008
   Knapp CM, 2008, INVEST OPHTH VIS SCI, V49, P581, DOI 10.1167/iovs.07-0773
   Kramer PD, 1998, J VESTIBUL RES-EQUIL, V8, P363, DOI 10.1016/S0957-4271(97)00086-4
   Lee SH, 2021, ERGONOMICS, V64, P1522, DOI 10.1080/00140139.2021.1957158
   Ohyama S, 2008, ACTA OTO-LARYNGOL, V128, P1211, DOI 10.1080/00016480801901683
   Powell G, 2020, NEUROLOGY, V94, PE1929, DOI 10.1212/WNL.0000000000009373
   Reynders M, 2024, FRONT NEUROL, V15, P0, DOI 10.3389/fneur.2024.1367735
   Strupp M, 2022, J VESTIBUL RES-EQUIL, V32, P389, DOI 10.3233/VES-220201
   Strupp M, 2017, J VESTIBUL RES-EQUIL, V27, P177, DOI 10.3233/VES-170619
   The MathWorks Inc, 2022, ABOUT US, V0, P0
   ZASORIN NL, 1983, EXP BRAIN RES, V51, P271
NR 33
TC 1
Z9 1
U1 2
U2 2
PU NATURE PORTFOLIO
PI BERLIN
PA HEIDELBERGER PLATZ 3, BERLIN, 14197, GERMANY
SN 2045-2322
EI 
J9 SCI REP-UK
JI Sci Rep
PD APR 18
PY 2025
VL 15
IS 1
BP 
EP 
DI 10.1038/s41598-025-96915-6
PG 7
WC Multidisciplinary Sciences
SC Science & Technology - Other Topics
GA 1QG0D
UT WOS:001471074700037
PM 40251220
DA 2025-12-18
ER

PT J
AU Zheng, YQ
   Guo, ZY
   Liu, XK
   Chen, H
   Gang, WJ
   Chen, H
   Wang, WM
AF Zheng, Yaqing
   Guo, Ziyan
   Liu, Xinkun
   Chen, He
   Gang, Weijuan
   Chen, Huan
   Wang, Weiming
TI Effect of conservative therapy for persistent postural-perceptual dizziness: a systematic review and meta-analysis
SO FRONTIERS IN PSYCHIATRY
LA English
DT Review
DE PPPD; persistent postural-perceptual dizziness; conservative interventions; systematic review; meta-analysis
ID classification
AB Objective: To evaluate the effect of conservative therapy in improving function and symptom for patients with Persistent Postural-Perceptual Dizziness (PPPD) in order to provide evidence for clinical practice. Methods: Randomized controlled trials (RCTs) assessing the effect of conservative therapy for PPPD were searched in 5 databases (CNKI, Wanfang, SinoMed, PubMed and EMBASE) up to 8(th) March 2025. Risk of bias of included studies were assessed using Cochrane Risk-of-Bias (RoB) tool version 2. Meta-analysis was conducted where applicable. Results: Twenty-two studies (1,764 patients) were included in this review. For selective serotonin reuptake inhibitors (SSRIs) and vestibular rehabilitation therapy (VRT), the pooled estimates presented consistent results that the combined therapy had significant improvements on Dizziness Handicap Inventory (DHI) and Hamilton Anxiety Scale (HAMA) compared with single therapy. However, the certainty of the effect of cognitive behavioral therapy (CBT) and transcranial direct current stimulation (tDCS) were unclear due to limited number of studies and small sample size. The major concern of risk of bias of included studies laid to selection of reported results and randomization process. Certainty of all outcomes were judged to be moderate to very low by using the GRADE (Grading of Recommendations Assessment, Development and Evaluation). Conclusion: Conservative therapies, particularly SSRIs combined with VRT or CBT, could improve functional status and symptom severity in PPPD patients with favorable safety profiles. Based on current evidence, we recommend to prioritize SSRI plus structured VRT as treatment option for patients with PPPD.
C1 [Zheng, Yaqing; Liu, Xinkun; Chen, He; Wang, Weiming] China Acad Chinese Med Sci, Guanganmen Hosp, Dept Acupuncture, Beijing, Peoples R China.
   [Guo, Ziyan; Gang, Weijuan; Chen, Huan] China Acad Chinese Med Sci, Inst Acupuncture & Moxibust, Beijing, Peoples R China.
C3 China Academy of Chinese Medical Sciences; Guang'anmen Hospital, CACMS; Institute of Acupuncture & Moxibustion, CACMS; China Academy of Chinese Medical Sciences
RP Wang, WM (corresponding author), China Acad Chinese Med Sci, Guanganmen Hosp, Dept Acupuncture, Beijing, Peoples R China.; Chen, H (corresponding author), China Acad Chinese Med Sci, Inst Acupuncture & Moxibust, Beijing, Peoples R China.
EM chen.huan@live.com; wangweiming1a1@163.com
FU Special Program for the Cultivation of Outstanding Young Scientific and Technological Talents (Innovation Category) under the Basic Scientific Research Fund of China Academy of Chinese Medical Sciences [ZZ13- YQ-019]
CR Axer H, 2020, BRAIN BEHAV, V10, P0, DOI 10.1002/brb3.1864
   Bredesen DE, 2016, AGING-US, V8, P1250, DOI 10.18632/aging.100981
   Cao H, 2024, CONTEMP MED THEORY, V22, P16
   Cao P, 2020, COMPARATIVE STUDY ON THE EFFICACY OF ESCITALOPRAM AND DULOXETINE HYDROCHLORIDE IN TREATING PERSISTENT POSTURAL DIZZINESS, V0, P0
   Chen D, 2018, SHANXI MED J, V47, P2658
   David EA, 2025, J NEUROENG REHABIL, V22, P0, DOI 10.1186/s12984-025-01608-w
   Edelman S, 2012, AM J OTOLARYNG, V33, P395, DOI 10.1016/j.amjoto.2011.10.009
   Fung KW, 2020, J AM MED INFORM ASSN, V27, P738, DOI 10.1093/jamia/ocaa030
   Hou H, 2021, CHIN HEALTH CARE, V39, P167
   Im JJ, 2022, FRONT NEUROL, V13, P0, DOI 10.3389/fneur.2022.868976
   Jacobson GP, 1991, J AM ACAD AUDIOL, V2, P77
   Karas SM, 2025, EUR PSYCHIATRY, V68, P92, DOI 10.1192/j.eurpsy.2025.289
   Li H, 2022, CHIN FOLK THER, V30, P28
   Li S, 2021, J INTEGRATED TRADITIONAL CHIN WESTERN MED CARDIOVASC CEREBROVASCULAR DIS, V19, P3587
   Lin X, 2020, CONTEMP CHIN MED, V27, P28
   Liu X, 2024, RARE DIS J, V31, P108
   Liu Z, 2024, PSYCHOL MONTHLY, V19, P128
   Longo UG, 2023, J CLIN MED, V12, P0, DOI 10.3390/jcm12041540
   Meng L, 2021, WORLD COMPENDIUM MED, V7, P10
   Mo W, 2019, NORTHERN MED, V16, P90
   Piatti D, 2025, J CLIN MED, V14, P0, DOI 10.3390/jcm14155524
   Qi D, 2018, J PRACT CARDIOPULMONARY VASC DIS, V26, P89
   Staab JP, 2020, SEMIN NEUROL, V40, P130, DOI 10.1055/s-0039-3402736
   Staab JP, 2017, J VESTIBUL RES-EQUIL, V27, P191, DOI 10.3233/VES-170622
   Suica Z, 2024, FRONT NEUROL, V15, P0, DOI 10.3389/fneur.2024.1426566
   Teh CSL, 2024, B-ENT, V20, P0, DOI 10.5152/B-ENT.2024.231331
   Webster KE, 2023, COCHRANE DB SYST REV, V0, P0, DOI DOI 10.1002/14651858.CD015188.pub2
   Xu J, 2023, CHIN J CLIN NEUROSCI, V31, P43
   Yang M, 2018, WESTERN MED, V30, P888
   Yuan Ye, 2020, NEUROPATHY FUNCT RECONSTRUCTION, V15, P481
   Zang JL, 2024, BRAZ J OTORHINOLAR, V90, P0
   Zhang F, 2022, CHIN MED INNOVATION, V19, P150
   Zhao H, 2020, J BRAIN NEUROLOGICAL DISEASES, V28, P86
   Zhao X, 2021, HUNAN J TRADITIONAL CHIN MED, V37, P53
   Zhou R, 2019, CONTEMP MED, V25, P106
NR 35
TC 0
Z9 0
U1 1
U2 1
PU FRONTIERS MEDIA SA
PI LAUSANNE
PA AVENUE DU TRIBUNAL FEDERAL 34, LAUSANNE, CH-1015, SWITZERLAND
SN 1664-0640
EI 
J9 FRONT PSYCHIATRY
JI Front. Psychiatry
PD OCT 30
PY 2025
VL 16
IS 
BP 
EP 
DI 10.3389/fpsyt.2025.1676218
PG 17
WC Psychiatry
SC Psychiatry
GA 9UU9W
UT WOS:001615549900001
PM 41244873
DA 2025-12-18
ER

PT J
AU Magnussen, LH
   Wilhelmsen, KT
   Råheim, M
AF Magnussen, Liv Heide
   Wilhelmsen, Kjersti Thulin
   Raheim, Malfrid
TI Patient Experiences of a Group Intervention Integrating Vestibular Rehabilitation, Body Awareness, and Cognitive Behavioral Therapy for Long-Lasting Dizziness: A Focus Group Study
SO PHYSICAL THERAPY
LA English
DT Article
DE Body Awareness; Cognitive Behavioral Therapy; Focus Group; Long-Lasting Dizziness; Vestibular Rehabilitation
ID chronic subjective dizziness; controlled-trial; neuritis; predictors; recovery; efficacy; anxiety; vertigo
AB Objective Long-lasting dizziness is a distressing and disabling condition frequently accompanied by psychological and physical discomfort, and if untreated, could evolve into a complex, self-perpetuating condition challenging treatment. A treatment approach addressing psychological, physical, and social ailments in connection with long-term dizziness has been developed. The objective of this study was to explore experiences and perceptions of participants with long-lasting dizziness who have engaged in a group-based intervention approach that combines principles from vestibular rehabilitation (VR), body awareness therapy (BA), and cognitive behavioral therapy (CBT) in primary care.Methods The study is rooted in an interpretative approach. Fifteen participants, 10 women and 5 men, aged 38 to 71 years, were interviewed in 3 focus groups. Data were analyzed by systematic text condensation, a 4-step thematic cross-case strategy suitable for exploratory investigations.Results Four main themes emerged from the analyses: (1) to share and feel understood when struggling with dizziness; (2) the exercises: body perceptions and challenging one's own limits to control dizziness; (3) increased self-knowledge helps to process anxiety and challenge avoidance behavior; (4) changing habits is hard work, but necessary to recover from dizziness.Conclusions This novel group-based VR-BA-CBT treatment for individuals with long-lasting dizziness offered valuable peer support, shared learning, and learning in action providing new understanding. The VR-BA-CBT treatment includes a comprehensive and holistic approach addressing physical, psychological, and social challenges.Impact Through knowledge about dizziness triggers, participants learn new strategies to confront previously avoided activities. The approach holds promise to be implemented in primary care physical therapy settings.
C1 [Magnussen, Liv Heide; Wilhelmsen, Kjersti Thulin] Western Norway Univ Appl Sci, Dept Hlth & Functioning, N-5020 Bergen, Norway.
   [Raheim, Malfrid] Univ Bergen, Dept Global Publ Hlth & Primary Care, N-5020 Bergen, Norway.
C3 Western Norway University of Applied Sciences; University of Bergen
RP Magnussen, LH (corresponding author), Western Norway Univ Appl Sci, Dept Hlth & Functioning, N-5020 Bergen, Norway.
EM liv.magnussen@hvl.no
FU Norwegian Fund for Postgraduate Training in Physiotherapy; Norwegian Fund for Postgraduate Training in Physiotherapy
CR Alvesson M, 2000, NEW VISTAS FOR QUALITATIVE RESEARCHERS, V0, P0
   Andersson G, 2006, BEHAV RES THER, V44, P1265, DOI 10.1016/j.brat.2005.09.008
   Axer H, 2020, BRAIN BEHAV, V10, P0, DOI 10.1002/brb3.1864
   Balaban CD, 2012, BRAIN RES, V1482, P101, DOI 10.1016/j.brainres.2012.08.040
   BANDURA A, 1977, PSYCHOL REV, V84, P191, DOI 10.1037/0033-295X.84.2.191
   Bandura A, 1996, SOCIAL FDN THOUGHT A, V0, P0
   Barbour R, 2007, QUALITATIVE RES KIT, V0, PP58, DOI 10.4135/9781849208956
   Beck JS, 1995, COGNITIVE THERAPY: BASICS AND BEYOND, V0, P0
   Bravo C, 2020, PHYSIOTHER THEOR PR, V36, P933, DOI 10.1080/09593985.2018.1517286
   Carel H, 2014, ILLNESS: THE CRY OF THE FLESH, V0, P0
   Cha Yoon-Hee, 2021, CONTINUUM (MINNEAP MINN), V27, P420, DOI 10.1212/con.0000000000000932
   Cousins S, 2017, ANN CLIN TRANSL NEUR, V4, P340, DOI 10.1002/acn3.386
   Dieterich M, 2017, CURR OPIN NEUROL, V30, P107, DOI 10.1097/WCO.0000000000000417
   Dragesund T, 2020, INT J QUAL STUD HEAL, V15, P0, DOI 10.1080/17482631.2020.1735767
   Edelman S, 2012, AM J OTOLARYNG, V33, P395, DOI 10.1016/j.amjoto.2011.10.009
   Gadamer Hans-George, 1989, TRUTH METHOD, V2nd, P0
   Godemann F, 2005, J PSYCHIATR RES, V39, P529, DOI 10.1016/j.jpsychires.2004.12.006
   Guest G, 2017, FIELD METHOD, V29, P3, DOI 10.1177/1525822X16639015
   Gustavsen IO, 2021, PHYSIOTHER RES INT, V26, P0, DOI 10.1002/pri.1923
   Hall CD, 2022, J NEUROL PHYS THER, V46, P118, DOI 10.1097/NPT.0000000000000382
   Hennink MM, 2019, QUAL HEALTH RES, V29, P1483, DOI 10.1177/1049732318821692
   Herdman D, 2022, J NEUROL, V269, P4753, DOI 10.1007/s00415-022-11107-w
   Herdman SJ, 2014, PHYSICAL THERAPY TREATMENT OF VESTIBULAR HYPOFUNCTION, V0, P0
   Hillier SL, 2007, COCHRANE DB SYST REV, V0, P0, DOI DOI 10.1002/14651858.CD005397.pub4
   Hofmann SG, 2012, COGNITIVE THER RES, V36, P427, DOI 10.1007/s10608-012-9476-1
   Johansson M, 2001, OTOLARYNG HEAD NECK, V125, P151, DOI 10.1067/mhn.2001.118127
   Kammerlind ASC, 2011, AM J OTOLARYNG, V32, P366, DOI 10.1016/j.amjoto.2010.07.008
   Kristiansen L, 2019, TRIALS, V20, P0, DOI 10.1186/s13063-019-3660-5
   Kristiansen L, 2019, PILOT FEASIBILITY ST, V5, P0, DOI 10.1186/s40814-019-0452-3
   Kvåle A, 2008, PHYSIOTHER RES INT, V13, P162, DOI 10.1002/pri.402
   Lahmann C, 2015, J NEUROL NEUROSUR PS, V86, P302, DOI 10.1136/jnnp-2014-307601
   Lincoln S, 1985, NATURALISTIC INQUIRY, V0, P0
   Malterud K, 2016, QUAL HEALTH RES, V26, P1753, DOI 10.1177/1049732315617444
   Malterud K, 2012, SCAND J PUBLIC HEALT, V40, P795, DOI 10.1177/1403494812465030
   Meldrum D, 2020, J NEUROL, V267, P24, DOI 10.1007/s00415-020-10228-4
   Mendel B, 1999, CLIN OTOLARYNGOL, V24, P286, DOI 10.1046/j.1365-2273.1999.00261.x
   Merleau-Ponty M, 2012, PHENOMENOLOGY OF PERCEPTION, V610, P0
   Moen U, 2022, PHYSIOTHER RES INT, V27, P0, DOI 10.1002/pri.1941
   Morgan DL, 1996, ANNU REV SOCIOL, V22, P129, DOI 10.1146/annurev.soc.22.1.129
   Nada EH, 2019, ANN OTO RHINOL LARYN, V128, P323, DOI 10.1177/0003489418823017
   Patel M, 2016, OTOL NEUROTOL, V37, P179, DOI 10.1097/MAO.0000000000000949
   Popkirov S, 2018, CURR TREAT OPTION NE, V20, P0, DOI 10.1007/s11940-018-0535-0
   Popkirov Stoyan, 2018, PRACT NEUROL, V18, P5, DOI 10.1136/practneurol-2017-001809
   Schmid G, 2011, J NEUROL NEUROSUR PS, V82, P601, DOI 10.1136/jnnp.2010.237388
   Staab JP, 2020, PERSISTENT POSTURAL-PERCEPTUAL DIZZINESS, V0, P130
   Thompson KJ, 2015, J VESTIBUL RES-EQUIL, V25, P97, DOI 10.3233/VES-150551
   Tokle G, 2020, OTOL NEUROTOL, V41, P78, DOI 10.1097/MAO.0000000000002443
   van Leeuwen RB, 2022, FRONT NEUROL, V13, P0, DOI 10.3389/fneur.2022.817812
   van Leeuwen RB, 2017, NEUROLOGIST, V22, P69, DOI 10.1097/NRL.0000000000000116
   Walker A, 2018, DISABIL REHABIL, V40, P829, DOI 10.1080/09638288.2016.1277393
   Waterston J, 2021, FRONT NEUROL, V12, P0, DOI 10.3389/fneur.2021.795516
   Wilhelmsen K, 2014, PHYS THER, V94, P1024, DOI 10.2522/ptj.20130070
   Zeiler K, 2010, MED HEALTH CARE PHIL, V13, P333, DOI 10.1007/s11019-010-9237-4
NR 53
TC 2
Z9 2
U1 1
U2 1
PU OXFORD UNIV PRESS INC
PI CARY
PA JOURNALS DEPT, 2001 EVANS RD, CARY, NC 27513 USA
SN 0031-9023
EI 1538-6724
J9 PHYS THER
JI Phys. Therapy
PD JUL 15
PY 2025
VL 105
IS 7
BP 
EP 
DI 10.1093/ptj/pzaf062
PG 9
WC Orthopedics; Rehabilitation
SC Orthopedics; Rehabilitation
GA 5CW9Z
UT WOS:001532683000001
PM 40302052
DA 2025-12-18
ER

PT J
AU Kirazli, G
   Balayeva, F
   Yilmaz, MK
   Kaya, I
   Kirazli, T
   Gokcay, F
   Celebisoy, N
AF Kirazli, Gulce
   Balayeva, Fidan
   Kacan Yilmaz, Melis
   Kaya, Isa
   Kirazli, Tayfun
   Gokcay, Figen
   Celebisoy, Nese
TI vHIT and fHIT in Patients With Migraine, Vestibular Migraine, and Persistent Postural-Perceptual Dizziness
SO LARYNGOSCOPE
LA English
DT Article
DE functional head impulse test; migraine; persistent postural-perceptual dizziness; vestibular migraine; video head impulse test
ID video-head-impulse; stimulation; anxiety
AB Objective: Impairment in the integration of different vestibular stimuli is the proposed mechanisms in vestibular migraine (VM). In this study, it was aimed to assess the vestibulo-ocular reflex (VOR) and dynamic visual acuity (DVA) in patients with VM and to compare the results with migraine without vestibular symptoms (MwoV), and persistent postural-perceptual dizziness (PPPD) to find out if there are discriminative differences and search for a correlation with the levels of anxiety. Methods: Twenty-two patients with MwoV, 23 patients with VM, 22 patients with PPPD, and 23 healthy controls (HC) were studied. Video head impulse test (vHIT) and functional head impulse test (fHIT) without and with an optokinetic background (OB) were performed. Percentage of correctly identified optotypes (CA%) was considered for the fHIT test. Beck anxiety inventory (BAI) was used to assess anxiety. Results: Lateral canal vHIT gain of the patient groups were not different from the healthy controls (p > 0.05). fHIT and fHIT/OB CA% results of all patient groups were lower than the HC (p < 0.005), and VM patients had the lowest scores for both tests. BAI scores of the PPPD patients were the highest and a correlation between anxiety levels, and fHIT results could not be identified (p > 0.05). Conclusion: Prominent CA% drop by the use of an OB was the main finding in patients with VM. This discriminative feature was not correlated with anxiety scores. Difficulty in resolving the conflict between visual and vestibular inputs seem to be the underlying mechanism. Level of Evidence: 3
C1 [Kirazli, Gulce] Ege Univ, Fac Hlth Sci, Dept Audiol, Izmir, Turkiye.
   [Balayeva, Fidan; Gokcay, Figen; Celebisoy, Nese] Ege Univ, Med Sch, Dept Neurol, Izmir, Turkiye.
   [Kacan Yilmaz, Melis] Ege Univ, Inst Hlth Sci, Dept Clin Neurosci, Izmir, Turkiye.
   [Kaya, Isa; Kirazli, Tayfun] Ege Univ, Med Sch, Dept Otorhinolaryngol Head & Neck Surg, Izmir, Turkiye.
C3 Ege University; Ege University; Ege University; Ege University
RP Kirazli, G (corresponding author), Ege Univ, Fac Hlth Sci, Dept Audiol, Izmir, Turkiye.
EM gulcekirazli@gmail.com
FU Ege University Scientific Research Projects Coordination Unit [22280]
CR Adamec I, 2020, J CLIN NEUROSCI, V72, P26, DOI 10.1016/j.jocn.2020.01.043
   Ak AK, 2022, CLIN NEUROL NEUROSUR, V221, P0, DOI 10.1016/j.clineuro.2022.107409
   Atilla MH, 2022, AM J OTOLARYNG, V43, P0, DOI 10.1016/j.amjoto.2022.103559
   Balaban CD, 2002, PHYSIOL BEHAV, V77, P469, DOI 10.1016/S0031-9384(02)00935-6
   Balci B, 2020, AURIS NASUS LARYNX, V47, P747, DOI 10.1016/j.anl.2020.02.015
   Bednarczuk NF, 2019, BRAIN, V142, P606, DOI 10.1093/brain/awy355
   Benjamin T, 2022, CURR OPIN NEUROL, V35, P84, DOI 10.1097/WCO.0000000000001024
   Bernetti L, 2018, ACTA NEUROL SCAND, V138, P270, DOI 10.1111/ane.12941
   Blödow A, 2014, ACTA OTO-LARYNGOL, V134, P1239, DOI 10.3109/00016489.2014.939300
   Brandt T, 1998, BRAIN, V121, P1749, DOI 10.1093/brain/121.9.1749
   Casani AP, 2021, J CLIN MED, V10, P0, DOI 10.3390/jcm10173787
   Coelho CM, 2015, NEUROSCI BIOBEHAV R, V48, P148, DOI 10.1016/j.neubiorev.2014.10.023
   Colagiorgio P, 2013, FRONT NEUROL, V4, P0, DOI 10.3389/fneur.2013.00165
   Corallo G, 2018, J NEUROL, V265, P35, DOI 10.1007/s00415-018-8910-z
   Dieterich M, 2016, J NEUROL, V263, PS82, DOI 10.1007/s00415-015-7905-2
   Dodick DW, 2018, LANCET, V391, P1315, DOI 10.1016/S0140-6736(18)30478-1
   ElSherif Mayada, 2018, J OTOL, V13, P65, DOI 10.1016/j.joto.2017.12.002
   Ferrari MD, 2022, NAT REV DIS PRIMERS, V8, P0, DOI 10.1038/s41572-021-00328-4
   Furman Joseph M, 2012, CONTINUUM (MINNEAP MINN), V18, P1102, DOI 10.1212/01.CON.0000421621.18407.96
   Goadsby PJ, 2017, PHYSIOL REV, V97, P553, DOI 10.1152/physrev.00034.2015
   Guerraz M, 2001, BRAIN, V124, P1646, DOI 10.1093/brain/124.8.1646
   Jensen R, 2008, LANCET NEUROL, V7, P354, DOI 10.1016/S1474-4422(08)70062-0
   Kaan M, 2023, AUDIOL NEUROTOL, V28, P116, DOI 10.1159/000526814
   Kitazawa M, 2021, FRONT NEUROL, V12, P0, DOI 10.3389/fneur.2021.768718
   Koç A, 2022, ACTA OTORHINOLARYNGO, V42, P281, DOI 10.14639/0392-100X-N1951
   Konukseven Ö, 2022, EUR ARCH OTO-RHINO-L, V279, P1721, DOI 10.1007/s00405-021-06811-8
   Lee JO, 2018, HUM BRAIN MAPP, V39, P3340, DOI 10.1002/hbm.24080
   Lempert T, 2012, J VESTIBUL RES-EQUIL, V22, P167, DOI 10.3233/VES-2012-0453
   MacDougall HG, 2009, NEUROLOGY, V73, P1134, DOI 10.1212/WNL.0b013e3181bacf85
   Mahringer A, 2014, EUR ARCH OTO-RHINO-L, V271, P463, DOI 10.1007/s00405-013-2376-5
   Bittar RSM, 2015, BRAZ J OTORHINOLAR, V81, P276, DOI 10.1016/j.bjorl.2014.08.012
   Murofushi T, 2022, FRONT NEUROL, V13, P0, DOI 10.3389/fneur.2022.872892
   Olesen J, 2018, CEPHALALGIA, V38, P1, DOI 10.1177/0333102417738202
   Salmito MC, 2021, BRAZ J OTORHINOLAR, V87, P671, DOI 10.1016/j.bjorl.2019.12.009
   Shin JH, 2014, CEPHALALGIA, V34, P58, DOI 10.1177/0333102413498940
   Staab JP, 2020, SEMIN NEUROL, V40, P130, DOI 10.1055/s-0039-3402736
   Staab JP, 2017, J VESTIBUL RES-EQUIL, V27, P191, DOI 10.3233/VES-170622
   Teggi R, 2020, OTOL NEUROTOL, V41, PE70, DOI 10.1097/MAO.0000000000002446
   Trinidade A, 2021, FRONT NEUROL, V11, P0, DOI 10.3389/fneur.2020.601883
   van Dooren TS, 2019, FRONT NEUROL, V10, P0, DOI 10.3389/fneur.2019.00365
   Versino M, 2020, J NEUROL, V267, P2842, DOI 10.1007/s00415-020-09905-1
   Waterston J, 2021, FRONT NEUROL, V12, P0, DOI 10.3389/fneur.2021.795516
   Yan ZH, 2017, INT J AUDIOL, V56, P33, DOI 10.1080/14992027.2016.1211763
   Yilmaz MS, 2021, EUR ARCH OTO-RHINO-L, V278, P1829, DOI 10.1007/s00405-020-06272-5
   Young AS, 2021, CEPHALALGIA, V41, P1039, DOI 10.1177/03331024211006042
NR 45
TC 1
Z9 1
U1 1
U2 12
PU WILEY
PI HOBOKEN
PA 111 RIVER ST, HOBOKEN 07030-5774, NJ USA
SN 0023-852X
EI 1531-4995
J9 LARYNGOSCOPE
JI Laryngoscope
PD FEB 15
PY 2025
VL 135
IS 2
BP 857
EP 863
DI 10.1002/lary.31758
EA SEP 2024
PG 7
WC Medicine, Research & Experimental; Otorhinolaryngology
SC Research & Experimental Medicine; Otorhinolaryngology
GA S3H3O
UT WOS:001312721700001
PM 39268858
DA 2025-12-18
ER

PT J
AU Maywald, M
   Pogarell, O
   Chrobok, A
   Levai, S
   Keeser, D
   Tschentscher, N
   Rauchmann, BS
   Stöcklein, S
   Ertl-Wagner, B
   Papazov, B
   Paolini, M
   Karch, S
AF Maywald, Maximilian
   Pogarell, Oliver
   Chrobok, Agnieszka
   Levai, Susanne
   Keeser, Daniel
   Tschentscher, Nadja
   Rauchmann, Boris-Stephan
   Stoecklein, Sophia
   Ertl-Wagner, Birgit
   Papazov, Boris
   Paolini, Marco
   Karch, Susanne
TI Diagnostics and Group Therapy in Patients with Persistent Postural-Perceptual Dizziness and Anxiety Disorder: Biomarkers and Neurofunctional Correlates of Underlying Treatment Effects
SO DIAGNOSTICS
LA English
DT Article
DE persistent postural-perceptual dizziness; PPPD; functional dizziness; anxiety disorder; neuroscience; fMRI; psychotherapy; supramarginal gyrus; superior temporal gyrus; cognitive behavioural; mindfulness-based
ID cognitive-behavioral therapy; chronic subjective dizziness; posterior cingulate cortex; human vestibular cortex; panic disorder; personality-traits; functional connectivity; somatoform vertigo; balance control; german version
AB Background: There is a certain degree of overlap between persistent postural-perceptual dizziness (PPPD) (ICD-11) and anxiety disorders (ANX) with regard to the phenomenological, pathological and neurobiological characteristics of both conditions. The implementation of an integrative psychotherapy programme may potentially result in the generation of synergistic effects across both patient groups. Objectives: This study assessed (1) whether psychological mechanisms similarly influence symptom severity in PPPD and ANX group, (2) the effectiveness of psychotherapy, and (3) potential neurofunctional biomarkers. Methods: Patients with PPPD (n = 14) and ANX (n = 20) underwent an integrative psychotherapy programme with balance training and mindfulness-based interventions. Emotional and neutral pictures were presented during MRI scans before and after therapy, with healthy controls (HC = 29) for comparison. Clinical and psychological questionnaires were administered, and brain activity was analysed in key regions. Results: The only diagnostic difference in the direct comparison between patients with PPPD and with ANX were the vertigo intensity values before and after therapy. PPPD with comorbid anxiety disorder had significantly more fear of physical symptoms than patients without comorbid anxiety disorder. PPPD showed no change regarding vertigo intensity (VSS), anxiety, or depression scores, but reported decreased impact of vertigo on social functioning (VHQ), and improved personal control after therapy (IPQ). By contrast, anxiety, dizziness, depression, alexithymia, and IPQ scores were significantly reduced after therapy in the ANX group. Neuroimaging revealed decreased activity in the hippocampus and superior temporal gyri (STG) in the PPPD group post-therapy as compared to the pre-therapy measurement, while the ANX group showed reduced activity in the insula, thalamus, hippocampus, and inferior frontal gyrus. Compared to the ANX and HC groups, patients with PPPD showed increased activity in the supramarginal gyrus and STG, both of which could serve as biomarkers for PPPD patients but need to be further validated. Conclusions: Anxiety and vertigo may reinforce each other in PPPD, as symptoms persisted post-therapy, whereas ANX patients improved significantly. Nevertheless, there is some evidence for a successful management of symptoms in the PPPD group. Findings are limited by small sample size and require further research.
C1 [Maywald, Maximilian; Pogarell, Oliver; Chrobok, Agnieszka; Levai, Susanne; Keeser, Daniel; Tschentscher, Nadja; Rauchmann, Boris-Stephan; Karch, Susanne] LMU Univ Hosp Munich, Dept Psychiat & Psychotherapy, D-80336 Munich, Germany.
   [Rauchmann, Boris-Stephan; Stoecklein, Sophia; Ertl-Wagner, Birgit; Papazov, Boris; Paolini, Marco] LMU Univ Hosp Munich, Univ Hosp, Dept Radiol, D-80336 Munich, Germany.
C3 University of Munich; University of Munich
RP Maywald, M (corresponding author), LMU Univ Hosp Munich, Dept Psychiat & Psychotherapy, D-80336 Munich, Germany.
EM maximilian.maywald@med.uni-muenchen.de
FU Ludwig Maximilians University, Munich
CR Alsleben H, 2004, PSYCHOEDUKATION ANGST- UND PANIKSTORUNGEN. MANUAL ZUR LEITUNG VON PATIENTEN- UND ANGEHORIGENGRUPPEN, V0, P0
   Aron AR, 2014, TRENDS COGN SCI, V18, P177, DOI 10.1016/j.tics.2013.12.003
   Avery JA, 2014, BIOL PSYCHIAT, V76, P258, DOI 10.1016/j.biopsych.2013.11.027
   Barlow D H, 1988, ANXIETY AND ITS DISORDERS: THE NATURE AND TREATMENT OF ANXIETY PANIC, V0, P0
   Barlow DH, 2014, CLIN PSYCHOL SCI, V2, P344, DOI 10.1177/2167702613505532
   BARSKY AJ, 1988, PSYCHOSOM MED, V50, P510, DOI 10.1097/00006842-198809000-00007
   Beck AT, 1996, BECK DEPRESSION INVENTORY, VSecond, P0, DOI 10.1037/T00742-000
   Becker-Bense S, 2020, PLOS ONE, V15, P0, DOI 10.1371/journal.pone.0233262
   Ben-Shabat E, 2015, FRONT NEUROL, V6, P0, DOI 10.3389/fneur.2015.00248
   Best C, 2015, BEHAV NEUROL, V2015, P0, DOI 10.1155/2015/456850
   Biggs EE, 2020, NEUROSCI BIOBEHAV R, V119, P52, DOI 10.1016/j.neubiorev.2020.09.016
   Boehme S, 2014, SOC COGN AFFECT NEUR, V9, P1413, DOI 10.1093/scan/nst129
   Bohus M, 2013, INTERAKTIVES SKILLSTRAINING FUR BORDERLINE-PATIENTEN, V0, P0
   Brandt T, 2015, ANN NY ACAD SCI, V1343, P37, DOI 10.1111/nyas.12692
   Brandt T, 2012, J NEUROL, V259, P182, DOI 10.1007/s00415-011-6124-8
   Buchheim A, 2012, PLOS ONE, V7, P0, DOI 10.1371/journal.pone.0033745
   Chavanne AV, 2021, AM J PSYCHIAT, V178, P156, DOI 10.1176/appi.ajp.2020.19111153
   Chiarella G, 2016, J VESTIBUL RES-EQUIL, V26, P403, DOI 10.3233/VES-160590
   Chrobok AI, 2017, PH.D. THESIS, V0, P0, DOI DOI 10.5282/edoc.20399
   de Carvalho MR, 2015, J AFFECT DISORDERS, V184, P176, DOI 10.1016/j.jad.2015.05.055
   De Vestel C, 2022, FRONT NEUROL, V13, P0, DOI 10.3389/fneur.2022.880714
   DIETERICH M, 1993, NEUROLOGY, V43, P1732, DOI 10.1212/WNL.43.9.1732
   Eckhardt-Henn A, 2009, NERVENARZT, V80, P909, DOI 10.1007/s00115-009-2736-y
   Edelman S, 2012, AM J OTOLARYNG, V33, P395, DOI 10.1016/j.amjoto.2011.10.009
   Ehlers A, 1989, FRESH PERSPECTIVES ON ANXIETY DISORDERS, V0, PP1, DOI 10.13140/2.1.3194.1928
   Ehlers A, 2001, AKV: FRAGEBOGEN ZU KORPERBEZOGENEN ANGSTEN, V0, P0
   Feldman R, 2019, HUM MOVEMENT SCI, V67, P0, DOI 10.1016/j.humov.2019.102513
   Forsyth JP, 2016, THE MINDFULNESS AND ACCEPTANCE WORKBOOK FOR ANXIETY: A GUIDE TO BREAKING FREE FROM ANXIETY, V0, P0
   Franz M, 2009, Z. PSYCHOSOM. MED. PSYCHOTHER, V55, P328, DOI 10.13109/zptm.2009.55.4.328
   Franz M, 2008, SOC PSYCH PSYCH EPID, V43, P54, DOI 10.1007/s00127-007-0265-1
   Gothard KM, 2020, NAT REV NEUROSCI, V21, P565, DOI 10.1038/s41583-020-0350-y
   Goto Fumiyuki, 2013, NIHON JIBIINKOKA GAKKAI KAIHO, V116, P1208
   Grawe K, 2004, NEUROPSYCHOTHERAPIE, V0, P0
   Habs M, 2020, J NEUROL, V267, P212, DOI 10.1007/s00415-020-10150-9
   Holmberg J, 2006, J NEUROL, V253, P500, DOI 10.1007/s00415-005-0050-6
   Indovina I, 2021, J CLIN MED, V10, P0, DOI 10.3390/jcm10184274
   Indovina I, 2015, FRONT BEHAV NEUROSCI, V9, P0, DOI 10.3389/fnbeh.2015.00334
   Ioannidis JPA, 2005, PLOS MED, V2, P696, DOI 10.1371/journal.pmed.0020124
   Jacob RG, 2009, J NEUROL NEUROSUR PS, V80, P74, DOI 10.1136/jnnp.2007.136432
   Jacob RG, 1997, PSYCHOSOM MED, V59, P323, DOI 10.1097/00006842-199705000-00016
   Jacob RG, 1996, AM J PSYCHIAT, V153, P503
   Jacob RG, 2001, J ANXIETY DISORD, V15, P131, DOI 10.1016/S0887-6185(00)00047-5
   Kahane P, 2003, ANN NEUROL, V54, P615, DOI 10.1002/ana.10726
   Karch S, 2024, FRONT PSYCHOL, V15, P0, DOI 10.3389/fpsyg.2024.1256046
   Karsten J, 2012, J PSYCHIATR RES, V46, P644, DOI 10.1016/j.jpsychires.2012.01.024
   Kircher T, 2013, BIOL PSYCHIAT, V73, P93, DOI 10.1016/j.biopsych.2012.07.026
   Kirsch V, 2018, NEUROIMAGE, V178, P224, DOI 10.1016/j.neuroimage.2018.05.018
   Kjaer TW, 2002, NEUROIMAGE, V17, P1080, DOI 10.1006/nimg.2002.1230
   Knierim JJ, 2015, CURR BIOL, V25, PR1116, DOI 10.1016/j.cub.2015.10.049
   Knowles KA, 2020, CLIN PSYCHOL REV, V82, P0, DOI 10.1016/j.cpr.2020.101928
   Kotov R, 2010, PSYCHOL BULL, V136, P768, DOI 10.1037/a0020327
   Krafczyk S, 2006, CLIN NEUROPHYSIOL, V117, P1692, DOI 10.1016/j.clinph.2006.04.022
   Lahmann C, 2010, NERVENARZT, V81, P1383, DOI 10.1007/s00115-010-3056-y
   Laux L, 1981, STATE TRAIT ANXIETY, V0, P0
   Leech R, 2014, BRAIN, V137, P12, DOI 10.1093/brain/awt162
   Leech R, 2011, J NEUROSCI, V31, P3217, DOI 10.1523/JNEUROSCI.5626-10.2011
   Li KZ, 2020, NEUROIMAGE-CLIN, V26, P0, DOI 10.1016/j.nicl.2020.102216
   Li KZ, 2020, BRAIN IMAGING BEHAV, V14, P2176, DOI 10.1007/s11682-019-00168-7
   Limburg K, 2021, J CLIN MED, V10, P0, DOI 10.3390/jcm10102215
   Lopez C, 2012, NEUROSCIENCE, V212, P159, DOI 10.1016/j.neuroscience.2012.03.028
   Lopez C, 2011, BRAIN RES REV, V67, P119, DOI 10.1016/j.brainresrev.2010.12.002
   Mahoney AEJ, 2013, AM J OTOLARYNG, V34, P115, DOI 10.1016/j.amjoto.2012.09.013
   Maywald M, 2023, NEUROIMAGE-CLIN, V37, P0, DOI 10.1016/j.nicl.2023.103330
   Maywald M, 2022, BRAIN SCI, V12, P0, DOI 10.3390/brainsci12121714
   McGeoch PD, 2007, MED HYPOTHESES, V69, P1165, DOI 10.1016/j.mehy.2007.05.017
   McTeague LM, 2020, AM J PSYCHIAT, V177, P411, DOI 10.1176/appi.ajp.2019.18111271
   Morath J, 2014, PSYCHOTHER PSYCHOSOM, V83, P289, DOI 10.1159/000362739
   Morin A, 2007, BRAIN RES BULL, V74, P387, DOI 10.1016/j.brainresbull.2007.06.013
   Moss-Morris R, 2002, PSYCHOL HEALTH, V17, P1, DOI 10.1080/08870440290001494
   Narumoto J, 2001, COGNITIVE BRAIN RES, V12, P225, DOI 10.1016/S0926-6410(01)00053-2
   Ochsner KN, 2004, NEUROIMAGE, V23, P483, DOI 10.1016/j.neuroimage.2004.06.030
   Olson IR, 2007, BRAIN, V130, P1718, DOI 10.1093/brain/awm052
   Pelphrey KA, 2005, CEREB CORTEX, V15, P1866, DOI 10.1093/cercor/bhi064
   Pompoli A, 2016, COCHRANE DB SYST REV, V0, P0, DOI DOI 10.1002/14651858.CD011004.pub2
   Popp P, 2018, ANN CLIN TRANSL NEUR, V5, P717, DOI 10.1002/acn3.570
   Radziej K, 2017, PSYCHOTHER PSYCH MED, V67, P245, DOI 10.1055/s-0043-104768
   Reinecke A, 2014, BEHAV RES THER, V62, P120, DOI 10.1016/j.brat.2014.07.017
   Riccelli R, 2017, FRONT NEUROL, V8, P0, DOI 10.3389/fneur.2017.00529
   Sakai Y, 2006, NEUROIMAGE, V33, P218, DOI 10.1016/j.neuroimage.2006.06.017
   Santos VA, 2019, PROG NEURO-PSYCHOPH, V91, P60, DOI 10.1016/j.pnpbp.2018.04.001
   Schaaf H, 2007, PSYCHOTHERAPIE BEI SCHWINDELERKRANKUNGEN, V0, P0
   Schauer M, 2017, PSYCHOTHERAPEUT, V62, P306, DOI 10.1007/s00278-017-0212-x
   Schiller D, 2009, NAT NEUROSCI, V12, P508, DOI 10.1038/nn.2278
   Schlindwein P, 2003, KLIN. NEUROPHYSIOL, V34, P130, DOI 10.1055/s-2003-816533
   SCHNEIER FR, 1991, J ANXIETY DISORD, V5, P65, DOI 10.1016/0887-6185(91)90017-N
   Schnell K, 2007, J PSYCHIATR RES, V41, P837, DOI 10.1016/j.jpsychires.2006.08.011
   Schrammen E, 2022, NEUROSCI BIOBEHAV R, V142, P0, DOI 10.1016/j.neubiorev.2022.104895
   Schunck T, 2006, NEUROIMAGE, V31, P1197, DOI 10.1016/j.neuroimage.2006.01.035
   SIFNEOS PE, 1973, PSYCHOTHER PSYCHOSOM, V22, P255, DOI 10.1159/000286529
   Sliwinska MW, 2012, FRONT PSYCHOL, V3, P0, DOI 10.3389/fpsyg.2012.00161
   Staab JP, 2007, ARCH OTOLARYNGOL, V133, P170, DOI 10.1001/archotol.133.2.170
   Staab JP, 2014, J PSYCHOSOM RES, V76, P80, DOI 10.1016/j.jpsychores.2013.11.008
   Staab Jeffrey P, 2012, CONTINUUM (MINNEAP MINN), V18, P1118, DOI 10.1212/01.CON.0000421622.56525.58
   Stavemann H, 2005, VERHALTENSTHERAPIEMANUAL, V0, P270
   Stephan T, 2005, NEUROIMAGE, V26, P721, DOI 10.1016/j.neuroimage.2005.02.049
   Strauss B, 2016, PSYCHOTHERAPEUT, V61, P364, DOI 10.1007/s00278-016-0120-5
   Suica Z, 2024, FRONT NEUROL, V15, P0, DOI 10.3389/fneur.2024.1426566
   TELCH MJ, 1989, BEHAV RES THER, V27, P373, DOI 10.1016/0005-7967(89)90007-7
   Trinidade A, 2021, FRONT NEUROL, V11, P0, DOI 10.3389/fneur.2020.601883
   Tschan R, 2008, J NEUROL, V255, P1168, DOI 10.1007/s00415-008-0863-1
   Tschan R, 2012, PSYCHOTHER PSYCH MED, V62, P111, DOI 10.1055/s-0032-1304575
   Tschan R, 2010, PSYCHOTHER PSYCH MED, V60, P385, DOI 10.1055/s-0029-1243612
   Uddin LQ, 2017, J CLIN NEUROPHYSIOL, V34, P300, DOI 10.1097/WNP.0000000000000377
   Van Ombergen A, 2017, NEUROIMAGE-CLIN, V14, P538, DOI 10.1016/j.nicl.2017.02.020
   Vogt BA, 2019, HAND CLINIC, V166, P39, DOI 10.1016/B978-0-444-64196-0.00003-0
   Wells A, 1995, BEHAV COGN PSYCHOTH, V23, P301, DOI 10.1017/S1352465800015897
   Wuehr M, 2017, NEUROLOGY, V88, P284, DOI 10.1212/WNL.0000000000003516
   Yang YB, 2014, BEHAV RES THER, V62, P88, DOI 10.1016/j.brat.2014.07.011
   Yardley L, 2001, J NERV MENT DIS, V189, P321, DOI 10.1097/00005053-200105000-00009
   Yu YC, 2018, BIOMED RES INT, V2018, P0, DOI 10.1155/2018/8518631
   Zaback M, 2015, HUM MOVEMENT SCI, V40, P393, DOI 10.1016/j.humov.2015.01.015
   Zhao XH, 2014, KOREAN J RADIOL, V15, P523
   Zhao ZY, 2019, PSYCHOTHER PSYCHOSOM, V88, P5, DOI 10.1159/000496057
NR 113
TC 0
Z9 0
U1 3
U2 3
PU MDPI
PI BASEL
PA MDPI AG, Grosspeteranlage 5, CH-4052 BASEL, SWITZERLAND
SN 
EI 2075-4418
J9 DIAGNOSTICS
JI Diagnostics
PD JUL 8
PY 2025
VL 15
IS 14
BP 
EP 
DI 10.3390/diagnostics15141729
PG 25
WC Medicine, General & Internal
SC General & Internal Medicine
GA 5HL2S
UT WOS:001535772800001
PM 40722479
DA 2025-12-18
ER

PT J
AU Liu, D
   Sun, Y
   Lin, CX
   Shen, SS
   Chen, ZW
   Liu, YJ
   Liu, HY
   Wei, XE
   Xiao, LJ
   Rong, LQ
AF Liu, Dan
   Sun, Yang
   Lin, Cunxin
   Shen, Shuaishuai
   Chen, Zhengwei
   Liu, Yueji
   Liu, Haiyan
   Wei, Xiu-e
   Xiao, Lijie
   Rong, Liangqun
TI Difference Analysis of Brain Functional Activity Between Patients with Residual Dizziness Caused by Benign Paroxysmal Positional Vertigo and Persistent Postural-Perceptual Dizziness: A Resting-State Functional Magnetic Resonance Imaging Study
SO BRAIN CONNECTIVITY
LA English
DT Article
DE benign paroxysmal positional vertigo; persistent postural-perceptual dizziness; residual dizziness; resting-state functional magnetic resonance imaging
ID parietal cortex; connectivity; cerebellum; pathways; gyrus
AB Purpose: To explore brain function differences between patients with residual dizziness (RD) caused by benign paroxysmal positional vertigo (BPPV) and persistent postural-perceptual dizziness (PPPD) with resting-state functional magnetic resonance imaging. Method: Using the Data Processing and Analysis for Brain Imaging software to analyze differences in the amplitude of low-frequency fluctuations (ALFF) and functional connectivity (FC) among RD, PPPD, and healthy controls groups. Then constructed a brain network and compared FC within the network. Further evaluated the correlation between abnormal brain regions and clinical characteristics. Result: (1) Analysis of clinical characteristics: dizziness handicap inventory (DHI) scores differed between RD and PPPD groups. (2) Comparison of ALFF: RD group exhibited increased ALFF values in the right postcentral gyrus, right superior occipital gyrus, and right angular gyrus compared with the PPPD group. (3) Comparison of FC: the PPPD group exhibited weakened FC between the right cerebellum 8 region and right cerebellum crus1 region compared with the RD group. (4) Brain network analysis: Compared with the RD group, the PPPD group exhibited significantly reduced FC between the left supramarginal gyrus and the right angular gyrus. (5) Correlation analysis: The DHI scale scores of PPPD group were positively correlated with ALFF values of the right angular gyrus and negatively correlated with FC values between the right cerebellum 8 region and right cerebellum crus1 region. Conclusions: Significant differences in brain functional activity were observed between RD and PPPD patients, which reveals that there are differences between RD and PPPD patients regarding neural mechanisms in the process of pathogenesis.
C1 [Liu, Dan; Sun, Yang; Lin, Cunxin; Shen, Shuaishuai; Chen, Zhengwei; Liu, Yueji; Liu, Haiyan; Wei, Xiu-e; Xiao, Lijie; Rong, Liangqun] Xuzhou Med Univ, Affiliated Hosp 2, Dept Neurol, Xuzhou, Peoples R China.
   [Liu, Dan; Sun, Yang; Lin, Cunxin; Shen, Shuaishuai] Xuzhou Med Univ, Grad Sch, Xuzhou, Peoples R China.
C3 Xuzhou Medical University; Xuzhou Medical University
RP Xiao, LJ; Rong, LQ (corresponding author), Xuzhou Med Univ, Affiliated Hosp 2, Dept Neurol, Xuzhou, Peoples R China.
EM lijiexiao@163.com; rongliangqun@163.com
CR Adamec I, 2020, J CLIN NEUROSCI, V72, P26, DOI 10.1016/j.jocn.2020.01.043
   Assmus A, 2003, NEUROIMAGE, V20, PS82, DOI 10.1016/j.neuroimage.2003.09.025
   Blanke O, 2000, J NEUROL NEUROSUR PS, V69, P553, DOI 10.1136/jnnp.69.4.553
   Bosch TJ, 2023, EXP BRAIN RES, V241, P1959, DOI 10.1007/s00221-023-06646-1
   Buckner RL, 2013, NEURON, V80, P807, DOI 10.1016/j.neuron.2013.10.044
   Cao ZT, 2022, J NEUROL, V269, P1225, DOI 10.1007/s00415-021-10558-x
   Carvalho TS, 2017, J ORAL REHABIL, V44, P291, DOI 10.1111/joor.12474
   Castro P, 2022, GAIT POSTURE, V94, P1, DOI 10.1016/j.gaitpost.2022.02.015
   Baggio HC, 2015, MOVEMENT DISORD, V30, P671, DOI 10.1002/mds.26137
   Chambers CD, 2004, NAT NEUROSCI, V7, P217, DOI 10.1038/nn1203
   Chen ZW, 2022, NEURORADIOLOGY, V64, P119, DOI 10.1007/s00234-021-02777-w
   Cole SR, 2022, CLEV CLIN J MED, V89, P653, DOI 10.3949/ccjm.89a.21057
   Delgado-García JM, 2001, REV NEUROLOGIA, V33, P635, DOI 10.33588/rn.3307.2001305
   Dieterich M, 2015, ANN NY ACAD SCI, V1343, P10, DOI 10.1111/nyas.12585
   Eggers Scott D Z, 2024, HANDB CLIN NEUROL, V199, P389, DOI 10.1016/B978-0-12-823357-3.00028-8
   Eldoen Guttorm, 2019, TIDSSKR NOR LAEGEFOREN, V139, P0, DOI 10.4045/tidsskr.18.0962
   Fu W, 2020, AURIS NASUS LARYNX, V47, P48, DOI 10.1016/j.anl.2019.05.002
   Fujimoto C, 2023, LARYNGOSCOPE INVEST, V0, P0, DOI DOI 10.1002/lio2.1073
   Glickstein M, 2008, CEREBELLUM, V7, P589, DOI 10.1007/s12311-008-0074-4
   Godemann F, 2005, J PSYCHIATR RES, V39, P529, DOI 10.1016/j.jpsychires.2004.12.006
   Guidali G, 2019, CORTEX, V119, P89, DOI 10.1016/j.cortex.2019.04.009
   Hesse MD, 2006, NEUROSCIENCE, V140, P1209, DOI 10.1016/j.neuroscience.2006.03.030
   JACOBSON GP, 1990, ARCH OTOLARYNGOL, V116, P424
   Jiang L, 2023, FRONT NEUROSCI-SWITZ, V17, P0, DOI 10.3389/fnins.2023.1113889
   Ke YJ, 2022, EUR ARCH OTO-RHINO-L, V279, P3237, DOI 10.1007/s00405-022-07288-9
   Kim HJ, 2021, J NEUROL, V268, P1995, DOI 10.32542/implantology.202001
   Knight B, 2024, PERSISTENT POSTURAL, V0, P0
   Lee JO, 2018, HUM BRAIN MAPP, V39, P3340, DOI 10.1002/hbm.24080
   Lee MH, 2013, AM J NEURORADIOL, V34, P1866, DOI 10.3174/ajnr.A3263
   Li KZ, 2020, NEUROIMAGE-CLIN, V26, P0, DOI 10.1016/j.nicl.2020.102216
   Li KZ, 2020, BRAIN IMAGING BEHAV, V14, P2176, DOI 10.1007/s11682-019-00168-7
   Li Xi, 2022, LIN CHUANG ER BI YAN HOU TOU JING WAI KE ZA ZHI, V36, P228, DOI 10.13201/j.issn.2096-7993.2022.03.015
   Lin CX, 2023, FRONT NEUROSCI-SWITZ, V17, P0, DOI 10.3389/fnins.2023.1221579
   Liu L, 2020, FRONT HUM NEUROSCI, V14, P0, DOI 10.3389/fnhum.2020.00227
   Lou Y, 2020, AM J OTOLARYNG, V41, P0, DOI 10.1016/j.amjoto.2020.102412
   Maslovara S, 2022, PSYCHIAT DANUB, V34, P71, DOI 10.24869/psyd.2022.71
   Maywald M, 2023, NEUROIMAGE-CLIN, V37, P0, DOI 10.1016/j.nicl.2023.103330
   Meijer Frederick J A, 2014, FRONT BIOSCI (ELITE ED), V6, P360
   Bittar RSM, 2015, BRAZ J OTORHINOLAR, V81, P276, DOI 10.1016/j.bjorl.2014.08.012
   Özgirgin ON, 2024, FRONT NEUROL, V15, P0, DOI 10.3389/fneur.2024.1382196
   Petit L, 2023, BRAIN STRUCT FUNCT, V228, P103, DOI 10.1007/s00429-022-02551-5
   Qin C, 2025, BRAIN BEHAV, V15, P0, DOI 10.1002/brb3.70229
   Qiu T, 2024, CHINESE MED J-PEKING, V137, P2395, DOI 10.1097/CM9.0000000000003248
   Seghier ML, 2013, NEUROSCIENTIST, V19, P43, DOI 10.1177/1073858412440596
   Silva AB, 2022, J NEUROSCI, V42, P8416, DOI 10.1523/JNEUROSCI.1614-22.2022
   Staab JP, 2020, SEMIN NEUROL, V40, P130, DOI 10.1055/s-0039-3402736
   Staab JP, 2017, J VESTIBUL RES-EQUIL, V27, P191, DOI 10.3233/VES-170622
   Staibano P, 2019, J OTOLARYNGOL-HEAD N, V48, P0, DOI 10.1186/s40463-019-0336-9
   Van Ombergen A, 2017, NEUROIMAGE-CLIN, V14, P538, DOI 10.1016/j.nicl.2017.02.020
   Vanspauwen R, 2018, J INT ADV OTOL, V14, P1, DOI 10.5152/iao.2018.0201815
   Vermehren M, 2020, NEUROSCI LETT, V736, P0, DOI 10.1016/j.neulet.2020.135298
   Lins EMDV, 2021, INT ARCH OTORHINOLAR, V25, P0
   Yagi C, 2024, AURIS NASUS LARYNX, V51, P588, DOI 10.1016/j.anl.2023.12.008
   Zhu Q, 2021, CEREBELLUM, V20, P804, DOI 10.1007/s12311-021-01237-8
   Zou QH, 2008, J NEUROSCI METH, V172, P137, DOI 10.1016/j.jneumeth.2008.04.012
NR 55
TC 0
Z9 0
U1 1
U2 1
PU MARY ANN LIEBERT, INC
PI NEW ROCHELLE
PA 140 HUGUENOT STREET, 3RD FL, NEW ROCHELLE, NY 10801 USA
SN 2158-0014
EI 2158-0022
J9 BRAIN CONNECT
JI Brain Connect.
PD SEP 1
PY 2025
VL 15
IS 7
BP 251
EP 262
DI 10.1177/21580014251374579
EA SEP 2025
PG 12
WC Neurosciences
SC Neurosciences & Neurology
GA 7DR5D
UT WOS:001561563400001
PM 40891033
DA 2025-12-18
ER

PT J
AU Pomper, JK
   Rabe, S
   Ilg, U
   Wolpert, S
AF Pomper, Jorn K.
   Rabe, Saskia
   Ilg, Uwe
   Wolpert, Stephan
TI Comparing caloric and self-experienced dizziness symptoms: diagnostic value and implications in functional dizziness
SO JOURNAL OF NEUROLOGY
LA English
DT Article
DE Caloric stimulation; Dizziness questionnaire; Vertigo; Motion perception; Vestibular disorders; Persistent postural-perceptual dizziness
ID depersonalisation/derealisation symptoms; consensus-document; classification; criteria; committee
AB BackgroundThe diagnostic value of dizziness symptom quality is limited by variability in patient self-reports. Comparing it to the experience during standardized caloric stimulation could help control for individual differences in dizziness experience and reporting. As a nonphysiological stimulus, caloric testing may serve as a proxy for acute peripheral vestibular disorder. We hypothesized that dizziness of peripheral origin would be perceived as more similar to caloric stimulation than nonperipheral dizziness.MethodsPatients with peripheral (n = 49) and nonperipheral dizziness (n = 34) were compared. Using newly developed questionnaires, participants rated the intensity of 30 symptoms during both dizziness and caloric stimulation, compared symptom intensity between the two, and rated overall similarity.ResultsPeripheral patients did not perceive caloric stimulation as more similar to their symptoms than nonperipheral patients. This also held for the functional dizziness subgroup (n = 14). However, exploratory analyses suggest symptom-specific group differences based on the directional intensity difference. For example, peripheral patients reported stronger spinning during their dizziness, whereas nonperipheral patients reported stronger spinning during caloric stimulation. These group differences outperformed those based on the dizziness ratings alone, which likely reflects pronounced caloric symptoms in the nonperipheral group, especially in functional dizziness, rather than stable individual differences. Peripheral patients also reported stronger caloric symptoms than controls without dizziness (n = 20). Symptom-specific group differences were not accounted for by slow-phase velocity of caloric nystagmus.ConclusionsThis study highlights the potential diagnostic value of comparing symptoms with caloric stimulation and provides further support for motion perception overestimation in functional dizziness.
C1 [Pomper, Jorn K.; Rabe, Saskia; Wolpert, Stephan] Univ Tubingen, Tubingen Ctr Dizziness & Balance Disorders, Tubingen, Germany.
   [Pomper, Jorn K.] Univ Tubingen, Hertie Inst Clin Brain Res, Dept Neurol & Stroke, Tubingen, Germany.
   [Ilg, Uwe] Univ Tubingen, Hertie Inst Clin Brain Res, Tubingen, Germany.
   [Wolpert, Stephan] Univ Tubingen, Dept Otolaryngol Head & Neck Surg, Tubingen, Germany.
C3 Eberhard Karls University of Tubingen; Eberhard Karls University of Tubingen; Eberhard Karls University Hospital; Eberhard Karls University of Tubingen; Eberhard Karls University Hospital; Eberhard Karls University of Tubingen
RP Pomper, JK (corresponding author), Univ Tubingen, Tubingen Ctr Dizziness & Balance Disorders, Tubingen, Germany.; Pomper, JK (corresponding author), Univ Tubingen, Hertie Inst Clin Brain Res, Dept Neurol & Stroke, Tubingen, Germany.
EM joern.pomper@uni-tuebingen.de
FU Projekt DEAL
CR Arshad Q, 2022, FRONT INTEGR NEUROSC, V15, P0, DOI 10.3389/fnint.2021.806940
   Bisdorff A, 2009, J VESTIBUL RES-EQUIL, V19, P1, DOI 10.3233/VES-2009-0343
   Franke GH, 2011, SCL-90-R: SYMPTOM-CHECKLISTE VON L. R. DEROGATIS-DEUTSCHE VERSION, V0, P0
   Hannigan IP, 2024, J NEUROL, V271, P887, DOI 10.1007/s00415-023-12027-z
   Jáuregui-Renaud K, 2008, J NEUROL NEUROSUR PS, V79, P276, DOI 10.1136/jnnp.2007.122119
   Jáuregui-Renaud K, 2024, J CLIN MED, V13, P0, DOI 10.3390/jcm13226665
   Kobel MJ, 2024, OTOL NEUROTOL, V45, P75, DOI 10.1097/MAO.0000000000004053
   Lopez-Escamez JA, 2015, J VESTIBUL RES-EQUIL, V25, P1, DOI 10.3233/VES-150549
   Moran M, 2013, AUST N Z J AUDIOL, V33, P1, DOI 10.3316/INFORMIT.500819557492775
   Murillo ESP, 2023, J NEUROL NEUROSUR PS, V94, P165, DOI 10.1136/jnnp-2022-329321
   Newman-Toker DE, 2007, MAYO CLIN PROC, V82, P1329, DOI 10.4065/82.11.1329
   Pomper JK, 2013, FRONT NEUROL, V4, P0, DOI 10.3389/fneur.2013.00181
   Qin C, 2025, BRAIN BEHAV, V15, P0, DOI 10.1002/brb3.70229
   Ruscio J, 2012, MULTIVAR BEHAV RES, V47, P201, DOI 10.1080/00273171.2012.658329
   Sang FYP, 2006, J NEUROL NEUROSUR PS, V77, P760, DOI 10.1136/jnnp.2005.075473
   Sierra M, 2000, PSYCHIAT RES, V93, P153, DOI 10.1016/S0165-1781(00)00100-1
   Spielberger CD, 1983, MANUAL FOR THE STATE-TRAIT ANXIETY INVENTORY, V0, P0
   Staab JP, 2023, NEUROL CLIN, V41, P647, DOI 10.1016/j.ncl.2023.04.003
   Staab JP, 2017, J VESTIBUL RES-EQUIL, V27, P191, DOI 10.3233/VES-170622
   Storm R, 2024, J NEUROL, V271, P3227, DOI 10.1007/s00415-024-12255-x
   Strupp M, 2022, J VESTIBUL RES-EQUIL, V32, P389, DOI 10.3233/VES-220201
   Vitkovic J, 2008, AUDIOL NEURO-OTOL, V13, P113, DOI 10.1159/000111783
   Woll J, 2019, J NEUROL, V266, P1236, DOI 10.1007/s00415-019-09255-7
   YARDLEY L, 1992, J PSYCHOSOM RES, V36, P731, DOI 10.1016/0022-3999(92)90131-K
NR 24
TC 0
Z9 0
U1 0
U2 0
PU SPRINGER HEIDELBERG
PI HEIDELBERG
PA TIERGARTENSTRASSE 17, D-69121 HEIDELBERG, GERMANY
SN 0340-5354
EI 1432-1459
J9 J NEUROL
JI J. Neurol.
PD AUG 30
PY 2025
VL 272
IS 9
BP 
EP 
DI 10.1007/s00415-025-13334-3
PG 13
WC Clinical Neurology
SC Neurosciences & Neurology
GA 6YZ3A
UT WOS:001565374400001
PM 40884555
DA 2025-12-18
ER

PT J
AU Kostelnik, EO
   Howard, LM
   Paulson, JF
AF Kostelnik, Emily O.
   Howard, Lindsay M.
   Paulson, James F.
TI Mental Health Education and Utilization Among Patients with Vestibular Disorders
SO JOURNAL OF CLINICAL PSYCHOLOGY IN MEDICAL SETTINGS
LA English
DT Article
DE Vestibular disorders; Vestibular dysfunction; Integrated behavioral health; Mental health screening
ID generalized anxiety disorder; chronic subjective dizziness; cognitive-behavior therapy; depressive symptoms; psychometric property; united-states; older-adults; chronic pain; short-form; prevalence
AB To explore the receipt of mental health education, assessment, and referrals, and mental health service use among individuals with vestibular disorders. Patients with vestibular disorders living in the US, Australia, Canada, and the UK were surveyed through social media forums. Questionnaires assessed demographics, anxiety (Generalized Anxiety Disorder-7), depression (Center for Epidemiological Studies Depression-10), dizziness (Dizziness Handicap Inventory), and type of professional providing mental health education, assessment, referral, and treatment. The 226 participants were largely White (90%), educated (67% holding an associate's degree or higher) women (88%) with an average age of 45 who self-identified as having chronic vestibular symptoms (78%), as opposed to episodic ones (22%). Fifty-two percent reported never receiving verbal education, written education (69%), mental health assessment (54%), or referral (72%). Participants were more likely to receive mental health treatment in the past if they had received verbal resources and/or referrals from clinicians. The majority of patients with vestibular disorders report that medical professionals have not provided education, mental health assessment, or a mental health referral.
C1 [Kostelnik, Emily O.] Rooted Behav Educ LLC, Marlton, NJ USA.
   [Howard, Lindsay M.] Augustana Univ, Dept Psychol, Madsen Ctr 131,2001 S Summit Ave, Sioux Falls, SD 57197 USA.
   [Paulson, James F.] Old Dominion Univ, Dept Psychol, Norfolk, VA USA.
C3 Old Dominion University
RP Howard, LM (corresponding author), Augustana Univ, Dept Psychol, Madsen Ctr 131,2001 S Summit Ave, Sioux Falls, SD 57197 USA.
EM Lindsay.Howard@augie.edu
FU Vestibular Disorders Association
CR Agrawal Y, 2013, J VESTIBUL RES-EQUIL, V23, P113, DOI 10.3233/VES-130498
   Agrawal Y, 2009, ARCH INTERN MED, V169, P938, DOI 10.1001/archinternmed.2009.66
   Andersson M, 2017, THE PROCEEDINGS OF THE JSME INTERNATIONAL CONFERENCE ON MOTION AND POWER TRANSMISSIONS, V2017, P01, DOI 10.1299/jsmeimpt.2017.01-11
   ANDRESEN EM, 1994, AM J PREV MED, V10, P77, DOI 10.1016/S0749-3797(18)30622-6
   Best C, 2009, NEUROSCIENCE, V164, P1579, DOI 10.1016/j.neuroscience.2009.09.034
   Best C, 2009, J NEUROL, V256, P58, DOI 10.1007/s00415-009-0038-8
   Bigelow RT, 2016, J NEUROL NEUROSUR PS, V87, P367, DOI 10.1136/jnnp-2015-310319
   Björgvinsson T, 2013, ASSESSMENT, V20, P429, DOI 10.1177/1073191113481998
   Brandt T, 2020, CURR OPIN NEUROL, V33, P136, DOI 10.1097/WCO.0000000000000771
   Chapman EN, 2013, J GEN INTERN MED, V28, P1504, DOI 10.1007/s11606-013-2441-1
   Chatmon BN, 2020, AM J MENS HEALTH, V14, P0, DOI 10.1177/1557988320949322
   Clement S, 2015, PSYCHOL MED, V45, P11, DOI 10.1017/S0033291714000129
   Conner KO, 2010, AM J GERIAT PSYCHIAT, V18, P531, DOI 10.1097/JGP.0b013e3181cc0366
   Czeisler MÉ, 2020, MMWR-MORBID MORTAL W, V69, P1250, DOI 10.15585/mmwr.mm6936a4
   Dahlhamer J, 2018, MMWR-MORBID MORTAL W, V67, P1001, DOI 10.15585/mmwr.mm6736a2
   Eckhardt-Henn A, 2003, J ANXIETY DISORD, V17, P369, DOI 10.1016/S0887-6185(02)00226-8
   Eckhardt-Henn A, 2008, J NEUROL, V255, P420, DOI 10.1007/s00415-008-0697-x
   Edelman S, 2012, AM J OTOLARYNG, V33, P395, DOI 10.1016/j.amjoto.2011.10.009
   Enloe LJ, 1997, PHYS THER, V77, P890, DOI 10.1093/ptj/77.9.890
   Fielder H, 1996, CLIN OTOLARYNGOL, V21, P124, DOI 10.1111/j.1365-2273.1996.tb01314.x
   Forrest CB, 2001, J FAM PRACTICE, V50, P427
   Garcia Fernando Vaz, 2003, INT TINNITUS J, V9, P42
   Gonzalez JM, 2011, SOC PSYCH PSYCH EPID, V46, P45, DOI 10.1007/s00127-009-0168-4
   Grunfeld EA, 2003, INT J AUDIOL, V42, P161, DOI 10.3109/14992020309090425
   Herdman D, 2022, J NEUROL, V269, P4753, DOI 10.1007/s00415-022-11107-w
   Herdman D, 2020, CLIN MED, V20, P61, DOI 10.7861/clinmed.2019-0156
   Herdman David, 2022, OTOL NEUROTOL, V43, Pe361, DOI 10.1097/MAO.0000000000003460
   Hooten WM, 2016, MAYO CLIN PROC, V91, P955, DOI 10.1016/j.mayocp.2016.04.029
   Horii A, 2004, OTOL NEUROTOL, V25, P536, DOI 10.1097/00129492-200407000-00022
   JACOBSON GP, 1990, ARCH OTOLARYNGOL, V116, P424
   Johansson M, 2001, OTOLARYNG HEAD NECK, V125, P151, DOI 10.1067/mhn.2001.118127
   Johnson SU, 2019, FRONT PSYCHOL, V10, P0, DOI 10.3389/fpsyg.2019.01713
   Kerber KA, 2017, AM J MED, V130, P0, DOI 10.1016/j.amjmed.2017.05.048
   Ketola S, 2007, OTOLARYNG HEAD NECK, V137, P312, DOI 10.1016/j.otohns.2007.03.037
   Kroenke K, 2001, J GEN INTERN MED, V16, P606, DOI 10.1046/j.1525-1497.2001.016009606.x
   Kroenke K, 2016, PSYCHOSOM MED, V78, P716, DOI 10.1097/PSY.0000000000000322
   Kuwabara J, 2020, AM J OTOLARYNG, V41, P0, DOI 10.1016/j.amjoto.2020.102609
   Lacroix E, 2016, EUR ARCH OTO-RHINO-L, V273, P4241, DOI 10.1007/s00405-016-4135-x
   Löwe B, 2008, MED CARE, V46, P266, DOI 10.1097/MLR.0b013e318160d093
   MacDowell SG, 2017, J VESTIBUL RES-EQUIL, V27, P295, DOI 10.3233/VES-170627
   Mahoney AEJ, 2013, AM J OTOLARYNG, V34, P115, DOI 10.1016/j.amjoto.2012.09.013
   MCKENNA L, 1991, CLIN OTOLARYNGOL, V16, P452, DOI 10.1111/j.1365-2273.1991.tb01038.x
   Miller-Matero LR, 2019, PRIM HEALTH CARE RES, V20, P0, DOI 10.1017/S1463423618000403
   Mohebbi M, 2018, GEN HOSP PSYCHIAT, V51, P118, DOI 10.1016/j.genhosppsych.2017.08.002
   Naber CM, 2011, OTOLARYNG HEAD NECK, V145, P117, DOI 10.1177/0194599811399371
   Popkirov S, 2018, CURR TREAT OPTION NE, V20, P0, DOI 10.1007/s11940-018-0535-0
   Schmid DA, 2018, J PSYCHOSOM RES, V105, P21, DOI 10.1016/j.jpsychores.2017.11.020
   Spitzer RL, 2006, ARCH INTERN MED, V166, P1092, DOI 10.1001/archinte.166.10.1092
   Staab JP, 2016, HAND CLINIC, V137, P341, DOI 10.1016/B978-0-444-63437-5.00024-8
   Staab JP, 2020, SEMIN NEUROL, V40, P130, DOI 10.1055/s-0039-3402736
   Staab Jeffrey P, 2019, ADV OTORHINOLARYNGOL, V82, P170, DOI 10.1159/000490286
   Staab JP, 2014, J PSYCHOSOM RES, V76, P80, DOI 10.1016/j.jpsychores.2013.11.008
   Staab Jeffrey P, 2012, CONTINUUM (MINNEAP MINN), V18, P1118, DOI 10.1212/01.CON.0000421622.56525.58
   Staab JP, 2000, OTOLARYNG CLIN N AM, V33, P617, DOI 10.1016/S0030-6665(05)70230-9
   Vanstrum EB, 2022, LARYNGOSCOPE, V132, P1835, DOI 10.1002/lary.29969
   Wang PS, 2005, ARCH GEN PSYCHIAT, V62, P603, DOI 10.1001/archpsyc.62.6.603
   Waterston J, 2021, FRONT NEUROL, V12, P0, DOI 10.3389/fneur.2021.795516
   Whitney SL, 2004, OTOL NEUROTOL, V25, P139, DOI 10.1097/00129492-200403000-00010
   Whitney SL, 2020, SEMIN NEUROL, V40, P165, DOI 10.1055/s-0039-3402062
   Yu YC, 2018, BIOMED RES INT, V2018, P0, DOI 10.1155/2018/8518631
   ZIGMOND AS, 1983, ACTA PSYCHIAT SCAND, V67, P361, DOI 10.1111/j.1600-0447.1983.tb09716.x
NR 61
TC 2
Z9 2
U1 0
U2 3
PU SPRINGER/PLENUM PUBLISHERS
PI NEW YORK
PA 233 SPRING ST, NEW YORK, NY 10013 USA
SN 1068-9583
EI 1573-3572
J9 J CLIN PSYCHOL MED S
JI J. Clin. Psychol. Med. Settings
PD MAR 15
PY 2025
VL 32
IS 1
BP 163
EP 173
DI 10.1007/s10880-024-10022-8
EA MAY 2024
PG 11
WC Psychology, Clinical
SC Psychology
GA 0GD9F
UT WOS:001226717700002
PM 38762705
DA 2025-12-18
ER

PT J
AU Baron, R
   Steenerson, KK
AF Baron, Richard
   Steenerson, Kristen K.
TI Dizziness: When Is It Migraine, and When Is It Not?
SO CURRENT NEUROLOGY AND NEUROSCIENCE REPORTS
LA English
DT Review
DE Vestibular migraine; Benign paroxysmal positional vertigo; Meniere's disease; Persistent postural-perceptual dizziness; Vestibular neuritis; Mal de d & eacute;barquement syndrome; Motion sickness
ID gene-related peptide; posterior circulation stroke; vestibular migraine; blood-flow; cgrp; symptoms; vertigo; pathophysiology; sensitization; phonophobia
AB Purpose of ReviewDizziness is a frequent neurologic symptom in patients with headache, which overlaps with many etiologies beyond vestibular migraine. This review aims to help neurologists distinguish when dizziness is due to vestibular migraine (VM) versus other vestibular syndromes.Recent FindingsVM is now recognized as the most common cause of spontaneous episodic vertigo, with expanding diagnostic criteria, new pathophysiological insights involving CGRP, and emerging treatment strategies including anti-CGRP therapies. It overlaps with benign paroxysmal positional vertigo (BPPV), Meniere's disease, persistent postural-perceptual dizziness (PPPD), and cerebrovascular events. Novel tools such as the Vestibular Migraine Patient Assessment Tool and Handicap Inventory (VM-PATHI) and frameworks like Timing, Triggers And Targeted Examination (TiTrATE) enhance diagnostic accuracy and patient outcomes.SummaryDifferentiating VM from other causes of dizziness relies on a detailed clinical history, neurological examination, and increasingly, awareness of VM's protean features and comorbidities. Recognition is essential as treatments can differ significantly across etiologies. Future research should target biomarkers, subtypes and comparative treatment trials for VM and its mimics.
C1 [Baron, Richard; Steenerson, Kristen K.] Stanford Univ, Sch Med, Dept Neurol & Neurol Sci, Stanford, CA 94305 USA.
   [Steenerson, Kristen K.] Stanford Univ, Dept Otolaryngol Head & Neck Surg, Sch Med, Stanford, CA 94305 USA.
C3 Stanford University; Stanford University
RP Steenerson, KK (corresponding author), Stanford Univ, Sch Med, Dept Neurol & Neurol Sci, Stanford, CA 94305 USA.; Steenerson, KK (corresponding author), Stanford Univ, Dept Otolaryngol Head & Neck Surg, Sch Med, Stanford, CA 94305 USA.
EM ksteen@stanford.edu
CR ADAMS JC, 1987, BRAIN RES, V419, P347, DOI 10.1016/0006-8993(87)90606-8
   Adams ME, 2022, JAMA OTOLARYNGOL, V148, P465, DOI 10.1001/jamaoto.2022.0329
   Ahn SK, 2009, NEUROSCI LETT, V465, P151, DOI 10.1016/j.neulet.2009.09.008
   Ak AK, 2022, CLIN NEUROL NEUROSUR, V221, P0, DOI 10.1016/j.clineuro.2022.107409
   Akerman S, 2011, NAT REV NEUROSCI, V12, P570, DOI 10.1038/nrn3057
   Alkhafaji MS, 2017, OTOL NEUROTOL, V38, P1319, DOI 10.1097/MAO.0000000000001550
   Arshad Q, 2023, FACTORS INFLUENCING CLINICAL OUTCOME IN VESTIBULAR NEURITIS-FACTORS INFLUENCING RECOVERY RELEVANT TO VM DIFFERENTIAL, V0, P0
   Arshad Q, 2024, CURR OPIN NEUROL, V37, P32, DOI 10.1097/WCO.0000000000001232
   Balci B, 2022, J NEUROL, V269, P6246, DOI 10.1007/s00415-022-11250-4
   BARABAS G, 1983, PEDIATRICS, V72, P188
   Bayer O, 2019, TRIALS, V20, P0, DOI 10.1186/s13063-019-3903-5
   Benjamin T, 2022, CURR OPIN NEUROL, V35, P84, DOI 10.1097/WCO.0000000000001024
   Bigelow RT, 2016, J NEUROL NEUROSUR PS, V87, P367, DOI 10.1136/jnnp-2015-310319
   Burstein R, 2010, ANN NEUROL, V68, P81, DOI 10.1002/ana.21994
   Çakir S, 2024, BMC NEUROL, V24, P0, DOI 10.1186/s12883-024-03606-2
   Calhoun AH, 2011, HEADACHE, V51, P1388, DOI 10.1111/j.1526-4610.2011.01970.x
   Calic Z, 2020, CEPHALALGIA REPORTS, V3, P0, DOI 10.1177/2515816320958175
   Serna-Hoyos LC, 2022, CUREUS J MED SCIENCE, V14, P0, DOI 10.7759/cureus.25386
   Chae R, 2025, CUREUS, V17, P0
   Charles AC, 2024, HEADACHE, V64, P333, DOI 10.1111/head.14692
   Chong CD, 2016, CEPHALALGIA, V36, P526, DOI 10.1177/0333102415606080
   Chu CH, 2015, J HEADACHE PAIN, V16, P0, DOI 10.1186/s10194-015-0547-z
   Demarquay G, 2006, CEPHALALGIA, V26, P1123, DOI 10.1111/j.1468-2982.2006.01174.x
   Dickerson IM, 2016, PHYSIOL REP, V4, P0, DOI 10.14814/phy2.12869
   Eberhard KE, 2021, FRONT NEUROL, V12, P0, DOI 10.3389/fneur.2021.638574
   Edlow JA, 2024, ANN EMERG MED, V84, P428, DOI 10.1016/j.annemergmed.2024.04.006
   Edvinsson L, 2015, BRIT J CLIN PHARMACO, V80, P193, DOI 10.1111/bcp.12618
   Eggers Scott D Z, 2024, HANDB CLIN NEUROL, V199, P389, DOI 10.1016/B978-0-12-823357-3.00028-8
   Frank M, 2023, CURR OPIN OTOLARYNGO, V31, P313, DOI 10.1097/MOO.0000000000000908
   Frosolini A, 2024, INDIAN J OTOLARYNGOL, V76, P3737, DOI 10.1007/s12070-024-04578-y
   Gianoli GJ, 2022, FRONT NEUROL, V12, P0, DOI 10.3389/fneur.2021.718318
   Goadsby PJ, 2017, PHYSIOL REV, V97, P553, DOI 10.1152/physrev.00034.2015
   GOADSBY PJ, 1990, ANN NEUROL, V28, P183, DOI 10.1002/ana.410280213
   Gurberg Joshua, 2023, HANDB CLIN NEUROL, V198, P229, DOI 10.1016/B978-0-12-823356-6.00004-4
   Hannigan IP, 2021, J NEUROL, V268, P431, DOI 10.1007/s00415-019-09431-9
   Hansen JM, 2010, CEPHALALGIA, V30, P1179, DOI 10.1177/0333102410368444
   HILLERDAL M, 1989, ACTA OTO-LARYNGOL, V108, P94, DOI 10.3109/00016488909107398
   Huang TC, 2024, CURR PAIN HEADACHE R, V28, P613, DOI 10.1007/s11916-024-01256-0
   Huppert D, 2020, J NEUROL, V267, P231, DOI 10.1007/s00415-020-09805-4
   Juhasz G, 2005, CEPHALALGIA, V25, P179, DOI 10.1111/j.1468-2982.2005.00836.x
   Jung DH, 2015, OTOL NEUROTOL, V36, P126, DOI 10.1097/MAO.0000000000000531
   Kim HA, 2021, STROKE, V52, Pe224, DOI 10.1161/STROKEAHA.120.032488
   Kim JS, 2022, J VESTIBUL RES-EQUIL, V32, P205, DOI 10.3233/VES-210169
   King S, 2019, SCI REP-UK, V9, P0, DOI 10.1038/s41598-019-50803-y
   Lemos J, 2022, J NEUROL, V269, P1851, DOI 10.1007/s00415-021-10852-8
   Li P, 2019, J INTEGR NEUROSCI, V18, P409, DOI 10.31083/j.jin.2019.04.1168
   Luebke AE, 2014, J NEUROSCI, V34, P10453, DOI 10.1523/JNEUROSCI.3336-13.2014
   Ma YM, 2024, J NEUROL, V271, P7422, DOI 10.1007/s00415-024-12692-8
   Main A, 1997, HEADACHE, V37, P492, DOI 10.1046/j.1526-4610.1997.3708492.x
   Maison SF, 2003, J NEUROPHYSIOL, V90, P2941, DOI 10.1152/jn.00596.2003
   Mallampalli MP, 2022, FRONT NEUROL, V12, P0, DOI 10.3389/fneur.2021.812678
   Mason BN, 2017, J NEUROSCI, V37, P204, DOI 10.1523/JNEUROSCI.2967-16.2016
   McCray LR, 2025, OTOL NEUROTOL, V46, P621, DOI 10.1097/mao.0000000000004506
   Meng DY, 2022, FRONT NEUROSCI-SWITZ, V16, P0, DOI 10.3389/fnins.2022.986860
   Mucci V, 2022, CURR OPIN NEUROL, V35, P135, DOI 10.1097/WCO.0000000000001019
   Newman-Toker DE, 2015, NEUROL CLIN, V33, P577, DOI 10.1016/j.ncl.2015.04.011
   Niesten MEF, 2012, OTOL NEUROTOL, V33, P824, DOI 10.1097/MAO.0b013e3182544c9e
   Noseda R, 2013, PAIN, V154, PS44, DOI 10.1016/j.pain.2013.07.021
   Patel EJ, 2023, OTOL NEUROTOL, V44, P813, DOI 10.1097/MAO.0000000000003976
   Paul NLM, 2013, LANCET NEUROL, V12, P65, DOI 10.1016/S1474-4422(12)70299-5
   Peng KP, 2019, PAIN, V160, P1494, DOI 10.1097/j.pain.0000000000001531
   Petersen KA, 2005, CLIN PHARMACOL THER, V77, P202, DOI 10.1016/j.clpt.2004.10.001
   Phillips JS, 2021, OTOL NEUROTOL, V42, P890, DOI 10.1097/MAO.0000000000003083
   QUIRK WS, 1994, AM J OTOL, V15, P56
   Rahman SM, 2024, ENEURO, V11, P0, DOI 10.1523/ENEURO.0270-23.2024
   Rea BJ, 2018, PAIN, V159, P2306, DOI 10.1097/j.pain.0000000000001337
   Rizk HG, 2024, EAR HEARING, V45, P106, DOI 10.1097/AUD.0000000000001405
   Russo CV, 2023, CEPHALALGIA, V43, P0, DOI 10.1177/03331024231161809
   SCHUKNECHT HF, 1950, ANN OTO RHINOL LARYN, V59, P331, DOI 10.1177/000348945005900203
   Sharif S, 2025, J EMERG MED, V68, P113, DOI 10.1016/j.jemermed.2024.07.002
   Sharifi A, 2025, HEADACHE, V65, P521, DOI 10.1111/head.14866
   Sharon JD, 2024, HEADACHE, V64, P1264, DOI 10.1111/head.14835
   Smetak MR, 2022, OTOL NEUROTOL, V43, P835, DOI 10.1097/MAO.0000000000003584
   Staab JP, 2025, JAMA NEUROL, V82, P676, DOI 10.1001/jamaneurol.2025.1006
   Strupp M, 2009, SEMIN NEUROL, V29, P509, DOI 10.1055/s-0029-1241040
   Tarnutzer AA, 2023, BRAIN SCI, V13, P0, DOI 10.3390/brainsci13121692
   van Patot ET, 2025, ACAD EMERG MED, V32, P863, DOI 10.1111/acem.70017
   Vass Z, 1998, NEUROSCIENCE, V84, P559, DOI 10.1016/S0306-4522(97)00503-4
   Villar-Martinez MD, 2024, CURR OPIN NEUROL, V37, P252, DOI 10.1097/WCO.0000000000001257
   Vingen JV, 1998, CEPHALALGIA, V18, P243, DOI 10.1046/j.1468-2982.1998.1805243.x
   Vukovic V, 2007, HEADACHE, V47, P1427, DOI 10.1111/j.1526-4610.2007.00939.x
   Wang C, 2024, J NEUROL, V271, P3426, DOI 10.1007/s00415-023-11997-4
   Wang J, 2016, J NEUROPHYSIOL, V116, P1586, DOI 10.1152/jn.00345.2016
   Wang XC, 2012, PLOS ONE, V7, P0, DOI 10.1371/journal.pone.0047308
   Webster KE, 2023, COCHRANE DB SYST REV, V0, P0, DOI DOI 10.1002/14651858.CD015321.pub2
   Wibble T, 2023, SCI REP-UK, V13, P0, DOI 10.1038/s41598-023-30668-y
   Wood AM, 2024, FRONT NEUROL, V15, P0, DOI 10.3389/fneur.2024.1403536
   Wurthmann S, 2021, EUR J NEUROL, V28, P2357, DOI 10.1111/ene.14889
   Young AS, 2021, CEPHALALGIA, V41, P1039, DOI 10.1177/03331024211006042
   Zaleski A, 2015, OTOL NEUROTOL, V36, P295, DOI 10.1097/MAO.0000000000000665
   Zhang Y, 2020, J HEADACHE PAIN, V21, P0, DOI 10.1186/s10194-020-01145-y
   Zhe X, 2023, FRONT NEUROSCI-SWITZ, V17, P0, DOI 10.3389/fnins.2023.1231273
   Zhe X, 2021, FRONT NEUROSCI-SWITZ, V15, P0, DOI 10.3389/fnins.2021.683802
NR 93
TC 0
Z9 0
U1 5
U2 5
PU SPRINGER
PI NEW YORK
PA ONE NEW YORK PLAZA, SUITE 4600, NEW YORK, NY, UNITED STATES
SN 1528-4042
EI 1534-6293
J9 CURR NEUROL NEUROSCI
JI Curr. Neurol. Neurosci. Rep.
PD AUG 5
PY 2025
VL 25
IS 1
BP 
EP 
DI 10.1007/s11910-025-01442-6
PG 12
WC Clinical Neurology; Neurosciences
SC Neurosciences & Neurology
GA 5TR8T
UT WOS:001544092400001
PM 40762746
DA 2025-12-18
ER

PT J
AU Faúndez, F
   Arevalo-Romero, C
   Villarroel, K
   Lavin, C
   Alarcon, K
   Vial, G
   Artus, F
   Billeke, P
   Delano, PH
   Breinbauer, HA
AF Faundez, Felipe
   Arevalo-Romero, Camilo
   Villarroel, Karen
   Lavin, Claudio
   Alarcon, Kevin
   Vial, Gustavo
   Artus, Francisco
   Billeke, Pablo
   Delano, Paul H.
   Breinbauer, Hayo A.
TI Spatial navigation entropy suggests allocentric dysfunction in PPPD
SO FRONTIERS IN NEUROLOGY
LA English
DT Article
DE persistent postural perceptual dizziness; functional dizziness; spatial navigation; spatial cognition; functional neurological disorder; chronic dizziness
ID postural-perceptual dizziness; diagnostic-criteria; consensus document; classification; performance; committee; vertigo; maze
AB Introduction Persistent postural-perceptual dizziness (PPPD) is a common chronic dizziness disorder with an unclear pathophysiology. It is hypothesized that PPPD may involve functional dysfunction of the construction of inner cognitive maps, leading to disrupted spatial cognition processes as a core feature. The present studies attempt to unravel the neural mechanisms that underlie spatial navigation in PPPD.Methods Fifty-two participants completed the study: 19 PPPD patients, 20 control subjects with vestibular disorders but without PPPD (with comparable peripheral vestibular function to the PPPD group, and 13 healthy volunteers). All underwent a virtual Morris Water Maze (vMWM) task in both, non-immersive (NI) and virtual reality (VR) modalities, assessing spatial navigation performance, gaze behavior, and head kinematics.Results PPPD patients exhibited significantly worse navigation performance than both control groups across all metrics, with greater impairments in predominantly allocentric tasks. They also showed increased exploratory gaze behavior, unaffected by NI vs. VR modality or task condition. Head kinematics did not significantly differ between the three groups, though a non-significant trend indicated reduced head movement in both PPPD and vestibular controls. VR intolerance was highest in PPPD patients, followed by vestibular controls, with healthy volunteers showing the lowest discomfort.Discussion Our findings suggest that PPPD involves deficits in allocentric spatial navigation, likely due to predictive coding errors and impaired internal model updating, rather than sensory input dysfunction. Increased gaze scanning may reflect compensatory mechanisms for spatial uncertainty. Notably, VR immersion did not alter navigation performance, suggesting visuo-vestibular conflict is not the primary driver of PPPD-related spatial deficits. These findings offer new insights into PPPD as a disorder of spatial cognition, opening avenues for novel diagnostic and therapeutic approaches.
C1 [Faundez, Felipe; Arevalo-Romero, Camilo; Villarroel, Karen; Alarcon, Kevin; Vial, Gustavo; Artus, Francisco; Delano, Paul H.; Breinbauer, Hayo A.] Univ Chile, Fac Med, Dept Neurosci, Lab Clin Neurootol & Balance Neurosci, Santiago 8331150, Chile.
   [Lavin, Claudio] Univ Autonoma Chile, Dept Psicol, Santiago, Chile.
   [Alarcon, Kevin] Serv Otorrinolaringol Hosp Clin San Borja Arriaran, Santiago, Chile.
   [Billeke, Pablo] Univ Desarrollo, Fac Gobierno, Ctr Invest Complej Social neuroC, Lab Neurociencia Social & Neuromodulac, Santiago, Chile.
   [Delano, Paul H.] Univ Tecn Federico Santa Maria, Ctr Avanzado Ingn Electr & Elect AC3E, Valparaiso, Chile.
   [Delano, Paul H.] Univ Chile, Serv Otorrinolaringol, Hosp Clin, Santiago, Chile.
   [Breinbauer, Hayo A.] Univ Desarrollo, Fac Med Clin Alemana, Dept Otolaryngol, Santiago, Chile.
C3 Universidad de Chile; Universidad Autonoma de Chile; Universidad del Desarrollo; Universidad Tecnica Federico Santa Maria; Universidad de Chile; Universidad del Desarrollo
RP Breinbauer, HA (corresponding author), Univ Chile, Fac Med, Dept Neurosci, Lab Clin Neurootol & Balance Neurosci, Santiago 8331150, Chile.; Breinbauer, HA (corresponding author), Univ Desarrollo, Fac Med Clin Alemana, Dept Otolaryngol, Santiago, Chile.
EM hbreinbauer@uchile.cl
FU Fondo Nacional de Investigacion Cientifica y Tecnologica, Chile (ANID/FONDECYT); Agencia Nacional de Investigacion y Desarrollo, Gobierno de Chile, Chile [AFB240002, EQM150076];  [11200469]
CR Abedi Khoozani Parisa, 2022, CEREB CORTEX COMMUN, V3, Ptgac026, DOI 10.1093/texcom/tgac026
   Arshad I, 2022, MULTISENS RES, V35, P203, DOI 10.1163/22134808-bja10066
   Arshad Q, 2022, FRONT INTEGR NEUROSC, V15, P0, DOI 10.3389/fnint.2021.806940
   Aybek S, 2022, BMJ-BRIT MED J, V376, P0, DOI 10.1136/bmj.o64
   Biju K, 2021, OTOL NEUROTOL, V42, PE1524, DOI 10.1097/MAO.0000000000003289
   Breinbauer HA, 2024, BRAIN SCI, V14, P0, DOI 10.3390/brainsci14010016
   Breinbauer HA, 2020, FRONT NEUROL, V10, P0, DOI 10.3389/fneur.2019.01361
   Chang TP, 2024, AM J OTOLARYNG, V45, P0, DOI 10.1016/j.amjoto.2024.104321
   Clark A, 2013, BEHAV BRAIN SCI, V36, P181, DOI 10.1017/S0140525X12000477
   Cousins S, 2017, ANN CLIN TRANSL NEUR, V4, P340, DOI 10.1002/acn3.386
   Cretton A, 2020, J NEUROPSYCH CLIN N, V32, P24, DOI 10.1176/appi.neuropsych.19040089
   Dieterich M, 2016, HAND CLINIC, V139, P447, DOI 10.1016/B978-0-12-801772-2.00037-0
   Dieterich M, 2017, CURR OPIN NEUROL, V30, P107, DOI 10.1097/WCO.0000000000000417
   Do TTN, 2021, SCI REP-UK, V11, P0, DOI 10.1038/s41598-021-92246-4
   Dobbels B, 2020, FRONT NEUROL, V11, P0, DOI 10.3389/fneur.2020.00710
   Dobbels B, 2019, EAR HEARING, V40, P757, DOI 10.1097/AUD.0000000000000679
   Edwards MJ, 2019, BRAIN, V142, P1855, DOI 10.1093/brain/awz194
   Ekstrom AD, 2014, FRONT HUM NEUROSCI, V8, P0, DOI 10.3389/fnhum.2014.00803
   Epstein RA, 2017, NAT NEUROSCI, V20, P1504, DOI 10.1038/nn.4656
   Im JJ, 2021, NUCL MED MOLEC IMAG, V55, P53, DOI 10.1007/s13139-020-00675-2
   Jungilligens J, 2022, BRAIN, V145, P2648, DOI 10.1093/brain/awac204
   Kremmyda O, 2016, FRONT HUM NEUROSCI, V10, P0, DOI 10.3389/fnhum.2016.00139
   Lempert T, 2012, J VESTIBUL RES-EQUIL, V22, P167, DOI 10.3233/VES-2012-0453
   Lopez-Escamez JA, 2015, J VESTIBUL RES-EQUIL, V25, P1, DOI 10.3233/VES-150549
   Madrigal J, 2024, CUREUS J MED SCIENCE, V16, P0, DOI 10.7759/cureus.60911
   Maei HR, 2009, FRONT INTEGR NEUROSC, V3, P0, DOI 10.3389/neuro.07.033.2009
   Maei HR, 2009, FRONT INTEGR NEUROSC, V3, P0, DOI 10.3389/neuro.07.004.2009
   Patai EZ, 2021, TRENDS COGN SCI, V25, P520, DOI 10.1016/j.tics.2021.02.010
   Pereira IT, 2015, BEHAV NEUROSCI, V129, P533, DOI 10.1037/bne0000078
   Possin KL, 2016, J CLIN INVEST, V126, P779, DOI 10.1172/JCI78464
   Regnath F, 2024, J PSYCHOSOM RES, V183, P0, DOI 10.1016/j.jpsychores.2024.111694
   Schoenfeld R, 2017, NEUROBIOL LEARN MEM, V139, P117, DOI 10.1016/j.nlm.2016.12.022
   Staab JP, 2023, NEUROL CLIN, V41, P647, DOI 10.1016/j.ncl.2023.04.003
   Staab JP, 2020, SEMIN NEUROL, V40, P130, DOI 10.1055/s-0039-3402736
   Staab JP, 2017, J VESTIBUL RES-EQUIL, V27, P191, DOI 10.3233/VES-170622
   Storm R, 2024, J NEUROL, V271, P3227, DOI 10.1007/s00415-024-12255-x
   Strupp M, 2017, J VESTIBUL RES-EQUIL, V27, P177, DOI 10.3233/VES-170619
   Tarnutzer AA, 2023, BRAIN SCI, V13, P0, DOI 10.3390/brainsci13121692
   von Brevern M, 2015, J VESTIBUL RES-EQUIL, V25, P105, DOI 10.3233/VES-150553
   Wei EX, 2018, J ALZHEIMERS DIS, V61, P995, DOI 10.3233/JAD-170751
   Wood Heather, 2016, NAT REV NEUROL, V12, P126, DOI 10.1038/nrneurol.2016.24
   Yagi C, 2024, AURIS NASUS LARYNX, V51, P588, DOI 10.1016/j.anl.2023.12.008
NR 42
TC 0
Z9 0
U1 8
U2 9
PU FRONTIERS MEDIA SA
PI LAUSANNE
PA AVENUE DU TRIBUNAL FEDERAL 34, LAUSANNE, CH-1015, SWITZERLAND
SN 1664-2295
EI 
J9 FRONT NEUROL
JI Front. Neurol.
PD MAY 16
PY 2025
VL 16
IS 
BP 
EP 
DI 10.3389/fneur.2025.1599307
PG 19
WC Clinical Neurology; Neurosciences
SC Neurosciences & Neurology
GA 3EG5Z
UT WOS:001498263000001
PM 40452770
DA 2025-12-18
ER

PT J
AU Li, WZ
   Liu, C
   Zhang, YQ
   Peng, ML
   Luo, XH
   Zhang, HF
   Lan, HR
   Li, ZP
   Chen, YK
   Li, Z
   Xiao, ZM
   Tong, LY
   Chen, YM
AF Li, Wenze
   Liu, Chang
   Zhang, Yuqing
   Peng, Maolin
   Luo, Xiuhang
   Zhang, Hongfa
   Lan, Hairong
   Li, Zhipeng
   Chen, Yankun
   Li, Zhen
   Xiao, Zhimin
   Tong, Linyan
   Chen, Yangmei
TI Efficacy and Safety Analysis of Repetitive Transcranial Magnetic Stimulation in Patients with Persistent Postural Perceptual Dizziness: A Single-Center, Single-Blind, Randomized Placebo-Controlled Trial
SO NEUROLOGY AND THERAPY
LA English
DT Article
DE Persistent postural-perceptual dizziness; Transcranial magnetic stimulation; Dizziness handicap inventory
ID inpatient treatment; vertigo; disorders
AB Introduction: Persistent postural-perceptual dizziness (PPPD) is a chronic functional dizziness often triggered by vestibular, psychological, or environmental factors. Current treatments, including pharmacological and cognitive therapies, show limitations. In recent years, transcranial magnetic stimulation (TMS) has been explored in other neuropsychiatric disorders but has not been studied extensively for PPPD. Objective: We aimed to evaluate the efficacy and safety of TMS of the left high-frequency dorsolateral prefrontal cortex (DLPFC) in improving dizziness and mood disorders in patients with PPPD in a single-blind, placebo-randomized controlled trial. Methods: This trial recruited patients from October 8, 2023, to June 30, 2024, with follow-up completed on September 30, 2024, of 80 patients screened from the second affiliated hospital of Chongqing Medical University in China. Totals of 4 patients were excluded and 66 patients were randomized. PPPD patients were randomized to receive either TMS (10 Hz, 20 min) or SHAM-TMS treatments to the left DLPFC over ten sessions within 2 weeks. Dizziness severity, anxiety, and depression quality were assessed at baseline, post-treatment, and 1 and 3 months. Adverse events were also monitored. Results: Of 66 eligible patients [median (IQR) age, 54.5 (49.8-67.0) years; Of 42 women (63.6%)], 33 were randomized to the TMS group, and 33 were randomized to the SHAM-TMS group. After three months, a total of 52 participants (TMS group [n = 27]; SHAM-TMS group [n = 25)] completed the follow-up. At 2 weeks, 1 month, and 3 months post-treatment, the TMS group exhibited significant reductions in the levels of dizziness and anxiety compared to both their baseline measurements and the SHAM-TMS group at the same time points (all, p < 0.05). In the SHAM-TMS group, dizziness showed a significant improvement only at 2 weeks post-treatment compared to baseline (p < 0.05). Additionally, in the TMS group, Hamilton Depression Rating Scale (HAMD) scores decreased at both 2 weeks and 1 month relative to baseline. In contrast, the SHAM-TMS group displayed no significant changes in HAMD scores during the 3-month follow-up. Conclusion: TMS targeting the DLPFC significantly alleviated symptoms of dizziness and anxiety in patients with PPPD. This non-invasive treatment may offer a safe and effective therapeutic alternative for managing PPPD symptoms. Further large-scale studies are recommended to confirm these findings.
C1 [Li, Wenze; Liu, Chang; Zhang, Yuqing; Peng, Maolin; Zhang, Hongfa; Li, Zhipeng; Chen, Yankun; Li, Zhen; Tong, Linyan; Chen, Yangmei] Chongqing Med Univ, Affiliated Hosp 2, Dept Neurol, Chongqing, Peoples R China.
   [Luo, Xiuhang] Chongqing Med Univ, Affiliated Hosp 2, Dept Neurosurg, Chongqing, Peoples R China.
   [Lan, Hairong] Chongqing Med Univ, Affiliated Hosp 2, Dept Geriatr, Chongqing, Peoples R China.
   [Xiao, Zhimin] Southwest Univ Hosp, Rehabil Med Ctr, Chongqing, Peoples R China.
   [Chen, Yangmei] Chongqing Med Univ, Key Lab Major Brain Dis & Aging Res, Minist Educ, Chongqing, Peoples R China.
C3 Chongqing Medical University; Chongqing Medical University; Chongqing Medical University; Chongqing Medical University
RP Tong, LY; Chen, YM (corresponding author), Chongqing Med Univ, Affiliated Hosp 2, Dept Neurol, Chongqing, Peoples R China.; Chen, YM (corresponding author), Chongqing Med Univ, Key Lab Major Brain Dis & Aging Res, Minist Educ, Chongqing, Peoples R China.
EM 300264@hospital.cqmu.edu.cn; chenym1997@cqmu.edu.cn
FU NSFC; National Natural Science Foundation of China [82471474]
CR Beutel ME, 2013, CAN J PSYCHIAT, V58, P326, DOI 10.1177/070674371305800604
   Castro P, 2022, BRAIN SCI, V12, P0, DOI 10.3390/brainsci12060753
   Eren OE, 2018, J NEUROL, V265, P63, DOI 10.1007/s00415-018-8894-8
   Hillier SL, 2007, COCHRANE DB SYST REV, V0, P0, DOI DOI 10.1002/14651858.CD005397.pub4
   Huber J, 2020, BRAIN BEHAV, V10, P0, DOI 10.1002/brb3.1622
   Im JJ, 2022, FRONT NEUROL, V13, P0, DOI 10.3389/fneur.2022.868976
   Indovina I, 2021, J CLIN MED, V10, P0, DOI 10.3390/jcm10184274
   JACOBSON GP, 1990, ARCH OTOLARYNGOL, V116, P424
   Jia Y, 2024, IBRO NEUROSCI REP, V17, P382, DOI 10.1016/j.ibneur.2024.10.005
   Kan RLD, 2023, LANCET PSYCHIAT, V10, P252, DOI 10.1016/S2215-0366(23)00026-3
   Kim HJ, 2020, J NEUROL, V267, P2252, DOI 10.1007/s00415-020-09831-2
   Klem G H, 1999, ELECTROENCEPHALOGR CLIN NEUROPHYSIOL SUPPL, V52, P3
   Klomjai W, 2015, ANN PHYS REHABIL MED, V58, P208, DOI 10.1016/j.rehab.2015.05.005
   Lahmann C, 2015, J NEUROL, V262, P1867, DOI 10.1007/s00415-015-7784-6
   Lefaucheur JP, 2020, CLIN NEUROPHYSIOL, V131, P474, DOI 10.1016/j.clinph.2019.11.002
   Limburg K, 2019, PSYCHOL PSYCHOTHER-T, V92, P57, DOI 10.1111/papt.12177
   Maywald M, 2023, NEUROIMAGE-CLIN, V37, P0, DOI 10.1016/j.nicl.2023.103330
   Min S, 2021, J NEUROL, V268, P2523, DOI 10.1007/s00415-021-10427-7
   Nigro Salvatore, 2019, BRAIN IMAGING BEHAV, V13, P798, DOI 10.1007/s11682-018-9900-6
   OReardon JP, 2007, BIOL PSYCHIAT, V62, P1208, DOI 10.1016/j.biopsych.2007.01.018
   Palm U, 2019, EUR ARCH PSY CLIN N, V269, P269, DOI 10.1007/s00406-018-0894-2
   Popp P, 2018, ANN CLIN TRANSL NEUR, V5, P717, DOI 10.1002/acn3.570
   Schaaf H, 2015, EUR ARCH OTO-RHINO-L, V272, P1529, DOI 10.1007/s00405-014-3447-y
   Schniepp R, 2017, J NEUROL, V264, P277, DOI 10.1007/s00415-016-8342-6
   Schniepp R, 2014, J NEUROL, V261, P738, DOI 10.1007/s00415-014-7259-1
   Schulz KF, 2010, EPIDEMIOL BIOSTAT PU, V7, P325
   Schutter DJLG, 2006, J ECT, V22, P176, DOI 10.1097/01.yct.0000235924.60364.27
   Soto E, 2013, J VESTIBUL RES-EQUIL, V23, P119, DOI 10.3233/VES-130494
   Staab J, 2018, PRACT NEUROL, V18, P5, DOI 10.1136/PRACTNEUROL-2017-001809
   Staab JP, 2020, SEMIN NEUROL, V40, P130, DOI 10.1055/s-0039-3402736
   Staab JP, 2017, J VESTIBUL RES-EQUIL, V27, P191, DOI 10.3233/VES-170622
   Staibano P, 2019, J OTOLARYNGOL-HEAD N, V48, P0, DOI 10.1186/s40463-019-0336-9
   Tesio L, 1999, AM J PHYS MED REHAB, V78, P233, DOI 10.1097/00002060-199905000-00009
   Tik M, 2023, NEUROIMAGE, V282, P0, DOI 10.1016/j.neuroimage.2023.120394
   Van De Wyngaerde KM, 2019, OTOL NEUROTOL, V40, P1217, DOI 10.1097/MAO.0000000000002365
   Webster KE, 2023, COCHRANE DB SYST REV, V0, P0, DOI DOI 10.1002/14651858.CD015333.pub2
   Webster KE, 2023, COCHRANE DB SYST REV, V0, P0, DOI DOI 10.1002/14651858.CD015188.pub2
   Wurthmann S, 2017, J PSYCHOSOM RES, V103, P95, DOI 10.1016/j.jpsychores.2017.10.007
NR 38
TC 1
Z9 2
U1 0
U2 0
PU SPRINGER LONDON LTD
PI LONDON
PA 236 GRAYS INN RD, 6TH FLOOR, LONDON WC1X 8HL, ENGLAND
SN 2193-8253
EI 2193-6536
J9 NEUROL THER
JI Neurol. Ther.
PD JUN 15
PY 2025
VL 14
IS 3
BP 849
EP 863
DI 10.1007/s40120-025-00733-x
EA MAR 2025
PG 15
WC Clinical Neurology
SC Neurosciences & Neurology
GA 2TP8J
UT WOS:001456475000001
PM 40163204
DA 2025-12-18
ER

PT J
AU Tarnutzer, AA
   Kerkeni, H
   Diener, S
   Kalla, R
   Candreia, C
   Piantanida, R
   Maire, R
   Welge-Lüssen, A
   Budweg, J
   Zwergal, A
   Dlugaiczyk, J
AF Tarnutzer, Alexander Andrea
   Kerkeni, Hassen
   Diener, Suzie
   Kalla, Roger
   Candreia, Claudia
   Piantanida, Renato
   Maire, Raphael
   Welge-Lussen, Antje
   Budweg, Joris
   Zwergal, Andreas
   Dlugaiczyk, Julia
TI Diagnosis and treatment of vertigo and dizziness
SO HNO
LA English
DT Review
DE Ataxia; HINTS; Positional vertigo; Nystagmus; Vestibular syndrome; Ataxie; Lagerungsschwindel; Vestibul & auml;res Syndrom
ID paroxysmal positional vertigo; classification committee; criteria; plus
AB BackgroundVertigo and dizziness belong to the most common leading symptoms in clinical practice. Their differential diagnosis, however, often imposes a challenge.ObjectiveThis work aims to provide evidence-based and practice-oriented recommendations for diagnosis and treatment of vertigo and dizziness for primary care providers.Materials and methodsThe consensus statement of an interdisciplinary working group following a national survey among Swiss primary care physicians and neurotology specialists (neurologists, otorhinolaryngologists) is presented. The associated literature search in PubMed was conducted up to October 2024.Results and conclusionStructured history taking and clinical neurotological examination form the basis for the differential diagnosis of the various acute (AVS), episodic (EVS), and chronic (CVS) vestibular syndromes (AVS: e.g., stroke or acute unilateral vestibulopathy; EVS: e.g., benign paroxysmal positional vertigo [BPPV], Meni & egrave;re's disease, vestibular migraine, vestibular paroxysmia; CVS: e.g., bilateral vestibulopathy, persistent postural perceptual dizziness). The present paper covers the following topics: i) "red flags" for a potentially dangerous cause in patients with acute vertigo/dizziness/gait and balance disorders; ii) essential clinical neurotological examination steps; iii) diagnostic and therapeutic maneuvers for posterior and lateral canal BPPV; iv) the most important therapeutic strategies for the vestibular syndromes named above; and v) the top 10 recommendations regarding history taking, diagnosis, and treatment of vertigo and dizziness in clinical practice. This review aims to serve as a clinical companion for physicians of all specialties dealing with the primary diagnosis and treatment of vertigo and dizziness. HintergrundSchwindel ist eines der h & auml;ufigsten Leitsymptome in der klinischen Praxis, die Differenzialdiagnose stellt oftmals eine Herausforderung dar.Ziel der ArbeitDie vorliegende Arbeit soll praxisorientierte und evidenzbasierte Empfehlungen zur Erstdiagnostik und -therapie von Schwindelsyndromen vermitteln.Material und MethodenDer Konsensus einer interdisziplin & auml;ren Arbeitsgruppe im Nachgang an eine Umfrage unter Schweizer Prim & auml;rversorger:innen und Spezialist:innen (HNO, Neurologie) zu Diagnostik und Therapie bei Schwindel sowie die Ergebnisse einer Literaturrecherche in PubMed bis Oktober 2024 werden pr & auml;sentiert.Ergebnisse und SchlussfolgerungEine strukturierte Anamnese und klinisch-neurootologische Untersuchung bilden die Grundlage f & uuml;r die Differenzialdiagnose der verschiedenen akuten (AVS) episodischen (EVS) und chronischen (CVS) vestibul & auml;ren Syndrome (AVS: z. B. Schlaganfall oder akute unilaterale Vestibulopathie; EVS: z. B. benigner paroxysmaler Lagerungsschwindel [BPLS], M. Meni & egrave;re, vestibul & auml;re Migr & auml;ne, Vestibularisparoxysmie; CVS: z. B. bilaterale Vestibulopathie, ,,persistent postural perceptual dizziness"). Der vorliegende Artikel enth & auml;lt & Uuml;bersichten zu (i.) ,,red flags" f & uuml;r eine potenziell gef & auml;hrliche Ursache bei Patient:innen mit akutem Schwindel/Gangunsicherheit, (ii.) essenziellen klinisch-neurootologischen Untersuchungen bei Schwindel, (iii.) den Lagerungs- und Repositionsman & ouml;vern f & uuml;r BPLS der posterioren und lateralen Bogeng & auml;nge und (iv.) den wichtigsten therapeutischen Ans & auml;tzen bei den o. g. vestibul & auml;ren Syndromen sowie (v.) die ,,Top-10-Empfehlungen" zu Anamnese, Diagnose und Therapie von Schwindelerkrankungen in der klinischen Praxis. Diese Zusammenstellung m & ouml;ge & Auml;rzt:innen unterschiedlicher Disziplinen als t & auml;gliches ,,Vademecum" bei der Erstdiagnose und -therapie von Schwindelerkrankungen dienen.
C1 [Tarnutzer, Alexander Andrea] Cantonal Hosp Baden, Neurol, Baden, Switzerland.
   [Tarnutzer, Alexander Andrea; Dlugaiczyk, Julia] Univ Zurich UZH, Zurich, Switzerland.
   [Kerkeni, Hassen; Kalla, Roger] Univ Bern, Bern Univ Hosp, Dept Neurol, Bern, Switzerland.
   [Diener, Suzie] Practice Neurol, St Gallen, Switzerland.
   [Candreia, Claudia] Cantonal Hosp Lucerne, Dept Otorhinolaryngol Head & Neck Surg, Luzern, Switzerland.
   [Piantanida, Renato] Osped Reg Di Lugano, Dept Otolaryngol Head & Neck Surg, EOC, Lugano, Switzerland.
   [Maire, Raphael] Lausanne Univ Hosp, Dept Otorhinolaryngol Head & Neck Surg, Lausanne, Switzerland.
   [Welge-Lussen, Antje] Univ Basel, Basel Univ Hosp, Dept Otorhinolaryngol Head & Neck Surg, Basel, Switzerland.
   [Budweg, Joris] Hausarztzentrum Bethesda, Basel, Switzerland.
   [Zwergal, Andreas] LMU Univ Hosp, Dept Neurol, Munich, Germany.
   [Zwergal, Andreas] LMU Univ Hosp, German Ctr Vertigo & Balance Disorders DSGZ, Munich, Germany.
   [Dlugaiczyk, Julia] Univ Hosp Zurich USZ, Dept Otorhinolaryngol Head & Neck Surg, Raemistr 100, CH-8091 Zurich, Switzerland.
   [Dlugaiczyk, Julia] Univ Hosp Zurich, Interdisciplinary Ctr Vertigo Balance & Ocular Mot, Zurich, Switzerland.
C3 University of Zurich; University of Bern; University Hospital of Bern; Lucerne Cantonal Hospital; University of Lausanne; Centre Hospitalier Universitaire Vaudois (CHUV); University of Basel; University of Munich; University of Munich; University of Zurich; University Zurich Hospital; University of Zurich; University Zurich Hospital
RP Dlugaiczyk, J (corresponding author), Univ Hosp Zurich USZ, Dept Otorhinolaryngol Head & Neck Surg, Raemistr 100, CH-8091 Zurich, Switzerland.; Dlugaiczyk, J (corresponding author), Univ Hosp Zurich, Interdisciplinary Ctr Vertigo Balance & Ocular Mot, Zurich, Switzerland.
EM julia.dlugaiczyk@usz.ch
FU University of Zurich
CR Basura GJ, 2020, OTOLARYNG HEAD NECK, V162, P435, DOI 10.1177/0194599820909437
   Bhandari A, 2021, EUR J NEUROL, V28, P4178, DOI 10.1111/ene.15044
   Bhattacharyya N, 2017, OTOLARYNG HEAD NECK, V156, PS1, DOI 10.1177/0194599816689667
   Bki B, 2013, VERTIGO DIZZINESS, V0, P0, DOI DOI 10.1093/med/9780199680627.001.0001
   Bösner S, 2018, BMC FAM PRACT, V19, P0, DOI 10.1186/s12875-017-0695-0
   Campbell BCV, 2019, LANCET, V394, P139, DOI 10.1016/S0140-6736(19)31053-0
   Deutsche Gesellschaft fur Hals-Nasen-Ohren-Heilkunde Kopfund Hals-Chirurgie eV(DGHNO-KHC) Deutsc, 2021, S2K LEITLINIE VESTIB, V0, P0
   Deutsche Gesellschaft fur Neurologie eV(DGN) Deutsche Migraneund Kopfschmerzgesellschaft eV(D, 2022, THERAPIE MIGRANEATTA, V0, P0
   Deutsche Schlaganfall-Gesellschaft und Deutsche Gesellschaft fur Neurologie (DGN), 2022, SEKUNDARPROPHYLAXE I, V0, P0
   Edlow JA, 2023, ACAD EMERG MED, V30, P442, DOI 10.1111/acem.14728
   Hall CD, 2022, J NEUROL PHYS THER, V46, P118, DOI 10.1097/NPT.0000000000000382
   Hamann KF, 2007, HNO, V55, P258, DOI 10.1007/s00106-006-1440-5
   Hong XY, 2022, OTOL NEUROTOL, V43, PE704, DOI 10.1097/MAO.0000000000003586
   Kellerer S, 2023, J VESTIBUL RES-EQUIL, V33, P349, DOI 10.3233/VES-220122
   Kerber KA, 2015, NEUROL CLIN, V33, P565, DOI 10.1016/j.ncl.2015.04.009
   Kleindorfer DO, 2021, STROKE, V52, PE364, DOI 10.1161/STR.0000000000000375
   Lempert T, 2022, J VESTIBUL RES-EQUIL, V32, P1, DOI 10.3233/VES-201644
   Lindner M, 2019, FRONT NEUROL, V10, P0, DOI 10.3389/fneur.2019.00147
   Lopez-Escamez JA, 2017, HNO, V65, P887, DOI 10.1007/s00106-017-0387-z
   MacDougall HG, 2009, NEUROLOGY, V73, P1134, DOI 10.1212/WNL.0b013e3181bacf85
   Mantokoudis G, 2024, FRONT NEUROL, V14, P0, DOI 10.3389/fneur.2023.1322471
   Mantokoudis G, 2023, FRONT NEUROL, V14, P0, DOI 10.3389/fneur.2023.1254105
   Newman-Toker DE, 2008, MAYO CLIN PROC, V83, P765, DOI 10.4065/83.7.765
   Newman-Toker DE, 2015, NEUROL CLIN, V33, P577, DOI 10.1016/j.ncl.2015.04.011
   Nguyen TN, 2024, LANCET, V404, P1265, DOI 10.1016/S0140-6736(24)01410-7
   Smyth D, 2022, BRAIN, V145, P3741, DOI 10.1093/brain/awac264
   Staab JP, 2020, SEMIN NEUROL, V40, P130, DOI 10.1055/s-0039-3402736
   Strupp M, 2023, JAMA NEUROL, V80, P798, DOI 10.1001/jamaneurol.2023.1408
   Strupp M, 2023, JAMA NEUROL, V80, P322, DOI 10.1001/jamaneurol.2022.4861
   Strupp M, 2017, J VESTIBUL RES-EQUIL, V27, P177, DOI 10.3233/VES-170619
   Tarnutzer AA, 2023, AUDIOL RES, V13, P670, DOI 10.3390/audiolres13050059
   Tarnutzer AA, 2023, ANN NEUROL, V94, P295, DOI 10.1002/ana.26661
   Tarnutzer AA, 2011, CAN MED ASSOC J, V183, P1025, DOI 10.1503/cmaj.100174
   Wüthrich M, 2023, FRONT NEUROL, V14, P0, DOI 10.3389/fneur.2023.1208902
   Zwergal A, 2023, FRONT NEUROL, V14, P0, DOI 10.3389/fneur.2023.1322330
   Zwergal A, 2023, FRONT NEUROL, V14, P0, DOI 10.3389/fneur.2023.1254080
NR 36
TC 1
Z9 2
U1 9
U2 9
PU SPRINGER
PI NEW YORK
PA ONE NEW YORK PLAZA, SUITE 4600, NEW YORK, NY, UNITED STATES
SN 0017-6192
EI 1433-0458
J9 HNO
JI HNO
PD DEC 15
PY 2025
VL 73
IS SUPPL3
BP 357
EP 369
DI 10.1007/s00106-025-01599-z
EA JUN 2025
PG 13
WC Otorhinolaryngology
SC Otorhinolaryngology
GA L3391
UT WOS:001510274000001
PM 40526155
DA 2025-12-18
ER

PT J
AU Piatti, D
   De Angelis, S
   Paolocci, G
   Minnetti, A
   Manzari, L
   Verdecchia, DH
   Indovina, I
   Tramontano, M
AF Piatti, Diego
   De Angelis, Sara
   Paolocci, Gianluca
   Minnetti, Andrea
   Manzari, Leonardo
   Verdecchia, Daniel Hector
   Indovina, Iole
   Tramontano, Marco
TI The Role of Vestibular Physical Therapy in Managing Persistent Postural-Perceptual Dizziness: A Systematic Review and Meta-Analysis
SO JOURNAL OF CLINICAL MEDICINE
LA English
DT Review
DE vestibular physical therapy; vestibular rehabilitation; balance; persistent postural-perceptual dizziness; rehabilitation
AB Background: Persistent Postural-Perceptual Dizziness (PPPD) is a chronic vestibular disorder characterized by dizziness, instability, and visual hypersensitivity. Vestibular Physical Therapy (VPT) is commonly used, but its efficacy remains uncertain due to limited and heterogeneous evidence. Objective: This systematic review and meta-analysis aimed to evaluate the effectiveness of VPT in reducing dizziness and improving balance in individuals with PPPD. Methods: A systematic search of MEDLINE and PEDro was conducted in January 2025. Studies were selected following PRISMA guidelines and included if they assessed VPT interventions in patients diagnosed with PPPD. Risk of bias was assessed using the PEDro scale and the modified Newcastle-Ottawa Scale. The meta-analysis focused on pre- and post-intervention changes in Dizziness Handicap Inventory (DHI) scores using a random-effects model. Results: Six studies met the inclusion criteria. VPT significantly reduced DHI scores (pooled Hedges' g = 1.60; 95% CI: 0.75-2.45), indicating a moderate to large improvement. Additional outcomes included improvements in postural control (e.g., mini-BESTest and posturography) and psychological well-being (anxiety and depression questionnaires). However, high heterogeneity (I2 = 92%) was present across studies. Conclusions: VPT may improve dizziness and balance in PPPD, though evidence is limited. Further high-quality trials with standardized protocols are needed.
C1 [Piatti, Diego; De Angelis, Sara; Paolocci, Gianluca; Indovina, Iole] IRCCS Santa Lucia Fdn, Lab Neuromotor Physiol, I-00179 Rome, Italy.
   [Paolocci, Gianluca] Univ Messina, Dept Biomed & Dent Sci & Morphofunct Imaging, I-98125 Messina, Italy.
   [Minnetti, Andrea] Azienda Osped San Giovanni Addolorata, I-00184 Rome, Italy.
   [Manzari, Leonardo] MSA ENT Acad Ctr, I-03043 Cassino, Italy.
   [Verdecchia, Daniel Hector] Univ Nacl Matanza, Dept Hlth Sci, B1754JEC, Buenos Aires, Argentina.
   [Indovina, Iole] Univ Roma Tor Vergata, Ctr Space BioMed, Dept Syst Med, I-00133 Rome, Italy.
   [Tramontano, Marco] Alma Mater Univ Bologna, Dept Biomed & Neuromotor Sci DIBINEM, I-40138 Bologna, Italy.
   [Tramontano, Marco] IRCCS Azienda Osped Univ Bologna, Unit Occupat Med, I-40138 Bologna, Italy.
C3 IRCCS Santa Lucia; University of Messina; University of Rome Tor Vergata; University of Bologna; IRCCS Azienda Ospedaliero-Universitaria di Bologna
RP Indovina, I (corresponding author), IRCCS Santa Lucia Fdn, Lab Neuromotor Physiol, I-00179 Rome, Italy.; Indovina, I (corresponding author), Univ Roma Tor Vergata, Ctr Space BioMed, Dept Syst Med, I-00133 Rome, Italy.
EM d.piatti@hsantalucia.it; s.deangelis@hsantalucia.it; g.paolocci@hsantalucia.it; aminnetti@hsangiovanni.roma.it; lmanzari1962@gmail.com; dverdecchia@unlam.edu.ar; i.indovina@hsantalucia.it; marco.tramontano@unibo.it
FU Italian Ministry of Health [(RF-2019-12369194]; U.S. Department of Defense Congressionally Directed Medical Research Program [W81XWH1810760 PT170028]; NEXTGENERATIONEU (NGEU) - Ministry of University and Research (MUR); National Recovery and Resilience Plan (NRRP) [2022B42X54]; Ministry of Health, National Recovery and Resilience Plan (NRRP) [PNRR-MCNT2-2023-12377870]
CR Alashram AR, 2024, J BODYW MOV THER, V39, P132, DOI 10.1016/j.jbmt.2024.02.026
   Axer H, 2020, BRAIN BEHAV, V10, P0, DOI 10.1002/brb3.1864
   Choi SY, 2021, SCI REP-UK, V11, P0, DOI 10.1038/s41598-021-93940-z
   Dieterich M, 2016, HAND CLINIC, V139, P447, DOI 10.1016/B978-0-12-801772-2.00037-0
   Eldoen G, 2021, BRAIN BEHAV, V11, P0, DOI 10.1002/brb3.2346
   Eriksen MB, 2018, J MED LIBR ASSOC, V106, P420, DOI 10.5195/jmla.2018.345
   Fife TD, 2017, NEUROLOGY, V89, P2288, DOI 10.1212/WNL.0000000000004690
   Herdman D, 2022, J NEUROL, V269, P4753, DOI 10.1007/s00415-022-11107-w
   Higgins JPT, 2024, COCHRANE HANDBOOK FOR SYSTEMATIC REVIEWS OF INTERVENTIONS VERSION 6.5, V0, P0
   Ibrahim NMK, 2023, EUR ARCH OTO-RHINO-L, V0, P0, DOI DOI 10.1007/s00405-023-08369-z
   Indovina I, 2021, J CLIN MED, V10, P0, DOI 10.3390/jcm10184274
   Ishizuka K, 2020, INTERNAL MED, V59, P2857, DOI 10.2169/internalmedicine.5172-20
   Kuwabara J, 2020, AM J OTOLARYNG, V41, P0, DOI 10.1016/j.amjoto.2020.102609
   Meng LJ, 2023, BMC MED, V21, P0, DOI 10.1186/s12916-023-03029-9
   Nada EH, 2019, ANN OTO RHINOL LARYN, V128, P323, DOI 10.1177/0003489418823017
   Page Matthew J, 2021, BMJ, V372, Pn71, DOI 10.1016/j.ijsu.2021.105906
   Popkirov Stoyan, 2018, PRACT NEUROL, V18, P5, DOI 10.1136/practneurol-2017-001809
   Riccelli R, 2017, FRONT NEUROL, V8, P0, DOI 10.3389/fneur.2017.00529
   Sherrington C, 2000, MANUAL THER, V5, P223, DOI 10.1054/math.2000.0372
   Staab JP, 2023, NEUROL CLIN, V41, P647, DOI 10.1016/j.ncl.2023.04.003
   Staab JP, 2017, J VESTIBUL RES-EQUIL, V27, P191, DOI 10.3233/VES-170622
   Staibano P, 2019, J OTOLARYNGOL-HEAD N, V48, P0, DOI 10.1186/s40463-019-0336-9
   Strupp M, 2020, DTSCH ARZTEBL INT, V117, P300, DOI 10.3238/arztebl.2020.0300
   Sulway Shaleen, 2019, ADV OTORHINOLARYNGOL, V82, P164, DOI 10.1159/000490285
   Tramontano M, 2025, J VESTIBUL RES-EQUIL, V35, P82, DOI 10.1177/09574271241295615
   Tramontano M, 2021, HEARING BALANC COMMU, V19, P282, DOI 10.1080/21695717.2021.1975986
   Webster KE, 2023, COCHRANE DB SYST REV, V0, P0, DOI DOI 10.1002/14651858.CD015333.pub2
   Webster KE, 2023, COCHRANE DB SYST REV, V0, P0, DOI DOI 10.1002/14651858.CD015188.pub2
   Whitney SL, 2011, NEUROREHABILITATION, V29, P157, DOI 10.3233/NRE-2011-0690
   Zhang SL, 2022, EXPERT REV NEUROTHER, V22, P669, DOI 10.1080/14737175.2022.2106129
NR 30
TC 2
Z9 2
U1 3
U2 3
PU MDPI
PI BASEL
PA MDPI AG, Grosspeteranlage 5, CH-4052 BASEL, SWITZERLAND
SN 
EI 2077-0383
J9 J CLIN MED
JI J. Clin. Med.
PD AUG 5
PY 2025
VL 14
IS 15
BP 
EP 
DI 10.3390/jcm14155524
PG 12
WC Medicine, General & Internal
SC General & Internal Medicine
GA 6EM1W
UT WOS:001551427700001
PM 40807145
DA 2025-12-18
ER

PT J
AU Yu, XX
   Tian, E
   Wang, J
   Synadet, O
   Guo, ZQ
   Chen, JY
   Guo, JQ
   Zhou, ZH
   Shi, SY
   Yang, HJ
   Lu, YS
   Zhang, SL
AF Yu, Xi-xi
   Tian, E.
   Wang, Jun
   Synadet, Ouk
   Guo, Zhao-qi
   Chen, Jing-yu
   Guo, Jia-qi
   Zhou, Zhang-hong
   Shi, Shi-yu
   Yang, Hua-jing
   Lu, Yi-sheng
   Zhang, Su-lin
TI Interplay Between Vestibular Dysfunction and Sleep Disorders
SO CURRENT MEDICAL SCIENCE
LA English
DT Review
DE Vestibular dysfunction; Sleep disorders; Emotional disorders; Neural circuit; Vestibular rehabilitation
ID paroxysmal positional vertigo; dorsal raphe nucleus; life-style modification; apnea syndrome; menieres-disease; postural control; spatial memory; projections; neurons; anxiety
AB Recent years have seen a burgeoning interest in elucidating the intricate relationship between vestibular dysfunction and sleep disorders, owing to their substantial impact on daily functioning and overall health. Despite significant advancements, the precise mechanisms underpinning this interplay remain elusive. This review aims to synthesize the current literature on the association between vestibular dysfunction and sleep disorders, focusing on potential causal mechanisms and therapeutic implications. We systematically examine various sleep disorders, including insomnia, circadian rhythm disorders, and sleep apnea, in association with specific vestibular dysfunctions, such as Meniere's disease (MD), vestibular migraine (VM), benign paroxysmal positional vertigo (BPPV), vestibular neuritis (VN), and persistent postural perceptual dizziness (PPPD). By exploring these complex interactions, our goal is to provide a comprehensive understanding that contributes to the ongoing discourse in this field. We seek to encourage further investigations into innovative diagnostic and therapeutic strategies, ultimately aiming to improve the clinical management and enhance the quality of life for patients affected by both vestibular dysfunction and sleep disorders.
C1 [Yu, Xi-xi; Tian, E.; Guo, Zhao-qi; Chen, Jing-yu; Guo, Jia-qi; Zhou, Zhang-hong; Zhang, Su-lin] Huazhong Univ Sci & Technol, Union Hosp, Tongji Med Coll, Dept Otorhinolaryngol, Wuhan 430022, Peoples R China.
   [Yu, Xi-xi; Tian, E.; Guo, Zhao-qi; Chen, Jing-yu; Guo, Jia-qi; Zhou, Zhang-hong; Zhang, Su-lin] Huazhong Univ Sci & Technol, Union Hosp, Inst Otorhinolaryngol, Tongji Med Coll, Wuhan 430022, Peoples R China.
   [Wang, Jun] Nanchang Univ, Affiliated Hosp 2, Jiangxi Med Coll, Dept Otorhinolaryngol Head & Neck Surg, Nanchang 330006, Jiangxi, Peoples R China.
   [Synadet, Ouk] Cent South Univ, Xiangya Hosp, Dept Otorhinolaryngol Head & Neck Surg, Changsha 410008, Peoples R China.
   [Shi, Shi-yu] Huazhong Univ Sci & Technol, Liyuan Hosp, Tongji Med Coll, Dept Rehabil, Wuhan 430077, Peoples R China.
   [Yang, Hua-jing] Huazhong Univ Sci & Technol, Tongji Hosp, Tongji Med Coll, Dept Ophthalmol, Wuhan 430030, Peoples R China.
   [Lu, Yi-sheng] Huazhong Univ Sci & Technol, Sch Basic Med, Dept Physiol, Wuhan 430030, Peoples R China.
C3 Huazhong University of Science & Technology; Huazhong University of Science & Technology; Nanchang University; Central South University; Huazhong University of Science & Technology; Huazhong University of Science & Technology; Huazhong University of Science & Technology
RP Zhang, SL (corresponding author), Huazhong Univ Sci & Technol, Union Hosp, Tongji Med Coll, Dept Otorhinolaryngol, Wuhan 430022, Peoples R China.; Zhang, SL (corresponding author), Huazhong Univ Sci & Technol, Union Hosp, Inst Otorhinolaryngol, Tongji Med Coll, Wuhan 430022, Peoples R China.; Yang, HJ (corresponding author), Huazhong Univ Sci & Technol, Tongji Hosp, Tongji Med Coll, Dept Ophthalmol, Wuhan 430030, Peoples R China.; Lu, YS (corresponding author), Huazhong Univ Sci & Technol, Sch Basic Med, Dept Physiol, Wuhan 430030, Peoples R China.
EM yanghuajing_@163.com; luys@hust.edu.cn; sulin_zhang@hust.edu.cn
FU National Key Research and Development Program of China
CR Abad Vivien C, 2003, DIALOGUES CLIN NEUROSCI, V5, P371
   Agrawal Y, 2009, ARCH INTERN MED, V169, P938, DOI 10.1001/archinternmed.2009.66
   Aguiar SA, 2015, PLOS ONE, V10, P0, DOI 10.1371/journal.pone.0122340
   Alberti A, 2003, J SLEEP RES, V12, P305, DOI 10.1111/j.1365-2869.2003.00361.x
   Alexander TH, 2013, OTOL NEUROTOL, V34, P1586, DOI 10.1097/MAO.0000000000000222
   Alfano CA, 2009, DEPRESS ANXIETY, V26, P503, DOI 10.1002/da.20443
   Altena E, 2023, J VESTIBUL RES-EQUIL, V33, P165, DOI 10.3233/VES-220113
   Altena E, 2019, J SLEEP RES, V28, P0, DOI 10.1111/jsr.12677
   Altintas N, 2015, EUR REV MED PHARMACO, V19, P3234
   Alvaro PK, 2013, SLEEP, V36, P1059, DOI 10.5665/sleep.2810
   Baek S, 2021, SENSORS-BASEL, V21, P0, DOI 10.3390/s21248214
   Balaban CD, 2004, BRAIN RES, V996, P126, DOI 10.1016/j.brainres.2003.10.026
   Balaban CD, 2002, PHYSIOL BEHAV, V77, P469, DOI 10.1016/S0031-9384(02)00935-6
   Balaban CD, 2001, J ANXIETY DISORD, V15, P53, DOI 10.1016/S0887-6185(00)00042-6
   Bannerman DM, 2014, NAT REV NEUROSCI, V15, P181, DOI 10.1038/nrn3677
   Barmack NH, 2003, BRAIN RES BULL, V60, P511, DOI 10.1016/S0361-9230(03)00055-8
   Bashir K, 2020, J MULTIDISCIP HEALTH, V13, P963, DOI 10.2147/JMDH.S256055
   Beh SC, 2019, HEADACHE, V59, P727, DOI 10.1111/head.13484
   Berrocoso E, 2022, BIOL PSYCHIAT, V91, P786, DOI 10.1016/j.biopsych.2021.11.023
   Bery AK, 2021, J VESTIBUL RES-EQUIL, V31, P401, DOI 10.3233/VES-201508
   Bhaskar Swapna, 2016, J FAMILY MED PRIM CARE, V5, P780, DOI 10.4103/2249-4863.201153
   Bhattacharyya N, 2017, OTOLARYNG HEAD NECK, V156, PS1, DOI 10.1177/0194599816689667
   BIZZI E, 1964, SCIENCE, V145, P414, DOI 10.1126/science.145.3630.414
   Bougard C, 2011, EXP BRAIN RES, V209, P109, DOI 10.1007/s00221-010-2524-8
   Bradley TD, 2009, LANCET, V373, P82, DOI 10.1016/S0140-6736(08)61622-0
   Brandt T, 2020, CURR OPIN NEUROL, V33, P136, DOI 10.1097/WCO.0000000000000771
   Breuss A, 2024, J SLEEP RES, V33, P0, DOI 10.1111/jsr.14153
   BYL FM, 1984, LARYNGOSCOPE, V94, P647
   Byun H, 2022, J VESTIBUL RES-EQUIL, V32, P155, DOI 10.3233/VES-210012
   Cameron SA, 1999, J PHYSIOL-LONDON, V518, P151, DOI 10.1111/j.1469-7793.1999.0151r.x
   Cavallaro G, 2023, MEDICINA-LITHUANIA, V59, P0, DOI 10.3390/medicina59101718
   Cengiz DU, 2023, ACTA OTO-LARYNGOL, V143, P772, DOI 10.1080/00016489.2023.2269255
   Cheung Teris, 2023, INT J ENVIRON RES PUBLIC HEALTH, V20, P0, DOI 10.3390/ijerph20043577
   COLLINS WE, 1988, AVIAT SPACE ENVIR MD, V59, P523
   Cuccurazzu B, 2008, NEUROSCI LETT, V439, P70, DOI 10.1016/j.neulet.2008.04.094
   DAscanio P, 2000, ARCH ITAL BIOL, V138, P241
   Dastgerdi ZH, 2024, J AUDIOL OTOL, V28, P114, DOI 10.7874/jao.2023.00171
   de Andrade MC Jr, 2021, BRAZ J OTORHINOLAR, V87, P440, DOI 10.1016/j.bjorl.2019.10.013
   Dewan NA, 2015, CHEST, V147, P266, DOI 10.1378/chest.14-0500
   Dyugovskaya L, 2008, AM J RESP CRIT CARE, V177, P544, DOI 10.1164/rccm.200705-675OC
   Eban-Rothschild A, 2018, NEUROPSYCHOPHARMACOL, V43, P937, DOI 10.1038/npp.2017.294
   Fabbri M, 2006, NEUROPSYCHOLOGIA, V44, P2520, DOI 10.1016/j.neuropsychologia.2006.03.033
   Faravelli C, 2012, CURR PHARM DESIGN, V18, P5663, DOI 10.2174/138161212803530907
   Franken P, 2024, NAT REV NEUROSCI, V25, P43, DOI 10.1038/s41583-023-00764-z
   Fuller PM, 2006, J BIOL RHYTHM, V21, P177, DOI 10.1177/0748730406288148
   Furman JM, 2013, LANCET NEUROL, V12, P706, DOI 10.1016/S1474-4422(13)70107-8
   Furtado F, 2016, PLOS ONE, V11, P0, DOI 10.1371/journal.pone.0163310
   Gallina S, 2010, ACTA OTORHINOLARYNGO, V30, P281
   Gao TX, 2020, J INT MED RES, V48, P0, DOI 10.1177/0300060520909717
   García-García F, 2009, CNS NEUROL DISORD-DR, V8, P235, DOI 10.2174/187152709788921672
   Genç SG, 2023, MEDICINE, V102, P0, DOI 10.1097/MD.0000000000034435
   Gimmon Yoav, 2023, HAREFUAH, V162, P440
   Gomez S, 2008, CLIN NEUROPHYSIOL, V119, P617, DOI 10.1016/j.clinph.2007.10.058
   Goothy Sai Sailesh Kumar, 2023, JOURNAL OF BASIC AND CLINICAL PHYSIOLOGY AND PHARMACOLOGY, V34, P0, DOI 10.1515/jbcpp-2023-0036
   Goothy SSK, 2021, J BASIC CLIN PHYSIOL, V32, P19, DOI 10.1515/jbcpp-2020-0019
   Gorman JM, 2000, AM J PSYCHIAT, V157, P493, DOI 10.1176/appi.ajp.157.4.493
   Guerra Joaquin, 2021, INT J OTOLARYNGOL, V2021, P6641055, DOI 10.1155/2021/6641055
   Guo JQ, 2024, INT J MOL MED, V53, P0, DOI 10.3892/ijmm.2024.5360
   Halberstadt AL, 2006, NEUROSCIENCE, V140, P1067, DOI 10.1016/j.neuroscience.2006.02.053
   Hall CD, 2016, J NEUROL PHYS THER, V40, P124, DOI 10.1097/NPT.0000000000000120
   Han DG, 2020, MED HYPOTHESES, V134, P0, DOI 10.1016/j.mehy.2019.109445
   Han Xi, 2015, ZHONGHUA ER BI YAN HOU TOU JING WAI KE ZA ZHI, V50, P482
   Harris JP, 2010, AUDIOL NEURO-OTOL, V15, P318, DOI 10.1159/000286213
   Hilber P, 2019, PROG NEURO-PSYCHOPH, V89, P310, DOI 10.1016/j.pnpbp.2018.10.004
   Horowitz SS, 2005, J COMP NEUROL, V487, P127, DOI 10.1002/cne.20521
   Horowitz SS, 2004, J COMP NEUROL, V474, P227, DOI 10.1002/cne.20125
   Ichijo H, 2017, ACTA OTO-LARYNGOL, V137, P144, DOI 10.1080/00016489.2016.1221130
   Inoue S, 2004, ACTA OTO-LARYNGOL, V124, P58, DOI 10.1080/03655230410017689
   Iranfar K, 2022, HELIYON, V8, P0, DOI 10.1016/j.heliyon.2022.e08717
   Jia Yuqi, 2023, LIN CHUANG ER BI YAN HOU TOU JING WAI KE ZA ZHI, V37, P790, DOI 10.13201/j.issn.2096-7993.2023.10.005
   Kaplan J, 2017, AUTON NEUROSCI-BASIC, V202, P86, DOI 10.1016/j.autneu.2016.08.019
   Karim H, 2013, NEUROIMAGE, V74, P318, DOI 10.1016/j.neuroimage.2013.02.010
   Kashiwagi M, 2020, CURR BIOL, V30, P1002, DOI 10.1016/j.cub.2020.01.047
   Katzenberger B, 2023, J CLIN MED, V12, P0, DOI 10.3390/jcm12185903
   Kayabasi S, 2015, LARYNGOSCOPE, V125, P1244, DOI 10.1002/lary.25021
   Keren S, 2025, LARYNGOSCOPE, V135, P1177, DOI 10.1002/lary.31857
   Kim HJ, 2020, J NEUROL, V267, P2252, DOI 10.1007/s00415-020-09831-2
   Kim SK, 2018, PLOS ONE, V13, P0, DOI 10.1371/journal.pone.0192705
   Klemm E, 2009, LARYNGO RHINO OTOL, V88, P524, DOI 10.1055/s-0028-1128133
   Kompotis K, 2019, CURR BIOL, V29, P392, DOI 10.1016/j.cub.2018.12.007
   Korres SG, 2007, MED SCI MONITOR, V13, P0
   Krystal AD, 2010, J CLIN SLEEP MED, V6, P315
   Lacour M, 2000, ACTA OTO-LARYNGOL, V0, P15
   Lee SY, 2023, ACTA OTO-LARYNGOL, V143, P692, DOI 10.1080/00016489.2023.2244010
   Lempert T, 2009, ANN NY ACAD SCI, V1164, P242, DOI 10.1111/j.1749-6632.2009.03852.x
   Li SF, 2013, PLOS ONE, V8, P0, DOI 10.1371/journal.pone.0083566
   Li X, 2022, ANN PALLIAT MED, V11, P2685, DOI 10.21037/apm-22-718
   Lin BY, 2014, ACTA OTO-LARYNGOL, V134, P698, DOI 10.3109/00016489.2014.895039
   Liu W, 2020, FRONT NEUROL, V11, P0, DOI 10.3389/fneur.2020.595328
   Liu YW, 2010, J PHYSIOL-LONDON, V588, P4103, DOI 10.1113/jphysiol.2010.193904
   Liu Yuqing, 2022, LIN CHUANG ER BI YAN HOU TOU JING WAI KE ZA ZHI, V36, P515, DOI 10.13201/j.issn.2096-7993.2022.07.007
   Lopez-Escamez JA, 2015, J VESTIBUL RES-EQUIL, V25, P1, DOI 10.3233/VES-150549
   Low WK, 2021, CASE REP OTOLARYNGOL, V2021, P0, DOI 10.1155/2021/5592611
   Lu QQ, 2022, FEBS J, V289, P6589, DOI 10.1111/febs.16233
   Luo HP, 2021, ACTA OTO-LARYNGOL, V141, P754, DOI 10.1080/00016489.2021.1947524
   Ma J, 2009, J INT MED RES, V37, P1311, DOI 10.1177/147323000903700506
   Mallick BN, 2002, J BIOSCIENCES, V27, P539, DOI 10.1007/BF02705052
   Markia B, 2008, BRAIN STRUCT FUNCT, V213, P239, DOI 10.1007/s00429-008-0172-6
   Martin T, 2018, J APPL PHYSIOL, V125, P167, DOI 10.1152/japplphysiol.00595.2017
   Martin T, 2015, J APPL PHYSIOL, V118, P310, DOI 10.1152/japplphysiol.00811.2014
   Martin T, 2016, PLOS ONE, V11, P0, DOI 10.1371/journal.pone.0155067
   Mast FW, 2014, FRONT INTEGR NEUROSC, V8, P0, DOI 10.3389/fnint.2014.00044
   McDonald K, 2025, INT J AUDIOL, V64, P853, DOI 10.1080/14992027.2024.2409763
   Mei Juhua, 2020, NAN FANG YI KE DA XUE XUE BAO, V40, P131, DOI 10.12122/j.issn.1673-4254.2020.01.21
   Micarelli A, 2023, J LARYNGOL OTOL, V137, P1349, DOI 10.1017/S0022215122002602
   Micarelli A, 2021, LARYNGOSCOPE, V131, P2341, DOI 10.1002/lary.29719
   Micarelli A, 2017, J SLEEP RES, V26, P487, DOI 10.1111/jsr.12516
   Mikulska J, 2021, BRAIN SCI, V11, P0, DOI 10.3390/brainsci11101298
   Mitchell HA, 2010, BIOCHEM PHARMACOL, V79, P801, DOI 10.1016/j.bcp.2009.10.004
   Bittar RSM, 2015, BRAZ J OTORHINOLAR, V81, P276, DOI 10.1016/j.bjorl.2014.08.012
   Mutlu B, 2022, INT ARCH OTORHINOLAR, V26, P688, DOI 10.1055/s-0042-1742763
   Mutlu M, 2015, EUR ARCH OTO-RHINO-L, V272, P3137, DOI 10.1007/s00405-014-3294-x
   Nakatsuka D, 2024, ISCIENCE, V27, P0, DOI 10.1016/j.isci.2024.109289
   Nakayama M, 2013, CURR OPIN OTOLARYNGO, V21, P503, DOI 10.1097/MOO.0b013e32836463bc
   Nakayama M, 2010, J CLIN SLEEP MED, V6, P445
   Neuhauser HK, 2006, NEUROLOGY, V67, P1028, DOI 10.1212/01.wnl.0000237539.09942.06
   Olzowy B, 2005, MMW FORTSCHR MED, V147, P37
   Omlin X, 2018, SCI REP-UK, V8, P0, DOI 10.1038/s41598-018-19880-3
   Paillard T, 2023, FRONT HUM NEUROSCI, V14, P0, DOI 10.3389/fnhum.2023.1146550
   Perrault AA, 2019, CURR BIOL, V29, P402, DOI 10.1016/j.cub.2018.12.028
   Perrier J, 2023, CANCERS, V15, P0, DOI 10.3390/cancers15112904
   Peterson MJ, 2006, PSYCHIAT CLIN N AM, V29, P1009, DOI 10.1016/j.psc.2006.09.003
   Petry A, 2025, J VESTIBUL RES-EQUIL, V35, P205, DOI 10.1177/09574271251328339
   Peluso ÉTP, 2016, BRAZ J OTORHINOLAR, V82, P209, DOI 10.1016/j.bjorl.2015.04.015
   Quarck G, 2006, J SLEEP RES, V15, P369, DOI 10.1111/j.1365-2869.2006.00550.x
   Rajagopalan Archana, 2017, J NAT SCI BIOL MED, V8, P11, DOI 10.4103/0976-9668.198350
   Richter C, 2014, ANNU REV NEUROSCI, V37, P503, DOI 10.1146/annurev-neuro-062111-150447
   Roberts RA, 2021, OTOL NEUROTOL, V42, PE1537, DOI 10.1097/MAO.0000000000003297
   Sateia MJ, 2014, CHEST, V146, P1387, DOI 10.1378/chest.14-0970
   Sato G, 2012, ACTA OTO-LARYNGOL, V132, P614, DOI 10.3109/00016489.2012.655860
   Scammell TE, 2017, NEURON, V93, P747, DOI 10.1016/j.neuron.2017.01.014
   Schreiber BE, 2010, LANCET, V375, P1203, DOI 10.1016/S0140-6736(09)62071-7
   Schuerger RJ, 1999, BRAIN RES REV, V30, P189, DOI 10.1016/S0165-0173(99)00015-6
   Senaratna CV, 2017, SLEEP MED REV, V34, P70, DOI 10.1016/j.smrv.2016.07.002
   Sendesen E, 2024, AM J OTOLARYNG, V45, P0, DOI 10.1016/j.amjoto.2024.104230
   Shi HJ, 2023, NEUROSCI BULL, V39, P1009, DOI 10.1007/s12264-023-01020-1
   Shi XB, 2022, FRONT NEUROSCI-SWITZ, V16, P0, DOI 10.3389/fnins.2022.982596
   Shi XB, 2021, HEARING RES, V401, P0, DOI 10.1016/j.heares.2020.108159
   Shigeno K, 2022, J VESTIBUL RES-EQUIL, V32, P39, DOI 10.3233/VES-180616
   Shigeno K, 2012, J VESTIBUL RES-EQUIL, V22, P197, DOI 10.3233/VES-2012-0457
   Shih CP, 2018, J CLIN SLEEP MED, V14, P2021, DOI 10.5664/jcsm.7528
   Shim DB, 2012, LARYNGOSCOPE, V122, P873, DOI 10.1002/lary.23180
   Song TJ, 2020, PROG BRAIN RES, V255, P343, DOI 10.1016/bs.pbr.2020.05.014
   Sugaya N, 2017, ACTA OTO-LARYNGOL, V137, P275, DOI 10.1080/00016489.2016.1244859
   Takahashi M, 2005, ORL-J OTO-RHIN-LARYN, V67, P300, DOI 10.1159/000089412
   Takazawa T, 2004, J NEUROPHYSIOL, V92, P3106, DOI 10.1152/jn.00494.2004
   Tetych A, 2022, INT J ENV RES PUB HE, V19, P0, DOI 10.3390/ijerph19148809
   Tighilet B, 2009, NEUROSCIENCE, V160, P716, DOI 10.1016/j.neuroscience.2009.02.070
   Tighilet B, 1997, EUR J PHARMACOL, V330, P65, DOI 10.1016/S0014-2999(97)10124-8
   Tighilet B, 2007, EUR J PHARMACOL, V568, P149, DOI 10.1016/j.ejphar.2007.04.052
   Tighilet B, 2014, FRONT INTEGR NEUROSC, V7, P0, DOI 10.3389/fnint.2013.00087
   Tighilet B, 2006, J PHYSIOL-LONDON, V573, P723, DOI 10.1113/jphysiol.2006.107805
   Toriyama T, 2022, ACTA NEUROL BELG, V122, P1511, DOI 10.1007/s13760-021-01772-5
   Trzepizur W, 2014, EUR RESPIR J, V44, P207, DOI 10.1183/09031936.00197413
   Ulusoy B, 2020, EUR ARCH OTO-RHINO-L, V277, P37, DOI 10.1007/s00405-019-05654-8
   Uschakov A, 2007, NEUROSCIENCE, V150, P104, DOI 10.1016/j.neuroscience.2007.05.055
   van Sluijs RM, 2020, FRONT NEUROSCI-SWITZ, V13, P0, DOI 10.3389/fnins.2019.01446
   Ventre-Dominey J, 2003, NEUROPSYCHOLOGIA, V41, P1884, DOI 10.1016/S0028-3932(03)00126-X
   Vestergaard CL, 2024, SLEEP MED, V115, P30, DOI 10.1016/j.sleep.2024.01.021
   von Brevern M, 2007, J NEUROL NEUROSUR PS, V78, P710, DOI 10.1136/jnnp.2006.100420
   Wang ID, 2018, SLEEP, V41, P0, DOI 10.1093/sleep/zsx186
   Wang WX, 2021, SLEEP MED, V82, P71, DOI 10.1016/j.sleep.2021.03.009
   Wang Y J, 2018, LIN CHUNG ER BI YAN HOU TOU JING WAI KE ZA ZHI, V32, P209, DOI 10.13201/j.issn.1001-1781.2018.03.013
   Wang Yue, 2021, LIN CHUANG ER BI YAN HOU TOU JING WAI KE ZA ZHI, V35, P62, DOI 10.13201/j.issn.2096-7993.2021.01.016
   Wang Y, 2018, INT J NEUROSCI, V128, P1143, DOI 10.1080/00207454.2018.1486835
   Waselus M, 2011, J CHEM NEUROANAT, V41, P266, DOI 10.1016/j.jchemneu.2011.05.011
   Wei W, 2018, FRONT NEUROL, V9, P0, DOI 10.3389/fneur.2018.00178
   Welgampola MS, 2011, MED J AUSTRALIA, V195, P518, DOI 10.5694/mja11.11001
   Williams RH, 2014, J NEUROSCI, V34, P6023, DOI 10.1523/JNEUROSCI.4838-13.2014
   Wu J, 2020, SLEEP BREATH, V24, P1383, DOI 10.1007/s11325-019-01994-1
   Wurts SW, 2000, J NEUROSCI, V20, P4300
   Xie H, 2015, EUR ARCH OTO-RHINO-L, V272, P2703, DOI 10.1007/s00405-014-3158-4
   Xu HB, 2016, HEARING RES, V335, P138, DOI 10.1016/j.heares.2016.02.016
   Xu XD, 2022, SLEEP MED, V100, P112, DOI 10.1016/j.sleep.2022.08.002
   Xu XD, 2022, FRONT NEUROL, V13, P0, DOI 10.3389/fneur.2022.819721
   Xue H, 2021, FRONT PSYCHIATRY, V12, P0, DOI 10.3389/fpsyt.2021.726038
   Yan ZH, 2017, INT J AUDIOL, V56, P33, DOI 10.1080/14992027.2016.1211763
   Yang CH, 2025, OTOLARYNG HEAD NECK, V172, P346, DOI 10.1002/ohn.1049
   Yang CH, 2015, MEDICINE, V94, P0, DOI 10.1097/MD.0000000000000978
   Yeghiazarians Y, 2021, CIRCULATION, V144, PE56, DOI 10.1161/CIR.0000000000000988
   Yeo CD, 2022, J CLIN SLEEP MED, V18, P1335, DOI 10.5664/jcsm.9864
   Yousovich R, 2019, ISR MED ASSOC J, V21, P716
   Yuan Q, 2015, MEDICINE, V94, P0, DOI 10.1097/MD.0000000000000453
   Zhang JH, 2010, NEUROBIOL DIS, V40, P251, DOI 10.1016/j.nbd.2010.05.032
   Zhou Y, 2023, SLEEP MED, V101, P485, DOI 10.1016/j.sleep.2022.11.034
   Zielinski MR, 2013, BEHAV BRAIN RES, V250, P74, DOI 10.1016/j.bbr.2013.04.038
   Zou P, 2020, J PSYCHOSOM RES, V136, P0, DOI 10.1016/j.jpsychores.2020.110177
NR 187
TC 0
Z9 0
U1 20
U2 20
PU SPRINGER
PI NEW YORK
PA ONE NEW YORK PLAZA, SUITE 4600, NEW YORK, NY, UNITED STATES
SN 2096-5230
EI 2523-899X
J9 CURR MED SCI
JI Curr. Med. Sci.
PD AUG 15
PY 2025
VL 45
IS 4
BP 699
EP 714
DI 10.1007/s11596-025-00085-5
EA JUL 2025
PG 16
WC Medicine, Research & Experimental
SC Research & Experimental Medicine
GA 6HQ2I
UT WOS:001523834800001
PM 40622438
DA 2025-12-18
ER

PT J
AU Reynders, M
   Cools, W
   Van Den Houte, K
   Lichtert, E
   Foulon, I
AF Reynders, Marie
   Cools, Wilfried
   Van Den Houte, Kelsey
   Lichtert, Elke
   Foulon, Ina
TI Dutch translation and validation of the Visual Vertigo Analogue Scale (VVAS)
SO EUROPEAN ARCHIVES OF OTO-RHINO-LARYNGOLOGY
LA English
DT Article
DE Vertigo; Questionnaire; Visual vertigo; Visual vertigo analogue scale; Translation
ID postural-perceptual dizziness; dependence; version
AB Background Visual vertigo (VV) is dizziness triggered by visually complex environments and is common in vestibular disorders such as Persistent Postural Perceptual Dizziness (PPPD). The Visual Vertigo Analogue Scale (VVAS) is a validated tool for assessing VV severity, but no Dutch version is currently available. Objective This study involved translating the original English version of the VVAS into Dutch, followed by adaptation and validation to ensure reliability and consistency with the source version. Methods The VVAS was translated using forward-backward translation. The final version was tested in 104 participants (PPPD patients and healthy controls). Internal consistency (Cronbach's alpha), test-retest reliability (Intraclass Correlation Coefficient), and construct validity (factor analysis and regression modeling) were assessed. Results The Dutch VVAS showed high internal consistency (Cronbach's alpha = 0.93), comparable to the original version. Test-retest reliability was adequate (ICC = 0.67). VVAS scores were significantly higher in PPPD patients compared to healthy controls (p < 0.001), controlling for age and gender. Conclusion The Dutch VVAS is a reliable and valid tool for assessing VV in Dutch-speaking populations, making it suitable for clinical and research applications.
C1 [Reynders, Marie; Van Den Houte, Kelsey; Lichtert, Elke; Foulon, Ina] UZ Brussel, Dept Otorhinolaryngol & Head & Neck Surg, Univ Hosp Brussels, 101 Laarbeeklaan, Brussels B-1090, Belgium.
   [Cools, Wilfried] Vrije Univ Brussel, Core Facil Support Quantitat & Qualitat Res SQUARE, Brussels, Belgium.
C3 University Hospital Brussels; Vrije Universiteit Brussel
RP Reynders, M (corresponding author), UZ Brussel, Dept Otorhinolaryngol & Head & Neck Surg, Univ Hosp Brussels, 101 Laarbeeklaan, Brussels B-1090, Belgium.
EM marie.reynders@uzbrussel.be
CR Adamec I, 2020, J CLIN NEUROSCI, V72, P26, DOI 10.1016/j.jocn.2020.01.043
   Amorim AM, 2022, BRAZ J OTORHINOLAR, V88, PS125, DOI 10.1016/j.bjorl.2022.09.004
   Bertolini G, 2021, J NEUROL, V268, P1747, DOI 10.1007/s00415-020-10359-8
   BRONSTEIN AM, 1995, J NEUROL NEUROSUR PS, V59, P472, DOI 10.1136/jnnp.59.5.472
   Cohen H, 1996, AGE AGEING, V25, P39, DOI 10.1093/ageing/25.1.39
   Dannenbaum E, 2019, J NEUROL PHYS THER, V43, P117, DOI 10.1097/NPT.0000000000000261
   Dannenbaum E, 2011, J VESTIBUL RES-EQUIL, V21, P153, DOI 10.3233/VES-2011-0412
   De Vestel C, 2022, FRONT NEUROL, V13, P0, DOI 10.3389/fneur.2022.880714
   Dutch Speaking Countries, 2025, DUTCH SPEAKING COUNTRIES 2025. WORLD POPULATION REVIEW, V0, P0
   Fathi AS, 2024, EXP BRAIN RES, V242, P2827, DOI 10.1007/s00221-024-06940-6
   Frank AJ, 2022, J VESTIBUL RES-EQUIL, V32, P433, DOI 10.3233/VES-210131
   Hall DA, 2018, INT J AUDIOL, V57, P161, DOI 10.1080/14992027.2017.1393565
   Kaufmann C, 2001, HUM BRAIN MAPP, V14, P28, DOI 10.1002/hbm.1039
   Li XX, 2024, J VESTIBUL RES-EQUIL, V34, P125, DOI 10.3233/VES-220102
   Liaw Mei-Yun, 2009, CHANG GUNG MED J, V32, P297
   Lim YH, 2018, FRONT NEUROL, V9, P0, DOI 10.3389/fneur.2018.00433
   Maire R, 2017, J INT ADV OTOL, V13, P404, DOI 10.5152/iao.2017.4344
   Powell G, 2020, NEUROLOGY, V94, PE1929, DOI 10.1212/WNL.0000000000009373
   SPADARO DC, 1980, AM J HOSP PHARM, V37, P215, DOI 10.1093/ajhp/37.2.215
   Staab JP, 2017, J VESTIBUL RES-EQUIL, V27, P191, DOI 10.3233/VES-170622
   Uloziene I, 2020, MULT SCLER RELAT DIS, V44, P0, DOI 10.1016/j.msard.2020.102255
   Verdecchia DH, 2022, J VESTIBUL RES-EQUIL, V32, P235, DOI 10.3233/VES-210062
   Wibble T, 2023, ANN MED, V55, P572, DOI 10.1080/07853890.2023.2177724
   Zhang L, 2022, SCI REP-UK, V12, P0, DOI 10.1038/s41598-022-15987-w
   Zur O, 2015, DISABIL REHABIL, V37, P2197, DOI 10.3109/09638288.2014.1002577
NR 25
TC 0
Z9 0
U1 2
U2 2
PU SPRINGER
PI NEW YORK
PA ONE NEW YORK PLAZA, SUITE 4600, NEW YORK, NY, UNITED STATES
SN 0937-4477
EI 1434-4726
J9 EUR ARCH OTO-RHINO-L
JI Eur. Arch. Oto-Rhino-Laryn.
PD OCT 15
PY 2025
VL 282
IS 10
BP 5169
EP 5175
DI 10.1007/s00405-025-09455-0
EA JUN 2025
PG 7
WC Otorhinolaryngology
SC Otorhinolaryngology
GA 8OD8K
UT WOS:001503571400001
PM 40471235
DA 2025-12-18
ER

PT J
AU Storm, R
   Wrobel, V
   Frings, A
   Sprenger, A
   Helmchen, C
AF Storm, Renana
   Wrobel, Viktoria
   Frings, Antonia
   Sprenger, Andreas
   Helmchen, Christoph
TI Functional brain activity in persistent postural-perceptual dizziness (PPPD) during galvanic vestibular stimulation reveals sensitization in the multisensory vestibular cortical network
SO SCIENTIFIC REPORTS
LA English
DT Article
DE Vestibular perception; PPPD; GVS; fMRI; Persistent postural-perceptual dizziness
ID diagnostic-criteria; consensus document; normative values; depression scale; hospital anxiety; vertigo; classification; connectivity; activations; committee
AB Persistent postural-perceptual dizziness (PPPD) is often preceded by vestibular disorders. We applied galvanic vestibular stimulation (GVS) and related stimulus-evoked activity to individual ratings of perceived motion for each stimulus and to perceived egomotion thresholds by GVS and behavioural parameters outside the scanner: levels of functional disability by standardized questionnaires, visual motion coherence, passive egomotion perception by chair rotation and quantitative postural stability. We hypothesized that the preceding vestibular disorder predisposes to abnormal brain excitability by vestibular stimulation. All participants showed normal vestibular function tests on quantitative testing. GVS with different intensities was applied to 28 patients and 28 age- and gender-matched healthy participants (HC) in the scanner. After each stimulus, participants rated their perceived level of egomotion. GVS perception threshold was significantly lower in PPPD patients. Contrasting stimulus-identical GVS against a sham stimulus, group comparison revealed a stronger activation in the patient's supramarginal gyrus, insular cortex (operculum 3), and vermis. This stronger excitability was not related to the individual threshold of perceived egomotion by GVS. Patients rated GVS-evoked egomotion intensity by identical GVS intensities larger than HC but neural activity did not correlate with individual ratings of perceived egomotion by GVS. As GVS evoked larger egomotion and larger brain activation in patients, the ratio of brain activity to egomotion perception was not different between groups. GVS-evoked insular activity increased with the level of PPPD-related disability and postural imbalance. The larger activation in multisensory cortical vestibular network indicates a sensitization to vestibular stimuli eliciting egomotion perception which increases with levels of PPPD disability. It seems to reflect a sensory-neural amplification rather than an abnormal sensory-perceptual scaling.
C1 [Storm, Renana; Wrobel, Viktoria; Frings, Antonia; Sprenger, Andreas; Helmchen, Christoph] Univ Hosp Schleswig Holstein, Dept Neurol, Lubeck, Germany.
   [Sprenger, Andreas; Helmchen, Christoph] Univ Lubeck, Ctr Brain Behav & Metab CBBM, Ratzeburger Allee 160, Lubeck 23562, Germany.
   [Sprenger, Andreas] Univ Lubeck, Inst Psychol 2, Lubeck, Germany.
C3 University of Kiel; Schleswig Holstein University Hospital; University of Lubeck; University of Lubeck
RP Helmchen, C (corresponding author), Univ Hosp Schleswig Holstein, Dept Neurol, Lubeck, Germany.; Helmchen, C (corresponding author), Univ Lubeck, Ctr Brain Behav & Metab CBBM, Ratzeburger Allee 160, Lubeck 23562, Germany.
EM christoph.helmchen@uni-luebeck.de
FU Universitt zu Lbeck (3165) [HE 2689/6-1]; German Research foundation
CR Anagnostou E, 2025, MEDRXIV, V0, P0
   Brandt T, 1998, BRAIN, V121, P1749, DOI 10.1093/brain/121.9.1749
   Brandt T, 2002, ANN NY ACAD SCI, V956, P230, DOI 10.1111/j.1749-6632.2002.tb02822.x
   Brandt T, 2014, FRONT INTEGR NEUROSC, V8, P0, DOI 10.3389/fnint.2014.00047
   Cai JY, 2018, FRONT NEUROSCI-SWITZ, V12, P0, DOI 10.3389/fnins.2018.00101
   Cao ZT, 2022, J NEUROL, V269, P1225, DOI 10.1007/s00415-021-10558-x
   Cha YH, 2020, J VESTIBUL RES-EQUIL, V30, P285, DOI 10.3233/VES-200714
   Costa PT, 1997, J PERS ASSESS, V68, P86, DOI 10.1207/s15327752jpa6801_7
   Cousins SAO, 2014, PLOS ONE, V9, P0, DOI 10.1371/journal.pone.0103367
   Cullen KE, 2023, TRENDS NEUROSCI, V46, P986, DOI 10.1016/j.tins.2023.08.009
   Cyran CAM, 2016, BRAIN STRUCT FUNCT, V221, P1443, DOI 10.1007/s00429-014-0983-6
   De Vestel C, 2022, FRONT NEUROL, V13, P0, DOI 10.3389/fneur.2022.880714
   Devor M, 2025, PAIN, V166, P11, DOI 10.1097/j.pain.0000000000003480
   Eickhoff SB, 2005, NEUROIMAGE, V25, P1325, DOI 10.1016/j.neuroimage.2004.12.034
   Eickhoff SB, 2007, NEUROIMAGE, V36, P511, DOI 10.1016/j.neuroimage.2007.03.060
   Ertl M, 2019, J NEUROSCI METH, V326, P0, DOI 10.1016/j.jneumeth.2019.108363
   Eulenburg PZ, 2012, NEUROIMAGE, V60, P162, DOI 10.1016/j.neuroimage.2011.12.032
   Fitzpatrick RC, 2002, NEUROREPORT, V13, P2379, DOI 10.1097/00001756-200212200-00001
   Glascher J, 1900, DOI 10.1097/01434893-200808000-00010, V0, P0
   Golding JF, 1998, BRAIN RES BULL, V47, P507, DOI 10.1016/S0361-9230(98)00091-4
   Habs M, 2020, J NEUROL, V267, P212, DOI 10.1007/s00415-020-10150-9
   Helmchen C, 2024, J NEUROL, V271, P4909, DOI 10.1007/s00415-024-12415-z
   Helmchen C, 2019, NEUROIMAGE-CLIN, V24, P0, DOI 10.1016/j.nicl.2019.101942
   Hinz A, 2014, QUAL LIFE RES, V23, P443, DOI 10.1007/s11136-013-0498-2
   Hinz A, 2011, J PSYCHOSOM RES, V71, P74, DOI 10.1016/j.jpsychores.2011.01.005
   Indovina I, 2021, J CLIN MED, V10, P0, DOI 10.3390/jcm10184274
   Indovina I, 2015, FRONT BEHAV NEUROSCI, V9, P0, DOI 10.3389/fnbeh.2015.00334
   Kleiner M, 2007, PERCEPTION, V36, P14
   Kobel MJ, 2024, OTOL NEUROTOL, V45, P75, DOI 10.1097/MAO.0000000000004053
   Lee JO, 2018, HUM BRAIN MAPP, V39, P3340, DOI 10.1002/hbm.24080
   Neumann N, 2023, J NEUROL, V270, P1843, DOI 10.1007/s00415-023-11568-7
   Nigro S, 2019, BRAIN IMAGING BEHAV, V13, P798, DOI 10.1007/s11682-018-9900-6
   Norton S, 2013, J PSYCHOSOM RES, V74, P74, DOI 10.1016/j.jpsychores.2012.10.010
   OLDFIELD RC, 1971, NEUROPSYCHOLOGIA, V9, P97, DOI 10.1016/0028-3932(71)90067-4
   Passamonti L, 2018, J VESTIBUL RES-EQUIL, V28, P369, DOI 10.3233/VES-190653
   Pavlou M, 2006, J VESTIBUL RES-EQUIL, V16, P223
   Popp P, 2018, ANN CLIN TRANSL NEUR, V5, P717, DOI 10.1002/acn3.570
   Querner V, 2000, NEUROSCI LETT, V285, P21, DOI 10.1016/S0304-3940(00)01008-9
   Raiser TM, 2020, NEUROIMAGE, V223, P0, DOI 10.1016/j.neuroimage.2020.117362
   Riccelli R, 2017, FRONT NEUROL, V8, P0, DOI 10.3389/fneur.2017.00529
   Rina A, 2022, FRONT NEUROSCI-SWITZ, V16, P0, DOI 10.3389/fnins.2022.719250
   Ruehl RM, 2022, NEUROIMAGE, V264, P0, DOI 10.1016/j.neuroimage.2022.119715
   Rühl RM, 2018, NEUROIMAGE, V174, P22, DOI 10.1016/j.neuroimage.2018.02.057
   Seemungal Barry M, 2018, PRACT NEUROL, V18, P3, DOI 10.1136/practneurol-2017-001817
   Shinder ME, 2014, J NEUROPHYSIOL, V111, P2445, DOI 10.1152/jn.00731.2013
   Staab J P, 2013, OXFORD TXB VERTIGO I, V0, P333
   Staab JP, 2023, NEUROL CLIN, V41, P647, DOI 10.1016/j.ncl.2023.04.003
   Staab JP, 2017, J VESTIBUL RES-EQUIL, V27, P191, DOI 10.3233/VES-170622
   Stephan T, 2009, ANN NY ACAD SCI, V1164, P472, DOI 10.1111/j.1749-6632.2008.03715.x
   Storm R, 2024, J NEUROL, V271, P3227, DOI 10.1007/s00415-024-12255-x
   Tarnutzer AA, 2023, BRAIN SCI, V13, P0, DOI 10.3390/brainsci13121692
   Tjernström F, 2009, NEUROSCI LETT, V454, P198, DOI 10.1016/j.neulet.2009.03.020
   Trinidade A, 2023, J NEUROL NEUROSUR PS, V94, P904, DOI 10.1136/jnnp-2022-330196
   Tzourio-Mazoyer N, 2002, NEUROIMAGE, V15, P273, DOI 10.1006/nimg.2001.0978
   Van Ombergen A, 2017, NEUROIMAGE-CLIN, V14, P538, DOI 10.1016/j.nicl.2017.02.020
   Volkening K, 2014, NEUROSCI LETT, V581, P75, DOI 10.1016/j.neulet.2014.08.028
   Woll J, 2019, J NEUROL, V266, P1236, DOI 10.1007/s00415-019-09255-7
   Wuehr M, 2017, NEUROLOGY, V88, P284, DOI 10.1212/WNL.0000000000003516
   Yagi C, 2023, FRONT NEUROL, V14, P0, DOI 10.3389/fneur.2023.1215004
   Yagi C, 2019, OTOL NEUROTOL, V40, PE747, DOI 10.1097/MAO.0000000000002325
NR 60
TC 1
Z9 1
U1 6
U2 6
PU NATURE PORTFOLIO
PI BERLIN
PA HEIDELBERGER PLATZ 3, BERLIN, 14197, GERMANY
SN 2045-2322
EI 
J9 SCI REP-UK
JI Sci Rep
PD JUL 27
PY 2025
VL 15
IS 1
BP 
EP 
DI 10.1038/s41598-025-11529-2
PG 11
WC Multidisciplinary Sciences
SC Science & Technology - Other Topics
GA 5KF8V
UT WOS:001537667200006
PM 40717118
DA 2025-12-18
ER

PT J
AU Sun, HW
   Zhang, G
   Zhang, YX
   Li, T
   Du, XZ
   Fang, ZS
AF Sun, Hongwei
   Zhang, Gang
   Zhang, Yingxin
   Li, Tong
   Du, Xiuzhen
   Fang, Zhensheng
TI Ménière's disease and vestibular migraine: a narrative review of pathogenetic insights, diagnostic evolution, and clinical management advances
SO FRONTIERS IN NEUROLOGY
LA English
DT Review
DE M & eacute;ni & egrave;re's disease; vestibular migraine; endolymphatic hydrops; biomarkers; genetic factors
ID chronic subjective dizziness; unilateral menieres-disease; double-blind; endolymphatic hydrops; medical-management; symptoms; vertigo; dexamethasone; prevalence; pressure
AB M & eacute;ni & egrave;re's disease (MD) and vestibular migraine (VM) are two common vestibular disorders with significant clinical overlap in their symptomatic presentations, including vertigo, hearing loss, tinnitus, and aural fullness. Although distinct diagnostic criteria exist for each, this symptomatic similarity often makes early-stage differentiation challenging. While recent studies have found potential biomarkers for MD and VM, their diagnostic utility remains limited by small sample sizes and lack of standardized validation protocols. This necessitates continued reliance on a synthesis of established guidelines (e.g., from the B & aacute;r & aacute;ny Society), detailed analysis of symptom temporal profiles, and ancillary examinations. This review presents a comparative analysis of the pathogenesis, clinical characteristics, and diagnostic criteria of MD and VM, summarizes recent research advances, and proposes key directions for future investigation. Major priorities include: (1) applying single-cell transcriptomics and genetically engineered animal models to further elucidate disease mechanisms underlying MD and VM; (2) establishing imaging-based specific biomarkers through high-resolution inner ear MRI; (3) validating candidate serum biomarkers using standardized proteomic platforms; and (4) integrating clinical features, imaging findings, and molecular biomarkers via machine learning approaches to improve diagnostic accuracy and enable personalized treatment strategies.
C1 [Sun, Hongwei; Zhang, Yingxin; Li, Tong] Shandong First Med Univ & Shandong Acad Med Sci, Jinan, Shandong, Peoples R China.
   [Zhang, Gang; Fang, Zhensheng] Shandong First Med Univ, Affiliated Hosp 2, Dept Otolaryngol, Tai An, Shandong, Peoples R China.
   [Du, Xiuzhen] Shandong First Med Univ, Affiliated Hosp 2, Dept Gynaecol, Tai An, Shandong, Peoples R China.
C3 Shandong First Medical University & Shandong Academy of Medical Sciences; Shandong First Medical University & Shandong Academy of Medical Sciences; Shandong First Medical University & Shandong Academy of Medical Sciences
RP Zhang, G; Fang, ZS (corresponding author), Shandong First Med Univ, Affiliated Hosp 2, Dept Otolaryngol, Tai An, Shandong, Peoples R China.
EM zhanggang_79@163.com; fzsent@163.com
CR Adrion C, 2016, BMJ-BRIT MED J, V352, P0, DOI 10.1136/bmj.h6816
   Albu S, 2015, AM J OTOLARYNG, V36, P205, DOI 10.1016/j.amjoto.2014.10.032
   ALFORD B R, 1972, TRANSACTIONS OF THE AMERICAN ACADEMY OF OPHTHALMOLOGY AND OTO-LARYNGOLOGY, V76, P1462
   Lopez-Escamez JA, 2014, FRONT NEUROL, V5, P0, DOI 10.3389/fneur.2014.00265
   Barbosa F, 2016, ARQ NEURO-PSIQUIAT, V74, P416, DOI 10.1590/0004-282X20160037
   Basura GJ, 2020, OTOLARYNG HEAD NECK, V162, P0, DOI 10.1177/0194599820909438
   Bernaerts A, 2025, FRONT NEUROL, V16, P0, DOI 10.3389/fneur.2025.1582754
   Bisdorff Alexandre R, 2011, THER ADV NEUROL DISORD, V4, P183, DOI 10.1177/1756285611401647
   Chen JY, 2023, J NEUROL, V270, P1955, DOI 10.1007/s00415-022-11532-x
   [陈姿 Chen Zi], 2020, 中华耳科学杂志 CHINESE JOURNAL OF OTOLOGY, V18, P382
   Claes J, 2000, ACTA OTO-LARYNGOL, V0, P34
   Cohen JM, 2011, HEADACHE, V51, P1393, DOI 10.1111/j.1526-4610.2011.01934.x
   Covelli E, 2017, AUDIOL NEURO-OTOL, V22, P24, DOI 10.1159/000472245
   Crowson MG, 2016, OTOLARYNG HEAD NECK, V154, P824, DOI 10.1177/0194599816630733
   Cruz-Granados P, 2024, IMMUNOLOGY, V173, P768, DOI 10.1111/imm.13863
   Cureoglu Sebahattin, 2016, OPER TECH OTOLAYNGOL HEAD NECK SURG, V27, P194, DOI 10.1016/j.otot.2016.10.003
   Dai QQ, 2023, MOL BIOL REP, V50, P2901, DOI 10.1007/s11033-022-08149-8
   de Vries T, 2021, EXPERT OPIN PHARMACO, V22, P973, DOI 10.1080/14656566.2021.1895749
   Demartini C, 2023, INT J MOL SCI, V24, P0, DOI 10.3390/ijms24065334
   Eckhard AH, 2019, ACTA NEUROPATHOL, V137, P343, DOI 10.1007/s00401-018-1927-7
   Edelman S, 2012, AM J OTOLARYNG, V33, P395, DOI 10.1016/j.amjoto.2011.10.009
   Editorial Board of Chinese Journal of Otorhinolaryngology Head and Neck Surgery, 2017, ZHONGHUA ER BI YAN HOU TOU JING WAI KE ZA ZHI, V52, P167, DOI 10.3760/cma.j.issn.1673-0860.2017.03.002
   Garduño-Anaya MA, 2005, OTOLARYNG HEAD NECK, V133, P285, DOI 10.1016/j.otohns.2005.05.010
   Ghavami Y, 2016, LARYNGOSCOPE, V126, P163, DOI 10.1002/lary.25344
   Gopen Q, 2009, ENT-EAR NOSE THROAT, V88, P1200, DOI 10.1177/014556130908801105
   Gu SJ, 2021, FRONT NEUROL, V12, P0, DOI 10.3389/fneur.2021.630561
   Gürkov R, 2016, PLOS ONE, V11, P0, DOI 10.1371/journal.pone.0152714
   Hallpike C S, 1938, THE JOURNAL OF LARYNGOLOGY OTOLOGY, V53, P625, DOI 10.1017/S0022215100003947
   Holgers Kajsa-Mia, 2001, NOISE HEALTH, V4, P71
   Ibekwe TS, 2008, J NATL MED ASSOC, V100, P334, DOI 10.1016/S0027-9684(15)31246-3
   Iwasakia S, 2021, AURIS NASUS LARYNX, V48, P15, DOI 10.1016/j.anl.2020.10.009
   Johnson GD, 1998, LARYNGOSCOPE, V108, P1, DOI 10.1097/00005537-199801001-00001
   Kakigi A, 2020, SCI REP-UK, V10, P0, DOI 10.1038/s41598-020-68352-0
   Lauter JL, 1999, PERCEPT MOTOR SKILL, V88, P707, DOI 10.2466/PMS.88.3.707-732
   Lempert T, 2009, J NEUROL, V256, P333, DOI 10.1007/s00415-009-0149-2
   Lepcha A, 2014, EUR ARCH OTO-RHINO-L, V271, P2931, DOI 10.1007/s00405-013-2786-4
   Li XY, 2020, BRAZ J OTORHINOLAR, V86, P165, DOI 10.1016/j.bjorl.2018.10.014
   Lin ZY, 2023, ACTA OTO-LARYNGOL, V143, P636, DOI 10.1080/00016489.2023.2241517
   Liu YF, 2016, BEHAV NEUROL, V2016, P0, DOI 10.1155/2016/3182735
   Lopez-Escamez JA, 2015, J VESTIBUL RES-EQUIL, V25, P1, DOI 10.3233/VES-150549
   Lu M, 2017, CHIN J PAIN MED, V23, P927, DOI 10.3969/j.issn.1006-9852.2017.12.009
   Luxford E, 2013, OTOL NEUROTOL, V34, P1438, DOI 10.1097/MAO.0b013e3182942261
   McDonnell MN, 2015, COCHRANE DB SYST REV, V0, P0, DOI DOI 10.1002/14651858.CD005397.pub4
   Murdin L, 2009, NEUROLOGY, V73, P638, DOI 10.1212/WNL.0b013e3181b38a04
   Nakayama M, 2015, J CLIN SLEEP MED, V11, P1101, DOI 10.5664/jcsm.5080
   Neff BA, 2012, OTOL NEUROTOL, V33, P1235, DOI 10.1097/MAO.0b013e31825d644a
   Neuhauser H, 2001, NEUROLOGY, V56, P436, DOI 10.1212/WNL.56.4.436
   Obermann M, 2014, FRONT NEUROL, V5, P0, DOI 10.3389/fneur.2014.00257
   OKUNO T, 1987, ANN OTO RHINOL LARYN, V96, P438, DOI 10.1177/000348948709600418
   Olesen J, 2018, CEPHALALGIA, V38, P1, DOI 10.1177/0333102417738202
   Pan S, 2022, J CLIN MED PRACT, V21, P157, DOI 10.11915/j.issn.1671-5403.2022.02.034
   Patel M, 2016, LANCET, V388, P2753, DOI 10.1016/S0140-6736(16)31461-1
   Phillips JS, 2011, COCHRANE DB SYST REV, V0, P0, DOI DOI 10.1002/14651858.CD008514.pub2
   RASSEKH CH, 1992, LARYNGOSCOPE, V102, P135
   Sabra O, 2015, BIOMED RES INT, V2015, P0, DOI 10.1155/2015/173165
   Shi SM, 2022, FRONT NEUROL, V13, P0, DOI 10.3389/fneur.2022.944001
   Shin JE, 2013, ACTA OTO-LARYNGOL, V133, P154, DOI 10.3109/00016489.2012.727469
   Soto E, 2010, CURR NEUROPHARMACOL, V8, P26, DOI 10.2174/157015910790909511
   [孙素芬 Sun Sufen], 2018, 中华耳科学杂志 CHINESE JOURNAL OF OTOLOGY, V16, P307
   Tabet Paul, 2017, J CLIN MED RES, V9, P733, DOI 10.14740/jocmr3126w
   Thirlwall AS, 2006, COCHRANE DB SYST REV, V0, P0, DOI DOI 10.1002/14651858.CD003599.pub2
   Van Esch B, 2022, AUDIOL NEUROTOL, V27, P1, DOI 10.1159/000515821
   van Esch BF, 2017, OTOLARYNG HEAD NECK, V156, P426, DOI 10.1177/0194599816678386
   Van Ombergen A, 2015, OTOL NEUROTOL, V36, P133, DOI 10.1097/MAO.0000000000000596
   van Sonsbeek S, 2015, COCHRANE DB SYST REV, V0, P0, DOI DOI 10.1002/14651858.CD008419.pub2
   Wang P, 2022, BEIJING MED J, V44, P722, DOI 10.15932/j.0253-9713.2022.08.012
   Wang Y, 2018, CLIN OTOLARYNGOL, V43, P343, DOI 10.1111/coa.12946
   Weerts AP, 2014, AVIAT SPACE ENVIR MD, V85, P638, DOI 10.3357/ASEM.3865.2014
   Wei D, 2022, CHINA J TRADIT CHIN MED PHARM, V12, P54, DOI 10.3969/j.issn.2095-0616.2022.22.014
   Wu QR, 2016, LARYNGOSCOPE, V126, P974, DOI 10.1002/lary.25576
   Wu T, 2025, MEDICINE, V104, P0, DOI 10.1097/md.0000000000042399
   Yang Y, 2022, CHIN J OTORHINOLARYNGOL-SKULL BASE SURG, V28, P13, DOI 10.11798/j.issn.1007-1520.202221051
   Zhang Y, 2022, CHIN J OPHTHALMOL OTORHINOL, V22, P106, DOI 10.14166/j.issn.1671-2420.2022.01.027
NR 73
TC 0
Z9 0
U1 2
U2 2
PU FRONTIERS MEDIA SA
PI LAUSANNE
PA AVENUE DU TRIBUNAL FEDERAL 34, LAUSANNE, CH-1015, SWITZERLAND
SN 1664-2295
EI 
J9 FRONT NEUROL
JI Front. Neurol.
PD OCT 14
PY 2025
VL 16
IS 
BP 
EP 
DI 10.3389/fneur.2025.1653509
PG 9
WC Clinical Neurology; Neurosciences
SC Neurosciences & Neurology
GA 8ZD5N
UT WOS:001600798700001
PM 41164402
DA 2025-12-18
ER

PT J
AU Johnson, B
   Johnson, N
   Staab, J
   Esterov, D
AF Johnson, Brandon
   Johnson, Nathaniel
   Staab, Jeffrey
   Esterov, Dmitry
TI Prevalence and treatment outcomes of persistent postural-perceptual dizziness after traumatic brain injury
SO PM&R
LA English
DT Article
ID classification
AB Background: Persistent postural-perceptual dizziness (PPPD) is a chronic functional vestibular disorder that is a potential sequela of traumatic brain injury (TBI). Currently, little is known about how patients with TBI associated PPPD respond to typical PPPD treatment modalities. Objective: To investigate the prevalence of TBI as a precipitant for PPPD and assess outcomes of usual treatment. Design: Retrospective cohort study. Setting: Electronic medical records from a tertiary care center. Participants: Patients >= 18 years of age diagnosed with PPPD secondary to TBI between January 2015 and December 2022 who underwent 6 months of treatment with at least one return clinic visit. Interventions: Not applicable. Main Outcome Measure(s): Patients' best clinical global impression-improvement scale (CGI-I) score following 6 months of treatment were collected and then compared with previously published literature, with CGI-I scores of 1or 2 (indicating the patient was "very much" or "much" improved, respectively) considered treatment responders. Results: In total, 134 (8.9%) of 1503 patients had a TBI as the triggering event for PPPD. The mean age of this cohort was 47.6 years with most of these cases occurring after a mild TBI (85.8%). The proportion of females with post-TBI PPPD (58.2%) was significantly lower than the proportion with PPPD due to all causes (p < .037). The most common treatment prescribed was vestibular therapy (82.2%), and 53.3% of patients were considered treatment responders after 6 months. Patients with TBI-induced PPPD had a significantly worse mean CGI-I score (2.49 +/- 1.1) when compared to prior literature (1.71 +/- 0.83) (p < .001). Conclusions: This study found a 9% prevalence of PPPD following TBI in the largest cohort studied to date. Patients who developed PPPD following TBI did not respond as well to standard treatments as patients with other causes of the disorder, and thus may require closer clinical follow-up to assess treatment efficacy.
C1 [Johnson, Brandon; Johnson, Nathaniel; Esterov, Dmitry] Mayo Clin, Dept Phys Med & Rehabil, 200 First St SW, Rochester, MN 55905 USA.
   [Staab, Jeffrey] Mayo Clin, Dept Psychiat & Psychol & Otorhinolaryngol Head &, Rochester, MN USA.
C3 Mayo Clinic; Mayo Clinic
RP Johnson, B (corresponding author), Mayo Clin, Dept Phys Med & Rehabil, 200 First St SW, Rochester, MN 55905 USA.
EM johnson.brandon4@mayo.edu
FU U.S. Army Medical Research and Development Command [W81XWH1810760]; U.S. Department of Defense (DOD) [W81XWH1810760] Funding Source: U.S. Department of Defense (DOD)
CR Busner Joan, 2007, PSYCHIATRY (EDGMONT), V4, P28
   Campbell KR, 2022, FRONT NEUROL, V13, P0, DOI 10.3389/fneur.2022.897454
   Chae R, 2022, OTOL NEUROTOL, V43, PE1148, DOI 10.1097/MAO.0000000000003710
   Chamelian L, 2004, ARCH PHYS MED REHAB, V85, P1662, DOI 10.1016/j.apmr.2004.02.012
   Cogan AM, 2022, ARCH PHYS MED REHAB, V103, P90, DOI 10.1016/j.apmr.2021.08.017
   Duan SJ, 2023, FRONT NEUROL, V14, P0, DOI 10.3389/fneur.2023.1090878
   Guy W, 1976, CLINICAL GLOBAL IMPRESSIONS. ECDEU ASSESSMENT MANUAL OF PSYCHOPHARMACOLOGY, V0, P0, DOI DOI 10.1037/T48216-000
   Habs M, 2020, J NEUROL, V267, P212, DOI 10.1007/s00415-020-10150-9
   Hoffer ME, 2004, OTOL NEUROTOL, V25, P135, DOI 10.1097/00129492-200403000-00009
   Ishizuka K, 2020, INTERNAL MED, V59, P2857, DOI 10.2169/internalmedicine.5172-20
   Kay T, 1993, THE JOURNAL OF HEAD TRAUMA REHABILITATION, V8, P86, DOI 10.1097/00001199-199309000-00010
   Kim HJ, 2020, J NEUROL, V267, P2252, DOI 10.1007/s00415-020-09831-2
   Kleffelgård I, 2023, J CLIN MED, V12, P0, DOI 10.3390/jcm12165192
   Lau BC, 2011, AM J SPORT MED, V39, P2311, DOI 10.1177/0363546511410655
   Machamer J, 2022, J NEUROTRAUM, V39, P358, DOI 10.1089/neu.2021.0348
   Malec JF, 2007, J NEUROTRAUM, V24, P1417, DOI 10.1089/neu.2006.0245
   Maskell F, 2006, BRAIN INJURY, V20, P293, DOI 10.1080/02699050500488041
   Min S, 2021, J NEUROL, V268, P2523, DOI 10.1007/s00415-021-10427-7
   Misale P, 2021, SCI REP-UK, V11, P0, DOI 10.1038/s41598-021-02987-5
   Nguyen R, 2016, CAN J NEUROL SCI, V43, P774, DOI 10.1017/cjn.2016.290
   Popkirov S, 2018, CURR TREAT OPTION NE, V20, P0, DOI 10.1007/s11940-018-0535-0
   Staab JP, 2023, NEUROL CLIN, V41, P647, DOI 10.1016/j.ncl.2023.04.003
   Staab JP, 2007, ARCH OTOLARYNGOL, V133, P170, DOI 10.1001/archotol.133.2.170
   Staab JP, 2020, SEMIN NEUROL, V40, P130, DOI 10.1055/s-0039-3402736
   Staab JP, 2017, J VESTIBUL RES-EQUIL, V27, P191, DOI 10.3233/VES-170622
   Staab JP, 2005, ARCH OTOLARYNGOL, V131, P675, DOI 10.1001/archotol.131.8.675
   Staibano P, 2019, J OTOLARYNGOL-HEAD N, V48, P0, DOI 10.1186/s40463-019-0336-9
   Taylor RL, 2022, FRONT NEUROL, V13, P0, DOI 10.3389/fneur.2022.942349
   Trinidade A, 2018, OTOL NEUROTOL, V39, P1291, DOI 10.1097/MAO.0000000000002010
   Waterston J, 2021, FRONT NEUROL, V12, P0, DOI 10.3389/fneur.2021.795516
   Xue H, 2018, ZHONGHUA YI XUE ZA ZHI, V98, P1227, DOI 10.3760/cma.j.issn.0376-2491.2018.16.008
   Yu YC, 2018, BIOMED RES INT, V2018, P0, DOI 10.1155/2018/8518631
NR 32
TC 1
Z9 1
U1 2
U2 6
PU WILEY
PI HOBOKEN
PA 111 RIVER ST, HOBOKEN 07030-5774, NJ USA
SN 1934-1482
EI 1934-1563
J9 PM&R
JI PM&R
PD JUN 15
PY 2025
VL 17
IS 6
BP 621
EP 627
DI 10.1002/pmrj.13339
EA FEB 2025
PG 7
WC Rehabilitation; Sport Sciences
SC Rehabilitation; Sport Sciences
GA 3TH8C
UT WOS:001421768900001
PM 39950553
DA 2025-12-18
ER

PT J
AU Alahmari, KA
   Alshehri, S
AF Alahmari, Khalid A.
   Alshehri, Sarah
TI Evaluating the efficacy of vestibular rehabilitation therapy on quality of life in persistent postural-perceptual dizziness: the role of anxiety and depression in treatment outcomes
SO FRONTIERS IN NEUROLOGY
LA English
DT Article
DE dizziness; vestibular rehabilitation therapy; quality of life; anxiety; depression
ID handicap inventory; feasibility
AB Background Persistent Postural-Perceptual Dizziness (PPPD) is a chronic disorder that significantly affects the quality of life (QoL) and daily living. Vestibular rehabilitation therapy (VRT) has emerged as a promising treatment option, yet its effectiveness, particularly in relation to symptom duration, anxiety, and depression, remains underexplored. Methods This cross-sectional study assessed the effect of VRT on the QoL in 188 PPPD patients, as well as the correlation between the duration of symptoms and dizziness severity and the role of anxiety and depression in the treatment response. QoL was assessed using the EuroQol-5 Dimension (EQ-5D), and dizziness-related handicap using the Dizziness Handicap Inventory (DHI) and anxiety and depression using the Hospital Anxiety and Depression Scale (HADS). Results Ninety three patients were included in the analysis. QoL was significantly improved post-VRT with a greater mean EQ-5D score (EQ-5D post-VRT 0.72; EQ-5D pre-VRT 0.61, p = 0.032). Age was also found to correlate with increased dizziness severity (p < 0.001), although this was not as strong as the correlation of symptom duration (longer duration correlating with increased dizziness severity; p < 0.01), anxiety (r = -0.45, p = 0.002) and depression (r = -0.51, p < 0.001) (both significantly associated with poorer outcomes especially with reference to VRT) emerging as independent correlates of reduced effectiveness of treatment. Conclusions This study revealed the benefit of VRT in patients with PPPD on QoL and indicates the importance of identifying and treating psychological factors to improve the success of treatment for PPPD.
C1 [Alahmari, Khalid A.] King Khalid Univ, Med Rehabil Sci, Coll Appl Med Sci, Program Phys Therapy, Abha, Saudi Arabia.
   [Alshehri, Sarah] King Khalid Univ, Coll Med, Dept Surg, Otol & Neurotol, Abha, Saudi Arabia.
C3 King Khalid University; King Khalid University
RP Alahmari, KA (corresponding author), King Khalid Univ, Med Rehabil Sci, Coll Appl Med Sci, Program Phys Therapy, Abha, Saudi Arabia.
EM kahmarie@kku.edu.sa
FU Deanship of Scientific Research, King Khalid University10.13039/501100023674 [RGP: 1/117/45]; Deanship of Research and Graduate Studies at King Khalid University, KSA
CR Alsanosi AA, 2012, NEUROSCIENCES, V17, P139
   Shaikh HA, 2020, JOURNAL OF MODERN REHABILITATION, V14, P1, DOI 10.32598/jmr.14.1.1
   Bekairy AM, 2018, INT J HEALTH SCI-IJH, V12, P14
   Chauhan P, 2022, J CLIN DIAGN RES, V16, PYC12, DOI 10.7860/JCDR/2022/51238.16145
   Dellazizzo L, 2021, NPJ SCHIZOPHR, V7, P0, DOI 10.1038/s41537-021-00139-2
   Department of Sports Medicine and Health Faculty of Physical Education and Sport Sciences Universit, 2020, PHYSICAL TREATMENTS - SPECIFIC PHYSICAL THERAPY, V10, P23, DOI 10.32598/ptj.10.1.429.1
   Eggers Scott D Z, 2024, HANDB CLIN NEUROL, V199, P389, DOI 10.1016/B978-0-12-823357-3.00028-8
   Feng S, 2023, FRONT AGING NEUROSCI, V15, P0, DOI 10.3389/fnagi.2023.1208392
   Formeister EJ, 2020, OTOL NEUROTOL, V41, P86, DOI 10.1097/MAO.0000000000002438
   Habs M, 2020, J NEUROL, V267, P212, DOI 10.1007/s00415-020-10150-9
   Hall CD, 2024, FRONT NEUROL, V15, P0, DOI 10.3389/fneur.2024.1367582
   Hall CD, 2022, J NEUROL PHYS THER, V46, P118, DOI 10.1097/NPT.0000000000000382
   Hassan HA, 2015, PAK J MED SCI, V31, P1366, DOI 10.12669/pjms.316.6849
   Herdman D, 2022, HEALTH QUAL LIFE OUTCOMES, V11, P1
   Herdman D, 2020, PSYCHOSOM MED, V82, P787, DOI 10.1097/PSY.0000000000000857
   Herdman D, 2020, J PSYCHOSOM RES, V132, P0, DOI 10.1016/j.jpsychores.2020.109969
   Holmberg JM, 2020, PERSPECTIVES OF THE ASHA SPECIAL INTEREST GROUPS, V5, P181, DOI 10.1044/2019_persp-19-00105
   Jackson IL, 2023, SCI REP-UK, V13, P0, DOI 10.1038/s41598-023-49322-8
   Jerkovic A, 2021, FRONT PSYCHOL, V12, P0, DOI 10.3389/fpsyg.2021.794353
   Lubetzky AV, 2021, J VESTIBUL RES-EQUIL, V31, P505, DOI 10.3233/VES-201552
   MacDowell SG, 2017, J VESTIBUL RES-EQUIL, V27, P295, DOI 10.3233/VES-170627
   Miller RM, 2024, BRAIN INJURY, V38, P607, DOI 10.1080/02699052.2024.2337905
   Molnár A, 2022, EUR ARCH OTO-RHINO-L, V279, P5173, DOI 10.1007/s00405-022-07366-y
   Özgirgin ON, 2024, FRONT NEUROL, V15, P0, DOI 10.3389/fneur.2024.1382196
   Park JH, 2024, BRAIN BEHAV, V14, P0, DOI 10.1002/brb3.3389
   Regauer V, 2020, BMC GERIATR, V20, P0, DOI 10.1186/s12877-020-01899-9
   Rizk HG, 2024, EAR HEARING, V45, P106, DOI 10.1097/AUD.0000000000001405
   Schmid DA, 2020, HEALTH QUAL LIFE OUT, V18, P0, DOI 10.1186/s12955-020-01445-6
   Sedeño-Vidal A, 2022, INT J ENV RES PUB HE, V19, P0, DOI 10.3390/ijerph192215080
   Smith LJ, 2024, HEALTH EXPECT, V27, P0, DOI 10.1111/hex.13906
   Staab JP, 2017, J VESTIBUL RES-EQUIL, V27, P191, DOI 10.3233/VES-170622
   Staab JP, 2023, PERSISTENT POSTURAL-PERCEPTUAL DIZZINESS. DISORDERS OF THE VESTIBULAR SYSTEM: DIAGNOSIS AND MANAGEMENT, V0, P229
   Staab JP, 2023, DISORD VESTIBUL SYST DIAG MANAGE, V0, P0, DOI DOI 10.1007/978-3-031-40524-213
   Teh CSL, 2023, ANN OTO RHINOL LARYN, V132, P566, DOI 10.1177/00034894221111408
   Teh CSL, 2022, J VESTIBUL RES-EQUIL, V32, P373, DOI 10.3233/VES-210087
   Trinidade A, 2023, CURR TREAT OPTION NE, V25, P281, DOI 10.1007/s11940-023-00761-8
   Trinidade A, 2023, J NEUROL NEUROSUR PS, V94, P904, DOI 10.1136/jnnp-2022-330196
   Trinidade A, 2021, FRONT NEUROL, V11, P0, DOI 10.3389/fneur.2020.601883
   van Vugt VA, 2020, J CLIN EPIDEMIOL, V126, P56, DOI 10.1016/j.jclinepi.2020.06.021
   Whitney SL, 2020, SEMIN NEUROL, V40, P165, DOI 10.1055/s-0039-3402062
   Wong KP, 2023, J AFFECT DISORDERS, V333, P353, DOI 10.1016/j.jad.2023.04.043
   Xavier F, 2024, FRONT REHABIL SCI, V5, P0, DOI 10.3389/fresc.2024.1414198
   Yagi C, 2024, AURIS NASUS LARYNX, V51, P588, DOI 10.1016/j.anl.2023.12.008
   Zaman N, 2024, ANN BIOMED ENG, V52, P178, DOI 10.1007/s10439-023-03379-8
   Zhang SL, 2022, EXPERT REV NEUROTHER, V22, P669, DOI 10.1080/14737175.2022.2106129
   Zhou T, 2021, FRONT PUBLIC HEALTH, V9, P0, DOI 10.3389/fpubh.2021.675523
NR 46
TC 3
Z9 3
U1 7
U2 11
PU FRONTIERS MEDIA SA
PI LAUSANNE
PA AVENUE DU TRIBUNAL FEDERAL 34, LAUSANNE, CH-1015, SWITZERLAND
SN 1664-2295
EI 
J9 FRONT NEUROL
JI Front. Neurol.
PD FEB 4
PY 2025
VL 16
IS 
BP 
EP 
DI 10.3389/fneur.2025.1524324
PG 11
WC Clinical Neurology; Neurosciences
SC Neurosciences & Neurology
GA X3K0N
UT WOS:001424367800001
PM 39968458
DA 2025-12-18
ER

PT J
AU Schifino, E
   Joffily, L
   Koohi, N
   Kaski, D
AF Schifino, Edoardo
   Joffily, Lucia
   Koohi, Nehzat
   Kaski, Diego
TI Sex differences in dizziness diagnoses across acute and chronic neurological settings
SO NEUROLOGICAL SCIENCES
LA English
DT Article
DE Gender; Sex; Vertigo; Vestibular; Diagnosis
ID criteria consensus-document; vestibular disorders; classification; committee; vertigo; epidemiology; prevalence; patient; sample
AB Background & ObjectiveDizziness is commoner in females and therefore clinical diagnostic frameworks are perhaps biased towards this gender. This study specifically aimed to analyse the distribution of diagnoses in neuro-otology clinics based on sex, and across age.MethodsRetrospective cohort study based on a case note review of 474 adult patients (>= 18 years) using electronic healthcare records from patients who were referred with a primary complaint of dizziness, vertigo, or unsteadiness in outpatient neurological clinics from January 2023 to September 2024 at University College London Hospitals, UK.ResultsAmong the 474 patients, the most common diagnosis for dizziness was persistent postural perceptual dizziness (PPPD) (24.3%), followed by vestibular migraine (VM) (22.4%). In women the most common diagnosis was VM (31.9%), while in men it was PPPD (21.7%). In the population under 65 years old the major cause was VM (28.9%), followed by PPPD (28.6%) and "other central causes" (12.19%), while in the population over 65 years old they were benign paroxysmal positional vertigo (BPPV) (18.4%) and "other central causes" (18.4%). PPPD (28.3%) and VM (21.4%) were the commonest causes of chronic vertigo, while in the acute phase the commonest causes were VM (26%), vascular (14%) and BPPV (14%).DiscussionOverall, PPPD is the most common cause of dizziness in males, and vascular vertigo was the most common cause of acute dizziness in males, regardless of age. The combination of age and sex may be helpful in constructing a priori diagnostic possibilities for Neurologists, Otorhinolaryngologists and other clinicians seeing dizzy patients.
C1 [Schifino, Edoardo] Humanitas Univ, Dept Biomed Sci, Pieve Emanuele, Pavia, Italy.
   [Joffily, Lucia] Univ Fed Estado Rio de Janeiro HUGG UNIRIO, ENT Dept, Rio De Janeiro, Brazil.
   [Joffily, Lucia] Univ Fed Rio de Janeiro HUCFF UFRJ, Neurol Dept, Rio De Janeiro, Brazil.
   [Joffily, Lucia; Koohi, Nehzat; Kaski, Diego] UCL, Dept Clin & Movement Neurosci, London, England.
   [Koohi, Nehzat] UCL, Ear Inst, London, England.
C3 Humanitas University; Universidade Federal do Estado do Rio de Janeiro; Universidade Federal do Rio de Janeiro; University of London; University College London; University of London; University College London
RP Kaski, D (corresponding author), UCL, Dept Clin & Movement Neurosci, London, England.
EM d.kaski@ucl.ac.uk
FU National Institute for Health and Care Research [NIHR302201]; National Institute for Health Research University College London Hospitals Biomedical Research Centre; National Institutes of Health Research (NIHR) [NIHR302201] Funding Source: National Institutes of Health Research (NIHR)
CR Bronstein AM, 2024, CURR OPIN NEUROL, V37, P59, DOI 10.1097/WCO.0000000000001229
   Çelebisoy N, 2022, CLIN NEUROL NEUROSUR, V215, P0, DOI 10.1016/j.clineuro.2022.107201
   Comolli L, 2023, BMJ OPEN, V13, P0, DOI 10.1136/bmjopen-2022-064057
   Corazzi V, 2020, INT J IMMUNOPATH PH, V34, P0, DOI 10.1177/2058738420929174
   Edlow JA, 2018, J EMERG MED, V54, P469, DOI 10.1016/j.jemermed.2017.12.024
   El Khiati R, 2023, CELLS-BASEL, V12, P0, DOI 10.3390/cells12040656
   Formeister EJ, 2018, OTOL NEUROTOL, V39, P1037, DOI 10.1097/MAO.0000000000001900
   Fukushima A, 2024, FRONT NEUROL, V15, P0, DOI 10.3389/fneur.2024.1378206
   Hülse R, 2019, OTOL NEUROTOL, V40, P88, DOI 10.1097/MAO.0000000000002013
   Jayadev S, 2013, GENET MED, V15, P673, DOI 10.1038/gim.2013.28
   Karceski S, 2015, NEUROLOGY, V85, Pe158, DOI 10.1212/WNL.0000000000002229
   Kim HJ, 2020, J NEUROL, V267, P2252, DOI 10.1007/s00415-020-09831-2
   Kim HA, 2019, J VESTIBUL RES-EQUIL, V29, P45, DOI 10.3233/VES-190655
   Kim JS, 2022, J VESTIBUL RES-EQUIL, V32, P205, DOI 10.3233/VES-210169
   Klarendic M, 2024, J NEUROL, V271, P7024, DOI 10.1007/s00415-024-12652-2
   Lempert T, 2022, J VESTIBUL RES-EQUIL, V32, P1, DOI 10.3233/VES-201644
   Lopez-Escamez JA, 2015, J VESTIBUL RES-EQUIL, V25, P1, DOI 10.3233/VES-150549
   Mandala M, 2023, FRONT NEUROL, V14, P0, DOI 10.3389/fneur.2023.1177621
   Menant JC, 2018, PLOS MED, V15, P0, DOI 10.1371/journal.pmed.1002620
   Muncie HL, 2017, AM FAM PHYSICIAN, V95, P154
   Neuhauser HK, 2016, HAND CLINIC, V137, P67, DOI 10.1016/B978-0-444-63437-5.00005-4
   Neuhauser HK, 2005, NEUROLOGY, V65, P898, DOI 10.1212/01.wnl.0000175987.59991.3d
   Newman-Toker DE, 2007, MAYO CLIN PROC, V82, P1329, DOI 10.4065/82.11.1329
   Ori M, 2020, CEPHALALGIA, V40, P1605, DOI 10.1177/0333102420951505
   Post RE, 2010, AM FAM PHYSICIAN, V82, P361
   Rossi MF, 2022, NEUROL SCI, V43, P5729, DOI 10.1007/s10072-022-06178-6
   Royl G, 2011, EUR NEUROL, V66, P256, DOI 10.1159/000331046
   SEKITANI T, 1993, ACTA OTO-LARYNGOL, V0, P9
   Smith PF, 2019, J NEUROPHYSIOL, V121, P2379, DOI 10.1152/jn.00074.2019
   Song N, 2023, BRAZ J OTORHINOLAR, V89, P0, DOI 10.1016/j.bjorl.2023.101277
   Staab JP, 2017, J VESTIBUL RES-EQUIL, V27, P191, DOI 10.3233/VES-170622
   Strupp M, 2022, J VESTIBUL RES-EQUIL, V32, P389, DOI 10.3233/VES-220201
   Strupp M, 2017, J VESTIBUL RES-EQUIL, V27, P177, DOI 10.3233/VES-170619
   Strupp M, 2016, J VESTIBUL RES-EQUIL, V26, P409, DOI 10.3233/VES-160589
   Teggi R, 2016, ACTA OTORHINOLARYNGO, V36, P215, DOI 10.14639/0392-100X-847
   von Brevern M, 2015, J VESTIBUL RES-EQUIL, V25, P105, DOI 10.3233/VES-150553
   Ward BK, 2021, J VESTIBUL RES-EQUIL, V31, P131, DOI 10.3233/VES-200004
   Xing Y, 2024, J NEUROL, V271, P2446, DOI 10.1007/s00415-023-12166-3
   Yardley L, 1998, BRIT J GEN PRACT, V48, P1131
NR 39
TC 3
Z9 4
U1 1
U2 2
PU SPRINGER-VERLAG ITALIA SRL
PI MILAN
PA VIA DECEMBRIO, 28, MILAN, 20137, ITALY
SN 1590-1874
EI 1590-3478
J9 NEUROL SCI
JI Neurol. Sci.
PD JUN 15
PY 2025
VL 46
IS 6
BP 2779
EP 2787
DI 10.1007/s10072-025-08085-y
EA MAR 2025
PG 9
WC Clinical Neurology; Neurosciences
SC Neurosciences & Neurology
GA 2RH7J
UT WOS:001439528900001
PM 40056252
DA 2025-12-18
ER

PT J
AU Tramontano, M
   Paolocci, G
   Piatti, D
   Attanasio, G
   Conti, LC
   Bergamini, E
   Manzari, L
   Lacquaniti, F
   Staab, JP
   Bosco, G
   Indovina, I
AF Tramontano, Marco
   Paolocci, Gianluca
   Piatti, Diego
   Attanasio, Giuseppe
   Conti, Laura Casagrande
   Bergamini, Elena
   Manzari, Leonardo
   Lacquaniti, Francesco
   Staab, Jeffrey P.
   Bosco, Gianfranco
   Indovina, Iole
TI Dynamic postural stability, symmetry, and smoothness of gait in patients with persistent postural-perceptual dizziness
SO JOURNAL OF VESTIBULAR RESEARCH-EQUILIBRIUM & ORIENTATION
LA English
DT Article
DE PPPD; dizziness; balance; vestibular; instrumental assessment
ID trunk stability; balance; head
AB Background Patients with persistent postural-perceptual dizziness (PPPD) exhibit altered postural and gait dynamics, but development of these changes following precipitating illnesses is poorly understood.Objective To compare posture and gait metrics in patients with PPPD or subacute unilateral vestibulopathies (sAUVP) to healthy controls (HC).Methods Ten patients with sAUVP, nine with PPPD, and eleven HC completed the 10 Meters Walk Test (10MWT) (an eyes open task) and Fukuda Stepping Test (FST) (an eyes closed task). Gait stability, symmetry, and smoothness were compared among groups and correlated with Dizziness Handicap Inventory (DHI) scores.Results 10MWT - Patients with PPPD had lower pelvis stability and gait symmetry than HCs. Patients with sAUVP had only lower pelvis stability. FST - Patients with PPPD and sAUVP had lower gait smoothness than HCs. Patients with sAUVP also had lower gait symmetry. Among patients with PPPD, DHI scores correlated positively with head stability.Conclusions PPPD and sAUVP caused abnormal pelvis stability when walking and gait smoothness when stepping but differed in effects on gait symmetry with the presence/absence of visual inputs. For PPPD, visual stimuli had destabilizing effects, whereas for sAUVP vision aided stability. Symptom severity in patients with PPPD was related to head stability.
C1 [Tramontano, Marco] Alma Mater Univ Bologna, Dept Biomed & Neuromotor Sci DIBINEM, Via Massarenti 9, I-40138 Bologna, Italy.
   [Tramontano, Marco] IRCCS Azienda Osped Univ Bologna, Unit Occupat Med, Bologna, Italy.
   [Paolocci, Gianluca; Piatti, Diego; Conti, Laura Casagrande; Lacquaniti, Francesco; Bosco, Gianfranco; Indovina, Iole] IRCCS Santa Lucia Fdn, Lab Neuromotor Physiol, Rome, Italy.
   [Paolocci, Gianluca] Univ Messina, Dept Biomed & Dent Sci & Morphofunct Imaging, Messina, Italy.
   [Attanasio, Giuseppe] Dept Head & Neck, Unit Audiol & Ear Surg, Rome, Italy.
   [Bergamini, Elena] Univ Bergamo, Dept Management Informat & Prod Engn, Dalmine, Italy.
   [Manzari, Leonardo] MSA ENT Acad Ctr, Cassino, Italy.
   [Lacquaniti, Francesco; Bosco, Gianfranco; Indovina, Iole] Univ Roma Tor Vergata, Dept Syst Med, Rome, Italy.
   [Lacquaniti, Francesco; Bosco, Gianfranco; Indovina, Iole] Univ Roma Tor Vergata, Ctr Space Biomed, Rome, Italy.
   [Staab, Jeffrey P.] Dept Psychiat & Psychol, Rochester, MN USA.
   [Staab, Jeffrey P.] Dept Head & Neck Surg, Rochester, MN USA.
C3 University of Bologna; IRCCS Azienda Ospedaliero-Universitaria di Bologna; IRCCS Santa Lucia; University of Messina; University of Bergamo; University of Rome Tor Vergata; University of Rome Tor Vergata
RP Tramontano, M (corresponding author), Alma Mater Univ Bologna, Dept Biomed & Neuromotor Sci DIBINEM, Via Massarenti 9, I-40138 Bologna, Italy.
EM marco.tramontano@unibo.it
FU Italian Ministry of Health [RF-2019-12369194]; IRCCS Fondazione Santa Lucia Ricerca Corrente; U.S. Department of Defense Congressionally Directed Medical Research Program [W81XWH1810760 PT170028]; Ministry of University and Research (MUR), National Recovery and Resilience Plan (NRRP), project MNESYS [PE0000006, 1553]; NEXTGENERATIONEU(NGEU), Ministry of Health, National Recovery and Resilience Plan (NRRP [PNRR-MCNT2-2023-12377870]; NEXTGENERATIONEU (NGEU), Ministry of University and Research (MUR), National Recovery and Resilience Plan (NRRP) [PRIN 2022B42X54]
CR Adamec I, 2020, J CLIN NEUROSCI, V72, P26, DOI 10.1016/j.jocn.2020.01.043
   Aryan R, 2024, SCI REP-UK, V14, P0, DOI 10.1038/s41598-024-53512-3
   Belluscio V, 2019, SENSORS-BASEL, V19, P0, DOI 10.3390/s19235315
   Belluscio V, 2018, GAIT POSTURE, V60, P203, DOI 10.1016/j.gaitpost.2017.12.010
   Bergamini E, 2017, J BIOMECH, V61, P208, DOI 10.1016/j.jbiomech.2017.07.034
   Borel L, 2004, BEHAV BRAIN RES, V150, P191, DOI 10.1016/S0166-4328(03)00257-2
   Brandt T, 2012, J NEUROL, V259, P182, DOI 10.1007/s00415-011-6124-8
   Button KS, 2013, NAT REV NEUROSCI, V14, P365, DOI 10.1038/nrn3475
   Hemm S, 2023, FRONT NEUROL, V14, P0, DOI 10.3389/fneur.2023.1128760
   Indovina I, 2021, J CLIN MED, V10, P0, DOI 10.3390/jcm10184274
   Indovina I, 2014, J PSYCHOSOM RES, V77, P391, DOI 10.1016/j.jpsychores.2014.09.005
   Ishizuka K, 2020, INTERNAL MED, V59, P2857, DOI 10.2169/internalmedicine.5172-20
   JACOBSON GP, 1990, ARCH OTOLARYNGOL, V116, P424
   Kabaya K, 2022, LARYNGOSCOPE INVEST, V7, P499, DOI 10.1002/lio2.735
   Kang H, 2021, J EDUC EVAL HEALTH P, V18, P0, DOI 10.3352/jeehp.2021.18.17
   Krafczyk S, 1999, NEUROSCI LETT, V259, P149, DOI 10.1016/S0304-3940(98)00917-3
   Manto M, 2023, CLIN NEUROPHYS PRACT, V8, P143, DOI 10.1016/j.cnp.2023.07.002
   Melendez-Calderon A, 2021, FRONT BIOENG BIOTECH, V8, P0, DOI 10.3389/fbioe.2020.558771
   Ödman M, 2008, ACTA OTO-LARYNGOL, V128, P1085, DOI 10.1080/00016480701805455
   Pasciuto I, 2017, J BIOMECH, V53, P84, DOI 10.1016/j.jbiomech.2017.01.005
   Staab JP, 2017, J VESTIBUL RES-EQUIL, V27, P191, DOI 10.3233/VES-170622
   Staab Jeffrey P, 2012, CONTINUUM (MINNEAP MINN), V18, P1118, DOI 10.1212/01.CON.0000421622.56525.58
   Staibano P, 2019, J OTOLARYNGOL-HEAD N, V48, P0, DOI 10.1186/s40463-019-0336-9
   Strupp M, 2022, J VESTIBUL RES-EQUIL, V32, P389, DOI 10.3233/VES-220201
   Tramontano M, 2024, EUR ARCH OTO-RHINO-L, V281, P83, DOI 10.1007/s00405-023-08082-x
   Tramontano M, 2024, EUR J PHYS REHAB MED, V60, P27, DOI 10.23736/S1973-9087.23.08156-X
   Tramontano M, 2021, HEARING BALANC COMMU, V19, P282, DOI 10.1080/21695717.2021.1975986
   Trinidade A, 2023, J NEUROL NEUROSUR PS, V94, P904, DOI 10.1136/jnnp-2022-330196
   Webster KE, 2023, COCHRANE DB SYST REV, V0, P0, DOI DOI 10.1002/14651858.CD015187.pub2
   Wei SH, 2016, J CLIN NEUROSCI, V29, P139, DOI 10.1016/j.jocn.2015.10.037
   Yagi C, 2019, OTOL NEUROTOL, V40, PE747, DOI 10.1097/MAO.0000000000002325
NR 31
TC 2
Z9 2
U1 3
U2 3
PU SAGE PUBLICATIONS INC
PI THOUSAND OAKS
PA 2455 TELLER RD, THOUSAND OAKS, CA 91320 USA
SN 0957-4271
EI 1878-6464
J9 J VESTIBUL RES-EQUIL
JI J. Vestib. Res.-Equilib. Orientat.
PD MAR 15
PY 2025
VL 35
IS 2
BP 82
EP 90
DI 10.1177/09574271241295615
EA NOV 2024
PG 9
WC Neurosciences; Otorhinolaryngology
SC Neurosciences & Neurology; Otorhinolaryngology
GA 1JR6L
UT WOS:001482375400001
PM 39973598
DA 2025-12-18
ER

PT J
AU Anagnostou, E
   Armenis, G
   Zachou, A
   Storm, R
   Sprenger, A
   Helmchen, C
AF Anagnostou, Evangelos
   Armenis, Georgios
   Zachou, Athena
   Storm, Renana
   Sprenger, Andreas
   Helmchen, Christoph
TI The Athens-Lübeck Questionnaire: a tool to discriminate between subtypes of persistent postural perceptual dizziness
SO FRONTIERS IN NEUROLOGY
LA English
DT Article
DE PPPD; vestibular; perception; posture; questionnaire
AB Introduction Persistent Postural-Perceptual Dizziness (PPPD), as an umbrella term for functional dizziness, encompasses a wide range of subjective symptoms affecting visual, vestibular, and motor functions. We developed the Athens-L & uuml;beck Questionnaire (ALQ) as a bedside tool to differentiate specific symptom subtypes, which could inform more targeted research into the pathogenesis of the syndrome and facilitate tailored physiotherapeutic interventions.Methods A total of 96 patients with primary or secondary PPPD were included in a prospective cross-sectional study conducted at two tertiary referral centers. All participants had unimpaired vestibular function, as verified by video head-impulse testing at the time of examination. Each participant completed the ALQ, an 8-item questionnaire divided into four symptom subtypes: ALQvis (visual intolerance), ALQstand (intolerance to quiet standing or sitting), ALQpass (passive motion intolerance), and ALQact (active motion intolerance). We assessed the reliability of the questionnaire, the prevalence of different symptom subtypes, and the presence of dominant symptom profiles.Results The ALQ demonstrated good internal consistency, with a Cronbach's alpha of 0.813. Items within the same symptom domain showed strong inter-item correlations. Approximately two-thirds of the participants exhibited a predominant symptom subtype, with the majority classified under the ALQact phenotype.Conclusion The 8-item ALQ is a valid tool for identifying distinct PPPD symptom subtypes. Its primary strengths lie in its brevity and ease of use in outpatient vertigo clinics, enabling the identification of predominant phenotypes that may be relevant for guiding tailored therapeutic interventions.
C1 [Anagnostou, Evangelos; Armenis, Georgios; Zachou, Athena] Natl & Kapodistrian Univ Athens, Eginit Hosp, Dept Neurol, Athens, Greece.
   [Storm, Renana; Sprenger, Andreas; Helmchen, Christoph] Univ Lubeck, Dept Neurol, Lubeck, Germany.
   [Sprenger, Andreas] Univ Lubeck, Inst Psychol 2, Lubeck, Germany.
C3 National & Kapodistrian University of Athens; University of Lubeck; University of Lubeck
RP Anagnostou, E (corresponding author), Natl & Kapodistrian Univ Athens, Eginit Hosp, Dept Neurol, Athens, Greece.
EM eanagnost@eginitio.uoa.gr
FU German Research Foundation [HE 2689/6-1]
CR Anagnostou E, 2021, OTOL NEUROTOL, V42, PE1318, DOI 10.1097/MAO.0000000000003252
   Armenis G, 2023, J NEUROL, V270, P555, DOI 10.1007/s00415-022-11352-z
   Axer H, 2020, BRAIN BEHAV, V10, P0, DOI 10.1002/brb3.1864
   Brandt T, 1996, NEUROLOGY, V46, P1515, DOI 10.1212/WNL.46.6.1515
   BRANDT T, 1986, MUNCHEN MED WOCHEN, V128, P247
   BRONSTEIN AM, 1995, J NEUROL NEUROSUR PS, V59, P472, DOI 10.1136/jnnp.59.5.472
   Castro P, 2022, BRAIN SCI, V12, P0, DOI 10.3390/brainsci12060753
   CAWTHORNE T, 1946, P ROY SOC MED, V39, P270, DOI 10.1177/003591574603900522
   Choi SY, 2021, SCI REP-UK, V11, P0, DOI 10.1038/s41598-021-93940-z
   Cousins S, 2014, PLOS ONE, V9, P0, DOI 10.1371/journal.pone.0105426
   Hall CD, 2022, J NEUROL PHYS THER, V46, P118, DOI 10.1097/NPT.0000000000000382
   Horii A, 2007, J VESTIBUL RES-EQUIL, V17, P1
   Indovina I, 2015, FRONT BEHAV NEUROSCI, V9, P0, DOI 10.3389/fnbeh.2015.00334
   Jacob RG, 1989, J ANXIETY DISORD, V3, P117, DOI 10.1016/0887-6185(89)90006-6
   Mahoney AEJ, 2013, AM J OTOLARYNG, V34, P115, DOI 10.1016/j.amjoto.2012.09.013
   Meldrum D, 2022, FRONT NEUROL, V13, P0, DOI 10.3389/fneur.2022.836796
   Murofushi T, 2024, FRONT NEUROL, V15, P0, DOI 10.3389/fneur.2024.1366420
   Nada EH, 2019, ANN OTO RHINOL LARYN, V128, P323, DOI 10.1177/0003489418823017
   Nigro S, 2019, BRAIN IMAGING BEHAV, V13, P798, DOI 10.1007/s11682-018-9900-6
   Park JH, 2024, BRAIN BEHAV, V14, P0, DOI 10.1002/brb3.3389
   Schröder L, 2021, FRONT NEUROSCI-SWITZ, V15, P0, DOI 10.3389/fnins.2021.685590
   Söhsten E, 2016, J VESTIBUL RES-EQUIL, V26, P319, DOI 10.3233/VES-160583
   Staab JP, 2007, ARCH OTOLARYNGOL, V133, P170, DOI 10.1001/archotol.133.2.170
   Staab JP, 2017, J VESTIBUL RES-EQUIL, V27, P191, DOI 10.3233/VES-170622
   Staab JP, 2004, LARYNGOSCOPE, V114, P1637, DOI 10.1097/00005537-200409000-00025
   Storm R, 2024, J NEUROL, V271, P3227, DOI 10.1007/s00415-024-12255-x
   Suica Z, 2024, FRONT NEUROL, V15, P0, DOI 10.3389/fneur.2024.1426566
   Tang DD, 2023, PLOS ONE, V18, P0, DOI 10.1371/journal.pone.0294236
   Teggi R, 2020, OTOL NEUROTOL, V41, PE70, DOI 10.1097/MAO.0000000000002446
   Woll J, 2019, J NEUROL, V266, P1236, DOI 10.1007/s00415-019-09255-7
   Wurthmann S, 2017, J PSYCHOSOM RES, V103, P95, DOI 10.1016/j.jpsychores.2017.10.007
   Yagi C, 2023, FRONT NEUROL, V14, P0, DOI 10.3389/fneur.2023.1215004
   Yagi C, 2021, FRONT NEUROL, V12, P0, DOI 10.3389/fneur.2021.652366
   Yagi C, 2019, OTOL NEUROTOL, V40, PE747, DOI 10.1097/MAO.0000000000002325
NR 34
TC 0
Z9 0
U1 3
U2 3
PU FRONTIERS MEDIA SA
PI LAUSANNE
PA AVENUE DU TRIBUNAL FEDERAL 34, LAUSANNE, CH-1015, SWITZERLAND
SN 1664-2295
EI 
J9 FRONT NEUROL
JI Front. Neurol.
PD MAR 27
PY 2025
VL 16
IS 
BP 
EP 
DI 10.3389/fneur.2025.1550469
PG 9
WC Clinical Neurology; Neurosciences
SC Neurosciences & Neurology
GA 1EC3C
UT WOS:001462844800001
PM 40212608
DA 2025-12-18
ER

PT J
AU Stone, J
   Coebergh, J
   Khoja, L
   Butler, M
   Nicholson, TR
   Dodick, DW
AF Stone, Jon
   Coebergh, Jan
   Khoja, Lujain
   Butler, Matthew
   Nicholson, Timothy R.
   Dodick, David W.
TI Migraine and functional neurological disorder (FND)-a review of comorbidity and potential overlap
SO BRAIN COMMUNICATIONS
LA English
DT Review
DE migraine; functional neurological disorder; conversion disorder; epidemiology; comorbidity
ID psychogenic nonepileptic seizures; familial hemiplegic migraine; irritable-bowel-syndrome; epileptic seizures; clinical spectrum; risk-factors; symptoms; headache; pnes; pain
AB Migraine and functional neurological disorder (FND) are two of the most common conditions in neurological practice. It is assumed that the two conditions have distinct underlying mechanisms. However, it can be clinically challenging to disentangle their relative contributions to a patient's symptoms. In addition, apart from the relationship between persistent postural perceptual dizziness (PPPD) and migraine, the frequency of co-occurrence has not been characterized in detail. Contemporary conceptualizations of FND have driven a re-evaluation of its relationship to other neurological disorders, including migraine. We carried out a narrative review of the literature examining the co-occurrence of migraine and FND. We also explored their comorbidities, aetiological risk factors and mechanisms, focusing especially on areas of potential overlap.Our review suggests increased frequency of migraine in people with functional seizures compared to epilepsy, but data from people with functional motor symptoms is mixed. Robust epidemiological studies evaluating the frequency of FND in migraine are lacking. Similar to other neurological disorders, migraine is an established trigger of FND. Female gender, adverse childhood experiences and comorbid psychiatric and functional disorders, such as irritable bowel syndrome and fibromyalgia, are more common in both conditions than in controls, but perhaps more so in FND. Mechanistic research in both conditions highlights converging frameworks of dysregulated allostatic/stress responses in the context of predictive processing models of the brain. This has implications for pharmaceutical and rehabilitation treatments.The relationship between migraine and FND is poorly studied. An overview of their overlap offers a model of non-dualistic thinking within a clinical neuroscience framework for future studies. Migraine and functional neurological disorder (FND) are two of the most common conditions in neurological practice. Stone et al. review the existing literature looking at the clinical, epidemiological and mechanistic overlap of the two conditions. Despite limited literature, there are important treatment implications for studying the overlap of these disorders.
C1 [Stone, Jon] Univ Edinburgh, Ctr Clin Brain Sci, Chancellors Bldg, Edinburgh EH16 4SB, Scotland.
   [Coebergh, Jan] St George Hosp, Dept Neurol, London, England.
   [Khoja, Lujain] Univ Jeddah, Fac Med, Jeddah, Saudi Arabia.
   [Khoja, Lujain; Butler, Matthew; Nicholson, Timothy R.] Kings Coll London, Inst Psychiat Psychol & Neurosci, Neuropsychiat Res & Educ Grp, London, England.
   [Dodick, David W.] Mayo Clin, Dept Neurol, Phoenix, AZ USA.
   [Dodick, David W.] Atria Acad Sci & Med, New York, NY USA.
C3 University of Edinburgh; City St Georges, University of London; University of Jeddah; University of London; King's College London; Mayo Clinic; Mayo Clinic Phoenix
RP Stone, J (corresponding author), Univ Edinburgh, Ctr Clin Brain Sci, Chancellors Bldg, Edinburgh EH16 4SB, Scotland.
EM Jon.Stone@ed.ac.uk
FU Chief Scientist Office National Research Scotland Career Research Fellowship
CR Apazoglou K, 2018, J NEUROL NEUROSUR PS, V89, P552, DOI 10.1136/jnnp-2017-316469
   Avorio F, 2021, FRONT NEUROL, V12, P0, DOI 10.3389/fneur.2021.705126
   Aybek S, 2015, PLOS ONE, V10, P0, DOI 10.1371/journal.pone.0123273
   Babinski J, 1890, ARCH NEUROL, V20, P305
   Baldwin JR, 2019, JAMA PSYCHIAT, V76, P584, DOI 10.1001/jamapsychiatry.2019.0097
   Barraquer-Ferre L, 1948, MED CLIN, V19, P18
   Bodde NMG, 2009, CLIN NEUROL NEUROSUR, V111, P1, DOI 10.1016/j.clineuro.2008.09.028
   Borsook D, 2012, NEURON, V73, P219, DOI 10.1016/j.neuron.2012.01.001
   BRESLAU N, 1993, J PSYCHIAT RES, V27, P211, DOI 10.1016/0022-3956(93)90009-Q
   Breuer J, 1895, STUDIES HYSTERIA, V0, P0
   Briquet P, 1859, TRAITE CLINIQUE THER, V0, P0
   Brown RJ, 2016, CLIN PSYCHOL REV, V45, P157, DOI 10.1016/j.cpr.2016.01.003
   Burchill E, 2024, LANCET REG HEALTH-EU, V39, P0, DOI 10.1016/j.lanepe.2024.100870
   Cámara-Lemarroy CR, 2016, WORLD J GASTROENTERO, V22, P8149, DOI 10.3748/wjg.v22.i36.8149
   Caponnetto V, 2021, J HEADACHE PAIN, V22, P0, DOI 10.1186/s10194-021-01281-z
   Carle-Toulemonde G, 2023, ENCEPHALE, V49, PS24, DOI 10.1016/j.encep.2023.06.004
   Chakravarty A, 2010, NEUROL INDIA, V58, P631, DOI 10.4103/0028-3886.68680
   Clarke J M, 1910, BR MED J, V1, P1534
   Clauw DJ, 2014, JAMA-J AM MED ASSOC, V311, P1547, DOI 10.1001/jama.2014.3266
   Danese A, 2020, NAT HUM BEHAV, V4, P811, DOI 10.1038/s41562-020-0880-3
   Daum C, 2014, J NEUROL NEUROSUR PS, V85, P180, DOI 10.1136/jnnp-2012-304607
   Dixit R, 2013, EPILEPSY BEHAV, V28, P137, DOI 10.1016/j.yebeh.2013.05.004
   Dodick D, 2007, HEADACHE, V47, P1210, DOI 10.1111/j.1526-4610.2007.00889.x
   Dodick DW, 2018, LANCET, V391, P1315, DOI 10.1016/S0140-6736(18)30478-1
   Ducroizet A, 2023, J CLIN NEUROSCI, V110, P116, DOI 10.1016/j.jocn.2023.02.014
   Ducros A, 2001, NEW ENGL J MED, V345, P17, DOI 10.1056/NEJM200107053450103
   Duque L, 2023, EPILEPSY BEHAV, V147, P0, DOI 10.1016/j.yebeh.2023.109437
   Eggers Scott D Z, 2024, HANDB CLIN NEUROL, V199, P389, DOI 10.1016/B978-0-12-823357-3.00028-8
   Elliott JO, 2014, EPILEPSY RES, V108, P1543, DOI 10.1016/j.eplepsyres.2014.09.003
   Ettinger AB, 1999, SEIZURE-EUR J EPILEP, V8, P424, DOI 10.1053/seiz.1999.0334
   Ettinger AB, 1999, SEIZURE-EUR J EPILEP, V8, P149, DOI 10.1053/seiz.1999.0270
   Filippi PM, 2023, LANCET NEUROL, V22, P834, DOI 10.1016/S1474-4422(23)00152-7
   García-Albea E, 2012, NEUROLOGIA, V27, P125, DOI 10.1016/j.nrl.2011.05.006
   Gargalas S, 2017, J NEUROL NEUROSUR PS, V88, P2, DOI 10.1136/jnnp-2015-311114
   Gazzola DM, 2012, EPILEPSY BEHAV, V25, P662, DOI 10.1016/j.yebeh.2012.10.008
   Geroin C, 2022, J NEUROL, V269, P3892, DOI 10.1007/s00415-022-11102-1
   Gerstl L, 2021, CEPHALALGIA, V41, P1342, DOI 10.1177/03331024211021792
   Goldstein LH, 2019, EPILEPSIA, V60, P2182, DOI 10.1111/epi.16350
   Gowers William, 1892, MANUAL DIS NERVOUS S, V0, P0
   Grassini S, 2017, BEHAV MED, V43, P91, DOI 10.1080/08964289.2015.1086721
   Hallett M, 2022, LANCET NEUROL, V21, P537, DOI 10.1016/S1474-4422(21)00422-1
   Hanzlíková Z, 2019, MOVEMENT DISORD, V34, P1022, DOI 10.1002/mds.27706
   Henningsen P, 2022, HEADACHE, V62, P1272, DOI 10.1111/head.14419
   Janet Pierre, 1907, CLASSICS OF PSYCHIATRY BEHAVIORAL SCIENCES LIBRARY, V0, P0
   Jungilligens J, 2022, BRAIN, V145, P2648, DOI 10.1093/brain/awac204
   Kerr WT, 2017, EPILEPSIA, V58, P1852, DOI 10.1111/epi.13888
   Keynejad RC, 2019, J NEUROL NEUROSUR PS, V90, P813, DOI 10.1136/jnnp-2018-318297
   Klem F, 2017, GASTROENTEROLOGY, V152, P1042, DOI 10.1053/j.gastro.2016.12.039
   Kucukgoncu S, 2014, J PSYCHOSOM RES, V77, P40, DOI 10.1016/j.jpsychores.2014.04.007
   Kutlubaev MA, 2018, EPILEPSY BEHAV, V89, P70, DOI 10.1016/j.yebeh.2018.10.010
   Lau CI, 2014, EUR J NEUROL, V21, P1198, DOI 10.1111/ene.12468
   Lau CI, 2015, J PSYCHOSOM RES, V79, P514, DOI 10.1016/j.jpsychores.2015.10.005
   Lidstone SC, 2022, J NEUROL NEUROSUR PS, V0, P0, DOI DOI 10.1136/jnnp-2021-328462
   Lin Denise, 2020, BRAIN, V143, P2594, DOI 10.1093/brain/awaa190
   Lu E, 2021, J CLIN NEUROL, V17, P176, DOI 10.3988/jcn.2021.17.2.176
   Ludwig L, 2018, LANCET PSYCHIAT, V5, P307, DOI 10.1016/S2215-0366(18)30051-8
   Luthy Sarah K, 2018, HOSP PEDIATR, V8, P321, DOI 10.1542/hpeds.2017-0103
   Macerollo A, 2015, PLOS ONE, V10, P0, DOI 10.1371/journal.pone.0129507
   Marconi R, 2003, ANN NEUROL, V53, P376, DOI 10.1002/ana.10464
   Marrie RA, 2015, MULT SCLER J, V21, P305, DOI 10.1177/1352458514564487
   Marrie RA, 2015, MULT SCLER J, V21, P263, DOI 10.1177/1352458514564491
   Massot-Tarrús A, 2021, EPILEPSY BEHAV, V120, P0, DOI 10.1016/j.yebeh.2021.108004
   McKenzie PS, 2016, EPILEPSY BEHAV, V59, P9, DOI 10.1016/j.yebeh.2016.03.027
   Minen MT, 2016, J NEUROL NEUROSUR PS, V87, P741, DOI 10.1136/jnnp-2015-312233
   Nahman-Averbuch H, 2023, HEADACHE, V0, P0, DOI DOI 10.1111/head.14601
   Nash W, 2022, J NEUROL NEUROSUR PS, V93, P0, DOI 10.1136/jnnp-2022-BNPA.33
   Nicholson TR, 2016, PSYCHOL MED, V46, P2617, DOI 10.1017/S0033291716000714
   Nielsen G, 2017, J NEUROL NEUROSUR PS, V88, P484, DOI 10.1136/jnnp-2016-314408
   Nielsen G, 2024, LANCET NEUROL, V23, P675, DOI 10.1016/S1474-4422(24)00135-2
   Nielsen G, 2015, J NEUROL NEUROSUR PS, V86, P1113, DOI 10.1136/jnnp-2014-309255
   Oppenheim H, 1911, TEXTBOOK OF NERVOUS DISEASES, V0, P0
   Pareés I, 2014, BRAIN, V137, P2916, DOI 10.1093/brain/awu237
   Pareés I, 2014, J NEUROL SCI, V338, P174, DOI 10.1016/j.jns.2013.12.046
   Patron Victor German, 2022, PRACT NEUROL (FORT WASH PA), V21, P71
   Paungarttner J, 2024, J HEADACHE PAIN, V25, P0, DOI 10.1186/s10194-024-01719-0
   Pelzer N, 2023, CEPHALALGIA, V43, P0, DOI 10.1177/03331024231180564
   Pelzer N, 2018, NEUROLOGY, V90, PE575, DOI 10.1212/WNL.0000000000004966
   Perez DL, 2021, NEUROIMAGE-CLIN, V30, P0, DOI 10.1016/j.nicl.2021.102623
   Peterlin BL, 2008, HEADACHE, V48, P517, DOI 10.1111/j.1526-4610.2008.00917.x
   Popkirov S, 2019, J NEUROL NEUROSUR PS, V90, P608, DOI 10.1136/jnnp-2018-318298
   Restuccia D, 2014, CEPHALALGIA, V34, P201, DOI 10.1177/0333102413508241
   Riant F, 2022, NEUROLOGY, V98, PE51, DOI 10.1212/WNL.0000000000012947
   Riva E, 2025, HEADACHE, V65, P197, DOI 10.1111/head.14804
   Sacks O, 1970, MIGRAINE: UNDERSTANDING A COMMON DISORDER, V0, P0
   Sanchez-Villasenor F, 1995, NEUROLOGY, V45, P1291
   Sarna B, 2021, ANN OTO RHINOL LARYN, V130, P1326, DOI 10.1177/00034894211007233
   Scher AI, 2008, HEADACHE, V48, P16, DOI 10.1111/j.1526-4610.2007.00970.x
   Schwedt TJ, 2014, HEADACHE, V54, P163, DOI 10.1111/head.12232
   Sedley W, 2024, NEUROSCI BIOBEHAV R, V157, P0, DOI 10.1016/j.neubiorev.2024.105536
   Sengul Y, 2018, IDEGGYOGY SZEMLE, V71, P385, DOI 10.18071/isz.https://doi.org/10.18071/isz.71.0385
   Sikorski C, 2023, NEUROLOGY, V101, PE2151, DOI 10.1212/WNL.0000000000207910
   Spagnolo PA, 2020, J NEUROL NEUROSUR PS, V91, P814, DOI 10.1136/jnnp-2019-322636
   Squintani G, 2024, MOVEMENT DISORD, V39, P905, DOI 10.1002/mds.29770
   Stamelou M, 2013, MOVEMENT DISORD, V28, P1295, DOI 10.1002/mds.25463
   Steiner TJ, 2003, CEPHALALGIA, V23, P519, DOI 10.1046/j.1468-2982.2003.00568.x
   Steinruecke M, 2024, J NEUROL NEUROSUR PS, V95, P874, DOI 10.1136/jnnp-2023-332810
   Stensland SO, 2018, NEUROLOGY, V90, PE111, DOI 10.1212/WNL.0000000000004805
   Stone J, 2010, CLIN NEUROL NEUROSUR, V112, P747, DOI 10.1016/j.clineuro.2010.05.011
   Stone J, 2025, PRACT NEUROL, V25, P200, DOI 10.1136/pn-2025-004513
   Stone J, 2020, J NEUROPSYCH CLIN N, V32, P50, DOI 10.1176/appi.neuropsych.19050109
   Stone J, 2012, J NEUROL NEUROSUR PS, V83, P67, DOI 10.1136/jnnp-2011-300125
   Stone J, 2011, HEADACHE, V51, P781, DOI 10.1111/j.1526-4610.2011.01896.x
   Tarnutzer AA, 2023, BRAIN SCI, V13, P0, DOI 10.3390/brainsci13121692
   Thomsen LL, 2003, NEUROLOGY, V60, P595, DOI 10.1212/01.WNL.0000046524.25369.7D
   Tietjen GE, 2012, HEADACHE, V52, P920, DOI 10.1111/j.1526-4610.2012.02179.x
   Tinazzi M, 2021, EUR J NEUROL, V28, P1752, DOI 10.1111/ene.14674
   Trimble M, 2016, HAND CLINIC, V139, P3, DOI 10.1016/B978-0-12-801772-2.00001-1
   Uygunoglu U, 2017, NEUROPHYSIOL CLIN, V47, P63, DOI 10.1016/j.neucli.2016.09.002
   Walzl D, 2022, J NEUROL, V269, P654, DOI 10.1007/s00415-021-10436-6
   Wissel BD, 2018, J NEUROL NEUROSUR PS, V89, P566, DOI 10.1136/jnnp-2017-317378
   Xu SY, 2021, J PAIN RES, V14, P1119, DOI 10.2147/JPR.S305483
   Young WB, 2007, J NEUROL NEUROSUR PS, V78, P600, DOI 10.1136/jnnp.2006.100214
   Youssef PE, 2015, J CHILD NEUROL, V30, P285, DOI 10.1177/0883073814538499
   Zanchin Giorgio, 2010, HANDB CLIN NEUROL, V95, P375, DOI 10.1016/S0072-9752(08)02125-8
NR 115
TC 1
Z9 1
U1 0
U2 0
PU OXFORD UNIV PRESS
PI OXFORD
PA GREAT CLARENDON ST, OXFORD OX2 6DP, ENGLAND
SN 
EI 2632-1297
J9 BRAIN COMMUN
JI Brain Commun.
PD JUN 15
PY 2025
VL 7
IS 4
BP 
EP 
DI 10.1093/braincomms/fcaf288
PG 14
WC Clinical Neurology; Neurosciences
SC Neurosciences & Neurology
GA 6AS7Y
UT WOS:001548884300001
PM 40799284
DA 2025-12-18
ER

PT J
AU Qin, C
   Zhang, RY
   Yan, ZH
AF Qin, Chen
   Zhang, Ruyi
   Yan, Zhihui
TI Research Progress on the Potential Pathogenesis of Persistent Postural-Perceptual Dizziness
SO BRAIN AND BEHAVIOR
LA English
DT Review
DE anxiety; cerebral blood flow; functional connectivity; persistent postural-perceptual dizziness
ID temporoparietal junction; personality-traits; visual vertigo; anxiety; plasticity; diagnosis; responses; dopamine; neuritis; stress
AB IntroductionPersistent postural-perceptual dizziness (PPPD) is the most prevalent chronic functional dizziness in the clinic. Unsteadiness, dizziness, or non-spinning vertigo are the main symptoms of PPPD, and they are typically aggravated by upright posture, active or passive movement, and visual stimulation. The pathogenesis of PPPD remains incompletely understood, and it cannot be attributed to any specific anatomical defect within the vestibular system. Consequently, there is no objective examination method for the disease, and the diagnosis primarily depends on the symptoms of the patient, which lack specificity.MethodsTo better understand the pathogenesis of PPPD and to aid in the development of novel diagnostic strategies and therapies, we conducted a comprehensive narrative review of the relevant literature. We performed a search for literature in PubMed using the following search phrases: "persistent postural-perceptual dizziness" OR "PPPD" OR "chronic subjective dizziness" OR "functional dizziness" OR "space-motion discomfort" OR "visual vertigo" OR "phobic postural vertigo." The reference list of relevant studies was also screened. The search was limited to publications in English, and the final references were selected based on their relevance to the scope of this review.ResultsThis review summarizes recent studies that have investigated the pathogenesis of PPPD. It is traditionally assumed that PPPD may result from altered postural control strategies, cortical integration of threat assessment and spatial orientation, or abnormal integration of multi-sensory information. Recent studies have shown that the brain structure, activity, structural connectivity, and even cerebral perfusion of patients with PPPD differ from those of healthy individuals. Furthermore, PPPD patients are different from healthy individuals in spatial navigation ability, vestibular perception thresholds, central sensitization, and oxidative stress. These findings provide additional anatomical and behavioral insights into the pathogenesis of PPPD, suggesting that PPPD may arise from shifts in the interactions among emotional, visuo-vestibular, and sensorimotor networks.ConclusionUnderstanding the complex pathogenesis of PPPD is crucial for the development of novel therapeutics against PPPD. Following the existing findings, our review suggests directions for future research.
C1 [Qin, Chen; Yan, Zhihui] Binzhou Med Univ, Yantaishan Hosp, Dept Gen Practice, Yantai, Peoples R China.
   [Zhang, Ruyi] Binzhou Med Univ, Yantaishan Hosp, Dept Cardiol, Yantai, Peoples R China.
C3 Binzhou Medical University; Binzhou Medical University
RP Yan, ZH (corresponding author), Binzhou Med Univ, Yantaishan Hosp, Dept Gen Practice, Yantai, Peoples R China.
EM yanzhihui7602@163.com
CR Adkin AL, 2000, GAIT POSTURE, V12, P87, DOI 10.1016/S0966-6362(00)00057-6
   Anagnostou E, 2021, OTOL NEUROTOL, V42, PE1318, DOI 10.1097/MAO.0000000000003252
   Axer H, 2020, BRAIN BEHAV, V10, P0, DOI 10.1002/brb3.1864
   Azzi JL, 2022, J VESTIBUL RES-EQUIL, V32, P285, DOI 10.3233/VES-190749
   Balaban CD, 2001, J ANXIETY DISORD, V15, P53, DOI 10.1016/S0887-6185(00)00042-6
   Best C, 2009, NEUROSCIENCE, V164, P1579, DOI 10.1016/j.neuroscience.2009.09.034
   Brake WG, 2004, EUR J NEUROSCI, V19, P1863, DOI 10.1111/j.1460-9568.2004.03286.x
   Breinbauer HA, 2024, BRAIN SCI, V14, P0, DOI 10.3390/brainsci14010016
   Breinbauer HA, 2020, FRONT NEUROL, V10, P0, DOI 10.3389/fneur.2019.01361
   BRONSTEIN AM, 1995, J NEUROL NEUROSUR PS, V59, P472, DOI 10.1136/jnnp.59.5.472
   Castro P, 2022, BRAIN SCI, V12, P0, DOI 10.3390/brainsci12060753
   Cavanna AE, 2006, BRAIN, V129, P564, DOI 10.1093/brain/awl004
   Choi SY, 2021, SCI REP-UK, V11, P0, DOI 10.1038/s41598-021-93940-z
   Christoffel DJ, 2011, REV NEUROSCIENCE, V22, P535, DOI 10.1515/RNS.2011.044
   Cousins S, 2017, ANN CLIN TRANSL NEUR, V4, P340, DOI 10.1002/acn3.386
   Cui LP, 2019, J VESTIBUL RES-EQUIL, V29, P131, DOI 10.3233/VES-190669
   De Vestel C, 2022, FRONT NEUROL, V13, P0, DOI 10.3389/fneur.2022.880714
   Decety J, 2007, NEUROSCIENTIST, V13, P580, DOI 10.1177/1073858407304654
   Eickhoff SB, 2006, HUM BRAIN MAPP, V27, P611, DOI 10.1002/hbm.20205
   Ellmers TJ, 2024, EUR J NEUROL, V31, P0, DOI 10.1111/ene.16148
   Eren OE, 2018, J NEUROL, V265, P63, DOI 10.1007/s00415-018-8894-8
   Fang ZG, 2020, SCI REP-UK, V10, P0, DOI 10.1038/s41598-020-58218-w
   Godemann F, 2005, J PSYCHIATR RES, V39, P529, DOI 10.1016/j.jpsychires.2004.12.006
   Guerraz M, 2001, BRAIN, V124, P1646, DOI 10.1093/brain/124.8.1646
   Hashimoto K, 2022, BIOPSYCHOSOC MED, V16, P0, DOI 10.1186/s13030-022-00235-4
   Heinrichs N, 2007, PSYCHOSOM MED, V69, P700, DOI 10.1097/PSY.0b013e318151a4dd
   Helmchen C, 2024, J NEUROL, V271, P4909, DOI 10.1007/s00415-024-12415-z
   Herdman D, 2022, J NEUROL, V269, P4753, DOI 10.1007/s00415-022-11107-w
   Holle D, 2015, PLOS ONE, V10, P0, DOI 10.1371/journal.pone.0142468
   Ibrahim NMK, 2023, EUR ARCH OTO-RHINO-L, V0, P0, DOI DOI 10.1007/s00405-023-08369-z
   Ichijo K, 2024, J VESTIBUL RES-EQUIL, V34, P133, DOI 10.3233/VES-230034
   Im JJ, 2022, FRONT NEUROL, V13, P0, DOI 10.3389/fneur.2022.868976
   Indovina I, 2015, FRONT BEHAV NEUROSCI, V9, P0, DOI 10.3389/fnbeh.2015.00334
   Indovina I, 2014, J PSYCHOSOM RES, V77, P391, DOI 10.1016/j.jpsychores.2014.09.005
   Jiang WW, 2022, FRONT HUM NEUROSCI, V16, P0, DOI 10.3389/fnhum.2022.759103
   Kazantseva A, 2011, PROG NEURO-PSYCHOPH, V35, P1033, DOI 10.1016/j.pnpbp.2011.02.013
   King S, 2019, SCI REP-UK, V9, P0, DOI 10.1038/s41598-019-50803-y
   Kitazawa M, 2021, FRONT NEUROL, V12, P0, DOI 10.3389/fneur.2021.768718
   Kobel MJ, 2024, OTOL NEUROTOL, V45, P75, DOI 10.1097/MAO.0000000000004053
   Kobel MJ, 2023, FRONT REHABIL SCI, V4, P0, DOI 10.3389/fresc.2023.1142018
   Kobel MJ, 2021, FRONT NEUROL, V12, P0, DOI 10.3389/fneur.2021.643634
   Lee JO, 2018, HUM BRAIN MAPP, V39, P3340, DOI 10.1002/hbm.24080
   Lewis RF, 2011, J VESTIBUL RES-EQUIL, V21, P323, DOI 10.3233/VES-2011-0422
   Lewis RF, 2011, LARYNGOSCOPE, V121, P1124, DOI 10.1002/lary.21723
   Li KZ, 2020, NEUROIMAGE-CLIN, V26, P0, DOI 10.1016/j.nicl.2020.102216
   Li KZ, 2020, BRAIN IMAGING BEHAV, V14, P2176, DOI 10.1007/s11682-019-00168-7
   Liu YJ, 2024, BRAIN CONNECT, V14, P274, DOI 10.1089/brain.2023.0071
   Lubetzky AV, 2021, J VESTIBUL RES-EQUIL, V31, P505, DOI 10.3233/VES-201552
   Maywald M, 2023, NEUROIMAGE-CLIN, V37, P0, DOI 10.1016/j.nicl.2023.103330
   McCaslin DL, 2022, OTOL NEUROTOL, V43, PE243, DOI 10.1097/MAO.0000000000003393
   McEwen BS, 2012, NEUROPHARMACOLOGY, V62, P3, DOI 10.1016/j.neuropharm.2011.07.014
   Mempouo E, 2021, J LARYNGOL OTOL, V135, P887, DOI 10.1017/S0022215121002127
   Merfeld DM, 2011, EXP BRAIN RES, V210, P389, DOI 10.1007/s00221-011-2557-7
   Min S, 2021, J NEUROL, V268, P2523, DOI 10.1007/s00415-021-10427-7
   Miwa T, 2022, WORLD J CLIN CASES, V10, P6811, DOI 10.12998/wjcc.v10.i20.6811
   Mueller M, 2014, EUR J PUBLIC HEALTH, V24, P802, DOI 10.1093/eurpub/ckt171
   Murillo ESP, 2023, J NEUROL NEUROSUR PS, V94, P165, DOI 10.1136/jnnp-2022-329321
   Na S, 2019, J NEURAL TRANSM, V126, P123, DOI 10.1007/s00702-018-1948-3
   Nada EH, 2019, ANN OTO RHINOL LARYN, V128, P323, DOI 10.1177/0003489418823017
   Nigro S, 2019, BRAIN IMAGING BEHAV, V13, P798, DOI 10.1007/s11682-018-9900-6
   Ödman M, 2008, ACTA OTO-LARYNGOL, V128, P1085, DOI 10.1080/00016480701805455
   Passamonti L, 2018, J VESTIBUL RES-EQUIL, V28, P369, DOI 10.3233/VES-190653
   Paulus MP, 2008, DEPRESS ANXIETY, V25, P348, DOI 10.1002/da.20499
   Pavlou M, 2006, J VESTIBUL RES-EQUIL, V16, P223
   Popp P, 2018, ANN CLIN TRANSL NEUR, V5, P717, DOI 10.1002/acn3.570
   Redfern MS, 2007, J ANXIETY DISORD, V21, P704, DOI 10.1016/j.janxdis.2006.09.002
   Riccelli R, 2017, FRONT NEUROL, V8, P0, DOI 10.3389/fneur.2017.00529
   Riccelli R, 2017, HUM BRAIN MAPP, V38, P715, DOI 10.1002/hbm.23411
   Ruthberg JS, 2021, J VESTIBUL RES-EQUIL, V31, P81, DOI 10.3233/VES-201531
   Schaer M, 2008, IEEE T MED IMAGING, V27, P161, DOI 10.1109/TMI.2007.903576
   Schröder L, 2021, FRONT NEUROSCI-SWITZ, V15, P0, DOI 10.3389/fnins.2021.685590
   Seemungal Barry M, 2018, PRACT NEUROL, V18, P3, DOI 10.1136/practneurol-2017-001817
   Söhsten E, 2016, J VESTIBUL RES-EQUIL, V26, P319, DOI 10.3233/VES-160583
   Staab JP, 2023, NEUROL CLIN, V41, P647, DOI 10.1016/j.ncl.2023.04.003
   Staab JP, 2020, SEMIN NEUROL, V40, P130, DOI 10.1055/s-0039-3402736
   Staab JP, 2017, J VESTIBUL RES-EQUIL, V27, P191, DOI 10.3233/VES-170622
   Staab JP, 2014, J PSYCHOSOM RES, V76, P80, DOI 10.1016/j.jpsychores.2013.11.008
   Staab JP, 2004, LARYNGOSCOPE, V114, P1637, DOI 10.1097/00005537-200409000-00025
   Staab JP, 2003, LARYNGOSCOPE, V113, P1714, DOI 10.1097/00005537-200310000-00010
   Steensnaes MH, 2023, EUR ARCH OTO-RHINO-L, V280, P5285, DOI 10.1007/s00405-023-08040-7
   Storm R, 2024, J NEUROL, V271, P3227, DOI 10.1007/s00415-024-12255-x
   Takeuchi N, 2018, CYBERPSYCH BEH SOC N, V21, P381, DOI 10.1089/cyber.2017.0499
   Tanaka K, 2017, PLOS ONE, V12, P0, DOI 10.1371/journal.pone.0188719
   Teh CSL, 2023, ANN OTO RHINOL LARYN, V132, P566, DOI 10.1177/00034894221111408
   Teh CSL, 2022, J VESTIBUL RES-EQUIL, V32, P373, DOI 10.3233/VES-210087
   Trinidade A, 2023, J NEUROL NEUROSUR PS, V94, P904, DOI 10.1136/jnnp-2022-330196
   Trinidade A, 2021, FRONT NEUROL, V11, P0, DOI 10.3389/fneur.2020.601883
   Tschan R, 2011, J NEUROL, V258, P104, DOI 10.1007/s00415-010-5697-y
   VanEssen DC, 1997, NATURE, V385, P313, DOI 10.1038/385313a0
   Lins EMDV, 2021, INT ARCH OTORHINOLAR, V25, P0
   Waterston J, 2021, FRONT NEUROL, V12, P0, DOI 10.3389/fneur.2021.795516
   Wood Heather, 2016, NAT REV NEUROL, V12, P126, DOI 10.1038/nrneurol.2016.24
   Woolf CJ, 2011, PAIN, V152, PS2, DOI 10.1016/j.pain.2010.09.030
   Wuehr M, 2013, J NEUROL, V260, P1314, DOI 10.1007/s00415-012-6797-7
   Wurthmann S, 2021, BMC NEUROL, V21, P0, DOI 10.1186/s12883-021-02417-z
   Wurthmann S, 2017, J PSYCHOSOM RES, V103, P95, DOI 10.1016/j.jpsychores.2017.10.007
   Yagi C, 2023, FRONT NEUROL, V14, P0, DOI 10.3389/fneur.2023.1215004
   Yagi C, 2022, FRONT HUM NEUROSCI, V16, P0, DOI 10.3389/fnhum.2022.1056556
   Yagi C, 2021, FRONT NEUROL, V12, P0, DOI 10.3389/fneur.2021.652366
   Yamaguchi T, 2022, J NEUROENG REHABIL, V19, P0, DOI 10.1186/s12984-022-01068-6
   Yan ZH, 2017, INT J AUDIOL, V56, P33, DOI 10.1080/14992027.2016.1211763
   Yang Li, 2021, LIN CHUANG ER BI YAN HOU TOU JING WAI KE ZA ZHI, V35, P440, DOI 10.13201/j.issn.2096-7993.2021.05.013
   Yu YC, 2018, BIOMED RES INT, V2018, P0, DOI 10.1155/2018/8518631
   Zhang L, 2022, SCI REP-UK, V12, P0, DOI 10.1038/s41598-022-15987-w
   Zhao Yiwen, 2022, LIN CHUANG ER BI YAN HOU TOU JING WAI KE ZA ZHI, V36, P781, DOI 10.13201/j.issn.2096-7993.2022.10.011
NR 105
TC 3
Z9 3
U1 12
U2 20
PU WILEY
PI HOBOKEN
PA 111 RIVER ST, HOBOKEN, NJ 07030 USA
SN 2162-3279
EI 
J9 BRAIN BEHAV
JI Brain Behav.
PD JAN 15
PY 2025
VL 15
IS 1
BP 
EP 
DI 10.1002/brb3.70229
PG 16
WC Behavioral Sciences; Neurosciences
SC Behavioral Sciences; Neurosciences & Neurology
GA Q7D9T
UT WOS:001386250900001
PM 39740787
DA 2025-12-18
ER

PT J
AU Yamato, A
   Yagi, C
   Kimura, A
   Kai, R
   Kitazawa, M
   Yamagishi, T
   Ohshima, S
   Izumi, S
   Imai, T
   Inohara, H
   Horii, A
AF Yamato, Akiyuki
   Yagi, Chihiro
   Kimura, Akira
   Kai, Ryota
   Kitazawa, Meiko
   Yamagishi, Tatsuya
   Ohshima, Shinsuke
   Izumi, Shuji
   Imai, Takao
   Inohara, Hidenori
   Horii, Arata
TI Is Vestibular Rehabilitation as Effective for Persistent Postural-Perceptual Dizziness as for Chronic Unilateral Vestibular Hypofunction?
SO OTOLOGY & NEUROTOLOGY
LA English
DT Article
DE Persistent postural-perceptual dizziness (PPPD); Unilateral vestibular hypofunction; Vestibular rehabilitation
ID subjective handicaps; depression; inventory; anxiety
AB Objective To compare the feasibility and outcomes of vestibular rehabilitation (VR) for persistent postural-perceptual dizziness (PPPD) with those for chronic unilateral vestibular hypofunction (UVH). Study Design Prospective study. Setting Tertiary referral center. Patients Nineteen consecutive patients with chronic UVH lasting for >3 months and 15 with PPPD. Interventions The VR program consisted of gaze stabilization exercises, static or dynamic balance exercises and gait training, and habituation exercises that exposed patients to a provocative stimulus. Patients were asked to perform VR for at least 20 min a day. Main Outcome Measures Status of VR (i.e., continuation/discontinuation) and outcomes were assessed 1 month after the introduction of VR using the Dizziness Handicap Inventory for handicaps in daily life due to dizziness, the Niigata PPPD Questionnaire (NPQ) for symptom exacerbations of PPPD, and the Hospital Anxiety and Depression Scale for anxiety and depression. Results No patients in the chronic UVH group discontinued VR, whereas six patients in the PPPD group discontinued VR owing to symptom exacerbations, showing a significant difference. VR did not decrease any symptom scale, except for the NPQ-motion subscore, in patients with PPPD who continued VR, whereas it decreased all clinical symptom scales, except for the NPQ-motion subscore, in patients with chronic UVH. Conclusions Patients with PPPD had a higher rate of VR discontinuation than those with chronic UVH, and VR was less effective in patients with PPPD who even continued treatment than in those with chronic UVH. Therefore, VR on PPPD should be optimized.
C1 [Yamato, Akiyuki] Suita Municipal Hosp, Dept Otolaryngol, Osaka, Japan.
   [Yagi, Chihiro; Kimura, Akira; Kai, Ryota; Kitazawa, Meiko; Yamagishi, Tatsuya; Ohshima, Shinsuke; Izumi, Shuji; Horii, Arata] Niigata Univ, Grad Sch Med & Dent Sci, Dept Otolaryngol Head & Neck Surg, 1-757 Asahimachi Dori,Chuo Ku, Niigata 9518510, Japan.
   [Imai, Takao] Bell Land Hosp, Dept Otolaryngol, Sakai, Japan.
   [Inohara, Hidenori] Osaka Univ, Grad Sch Med, Dept Otorhinolaryngol Head & Neck Surg, Osaka, Japan.
C3 Niigata University; University of Osaka
RP Horii, A (corresponding author), Niigata Univ, Grad Sch Med & Dent Sci, Dept Otolaryngol Head & Neck Surg, 1-757 Asahimachi Dori,Chuo Ku, Niigata 9518510, Japan.
EM soreaki@yahoo.co.jp; c-yagi@med.niigata-u.ac.jp; kimura_tmu@yahoo.co.jp; rkai-nii@outlook.jp; mk.kanemaru@gmail.com; ymg_ent_niigata@yahoo.co.jp; otoshin5058@gmail.com; izumi@med.niigata-u.ac.jp; timai@ent.med.osaka-u.ac.jp; hinohara@ent.med.osaka-u.ac.jp; ahorii@med.niigata-u.ac.jp
FU Ministry of Education, Culture, Sports, Science, and Technology
CR Choi SY, 2021, SCI REP-UK, V11, P0, DOI 10.1038/s41598-021-93940-z
   Eldoen G, 2021, BRAIN BEHAV, V11, P0, DOI 10.1002/brb3.2346
   Goto F, 2011, ACTA OTO-LARYNGOL, V131, P817, DOI 10.3109/00016489.2011.565423
   Graham MK, 2021, OTOL NEUROTOL, V42, P129, DOI 10.1097/MAO.0000000000002890
   Hall CD, 2016, J NEUROL PHYS THER, V40, P124, DOI 10.1097/NPT.0000000000000120
   Herdman D, 2022, J NEUROL, V269, P4753, DOI 10.1007/s00415-022-11107-w
   Horii A, 2004, OTOL NEUROTOL, V25, P536, DOI 10.1097/00129492-200407000-00022
   Horii A, 2007, J VESTIBUL RES-EQUIL, V17, P1
   Horii A, 2016, J VESTIBUL RES-EQUIL, V26, P335, DOI 10.3233/VES-160582
   Indovina I, 2021, J CLIN MED, V10, P0, DOI 10.3390/jcm10184274
   JACOBSON GP, 1990, ARCH OTOLARYNGOL, V116, P424
   JONGKEES L B, 1962, PRACT OTORHINOLARYNGOL (BASEL), V24, P65
   Kuwabara J, 2020, AM J OTOLARYNG, V41, P0, DOI 10.1016/j.amjoto.2020.102609
   Mempouo E, 2021, J LARYNGOL OTOL, V135, P887, DOI 10.1017/S0022215121002127
   Nada EH, 2019, ANN OTO RHINOL LARYN, V128, P323, DOI 10.1177/0003489418823017
   Popkirov S, 2018, CURR TREAT OPTION NE, V20, P0, DOI 10.1007/s11940-018-0535-0
   Schniepp R, 2014, J NEUROL, V261, P738, DOI 10.1007/s00415-014-7259-1
   Staab JP, 2023, NEUROL CLIN, V41, P647, DOI 10.1016/j.ncl.2023.04.003
   Staab JP, 2017, J VESTIBUL RES-EQUIL, V27, P191, DOI 10.3233/VES-170622
   Starkov D, 2021, J NEUROL, V268, P377, DOI 10.1007/s00415-020-10139-4
   Sugaya N, 2018, SCI REP-UK, V8, P0, DOI 10.1038/s41598-018-28350-9
   Teh CSL, 2023, ANN OTO RHINOL LARYN, V132, P566, DOI 10.1177/00034894221111408
   Yagi C, 2024, AURIS NASUS LARYNX, V51, P588, DOI 10.1016/j.anl.2023.12.008
   Yagi C, 2023, FRONT NEUROL, V14, P0, DOI 10.3389/fneur.2023.1215004
   Yagi C, 2022, FRONT HUM NEUROSCI, V16, P0, DOI 10.3389/fnhum.2022.1056556
   Yagi C, 2021, OTOL NEUROTOL, V42, PE1618, DOI 10.1097/MAO.0000000000003340
   Yagi C, 2019, OTOL NEUROTOL, V40, PE747, DOI 10.1097/MAO.0000000000002325
   ZIGMOND AS, 1983, ACTA PSYCHIAT SCAND, V67, P361, DOI 10.1111/j.1600-0447.1983.tb09716.x
NR 28
TC 1
Z9 2
U1 3
U2 6
PU LIPPINCOTT WILLIAMS & WILKINS
PI PHILADELPHIA
PA TWO COMMERCE SQ, 2001 MARKET ST, PHILADELPHIA, PA 19103 USA
SN 1531-7129
EI 1537-4505
J9 OTOL NEUROTOL
JI Otol. Neurotol.
PD FEB 15
PY 2025
VL 46
IS 2
BP 170
EP 175
DI 10.1097/MAO.0000000000004397
PG 6
WC Clinical Neurology; Otorhinolaryngology
SC Neurosciences & Neurology; Otorhinolaryngology
GA R9Z8N
UT WOS:001394945200013
PM 39663796
DA 2025-12-18
ER

PT J
AU Goto, F
   Kaneda, S
   Wasano, K
   Okami, K
AF Goto, Fumiyuki
   Kaneda, Shouji
   Wasano, Koichiro
   Okami, Kenji
TI Brexpiprazole augmentation in antidepressant therapy for persistent postural-perceptual dizziness (PPPD): A case report
SO OTOLARYNGOLOGY CASE REPORTS
LA English
DT Article
DE Persistent postural-perceptual dizziness (PPPD); Brexpiprazole; Refractory dizziness
AB Objective: To report a case of refractory dizziness associated with persistent postural-perceptual dizziness (PPPD) effectively treated with adjunctive brexpiprazole. Methods: A 62-year-old female presented with one year of persistent dizziness unresponsive to standard treatments for Me<acute accent>nie`re's disease. Comprehensive evaluations, including audiometry, vestibular function tests, and stabilometry, were normal. Based on clinical criteria, PPPD with comorbid anxiety and depression was diagnosed. Initial treatment with amitriptyline and lorazepam showed slight improvement. Subsequently, brexpiprazole was introduced. Results: Subjective dizziness improved significantly within two weeks of adding brexpiprazole (0.5mg/day). NPQ (Nigata PPPD questionaries) scores improved from 27 to 15, and psychological symptoms showed marked relief. Also, stabilometric parameters are unchanged as well. Conclusion: Brexpiprazole demonstrated efficacy in managing refractory dizziness by addressing comorbid psychological factors, underscoring the importance of neuropsychiatric approaches in PPPD management.
C1 [Goto, Fumiyuki; Kaneda, Shouji; Wasano, Koichiro; Okami, Kenji] Tokai Univ, Dept Otolaryngol Head & Neck Surg, Isehara, Japan.
C3 Tokai University
RP Goto, F (corresponding author), Tokai Univ, Dept Otolaryngol Head & Neck Surg, Isehara, Japan.
EM goto@tokai.ac.jp
CR Best C, 2009, NEUROSCIENCE, V164, P1579, DOI 10.1016/j.neuroscience.2009.09.034
   Dieterich M, 2017, CURR OPIN NEUROL, V30, P107, DOI 10.1097/WCO.0000000000000417
   Goto F, 2025, OTOLARYNG CASE REP, V34, P0, DOI 10.1016/j.xocr.2025.100657
   Ito H, 2012, PLOS ONE, V7, P0, DOI 10.1371/journal.pone.0046488
   Popkirov Stoyan, 2018, PRACT NEUROL, V18, P5, DOI 10.1136/practneurol-2017-001809
   Siwek M, 2023, BRAIN SCI, V13, P0, DOI 10.3390/brainsci13030397
   Staab JP, 2017, J VESTIBUL RES-EQUIL, V27, P191, DOI 10.3233/VES-170622
   Urban JD, 2007, NEUROPSYCHOPHARMACOL, V32, P67, DOI 10.1038/sj.npp.1301071
   Yagi C, 2019, OTOL NEUROTOL, V40, PE747, DOI 10.1097/MAO.0000000000002325
NR 9
TC 1
Z9 1
U1 3
U2 3
PU ELSEVIER
PI AMSTERDAM
PA RADARWEG 29, 1043 NX AMSTERDAM, NETHERLANDS
SN 2468-5488
EI 
J9 OTOLARYNG CASE REP
JI Otolaryngol. Case Rep.
PD JUN 15
PY 2025
VL 35
IS 
BP 
EP 
DI 10.1016/j.xocr.2025.100664
EA MAY 2025
PG 4
WC Otorhinolaryngology
SC Otorhinolaryngology
GA 2ND3L
UT WOS:001486609200001
DA 2025-12-18
ER

PT J
AU Ebenezer, A
   Kumar, K
   Kalaiah, MK
   Dosemane, D
   Malik, MR
AF Ebenezer, Anupriya
   Kumar, Kaushlendra
   Kalaiah, Mohan Kumar
   Dosemane, Deviprasad
   Malik, M. Ramiz
TI Impact of vestibular rehabilitation therapy on quality of life and cognitive function in individuals with chronic dizziness or vertigo
SO EUROPEAN ARCHIVES OF OTO-RHINO-LARYNGOLOGY
LA English
DT Article
DE Dizziness; Vertigo; Vestibular rehabilitation therapy; P300; Dizziness handicap inventory; Digit span test; Task switching test
ID chronic subjective dizziness; behavior therapy
AB PurposeDizziness and vertigo are among the most frequently reported complaints among patients across various medical and healthcare specialties. Studies have revealed that they are associated with cognitive impairments, particularly in older adults. While vestibular rehabilitation therapy (VRT) alleviates physical symptoms, its effects on cognitive function remain underexplored. Hence, this study aims to assess the impact of VRT on the quality of life and cognitive performance of individuals with chronic dizziness or vertigo.MethodsThis was a randomized control trial in which 60 participants experienced chronic dizziness or vertigo. The participants were assigned to either the medication-only group receiving betahistine or the VRT + medication group receiving VRT combined with betahistine. Quality of life was measured via the Dizziness Handicap Inventory (DHI). Cognitive performance was assessed via a digit span test, task-switching test, and recording of P300 response.ResultsThe VRT + Medication group showed significant improvements in cognitive performance, particularly in the digit span and task-switching tests, with reduced P300 response latency and increased amplitude. No significant cognitive changes were observed in the medication-only group. Both groups showed improvement in quality of life, with a greater reduction in DHI scores observed in the VRT + Medication group.ConclusionVRT combined with medication significantly improves cognitive function and quality of life in individuals with chronic dizziness or vertigo. These findings suggest that VRT not only addresses physical symptoms but also enhances cognitive performance, highlighting its potential as a comprehensive therapeutic approach.Trial registrationThe study protocol was registered in the Clinical Trial Registry of India (CTRI number: CTRI/2020/03/023934).
C1 [Ebenezer, Anupriya; Kumar, Kaushlendra; Kalaiah, Mohan Kumar; Malik, M. Ramiz] Manipal Acad Higher Educ, Kasturba Med Coll Mangalore, Dept Audiol & Speech Language Pathol, Manipal 576104, Karnataka, India.
   [Dosemane, Deviprasad] Manipal Acad Higher Educ, Kasturba Med Coll Mangalore, Dept Otorhinolaryngol, Manipal 576104, Karnataka, India.
C3 Manipal Academy of Higher Education (MAHE); Kasturba Medical College, Mangalore; Manipal Academy of Higher Education (MAHE); Kasturba Medical College, Mangalore
RP Kumar, K (corresponding author), Manipal Acad Higher Educ, Kasturba Med Coll Mangalore, Dept Audiol & Speech Language Pathol, Manipal 576104, Karnataka, India.
EM anu.ebenezer3@gmail.com; kaushlendra.kumar@manipal.edu; mohan.kumark@manipal.edu; deviprasad.d@manipal.edu; ramizmalik.m@gmail.com
FU Manipal Academy of Higher Education, Manipal
CR Agrawal Y, 2020, AGING MENT HEALTH, V24, P705, DOI 10.1080/13607863.2019.1566813
   Baek JH, 2010, NEUROBIOL LEARN MEM, V94, P402, DOI 10.1016/j.nlm.2010.08.007
   Bisdorff A, 2013, FRONT NEUROL, V4, P0, DOI 10.3389/fneur.2013.00029
   Bosmans J, 2022, JAMA OTOLARYNGOL, V148, P731, DOI 10.1001/jamaoto.2022.1303
   Boz HE, 2023, PSYCHOL HEALTH MED, V28, P1076, DOI 10.1080/13548506.2022.2144637
   Dobbels B, 2019, FRONT NEUROSCI-SWITZ, V13, P0, DOI 10.3389/fnins.2019.00340
   Donaldson LB, 2021, AM J OTOLARYNG, V42, P0, DOI 10.1016/j.amjoto.2021.103124
   Ebenezer A, 2024, INDIAN J OTOLARYNGOL, V76, P734, DOI 10.1007/s12070-023-04264-5
   Edelman S, 2012, AM J OTOLARYNG, V33, P395, DOI 10.1016/j.amjoto.2011.10.009
   EGETH H, 1975, AM J PSYCHOL, V88, P339, DOI 10.2307/1421603
   Gazzola JM, 2009, ARQUIVOS DE, V0, P0
   Hackenberg B, 2023, LARYNGOSCOPE INVEST, V8, P1624, DOI 10.1002/lio2.1169
   Harun A, 2016, OTOL NEUROTOL, V37, P1137, DOI 10.1097/MAO.0000000000001157
   Kumar Kaushlendra, 2022, F1000RES, V11, P1013, DOI 10.12688/f1000research.122677.3
   Li JK, 2024, LARYNGOSCOPE, V134, P4858, DOI 10.1002/lary.31646
   Ma XB, 2023, BIOMEDICINES, V11, P0, DOI 10.3390/biomedicines11092365
   Mahoney AEJ, 2013, AM J OTOLARYNG, V34, P115, DOI 10.1016/j.amjoto.2012.09.013
   Meng LJ, 2023, BMC MED, V21, P0, DOI 10.1186/s12916-023-03029-9
   Neuhauser HK, 2016, HAND CLINIC, V137, P67, DOI 10.1016/B978-0-444-63437-5.00005-4
   Pavlou M, 2023, SCI REP-UK, V13, P0, DOI 10.1038/s41598-023-35904-z
   PICTON TW, 1992, J CLIN NEUROPHYSIOL, V9, P456, DOI 10.1097/00004691-199210000-00002
   Previc FH, 2013, MED HYPOTHESES, V80, P360, DOI 10.1016/j.mehy.2012.12.023
   Sahni RK, 2019, INDIAN JOURNAL OF PHYSIOTHERAPY AND OCCUPATIONAL THERAPY - AN INTERNATIONAL JOURNAL, V13, P161, DOI 10.37506/ijpot.v13i2.3766
   Semenov YR, 2016, J GERONTOL A-BIOL, V71, P243, DOI 10.1093/gerona/glv069
   Soberg HL, 2021, J REHABIL MED, V53, P0, DOI 10.2340/16501977-2823
   Sugaya N, 2018, SCI REP-UK, V8, P0, DOI 10.1038/s41598-018-28350-9
   Zhong JK, 2023, FRONT NEUROSCI-SWITZ, V17, P0, DOI 10.3389/fnins.2023.1137734
NR 27
TC 0
Z9 1
U1 2
U2 3
PU SPRINGER
PI NEW YORK
PA ONE NEW YORK PLAZA, SUITE 4600, NEW YORK, NY, UNITED STATES
SN 0937-4477
EI 1434-4726
J9 EUR ARCH OTO-RHINO-L
JI Eur. Arch. Oto-Rhino-Laryn.
PD SEP 15
PY 2025
VL 282
IS 9
BP 4563
EP 4572
DI 10.1007/s00405-025-09382-0
EA APR 2025
PG 10
WC Otorhinolaryngology
SC Otorhinolaryngology
GA 7GP1X
UT WOS:001461224200001
PM 40195188
DA 2025-12-18
ER

PT J
AU Al-Omari, MM
   Abuzaid, SM
   Khair, HJ
   Manaf, H
   Alghwiri, AA
AF Al-Omari, Madlien M.
   Abuzaid, Sawsan M.
   Khair, Hamzeh J.
   Manaf, Haidzir
   Alghwiri, Alia A.
TI The effect of using virtual reality on balance in people with persistent postural-perceptual dizziness: A randomized controlled trial
SO JOURNAL OF VESTIBULAR RESEARCH-EQUILIBRIUM & ORIENTATION
LA English
DT Article
DE visual vertigo; mental health; quality of sleep; risk of falling; quality of life
ID reliability; validity; adaptation; index
AB Background: Persistent postural-perceptual dizziness (PPPD) represents a relatively new vestibular diagnosis that has garnered attention within the medical community. Consequently, there is a pressing demand for efficacious management strategies. Objective To assess the comparative effectiveness of virtual reality (VR) versus vestibular rehabilitation therapy (VRT) in improving PPPD symptoms. Methods: We randomly assigned a cohort of 42 individuals conclusively diagnosed with PPPD to two distinct groups. The experimental group included 21 participants who received a combination of VR and optokinetic stimulation in addition to VRT, while the control group, also made up of 21 individuals, only received optokinetic stimulation in conjunction with VRT. We administered the intervention sessions twice weekly over a span of 6 weeks, resulting in a total of 10-intervention sessions. Additionally, baseline, post-intervention, and follow-up assessments were conducted. Results: Our analysis revealed that participants in both groups significantly improved with no significant differences between the groups. Individuals undergoing VR interventions demonstrated marked improvements across all of the assessed parameters including the primary outcome measure that were reduced from 41.55 (11.87) to 23.40 (14.17) (p<0.001). Moreover, participants in the control group also displayed notable enhancements in select outcome measures post-intervention including the primary outcome measure that were reduced from 43.60 (12.75) to 26.10 (16.25) (p = 0.001). All participants in both groups maintained significant improvement in the severity of PPPD after 1 year of the. However, the study cannot determine if this change was definitely from the treatment because there was no non-treatment control group. Conclusions: The study found that the addition of VR to a well-structured VRT did not significantly improve clinical outcomes, indicating a need for further investigation into more effective approaches to yield meaningful clinical benefits. Moreover, adding a control group with no intervention would help revealing a real effect of the intervention.
C1 [Al-Omari, Madlien M.] Royal Med Serv, Dept Physiotherapy, Amman, Jordan.
   [Abuzaid, Sawsan M.; Khair, Hamzeh J.] Royal Med Serv, Aviat Med Dept, Amman, Jordan.
   [Manaf, Haidzir] Univ Teknol MARA, Fac Hlth Sci, Ctr Physiotherapy Studies, Puncak Alam, Malaysia.
   [Alghwiri, Alia A.] Univ Jordan, Sch Rehabil Sci, Dept Physiotherapy, Queen Rania St, Amman 11942, Jordan.
   [Alghwiri, Alia A.] Univ Pittsburgh, Sch Hlth & Rehabil Sci, Dept Phys Therapy, Pittsburgh, PA USA.
C3 Universiti Teknologi MARA; University of Jordan; Pennsylvania Commonwealth System of Higher Education (PCSHE); University of Pittsburgh
RP Alghwiri, AA (corresponding author), Univ Jordan, Sch Rehabil Sci, Dept Physiotherapy, Queen Rania St, Amman 11942, Jordan.
EM alia.alghwiri@gmail.com
CR Adamec I, 2020, J CLIN NEUROSCI, V72, P26, DOI 10.1016/j.jocn.2020.01.043
   Al-Shehri AH, 2008, ANN SAUDI MED, V28, P352
   Alghadir AH, 2015, NEUROSCIENCES, V20, P230, DOI 10.17712/nsj.2015.3.20140728
   Alghwiri AA, 2014, TOP STROKE REHABIL, V21, P173, DOI 10.1310/tsr2102-173
   Alsanosi AA, 2012, NEUROSCIENCES, V17, P139
   Bery AK, 2021, J VESTIBUL RES-EQUIL, V31, P401, DOI 10.3233/VES-201508
   Carpenter JS, 1998, J PSYCHOSOM RES, V45, P5, DOI 10.1016/S0022-3999(97)00298-5
   Choi S, 2021, SCI REP-UK, V11, P0, DOI 10.1038/s41598-021-83604-3
   Dunlap PM, 2019, CURR OPIN NEUROL, V32, P137, DOI 10.1097/WCO.0000000000000632
   Gascuel J-D, 2012, J CYBERTHERAPY REHAB, V5, P127
   JACOBSON GP, 1990, ARCH OTOLARYNGOL, V116, P424
   McCaslin DL, 2022, OTOL NEUROTOL, V43, PE243, DOI 10.1097/MAO.0000000000003393
   Mei Juhua, 2020, NAN FANG YI KE DA XUE XUE BAO, V40, P131, DOI 10.12122/j.issn.1673-4254.2020.01.21
   Meldrum D, 2012, BMC EAR NOSE THROAT, V12, P0, DOI 10.1186/1472-6815-12-3
   Mempouo E, 2021, J LARYNGOL OTOL, V135, P887, DOI 10.1017/S0022215121002127
   Bittar RSM, 2015, BRAZ J OTORHINOLAR, V81, P276, DOI 10.1016/j.bjorl.2014.08.012
   Morgan MT, 2013, OTOL NEUROTOL, V34, P1104, DOI 10.1097/MAO.0b013e318281df5d
   Nada EH, 2019, ANN OTO RHINOL LARYN, V128, P323, DOI 10.1177/0003489418823017
   Nakagawa S, 2007, BIOL REV, V82, P591, DOI 10.1111/j.1469-185X.2007.00027.x
   Pavlou M, 2012, J VESTIBUL RES-EQUIL, V22, P273, DOI 10.3233/VES-120462
   Pavlou M, 2013, NEUROREHAB NEURAL RE, V27, P208, DOI 10.1177/1545968312461715
   Popkirov S, 2018, CURR TREAT OPTION NE, V20, P0, DOI 10.1007/s11940-018-0535-0
   Sezier AEI, 2019, BMJ OPEN, V9, P0, DOI 10.1136/bmjopen-2018-024326
   Staab JP, 2020, SEMIN NEUROL, V40, P130, DOI 10.1055/s-0039-3402736
   Staab JP, 2017, J VESTIBUL RES-EQUIL, V27, P191, DOI 10.3233/VES-170622
   Suleiman KH, 2010, WESTERN J NURS RES, V32, P250, DOI 10.1177/0193945909348230
   Terkawi AS, 2017, SAUDI J ANAESTH, V11, PS11, DOI 10.4103/sja.SJA_43_17
   Thompson KJ, 2015, J VESTIBUL RES-EQUIL, V25, P97, DOI 10.3233/VES-150551
   Tramontano M, 2021, SCOPING REV, V19, P282
   Tramontano M, 2021, HEARING BALANC COMMU, V19, P282, DOI 10.1080/21695717.2021.1975986
   Ware JE, 1996, MED CARE, V34, P220, DOI 10.1097/00005650-199603000-00003
   Webster KE, 2023, COCHRANE DB SYST REV, V0, P0, DOI DOI 10.1002/14651858.CD015333.pub2
   Whitney SL, 2016, HAND CLINIC, V137, P187, DOI 10.1016/B978-0-444-63437-5.00013-3
   Whitney Susan, 2003, PHYSIOTHER RES INT, V8, P178, DOI 10.1002/pri.288
   Whitney SL, 2015, CURR OPIN NEUROL, V28, P61, DOI 10.1097/WCO.0000000000000162
   Wrisley DM, 2004, PHYS THER, V84, P906, DOI 10.1093/ptj/84.10.906
   Yagi C, 2019, OTOL NEUROTOL, V40, PE747, DOI 10.1097/MAO.0000000000002325
   Yamaguchi T, 2022, J NEUROENG REHABIL, V19, P0, DOI 10.1186/s12984-022-01068-6
   Yardley L, 2005, AGE AGEING, V34, P614, DOI 10.1093/ageing/afi196
   ZIGMOND AS, 1983, ACTA PSYCHIAT SCAND, V67, P361, DOI 10.1111/j.1600-0447.1983.tb09716.x
NR 40
TC 1
Z9 1
U1 5
U2 5
PU SAGE PUBLICATIONS INC
PI THOUSAND OAKS
PA 2455 TELLER RD, THOUSAND OAKS, CA 91320 USA
SN 0957-4271
EI 1878-6464
J9 J VESTIBUL RES-EQUIL
JI J. Vestib. Res.-Equilib. Orientat.
PD JUL 15
PY 2025
VL 35
IS 4
BP 213
EP 224
DI 10.1177/09574271251326587
EA MAR 2025
PG 12
WC Neurosciences; Otorhinolaryngology
SC Neurosciences & Neurology; Otorhinolaryngology
GA 3TI5Y
UT WOS:001482299400001
PM 40085770
DA 2025-12-18
ER

PT J
AU Chételat, S
   Gerber, EY
   El Khadlaoui, S
   Behrendt, F
   Stark, M
   Schädler, S
   Maywald, M
   Fabritius, L
   Gerb, J
   Grabova, D
   Trost, W
   Zwergal, A
   Strobl, R
   Parmar, K
   Gerth, HU
   Bonati, LH
   Becker-Bense, S
   Schuster-Amft, C
AF Chetelat, Sarah
   Gerber, Eve-Yael
   El Khadlaoui, Sarah
   Behrendt, Frank
   Stark, Michaela
   Schadler, Stefan
   Maywald, Maximilian
   Fabritius, Lena
   Gerb, Johannes
   Grabova, Denis
   Trost, Wiebke
   Zwergal, Andreas
   Strobl, Ralf
   Parmar, Katrin
   Gerth, Hans Ulrich
   Bonati, Leo H.
   Becker-Bense, Sandra
   Schuster-Amft, Corina
TI Convergent construct validity and test-retest reliability of both German versions of the original and the revised Niigata PPPD Questionnaire: NPQ and NPQ-R
SO FRONTIERS IN NEUROLOGY
LA English
DT Article
DE Persistent Postural-Perceptual Dizziness; functional dizziness; patient-reported outcome measure; concurrent construct validity; test-retest reliability; internal consistency; standard error of measurement; minimal detectable change
ID phobic postural vertigo; cross-cultural adaptation; hospital anxiety; depression scale; dizziness; disorders; validation; attention; criteria
AB Background Persistent Postural-Perceptual Dizziness (PPPD) is a frequent chronic functional disorder that manifests with dizziness, unsteadiness, or non-spinning vertigo present for at least 3 months. Characteristic provocation factors are moving or complex visual stimuli and exclusion of organic diseases. To assess the severity and impact of PPPD, Japanese researchers developed the Niigata PPPD Questionnaire (NPQ). The study's aim was to evaluate the concurrent construct validity and reliability [including test-retest reliability, internal consistency, standard error of measurement (SEM), and minimal detectable change (MDC)] of the German version of the NPQ (12 items) and its revised version, NPQ-R, which contains 19 items addressing additional symptoms and symptom behavior.Methods The Swiss Reha Rheinfelden and the German Center for Vertigo and Balance Disorders included 265 PPPD patients (mean age 50.2 +/- 16.8 years, disease duration 46.3 +/- 76.6 months). Patients completed the NPQ and the NPQ-R (twice), the DHI and potentially related constructs: anxiety (ABC-Scale, VSS), depression (HADS), and general health (SF-36) once. To assess the questionnaires' reliability and validity, several statistical measures were calculated, including Spearman's rank correlation coefficients, Intraclass Correlation Coefficients (ICC2, 1), Cronbach's alpha, SEM, and MDC.Results On average, patients scored 29.9 +/- 13.2 for NPQ and 52.3 +/- 19.6 for NPQ-R. Correlations between NPQ/NPQ-R and (1) disease-specific questionnaires were rs= 0.712 and rs= 0.752 (DHI), rs=0.426 and rs= 0.0.462 (VSS-V), rs= -0.500 and rs= -0.545 (ABC-Scale), (2) anxiety-specific subscales rs = 0.394 and rs = 0.430 (VSS-A) and rs= 0.354 and rs= 0.430 (HADS-A), (3) depression-related subscales rs=0.438 and rs= 0.487 (HADS-D), and (4) general health rs ranged between rs= -0.216 and -0.578 (all SF-36 subscales). Internal consistency, test-retest reliability, SEM and MDC calculated for NPQ/NPQ-R were alpha = 0.88/alpha = 0.91, ICC=0.83 (CI 0.77 to 0.0.87), SEM 5.55/8.37, and MDC 15/23 points.Conclusion The German versions of NPQ and NPQ-R are valid and reliable patient-reported outcome measures for assessing PPPD, demonstrating satisfactory psychometric measurement properties including convergent construct validity and reliability parameters: internal consistency, test-retest reliability, SEM, and MDC as an evaluative measure. The NPQ-R, with its additional subscales addressing associated symptoms and symptom behavior, represents both the patient and clinician perspective on PPPD-specific problems. Therefore, we recommend utilizing the NPQ-R for a comprehensive assessment of PPPD.
C1 [Chetelat, Sarah; Stark, Michaela] Zurich Univ Appl Sci, Inst Physiotherapy, Sch Hlth Profess, Winterthur, Switzerland.
   [Chetelat, Sarah; Gerber, Eve-Yael; Behrendt, Frank; Stark, Michaela; Schadler, Stefan; Trost, Wiebke; Parmar, Katrin; Gerth, Hans Ulrich; Bonati, Leo H.; Schuster-Amft, Corina] Reha Rheinfelden, Dept Res, Rheinfelden, Switzerland.
   [Gerber, Eve-Yael] Univ Basel, Dept Psychol, Basel, Switzerland.
   [El Khadlaoui, Sarah; Fabritius, Lena; Gerb, Johannes; Grabova, Denis; Zwergal, Andreas; Strobl, Ralf; Becker-Bense, Sandra] Ludwig Maximilians Univ Munchen, Univ Hosp, German Ctr Vertigo & Balance Disorders DSGZ, Munich, Germany.
   [Behrendt, Frank; Schuster-Amft, Corina] Bern Univ Appl Sci, Sch Engn & Comp Sci, Biel, Switzerland.
   [Schadler, Stefan] Physiotherapie Stefan Schadler, Zurich, Switzerland.
   [Maywald, Maximilian] Ludwig Maximilians Univ Munchen, Univ Hosp, Dept Psychiat & Psychotherapy, Munich, Germany.
   [Gerb, Johannes; Zwergal, Andreas] Ludwig Maximilians Univ Munchen, Univ Hosp, Dept Neurol, Munich, Germany.
   [Strobl, Ralf] Ludwig Maximilians Univ Munchen, Inst Med Informat Proc Biometry & Epidemiol IBE, Munich, Germany.
   [Parmar, Katrin] Univ Hosp Basel, Dept Head Spine & Neuromed, Translat Imaging Neurol ThINk Basel, Basel, Switzerland.
   [Parmar, Katrin] Univ Hosp Basel, Dept Biomed Engn, Translat Imaging Neurol ThINk Basel, Basel, Switzerland.
   [Parmar, Katrin] Univ Basel, Basel, Switzerland.
   [Gerth, Hans Ulrich] Univ Hosp Munster, Dept Med D, Munster, Germany.
   [Bonati, Leo H.] Univ Hosp Basel, Stroke Ctr, Dept Neurol, Basel, Switzerland.
   [Bonati, Leo H.] Univ Basel, Dept Clin Res, Basel, Switzerland.
   [Schuster-Amft, Corina] Univ Basel, Dept Sport Exercise & Hlth, Basel, Switzerland.
C3 Zurich University of Applied Sciences; University of Basel; University of Munich; University of Munich; University of Munich; University of Munich; University of Basel; University of Basel; University of Basel; University of Munster; University of Basel; University of Basel; Swiss School of Public Health (SSPH+); University of Basel
RP Behrendt, F; Schuster-Amft, C (corresponding author), Reha Rheinfelden, Dept Res, Rheinfelden, Switzerland.; Behrendt, F; Schuster-Amft, C (corresponding author), Bern Univ Appl Sci, Sch Engn & Comp Sci, Biel, Switzerland.; Schuster-Amft, C (corresponding author), Univ Basel, Dept Sport Exercise & Hlth, Basel, Switzerland.
EM frank.behrendt@unibas.ch; corina.schusteramft@unibas.ch
CR Adamec I, 2020, J CLIN NEUROSCI, V72, P26, DOI 10.1016/j.jocn.2020.01.043
   Beaton DE, 2000, SPINE, V25, P3186, DOI 10.1097/00007632-200012150-00014
   Behrendt F, 2023, PLOS ONE, V18, P0, DOI 10.1371/journal.pone.0291002
   Bjelland I, 2002, J PSYCHOSOM RES, V52, P69, DOI 10.1016/S0022-3999(01)00296-3
   BRANDT T, 1994, ANN NEUROL, V36, P337, DOI 10.1002/ana.410360304
   Castillejos-Carrasco-Muñoz R, 2023, EUR ARCH OTO-RHINO-L, V280, P5267, DOI 10.1007/s00405-023-08038-1
   Cohen JW, 1988, STAT POWER ANAL BEHA, V0, P0, DOI DOI 10.4324/9780203771587
   Core R Team, 2022, A LANGUAGE AND ENVIRONMENT FOR STATISTICAL COMPUTING, V0, P2
   de Vet H, 2011, MEASUREMENT IN MEDICINE: A PRACTICAL GUIDE, V0, P30
   de Vet HCW, 2006, J CLIN EPIDEMIOL, V59, P1033, DOI 10.1016/j.jclinepi.2005.10.015
   Decker J, 2019, J NEUROL, V266, P89, DOI 10.1007/s00415-019-09351-8
   Dieterich M, 2017, CURR OPIN NEUROL, V30, P107, DOI 10.1097/WCO.0000000000000417
   Eckhardt-Henn A, 2003, J ANXIETY DISORD, V17, P369, DOI 10.1016/S0887-6185(02)00226-8
   Eckhardt-Henn A, 2009, NERVENARZT, V80, P909, DOI 10.1007/s00115-009-2736-y
   Giavarina D, 2015, BIOCHEM MEDICA, V25, P141, DOI 10.11613/BM.2015.015
   Gloor-Juzi T, 2012, BMC EAR NOSE THROAT, V12, P0, DOI 10.1186/1472-6815-12-7
   HALMAGYI GM, 1991, ACTA OTO-LARYNGOL, V0, P47
   Herrmann C, 1997, J PSYCHOSOM RES, V42, P17, DOI 10.1016/S0022-3999(96)00216-4
   Hinz A, 2001, PSYCHOTHER PSYCH MED, V51, P193, DOI 10.1055/s-2001-13279
   Holmberg JM, 2020, PERSPECTIVES OF THE ASHA SPECIAL INTEREST GROUPS, V5, P181, DOI 10.1044/2019_persp-19-00105
   JACOBSON GP, 1990, ARCH OTOLARYNGOL, V116, P424
   Krafczyk S, 2006, CLIN NEUROPHYSIOL, V117, P1692, DOI 10.1016/j.clinph.2006.04.022
   Kurre A, 2009, OTOL NEUROTOL, V30, P359, DOI 10.1097/MAO.0b013e3181977e09
   McGraw KO, 1996, PSYCHOL METHODS, V1, P30, DOI 10.1037/1082-989X.1.4.390
   Meletaki V, 2024, FRONT NEUROL, V15, P0, DOI 10.3389/fneur.2024.1388805
   NSReliability and validity of the German short version of the Activities specific Balance Confi, 2014, ARCH GERONTOL GERIATR, V59, P272, DOI 10.1016/j.archger.2014.05.003
   Popkirov S, 2018, PRACT NEUROL, V0, P0, DOI DOI 10.1007/s11940-018-0535-0
   POWELL LE, 1995, J GERONTOL A-BIOL, V50, PM28, DOI 10.1093/gerona/50A.1.M28
   Qin SS, 2019, QUAL LIFE RES, V28, P1029, DOI 10.1007/s11136-018-2076-0
   Querner V, 2000, NEUROSCI LETT, V285, P21, DOI 10.1016/S0304-3940(00)01008-9
   Schdler S, 2012, ASSESSMENTS IN DER REHABILITATION-BAND 1: NEUROLOGIE, V0, P0
   Schniepp R, 2014, J NEUROL, V261, P738, DOI 10.1007/s00415-014-7259-1
   Schott N, 2008, Z GERONTOL GERIATR, V41, P475, DOI 10.1007/s00391-007-0504-9
   Staab JP, 2017, J VESTIBUL RES-EQUIL, V27, P191, DOI 10.3233/VES-170622
   Staab Jeffrey P, 2012, CONTINUUM (MINNEAP MINN), V18, P1118, DOI 10.1212/01.CON.0000421622.56525.58
   Strupp M, 2023, VERTIGO AND DIZZINESS: COMMON COMPLAINTS, V3rd, P0
   Tavakol M, 2011, INT J MED EDUC, V2, P53, DOI 10.5116/ijme.4dfb.8dfd
   Terwee CB, 2007, J CLIN EPIDEMIOL, V60, P34, DOI 10.1016/j.jclinepi.2006.03.012
   Terwee CB, 2018, CIRCULATION, V0, P0
   Tschan R, 2008, J NEUROL, V255, P1168, DOI 10.1007/s00415-008-0863-1
   Wuehr M, 2017, NEUROLOGY, V88, P284, DOI 10.1212/WNL.0000000000003516
   Yagi C, 2019, OTOL NEUROTOL, V40, PE747, DOI 10.1097/MAO.0000000000002325
   ZIGMOND AS, 1983, ACTA PSYCHIAT SCAND, V67, P361, DOI 10.1111/j.1600-0447.1983.tb09716.x
NR 43
TC 0
Z9 0
U1 0
U2 2
PU FRONTIERS MEDIA SA
PI LAUSANNE
PA AVENUE DU TRIBUNAL FEDERAL 34, LAUSANNE, CH-1015, SWITZERLAND
SN 1664-2295
EI 
J9 FRONT NEUROL
JI Front. Neurol.
PD JAN 27
PY 2025
VL 16
IS 
BP 
EP 
DI 10.3389/fneur.2025.1517566
PG 14
WC Clinical Neurology; Neurosciences
SC Neurosciences & Neurology
GA W0Z9M
UT WOS:001415972500001
PM 39931546
DA 2025-12-18
ER

PT J
AU Li, YY
   Pei, XR
   Ding, R
   Liu, ZQ
   Xu, Y
   Wang, ZC
   Li, YM
   Li, LH
AF Li, Yanyan
   Pei, Xiaorui
   Ding, Rui
   Liu, Ziqi
   Xu, Ying
   Wang, Zhicheng
   Li, Yanmei
   Li, Lianhe
TI Effect of vestibular rehabilitation therapy in patients with persistent postural perceptual dizziness: a systematic review and meta-analysis
SO FRONTIERS IN NEUROLOGY
LA English
DT Review
DE vestibular rehabilitation therapy (VRT); virtual reality therapy; persistent postural-perceptual dizziness (PPPD); dizziness handicap inventory (DHI); vestibular rehabilitation
ID vertigo
AB Background: Persistent Postural-Perceptual Dizziness (PPPD) is an increasingly recognized syndrome defined by enduring experiences of dizziness, unbalance, or non-vertiginous dizziness, generally persisting for a minimum of 3 months. This condition significantly impacts patients' quality of life, highlighting the necessity for prompt and effective management. Vestibular rehabilitation therapy (VRT) has demonstrated efficacy in alleviating dizzy symptoms and enhancing balance. This meta-analysis seeks to assess the effectiveness of VRT in alleviating subjective dizzy symptoms and improving postural control in persons with PPPD. Methods: Two reviewers independently searched electronic databases (PubMed, EMBASE, SCOPUS, and the Cochrane Library) for pertinent studies investigating VRT for PPPD. Studies employing the Dizziness Handicap Inventory (DHI) as an assessment tool were included, provided they were extracted and presented in English from inception to March 7, 2025. Eight papers were included into this meta-analysis. Results: The aggregated weighted mean difference (WMD) indicated substantially improved outcomes for PPPD patients who underwent VRT compared to the control group in DHI-total scores (WMD = 21.84, 95% CI: [10.97, 32.71]). In subgroup analysis, DHI-total score improvements were observed in both customized VRT (WMD = 21.06, 95% CI: [5.65, 36.47]) and virtual reality-based VRT groups (WMD = 23.77, 95% CI: [8.09, 39.45]). Detailed data for DHI-Physical (DHI-P), Emotional (DHI-E), and Functional (DHI-F) scores from five trials (442 individuals) indicated a substantial reduction among PPPD patients receiving VRT (DHI-P: WMD = 17.92, 95% CI: [6.47, 29.38]; DHI-E: WMD = 10.51, 95% CI: [0.83, 20.19]; DHI-F: WMD = 15.00, 95% CI: [6.28, 23.72]). Conclusion: VRT can provide improvement for patients with PPPD, especially in DHI-total scores, DHI-P, DHI-E and DHI-F scores. Customized VRT demonstrated superior therapeutic efficacy compared with virtual reality-based VRT. However, additional randomized controlled trials are necessary to substantiate and inform the utilization of VRT in the treatment of PPPD.
C1 [Li, Yanyan; Pei, Xiaorui; Xu, Ying; Wang, Zhicheng; Li, Yanmei] China Med Univ, Dept Neurol Ward, Chaoyang Cent Hosp, Chaoyang, Liaoning, Peoples R China.
   [Ding, Rui] China Med Univ, Dept Lab Mol Biol, Chaoyang Cent Hosp, Chaoyang, Liaoning, Peoples R China.
   [Liu, Ziqi] Dalian Univ, Xinhua Clin Coll, Clin Med Major, Dalian, Liaoning, Peoples R China.
   [Li, Lianhe] China Med Univ, Neck Surg Ward, Dept Head, Chaoyang Cent Hosp, Chaoyang, Liaoning, Peoples R China.
C3 China Medical University; China Medical University; Dalian University; China Medical University
RP Li, LH (corresponding author), China Med Univ, Neck Surg Ward, Dept Head, Chaoyang Cent Hosp, Chaoyang, Liaoning, Peoples R China.
EM lilianhe2025@163.com
CR Alsanosi AA, 2012, NEUROSCIENCES, V17, P139
   Axer H, 2020, BRAIN BEHAV, V10, P0, DOI 10.1002/brb3.1864
   Candreia C, 2023, BRAIN SCI, V13, P0, DOI 10.3390/brainsci13050782
   Castro P, 2022, BRAIN SCI, V12, P0, DOI 10.3390/brainsci12060753
   Choi SY, 2021, SCI REP-UK, V11, P0, DOI 10.1038/s41598-021-93940-z
   Dieterich M, 2017, CURR OPIN NEUROL, V30, P107, DOI 10.1097/WCO.0000000000000417
   Eleftheriadou A, 2012, EUR ARCH OTO-RHINO-L, V269, P2309, DOI 10.1007/s00405-012-2019-2
   Fujimoto C, 2023, LARYNGOSCOPE INVEST, V0, P0, DOI DOI 10.1002/lio2.1073
   Hall CD, 2022, J NEUROL PHYS THER, V46, P118, DOI 10.1097/NPT.0000000000000382
   Harper BA, 2024, J FUNCT MORPHOL KIN, V9, P0, DOI 10.3390/jfmk9020082
   Hashimoto K, 2022, BIOPSYCHOSOC MED, V16, P0, DOI 10.1186/s13030-022-00235-4
   Herdman D, 2022, J NEUROL, V269, P4753, DOI 10.1007/s00415-022-11107-w
   Ibrahim NMK, 2023, EUR ARCH OTO-RHINO-L, V0, P0, DOI DOI 10.1007/s00405-023-08369-z
   Im JJ, 2021, NUCL MED MOLEC IMAG, V55, P53, DOI 10.1007/s13139-020-00675-2
   Indovina I, 2021, J CLIN MED, V10, P0, DOI 10.3390/jcm10184274
   Jacobson G P, 1991, J AM ACAD AUDIOL, V2, P253
   Kundakci Burak, 2018, F1000RES, V7, P276, DOI 10.12688/f1000research.14089.1
   Lacour M, 2015, FRONT NEUROL, V5, P0, DOI 10.3389/fneur.2014.00285
   Lee JO, 2018, HUM BRAIN MAPP, V39, P3340, DOI 10.1002/hbm.24080
   Margulis AV, 2014, CLIN EPIDEMIOL, V6, P359, DOI 10.2147/CLEP.S66677
   Mempouo E, 2021, J LARYNGOL OTOL, V135, P887, DOI 10.1017/S0022215121002127
   Moher D, 2010, INT J SURG, V8, P336, DOI 10.1016/j.ijsu.2010.02.007
   Bittar RSM, 2015, BRAZ J OTORHINOLAR, V81, P276, DOI 10.1016/j.bjorl.2014.08.012
   Mueller M, 2014, EUR J PUBLIC HEALTH, V24, P802, DOI 10.1093/eurpub/ckt171
   Nada EH, 2019, ANN OTO RHINOL LARYN, V128, P323, DOI 10.1177/0003489418823017
   Popkirov Stoyan, 2018, PRACT NEUROL, V18, P5, DOI 10.1136/practneurol-2017-001809
   Ruthberg JS, 2021, J VESTIBUL RES-EQUIL, V31, P81, DOI 10.3233/VES-201531
   Schmid G, 2011, J NEUROL NEUROSUR PS, V82, P601, DOI 10.1136/jnnp.2010.237388
   Sharma KG, 2020, INDIAN J OTOLARYNGOL, V72, P474, DOI 10.1007/s12070-020-01920-y
   Staab JP, 2017, J VESTIBUL RES-EQUIL, V27, P191, DOI 10.3233/VES-170622
   Staab JP, 2002, ARCH OTOLARYNGOL, V128, P554, DOI 10.1001/archotol.128.5.554
   Teh CSL, 2023, ANN OTO RHINOL LARYN, V132, P566, DOI 10.1177/00034894221111408
   Thompson KJ, 2015, J VESTIBUL RES-EQUIL, V25, P97, DOI 10.3233/VES-150551
   Tramontano M, 2021, HEARING BALANC COMMU, V19, P282, DOI 10.1080/21695717.2021.1975986
   Wan X, 2014, BMC MED RES METHODOL, V14, P0, DOI 10.1186/1471-2288-14-135
   Webster KE, 2023, COCHRANE DB SYST REV, V0, P0, DOI DOI 10.1002/14651858.CD015333.pub2
   Whalley MG, 2017, COGN BEHAV PRACT, V24, P72, DOI 10.1016/j.cbpra.2016.03.003
   Wurthmann S, 2021, BMC NEUROL, V21, P0, DOI 10.1186/s12883-021-02417-z
NR 38
TC 1
Z9 1
U1 1
U2 1
PU FRONTIERS MEDIA SA
PI LAUSANNE
PA AVENUE DU TRIBUNAL FEDERAL 34, LAUSANNE, CH-1015, SWITZERLAND
SN 1664-2295
EI 
J9 FRONT NEUROL
JI Front. Neurol.
PD SEP 24
PY 2025
VL 16
IS 
BP 
EP 
DI 10.3389/fneur.2025.1599201
PG 8
WC Clinical Neurology; Neurosciences
SC Neurosciences & Neurology
GA 8IL8Q
UT WOS:001589453500001
PM 41069431
DA 2025-12-18
ER

PT J
AU Zhang, YS
   Chen, XG
   Pan, SB
AF Zhang, Yisi
   Chen, Xiaoguang
   Pan, Songbin
TI Misdiagnosis of spinocerebellar ataxia type 3 as persistent postural-perceptual dizziness: A case report
SO MEDICINE
LA English
DT Article
DE SCA3; vestibular dyfunction; video head impulse test
AB Rationale:Spinocerebellar ataxia type 3 (SCA3) is the most common autosomal dominant inherited spinocerebellar disorder. The disease can easily be misdiagnosed because the symptoms of SCA3 are diverse and not obvious in the early stages. Patient concerns:A 55-year-old woman had experienced dizziness and an unstable gait since 2017. She was misdiagnosed with persistent postural-perceptual dizziness at another hospital because of normal brain magnetic resonance imaging and emotional abnormalities. In our hospital, there were no abnormalities in routine laboratory tests and brain magnetic resonance imaging, but various examinations showed peripheral and central vestibular dysfunction. She had a typical family history of dizziness and an unstable gait. Diagnoses:The patient was diagnosed with SCA3 by genetic testing. Interventions:The patient underwent a regimen of betahistine therapy combined with vestibular rehabilitation training. Outcomes:The patient exhibited clinical improvement and was discharged after 2 weeks. Lessons:Detailed neuro-otological and neuro-ophthalmological evaluations are helpful for the diagnosis of patients with suspected cerebellar ataxia.
C1 [Zhang, Yisi] Huazhong Univ Sci & Technol, Tradit Chinese & Western Med Hosp Wuhan, Tongji Med Coll, Dept Neurol, Wuhan, Peoples R China.
   [Zhang, Yisi; Chen, Xiaoguang; Pan, Songbin] Wuhan 1 Hosp, Dept Neurol, Wuhan, Peoples R China.
C3 Huazhong University of Science & Technology
RP Pan, SB (corresponding author), Wuhan 1 Hosp, Dept Neurol, Wuhan, Peoples R China.
EM 2534924745@qq.com; 1277419774@qq.com; whpsbin@163.com
CR Costa MD, 2020, CURR OPIN NEUROL, V33, P519, DOI 10.1097/WCO.0000000000000832
   Curthoys IS, 2023, FRONT NEUROL, V14, P0, DOI 10.3389/fneur.2023.1147253
   Luis L, 2016, J VESTIBUL RES-EQUIL, V26, P327, DOI 10.3233/VES-160579
   McLoughlin HS, 2020, NEUROBIOL DIS, V134, P0, DOI 10.1016/j.nbd.2019.104635
   Paulino R, 2023, INT J MOL SCI, V24, P0, DOI 10.3390/ijms24087405
   Rüb U, 2013, PROG NEUROBIOL, V104, P38, DOI 10.1016/j.pneurobio.2013.01.001
   Sullivan R, 2019, J NEUROL, V266, P533, DOI 10.1007/s00415-018-9076-4
   van Prooije T, 2021, PARKINSONISM RELAT D, V92, P112, DOI 10.1016/j.parkreldis.2021.10.023
   van Stiphout L, 2023, FRONT NEUROL, V14, P0, DOI 10.3389/fneur.2023.1308485
   Wan N, 2020, FRONT NEUROSCI-SWITZ, V14, P0, DOI 10.3389/fnins.2020.00749
NR 10
TC 0
Z9 0
U1 1
U2 1
PU LIPPINCOTT WILLIAMS & WILKINS
PI PHILADELPHIA
PA TWO COMMERCE SQ, 2001 MARKET ST, PHILADELPHIA, PA 19103 USA
SN 0025-7974
EI 1536-5964
J9 MEDICINE
JI Medicine (Baltimore)
PD APR 4
PY 2025
VL 104
IS 14
BP 
EP 
DI 10.1097/MD.0000000000041850
PG 2
WC Medicine, General & Internal
SC General & Internal Medicine
GA 1BS6A
UT WOS:001461231000005
PM 40193686
DA 2025-12-18
ER

PT J
AU Xu, XW
   Jiang, RX
   Zheng, S
   Wang, M
   Ju, Y
   Li, J
AF Xu, Xiaowei
   Jiang, Ruixuan
   Zheng, Si
   Wang, Min
   Ju, Yi
   Li, Jiao
TI Classification of Chronic Dizziness Using Large Language Models
SO JOURNAL OF HEALTHCARE INFORMATICS RESEARCH
LA English
DT Article
DE Chronic dizziness; Persistent postural-perceptual dizziness (PPPD); Anxiety and depressive disorders; Etiological classification; Decision support
ID balance disorders
AB Efficiently classifying chronic dizziness disorders, including persistent postural-perceptual dizziness (PPPD), anxiety, and depressive disorders, is crucial, particularly in primary healthcare settings. This study introduces DizzyInsight, an innovative etiological classification model, designed to enhance the accuracy and reliability of large language model (LLM) and machine learning approaches for etiological classification of chronic dizziness. Eight physicians specializing in chronic dizziness diagnosis, affiliated with the Clinical Center for Vertigo and Balance Disturbance at Beijing Tiantan Hospital, Capital Medical University, furnished comprehensive definitions and evaluations of chronic dizziness characteristics. The study included 260 patients, consisting of 105 males and 155 females, with a mean age of 59.52 +/- 13 years. These patients were recruited from the same center between July 2021 and October 2023. For comparative analysis, we utilized the general models bidirectional encoder representations from transformers (BERT) and LLM to assess different outcomes. Seven major categories and 33 subcategory evidence have been defined for etiological classification of chronic dizziness. With DizzyInsight, we constructed the feature dataset regarding chronic dizziness. The DizzyInsight based on the identified evidence of LLM method yielded a positive predictive value of 0.69, a sensitivity of 0.86 for persistent postural-perceptual dizziness (PPPD), a positive predictive value of 0.81, and a sensitivity of 0.66 for anxiety and depressive disorders. These findings highlight the potential of DizzyInsight leveraging LLM to improve the efficacy and interpretability of machine learning models in etiological classification of chronic dizziness disorders. Further research and model development are necessary to improve the accuracy of evidence identification and assess the applicability of DizzyInsight in primary care settings, as well as to evaluate its external validity.
C1 [Xu, Xiaowei; Zheng, Si; Wang, Min; Li, Jiao] Chinese Acad Med Sci & Peking Union Med Coll, Inst Med Informat, Beijing 100020, Peoples R China.
   [Jiang, Ruixuan; Ju, Yi] Capital Med Univ, Beijing Tiantan Hosp, Dept Neurol, 119 South 4Th Ring West Rd, Beijing 100070, Peoples R China.
   [Jiang, Ruixuan; Ju, Yi] Capital Med Univ, Beijing Tiantan Hosp, China Natl Clin Res Ctr Neurol Dis, Beijing, Peoples R China.
   [Jiang, Ruixuan; Ju, Yi] Capital Med Univ, Beijing Tiantan Hosp, Clin Ctr Vertigo & Balance Disturbance, Beijing, Peoples R China.
   [Zheng, Si] Tsinghua Univ, Inst Artificial Intelligence, BNRist, Dept Comp Sci & Technol, Beijing 100084, Peoples R China.
   [Xu, Xiaowei] Zhejiang Univ, Coll Biomed Engn & Instrument Sci, Hangzhou 310058, Peoples R China.
C3 Chinese Academy of Medical Sciences - Peking Union Medical College; Peking Union Medical College; Capital Medical University; Capital Medical University; Capital Medical University; Tsinghua University; Zhejiang University
RP Li, J (corresponding author), Chinese Acad Med Sci & Peking Union Med Coll, Inst Med Informat, Beijing 100020, Peoples R China.; Ju, Y (corresponding author), Capital Med Univ, Beijing Tiantan Hosp, Dept Neurol, 119 South 4Th Ring West Rd, Beijing 100070, Peoples R China.; Ju, Y (corresponding author), Capital Med Univ, Beijing Tiantan Hosp, China Natl Clin Res Ctr Neurol Dis, Beijing, Peoples R China.; Ju, Y (corresponding author), Capital Med Univ, Beijing Tiantan Hosp, Clin Ctr Vertigo & Balance Disturbance, Beijing, Peoples R China.
EM juyi1226@vip.163.com; li.jiao@imicams.ac.cn
FU Clinical and Translational Medicine Research Project of Chinese Academy of Medical Sciences
CR [Anonymous], 2023, REACT SYNERGIZING RE, V0, P0
   Bamiou DE, 2022, J NEUROL, V269, P2584, DOI 10.1007/s00415-021-10829-7
   Bronstein A M, 2010, PRACT NEUROL, V10, P129, DOI 10.1136/jnnp.2010.211607
   Chinese Medical Association Chinese Medical Journal Publishing House Chinese Society of General Practice, 2020, CHIN J GEN PRACT, V19, P201
   Du ZX, 2022, PROCEEDINGS OF THE 60TH ANNUAL MEETING OF THE ASSOCIATION FOR COMPUTATIONAL LINGUISTICS (ACL 2022), VOL 1: (LONG PAPERS), P320
   Eibling D, 2018, CLIN GERIATR MED, V34, P175, DOI 10.1016/j.cger.2018.01.002
   Exarchos TP, 2016, COMPUT BIOL MED, V77, P240, DOI 10.1016/j.compbiomed.2016.08.016
   Grill E, 2017, J NEUROL, V264, PS34, DOI 10.1007/s00415-017-8438-7
   Ito T, 2020, J LARYNGOL OTOL, V134, P764, DOI 10.1017/S0022215120001309
   Kabade V, 2021, SENSORS-BASEL, V21, P0, DOI 10.3390/s21227565
   Kentala E, 1999, ACTA OTO-LARYNGOL, V119, P517
   Kim EJ, 2022, FRONT NEUROL, V13, P0, DOI 10.3389/fneur.2022.1016718
   Maywald M, 2023, NEUROIMAGE-CLIN, V37, P0, DOI 10.1016/j.nicl.2023.103330
   Molnár A, 2022, EUR ARCH OTO-RHINO-L, V279, P5173, DOI 10.1007/s00405-022-07366-y
   Singhal K, 2023, NATURE, V620, P172, DOI 10.1038/s41586-023-06291-2
   Staab J, 2018, PRACT NEUROL, V18, P5, DOI 10.1136/PRACTNEUROL-2017-001809
   Strobl R, 2021, FRONT NEUROL, V12, P0, DOI 10.3389/fneur.2021.670944
   Trinidade A, 2023, J NEUROL NEUROSUR PS, V94, P904, DOI 10.1136/jnnp-2022-330196
   Trinidade A, 2018, OTOL NEUROTOL, V39, P1291, DOI 10.1097/MAO.0000000000002010
   Wei JS, 2022, ADV NEUR IN, V0, P0
   Zwergal A, 2023, FRONT NEUROL, V14, P0, DOI 10.3389/fneur.2023.1254080
NR 21
TC 1
Z9 1
U1 3
U2 12
PU SPRINGERNATURE
PI LONDON
PA CAMPUS, 4 CRINAN ST, LONDON, N1 9XW, ENGLAND
SN 2509-4971
EI 2509-498X
J9 J HEALTHC INFORM RES
JI J. Healthc. Inform. Res.
PD MAR 15
PY 2025
VL 9
IS 1
BP 88
EP 102
DI 10.1007/s41666-024-00178-1
EA NOV 2024
PG 15
WC Computer Science, Information Systems; Health Care Sciences & Services; Medical Informatics
SC Computer Science; Health Care Sciences & Services; Medical Informatics
GA U1R0S
UT WOS:001361419000001
PM 39897102
DA 2025-12-18
ER
