# Supplementary material for: Evolution of Research on Persistent Postural-Perceptual Dizziness: A Bibliometric and Visualization Analysis from 1994 to 2025
Source: Audiol Res. 2026 Apr 1;16(2):52. doi: 10.3390/audiolres16020052 (PMC13113745; doi:10.3390/audiolres16020052)
Supplement: Supplementary file 1 [file audiolres-16-00052-s001.zip › results/project/1093.graphml]

<?xml version="1.0" encoding="UTF-8"?>
<graphml xmlns="http://graphml.graphdrawing.org/xmlns">
<key id="name" for="node" attr.name="name" attr.type="string"/>
<key id="label" for="node" attr.name="label" attr.type="string"/>
<key id="author" for="node" attr.name="author" attr.type="string"/>
<key id="year" for="node" attr.name="year" attr.type="string"/>
<key id="title" for="node" attr.name="title" attr.type="string"/>
<key id="so" for="node" attr.name="so" attr.type="string"/>
<key id="vol" for="node" attr.name="vol" attr.type="string"/>
<key id="page" for="node" attr.name="pg" attr.type="string"/>
<key id="ut" for="node" attr.name="ut" attr.type="string"/>
<key id="freq" for="node" attr.name="freq" attr.type="integer"/>
<key id="weight" for="edge" attr.name="weight" attr.type="float"/>
<key id="slice" for="edge" attr.name="slice" attr.type="integer"/>
<key id="year" for="edge" attr.name="year" attr.type="string"/>
<graph edgedefault="undirected">
<node id="0">
  <data key="name">MIYAGAWA S</data>
  <data key="label">MIYAGAWA S, 1992, HEPATO-GASTROENTEROL, V39, P381</data>
  <data key="author">MIYAGAWA S</data>
  <data key="year">1992</data>
  <data key="title">...</data>
  <data key="so">HEPATO-GASTROENTEROL</data>
  <data key="vol">39</data>
  <data key="page">381</data>
  <data key="ut"></data>
  <data key="freq">1</data>
</node>
<node id="1">
  <data key="name">Akatsu T</data>
  <data key="label">Akatsu T, 2004, J GASTROENTEROL, V39, P584, DOI 10.1007/s00535-004-1347-4</data>
  <data key="author">Akatsu T</data>
  <data key="year">2004</data>
  <data key="title">...</data>
  <data key="so">J GASTROENTEROL</data>
  <data key="vol">39</data>
  <data key="page">584</data>
  <data key="ut"></data>
  <data key="freq">1</data>
</node>
<node id="2">
  <data key="name">Taher M A</data>
  <data key="label">Taher M A, 2015, MYMENSINGH MED J, V24, P319</data>
  <data key="author">Taher M A</data>
  <data key="year">2015</data>
  <data key="title">...</data>
  <data key="so">MYMENSINGH MED J</data>
  <data key="vol">24</data>
  <data key="page">319</data>
  <data key="ut"></data>
  <data key="freq">2</data>
</node>
<node id="3">
  <data key="name">Fuhrman GM</data>
  <data key="label">Fuhrman GM, 1996, ANN SURG, V223, P154, DOI 10.1097/00000658-199602000-00007</data>
  <data key="author">Fuhrman GM</data>
  <data key="year">1996</data>
  <data key="title">...</data>
  <data key="so">ANN SURG</data>
  <data key="vol">223</data>
  <data key="page">154</data>
  <data key="ut"></data>
  <data key="freq">1</data>
</node>
<node id="4">
  <data key="name">Herdman David</data>
  <data key="label">Herdman David, 2022, OTOL NEUROTOL, V43, Pe361, DOI 10.1097/MAO.0000000000003460</data>
  <data key="author">Herdman David</data>
  <data key="year">2022</data>
  <data key="title">...</data>
  <data key="so">OTOL NEUROTOL</data>
  <data key="vol">43</data>
  <data key="page">e361</data>
  <data key="ut"></data>
  <data key="freq">2</data>
</node>
<node id="5">
  <data key="name">LORUSSO D</data>
  <data key="label">LORUSSO D, 1988, SURGERY, V103, P579</data>
  <data key="author">LORUSSO D</data>
  <data key="year">1988</data>
  <data key="title">...</data>
  <data key="so">SURGERY</data>
  <data key="vol">103</data>
  <data key="page">579</data>
  <data key="ut"></data>
  <data key="freq">1</data>
</node>
<node id="6">
  <data key="name">Yang C</data>
  <data key="label">Yang C, 2014, PLOS ONE, V9, P0, DOI 10.1371/journal.pone.0090316</data>
  <data key="author">Yang C</data>
  <data key="year">2014</data>
  <data key="title">...</data>
  <data key="so">PLOS ONE</data>
  <data key="vol">9</data>
  <data key="page">0</data>
  <data key="ut"></data>
  <data key="freq">2</data>
</node>
<node id="7">
  <data key="name">Frejo L</data>
  <data key="label">Frejo L, 2022, CLIN EXP OTORHINOLAR, V15, P49, DOI 10.21053/ceo.2021.00920</data>
  <data key="author">Frejo L</data>
  <data key="year">2022</data>
  <data key="title">...</data>
  <data key="so">CLIN EXP OTORHINOLAR</data>
  <data key="vol">15</data>
  <data key="page">49</data>
  <data key="ut"></data>
  <data key="freq">2</data>
</node>
<node id="8">
  <data key="name">KOJIMA Y</data>
  <data key="label">KOJIMA Y, 1992, INT SURG, V77, P80</data>
  <data key="author">KOJIMA Y</data>
  <data key="year">1992</data>
  <data key="title">...</data>
  <data key="so">INT SURG</data>
  <data key="vol">77</data>
  <data key="page">80</data>
  <data key="ut"></data>
  <data key="freq">1</data>
</node>
<node id="9">
  <data key="name">Abouzari M</data>
  <data key="label">Abouzari M, 2021, LARYNGOSCOPE, V131, PE283, DOI 10.1002/lary.28618</data>
  <data key="author">Abouzari M</data>
  <data key="year">2021</data>
  <data key="title">...</data>
  <data key="so">LARYNGOSCOPE</data>
  <data key="vol">131</data>
  <data key="page">E283</data>
  <data key="ut"></data>
  <data key="freq">2</data>
</node>
<node id="10">
  <data key="name">FRODJDO EM</data>
  <data key="label">FRODJDO EM, 2002, COMP BIOCH PHYSL A, V133, P17</data>
  <data key="author">FRODJDO EM</data>
  <data key="year">2002</data>
  <data key="title">...</data>
  <data key="so">COMP BIOCH PHYSL A</data>
  <data key="vol">133</data>
  <data key="page">17</data>
  <data key="ut"></data>
  <data key="freq">1</data>
</node>
<node id="11">
  <data key="name">Lahmann C</data>
  <data key="label">Lahmann C, 2015, J NEUROL NEUROSUR PS, V86, P302, DOI 10.1136/jnnp-2014-307601</data>
  <data key="author">Lahmann C</data>
  <data key="year">2015</data>
  <data key="title">...</data>
  <data key="so">J NEUROL NEUROSUR PS</data>
  <data key="vol">86</data>
  <data key="page">302</data>
  <data key="ut"></data>
  <data key="freq">8</data>
</node>
<node id="12">
  <data key="name">Feil K</data>
  <data key="label">Feil K, 2018, FRONT NEUROL, V9, P0, DOI 10.3389/fneur.2018.00029</data>
  <data key="author">Feil K</data>
  <data key="year">2018</data>
  <data key="title">...</data>
  <data key="so">FRONT NEUROL</data>
  <data key="vol">9</data>
  <data key="page">0</data>
  <data key="ut"></data>
  <data key="freq">2</data>
</node>
<node id="13">
  <data key="name">Ohtsuka T</data>
  <data key="label">Ohtsuka T, 2002, ANN SURG, V235, P417, DOI 10.1097/00000658-200203000-00014</data>
  <data key="author">Ohtsuka T</data>
  <data key="year">2002</data>
  <data key="title">...</data>
  <data key="so">ANN SURG</data>
  <data key="vol">235</data>
  <data key="page">417</data>
  <data key="ut"></data>
  <data key="freq">2</data>
</node>
<node id="14">
  <data key="name">Aue T</data>
  <data key="label">Aue T, 2013, FRONT HUM NEUROSCI, V7, P0, DOI 10.3389/fnhum.2013.00194</data>
  <data key="author">Aue T</data>
  <data key="year">2013</data>
  <data key="title">...</data>
  <data key="so">FRONT HUM NEUROSCI</data>
  <data key="vol">7</data>
  <data key="page">0</data>
  <data key="ut"></data>
  <data key="freq">1</data>
</node>
<node id="15">
  <data key="name">Candreia C</data>
  <data key="label">Candreia C, 2023, BRAIN SCI, V13, P0, DOI 10.3390/brainsci13050782</data>
  <data key="author">Candreia C</data>
  <data key="year">2023</data>
  <data key="title">...</data>
  <data key="so">BRAIN SCI</data>
  <data key="vol">13</data>
  <data key="page">0</data>
  <data key="ut"></data>
  <data key="freq">2</data>
</node>
<node id="16">
  <data key="name">Ruckenstein MJ</data>
  <data key="label">Ruckenstein MJ, 2009, OTOLARYNG CLIN N AM, V42, P71, DOI 10.1016/j.otc.2008.09.011</data>
  <data key="author">Ruckenstein MJ</data>
  <data key="year">2009</data>
  <data key="title">...</data>
  <data key="so">OTOLARYNG CLIN N AM</data>
  <data key="vol">42</data>
  <data key="page">71</data>
  <data key="ut"></data>
  <data key="freq">4</data>
</node>
<node id="17">
  <data key="name">Murofushi T</data>
  <data key="label">Murofushi T, 2022, FRONT NEUROL, V13, P0, DOI 10.3389/fneur.2022.872892</data>
  <data key="author">Murofushi T</data>
  <data key="year">2022</data>
  <data key="title">...</data>
  <data key="so">FRONT NEUROL</data>
  <data key="vol">13</data>
  <data key="page">0</data>
  <data key="ut"></data>
  <data key="freq">9</data>
</node>
<node id="18">
  <data key="name">Abouzari M</data>
  <data key="label">Abouzari M, 2022, OTOLARYNG CLIN N AM, V55, P1017, DOI 10.1016/j.otc.2022.06.017</data>
  <data key="author">Abouzari M</data>
  <data key="year">2022</data>
  <data key="title">...</data>
  <data key="so">OTOLARYNG CLIN N AM</data>
  <data key="vol">55</data>
  <data key="page">1017</data>
  <data key="ut"></data>
  <data key="freq">2</data>
</node>
<node id="19">
  <data key="name">ADAMS DB</data>
  <data key="label">ADAMS DB, 1994, ANN SURG, V219, P481, DOI 10.1097/00000658-199405000-00006</data>
  <data key="author">ADAMS DB</data>
  <data key="year">1994</data>
  <data key="title">...</data>
  <data key="so">ANN SURG</data>
  <data key="vol">219</data>
  <data key="page">481</data>
  <data key="ut"></data>
  <data key="freq">1</data>
</node>
<node id="20">
  <data key="name">Amer Diabet Assoc</data>
  <data key="label">Amer Diabet Assoc, 2011, DIABETES CARE, V34, PS62, DOI 10.2337/dc11-S062</data>
  <data key="author">Amer Diabet Assoc</data>
  <data key="year">2011</data>
  <data key="title">...</data>
  <data key="so">DIABETES CARE</data>
  <data key="vol">34</data>
  <data key="page">S62</data>
  <data key="ut"></data>
  <data key="freq">1</data>
</node>
<node id="21">
  <data key="name">Aung MSH</data>
  <data key="label">Aung MSH, 2013, IEEE T NEUR SYS REH, V21, P908, DOI 10.1109/TNSRE.2013.2239313</data>
  <data key="author">Aung MSH</data>
  <data key="year">2013</data>
  <data key="title">...</data>
  <data key="so">IEEE T NEUR SYS REH</data>
  <data key="vol">21</data>
  <data key="page">908</data>
  <data key="ut"></data>
  <data key="freq">1</data>
</node>
<node id="22">
  <data key="name">Basoglu A</data>
  <data key="label">Basoglu A, 2009, J FLUORESC, V19, P655, DOI 10.1007/s10895-008-0458-3</data>
  <data key="author">Basoglu A</data>
  <data key="year">2009</data>
  <data key="title">...</data>
  <data key="so">J FLUORESC</data>
  <data key="vol">19</data>
  <data key="page">655</data>
  <data key="ut"></data>
  <data key="freq">1</data>
</node>
<node id="23">
  <data key="name">Fernández-Cruz L</data>
  <data key="label">Fernández-Cruz L, 2007, J GASTROINTEST SURG, V11, P1607, DOI 10.1007/s11605-007-0266-0</data>
  <data key="author">Fernández-Cruz L</data>
  <data key="year">2007</data>
  <data key="title">...</data>
  <data key="so">J GASTROINTEST SURG</data>
  <data key="vol">11</data>
  <data key="page">1607</data>
  <data key="ut"></data>
  <data key="freq">1</data>
</node>
<node id="24">
  <data key="name">Breinbauer HA</data>
  <data key="label">Breinbauer HA, 2020, FRONT NEUROL, V10, P0, DOI 10.3389/fneur.2019.01361</data>
  <data key="author">Breinbauer HA</data>
  <data key="year">2020</data>
  <data key="title">...</data>
  <data key="so">FRONT NEUROL</data>
  <data key="vol">10</data>
  <data key="page">0</data>
  <data key="ut"></data>
  <data key="freq">16</data>
</node>
<node id="25">
  <data key="name">Barzega G</data>
  <data key="label">Barzega G, 2001, EUR PSYCHIAT, V16, P173, DOI 10.1016/S0924-9338(01)00560-0</data>
  <data key="author">Barzega G</data>
  <data key="year">2001</data>
  <data key="title">...</data>
  <data key="so">EUR PSYCHIAT</data>
  <data key="vol">16</data>
  <data key="page">173</data>
  <data key="ut"></data>
  <data key="freq">1</data>
</node>
<node id="26">
  <data key="name">Tarnutzer AA</data>
  <data key="label">Tarnutzer AA, 2023, BRAIN SCI, V13, P0, DOI 10.3390/brainsci13121692</data>
  <data key="author">Tarnutzer AA</data>
  <data key="year">2023</data>
  <data key="title">...</data>
  <data key="so">BRAIN SCI</data>
  <data key="vol">13</data>
  <data key="page">0</data>
  <data key="ut"></data>
  <data key="freq">9</data>
</node>
<node id="27">
  <data key="name">Hochwald SN</data>
  <data key="label">Hochwald SN, 2010, J SURG ONCOL, V101, P351, DOI 10.1002/jso.21490</data>
  <data key="author">Hochwald SN</data>
  <data key="year">2010</data>
  <data key="title">...</data>
  <data key="so">J SURG ONCOL</data>
  <data key="vol">101</data>
  <data key="page">351</data>
  <data key="ut"></data>
  <data key="freq">2</data>
</node>
<node id="28">
  <data key="name">BAKKEVOLD KE</data>
  <data key="label">BAKKEVOLD KE, 1993, ANN SURG, V217, P356, DOI 10.1097/00000658-199304000-00007</data>
  <data key="author">BAKKEVOLD KE</data>
  <data key="year">1993</data>
  <data key="title">...</data>
  <data key="so">ANN SURG</data>
  <data key="vol">217</data>
  <data key="page">356</data>
  <data key="ut"></data>
  <data key="freq">1</data>
</node>
<node id="29">
  <data key="name">Ohtsuka T</data>
  <data key="label">Ohtsuka T, 2001, AM J SURG, V182, P230, DOI 10.1016/S0002-9610(01)00709-7</data>
  <data key="author">Ohtsuka T</data>
  <data key="year">2001</data>
  <data key="title">...</data>
  <data key="so">AM J SURG</data>
  <data key="vol">182</data>
  <data key="page">230</data>
  <data key="ut"></data>
  <data key="freq">2</data>
</node>
<node id="30">
  <data key="name">Addeo P</data>
  <data key="label">Addeo P, 2014, HPB, V16, P46, DOI 10.1111/hpb.12063</data>
  <data key="author">Addeo P</data>
  <data key="year">2014</data>
  <data key="title">...</data>
  <data key="so">HPB</data>
  <data key="vol">16</data>
  <data key="page">46</data>
  <data key="ut"></data>
  <data key="freq">1</data>
</node>
<node id="31">
  <data key="name">Abrahamsson T</data>
  <data key="label">Abrahamsson T, 2017, DRUG ALCOHOL DEPEN, V174, P58, DOI 10.1016/j.drugalcdep.2017.01.013</data>
  <data key="author">Abrahamsson T</data>
  <data key="year">2017</data>
  <data key="title">...</data>
  <data key="so">DRUG ALCOHOL DEPEN</data>
  <data key="vol">174</data>
  <data key="page">58</data>
  <data key="ut"></data>
  <data key="freq">1</data>
</node>
<node id="32">
  <data key="name">Nigro Salvatore</data>
  <data key="label">Nigro Salvatore, 2019, BRAIN IMAGING BEHAV, V13, P798, DOI 10.1007/s11682-018-9900-6</data>
  <data key="author">Nigro Salvatore</data>
  <data key="year">2019</data>
  <data key="title">...</data>
  <data key="so">BRAIN IMAGING BEHAV</data>
  <data key="vol">13</data>
  <data key="page">798</data>
  <data key="ut"></data>
  <data key="freq">10</data>
</node>
<node id="33">
  <data key="name">Bense S</data>
  <data key="label">Bense S, 2006, NEUROREPORT, V17, P599, DOI 10.1097/00001756-200604240-00009</data>
  <data key="author">Bense S</data>
  <data key="year">2006</data>
  <data key="title">...</data>
  <data key="so">NEUROREPORT</data>
  <data key="vol">17</data>
  <data key="page">599</data>
  <data key="ut"></data>
  <data key="freq">1</data>
</node>
<node id="34">
  <data key="name">Hashimoto K</data>
  <data key="label">Hashimoto K, 2022, BIOPSYCHOSOC MED, V16, P0, DOI 10.1186/s13030-022-00235-4</data>
  <data key="author">Hashimoto K</data>
  <data key="year">2022</data>
  <data key="title">...</data>
  <data key="so">BIOPSYCHOSOC MED</data>
  <data key="vol">16</data>
  <data key="page">0</data>
  <data key="ut"></data>
  <data key="freq">5</data>
</node>
<node id="35">
  <data key="name">Zingler VC</data>
  <data key="label">Zingler VC, 2007, ANN NEUROL, V61, P524, DOI 10.1002/ana.21105</data>
  <data key="author">Zingler VC</data>
  <data key="year">2007</data>
  <data key="title">...</data>
  <data key="so">ANN NEUROL</data>
  <data key="vol">61</data>
  <data key="page">524</data>
  <data key="ut"></data>
  <data key="freq">2</data>
</node>
<node id="36">
  <data key="name">Barbour JR</data>
  <data key="label">Barbour JR, 2008, AM SURGEON, V74, P729</data>
  <data key="author">Barbour JR</data>
  <data key="year">2008</data>
  <data key="title">...</data>
  <data key="so">AM SURGEON</data>
  <data key="vol">74</data>
  <data key="page">729</data>
  <data key="ut"></data>
  <data key="freq">1</data>
</node>
<node id="37">
  <data key="name">Boleas-Aguirre MS</data>
  <data key="label">Boleas-Aguirre MS, 2008, OTOL NEUROTOL, V29, P33, DOI 10.1097/mao.0b013e31815dbafc</data>
  <data key="author">Boleas-Aguirre MS</data>
  <data key="year">2008</data>
  <data key="title">...</data>
  <data key="so">OTOL NEUROTOL</data>
  <data key="vol">29</data>
  <data key="page">33</data>
  <data key="ut"></data>
  <data key="freq">1</data>
</node>
<node id="38">
  <data key="name">Brennan MF</data>
  <data key="label">Brennan MF, 1996, ANN SURG, V223, P506, DOI 10.1097/00000658-199605000-00006</data>
  <data key="author">Brennan MF</data>
  <data key="year">1996</data>
  <data key="title">...</data>
  <data key="so">ANN SURG</data>
  <data key="vol">223</data>
  <data key="page">506</data>
  <data key="ut"></data>
  <data key="freq">1</data>
</node>
<node id="39">
  <data key="name">Sun L</data>
  <data key="label">Sun L, 2020, REV NEUROSCIENCE, V31, P675, DOI 10.1515/revneuro-2019-0109</data>
  <data key="author">Sun L</data>
  <data key="year">2020</data>
  <data key="title">...</data>
  <data key="so">REV NEUROSCIENCE</data>
  <data key="vol">31</data>
  <data key="page">675</data>
  <data key="ut"></data>
  <data key="freq">2</data>
</node>
<node id="40">
  <data key="name">Yagi C</data>
  <data key="label">Yagi C, 2024, AURIS NASUS LARYNX, V51, P588, DOI 10.1016/j.anl.2023.12.008</data>
  <data key="author">Yagi C</data>
  <data key="year">2024</data>
  <data key="title">...</data>
  <data key="so">AURIS NASUS LARYNX</data>
  <data key="vol">51</data>
  <data key="page">588</data>
  <data key="ut"></data>
  <data key="freq">7</data>
</node>
<node id="41">
  <data key="name">*ATM FOR TECHN COM</data>
  <data key="label">*ATM FOR TECHN COM, 2000, ATM FOR, V0, P0</data>
  <data key="author">*ATM FOR TECHN COM</data>
  <data key="year">2000</data>
  <data key="title">...</data>
  <data key="so">ATM FOR</data>
  <data key="vol">0</data>
  <data key="page">0</data>
  <data key="ut"></data>
  <data key="freq">1</data>
</node>
<node id="42">
  <data key="name">Popkirov S</data>
  <data key="label">Popkirov S, 2018, CURR TREAT OPTION NE, V20, P0, DOI 10.1007/s11940-018-0535-0</data>
  <data key="author">Popkirov S</data>
  <data key="year">2018</data>
  <data key="title">...</data>
  <data key="so">CURR TREAT OPTION NE</data>
  <data key="vol">20</data>
  <data key="page">0</data>
  <data key="ut"></data>
  <data key="freq">29</data>
</node>
<node id="43">
  <data key="name">Lavu H</data>
  <data key="label">Lavu H, 2019, J AM COLL SURGEONS, V228, P415, DOI 10.1016/j.jamcollsurg.2018.12.032</data>
  <data key="author">Lavu H</data>
  <data key="year">2019</data>
  <data key="title">...</data>
  <data key="so">J AM COLL SURGEONS</data>
  <data key="vol">228</data>
  <data key="page">415</data>
  <data key="ut"></data>
  <data key="freq">2</data>
</node>
<node id="44">
  <data key="name">Bigelow RT</data>
  <data key="label">Bigelow RT, 2015, J AM GERIATR SOC, V63, P1837, DOI 10.1111/jgs.13609</data>
  <data key="author">Bigelow RT</data>
  <data key="year">2015</data>
  <data key="title">...</data>
  <data key="so">J AM GERIATR SOC</data>
  <data key="vol">63</data>
  <data key="page">1837</data>
  <data key="ut"></data>
  <data key="freq">1</data>
</node>
<node id="45">
  <data key="name">Schaaf H</data>
  <data key="label">Schaaf H, 2015, EUR ARCH OTO-RHINO-L, V272, P1529, DOI 10.1007/s00405-014-3447-y</data>
  <data key="author">Schaaf H</data>
  <data key="year">2015</data>
  <data key="title">...</data>
  <data key="so">EUR ARCH OTO-RHINO-L</data>
  <data key="vol">272</data>
  <data key="page">1529</data>
  <data key="ut"></data>
  <data key="freq">2</data>
</node>
<node id="46">
  <data key="name">*JAP SOC BIL SURG</data>
  <data key="label">*JAP SOC BIL SURG, 2003, GEN RUL SURG PATH ST, V0, P0</data>
  <data key="author">*JAP SOC BIL SURG</data>
  <data key="year">2003</data>
  <data key="title">...</data>
  <data key="so">GEN RUL SURG PATH ST</data>
  <data key="vol">0</data>
  <data key="page">0</data>
  <data key="ut"></data>
  <data key="freq">1</data>
</node>
<node id="47">
  <data key="name">Ahmad SA</data>
  <data key="label">Ahmad SA, 2012, ANN SURG, V256, P529, DOI 10.1097/SLA.0b013e318265ef0b</data>
  <data key="author">Ahmad SA</data>
  <data key="year">2012</data>
  <data key="title">...</data>
  <data key="so">ANN SURG</data>
  <data key="vol">256</data>
  <data key="page">529</data>
  <data key="ut"></data>
  <data key="freq">1</data>
</node>
<node id="48">
  <data key="name">HUNT DR</data>
  <data key="label">HUNT DR, 1989, BRIT J SURG, V76, P173, DOI 10.1002/bjs.1800760223</data>
  <data key="author">HUNT DR</data>
  <data key="year">1989</data>
  <data key="title">...</data>
  <data key="so">BRIT J SURG</data>
  <data key="vol">76</data>
  <data key="page">173</data>
  <data key="ut"></data>
  <data key="freq">2</data>
</node>
<node id="49">
  <data key="name">Zhen SJ</data>
  <data key="label">Zhen SJ, 2011, CHEM COMMUN, V47, P2562, DOI 10.1039/c0cc03205k</data>
  <data key="author">Zhen SJ</data>
  <data key="year">2011</data>
  <data key="title">...</data>
  <data key="so">CHEM COMMUN</data>
  <data key="vol">47</data>
  <data key="page">2562</data>
  <data key="ut"></data>
  <data key="freq">2</data>
</node>
<node id="50">
  <data key="name">Rizk HG</data>
  <data key="label">Rizk HG, 2020, EAR HEARING, V41, P1020, DOI 10.1097/AUD.0000000000000825</data>
  <data key="author">Rizk HG</data>
  <data key="year">2020</data>
  <data key="title">...</data>
  <data key="so">EAR HEARING</data>
  <data key="vol">41</data>
  <data key="page">1020</data>
  <data key="ut"></data>
  <data key="freq">3</data>
</node>
<node id="51">
  <data key="name">Yamaguchi T</data>
  <data key="label">Yamaguchi T, 2022, J NEUROENG REHABIL, V19, P0, DOI 10.1186/s12984-022-01068-6</data>
  <data key="author">Yamaguchi T</data>
  <data key="year">2022</data>
  <data key="title">...</data>
  <data key="so">J NEUROENG REHABIL</data>
  <data key="vol">19</data>
  <data key="page">0</data>
  <data key="ut"></data>
  <data key="freq">6</data>
</node>
<node id="52">
  <data key="name">Cao ZT</data>
  <data key="label">Cao ZT, 2022, J NEUROL, V269, P1225, DOI 10.1007/s00415-021-10558-x</data>
  <data key="author">Cao ZT</data>
  <data key="year">2022</data>
  <data key="title">...</data>
  <data key="so">J NEUROL</data>
  <data key="vol">269</data>
  <data key="page">1225</data>
  <data key="ut"></data>
  <data key="freq">7</data>
</node>
<node id="53">
  <data key="name">Neuhauser HK</data>
  <data key="label">Neuhauser HK, 2007, CURR OPIN NEUROL, V20, P40, DOI 10.1097/WCO.0b013e328013f432</data>
  <data key="author">Neuhauser HK</data>
  <data key="year">2007</data>
  <data key="title">...</data>
  <data key="so">CURR OPIN NEUROL</data>
  <data key="vol">20</data>
  <data key="page">40</data>
  <data key="ut"></data>
  <data key="freq">3</data>
</node>
<node id="54">
  <data key="name">Tran KTC</data>
  <data key="label">Tran KTC, 2004, ANN SURG, V240, P738, DOI 10.1097/01.sla.0000143248.71964.29</data>
  <data key="author">Tran KTC</data>
  <data key="year">2004</data>
  <data key="title">...</data>
  <data key="so">ANN SURG</data>
  <data key="vol">240</data>
  <data key="page">738</data>
  <data key="ut"></data>
  <data key="freq">12</data>
</node>
<node id="55">
  <data key="name">Wuehr M</data>
  <data key="label">Wuehr M, 2017, NEUROLOGY, V88, P284, DOI 10.1212/WNL.0000000000003516</data>
  <data key="author">Wuehr M</data>
  <data key="year">2017</data>
  <data key="title">...</data>
  <data key="so">NEUROLOGY</data>
  <data key="vol">88</data>
  <data key="page">284</data>
  <data key="ut"></data>
  <data key="freq">15</data>
</node>
<node id="56">
  <data key="name">Allen PJ</data>
  <data key="label">Allen PJ, 2008, HPB, V10, P341, DOI 10.1080/13651820802276630</data>
  <data key="author">Allen PJ</data>
  <data key="year">2008</data>
  <data key="title">...</data>
  <data key="so">HPB</data>
  <data key="vol">10</data>
  <data key="page">341</data>
  <data key="ut"></data>
  <data key="freq">1</data>
</node>
<node id="57">
  <data key="name">Byun YJ</data>
  <data key="label">Byun YJ, 2021, LARYNGOSCOPE, V131, P186, DOI 10.1002/lary.28546</data>
  <data key="author">Byun YJ</data>
  <data key="year">2021</data>
  <data key="title">...</data>
  <data key="so">LARYNGOSCOPE</data>
  <data key="vol">131</data>
  <data key="page">186</data>
  <data key="ut"></data>
  <data key="freq">2</data>
</node>
<node id="58">
  <data key="name">Tani M</data>
  <data key="label">Tani M, 2009, SURG TODAY, V39, P219, DOI 10.1007/s00595-008-3847-y</data>
  <data key="author">Tani M</data>
  <data key="year">2009</data>
  <data key="title">...</data>
  <data key="so">SURG TODAY</data>
  <data key="vol">39</data>
  <data key="page">219</data>
  <data key="ut"></data>
  <data key="freq">2</data>
</node>
<node id="59">
  <data key="name">Pakalnis Ann</data>
  <data key="label">Pakalnis Ann, 2006, EXPERT REV NEUROTHER, V6, P291, DOI 10.1586/14737175.6.3.291</data>
  <data key="author">Pakalnis Ann</data>
  <data key="year">2006</data>
  <data key="title">...</data>
  <data key="so">EXPERT REV NEUROTHER</data>
  <data key="vol">6</data>
  <data key="page">291</data>
  <data key="ut"></data>
  <data key="freq">2</data>
</node>
<node id="60">
  <data key="name">Bronstein LM</data>
  <data key="label">Bronstein LM, 2011, CHEM REV, V111, P5301, DOI 10.1021/cr2000724</data>
  <data key="author">Bronstein LM</data>
  <data key="year">2011</data>
  <data key="title">...</data>
  <data key="so">CHEM REV</data>
  <data key="vol">111</data>
  <data key="page">5301</data>
  <data key="ut"></data>
  <data key="freq">2</data>
</node>
<node id="61">
  <data key="name">Li YY</data>
  <data key="label">Li YY, 2015, RSC ADV, V5, P96580, DOI 10.1039/c5ra18624b</data>
  <data key="author">Li YY</data>
  <data key="year">2015</data>
  <data key="title">...</data>
  <data key="so">RSC ADV</data>
  <data key="vol">5</data>
  <data key="page">96580</data>
  <data key="ut"></data>
  <data key="freq">2</data>
</node>
<node id="62">
  <data key="name">Brandt T</data>
  <data key="label">Brandt T, 1991, VERTIGO ITS MULTISEN, V0, P0</data>
  <data key="author">Brandt T</data>
  <data key="year">1991</data>
  <data key="title">...</data>
  <data key="so">VERTIGO ITS MULTISEN</data>
  <data key="vol">0</data>
  <data key="page">0</data>
  <data key="ut"></data>
  <data key="freq">1</data>
</node>
<node id="63">
  <data key="name">Andersson G</data>
  <data key="label">Andersson G, 2003, OTOL NEUROTOL, V24, P289, DOI 10.1097/00129492-200303000-00026</data>
  <data key="author">Andersson G</data>
  <data key="year">2003</data>
  <data key="title">...</data>
  <data key="so">OTOL NEUROTOL</data>
  <data key="vol">24</data>
  <data key="page">289</data>
  <data key="ut"></data>
  <data key="freq">2</data>
</node>
<node id="64">
  <data key="name">Wente MN</data>
  <data key="label">Wente MN, 2007, SURGERY, V142, P20, DOI 10.1016/j.surg.2007.02.001</data>
  <data key="author">Wente MN</data>
  <data key="year">2007</data>
  <data key="title">...</data>
  <data key="so">SURGERY</data>
  <data key="vol">142</data>
  <data key="page">20</data>
  <data key="ut"></data>
  <data key="freq">2</data>
</node>
<node id="65">
  <data key="name">TSAO JI</data>
  <data key="label">TSAO JI, 1994, ARCH SURG-CHICAGO, V129, P405</data>
  <data key="author">TSAO JI</data>
  <data key="year">1994</data>
  <data key="title">...</data>
  <data key="so">ARCH SURG-CHICAGO</data>
  <data key="vol">129</data>
  <data key="page">405</data>
  <data key="ut"></data>
  <data key="freq">3</data>
</node>
<node id="66">
  <data key="name">Grunfeld EA</data>
  <data key="label">Grunfeld EA, 2003, INT J AUDIOL, V42, P161, DOI 10.3109/14992020309090425</data>
  <data key="author">Grunfeld EA</data>
  <data key="year">2003</data>
  <data key="title">...</data>
  <data key="so">INT J AUDIOL</data>
  <data key="vol">42</data>
  <data key="page">161</data>
  <data key="ut"></data>
  <data key="freq">2</data>
</node>
<node id="67">
  <data key="name">Schniepp R</data>
  <data key="label">Schniepp R, 2014, J NEUROL, V261, P738, DOI 10.1007/s00415-014-7259-1</data>
  <data key="author">Schniepp R</data>
  <data key="year">2014</data>
  <data key="title">...</data>
  <data key="so">J NEUROL</data>
  <data key="vol">261</data>
  <data key="page">738</data>
  <data key="ut"></data>
  <data key="freq">7</data>
</node>
<node id="68">
  <data key="name">Abouzari M</data>
  <data key="label">Abouzari M, 2020, OTOL NEUROTOL, V41, P1116, DOI 10.1097/MAO.0000000000002705</data>
  <data key="author">Abouzari M</data>
  <data key="year">2020</data>
  <data key="title">...</data>
  <data key="so">OTOL NEUROTOL</data>
  <data key="vol">41</data>
  <data key="page">1116</data>
  <data key="ut"></data>
  <data key="freq">2</data>
</node>
<node id="69">
  <data key="name">BEIERHOLGERSEN R</data>
  <data key="label">BEIERHOLGERSEN R, 1997, GUT, V39, P833</data>
  <data key="author">BEIERHOLGERSEN R</data>
  <data key="year">1997</data>
  <data key="title">...</data>
  <data key="so">GUT</data>
  <data key="vol">39</data>
  <data key="page">833</data>
  <data key="ut"></data>
  <data key="freq">1</data>
</node>
<node id="70">
  <data key="name">Kurosaki I</data>
  <data key="label">Kurosaki I, 2005, HEPATO-GASTROENTEROL, V52, P143</data>
  <data key="author">Kurosaki I</data>
  <data key="year">2005</data>
  <data key="title">...</data>
  <data key="so">HEPATO-GASTROENTEROL</data>
  <data key="vol">52</data>
  <data key="page">143</data>
  <data key="ut"></data>
  <data key="freq">2</data>
</node>
<node id="71">
  <data key="name">Buthe A</data>
  <data key="label">Buthe A, 2011, METHODS MOL BIOL, V679, P37, DOI 10.1007/978-1-60761-895-9_5</data>
  <data key="author">Buthe A</data>
  <data key="year">2011</data>
  <data key="title">...</data>
  <data key="so">METHODS MOL BIOL</data>
  <data key="vol">679</data>
  <data key="page">37</data>
  <data key="ut"></data>
  <data key="freq">1</data>
</node>
<node id="72">
  <data key="name">Hackert T</data>
  <data key="label">Hackert T, 2018, ANN SURG, V267, P1021, DOI 10.1097/SLA.0000000000002480</data>
  <data key="author">Hackert T</data>
  <data key="year">2018</data>
  <data key="title">...</data>
  <data key="so">ANN SURG</data>
  <data key="vol">267</data>
  <data key="page">1021</data>
  <data key="ut"></data>
  <data key="freq">5</data>
</node>
<node id="73">
  <data key="name">Abner EL</data>
  <data key="label">Abner EL, 2014, J BIOMETR BIOSTAT S, V0, P0</data>
  <data key="author">Abner EL</data>
  <data key="year">2014</data>
  <data key="title">...</data>
  <data key="so">J BIOMETR BIOSTAT S</data>
  <data key="vol">0</data>
  <data key="page">0</data>
  <data key="ut"></data>
  <data key="freq">1</data>
</node>
<node id="74">
  <data key="name">Davidson W</data>
  <data key="label">Davidson W, 2004, CLIN NUTR, V23, P239, DOI 10.1016/j.clnu.2003.07.001</data>
  <data key="author">Davidson W</data>
  <data key="year">2004</data>
  <data key="title">...</data>
  <data key="so">CLIN NUTR</data>
  <data key="vol">23</data>
  <data key="page">239</data>
  <data key="ut"></data>
  <data key="freq">1</data>
</node>
<node id="75">
  <data key="name">TRAVERSO LW</data>
  <data key="label">TRAVERSO LW, 1994, J HEP BIL PANCR SURG, V4, P329</data>
  <data key="author">TRAVERSO LW</data>
  <data key="year">1994</data>
  <data key="title">...</data>
  <data key="so">J HEP BIL PANCR SURG</data>
  <data key="vol">4</data>
  <data key="page">329</data>
  <data key="ut"></data>
  <data key="freq">1</data>
</node>
<node id="76">
  <data key="name">Bergenius J</data>
  <data key="label">Bergenius J, 1999, ACTA OTO-LARYNGOL, V119, P895</data>
  <data key="author">Bergenius J</data>
  <data key="year">1999</data>
  <data key="title">...</data>
  <data key="so">ACTA OTO-LARYNGOL</data>
  <data key="vol">119</data>
  <data key="page">895</data>
  <data key="ut"></data>
  <data key="freq">1</data>
</node>
<node id="77">
  <data key="name">Bigelow RT</data>
  <data key="label">Bigelow RT, 2015, J VESTIBUL RES-EQUIL, V25, P73, DOI 10.3233/VES-150544</data>
  <data key="author">Bigelow RT</data>
  <data key="year">2015</data>
  <data key="title">...</data>
  <data key="so">J VESTIBUL RES-EQUIL</data>
  <data key="vol">25</data>
  <data key="page">73</data>
  <data key="ut"></data>
  <data key="freq">2</data>
</node>
<node id="78">
  <data key="name">PATTI MG</data>
  <data key="label">PATTI MG, 1987, ARCH SURG-CHICAGO, V122, P528</data>
  <data key="author">PATTI MG</data>
  <data key="year">1987</data>
  <data key="title">...</data>
  <data key="so">ARCH SURG-CHICAGO</data>
  <data key="vol">122</data>
  <data key="page">528</data>
  <data key="ut"></data>
  <data key="freq">2</data>
</node>
<node id="79">
  <data key="name">Sun XP</data>
  <data key="label">Sun XP, 2010, INORG MATER, V72, P141</data>
  <data key="author">Sun XP</data>
  <data key="year">2010</data>
  <data key="title">...</data>
  <data key="so">INORG MATER</data>
  <data key="vol">72</data>
  <data key="page">141</data>
  <data key="ut"></data>
  <data key="freq">3</data>
</node>
<node id="80">
  <data key="name">Chiou HB</data>
  <data key="label">Chiou HB, 1998, IEEE INFOCOM SER, V0, PP931, DOI 10.1109/INFCOM.1998.662901</data>
  <data key="author">Chiou HB</data>
  <data key="year">1998</data>
  <data key="title">...</data>
  <data key="so">IEEE INFOCOM SER</data>
  <data key="vol">0</data>
  <data key="page">931</data>
  <data key="ut"></data>
  <data key="freq">2</data>
</node>
<node id="81">
  <data key="name">Neoptolemos JP</data>
  <data key="label">Neoptolemos JP, 2004, NEW ENGL J MED, V350, P1200, DOI 10.1056/NEJMoa032295</data>
  <data key="author">Neoptolemos JP</data>
  <data key="year">2004</data>
  <data key="title">...</data>
  <data key="so">NEW ENGL J MED</data>
  <data key="vol">350</data>
  <data key="page">1200</data>
  <data key="ut"></data>
  <data key="freq">2</data>
</node>
<node id="82">
  <data key="name">FERNANDEZDELCASTILLO C</data>
  <data key="label">FERNANDEZDELCASTILLO C, 1995, ARCH SURG-CHICAGO, V130, P295</data>
  <data key="author">FERNANDEZDELCASTILLO C</data>
  <data key="year">1995</data>
  <data key="title">...</data>
  <data key="so">ARCH SURG-CHICAGO</data>
  <data key="vol">130</data>
  <data key="page">295</data>
  <data key="ut"></data>
  <data key="freq">3</data>
</node>
<node id="83">
  <data key="name">Basic-Jukic N</data>
  <data key="label">Basic-Jukic N, 2004, ACTA MEDICA CROATICA, V58, P63</data>
  <data key="author">Basic-Jukic N</data>
  <data key="year">2004</data>
  <data key="title">...</data>
  <data key="so">ACTA MEDICA CROATICA</data>
  <data key="vol">58</data>
  <data key="page">63</data>
  <data key="ut"></data>
  <data key="freq">1</data>
</node>
<node id="84">
  <data key="name">Bertrand N</data>
  <data key="label">Bertrand N, 2012, J CONTROL RELEASE, V161, P152, DOI 10.1016/j.jconrel.2011.09.098</data>
  <data key="author">Bertrand N</data>
  <data key="year">2012</data>
  <data key="title">...</data>
  <data key="so">J CONTROL RELEASE</data>
  <data key="vol">161</data>
  <data key="page">152</data>
  <data key="ut"></data>
  <data key="freq">1</data>
</node>
<node id="85">
  <data key="name">Anding JE</data>
  <data key="label">Anding JE, 2016, J AFFECT DISORDERS, V190, P300, DOI 10.1016/j.jad.2015.10.033</data>
  <data key="author">Anding JE</data>
  <data key="year">2016</data>
  <data key="title">...</data>
  <data key="so">J AFFECT DISORDERS</data>
  <data key="vol">190</data>
  <data key="page">300</data>
  <data key="ut"></data>
  <data key="freq">1</data>
</node>
<node id="86">
  <data key="name">Douglas BD</data>
  <data key="label">Douglas BD, 2023, PLOS ONE, V18, P0, DOI 10.1371/journal.pone.0279720</data>
  <data key="author">Douglas BD</data>
  <data key="year">2023</data>
  <data key="title">...</data>
  <data key="so">PLOS ONE</data>
  <data key="vol">18</data>
  <data key="page">0</data>
  <data key="ut"></data>
  <data key="freq">2</data>
</node>
<node id="87">
  <data key="name">Hanna MM</data>
  <data key="label">Hanna MM, 2016, AM J SURG, V211, P810, DOI 10.1016/j.amjsurg.2015.10.015</data>
  <data key="author">Hanna MM</data>
  <data key="year">2016</data>
  <data key="title">...</data>
  <data key="so">AM J SURG</data>
  <data key="vol">211</data>
  <data key="page">810</data>
  <data key="ut"></data>
  <data key="freq">2</data>
</node>
<node id="88">
  <data key="name">Bouwknecht JA</data>
  <data key="label">Bouwknecht JA, 2007, BRAIN RES BULL, V72, P32, DOI 10.1016/j.brainresbull.2006.12.009</data>
  <data key="author">Bouwknecht JA</data>
  <data key="year">2007</data>
  <data key="title">...</data>
  <data key="so">BRAIN RES BULL</data>
  <data key="vol">72</data>
  <data key="page">32</data>
  <data key="ut"></data>
  <data key="freq">1</data>
</node>
<node id="89">
  <data key="name">Löwe B</data>
  <data key="label">Löwe B, 2022, PSYCHOL MED, V52, P632, DOI 10.1017/S0033291721004177</data>
  <data key="author">Löwe B</data>
  <data key="year">2022</data>
  <data key="title">...</data>
  <data key="so">PSYCHOL MED</data>
  <data key="vol">52</data>
  <data key="page">632</data>
  <data key="ut"></data>
  <data key="freq">2</data>
</node>
<node id="90">
  <data key="name">Anirudhan TS</data>
  <data key="label">Anirudhan TS, 2009, COLLOID SURFACE A, V335, P107, DOI 10.1016/j.colsurfa.2008.10.035</data>
  <data key="author">Anirudhan TS</data>
  <data key="year">2009</data>
  <data key="title">...</data>
  <data key="so">COLLOID SURFACE A</data>
  <data key="vol">335</data>
  <data key="page">107</data>
  <data key="ut"></data>
  <data key="freq">1</data>
</node>
<node id="91">
  <data key="name">Kawai M</data>
  <data key="label">Kawai M, 2014, WORLD J SURG, V38, P1476, DOI 10.1007/s00268-013-2420-z</data>
  <data key="author">Kawai M</data>
  <data key="year">2014</data>
  <data key="title">...</data>
  <data key="so">WORLD J SURG</data>
  <data key="vol">38</data>
  <data key="page">1476</data>
  <data key="ut"></data>
  <data key="freq">2</data>
</node>
<node id="92">
  <data key="name">Baguley DM</data>
  <data key="label">Baguley DM, 2002, BRIT MED BULL, V63, P195, DOI 10.1093/bmb/63.1.195</data>
  <data key="author">Baguley DM</data>
  <data key="year">2002</data>
  <data key="title">...</data>
  <data key="so">BRIT MED BULL</data>
  <data key="vol">63</data>
  <data key="page">195</data>
  <data key="ut"></data>
  <data key="freq">1</data>
</node>
<node id="93">
  <data key="name">Riccelli R</data>
  <data key="label">Riccelli R, 2017, FRONT NEUROL, V8, P0, DOI 10.3389/fneur.2017.00529</data>
  <data key="author">Riccelli R</data>
  <data key="year">2017</data>
  <data key="title">...</data>
  <data key="so">FRONT NEUROL</data>
  <data key="vol">8</data>
  <data key="page">0</data>
  <data key="ut"></data>
  <data key="freq">32</data>
</node>
<node id="94">
  <data key="name">Fujimoto C</data>
  <data key="label">Fujimoto C, 2023, LARYNGOSCOPE INVEST, V0, P0, DOI 10.1002/lio2.1073</data>
  <data key="author">Fujimoto C</data>
  <data key="year">2023</data>
  <data key="title">...</data>
  <data key="so">LARYNGOSCOPE INVEST</data>
  <data key="vol">0</data>
  <data key="page">0</data>
  <data key="ut"></data>
  <data key="freq">4</data>
</node>
<node id="95">
  <data key="name">Tani M</data>
  <data key="label">Tani M, 2006, ANN SURG, V243, P316, DOI 10.1097/01.sla.0000201479.84934.ca</data>
  <data key="author">Tani M</data>
  <data key="year">2006</data>
  <data key="title">...</data>
  <data key="so">ANN SURG</data>
  <data key="vol">243</data>
  <data key="page">316</data>
  <data key="ut"></data>
  <data key="freq">13</data>
</node>
<node id="96">
  <data key="name">Tschan R</data>
  <data key="label">Tschan R, 2012, PSYCHOTHER PSYCH MED, V62, P111, DOI 10.1055/s-0032-1304575</data>
  <data key="author">Tschan R</data>
  <data key="year">2012</data>
  <data key="title">...</data>
  <data key="so">PSYCHOTHER PSYCH MED</data>
  <data key="vol">62</data>
  <data key="page">111</data>
  <data key="ut"></data>
  <data key="freq">5</data>
</node>
<node id="97">
  <data key="name">Eder J</data>
  <data key="label">Eder J, 2022, J NEUROL, V269, P5731, DOI 10.1007/s00415-022-11033-x</data>
  <data key="author">Eder J</data>
  <data key="year">2022</data>
  <data key="title">...</data>
  <data key="so">J NEUROL</data>
  <data key="vol">269</data>
  <data key="page">5731</data>
  <data key="ut"></data>
  <data key="freq">2</data>
</node>
<node id="98">
  <data key="name">KINGSNORTH AN</data>
  <data key="label">KINGSNORTH AN, 1989, BRIT J SURG, V76, P75, DOI 10.1002/bjs.1800760124</data>
  <data key="author">KINGSNORTH AN</data>
  <data key="year">1989</data>
  <data key="title">...</data>
  <data key="so">BRIT J SURG</data>
  <data key="vol">76</data>
  <data key="page">75</data>
  <data key="ut"></data>
  <data key="freq">2</data>
</node>
<node id="99">
  <data key="name">Guerin R</data>
  <data key="label">Guerin R, 1998, COMPUTER COMMUNICATION REVIEW, V28, P29, DOI 10.1145/285243.285254</data>
  <data key="author">Guerin R</data>
  <data key="year">1998</data>
  <data key="title">...</data>
  <data key="so">COMPUTER COMMUNICATION REVIEW</data>
  <data key="vol">28</data>
  <data key="page">29</data>
  <data key="ut"></data>
  <data key="freq">1</data>
</node>
<node id="100">
  <data key="name">Adamthwaite JA</data>
  <data key="label">Adamthwaite JA, 2007, SURG RADIOL ANAT, V29, P269, DOI 10.1007/s00276-007-0189-1</data>
  <data key="author">Adamthwaite JA</data>
  <data key="year">2007</data>
  <data key="title">...</data>
  <data key="so">SURG RADIOL ANAT</data>
  <data key="vol">29</data>
  <data key="page">269</data>
  <data key="ut"></data>
  <data key="freq">1</data>
</node>
<node id="101">
  <data key="name">Beger HG</data>
  <data key="label">Beger HG, 2003, WORLD J SURG, V27, P1075, DOI 10.1007/s00268-003-7165-7</data>
  <data key="author">Beger HG</data>
  <data key="year">2003</data>
  <data key="title">...</data>
  <data key="so">WORLD J SURG</data>
  <data key="vol">27</data>
  <data key="page">1075</data>
  <data key="ut"></data>
  <data key="freq">1</data>
</node>
<node id="102">
  <data key="name">Wagner M</data>
  <data key="label">Wagner M, 2004, BRIT J SURG, V91, P586, DOI 10.1002/bjs.4484</data>
  <data key="author">Wagner M</data>
  <data key="year">2004</data>
  <data key="title">...</data>
  <data key="so">BRIT J SURG</data>
  <data key="vol">91</data>
  <data key="page">586</data>
  <data key="ut"></data>
  <data key="freq">2</data>
</node>
<node id="103">
  <data key="name">Li HL</data>
  <data key="label">Li HL, 2011, BIOSENS BIOELECTRON, V27, P167, DOI 10.1016/j.bios.2011.06.037</data>
  <data key="author">Li HL</data>
  <data key="year">2011</data>
  <data key="title">...</data>
  <data key="so">BIOSENS BIOELECTRON</data>
  <data key="vol">27</data>
  <data key="page">167</data>
  <data key="ut"></data>
  <data key="freq">3</data>
</node>
<node id="104">
  <data key="name">Bonjer HJ</data>
  <data key="label">Bonjer HJ, 2005, LANCET ONCOL, V6, P477, DOI 10.1016/S1470-2045(05)70221-7</data>
  <data key="author">Bonjer HJ</data>
  <data key="year">2005</data>
  <data key="title">...</data>
  <data key="so">LANCET ONCOL</data>
  <data key="vol">6</data>
  <data key="page">477</data>
  <data key="ut"></data>
  <data key="freq">1</data>
</node>
<node id="105">
  <data key="name">Xue H</data>
  <data key="label">Xue H, 2018, ZHONGHUA YI XUE ZA ZHI, V98, P1227, DOI 10.3760/cma.j.issn.0376-2491.2018.16.008</data>
  <data key="author">Xue H</data>
  <data key="year">2018</data>
  <data key="title">...</data>
  <data key="so">ZHONGHUA YI XUE ZA ZHI</data>
  <data key="vol">98</data>
  <data key="page">1227</data>
  <data key="ut"></data>
  <data key="freq">8</data>
</node>
<node id="106">
  <data key="name">GRACE PA</data>
  <data key="label">GRACE PA, 1990, BRIT J SURG, V77, P968, DOI 10.1002/bjs.1800770906</data>
  <data key="author">GRACE PA</data>
  <data key="year">1990</data>
  <data key="title">...</data>
  <data key="so">BRIT J SURG</data>
  <data key="vol">77</data>
  <data key="page">968</data>
  <data key="ut"></data>
  <data key="freq">4</data>
</node>
<node id="107">
  <data key="name">SIEWERT JR</data>
  <data key="label">SIEWERT JR, 1989, GASTROENTEROL VERH B, V24, P76</data>
  <data key="author">SIEWERT JR</data>
  <data key="year">1989</data>
  <data key="title">...</data>
  <data key="so">GASTROENTEROL VERH B</data>
  <data key="vol">24</data>
  <data key="page">76</data>
  <data key="ut"></data>
  <data key="freq">1</data>
</node>
<node id="108">
  <data key="name">BRESSMAN SB</data>
  <data key="label">BRESSMAN SB, 2005, MERRITTS NEUROLOGY, V0, P783</data>
  <data key="author">BRESSMAN SB</data>
  <data key="year">2005</data>
  <data key="title">...</data>
  <data key="so">MERRITTS NEUROLOGY</data>
  <data key="vol">0</data>
  <data key="page">783</data>
  <data key="ut"></data>
  <data key="freq">1</data>
</node>
<node id="109">
  <data key="name">Ichijo K</data>
  <data key="label">Ichijo K, 2024, J VESTIBUL RES-EQUIL, V34, P133, DOI 10.3233/VES-230034</data>
  <data key="author">Ichijo K</data>
  <data key="year">2024</data>
  <data key="title">...</data>
  <data key="so">J VESTIBUL RES-EQUIL</data>
  <data key="vol">34</data>
  <data key="page">133</data>
  <data key="ut"></data>
  <data key="freq">4</data>
</node>
<node id="110">
  <data key="name">KINGSNORTH AN</data>
  <data key="label">KINGSNORTH AN, 1989, SURG GYNECOL OBSTET, V169, P451</data>
  <data key="author">KINGSNORTH AN</data>
  <data key="year">1989</data>
  <data key="title">...</data>
  <data key="so">SURG GYNECOL OBSTET</data>
  <data key="vol">169</data>
  <data key="page">451</data>
  <data key="ut"></data>
  <data key="freq">2</data>
</node>
<node id="111">
  <data key="name">Pan Q</data>
  <data key="label">Pan Q, 2018, EUR NEUROL, V79, P287, DOI 10.1159/000489639</data>
  <data key="author">Pan Q</data>
  <data key="year">2018</data>
  <data key="title">...</data>
  <data key="so">EUR NEUROL</data>
  <data key="vol">79</data>
  <data key="page">287</data>
  <data key="ut"></data>
  <data key="freq">3</data>
</node>
<node id="112">
  <data key="name">Qu H</data>
  <data key="label">Qu H, 2013, EJSO-EUR J SURG ONC, V39, P213, DOI 10.1016/j.ejso.2012.12.010</data>
  <data key="author">Qu H</data>
  <data key="year">2013</data>
  <data key="title">...</data>
  <data key="so">EJSO-EUR J SURG ONC</data>
  <data key="vol">39</data>
  <data key="page">213</data>
  <data key="ut"></data>
  <data key="freq">3</data>
</node>
<node id="113">
  <data key="name">BALOH RW</data>
  <data key="label">BALOH RW, 2001, CLIN NEUROPHYSIOL, V0, P264</data>
  <data key="author">BALOH RW</data>
  <data key="year">2001</data>
  <data key="title">...</data>
  <data key="so">CLIN NEUROPHYSIOL</data>
  <data key="vol">0</data>
  <data key="page">264</data>
  <data key="ut"></data>
  <data key="freq">1</data>
</node>
<node id="114">
  <data key="name">Li J</data>
  <data key="label">Li J, 2017, J ALLOY COMPD, V708, P787, DOI 10.1016/j.jallcom.2017.03.062</data>
  <data key="author">Li J</data>
  <data key="year">2017</data>
  <data key="title">...</data>
  <data key="so">J ALLOY COMPD</data>
  <data key="vol">708</data>
  <data key="page">787</data>
  <data key="ut"></data>
  <data key="freq">2</data>
</node>
<node id="115">
  <data key="name">Nanashima A</data>
  <data key="label">Nanashima A, 2013, HEPATO-GASTROENTEROL, V60, P1182, DOI 10.5754/hge11045</data>
  <data key="author">Nanashima A</data>
  <data key="year">2013</data>
  <data key="title">...</data>
  <data key="so">HEPATO-GASTROENTEROL</data>
  <data key="vol">60</data>
  <data key="page">1182</data>
  <data key="ut"></data>
  <data key="freq">3</data>
</node>
<node id="116">
  <data key="name">Kurahara H</data>
  <data key="label">Kurahara H, 2010, J SURG ONCOL, V102, P615, DOI 10.1002/jso.21687</data>
  <data key="author">Kurahara H</data>
  <data key="year">2010</data>
  <data key="title">...</data>
  <data key="so">J SURG ONCOL</data>
  <data key="vol">102</data>
  <data key="page">615</data>
  <data key="ut"></data>
  <data key="freq">6</data>
</node>
<node id="117">
  <data key="name">Ali UA</data>
  <data key="label">Ali UA, 2012, ARCH SURG-CHICAGO, V147, P925, DOI 10.1001/archsurg.2012.1094</data>
  <data key="author">Ali UA</data>
  <data key="year">2012</data>
  <data key="title">...</data>
  <data key="so">ARCH SURG-CHICAGO</data>
  <data key="vol">147</data>
  <data key="page">925</data>
  <data key="ut"></data>
  <data key="freq">1</data>
</node>
<node id="118">
  <data key="name">Andersen DK</data>
  <data key="label">Andersen DK, 2010, ANN SURG, V251, P18, DOI 10.1097/SLA.0b013e3181ae3471</data>
  <data key="author">Andersen DK</data>
  <data key="year">2010</data>
  <data key="title">...</data>
  <data key="so">ANN SURG</data>
  <data key="vol">251</data>
  <data key="page">18</data>
  <data key="ut"></data>
  <data key="freq">1</data>
</node>
<node id="119">
  <data key="name">Balabann CD</data>
  <data key="label">Balabann CD, 2011, EXPERT REV NEUROTHER, V11, P379, DOI 10.1586/ERN.11.19</data>
  <data key="author">Balabann CD</data>
  <data key="year">2011</data>
  <data key="title">...</data>
  <data key="so">EXPERT REV NEUROTHER</data>
  <data key="vol">11</data>
  <data key="page">379</data>
  <data key="ut"></data>
  <data key="freq">2</data>
</node>
<node id="120">
  <data key="name">Bednarczuk NF</data>
  <data key="label">Bednarczuk NF, 2019, BRAIN, V142, P606, DOI 10.1093/brain/awy355</data>
  <data key="author">Bednarczuk NF</data>
  <data key="year">2019</data>
  <data key="title">...</data>
  <data key="so">BRAIN</data>
  <data key="vol">142</data>
  <data key="page">606</data>
  <data key="ut"></data>
  <data key="freq">4</data>
</node>
<node id="121">
  <data key="name">Bohte AE</data>
  <data key="label">Bohte AE, 2011, EUR RADIOL, V21, P87, DOI 10.1007/s00330-010-1905-5</data>
  <data key="author">Bohte AE</data>
  <data key="year">2011</data>
  <data key="title">...</data>
  <data key="so">EUR RADIOL</data>
  <data key="vol">21</data>
  <data key="page">87</data>
  <data key="ut"></data>
  <data key="freq">1</data>
</node>
<node id="122">
  <data key="name">HERMANEK P</data>
  <data key="label">HERMANEK P, 1991, EUR J SURG ONCOL, V17, P167</data>
  <data key="author">HERMANEK P</data>
  <data key="year">1991</data>
  <data key="title">...</data>
  <data key="so">EUR J SURG ONCOL</data>
  <data key="vol">17</data>
  <data key="page">167</data>
  <data key="ut"></data>
  <data key="freq">1</data>
</node>
<node id="123">
  <data key="name">HALL PA</data>
  <data key="label">HALL PA, 1991, GUT, V32, P533, DOI 10.1136/gut.32.5.533</data>
  <data key="author">HALL PA</data>
  <data key="year">1991</data>
  <data key="title">...</data>
  <data key="so">GUT</data>
  <data key="vol">32</data>
  <data key="page">533</data>
  <data key="ut"></data>
  <data key="freq">1</data>
</node>
<node id="124">
  <data key="name">Im JJ</data>
  <data key="label">Im JJ, 2022, FRONT NEUROL, V13, P0, DOI 10.3389/fneur.2022.868976</data>
  <data key="author">Im JJ</data>
  <data key="year">2022</data>
  <data key="title">...</data>
  <data key="so">FRONT NEUROL</data>
  <data key="vol">13</data>
  <data key="page">0</data>
  <data key="ut"></data>
  <data key="freq">6</data>
</node>
<node id="125">
  <data key="name">Bourourou M</data>
  <data key="label">Bourourou M, 2013, CHEM-EUR J, V19, P9371, DOI 10.1002/chem.201301043</data>
  <data key="author">Bourourou M</data>
  <data key="year">2013</data>
  <data key="title">...</data>
  <data key="so">CHEM-EUR J</data>
  <data key="vol">19</data>
  <data key="page">9371</data>
  <data key="ut"></data>
  <data key="freq">1</data>
</node>
<node id="126">
  <data key="name">Murakami H</data>
  <data key="label">Murakami H, 2002, ANN SURG, V235, P240, DOI 10.1097/00000658-200202000-00012</data>
  <data key="author">Murakami H</data>
  <data key="year">2002</data>
  <data key="title">...</data>
  <data key="so">ANN SURG</data>
  <data key="vol">235</data>
  <data key="page">240</data>
  <data key="ut"></data>
  <data key="freq">8</data>
</node>
<node id="127">
  <data key="name">Neuhauser H</data>
  <data key="label">Neuhauser H, 2001, NEUROLOGY, V56, P436, DOI 10.1212/WNL.56.4.436</data>
  <data key="author">Neuhauser H</data>
  <data key="year">2001</data>
  <data key="title">...</data>
  <data key="so">NEUROLOGY</data>
  <data key="vol">56</data>
  <data key="page">436</data>
  <data key="ut"></data>
  <data key="freq">2</data>
</node>
<node id="128">
  <data key="name">BALOH RW</data>
  <data key="label">BALOH RW, 2001, CLIN NEUROPHYSIOL, V0, P252</data>
  <data key="author">BALOH RW</data>
  <data key="year">2001</data>
  <data key="title">...</data>
  <data key="so">CLIN NEUROPHYSIOL</data>
  <data key="vol">0</data>
  <data key="page">252</data>
  <data key="ut"></data>
  <data key="freq">1</data>
</node>
<node id="129">
  <data key="name">Jacob RG</data>
  <data key="label">Jacob RG, 1997, PSYCHOSOM MED, V59, P323, DOI 10.1097/00006842-199705000-00016</data>
  <data key="author">Jacob RG</data>
  <data key="year">1997</data>
  <data key="title">...</data>
  <data key="so">PSYCHOSOM MED</data>
  <data key="vol">59</data>
  <data key="page">323</data>
  <data key="ut"></data>
  <data key="freq">4</data>
</node>
<node id="130">
  <data key="name">Abiko A</data>
  <data key="label">Abiko A, 1996, J ORG CHEM, V61, P2264, DOI 10.1021/jo960271l</data>
  <data key="author">Abiko A</data>
  <data key="year">1996</data>
  <data key="title">...</data>
  <data key="so">J ORG CHEM</data>
  <data key="vol">61</data>
  <data key="page">2264</data>
  <data key="ut"></data>
  <data key="freq">1</data>
</node>
<node id="131">
  <data key="name">Clark DD</data>
  <data key="label">Clark DD, 1998, IEEE ACM T NETWORK, V6, P362, DOI 10.1109/90.720870</data>
  <data key="author">Clark DD</data>
  <data key="year">1998</data>
  <data key="title">...</data>
  <data key="so">IEEE ACM T NETWORK</data>
  <data key="vol">6</data>
  <data key="page">362</data>
  <data key="ut"></data>
  <data key="freq">1</data>
</node>
<node id="132">
  <data key="name">Li HL</data>
  <data key="label">Li HL, 2011, CHEM COMMUN, V47, P2625, DOI 10.1039/c0cc05394e</data>
  <data key="author">Li HL</data>
  <data key="year">2011</data>
  <data key="title">...</data>
  <data key="so">CHEM COMMUN</data>
  <data key="vol">47</data>
  <data key="page">2625</data>
  <data key="ut"></data>
  <data key="freq">3</data>
</node>
<node id="133">
  <data key="name">Holbrook RF</data>
  <data key="label">Holbrook RF, 1996, AM J SURG, V171, P508, DOI 10.1016/S0002-9610(96)00016-5</data>
  <data key="author">Holbrook RF</data>
  <data key="year">1996</data>
  <data key="title">...</data>
  <data key="so">AM J SURG</data>
  <data key="vol">171</data>
  <data key="page">508</data>
  <data key="ut"></data>
  <data key="freq">3</data>
</node>
<node id="134">
  <data key="name">Jimenez RE</data>
  <data key="label">Jimenez RE, 2000, ANN SURG, V231, P293, DOI 10.1097/00000658-200003000-00001</data>
  <data key="author">Jimenez RE</data>
  <data key="year">2000</data>
  <data key="title">...</data>
  <data key="so">ANN SURG</data>
  <data key="vol">231</data>
  <data key="page">293</data>
  <data key="ut"></data>
  <data key="freq">5</data>
</node>
<node id="135">
  <data key="name">Krafczyk S</data>
  <data key="label">Krafczyk S, 1999, NEUROSCI LETT, V259, P149, DOI 10.1016/S0304-3940(98)00917-3</data>
  <data key="author">Krafczyk S</data>
  <data key="year">1999</data>
  <data key="title">...</data>
  <data key="so">NEUROSCI LETT</data>
  <data key="vol">259</data>
  <data key="page">149</data>
  <data key="ut"></data>
  <data key="freq">5</data>
</node>
<node id="136">
  <data key="name">Carter MJ</data>
  <data key="label">Carter MJ, 2014, THER RECREAT J, V48, P275</data>
  <data key="author">Carter MJ</data>
  <data key="year">2014</data>
  <data key="title">...</data>
  <data key="so">THER RECREAT J</data>
  <data key="vol">48</data>
  <data key="page">275</data>
  <data key="ut"></data>
  <data key="freq">2</data>
</node>
<node id="137">
  <data key="name">Bhattacharyya N</data>
  <data key="label">Bhattacharyya N, 2017, OTOLARYNG HEAD NECK, V156, PS1, DOI 10.1177/0194599816689667</data>
  <data key="author">Bhattacharyya N</data>
  <data key="year">2017</data>
  <data key="title">...</data>
  <data key="so">OTOLARYNG HEAD NECK</data>
  <data key="vol">156</data>
  <data key="page">S1</data>
  <data key="ut"></data>
  <data key="freq">6</data>
</node>
<node id="138">
  <data key="name">Yang SW</data>
  <data key="label">Yang SW, 2012, SYNTHETIC MET, V162, P2228, DOI 10.1016/j.synthmet.2012.10.024</data>
  <data key="author">Yang SW</data>
  <data key="year">2012</data>
  <data key="title">...</data>
  <data key="so">SYNTHETIC MET</data>
  <data key="vol">162</data>
  <data key="page">2228</data>
  <data key="ut"></data>
  <data key="freq">2</data>
</node>
<node id="139">
  <data key="name">Jaidev</data>
  <data key="label">Jaidev, 2012, J MATER CHEM, V22, P18775, DOI 10.1039/c2jm33627h</data>
  <data key="author">Jaidev</data>
  <data key="year">2012</data>
  <data key="title">...</data>
  <data key="so">J MATER CHEM</data>
  <data key="vol">22</data>
  <data key="page">18775</data>
  <data key="ut"></data>
  <data key="freq">2</data>
</node>
<node id="140">
  <data key="name">VICENCIO TA</data>
  <data key="label">VICENCIO TA, 1985, AVANCES CIRUGIA, V0, P0</data>
  <data key="author">VICENCIO TA</data>
  <data key="year">1985</data>
  <data key="title">...</data>
  <data key="so">AVANCES CIRUGIA</data>
  <data key="vol">0</data>
  <data key="page">0</data>
  <data key="ut"></data>
  <data key="freq">1</data>
</node>
<node id="141">
  <data key="name">Hotokezaka M</data>
  <data key="label">Hotokezaka M, 1997, ARCH SURG-CHICAGO, V132, P410</data>
  <data key="author">Hotokezaka M</data>
  <data key="year">1997</data>
  <data key="title">...</data>
  <data key="so">ARCH SURG-CHICAGO</data>
  <data key="vol">132</data>
  <data key="page">410</data>
  <data key="ut"></data>
  <data key="freq">2</data>
</node>
<node id="142">
  <data key="name">Ai W</data>
  <data key="label">Ai W, 2012, J MATER CHEM, V22, P23439, DOI 10.1039/c2jm35234f</data>
  <data key="author">Ai W</data>
  <data key="year">2012</data>
  <data key="title">...</data>
  <data key="so">J MATER CHEM</data>
  <data key="vol">22</data>
  <data key="page">23439</data>
  <data key="ut"></data>
  <data key="freq">1</data>
</node>
<node id="143">
  <data key="name">van Leeuwen RB</data>
  <data key="label">van Leeuwen RB, 2014, ENT-EAR NOSE THROAT, V93, P162, DOI 10.1177/0145561314093004-511</data>
  <data key="author">van Leeuwen RB</data>
  <data key="year">2014</data>
  <data key="title">...</data>
  <data key="so">ENT-EAR NOSE THROAT</data>
  <data key="vol">93</data>
  <data key="page">162</data>
  <data key="ut"></data>
  <data key="freq">2</data>
</node>
<node id="144">
  <data key="name">Kayahara M</data>
  <data key="label">Kayahara M, 1999, CANCER, V85, P583, DOI 10.1002/(SICI)1097-0142(19990201)85:3583::AID-CNCR83.0.CO;2-J</data>
  <data key="author">Kayahara M</data>
  <data key="year">1999</data>
  <data key="title">...</data>
  <data key="so">CANCER</data>
  <data key="vol">85</data>
  <data key="page">583</data>
  <data key="ut"></data>
  <data key="freq">1</data>
</node>
<node id="145">
  <data key="name">Goshtasbi K</data>
  <data key="label">Goshtasbi K, 2021, OTOL NEUROTOL, V42, P1329, DOI 10.1097/MAO.0000000000003247</data>
  <data key="author">Goshtasbi K</data>
  <data key="year">2021</data>
  <data key="title">...</data>
  <data key="so">OTOL NEUROTOL</data>
  <data key="vol">42</data>
  <data key="page">1329</data>
  <data key="ut"></data>
  <data key="freq">2</data>
</node>
<node id="146">
  <data key="name">Edelman S</data>
  <data key="label">Edelman S, 2012, AM J OTOLARYNG, V33, P395, DOI 10.1016/j.amjoto.2011.10.009</data>
  <data key="author">Edelman S</data>
  <data key="year">2012</data>
  <data key="title">...</data>
  <data key="so">AM J OTOLARYNG</data>
  <data key="vol">33</data>
  <data key="page">395</data>
  <data key="ut"></data>
  <data key="freq">8</data>
</node>
<node id="147">
  <data key="name">Strupp M</data>
  <data key="label">Strupp M, 2022, J VESTIBUL RES-EQUIL, V32, P389, DOI 10.3233/VES-220201</data>
  <data key="author">Strupp M</data>
  <data key="year">2022</data>
  <data key="title">...</data>
  <data key="so">J VESTIBUL RES-EQUIL</data>
  <data key="vol">32</data>
  <data key="page">389</data>
  <data key="ut"></data>
  <data key="freq">8</data>
</node>
<node id="148">
  <data key="name">CARTER DC</data>
  <data key="label">CARTER DC, 1993, SURG PANCREAS, V0, P383</data>
  <data key="author">CARTER DC</data>
  <data key="year">1993</data>
  <data key="title">...</data>
  <data key="so">SURG PANCREAS</data>
  <data key="vol">0</data>
  <data key="page">383</data>
  <data key="ut"></data>
  <data key="freq">1</data>
</node>
<node id="149">
  <data key="name">FLOYD S</data>
  <data key="label">FLOYD S, 2002, P 1 WORKSH HOT TOP N, V0, P0</data>
  <data key="author">FLOYD S</data>
  <data key="year">2002</data>
  <data key="title">...</data>
  <data key="so">P 1 WORKSH HOT TOP N</data>
  <data key="vol">0</data>
  <data key="page">0</data>
  <data key="ut"></data>
  <data key="freq">1</data>
</node>
<node id="150">
  <data key="name">Jeong SS</data>
  <data key="label">Jeong SS, 2022, JAMA OTOLARYNGOL, V148, P1103, DOI 10.1001/jamaoto.2022.3247</data>
  <data key="author">Jeong SS</data>
  <data key="year">2022</data>
  <data key="title">...</data>
  <data key="so">JAMA OTOLARYNGOL</data>
  <data key="vol">148</data>
  <data key="page">1103</data>
  <data key="ut"></data>
  <data key="freq">2</data>
</node>
<node id="151">
  <data key="name">Räty S</data>
  <data key="label">Räty S, 2006, J GASTROINTEST SURG, V10, P1131, DOI 10.1016/j.gassur.2006.05.012</data>
  <data key="author">Räty S</data>
  <data key="year">2006</data>
  <data key="title">...</data>
  <data key="so">J GASTROINTEST SURG</data>
  <data key="vol">10</data>
  <data key="page">1131</data>
  <data key="ut"></data>
  <data key="freq">2</data>
</node>
<node id="152">
  <data key="name">AXELSON J</data>
  <data key="label">AXELSON J, 1990, SCAND J GASTROENTERO, V25, P471, DOI 10.3109/00365529009095518</data>
  <data key="author">AXELSON J</data>
  <data key="year">1990</data>
  <data key="title">...</data>
  <data key="so">SCAND J GASTROENTERO</data>
  <data key="vol">25</data>
  <data key="page">471</data>
  <data key="ut"></data>
  <data key="freq">1</data>
</node>
<node id="153">
  <data key="name">Baloh RW</data>
  <data key="label">Baloh RW, 2003, NEW ENGL J MED, V348, P1027, DOI 10.1056/NEJMcp021154</data>
  <data key="author">Baloh RW</data>
  <data key="year">2003</data>
  <data key="title">...</data>
  <data key="so">NEW ENGL J MED</data>
  <data key="vol">348</data>
  <data key="page">1027</data>
  <data key="ut"></data>
  <data key="freq">3</data>
</node>
<node id="154">
  <data key="name">KARANJIA ND</data>
  <data key="label">KARANJIA ND, 1994, BRIT J SURG, V81, P259, DOI 10.1002/bjs.1800810236</data>
  <data key="author">KARANJIA ND</data>
  <data key="year">1994</data>
  <data key="title">...</data>
  <data key="so">BRIT J SURG</data>
  <data key="vol">81</data>
  <data key="page">259</data>
  <data key="ut"></data>
  <data key="freq">1</data>
</node>
<node id="155">
  <data key="name">Batuecas-Caletrío A</data>
  <data key="label">Batuecas-Caletrío A, 2015, J NEUROL, V262, P2578, DOI 10.1007/s00415-015-7918-x</data>
  <data key="author">Batuecas-Caletrío A</data>
  <data key="year">2015</data>
  <data key="title">...</data>
  <data key="so">J NEUROL</data>
  <data key="vol">262</data>
  <data key="page">2578</data>
  <data key="ut"></data>
  <data key="freq">1</data>
</node>
<node id="156">
  <data key="name">Bassi C</data>
  <data key="label">Bassi C, 2005, ANN SURG, V242, P767, DOI 10.1097/01.sla.0000189124.47589.6d</data>
  <data key="author">Bassi C</data>
  <data key="year">2005</data>
  <data key="title">...</data>
  <data key="so">ANN SURG</data>
  <data key="vol">242</data>
  <data key="page">767</data>
  <data key="ut"></data>
  <data key="freq">6</data>
</node>
<node id="157">
  <data key="name">BRUNO MJ</data>
  <data key="label">BRUNO MJ, 1995, CLIN CHEM, V41, P599</data>
  <data key="author">BRUNO MJ</data>
  <data key="year">1995</data>
  <data key="title">...</data>
  <data key="so">CLIN CHEM</data>
  <data key="vol">41</data>
  <data key="page">599</data>
  <data key="ut"></data>
  <data key="freq">1</data>
</node>
<node id="158">
  <data key="name">Blake S</data>
  <data key="label">Blake S, 1998, 2475 IETF RFC, V0, P0</data>
  <data key="author">Blake S</data>
  <data key="year">1998</data>
  <data key="title">...</data>
  <data key="so">2475 IETF RFC</data>
  <data key="vol">0</data>
  <data key="page">0</data>
  <data key="ut"></data>
  <data key="freq">1</data>
</node>
<node id="159">
  <data key="name">Brodsky JR</data>
  <data key="label">Brodsky JR, 2020, OTOLARYNG HEAD NECK, V162, P241, DOI 10.1177/0194599819887375</data>
  <data key="author">Brodsky JR</data>
  <data key="year">2020</data>
  <data key="title">...</data>
  <data key="so">OTOLARYNG HEAD NECK</data>
  <data key="vol">162</data>
  <data key="page">241</data>
  <data key="ut"></data>
  <data key="freq">2</data>
</node>
<node id="160">
  <data key="name">Ahmed M</data>
  <data key="label">Ahmed M, 2009, INT J NUMER MODEL EL, V22, P434, DOI 10.1002/jnm.719</data>
  <data key="author">Ahmed M</data>
  <data key="year">2009</data>
  <data key="title">...</data>
  <data key="so">INT J NUMER MODEL EL</data>
  <data key="vol">22</data>
  <data key="page">434</data>
  <data key="ut"></data>
  <data key="freq">1</data>
</node>
<node id="161">
  <data key="name">Mempouo E</data>
  <data key="label">Mempouo E, 2021, J LARYNGOL OTOL, V135, P887, DOI 10.1017/S0022215121002127</data>
  <data key="author">Mempouo E</data>
  <data key="year">2021</data>
  <data key="title">...</data>
  <data key="so">J LARYNGOL OTOL</data>
  <data key="vol">135</data>
  <data key="page">887</data>
  <data key="ut"></data>
  <data key="freq">7</data>
</node>
<node id="162">
  <data key="name">Joliat GR</data>
  <data key="label">Joliat GR, 2023, J CLIN MED, V12, P0, DOI 10.3390/jcm12010371</data>
  <data key="author">Joliat GR</data>
  <data key="year">2023</data>
  <data key="title">...</data>
  <data key="so">J CLIN MED</data>
  <data key="vol">12</data>
  <data key="page">0</data>
  <data key="ut"></data>
  <data key="freq">2</data>
</node>
<node id="163">
  <data key="name">Bachmann K</data>
  <data key="label">Bachmann K, 2014, J AM COLL SURGEONS, V219, P208, DOI 10.1016/j.jamcollsurg.2014.03.040</data>
  <data key="author">Bachmann K</data>
  <data key="year">2014</data>
  <data key="title">...</data>
  <data key="so">J AM COLL SURGEONS</data>
  <data key="vol">219</data>
  <data key="page">208</data>
  <data key="ut"></data>
  <data key="freq">1</data>
</node>
<node id="164">
  <data key="name">Ohwada S</data>
  <data key="label">Ohwada S, 1997, J AM COLL SURGEONS, V185, P190, DOI 10.1016/S1072-7515(97)00037-9</data>
  <data key="author">Ohwada S</data>
  <data key="year">1997</data>
  <data key="title">...</data>
  <data key="so">J AM COLL SURGEONS</data>
  <data key="vol">185</data>
  <data key="page">190</data>
  <data key="ut"></data>
  <data key="freq">2</data>
</node>
<node id="165">
  <data key="name">Allin Matthew</data>
  <data key="label">Allin Matthew, 2005, NEUROPSYCHIATR DIS TREAT, V1, P205</data>
  <data key="author">Allin Matthew</data>
  <data key="year">2005</data>
  <data key="title">...</data>
  <data key="so">NEUROPSYCHIATR DIS TREAT</data>
  <data key="vol">1</data>
  <data key="page">205</data>
  <data key="ut"></data>
  <data key="freq">1</data>
</node>
<node id="166">
  <data key="name">Barnes SA</data>
  <data key="label">Barnes SA, 1996, AM J SURG, V171, P131</data>
  <data key="author">Barnes SA</data>
  <data key="year">1996</data>
  <data key="title">...</data>
  <data key="so">AM J SURG</data>
  <data key="vol">171</data>
  <data key="page">131</data>
  <data key="ut"></data>
  <data key="freq">3</data>
</node>
<node id="167">
  <data key="name">Maslovara S</data>
  <data key="label">Maslovara S, 2022, PSYCHIAT DANUB, V34, P71, DOI 10.24869/psyd.2022.71</data>
  <data key="author">Maslovara S</data>
  <data key="year">2022</data>
  <data key="title">...</data>
  <data key="so">PSYCHIAT DANUB</data>
  <data key="vol">34</data>
  <data key="page">71</data>
  <data key="ut"></data>
  <data key="freq">3</data>
</node>
<node id="168">
  <data key="name">Ball CG</data>
  <data key="label">Ball CG, 2010, HPB, V12, P465, DOI 10.1111/j.1477-2574.2010.00209.x</data>
  <data key="author">Ball CG</data>
  <data key="year">2010</data>
  <data key="title">...</data>
  <data key="so">HPB</data>
  <data key="vol">12</data>
  <data key="page">465</data>
  <data key="ut"></data>
  <data key="freq">1</data>
</node>
<node id="169">
  <data key="name">Ballas CA</data>
  <data key="label">Ballas CA, 2003, CNS SPECTRUMS, V8, P20, DOI 10.1017/S1092852900008245</data>
  <data key="author">Ballas CA</data>
  <data key="year">2003</data>
  <data key="title">...</data>
  <data key="so">CNS SPECTRUMS</data>
  <data key="vol">8</data>
  <data key="page">20</data>
  <data key="ut"></data>
  <data key="freq">1</data>
</node>
<node id="170">
  <data key="name">Ahmad H</data>
  <data key="label">Ahmad H, 2015, J NEUROL SCI, V358, P428, DOI 10.1016/j.jns.2015.09.006</data>
  <data key="author">Ahmad H</data>
  <data key="year">2015</data>
  <data key="title">...</data>
  <data key="so">J NEUROL SCI</data>
  <data key="vol">358</data>
  <data key="page">428</data>
  <data key="ut"></data>
  <data key="freq">2</data>
</node>
<node id="171">
  <data key="name">MOREL P</data>
  <data key="label">MOREL P, 1990, WORLD J SURG, V14, P642, DOI 10.1007/BF01658814</data>
  <data key="author">MOREL P</data>
  <data key="year">1990</data>
  <data key="title">...</data>
  <data key="so">WORLD J SURG</data>
  <data key="vol">14</data>
  <data key="page">642</data>
  <data key="ut"></data>
  <data key="freq">1</data>
</node>
<node id="172">
  <data key="name">Cnyrim CD</data>
  <data key="label">Cnyrim CD, 2008, J NEUROL NEUROSUR PS, V79, P458, DOI 10.1136/jnnp.2007.123596</data>
  <data key="author">Cnyrim CD</data>
  <data key="year">2008</data>
  <data key="title">...</data>
  <data key="so">J NEUROL NEUROSUR PS</data>
  <data key="vol">79</data>
  <data key="page">458</data>
  <data key="ut"></data>
  <data key="freq">1</data>
</node>
<node id="173">
  <data key="name">Cunha AS</data>
  <data key="label">Cunha AS, 2008, ARCH SURG-CHICAGO, V143, P289, DOI 10.1001/archsurg.143.3.289</data>
  <data key="author">Cunha AS</data>
  <data key="year">2008</data>
  <data key="title">...</data>
  <data key="so">ARCH SURG-CHICAGO</data>
  <data key="vol">143</data>
  <data key="page">289</data>
  <data key="ut"></data>
  <data key="freq">1</data>
</node>
<node id="174">
  <data key="name">Adkin AL</data>
  <data key="label">Adkin AL, 2018, FRONT NEUROL, V9, P0, DOI 10.3389/fneur.2018.00789</data>
  <data key="author">Adkin AL</data>
  <data key="year">2018</data>
  <data key="title">...</data>
  <data key="so">FRONT NEUROL</data>
  <data key="vol">9</data>
  <data key="page">0</data>
  <data key="ut"></data>
  <data key="freq">1</data>
</node>
<node id="175">
  <data key="name">Bassi C</data>
  <data key="label">Bassi C, 2005, SURGERY, V138, P8, DOI 10.1016/j.surg.2005.05.001</data>
  <data key="author">Bassi C</data>
  <data key="year">2005</data>
  <data key="title">...</data>
  <data key="so">SURGERY</data>
  <data key="vol">138</data>
  <data key="page">8</data>
  <data key="ut"></data>
  <data key="freq">10</data>
</node>
<node id="176">
  <data key="name">Howard JM</data>
  <data key="label">Howard JM, 1997, J AM COLL SURGEONS, V184, P454</data>
  <data key="author">Howard JM</data>
  <data key="year">1997</data>
  <data key="title">...</data>
  <data key="so">J AM COLL SURGEONS</data>
  <data key="vol">184</data>
  <data key="page">454</data>
  <data key="ut"></data>
  <data key="freq">2</data>
</node>
<node id="177">
  <data key="name">Kosuge T</data>
  <data key="label">Kosuge T, 1999, HEPATO-GASTROENTEROL, V46, P2133</data>
  <data key="author">Kosuge T</data>
  <data key="year">1999</data>
  <data key="title">...</data>
  <data key="so">HEPATO-GASTROENTEROL</data>
  <data key="vol">46</data>
  <data key="page">2133</data>
  <data key="ut"></data>
  <data key="freq">1</data>
</node>
<node id="178">
  <data key="name">Sun XP</data>
  <data key="label">Sun XP, 2007, LANGMUIR, V23, P9147, DOI 10.1021/la701519x</data>
  <data key="author">Sun XP</data>
  <data key="year">2007</data>
  <data key="title">...</data>
  <data key="so">LANGMUIR</data>
  <data key="vol">23</data>
  <data key="page">9147</data>
  <data key="ut"></data>
  <data key="freq">3</data>
</node>
<node id="179">
  <data key="name">EAGGER S</data>
  <data key="label">EAGGER S, 1992, J NEUROL NEUROSUR PS, V55, P383, DOI 10.1136/jnnp.55.5.383</data>
  <data key="author">EAGGER S</data>
  <data key="year">1992</data>
  <data key="title">...</data>
  <data key="so">J NEUROL NEUROSUR PS</data>
  <data key="vol">55</data>
  <data key="page">383</data>
  <data key="ut"></data>
  <data key="freq">2</data>
</node>
<node id="180">
  <data key="name">Akizuki E</data>
  <data key="label">Akizuki E, 2008, J GASTROINTEST SURG, V12, P1185, DOI 10.1007/s11605-008-0513-z</data>
  <data key="author">Akizuki E</data>
  <data key="year">2008</data>
  <data key="title">...</data>
  <data key="so">J GASTROINTEST SURG</data>
  <data key="vol">12</data>
  <data key="page">1185</data>
  <data key="ut"></data>
  <data key="freq">6</data>
</node>
<node id="181">
  <data key="name">Berger AC</data>
  <data key="label">Berger AC, 2009, J AM COLL SURGEONS, V208, P738, DOI 10.1016/j.jamcollsurg.2008.12.031</data>
  <data key="author">Berger AC</data>
  <data key="year">2009</data>
  <data key="title">...</data>
  <data key="so">J AM COLL SURGEONS</data>
  <data key="vol">208</data>
  <data key="page">738</data>
  <data key="ut"></data>
  <data key="freq">1</data>
</node>
<node id="182">
  <data key="name">Yamaguchi K</data>
  <data key="label">Yamaguchi K, 2000, DIGEST DIS SCI, V45, P1084, DOI 10.1023/A:1005529430847</data>
  <data key="author">Yamaguchi K</data>
  <data key="year">2000</data>
  <data key="title">...</data>
  <data key="so">DIGEST DIS SCI</data>
  <data key="vol">45</data>
  <data key="page">1084</data>
  <data key="ut"></data>
  <data key="freq">2</data>
</node>
<node id="183">
  <data key="name">Dieterich M</data>
  <data key="label">Dieterich M, 1999, J NEUROL, V246, P883, DOI 10.1007/s004150050478</data>
  <data key="author">Dieterich M</data>
  <data key="year">1999</data>
  <data key="title">...</data>
  <data key="so">J NEUROL</data>
  <data key="vol">246</data>
  <data key="page">883</data>
  <data key="ut"></data>
  <data key="freq">1</data>
</node>
<node id="184">
  <data key="name">YEO CJ</data>
  <data key="label">YEO CJ, 1993, ANN SURG, V218, P229, DOI 10.1097/00000658-199309000-00002</data>
  <data key="author">YEO CJ</data>
  <data key="year">1993</data>
  <data key="title">...</data>
  <data key="so">ANN SURG</data>
  <data key="vol">218</data>
  <data key="page">229</data>
  <data key="ut"></data>
  <data key="freq">6</data>
</node>
<node id="185">
  <data key="name">Dieterich M</data>
  <data key="label">Dieterich M, 2016, HAND CLINIC, V139, P447, DOI 10.1016/B978-0-12-801772-2.00037-0</data>
  <data key="author">Dieterich M</data>
  <data key="year">2016</data>
  <data key="title">...</data>
  <data key="so">HAND CLINIC</data>
  <data key="vol">139</data>
  <data key="page">447</data>
  <data key="ut"></data>
  <data key="freq">12</data>
</node>
<node id="186">
  <data key="name">Acevesl B</data>
  <data key="label">Acevesl B, 2020, IMPLEMENT SCI, V15, P0</data>
  <data key="author">Acevesl B</data>
  <data key="year">2020</data>
  <data key="title">...</data>
  <data key="so">IMPLEMENT SCI</data>
  <data key="vol">15</data>
  <data key="page">0</data>
  <data key="ut"></data>
  <data key="freq">1</data>
</node>
<node id="187">
  <data key="name">Sestrem RH</data>
  <data key="label">Sestrem RH, 2009, POLYMER, V50, P6043, DOI 10.1016/j.polymer.2009.10.028</data>
  <data key="author">Sestrem RH</data>
  <data key="year">2009</data>
  <data key="title">...</data>
  <data key="so">POLYMER</data>
  <data key="vol">50</data>
  <data key="page">6043</data>
  <data key="ut"></data>
  <data key="freq">2</data>
</node>
<node id="188">
  <data key="name">ALLEVI L</data>
  <data key="label">ALLEVI L, 1997, EUROPEAN NEUROPSYCHO, V7, P0</data>
  <data key="author">ALLEVI L</data>
  <data key="year">1997</data>
  <data key="title">...</data>
  <data key="so">EUROPEAN NEUROPSYCHO</data>
  <data key="vol">7</data>
  <data key="page">0</data>
  <data key="ut"></data>
  <data key="freq">1</data>
</node>
<node id="189">
  <data key="name">Angulo G</data>
  <data key="label">Angulo G, 2008, J PHOTOCH PHOTOBIO A, V199, P204, DOI 10.1016/j.jphotochem.2008.05.017</data>
  <data key="author">Angulo G</data>
  <data key="year">2008</data>
  <data key="title">...</data>
  <data key="so">J PHOTOCH PHOTOBIO A</data>
  <data key="vol">199</data>
  <data key="page">204</data>
  <data key="ut"></data>
  <data key="freq">1</data>
</node>
<node id="190">
  <data key="name">Breinbauer HA</data>
  <data key="label">Breinbauer HA, 2024, BRAIN SCI, V14, P0, DOI 10.3390/brainsci14010016</data>
  <data key="author">Breinbauer HA</data>
  <data key="year">2024</data>
  <data key="title">...</data>
  <data key="so">BRAIN SCI</data>
  <data key="vol">14</data>
  <data key="page">0</data>
  <data key="ut"></data>
  <data key="freq">4</data>
</node>
<node id="191">
  <data key="name">Staab JP</data>
  <data key="label">Staab JP, 2000, OTOLARYNG CLIN N AM, V33, P617, DOI 10.1016/S0030-6665(05)70230-9</data>
  <data key="author">Staab JP</data>
  <data key="year">2000</data>
  <data key="title">...</data>
  <data key="so">OTOLARYNG CLIN N AM</data>
  <data key="vol">33</data>
  <data key="page">617</data>
  <data key="ut"></data>
  <data key="freq">2</data>
</node>
<node id="192">
  <data key="name">Blanc T</data>
  <data key="label">Blanc T, 2007, AM J SURG, V194, P3, DOI 10.1016/j.amjsurg.2006.08.088</data>
  <data key="author">Blanc T</data>
  <data key="year">2007</data>
  <data key="title">...</data>
  <data key="so">AM J SURG</data>
  <data key="vol">194</data>
  <data key="page">3</data>
  <data key="ut"></data>
  <data key="freq">1</data>
</node>
<node id="193">
  <data key="name">Akamatsu N</data>
  <data key="label">Akamatsu N, 2011, WORLD J CLIN ONCOL, V2, P94, DOI 10.5306/wjco.v2.i2.94</data>
  <data key="author">Akamatsu N</data>
  <data key="year">2011</data>
  <data key="title">...</data>
  <data key="so">WORLD J CLIN ONCOL</data>
  <data key="vol">2</data>
  <data key="page">94</data>
  <data key="ut"></data>
  <data key="freq">1</data>
</node>
<node id="194">
  <data key="name">Ohtsuka T</data>
  <data key="label">Ohtsuka T, 2003, HEPATO-GASTROENTEROL, V50, P846</data>
  <data key="author">Ohtsuka T</data>
  <data key="year">2003</data>
  <data key="title">...</data>
  <data key="so">HEPATO-GASTROENTEROL</data>
  <data key="vol">50</data>
  <data key="page">846</data>
  <data key="ut"></data>
  <data key="freq">4</data>
</node>
<node id="195">
  <data key="name">BEERS B</data>
  <data key="label">BEERS B, 1992, ARCH DERMATOL, V128, P236, DOI 10.1001/archderm.128.2.236</data>
  <data key="author">BEERS B</data>
  <data key="year">1992</data>
  <data key="title">...</data>
  <data key="so">ARCH DERMATOL</data>
  <data key="vol">128</data>
  <data key="page">236</data>
  <data key="ut"></data>
  <data key="freq">1</data>
</node>
<node id="196">
  <data key="name">Belokon Y</data>
  <data key="label">Belokon Y, 1997, TETRAHEDRON-ASYMMETR, V8, P3245, DOI 10.1016/S0957-4166(97)00406-0</data>
  <data key="author">Belokon Y</data>
  <data key="year">1997</data>
  <data key="title">...</data>
  <data key="so">TETRAHEDRON-ASYMMETR</data>
  <data key="vol">8</data>
  <data key="page">3245</data>
  <data key="ut"></data>
  <data key="freq">1</data>
</node>
<node id="197">
  <data key="name">Kim HA</data>
  <data key="label">Kim HA, 2019, J VESTIBUL RES-EQUIL, V29, P45, DOI 10.3233/VES-190655</data>
  <data key="author">Kim HA</data>
  <data key="year">2019</data>
  <data key="title">...</data>
  <data key="so">J VESTIBUL RES-EQUIL</data>
  <data key="vol">29</data>
  <data key="page">45</data>
  <data key="ut"></data>
  <data key="freq">6</data>
</node>
<node id="198">
  <data key="name">OREOPOULOS DG</data>
  <data key="label">OREOPOULOS DG, 1986, PERITON DIALYSIS B, V6, P2</data>
  <data key="author">OREOPOULOS DG</data>
  <data key="year">1986</data>
  <data key="title">...</data>
  <data key="so">PERITON DIALYSIS B</data>
  <data key="vol">6</data>
  <data key="page">2</data>
  <data key="ut"></data>
  <data key="freq">1</data>
</node>
<node id="199">
  <data key="name">Yeo CJ</data>
  <data key="label">Yeo CJ, 1998, ANN SURG, V227, P821, DOI 10.1097/00000658-199806000-00005</data>
  <data key="author">Yeo CJ</data>
  <data key="year">1998</data>
  <data key="title">...</data>
  <data key="so">ANN SURG</data>
  <data key="vol">227</data>
  <data key="page">821</data>
  <data key="ut"></data>
  <data key="freq">2</data>
</node>
<node id="200">
  <data key="name">Muncie HL</data>
  <data key="label">Muncie HL, 2017, AM FAM PHYSICIAN, V95, P154</data>
  <data key="author">Muncie HL</data>
  <data key="year">2017</data>
  <data key="title">...</data>
  <data key="so">AM FAM PHYSICIAN</data>
  <data key="vol">95</data>
  <data key="page">154</data>
  <data key="ut"></data>
  <data key="freq">3</data>
</node>
<node id="201">
  <data key="name">Lindeström LM</data>
  <data key="label">Lindeström LM, 2002, AUTON NEUROSCI-BASIC, V97, P73, DOI 10.1016/S1566-0702(02)00056-5</data>
  <data key="author">Lindeström LM</data>
  <data key="year">2002</data>
  <data key="title">...</data>
  <data key="so">AUTON NEUROSCI-BASIC</data>
  <data key="vol">97</data>
  <data key="page">73</data>
  <data key="ut"></data>
  <data key="freq">2</data>
</node>
<node id="202">
  <data key="name">Bahra M</data>
  <data key="label">Bahra M, 2008, J HEPATO-BILIARY-PAN, V15, P501, DOI 10.1007/s00534-007-1308-4</data>
  <data key="author">Bahra M</data>
  <data key="year">2008</data>
  <data key="title">...</data>
  <data key="so">J HEPATO-BILIARY-PAN</data>
  <data key="vol">15</data>
  <data key="page">501</data>
  <data key="ut"></data>
  <data key="freq">1</data>
</node>
<node id="203">
  <data key="name">Alt JA</data>
  <data key="label">Alt JA, 2016, INT FORUM ALLERGY RH, V6, P1264, DOI 10.1002/alr.21820</data>
  <data key="author">Alt JA</data>
  <data key="year">2016</data>
  <data key="title">...</data>
  <data key="so">INT FORUM ALLERGY RH</data>
  <data key="vol">6</data>
  <data key="page">1264</data>
  <data key="ut"></data>
  <data key="freq">1</data>
</node>
<node id="204">
  <data key="name">Buchler M W</data>
  <data key="label">Buchler M W, 1997, LANGENBECKS ARCH CHIR SUPPL KONGRESSBD, V114, P1081</data>
  <data key="author">Buchler M W</data>
  <data key="year">1997</data>
  <data key="title">...</data>
  <data key="so">LANGENBECKS ARCH CHIR SUPPL KONGRESSBD</data>
  <data key="vol">114</data>
  <data key="page">1081</data>
  <data key="ut"></data>
  <data key="freq">1</data>
</node>
<node id="205">
  <data key="name">Pavlou M</data>
  <data key="label">Pavlou M, 2004, J NEUROL, V251, P983, DOI 10.1007/s00415-004-0476-2</data>
  <data key="author">Pavlou M</data>
  <data key="year">2004</data>
  <data key="title">...</data>
  <data key="so">J NEUROL</data>
  <data key="vol">251</data>
  <data key="page">983</data>
  <data key="ut"></data>
  <data key="freq">2</data>
</node>
<node id="206">
  <data key="name">LILIENFELD SO</data>
  <data key="label">LILIENFELD SO, 1989, J NERV MENT DIS, V177, P700, DOI 10.1097/00005053-198911000-00009</data>
  <data key="author">LILIENFELD SO</data>
  <data key="year">1989</data>
  <data key="title">...</data>
  <data key="so">J NERV MENT DIS</data>
  <data key="vol">177</data>
  <data key="page">700</data>
  <data key="ut"></data>
  <data key="freq">1</data>
</node>
<node id="207">
  <data key="name">Aravinda LS</data>
  <data key="label">Aravinda LS, 2013, ELECTROCHIM ACTA, V95, P119, DOI 10.1016/j.electacta.2013.02.027</data>
  <data key="author">Aravinda LS</data>
  <data key="year">2013</data>
  <data key="title">...</data>
  <data key="so">ELECTROCHIM ACTA</data>
  <data key="vol">95</data>
  <data key="page">119</data>
  <data key="ut"></data>
  <data key="freq">1</data>
</node>
<node id="208">
  <data key="name">Bronstein AM</data>
  <data key="label">Bronstein AM, 1997, NEUROLOGY, V49, P1480, DOI 10.1212/WNL.49.5.1480</data>
  <data key="author">Bronstein AM</data>
  <data key="year">1997</data>
  <data key="title">...</data>
  <data key="so">NEUROLOGY</data>
  <data key="vol">49</data>
  <data key="page">1480</data>
  <data key="ut"></data>
  <data key="freq">1</data>
</node>
<node id="209">
  <data key="name">Suica Z</data>
  <data key="label">Suica Z, 2024, FRONT NEUROL, V15, P0, DOI 10.3389/fneur.2024.1426566</data>
  <data key="author">Suica Z</data>
  <data key="year">2024</data>
  <data key="title">...</data>
  <data key="so">FRONT NEUROL</data>
  <data key="vol">15</data>
  <data key="page">0</data>
  <data key="ut"></data>
  <data key="freq">5</data>
</node>
<node id="210">
  <data key="name">Ducroizet A</data>
  <data key="label">Ducroizet A, 2023, J CLIN NEUROSCI, V110, P116, DOI 10.1016/j.jocn.2023.02.014</data>
  <data key="author">Ducroizet A</data>
  <data key="year">2023</data>
  <data key="title">...</data>
  <data key="so">J CLIN NEUROSCI</data>
  <data key="vol">110</data>
  <data key="page">116</data>
  <data key="ut"></data>
  <data key="freq">2</data>
</node>
<node id="211">
  <data key="name">Seemungal Barry M</data>
  <data key="label">Seemungal Barry M, 2018, PRACT NEUROL, V18, P3, DOI 10.1136/practneurol-2017-001817</data>
  <data key="author">Seemungal Barry M</data>
  <data key="year">2018</data>
  <data key="title">...</data>
  <data key="so">PRACT NEUROL</data>
  <data key="vol">18</data>
  <data key="page">3</data>
  <data key="ut"></data>
  <data key="freq">14</data>
</node>
<node id="212">
  <data key="name">Malgras B</data>
  <data key="label">Malgras B, 2016, HPB, V18, P367, DOI 10.1016/j.hpb.2015.10.012</data>
  <data key="author">Malgras B</data>
  <data key="year">2016</data>
  <data key="title">...</data>
  <data key="so">HPB</data>
  <data key="vol">18</data>
  <data key="page">367</data>
  <data key="ut"></data>
  <data key="freq">2</data>
</node>
<node id="213">
  <data key="name">Holmberg JM</data>
  <data key="label">Holmberg JM, 2020, PERSPECTIVES OF THE ASHA SPECIAL INTEREST GROUPS, V5, P181, DOI 10.1044/2019_persp-19-00105</data>
  <data key="author">Holmberg JM</data>
  <data key="year">2020</data>
  <data key="title">...</data>
  <data key="so">PERSPECTIVES OF THE ASHA SPECIAL INTEREST GROUPS</data>
  <data key="vol">5</data>
  <data key="page">181</data>
  <data key="ut"></data>
  <data key="freq">2</data>
</node>
<node id="214">
  <data key="name">Hong SK</data>
  <data key="label">Hong SK, 2014, RESTOR NEUROL NEUROS, V32, P663, DOI 10.3233/RNN-140405</data>
  <data key="author">Hong SK</data>
  <data key="year">2014</data>
  <data key="title">...</data>
  <data key="so">RESTOR NEUROL NEUROS</data>
  <data key="vol">32</data>
  <data key="page">663</data>
  <data key="ut"></data>
  <data key="freq">2</data>
</node>
<node id="215">
  <data key="name">Guerraz M</data>
  <data key="label">Guerraz M, 2001, BRAIN, V124, P1646, DOI 10.1093/brain/124.8.1646</data>
  <data key="author">Guerraz M</data>
  <data key="year">2001</data>
  <data key="title">...</data>
  <data key="so">BRAIN</data>
  <data key="vol">124</data>
  <data key="page">1646</data>
  <data key="ut"></data>
  <data key="freq">3</data>
</node>
<node id="216">
  <data key="name">Jang JY</data>
  <data key="label">Jang JY, 2002, WORLD J SURG, V26, P366, DOI 10.1007/s00268-001-0234-x</data>
  <data key="author">Jang JY</data>
  <data key="year">2002</data>
  <data key="title">...</data>
  <data key="so">WORLD J SURG</data>
  <data key="vol">26</data>
  <data key="page">366</data>
  <data key="ut"></data>
  <data key="freq">2</data>
</node>
<node id="217">
  <data key="name">Patel M</data>
  <data key="label">Patel M, 2016, OTOL NEUROTOL, V37, P179, DOI 10.1097/MAO.0000000000000949</data>
  <data key="author">Patel M</data>
  <data key="year">2016</data>
  <data key="title">...</data>
  <data key="so">OTOL NEUROTOL</data>
  <data key="vol">37</data>
  <data key="page">179</data>
  <data key="ut"></data>
  <data key="freq">2</data>
</node>
<node id="218">
  <data key="name">Alles MJRC</data>
  <data key="label">Alles MJRC, 2006, EUR ARCH OTO-RHINO-L, V263, P791, DOI 10.1007/s00405-006-0065-3</data>
  <data key="author">Alles MJRC</data>
  <data key="year">2006</data>
  <data key="title">...</data>
  <data key="so">EUR ARCH OTO-RHINO-L</data>
  <data key="vol">263</data>
  <data key="page">791</data>
  <data key="ut"></data>
  <data key="freq">1</data>
</node>
<node id="219">
  <data key="name">Trinidade A</data>
  <data key="label">Trinidade A, 2023, J NEUROL NEUROSUR PS, V94, P904, DOI 10.1136/jnnp-2022-330196</data>
  <data key="author">Trinidade A</data>
  <data key="year">2023</data>
  <data key="title">...</data>
  <data key="so">J NEUROL NEUROSUR PS</data>
  <data key="vol">94</data>
  <data key="page">904</data>
  <data key="ut"></data>
  <data key="freq">20</data>
</node>
<node id="220">
  <data key="name">Brandt T</data>
  <data key="label">Brandt T, 2012, J NEUROL, V259, P182, DOI 10.1007/s00415-011-6124-8</data>
  <data key="author">Brandt T</data>
  <data key="year">2012</data>
  <data key="title">...</data>
  <data key="so">J NEUROL</data>
  <data key="vol">259</data>
  <data key="page">182</data>
  <data key="ut"></data>
  <data key="freq">3</data>
</node>
<node id="221">
  <data key="name">Bai ZM</data>
  <data key="label">Bai ZM, 2017, J MATER SCI, V52, P10497, DOI 10.1007/s10853-017-1235-y</data>
  <data key="author">Bai ZM</data>
  <data key="year">2017</data>
  <data key="title">...</data>
  <data key="so">J MATER SCI</data>
  <data key="vol">52</data>
  <data key="page">10497</data>
  <data key="ut"></data>
  <data key="freq">1</data>
</node>
<node id="222">
  <data key="name">Alvarez-Vargas D</data>
  <data key="label">Alvarez-Vargas D, 2020, COGN RES, V5, P0, DOI 10.1186/s41235-020-00231-8</data>
  <data key="author">Alvarez-Vargas D</data>
  <data key="year">2020</data>
  <data key="title">...</data>
  <data key="so">COGN RES</data>
  <data key="vol">5</data>
  <data key="page">0</data>
  <data key="ut"></data>
  <data key="freq">2</data>
</node>
<node id="223">
  <data key="name">Miwa T</data>
  <data key="label">Miwa T, 2020, EQUILIBRIUM RESEARCH, V79, P80, DOI 10.3757/jser.79.80</data>
  <data key="author">Miwa T</data>
  <data key="year">2020</data>
  <data key="title">...</data>
  <data key="so">EQUILIBRIUM RESEARCH</data>
  <data key="vol">79</data>
  <data key="page">80</data>
  <data key="ut"></data>
  <data key="freq">2</data>
</node>
<node id="224">
  <data key="name">SATO T</data>
  <data key="label">SATO T, 1986, SURGERY, V99, P728</data>
  <data key="author">SATO T</data>
  <data key="year">1986</data>
  <data key="title">...</data>
  <data key="so">SURGERY</data>
  <data key="vol">99</data>
  <data key="page">728</data>
  <data key="ut"></data>
  <data key="freq">1</data>
</node>
<node id="225">
  <data key="name">Staibano P</data>
  <data key="label">Staibano P, 2019, J OTOLARYNGOL-HEAD N, V48, P0, DOI 10.1186/s40463-019-0336-9</data>
  <data key="author">Staibano P</data>
  <data key="year">2019</data>
  <data key="title">...</data>
  <data key="so">J OTOLARYNGOL-HEAD N</data>
  <data key="vol">48</data>
  <data key="page">0</data>
  <data key="ut"></data>
  <data key="freq">21</data>
</node>
<node id="226">
  <data key="name">Adam U</data>
  <data key="label">Adam U, 2004, AM J SURG, V187, P201, DOI 10.1016/j.amjsurg.2003.11.004</data>
  <data key="author">Adam U</data>
  <data key="year">2004</data>
  <data key="title">...</data>
  <data key="so">AM J SURG</data>
  <data key="vol">187</data>
  <data key="page">201</data>
  <data key="ut"></data>
  <data key="freq">2</data>
</node>
<node id="227">
  <data key="name">Yang SW</data>
  <data key="label">Yang SW, 2012, SYNTHETIC MET, V162, P2329, DOI 10.1016/j.synthmet.2012.11.011</data>
  <data key="author">Yang SW</data>
  <data key="year">2012</data>
  <data key="title">...</data>
  <data key="so">SYNTHETIC MET</data>
  <data key="vol">162</data>
  <data key="page">2329</data>
  <data key="ut"></data>
  <data key="freq">2</data>
</node>
<node id="228">
  <data key="name">Eggers Scott D Z</data>
  <data key="label">Eggers Scott D Z, 2024, HANDB CLIN NEUROL, V199, P389, DOI 10.1016/B978-0-12-823357-3.00028-8</data>
  <data key="author">Eggers Scott D Z</data>
  <data key="year">2024</data>
  <data key="title">...</data>
  <data key="so">HANDB CLIN NEUROL</data>
  <data key="vol">199</data>
  <data key="page">389</data>
  <data key="ut"></data>
  <data key="freq">7</data>
</node>
<node id="229">
  <data key="name">Belli L</data>
  <data key="label">Belli L, 1989, HPB SURG, V1, P195, DOI 10.1155/1989/94691</data>
  <data key="author">Belli L</data>
  <data key="year">1989</data>
  <data key="title">...</data>
  <data key="so">HPB SURG</data>
  <data key="vol">1</data>
  <data key="page">195</data>
  <data key="ut"></data>
  <data key="freq">1</data>
</node>
<node id="230">
  <data key="name">Banerjee S</data>
  <data key="label">Banerjee S, 1997, ICC97: 1997 IEEE INTERNATIONAL CONFERENCE ON COMMUNICATIONS - TOWARDS THE KNOWLEDGE MILLENNIUM, V0, P443, DOI 10.1109/ICC.1997.605334</data>
  <data key="author">Banerjee S</data>
  <data key="year">1997</data>
  <data key="title">...</data>
  <data key="so">ICC97: 1997 IEEE INTERNATIONAL CONFERENCE ON COMMUNICATIONS - TOWARDS THE KNOWLEDGE MILLENNIUM</data>
  <data key="vol">0</data>
  <data key="page">443</data>
  <data key="ut"></data>
  <data key="freq">1</data>
</node>
<node id="231">
  <data key="name">Sato N</data>
  <data key="label">Sato N, 1998, DIGEST DIS SCI, V43, P2616, DOI 10.1023/A:1026686824173</data>
  <data key="author">Sato N</data>
  <data key="year">1998</data>
  <data key="title">...</data>
  <data key="so">DIGEST DIS SCI</data>
  <data key="vol">43</data>
  <data key="page">2616</data>
  <data key="ut"></data>
  <data key="freq">3</data>
</node>
<node id="232">
  <data key="name">Wiltink J</data>
  <data key="label">Wiltink J, 2009, J PSYCHOSOM RES, V66, P417, DOI 10.1016/j.jpsychores.2008.09.012</data>
  <data key="author">Wiltink J</data>
  <data key="year">2009</data>
  <data key="title">...</data>
  <data key="so">J PSYCHOSOM RES</data>
  <data key="vol">66</data>
  <data key="page">417</data>
  <data key="ut"></data>
  <data key="freq">2</data>
</node>
<node id="233">
  <data key="name">Bassi C</data>
  <data key="label">Bassi C, 2001, DIGEST SURG, V18, P453, DOI 10.1159/000050193</data>
  <data key="author">Bassi C</data>
  <data key="year">2001</data>
  <data key="title">...</data>
  <data key="so">DIGEST SURG</data>
  <data key="vol">18</data>
  <data key="page">453</data>
  <data key="ut"></data>
  <data key="freq">1</data>
</node>
<node id="234">
  <data key="name">Huguier M</data>
  <data key="label">Huguier M, 1999, AM J SURG, V177, P257, DOI 10.1016/S0002-9610(99)00003-3</data>
  <data key="author">Huguier M</data>
  <data key="year">1999</data>
  <data key="title">...</data>
  <data key="so">AM J SURG</data>
  <data key="vol">177</data>
  <data key="page">257</data>
  <data key="ut"></data>
  <data key="freq">2</data>
</node>
<node id="235">
  <data key="name">Staab JP</data>
  <data key="label">Staab JP, 2014, CURR OPIN NEUROL, V27, P118, DOI 10.1097/WCO.0000000000000055</data>
  <data key="author">Staab JP</data>
  <data key="year">2014</data>
  <data key="title">...</data>
  <data key="so">CURR OPIN NEUROL</data>
  <data key="vol">27</data>
  <data key="page">118</data>
  <data key="ut"></data>
  <data key="freq">4</data>
</node>
<node id="236">
  <data key="name">Bisdorff AR</data>
  <data key="label">Bisdorff AR, 2015, NEUROL CLIN, V33, P541, DOI 10.1016/j.ncl.2015.04.010</data>
  <data key="author">Bisdorff AR</data>
  <data key="year">2015</data>
  <data key="title">...</data>
  <data key="so">NEUROL CLIN</data>
  <data key="vol">33</data>
  <data key="page">541</data>
  <data key="ut"></data>
  <data key="freq">8</data>
</node>
<node id="237">
  <data key="name">Hallett M</data>
  <data key="label">Hallett M, 2022, LANCET NEUROL, V21, P537, DOI 10.1016/S1474-4422(21)00422-1</data>
  <data key="author">Hallett M</data>
  <data key="year">2022</data>
  <data key="title">...</data>
  <data key="so">LANCET NEUROL</data>
  <data key="vol">21</data>
  <data key="page">537</data>
  <data key="ut"></data>
  <data key="freq">5</data>
</node>
<node id="238">
  <data key="name">Diel RJ</data>
  <data key="label">Diel RJ, 2021, BRIT J OPHTHALMOL, V105, P751, DOI 10.1136/bjophthalmol-2020-316417</data>
  <data key="author">Diel RJ</data>
  <data key="year">2021</data>
  <data key="title">...</data>
  <data key="so">BRIT J OPHTHALMOL</data>
  <data key="vol">105</data>
  <data key="page">751</data>
  <data key="ut"></data>
  <data key="freq">2</data>
</node>
<node id="239">
  <data key="name">Lopez-Escamez JA</data>
  <data key="label">Lopez-Escamez JA, 2015, J VESTIBUL RES-EQUIL, V25, P1, DOI 10.3233/VES-150549</data>
  <data key="author">Lopez-Escamez JA</data>
  <data key="year">2015</data>
  <data key="title">...</data>
  <data key="so">J VESTIBUL RES-EQUIL</data>
  <data key="vol">25</data>
  <data key="page">1</data>
  <data key="ut"></data>
  <data key="freq">8</data>
</node>
<node id="240">
  <data key="name">Atkins D</data>
  <data key="label">Atkins D, 2004, BMJ-BRIT MED J, V328, P1490</data>
  <data key="author">Atkins D</data>
  <data key="year">2004</data>
  <data key="title">...</data>
  <data key="so">BMJ-BRIT MED J</data>
  <data key="vol">328</data>
  <data key="page">1490</data>
  <data key="ut"></data>
  <data key="freq">1</data>
</node>
<node id="241">
  <data key="name">Bassi C</data>
  <data key="label">Bassi C, 2003, SURGERY, V134, P766, DOI 10.1016/S0039-6060(03)00345-3</data>
  <data key="author">Bassi C</data>
  <data key="year">2003</data>
  <data key="title">...</data>
  <data key="so">SURGERY</data>
  <data key="vol">134</data>
  <data key="page">766</data>
  <data key="ut"></data>
  <data key="freq">3</data>
</node>
<node id="242">
  <data key="name">Carle-Toulemonde G</data>
  <data key="label">Carle-Toulemonde G, 2023, ENCEPHALE, V49, PS24, DOI 10.1016/j.encep.2023.06.004</data>
  <data key="author">Carle-Toulemonde G</data>
  <data key="year">2023</data>
  <data key="title">...</data>
  <data key="so">ENCEPHALE</data>
  <data key="vol">49</data>
  <data key="page">S24</data>
  <data key="ut"></data>
  <data key="freq">2</data>
</node>
<node id="243">
  <data key="name">Ödman M</data>
  <data key="label">Ödman M, 2008, ACTA OTO-LARYNGOL, V128, P1085, DOI 10.1080/00016480701805455</data>
  <data key="author">Ödman M</data>
  <data key="year">2008</data>
  <data key="title">...</data>
  <data key="so">ACTA OTO-LARYNGOL</data>
  <data key="vol">128</data>
  <data key="page">1085</data>
  <data key="ut"></data>
  <data key="freq">2</data>
</node>
<node id="244">
  <data key="name">Whitney SL</data>
  <data key="label">Whitney SL, 2020, SEMIN NEUROL, V40, P165, DOI 10.1055/s-0039-3402062</data>
  <data key="author">Whitney SL</data>
  <data key="year">2020</data>
  <data key="title">...</data>
  <data key="so">SEMIN NEUROL</data>
  <data key="vol">40</data>
  <data key="page">165</data>
  <data key="ut"></data>
  <data key="freq">4</data>
</node>
<node id="245">
  <data key="name">Ghavami Y</data>
  <data key="label">Ghavami Y, 2018, ANN OTO RHINOL LARYN, V127, P877, DOI 10.1177/0003489418799107</data>
  <data key="author">Ghavami Y</data>
  <data key="year">2018</data>
  <data key="title">...</data>
  <data key="so">ANN OTO RHINOL LARYN</data>
  <data key="vol">127</data>
  <data key="page">877</data>
  <data key="ut"></data>
  <data key="freq">2</data>
</node>
<node id="246">
  <data key="name">Zaidi SFM</data>
  <data key="label">Zaidi SFM, 2022, ELECTRONICS-SWITZ, V11, P0, DOI 10.3390/electronics11010142</data>
  <data key="author">Zaidi SFM</data>
  <data key="year">2022</data>
  <data key="title">...</data>
  <data key="so">ELECTRONICS-SWITZ</data>
  <data key="vol">11</data>
  <data key="page">0</data>
  <data key="ut"></data>
  <data key="freq">3</data>
</node>
<node id="247">
  <data key="name">BRAASCH JW</data>
  <data key="label">BRAASCH JW, 1991, LANGENBECK ARCH CHIR, V376, P50</data>
  <data key="author">BRAASCH JW</data>
  <data key="year">1991</data>
  <data key="title">...</data>
  <data key="so">LANGENBECK ARCH CHIR</data>
  <data key="vol">376</data>
  <data key="page">50</data>
  <data key="ut"></data>
  <data key="freq">3</data>
</node>
<node id="248">
  <data key="name">Ai YH</data>
  <data key="label">Ai YH, 2015, ANAL CHIM ACTA, V880, P60, DOI 10.1016/j.aca.2015.04.028</data>
  <data key="author">Ai YH</data>
  <data key="year">2015</data>
  <data key="title">...</data>
  <data key="so">ANAL CHIM ACTA</data>
  <data key="vol">880</data>
  <data key="page">60</data>
  <data key="ut"></data>
  <data key="freq">1</data>
</node>
<node id="249">
  <data key="name">Schlick C</data>
  <data key="label">Schlick C, 2015, J VESTIBUL RES-EQUIL, V25, P241, DOI 10.3233/VES-150564</data>
  <data key="author">Schlick C</data>
  <data key="year">2015</data>
  <data key="title">...</data>
  <data key="so">J VESTIBUL RES-EQUIL</data>
  <data key="vol">25</data>
  <data key="page">241</data>
  <data key="ut"></data>
  <data key="freq">6</data>
</node>
<node id="250">
  <data key="name">UENO T</data>
  <data key="label">UENO T, 1995, HEPATO-GASTROENTEROL, V42, P269</data>
  <data key="author">UENO T</data>
  <data key="year">1995</data>
  <data key="title">...</data>
  <data key="so">HEPATO-GASTROENTEROL</data>
  <data key="vol">42</data>
  <data key="page">269</data>
  <data key="ut"></data>
  <data key="freq">3</data>
</node>
<node id="251">
  <data key="name">Cullen KE</data>
  <data key="label">Cullen KE, 2019, NAT REV NEUROSCI, V20, P346, DOI 10.1038/s41583-019-0153-1</data>
  <data key="author">Cullen KE</data>
  <data key="year">2019</data>
  <data key="title">...</data>
  <data key="so">NAT REV NEUROSCI</data>
  <data key="vol">20</data>
  <data key="page">346</data>
  <data key="ut"></data>
  <data key="freq">3</data>
</node>
<node id="252">
  <data key="name">Brown YY</data>
  <data key="label">Brown YY, 1998, BRIT LIBR J, V24, P1</data>
  <data key="author">Brown YY</data>
  <data key="year">1998</data>
  <data key="title">...</data>
  <data key="so">BRIT LIBR J</data>
  <data key="vol">24</data>
  <data key="page">1</data>
  <data key="ut"></data>
  <data key="freq">1</data>
</node>
<node id="253">
  <data key="name">Adamec I</data>
  <data key="label">Adamec I, 2020, J CLIN NEUROSCI, V72, P26, DOI 10.1016/j.jocn.2020.01.043</data>
  <data key="author">Adamec I</data>
  <data key="year">2020</data>
  <data key="title">...</data>
  <data key="so">J CLIN NEUROSCI</data>
  <data key="vol">72</data>
  <data key="page">26</data>
  <data key="ut"></data>
  <data key="freq">27</data>
</node>
<node id="254">
  <data key="name">Wuehr M</data>
  <data key="label">Wuehr M, 2014, PHYSIOL REP, V2, P0, DOI 10.1002/phy2.232</data>
  <data key="author">Wuehr M</data>
  <data key="year">2014</data>
  <data key="title">...</data>
  <data key="so">PHYSIOL REP</data>
  <data key="vol">2</data>
  <data key="page">0</data>
  <data key="ut"></data>
  <data key="freq">2</data>
</node>
<node id="255">
  <data key="name">Izbicki JR</data>
  <data key="label">Izbicki JR, 1998, ANN SURG, V228, P771, DOI 10.1097/00000658-199812000-00008</data>
  <data key="author">Izbicki JR</data>
  <data key="year">1998</data>
  <data key="title">...</data>
  <data key="so">ANN SURG</data>
  <data key="vol">228</data>
  <data key="page">771</data>
  <data key="ut"></data>
  <data key="freq">1</data>
</node>
<node id="256">
  <data key="name">Bhidayasiri R</data>
  <data key="label">Bhidayasiri R, 2001, NEUROLOGY, V57, P2070, DOI 10.1212/WNL.57.11.2070</data>
  <data key="author">Bhidayasiri R</data>
  <data key="year">2001</data>
  <data key="title">...</data>
  <data key="so">NEUROLOGY</data>
  <data key="vol">57</data>
  <data key="page">2070</data>
  <data key="ut"></data>
  <data key="freq">1</data>
</node>
<node id="257">
  <data key="name">Brandt T</data>
  <data key="label">Brandt T, 2015, ANN NY ACAD SCI, V1343, P37, DOI 10.1111/nyas.12692</data>
  <data key="author">Brandt T</data>
  <data key="year">2015</data>
  <data key="title">...</data>
  <data key="so">ANN NY ACAD SCI</data>
  <data key="vol">1343</data>
  <data key="page">37</data>
  <data key="ut"></data>
  <data key="freq">1</data>
</node>
<node id="258">
  <data key="name">Alviña K</data>
  <data key="label">Alviña K, 2010, J NEUROSCI, V30, P7258, DOI 10.1523/JNEUROSCI.3582-09.2010</data>
  <data key="author">Alviña K</data>
  <data key="year">2010</data>
  <data key="title">...</data>
  <data key="so">J NEUROSCI</data>
  <data key="vol">30</data>
  <data key="page">7258</data>
  <data key="ut"></data>
  <data key="freq">1</data>
</node>
<node id="259">
  <data key="name">Adams WJ</data>
  <data key="label">Adams WJ, 2016, PLOS COMPUT BIOL, V12, P0, DOI 10.1371/journal.pcbi.1004865</data>
  <data key="author">Adams WJ</data>
  <data key="year">2016</data>
  <data key="title">...</data>
  <data key="so">PLOS COMPUT BIOL</data>
  <data key="vol">12</data>
  <data key="page">0</data>
  <data key="ut"></data>
  <data key="freq">1</data>
</node>
<node id="260">
  <data key="name">Rosengren SM</data>
  <data key="label">Rosengren SM, 2019, CLIN NEUROPHYS PRACT, V4, P47, DOI 10.1016/j.cnp.2019.01.005</data>
  <data key="author">Rosengren SM</data>
  <data key="year">2019</data>
  <data key="title">...</data>
  <data key="so">CLIN NEUROPHYS PRACT</data>
  <data key="vol">4</data>
  <data key="page">47</data>
  <data key="ut"></data>
  <data key="freq">4</data>
</node>
<node id="261">
  <data key="name">Staab JP</data>
  <data key="label">Staab JP, 2013, SEMIN NEUROL, V33, P297, DOI 10.1055/s-0033-1356462</data>
  <data key="author">Staab JP</data>
  <data key="year">2013</data>
  <data key="title">...</data>
  <data key="so">SEMIN NEUROL</data>
  <data key="vol">33</data>
  <data key="page">297</data>
  <data key="ut"></data>
  <data key="freq">8</data>
</node>
<node id="262">
  <data key="name">Ballarin R</data>
  <data key="label">Ballarin R, 2011, WORLD J GASTROENTERO, V17, P4747, DOI 10.3748/wjg.v17.i43.4747</data>
  <data key="author">Ballarin R</data>
  <data key="year">2011</data>
  <data key="title">...</data>
  <data key="so">WORLD J GASTROENTERO</data>
  <data key="vol">17</data>
  <data key="page">4747</data>
  <data key="ut"></data>
  <data key="freq">1</data>
</node>
<node id="263">
  <data key="name">Tramontano M</data>
  <data key="label">Tramontano M, 2021, HEARING BALANC COMMU, V19, P282, DOI 10.1080/21695717.2021.1975986</data>
  <data key="author">Tramontano M</data>
  <data key="year">2021</data>
  <data key="title">...</data>
  <data key="so">HEARING BALANC COMMU</data>
  <data key="vol">19</data>
  <data key="page">282</data>
  <data key="ut"></data>
  <data key="freq">4</data>
</node>
<node id="264">
  <data key="name">Indovina I</data>
  <data key="label">Indovina I, 2016, NEUROIMAGE, V142, P512, DOI 10.1016/j.neuroimage.2016.07.008</data>
  <data key="author">Indovina I</data>
  <data key="year">2016</data>
  <data key="title">...</data>
  <data key="so">NEUROIMAGE</data>
  <data key="vol">142</data>
  <data key="page">512</data>
  <data key="ut"></data>
  <data key="freq">2</data>
</node>
<node id="265">
  <data key="name">Powell G</data>
  <data key="label">Powell G, 2020, J NEUROL, V267, P2260, DOI 10.1007/s00415-020-09817-0</data>
  <data key="author">Powell G</data>
  <data key="year">2020</data>
  <data key="title">...</data>
  <data key="so">J NEUROL</data>
  <data key="vol">267</data>
  <data key="page">2260</data>
  <data key="ut"></data>
  <data key="freq">12</data>
</node>
<node id="266">
  <data key="name">FROMMBERGER U</data>
  <data key="label">FROMMBERGER U, 1993, NERVENARZT, V64, P377</data>
  <data key="author">FROMMBERGER U</data>
  <data key="year">1993</data>
  <data key="title">...</data>
  <data key="so">NERVENARZT</data>
  <data key="vol">64</data>
  <data key="page">377</data>
  <data key="ut"></data>
  <data key="freq">2</data>
</node>
<node id="267">
  <data key="name">KINGSNORTH AN</data>
  <data key="label">KINGSNORTH AN, 1993, ANN ROY COLL SURG, V75, P38</data>
  <data key="author">KINGSNORTH AN</data>
  <data key="year">1993</data>
  <data key="title">...</data>
  <data key="so">ANN ROY COLL SURG</data>
  <data key="vol">75</data>
  <data key="page">38</data>
  <data key="ut"></data>
  <data key="freq">2</data>
</node>
<node id="268">
  <data key="name">Kawai M</data>
  <data key="label">Kawai M, 2011, ANN SURG, V253, P495, DOI 10.1097/SLA.0b013e31820d98f1</data>
  <data key="author">Kawai M</data>
  <data key="year">2011</data>
  <data key="title">...</data>
  <data key="so">ANN SURG</data>
  <data key="vol">253</data>
  <data key="page">495</data>
  <data key="ut"></data>
  <data key="freq">16</data>
</node>
<node id="269">
  <data key="name">Farnell MB</data>
  <data key="label">Farnell MB, 2000, J GASTROINTEST SURG, V4, P13, DOI 10.1016/S1091-255X(00)80028-1</data>
  <data key="author">Farnell MB</data>
  <data key="year">2000</data>
  <data key="title">...</data>
  <data key="so">J GASTROINTEST SURG</data>
  <data key="vol">4</data>
  <data key="page">13</data>
  <data key="ut"></data>
  <data key="freq">1</data>
</node>
<node id="270">
  <data key="name">Popp FC</data>
  <data key="label">Popp FC, 2017, CHIRURG, V88, P3, DOI 10.1007/s00104-016-0327-6</data>
  <data key="author">Popp FC</data>
  <data key="year">2017</data>
  <data key="title">...</data>
  <data key="so">CHIRURG</data>
  <data key="vol">88</data>
  <data key="page">3</data>
  <data key="ut"></data>
  <data key="freq">2</data>
</node>
<node id="271">
  <data key="name">Balaban CD</data>
  <data key="label">Balaban CD, 2004, BRAIN RES, V996, P126, DOI 10.1016/j.brainres.2003.10.026</data>
  <data key="author">Balaban CD</data>
  <data key="year">2004</data>
  <data key="title">...</data>
  <data key="so">BRAIN RES</data>
  <data key="vol">996</data>
  <data key="page">126</data>
  <data key="ut"></data>
  <data key="freq">1</data>
</node>
<node id="272">
  <data key="name">Gordon TA</data>
  <data key="label">Gordon TA, 1999, J AM COLL SURGEONS, V189, P46, DOI 10.1016/S1072-7515(99)00072-1</data>
  <data key="author">Gordon TA</data>
  <data key="year">1999</data>
  <data key="title">...</data>
  <data key="so">J AM COLL SURGEONS</data>
  <data key="vol">189</data>
  <data key="page">46</data>
  <data key="ut"></data>
  <data key="freq">1</data>
</node>
<node id="273">
  <data key="name">Furman JM</data>
  <data key="label">Furman JM, 2001, OTOL NEUROTOL, V22, P426, DOI 10.1097/00129492-200105000-00035</data>
  <data key="author">Furman JM</data>
  <data key="year">2001</data>
  <data key="title">...</data>
  <data key="so">OTOL NEUROTOL</data>
  <data key="vol">22</data>
  <data key="page">426</data>
  <data key="ut"></data>
  <data key="freq">2</data>
</node>
<node id="274">
  <data key="name">Bai S</data>
  <data key="label">Bai S, 2012, ACS APPL MATER INTER, V4, P2378, DOI 10.1021/am300310d</data>
  <data key="author">Bai S</data>
  <data key="year">2012</data>
  <data key="title">...</data>
  <data key="so">ACS APPL MATER INTER</data>
  <data key="vol">4</data>
  <data key="page">2378</data>
  <data key="ut"></data>
  <data key="freq">1</data>
</node>
<node id="275">
  <data key="name">Bonaroti JW</data>
  <data key="label">Bonaroti JW, 2021, HPB, V23, P1269, DOI 10.1016/j.hpb.2020.12.010</data>
  <data key="author">Bonaroti JW</data>
  <data key="year">2021</data>
  <data key="title">...</data>
  <data key="so">HPB</data>
  <data key="vol">23</data>
  <data key="page">1269</data>
  <data key="ut"></data>
  <data key="freq">2</data>
</node>
<node id="276">
  <data key="name">Schniepp R</data>
  <data key="label">Schniepp R, 2019, J NEUROL, V266, P118, DOI 10.1007/s00415-019-09378-x</data>
  <data key="author">Schniepp R</data>
  <data key="year">2019</data>
  <data key="title">...</data>
  <data key="so">J NEUROL</data>
  <data key="vol">266</data>
  <data key="page">118</data>
  <data key="ut"></data>
  <data key="freq">2</data>
</node>
<node id="277">
  <data key="name">Wuehr M</data>
  <data key="label">Wuehr M, 2013, J NEUROL, V260, P1314, DOI 10.1007/s00415-012-6797-7</data>
  <data key="author">Wuehr M</data>
  <data key="year">2013</data>
  <data key="title">...</data>
  <data key="so">J NEUROL</data>
  <data key="vol">260</data>
  <data key="page">1314</data>
  <data key="ut"></data>
  <data key="freq">12</data>
</node>
<node id="278">
  <data key="name">Magnan J</data>
  <data key="label">Magnan J, 2018, J INT ADV OTOL, V14, P317, DOI 10.5152/iao.2018.140818</data>
  <data key="author">Magnan J</data>
  <data key="year">2018</data>
  <data key="title">...</data>
  <data key="so">J INT ADV OTOL</data>
  <data key="vol">14</data>
  <data key="page">317</data>
  <data key="ut"></data>
  <data key="freq">2</data>
</node>
<node id="279">
  <data key="name">Bonan IV</data>
  <data key="label">Bonan IV, 2004, ARCH PHYS MED REHAB, V85, P268, DOI 10.1016/j.apmr.2003.06.017</data>
  <data key="author">Bonan IV</data>
  <data key="year">2004</data>
  <data key="title">...</data>
  <data key="so">ARCH PHYS MED REHAB</data>
  <data key="vol">85</data>
  <data key="page">268</data>
  <data key="ut"></data>
  <data key="freq">1</data>
</node>
<node id="280">
  <data key="name">Cousins S</data>
  <data key="label">Cousins S, 2017, ANN CLIN TRANSL NEUR, V4, P340, DOI 10.1002/acn3.386</data>
  <data key="author">Cousins S</data>
  <data key="year">2017</data>
  <data key="title">...</data>
  <data key="so">ANN CLIN TRANSL NEUR</data>
  <data key="vol">4</data>
  <data key="page">340</data>
  <data key="ut"></data>
  <data key="freq">29</data>
</node>
<node id="281">
  <data key="name">Gandhi P</data>
  <data key="label">Gandhi P, 2021, JARO-J ASSOC RES OTO, V22, P207, DOI 10.1007/s10162-020-00780-1</data>
  <data key="author">Gandhi P</data>
  <data key="year">2021</data>
  <data key="title">...</data>
  <data key="so">JARO-J ASSOC RES OTO</data>
  <data key="vol">22</data>
  <data key="page">207</data>
  <data key="ut"></data>
  <data key="freq">2</data>
</node>
<node id="282">
  <data key="name">Ayav A</data>
  <data key="label">Ayav A, 2005, LANGENBECK ARCH SURG, V390, P134, DOI 10.1007/s00423-004-0526-3</data>
  <data key="author">Ayav A</data>
  <data key="year">2005</data>
  <data key="title">...</data>
  <data key="so">LANGENBECK ARCH SURG</data>
  <data key="vol">390</data>
  <data key="page">134</data>
  <data key="ut"></data>
  <data key="freq">1</data>
</node>
<node id="283">
  <data key="name">Ando RA</data>
  <data key="label">Ando RA, 2008, SPECTROCHIM ACTA A, V69, P319, DOI 10.1016/j.saa.2007.03.046</data>
  <data key="author">Ando RA</data>
  <data key="year">2008</data>
  <data key="title">...</data>
  <data key="so">SPECTROCHIM ACTA A</data>
  <data key="vol">69</data>
  <data key="page">319</data>
  <data key="ut"></data>
  <data key="freq">1</data>
</node>
<node id="284">
  <data key="name">GEER RJ</data>
  <data key="label">GEER RJ, 1993, AM J SURG, V165, P68, DOI 10.1016/S0002-9610(05)80406-4</data>
  <data key="author">GEER RJ</data>
  <data key="year">1993</data>
  <data key="title">...</data>
  <data key="so">AM J SURG</data>
  <data key="vol">165</data>
  <data key="page">68</data>
  <data key="ut"></data>
  <data key="freq">1</data>
</node>
<node id="285">
  <data key="name">Poon RTP</data>
  <data key="label">Poon RTP, 2007, ANN SURG, V246, P425, DOI 10.1097/SLA.0b013e3181492c28</data>
  <data key="author">Poon RTP</data>
  <data key="year">2007</data>
  <data key="title">...</data>
  <data key="so">ANN SURG</data>
  <data key="vol">246</data>
  <data key="page">425</data>
  <data key="ut"></data>
  <data key="freq">2</data>
</node>
<node id="286">
  <data key="name">KOZUSCHEK W</data>
  <data key="label">KOZUSCHEK W, 1994, J AM COLL SURGEONS, V178, P443</data>
  <data key="author">KOZUSCHEK W</data>
  <data key="year">1994</data>
  <data key="title">...</data>
  <data key="so">J AM COLL SURGEONS</data>
  <data key="vol">178</data>
  <data key="page">443</data>
  <data key="ut"></data>
  <data key="freq">4</data>
</node>
<node id="287">
  <data key="name">BarNatan M</data>
  <data key="label">BarNatan M, 1996, AM J SURG, V172, P24, DOI 10.1016/S0002-9610(96)00048-7</data>
  <data key="author">BarNatan M</data>
  <data key="year">1996</data>
  <data key="title">...</data>
  <data key="so">AM J SURG</data>
  <data key="vol">172</data>
  <data key="page">24</data>
  <data key="ut"></data>
  <data key="freq">2</data>
</node>
<node id="288">
  <data key="name">Kimura F</data>
  <data key="label">Kimura F, 2002, HEPATO-GASTROENTEROL, V49, P585</data>
  <data key="author">Kimura F</data>
  <data key="year">2002</data>
  <data key="title">...</data>
  <data key="so">HEPATO-GASTROENTEROL</data>
  <data key="vol">49</data>
  <data key="page">585</data>
  <data key="ut"></data>
  <data key="freq">2</data>
</node>
<node id="289">
  <data key="name">Schmid G</data>
  <data key="label">Schmid G, 2011, J NEUROL NEUROSUR PS, V82, P601, DOI 10.1136/jnnp.2010.237388</data>
  <data key="author">Schmid G</data>
  <data key="year">2011</data>
  <data key="title">...</data>
  <data key="so">J NEUROL NEUROSUR PS</data>
  <data key="vol">82</data>
  <data key="page">601</data>
  <data key="ut"></data>
  <data key="freq">3</data>
</node>
<node id="290">
  <data key="name">Wang L</data>
  <data key="label">Wang L, 2011, NUCLEIC ACIDS RES, V39, P0, DOI 10.1093/nar/gkq1294</data>
  <data key="author">Wang L</data>
  <data key="year">2011</data>
  <data key="title">...</data>
  <data key="so">NUCLEIC ACIDS RES</data>
  <data key="vol">39</data>
  <data key="page">0</data>
  <data key="ut"></data>
  <data key="freq">3</data>
</node>
<node id="291">
  <data key="name">Brandt T</data>
  <data key="label">Brandt T, 2020, CURR OPIN NEUROL, V33, P136, DOI 10.1097/WCO.0000000000000771</data>
  <data key="author">Brandt T</data>
  <data key="year">2020</data>
  <data key="title">...</data>
  <data key="so">CURR OPIN NEUROL</data>
  <data key="vol">33</data>
  <data key="page">136</data>
  <data key="ut"></data>
  <data key="freq">2</data>
</node>
<node id="292">
  <data key="name">Afkhami A</data>
  <data key="label">Afkhami A, 2009, TALANTA, V77, P995, DOI 10.1016/j.talanta.2008.07.065</data>
  <data key="author">Afkhami A</data>
  <data key="year">2009</data>
  <data key="title">...</data>
  <data key="so">TALANTA</data>
  <data key="vol">77</data>
  <data key="page">995</data>
  <data key="ut"></data>
  <data key="freq">1</data>
</node>
<node id="293">
  <data key="name">Strupp M</data>
  <data key="label">Strupp M, 2003, NERVENARZT, V74, P911, DOI 10.1007/s00115-003-1567-5</data>
  <data key="author">Strupp M</data>
  <data key="year">2003</data>
  <data key="title">...</data>
  <data key="so">NERVENARZT</data>
  <data key="vol">74</data>
  <data key="page">911</data>
  <data key="ut"></data>
  <data key="freq">4</data>
</node>
<node id="294">
  <data key="name">BEIDEL DC</data>
  <data key="label">BEIDEL DC, 2000, IN PRESS J ANXIETY D, V0, P0</data>
  <data key="author">BEIDEL DC</data>
  <data key="year">2000</data>
  <data key="title">...</data>
  <data key="so">IN PRESS J ANXIETY D</data>
  <data key="vol">0</data>
  <data key="page">0</data>
  <data key="ut"></data>
  <data key="freq">1</data>
</node>
<node id="295">
  <data key="name">Molnár A</data>
  <data key="label">Molnár A, 2022, EUR ARCH OTO-RHINO-L, V279, P5173, DOI 10.1007/s00405-022-07366-y</data>
  <data key="author">Molnár A</data>
  <data key="year">2022</data>
  <data key="title">...</data>
  <data key="so">EUR ARCH OTO-RHINO-L</data>
  <data key="vol">279</data>
  <data key="page">5173</data>
  <data key="ut"></data>
  <data key="freq">3</data>
</node>
<node id="296">
  <data key="name">Erbek SH</data>
  <data key="label">Erbek SH, 2006, INT J PEDIATR OTORHI, V70, P1547, DOI 10.1016/j.ijporl.2006.04.001</data>
  <data key="author">Erbek SH</data>
  <data key="year">2006</data>
  <data key="title">...</data>
  <data key="so">INT J PEDIATR OTORHI</data>
  <data key="vol">70</data>
  <data key="page">1547</data>
  <data key="ut"></data>
  <data key="freq">2</data>
</node>
<node id="297">
  <data key="name">Kim SW</data>
  <data key="label">Kim SW, 1997, WORLD J SURG, V21, P640, DOI 10.1007/s002689900286</data>
  <data key="author">Kim SW</data>
  <data key="year">1997</data>
  <data key="title">...</data>
  <data key="so">WORLD J SURG</data>
  <data key="vol">21</data>
  <data key="page">640</data>
  <data key="ut"></data>
  <data key="freq">2</data>
</node>
<node id="298">
  <data key="name">Cha Yoon-Hee</data>
  <data key="label">Cha Yoon-Hee, 2020, J VESTIB RES, V30, P285, DOI 10.3233/VES-200714</data>
  <data key="author">Cha Yoon-Hee</data>
  <data key="year">2020</data>
  <data key="title">...</data>
  <data key="so">J VESTIB RES</data>
  <data key="vol">30</data>
  <data key="page">285</data>
  <data key="ut"></data>
  <data key="freq">2</data>
</node>
<node id="299">
  <data key="name">*JAP PANCR SOC</data>
  <data key="label">*JAP PANCR SOC, 1996, CLASS PANCR CANC, V0, P0</data>
  <data key="author">*JAP PANCR SOC</data>
  <data key="year">1996</data>
  <data key="title">...</data>
  <data key="so">CLASS PANCR CANC</data>
  <data key="vol">0</data>
  <data key="page">0</data>
  <data key="ut"></data>
  <data key="freq">1</data>
</node>
<node id="300">
  <data key="name">ANDRENSANDBERG A</data>
  <data key="label">ANDRENSANDBERG A, 1998, PANCREAS, V17, P423</data>
  <data key="author">ANDRENSANDBERG A</data>
  <data key="year">1998</data>
  <data key="title">...</data>
  <data key="so">PANCREAS</data>
  <data key="vol">17</data>
  <data key="page">423</data>
  <data key="ut"></data>
  <data key="freq">2</data>
</node>
<node id="301">
  <data key="name">Huppert D</data>
  <data key="label">Huppert D, 2020, J NEUROL, V267, P231, DOI 10.1007/s00415-020-09805-4</data>
  <data key="author">Huppert D</data>
  <data key="year">2020</data>
  <data key="title">...</data>
  <data key="so">J NEUROL</data>
  <data key="vol">267</data>
  <data key="page">231</data>
  <data key="ut"></data>
  <data key="freq">2</data>
</node>
<node id="302">
  <data key="name">KLEMPA I</data>
  <data key="label">KLEMPA I, 1995, CHIRURG, V66, P350</data>
  <data key="author">KLEMPA I</data>
  <data key="year">1995</data>
  <data key="title">...</data>
  <data key="so">CHIRURG</data>
  <data key="vol">66</data>
  <data key="page">350</data>
  <data key="ut"></data>
  <data key="freq">1</data>
</node>
<node id="303">
  <data key="name">Dovrolis C</data>
  <data key="label">Dovrolis C, 1999, IEEE NETWORK, V13, P26, DOI 10.1109/65.793688</data>
  <data key="author">Dovrolis C</data>
  <data key="year">1999</data>
  <data key="title">...</data>
  <data key="so">IEEE NETWORK</data>
  <data key="vol">13</data>
  <data key="page">26</data>
  <data key="ut"></data>
  <data key="freq">1</data>
</node>
<node id="304">
  <data key="name">Pendola F</data>
  <data key="label">Pendola F, 2017, J SURG ONCOL, V115, P137, DOI 10.1002/jso.24507</data>
  <data key="author">Pendola F</data>
  <data key="year">2017</data>
  <data key="title">...</data>
  <data key="so">J SURG ONCOL</data>
  <data key="vol">115</data>
  <data key="page">137</data>
  <data key="ut"></data>
  <data key="freq">2</data>
</node>
<node id="305">
  <data key="name">Zhao YJ</data>
  <data key="label">Zhao YJ, 2017, BIOMED RES INT-UK, V2017, P0, DOI 10.1155/2017/1367238</data>
  <data key="author">Zhao YJ</data>
  <data key="year">2017</data>
  <data key="title">...</data>
  <data key="so">BIOMED RES INT-UK</data>
  <data key="vol">2017</data>
  <data key="page">0</data>
  <data key="ut"></data>
  <data key="freq">2</data>
</node>
<node id="306">
  <data key="name">Batignani Giacomo</data>
  <data key="label">Batignani Giacomo, 2005, HEPATOBILIARY PANCREAT DIS INT, V4, P450</data>
  <data key="author">Batignani Giacomo</data>
  <data key="year">2005</data>
  <data key="title">...</data>
  <data key="so">HEPATOBILIARY PANCREAT DIS INT</data>
  <data key="vol">4</data>
  <data key="page">450</data>
  <data key="ut"></data>
  <data key="freq">1</data>
</node>
<node id="307">
  <data key="name">Dulucq JL</data>
  <data key="label">Dulucq JL, 2006, SURG ENDOSC, V20, P1045, DOI 10.1007/s00464-005-0474-1</data>
  <data key="author">Dulucq JL</data>
  <data key="year">2006</data>
  <data key="title">...</data>
  <data key="so">SURG ENDOSC</data>
  <data key="vol">20</data>
  <data key="page">1045</data>
  <data key="ut"></data>
  <data key="freq">1</data>
</node>
<node id="308">
  <data key="name">Werba G</data>
  <data key="label">Werba G, 2022, HPB, V24, P30, DOI 10.1016/j.hpb.2021.06.417</data>
  <data key="author">Werba G</data>
  <data key="year">2022</data>
  <data key="title">...</data>
  <data key="so">HPB</data>
  <data key="vol">24</data>
  <data key="page">30</data>
  <data key="ut"></data>
  <data key="freq">2</data>
</node>
<node id="309">
  <data key="name">Lee JO</data>
  <data key="label">Lee JO, 2018, HUM BRAIN MAPP, V39, P3340, DOI 10.1002/hbm.24080</data>
  <data key="author">Lee JO</data>
  <data key="year">2018</data>
  <data key="title">...</data>
  <data key="so">HUM BRAIN MAPP</data>
  <data key="vol">39</data>
  <data key="page">3340</data>
  <data key="ut"></data>
  <data key="freq">31</data>
</node>
<node id="310">
  <data key="name">Bisdorff A</data>
  <data key="label">Bisdorff A, 2009, J VESTIBUL RES-EQUIL, V19, P1, DOI 10.3233/VES-2009-0343</data>
  <data key="author">Bisdorff A</data>
  <data key="year">2009</data>
  <data key="title">...</data>
  <data key="so">J VESTIBUL RES-EQUIL</data>
  <data key="vol">19</data>
  <data key="page">1</data>
  <data key="ut"></data>
  <data key="freq">3</data>
</node>
<node id="311">
  <data key="name">Pollak L</data>
  <data key="label">Pollak L, 2003, ISR MED ASSOC J, V5, P720</data>
  <data key="author">Pollak L</data>
  <data key="year">2003</data>
  <data key="title">...</data>
  <data key="so">ISR MED ASSOC J</data>
  <data key="vol">5</data>
  <data key="page">720</data>
  <data key="ut"></data>
  <data key="freq">5</data>
</node>
<node id="312">
  <data key="name">Wuehr M</data>
  <data key="label">Wuehr M, 2017, J NEUROL, V264, PS81, DOI 10.1007/s00415-017-8481-4</data>
  <data key="author">Wuehr M</data>
  <data key="year">2017</data>
  <data key="title">...</data>
  <data key="so">J NEUROL</data>
  <data key="vol">264</data>
  <data key="page">S81</data>
  <data key="ut"></data>
  <data key="freq">2</data>
</node>
<node id="313">
  <data key="name">Benjamin T</data>
  <data key="label">Benjamin T, 2022, CURR OPIN NEUROL, V35, P84, DOI 10.1097/WCO.0000000000001024</data>
  <data key="author">Benjamin T</data>
  <data key="year">2022</data>
  <data key="title">...</data>
  <data key="so">CURR OPIN NEUROL</data>
  <data key="vol">35</data>
  <data key="page">84</data>
  <data key="ut"></data>
  <data key="freq">4</data>
</node>
<node id="314">
  <data key="name">Cousins S</data>
  <data key="label">Cousins S, 2014, PLOS ONE, V9, P0, DOI 10.1371/journal.pone.0105426</data>
  <data key="author">Cousins S</data>
  <data key="year">2014</data>
  <data key="title">...</data>
  <data key="so">PLOS ONE</data>
  <data key="vol">9</data>
  <data key="page">0</data>
  <data key="ut"></data>
  <data key="freq">4</data>
</node>
<node id="315">
  <data key="name">Asmundson GJG</data>
  <data key="label">Asmundson GJG, 1998, J PSYCHOSOM RES, V44, P107, DOI 10.1016/S0022-3999(97)00132-3</data>
  <data key="author">Asmundson GJG</data>
  <data key="year">1998</data>
  <data key="title">...</data>
  <data key="so">J PSYCHOSOM RES</data>
  <data key="vol">44</data>
  <data key="page">107</data>
  <data key="ut"></data>
  <data key="freq">1</data>
</node>
<node id="316">
  <data key="name">*SEER PROGR</data>
  <data key="label">*SEER PROGR, 2005, UNPUB PUBL US DAT 19, V0, P0</data>
  <data key="author">*SEER PROGR</data>
  <data key="year">2005</data>
  <data key="title">...</data>
  <data key="so">UNPUB PUBL US DAT 19</data>
  <data key="vol">0</data>
  <data key="page">0</data>
  <data key="ut"></data>
  <data key="freq">1</data>
</node>
<node id="317">
  <data key="name">HERMANEK P</data>
  <data key="label">HERMANEK P, 1992, CLASSIFICAZIONE TNM, V0, P65</data>
  <data key="author">HERMANEK P</data>
  <data key="year">1992</data>
  <data key="title">...</data>
  <data key="so">CLASSIFICAZIONE TNM</data>
  <data key="vol">0</data>
  <data key="page">65</data>
  <data key="ut"></data>
  <data key="freq">1</data>
</node>
<node id="318">
  <data key="name">Tjernström F</data>
  <data key="label">Tjernström F, 2015, GAIT POSTURE, V42, P27, DOI 10.1016/j.gaitpost.2014.12.007</data>
  <data key="author">Tjernström F</data>
  <data key="year">2015</data>
  <data key="title">...</data>
  <data key="so">GAIT POSTURE</data>
  <data key="vol">42</data>
  <data key="page">27</data>
  <data key="ut"></data>
  <data key="freq">2</data>
</node>
<node id="319">
  <data key="name">Bai ZM</data>
  <data key="label">Bai ZM, 2017, J ALLOY COMPD, V698, P133, DOI 10.1016/j.jallcom.2016.12.261</data>
  <data key="author">Bai ZM</data>
  <data key="year">2017</data>
  <data key="title">...</data>
  <data key="so">J ALLOY COMPD</data>
  <data key="vol">698</data>
  <data key="page">133</data>
  <data key="ut"></data>
  <data key="freq">1</data>
</node>
<node id="320">
  <data key="name">Halmagyi GM</data>
  <data key="label">Halmagyi GM, 2000, J NEUROL NEUROSUR PS, V68, P129, DOI 10.1136/jnnp.68.2.129</data>
  <data key="author">Halmagyi GM</data>
  <data key="year">2000</data>
  <data key="title">...</data>
  <data key="so">J NEUROL NEUROSUR PS</data>
  <data key="vol">68</data>
  <data key="page">129</data>
  <data key="ut"></data>
  <data key="freq">1</data>
</node>
<node id="321">
  <data key="name">Lerut J</data>
  <data key="label">Lerut J, 1991, HPB SURG, V4, P109, DOI 10.1155/1991/52435</data>
  <data key="author">Lerut J</data>
  <data key="year">1991</data>
  <data key="title">...</data>
  <data key="so">HPB SURG</data>
  <data key="vol">4</data>
  <data key="page">109</data>
  <data key="ut"></data>
  <data key="freq">1</data>
</node>
<node id="322">
  <data key="name">Berrocal JRG</data>
  <data key="label">Berrocal JRG, 2002, ANN OTO RHINOL LARYN, V111, P989, DOI 10.1177/000348940211101107</data>
  <data key="author">Berrocal JRG</data>
  <data key="year">2002</data>
  <data key="title">...</data>
  <data key="so">ANN OTO RHINOL LARYN</data>
  <data key="vol">111</data>
  <data key="page">989</data>
  <data key="ut"></data>
  <data key="freq">1</data>
</node>
<node id="323">
  <data key="name">Hartel M</data>
  <data key="label">Hartel M, 2005, ARCH SURG-CHICAGO, V140, P1094, DOI 10.1001/archsurg.140.11.1094</data>
  <data key="author">Hartel M</data>
  <data key="year">2005</data>
  <data key="title">...</data>
  <data key="so">ARCH SURG-CHICAGO</data>
  <data key="vol">140</data>
  <data key="page">1094</data>
  <data key="ut"></data>
  <data key="freq">4</data>
</node>
<node id="324">
  <data key="name">Brandt T</data>
  <data key="label">Brandt T, 2017, CURR OPIN NEUROL, V30, P90, DOI 10.1097/WCO.0000000000000415</data>
  <data key="author">Brandt T</data>
  <data key="year">2017</data>
  <data key="title">...</data>
  <data key="so">CURR OPIN NEUROL</data>
  <data key="vol">30</data>
  <data key="page">90</data>
  <data key="ut"></data>
  <data key="freq">2</data>
</node>
<node id="325">
  <data key="name">Yu YC</data>
  <data key="label">Yu YC, 2018, BIOMED RES INT, V2018, P0, DOI 10.1155/2018/8518631</data>
  <data key="author">Yu YC</data>
  <data key="year">2018</data>
  <data key="title">...</data>
  <data key="so">BIOMED RES INT</data>
  <data key="vol">2018</data>
  <data key="page">0</data>
  <data key="ut"></data>
  <data key="freq">17</data>
</node>
<node id="326">
  <data key="name">Alsalaheen BA</data>
  <data key="label">Alsalaheen BA, 2016, CLIN J SPORT MED, V26, P46, DOI 10.1097/JSM.0000000000000185</data>
  <data key="author">Alsalaheen BA</data>
  <data key="year">2016</data>
  <data key="title">...</data>
  <data key="so">CLIN J SPORT MED</data>
  <data key="vol">26</data>
  <data key="page">46</data>
  <data key="ut"></data>
  <data key="freq">1</data>
</node>
<node id="327">
  <data key="name">Helmchen C</data>
  <data key="label">Helmchen C, 2014, BRAIN STRUCT FUNCT, V219, P1889, DOI 10.1007/s00429-013-0608-5</data>
  <data key="author">Helmchen C</data>
  <data key="year">2014</data>
  <data key="title">...</data>
  <data key="so">BRAIN STRUCT FUNCT</data>
  <data key="vol">219</data>
  <data key="page">1889</data>
  <data key="ut"></data>
  <data key="freq">2</data>
</node>
<node id="328">
  <data key="name">Goshtasbi K</data>
  <data key="label">Goshtasbi K, 2021, OTOL NEUROTOL, V42, P1001, DOI 10.1097/MAO.0000000000003111</data>
  <data key="author">Goshtasbi K</data>
  <data key="year">2021</data>
  <data key="title">...</data>
  <data key="so">OTOL NEUROTOL</data>
  <data key="vol">42</data>
  <data key="page">1001</data>
  <data key="ut"></data>
  <data key="freq">2</data>
</node>
<node id="329">
  <data key="name">Bronsert P</data>
  <data key="label">Bronsert P, 2013, BMC CANCER, V13, P0, DOI 10.1186/1471-2407-13-428</data>
  <data key="author">Bronsert P</data>
  <data key="year">2013</data>
  <data key="title">...</data>
  <data key="so">BMC CANCER</data>
  <data key="vol">13</data>
  <data key="page">0</data>
  <data key="ut"></data>
  <data key="freq">1</data>
</node>
<node id="330">
  <data key="name">Limburg K</data>
  <data key="label">Limburg K, 2019, PSYCHOL PSYCHOTHER-T, V92, P57, DOI 10.1111/papt.12177</data>
  <data key="author">Limburg K</data>
  <data key="year">2019</data>
  <data key="title">...</data>
  <data key="so">PSYCHOL PSYCHOTHER-T</data>
  <data key="vol">92</data>
  <data key="page">57</data>
  <data key="ut"></data>
  <data key="freq">2</data>
</node>
<node id="331">
  <data key="name">ACKERMAN AB</data>
  <data key="label">ACKERMAN AB, 1994, DIFFERENTIAL DIAGNOS, V4, P70</data>
  <data key="author">ACKERMAN AB</data>
  <data key="year">1994</data>
  <data key="title">...</data>
  <data key="so">DIFFERENTIAL DIAGNOS</data>
  <data key="vol">4</data>
  <data key="page">70</data>
  <data key="ut"></data>
  <data key="freq">1</data>
</node>
<node id="332">
  <data key="name">Bhidayasiri R</data>
  <data key="label">Bhidayasiri R, 2000, NEUROLOGY, V54, P1985, DOI 10.1212/WNL.54.10.1985</data>
  <data key="author">Bhidayasiri R</data>
  <data key="year">2000</data>
  <data key="title">...</data>
  <data key="so">NEUROLOGY</data>
  <data key="vol">54</data>
  <data key="page">1985</data>
  <data key="ut"></data>
  <data key="freq">1</data>
</node>
<node id="333">
  <data key="name">Mckay A</data>
  <data key="label">Mckay A, 2006, BRIT J SURG, V93, P929, DOI 10.1002/bjs.5407</data>
  <data key="author">Mckay A</data>
  <data key="year">2006</data>
  <data key="title">...</data>
  <data key="so">BRIT J SURG</data>
  <data key="vol">93</data>
  <data key="page">929</data>
  <data key="ut"></data>
  <data key="freq">2</data>
</node>
<node id="334">
  <data key="name">BRANDT T</data>
  <data key="label">BRANDT T, 2003, VERTIGO LEITSYMPTOM, V0, P0</data>
  <data key="author">BRANDT T</data>
  <data key="year">2003</data>
  <data key="title">...</data>
  <data key="so">VERTIGO LEITSYMPTOM</data>
  <data key="vol">0</data>
  <data key="page">0</data>
  <data key="ut"></data>
  <data key="freq">1</data>
</node>
<node id="335">
  <data key="name">Nigro S</data>
  <data key="label">Nigro S, 2019, BRAIN IMAGING BEHAV, V13, P798, DOI 10.1007/s11682-018-9900-6</data>
  <data key="author">Nigro S</data>
  <data key="year">2019</data>
  <data key="title">...</data>
  <data key="so">BRAIN IMAGING BEHAV</data>
  <data key="vol">13</data>
  <data key="page">798</data>
  <data key="ut"></data>
  <data key="freq">5</data>
</node>
<node id="336">
  <data key="name">Matsunaga H</data>
  <data key="label">Matsunaga H, 1998, ANN SURG, V227, P507, DOI 10.1097/00000658-199804000-00010</data>
  <data key="author">Matsunaga H</data>
  <data key="year">1998</data>
  <data key="title">...</data>
  <data key="so">ANN SURG</data>
  <data key="vol">227</data>
  <data key="page">507</data>
  <data key="ut"></data>
  <data key="freq">6</data>
</node>
<node id="337">
  <data key="name">Pessaux P</data>
  <data key="label">Pessaux P, 2011, ANN SURG, V253, P879, DOI 10.1097/SLA.0b013e31821219af</data>
  <data key="author">Pessaux P</data>
  <data key="year">2011</data>
  <data key="title">...</data>
  <data key="so">ANN SURG</data>
  <data key="vol">253</data>
  <data key="page">879</data>
  <data key="ut"></data>
  <data key="freq">2</data>
</node>
<node id="338">
  <data key="name">Antai-Otong D</data>
  <data key="label">Antai-Otong D, 2016, NURS CLIN N AM, V51, P173, DOI 10.1016/j.cnur.2016.01.003</data>
  <data key="author">Antai-Otong D</data>
  <data key="year">2016</data>
  <data key="title">...</data>
  <data key="so">NURS CLIN N AM</data>
  <data key="vol">51</data>
  <data key="page">173</data>
  <data key="ut"></data>
  <data key="freq">1</data>
</node>
<node id="339">
  <data key="name">Yagi C</data>
  <data key="label">Yagi C, 2019, OTOL NEUROTOL, V40, PE747, DOI 10.1097/MAO.0000000000002325</data>
  <data key="author">Yagi C</data>
  <data key="year">2019</data>
  <data key="title">...</data>
  <data key="so">OTOL NEUROTOL</data>
  <data key="vol">40</data>
  <data key="page">E747</data>
  <data key="ut"></data>
  <data key="freq">33</data>
</node>
<node id="340">
  <data key="name">Brandt T</data>
  <data key="label">Brandt T, 2004, VERTIGO DIZZINESS CO, V0, P0</data>
  <data key="author">Brandt T</data>
  <data key="year">2004</data>
  <data key="title">...</data>
  <data key="so">VERTIGO DIZZINESS CO</data>
  <data key="vol">0</data>
  <data key="page">0</data>
  <data key="ut"></data>
  <data key="freq">2</data>
</node>
<node id="341">
  <data key="name">Wang A</data>
  <data key="label">Wang A, 2021, OTOL NEUROTOL, V42, PE1093, DOI 10.1097/MAO.0000000000003212</data>
  <data key="author">Wang A</data>
  <data key="year">2021</data>
  <data key="title">...</data>
  <data key="so">OTOL NEUROTOL</data>
  <data key="vol">42</data>
  <data key="page">E1093</data>
  <data key="ut"></data>
  <data key="freq">8</data>
</node>
<node id="342">
  <data key="name">Obermann M</data>
  <data key="label">Obermann M, 2015, J NEUROL, V262, P2083, DOI 10.1007/s00415-015-7803-7</data>
  <data key="author">Obermann M</data>
  <data key="year">2015</data>
  <data key="title">...</data>
  <data key="so">J NEUROL</data>
  <data key="vol">262</data>
  <data key="page">2083</data>
  <data key="ut"></data>
  <data key="freq">2</data>
</node>
<node id="343">
  <data key="name">Aminuzzaman M</data>
  <data key="label">Aminuzzaman M, 2017, AIP CONF PROC, V1828, P0, DOI 10.1063/1.4979387</data>
  <data key="author">Aminuzzaman M</data>
  <data key="year">2017</data>
  <data key="title">...</data>
  <data key="so">AIP CONF PROC</data>
  <data key="vol">1828</data>
  <data key="page">0</data>
  <data key="ut"></data>
  <data key="freq">1</data>
</node>
<node id="344">
  <data key="name">Schniepp R</data>
  <data key="label">Schniepp R, 2013, FRONT NEUROL, V4, P0, DOI 10.3389/fneur.2013.00115</data>
  <data key="author">Schniepp R</data>
  <data key="year">2013</data>
  <data key="title">...</data>
  <data key="so">FRONT NEUROL</data>
  <data key="vol">4</data>
  <data key="page">0</data>
  <data key="ut"></data>
  <data key="freq">2</data>
</node>
<node id="345">
  <data key="name">Andersson HM</data>
  <data key="label">Andersson HM, 2012, BLOOD, V119, P1555, DOI 10.1182/blood-2011-09-380618</data>
  <data key="author">Andersson HM</data>
  <data key="year">2012</data>
  <data key="title">...</data>
  <data key="so">BLOOD</data>
  <data key="vol">119</data>
  <data key="page">1555</data>
  <data key="ut"></data>
  <data key="freq">1</data>
</node>
<node id="346">
  <data key="name">Lubetzky AV</data>
  <data key="label">Lubetzky AV, 2021, J VESTIBUL RES-EQUIL, V31, P505, DOI 10.3233/VES-201552</data>
  <data key="author">Lubetzky AV</data>
  <data key="year">2021</data>
  <data key="title">...</data>
  <data key="so">J VESTIBUL RES-EQUIL</data>
  <data key="vol">31</data>
  <data key="page">505</data>
  <data key="ut"></data>
  <data key="freq">3</data>
</node>
<node id="347">
  <data key="name">Cleworth TW</data>
  <data key="label">Cleworth TW, 2018, GAIT POSTURE, V66, P21, DOI 10.1016/j.gaitpost.2018.08.003</data>
  <data key="author">Cleworth TW</data>
  <data key="year">2018</data>
  <data key="title">...</data>
  <data key="so">GAIT POSTURE</data>
  <data key="vol">66</data>
  <data key="page">21</data>
  <data key="ut"></data>
  <data key="freq">2</data>
</node>
<node id="348">
  <data key="name">Evans DL</data>
  <data key="label">Evans DL, 1999, J CLIN PSYCHIAT, V60, P40</data>
  <data key="author">Evans DL</data>
  <data key="year">1999</data>
  <data key="title">...</data>
  <data key="so">J CLIN PSYCHIAT</data>
  <data key="vol">60</data>
  <data key="page">40</data>
  <data key="ut"></data>
  <data key="freq">1</data>
</node>
<node id="349">
  <data key="name">Henegouwen MIV</data>
  <data key="label">Henegouwen MIV, 1997, J AM COLL SURGEONS, V185, P373, DOI 10.1016/S1072-7515(01)00944-9</data>
  <data key="author">Henegouwen MIV</data>
  <data key="year">1997</data>
  <data key="title">...</data>
  <data key="so">J AM COLL SURGEONS</data>
  <data key="vol">185</data>
  <data key="page">373</data>
  <data key="ut"></data>
  <data key="freq">2</data>
</node>
<node id="350">
  <data key="name">André J</data>
  <data key="label">André J, 2010, INT J HYDROGEN ENERG, V35, P3684, DOI 10.1016/j.ijhydene.2010.01.062</data>
  <data key="author">André J</data>
  <data key="year">2010</data>
  <data key="title">...</data>
  <data key="so">INT J HYDROGEN ENERG</data>
  <data key="vol">35</data>
  <data key="page">3684</data>
  <data key="ut"></data>
  <data key="freq">1</data>
</node>
<node id="351">
  <data key="name">ALLEMA JH</data>
  <data key="label">ALLEMA JH, 1995, CANCER, V75, P2069, DOI 10.1002/1097-0142(19950415)75:82069::AID-CNCR28207508073.0.CO;2-7</data>
  <data key="author">ALLEMA JH</data>
  <data key="year">1995</data>
  <data key="title">...</data>
  <data key="so">CANCER</data>
  <data key="vol">75</data>
  <data key="page">2069</data>
  <data key="ut"></data>
  <data key="freq">2</data>
</node>
<node id="352">
  <data key="name">Acharya PA</data>
  <data key="label">Acharya PA, 2017, INTERNATIONAL JOURNAL OF HOME SCIENCE, V3, P377</data>
  <data key="author">Acharya PA</data>
  <data key="year">2017</data>
  <data key="title">...</data>
  <data key="so">INTERNATIONAL JOURNAL OF HOME SCIENCE</data>
  <data key="vol">3</data>
  <data key="page">377</data>
  <data key="ut"></data>
  <data key="freq">1</data>
</node>
<node id="353">
  <data key="name">BIEHL T</data>
  <data key="label">BIEHL T, 1992, AM J SURG, V163, P530, DOI 10.1016/0002-9610(92)90403-E</data>
  <data key="author">BIEHL T</data>
  <data key="year">1992</data>
  <data key="title">...</data>
  <data key="so">AM J SURG</data>
  <data key="vol">163</data>
  <data key="page">530</data>
  <data key="ut"></data>
  <data key="freq">1</data>
</node>
<node id="354">
  <data key="name">Lopez C</data>
  <data key="label">Lopez C, 2011, BRAIN RES REV, V67, P119, DOI 10.1016/j.brainresrev.2010.12.002</data>
  <data key="author">Lopez C</data>
  <data key="year">2011</data>
  <data key="title">...</data>
  <data key="so">BRAIN RES REV</data>
  <data key="vol">67</data>
  <data key="page">119</data>
  <data key="ut"></data>
  <data key="freq">2</data>
</node>
<node id="355">
  <data key="name">BRAASCH JW</data>
  <data key="label">BRAASCH JW, 1991, ATLAS ABDOMINAL SURG, V0, P379</data>
  <data key="author">BRAASCH JW</data>
  <data key="year">1991</data>
  <data key="title">...</data>
  <data key="so">ATLAS ABDOMINAL SURG</data>
  <data key="vol">0</data>
  <data key="page">379</data>
  <data key="ut"></data>
  <data key="freq">1</data>
</node>
<node id="356">
  <data key="name">Brandt T</data>
  <data key="label">Brandt T, 2005, BRAIN, V128, P2732, DOI 10.1093/brain/awh617</data>
  <data key="author">Brandt T</data>
  <data key="year">2005</data>
  <data key="title">...</data>
  <data key="so">BRAIN</data>
  <data key="vol">128</data>
  <data key="page">2732</data>
  <data key="ut"></data>
  <data key="freq">1</data>
</node>
<node id="357">
  <data key="name">Hayashibe A</data>
  <data key="label">Hayashibe A, 2007, J SURG ONCOL, V95, P106, DOI 10.1002/jso.20608</data>
  <data key="author">Hayashibe A</data>
  <data key="year">2007</data>
  <data key="title">...</data>
  <data key="so">J SURG ONCOL</data>
  <data key="vol">95</data>
  <data key="page">106</data>
  <data key="ut"></data>
  <data key="freq">4</data>
</node>
<node id="358">
  <data key="name">Beger HG</data>
  <data key="label">Beger HG, 2008, LANGENBECK ARCH SURG, V393, P589, DOI 10.1007/s00423-008-0323-5</data>
  <data key="author">Beger HG</data>
  <data key="year">2008</data>
  <data key="title">...</data>
  <data key="so">LANGENBECK ARCH SURG</data>
  <data key="vol">393</data>
  <data key="page">589</data>
  <data key="ut"></data>
  <data key="freq">1</data>
</node>
<node id="359">
  <data key="name">Aguilar-Arteaga K</data>
  <data key="label">Aguilar-Arteaga K, 2010, ANAL CHIM ACTA, V674, P157, DOI 10.1016/j.aca.2010.06.043</data>
  <data key="author">Aguilar-Arteaga K</data>
  <data key="year">2010</data>
  <data key="title">...</data>
  <data key="so">ANAL CHIM ACTA</data>
  <data key="vol">674</data>
  <data key="page">157</data>
  <data key="ut"></data>
  <data key="freq">1</data>
</node>
<node id="360">
  <data key="name">CULLEN JJ</data>
  <data key="label">CULLEN JJ, 1994, AM J SURG, V168, P295, DOI 10.1016/S0002-9610(05)80151-5</data>
  <data key="author">CULLEN JJ</data>
  <data key="year">1994</data>
  <data key="title">...</data>
  <data key="so">AM J SURG</data>
  <data key="vol">168</data>
  <data key="page">295</data>
  <data key="ut"></data>
  <data key="freq">2</data>
</node>
<node id="361">
  <data key="name">Li YT</data>
  <data key="label">Li YT, 2017, MEDICINE, V96, P0, DOI 10.1097/MD.0000000000009420</data>
  <data key="author">Li YT</data>
  <data key="year">2017</data>
  <data key="title">...</data>
  <data key="so">MEDICINE</data>
  <data key="vol">96</data>
  <data key="page">0</data>
  <data key="ut"></data>
  <data key="freq">2</data>
</node>
<node id="362">
  <data key="name">Kundakci Burak</data>
  <data key="label">Kundakci Burak, 2018, F1000RES, V7, P276, DOI 10.12688/f1000research.14089.1</data>
  <data key="author">Kundakci Burak</data>
  <data key="year">2018</data>
  <data key="title">...</data>
  <data key="so">F1000RES</data>
  <data key="vol">7</data>
  <data key="page">276</data>
  <data key="ut"></data>
  <data key="freq">3</data>
</node>
<node id="363">
  <data key="name">Aranha GV</data>
  <data key="label">Aranha GV, 2003, J GASTROINTEST SURG, V7, P672, DOI 10.1016/S1091-255X(02)00432-8</data>
  <data key="author">Aranha GV</data>
  <data key="year">2003</data>
  <data key="title">...</data>
  <data key="so">J GASTROINTEST SURG</data>
  <data key="vol">7</data>
  <data key="page">672</data>
  <data key="ut"></data>
  <data key="freq">1</data>
</node>
<node id="364">
  <data key="name">Rainer S</data>
  <data key="label">Rainer S, 2017, SWISS MED WKLY, V147, P0, DOI 10.4414/smw.2017.14566</data>
  <data key="author">Rainer S</data>
  <data key="year">2017</data>
  <data key="title">...</data>
  <data key="so">SWISS MED WKLY</data>
  <data key="vol">147</data>
  <data key="page">0</data>
  <data key="ut"></data>
  <data key="freq">2</data>
</node>
<node id="365">
  <data key="name">GREENE BS</data>
  <data key="label">GREENE BS, 1991, AM J SURG, V161, P45, DOI 10.1016/0002-9610(91)90359-L</data>
  <data key="author">GREENE BS</data>
  <data key="year">1991</data>
  <data key="title">...</data>
  <data key="so">AM J SURG</data>
  <data key="vol">161</data>
  <data key="page">45</data>
  <data key="ut"></data>
  <data key="freq">1</data>
</node>
<node id="366">
  <data key="name">Indovina I</data>
  <data key="label">Indovina I, 2015, FRONT BEHAV NEUROSCI, V9, P0, DOI 10.3389/fnbeh.2015.00334</data>
  <data key="author">Indovina I</data>
  <data key="year">2015</data>
  <data key="title">...</data>
  <data key="so">FRONT BEHAV NEUROSCI</data>
  <data key="vol">9</data>
  <data key="page">0</data>
  <data key="ut"></data>
  <data key="freq">17</data>
</node>
<node id="367">
  <data key="name">Bhirud A</data>
  <data key="label">Bhirud A, 2015, J MATER CHEM A, V3, P17050, DOI 10.1039/c5ta03955j</data>
  <data key="author">Bhirud A</data>
  <data key="year">2015</data>
  <data key="title">...</data>
  <data key="so">J MATER CHEM A</data>
  <data key="vol">3</data>
  <data key="page">17050</data>
  <data key="ut"></data>
  <data key="freq">1</data>
</node>
<node id="368">
  <data key="name">DEBOER SY</data>
  <data key="label">DEBOER SY, 1993, HEPATOLOGY, V17, P1022, DOI 10.1002/hep.1840170613</data>
  <data key="author">DEBOER SY</data>
  <data key="year">1993</data>
  <data key="title">...</data>
  <data key="so">HEPATOLOGY</data>
  <data key="vol">17</data>
  <data key="page">1022</data>
  <data key="ut"></data>
  <data key="freq">1</data>
</node>
<node id="369">
  <data key="name">Decker J</data>
  <data key="label">Decker J, 2019, J NEUROL, V266, P89, DOI 10.1007/s00415-019-09351-8</data>
  <data key="author">Decker J</data>
  <data key="year">2019</data>
  <data key="title">...</data>
  <data key="so">J NEUROL</data>
  <data key="vol">266</data>
  <data key="page">89</data>
  <data key="ut"></data>
  <data key="freq">2</data>
</node>
<node id="370">
  <data key="name">INOUE K</data>
  <data key="label">INOUE K, 1987, ANN SURG, V206, P148, DOI 10.1097/00000658-198708000-00006</data>
  <data key="author">INOUE K</data>
  <data key="year">1987</data>
  <data key="title">...</data>
  <data key="so">ANN SURG</data>
  <data key="vol">206</data>
  <data key="page">148</data>
  <data key="ut"></data>
  <data key="freq">1</data>
</node>
<node id="371">
  <data key="name">Bonancêa CE</data>
  <data key="label">Bonancêa CE, 2008, APPL CATAL B-ENVIRON, V77, P339, DOI 10.1016/j.apcatb.2007.07.026</data>
  <data key="author">Bonancêa CE</data>
  <data key="year">2008</data>
  <data key="title">...</data>
  <data key="so">APPL CATAL B-ENVIRON</data>
  <data key="vol">77</data>
  <data key="page">339</data>
  <data key="ut"></data>
  <data key="freq">1</data>
</node>
<node id="372">
  <data key="name">Kaski D</data>
  <data key="label">Kaski D, 2019, PROG BRAIN RES, V248, P225, DOI 10.1016/bs.pbr.2019.04.009</data>
  <data key="author">Kaski D</data>
  <data key="year">2019</data>
  <data key="title">...</data>
  <data key="so">PROG BRAIN RES</data>
  <data key="vol">248</data>
  <data key="page">225</data>
  <data key="ut"></data>
  <data key="freq">4</data>
</node>
<node id="373">
  <data key="name">Bertlich M</data>
  <data key="label">Bertlich M, 2015, AUDIOL NEURO-OTOL, V20, P283, DOI 10.1159/000368293</data>
  <data key="author">Bertlich M</data>
  <data key="year">2015</data>
  <data key="title">...</data>
  <data key="so">AUDIOL NEURO-OTOL</data>
  <data key="vol">20</data>
  <data key="page">283</data>
  <data key="ut"></data>
  <data key="freq">1</data>
</node>
<node id="374">
  <data key="name">Eldoen G</data>
  <data key="label">Eldoen G, 2021, BRAIN BEHAV, V11, P0, DOI 10.1002/brb3.2346</data>
  <data key="author">Eldoen G</data>
  <data key="year">2021</data>
  <data key="title">...</data>
  <data key="so">BRAIN BEHAV</data>
  <data key="vol">11</data>
  <data key="page">0</data>
  <data key="ut"></data>
  <data key="freq">9</data>
</node>
<node id="375">
  <data key="name">Horner KC</data>
  <data key="label">Horner KC, 2003, NEUROSCI BIOBEHAV R, V27, P437, DOI 10.1016/S0149-7634(03)00071-X</data>
  <data key="author">Horner KC</data>
  <data key="year">2003</data>
  <data key="title">...</data>
  <data key="so">NEUROSCI BIOBEHAV R</data>
  <data key="vol">27</data>
  <data key="page">437</data>
  <data key="ut"></data>
  <data key="freq">2</data>
</node>
<node id="376">
  <data key="name">Brandt T</data>
  <data key="label">Brandt T, 2015, J NEUROL, V262, P1977, DOI 10.1007/s00415-015-7826-0</data>
  <data key="author">Brandt T</data>
  <data key="year">2015</data>
  <data key="title">...</data>
  <data key="so">J NEUROL</data>
  <data key="vol">262</data>
  <data key="page">1977</data>
  <data key="ut"></data>
  <data key="freq">2</data>
</node>
<node id="377">
  <data key="name">Helmchen C</data>
  <data key="label">Helmchen C, 2024, J NEUROL, V271, P4909, DOI 10.1007/s00415-024-12415-z</data>
  <data key="author">Helmchen C</data>
  <data key="year">2024</data>
  <data key="title">...</data>
  <data key="so">J NEUROL</data>
  <data key="vol">271</data>
  <data key="page">4909</data>
  <data key="ut"></data>
  <data key="freq">4</data>
</node>
<node id="378">
  <data key="name">Adam C</data>
  <data key="label">Adam C, 2015, PRESSE MED, V44, P1029, DOI 10.1016/j.lpm.2015.09.021</data>
  <data key="author">Adam C</data>
  <data key="year">2015</data>
  <data key="title">...</data>
  <data key="so">PRESSE MED</data>
  <data key="vol">44</data>
  <data key="page">1029</data>
  <data key="ut"></data>
  <data key="freq">1</data>
</node>
<node id="379">
  <data key="name">DELCORE R</data>
  <data key="label">DELCORE R, 1990, SURGERY, V108, P541</data>
  <data key="author">DELCORE R</data>
  <data key="year">1990</data>
  <data key="title">...</data>
  <data key="so">SURGERY</data>
  <data key="vol">108</data>
  <data key="page">541</data>
  <data key="ut"></data>
  <data key="freq">1</data>
</node>
<node id="380">
  <data key="name">BRANDT T</data>
  <data key="label">BRANDT T, 2004, J VESTIBUL RES-EQUIL, V14, P150</data>
  <data key="author">BRANDT T</data>
  <data key="year">2004</data>
  <data key="title">...</data>
  <data key="so">J VESTIBUL RES-EQUIL</data>
  <data key="vol">14</data>
  <data key="page">150</data>
  <data key="ut"></data>
  <data key="freq">1</data>
</node>
<node id="381">
  <data key="name">Matre DA</data>
  <data key="label">Matre DA, 1998, PAIN, V75, P331, DOI 10.1016/S0304-3959(98)00012-8</data>
  <data key="author">Matre DA</data>
  <data key="year">1998</data>
  <data key="title">...</data>
  <data key="so">PAIN</data>
  <data key="vol">75</data>
  <data key="page">331</data>
  <data key="ut"></data>
  <data key="freq">1</data>
</node>
<node id="382">
  <data key="name">Clavien PA</data>
  <data key="label">Clavien PA, 2009, ANN SURG, V250, P187, DOI 10.1097/SLA.0b013e3181b13ca2</data>
  <data key="author">Clavien PA</data>
  <data key="year">2009</data>
  <data key="title">...</data>
  <data key="so">ANN SURG</data>
  <data key="vol">250</data>
  <data key="page">187</data>
  <data key="ut"></data>
  <data key="freq">5</data>
</node>
<node id="383">
  <data key="name">Baltzer PAT</data>
  <data key="label">Baltzer PAT, 2012, NMR BIOMED, V25, P67, DOI 10.1002/nbm.1714</data>
  <data key="author">Baltzer PAT</data>
  <data key="year">2012</data>
  <data key="title">...</data>
  <data key="so">NMR BIOMED</data>
  <data key="vol">25</data>
  <data key="page">67</data>
  <data key="ut"></data>
  <data key="freq">1</data>
</node>
<node id="384">
  <data key="name">BRAGA M</data>
  <data key="label">BRAGA M, 1993, PANCREAS, V8, P494, DOI 10.1097/00006676-199307000-00014</data>
  <data key="author">BRAGA M</data>
  <data key="year">1993</data>
  <data key="title">...</data>
  <data key="so">PANCREAS</data>
  <data key="vol">8</data>
  <data key="page">494</data>
  <data key="ut"></data>
  <data key="freq">1</data>
</node>
<node id="385">
  <data key="name">Kitazawa M</data>
  <data key="label">Kitazawa M, 2021, FRONT NEUROL, V12, P0, DOI 10.3389/fneur.2021.768718</data>
  <data key="author">Kitazawa M</data>
  <data key="year">2021</data>
  <data key="title">...</data>
  <data key="so">FRONT NEUROL</data>
  <data key="vol">12</data>
  <data key="page">0</data>
  <data key="ut"></data>
  <data key="freq">8</data>
</node>
<node id="386">
  <data key="name">Hilber P</data>
  <data key="label">Hilber P, 2019, PROG NEURO-PSYCHOPH, V89, P310, DOI 10.1016/j.pnpbp.2018.10.004</data>
  <data key="author">Hilber P</data>
  <data key="year">2019</data>
  <data key="title">...</data>
  <data key="so">PROG NEURO-PSYCHOPH</data>
  <data key="vol">89</data>
  <data key="page">310</data>
  <data key="ut"></data>
  <data key="freq">2</data>
</node>
<node id="387">
  <data key="name">Staab JP</data>
  <data key="label">Staab JP, 2023, NEUROL CLIN, V41, P647, DOI 10.1016/j.ncl.2023.04.003</data>
  <data key="author">Staab JP</data>
  <data key="year">2023</data>
  <data key="title">...</data>
  <data key="so">NEUROL CLIN</data>
  <data key="vol">41</data>
  <data key="page">647</data>
  <data key="ut"></data>
  <data key="freq">18</data>
</node>
<node id="388">
  <data key="name">Liu F</data>
  <data key="label">Liu F, 2019, WORLD J CLIN CASES, V7, P717, DOI 10.12998/wjcc.v7.i6.717</data>
  <data key="author">Liu F</data>
  <data key="year">2019</data>
  <data key="title">...</data>
  <data key="so">WORLD J CLIN CASES</data>
  <data key="vol">7</data>
  <data key="page">717</data>
  <data key="ut"></data>
  <data key="freq">2</data>
</node>
<node id="389">
  <data key="name">Tschan R</data>
  <data key="label">Tschan R, 2008, J NEUROL, V255, P1168, DOI 10.1007/s00415-008-0863-1</data>
  <data key="author">Tschan R</data>
  <data key="year">2008</data>
  <data key="title">...</data>
  <data key="so">J NEUROL</data>
  <data key="vol">255</data>
  <data key="page">1168</data>
  <data key="ut"></data>
  <data key="freq">2</data>
</node>
<node id="390">
  <data key="name">Bery AK</data>
  <data key="label">Bery AK, 2021, J VESTIBUL RES-EQUIL, V31, P401, DOI 10.3233/VES-201508</data>
  <data key="author">Bery AK</data>
  <data key="year">2021</data>
  <data key="title">...</data>
  <data key="so">J VESTIBUL RES-EQUIL</data>
  <data key="vol">31</data>
  <data key="page">401</data>
  <data key="ut"></data>
  <data key="freq">2</data>
</node>
<node id="391">
  <data key="name">Neff BA</data>
  <data key="label">Neff BA, 2012, OTOL NEUROTOL, V33, P1235, DOI 10.1097/MAO.0b013e31825d644a</data>
  <data key="author">Neff BA</data>
  <data key="year">2012</data>
  <data key="title">...</data>
  <data key="so">OTOL NEUROTOL</data>
  <data key="vol">33</data>
  <data key="page">1235</data>
  <data key="ut"></data>
  <data key="freq">3</data>
</node>
<node id="392">
  <data key="name">Fang ZG</data>
  <data key="label">Fang ZG, 2020, SCI REP-UK, V10, P0, DOI 10.1038/s41598-020-58218-w</data>
  <data key="author">Fang ZG</data>
  <data key="year">2020</data>
  <data key="title">...</data>
  <data key="so">SCI REP-UK</data>
  <data key="vol">10</data>
  <data key="page">0</data>
  <data key="ut"></data>
  <data key="freq">2</data>
</node>
<node id="393">
  <data key="name">Garcea G</data>
  <data key="label">Garcea G, 2007, EJSO-EUR J SURG ONC, V33, P892, DOI 10.1016/j.ejso.2007.02.024</data>
  <data key="author">Garcea G</data>
  <data key="year">2007</data>
  <data key="title">...</data>
  <data key="so">EJSO-EUR J SURG ONC</data>
  <data key="vol">33</data>
  <data key="page">892</data>
  <data key="ut"></data>
  <data key="freq">2</data>
</node>
<node id="394">
  <data key="name">Azulay JP</data>
  <data key="label">Azulay JP, 2002, PERCEPT MOTOR SKILL, V95, P1106, DOI 10.2466/PMS.95.8.1106-1114</data>
  <data key="author">Azulay JP</data>
  <data key="year">2002</data>
  <data key="title">...</data>
  <data key="so">PERCEPT MOTOR SKILL</data>
  <data key="vol">95</data>
  <data key="page">1106</data>
  <data key="ut"></data>
  <data key="freq">1</data>
</node>
<node id="395">
  <data key="name">Hall CD</data>
  <data key="label">Hall CD, 2016, J NEUROL PHYS THER, V40, P124, DOI 10.1097/NPT.0000000000000120</data>
  <data key="author">Hall CD</data>
  <data key="year">2016</data>
  <data key="title">...</data>
  <data key="so">J NEUROL PHYS THER</data>
  <data key="vol">40</data>
  <data key="page">124</data>
  <data key="ut"></data>
  <data key="freq">6</data>
</node>
<node id="396">
  <data key="name">Dai SN</data>
  <data key="label">Dai SN, 2023, INT J SURG, V109, P2096, DOI 10.1097/JS9.0000000000000418</data>
  <data key="author">Dai SN</data>
  <data key="year">2023</data>
  <data key="title">...</data>
  <data key="so">INT J SURG</data>
  <data key="vol">109</data>
  <data key="page">2096</data>
  <data key="ut"></data>
  <data key="freq">2</data>
</node>
<node id="397">
  <data key="name">Boeck S</data>
  <data key="label">Boeck S, 2007, ONCOLOGY-BASEL, V72, P314, DOI 10.1159/000113054</data>
  <data key="author">Boeck S</data>
  <data key="year">2007</data>
  <data key="title">...</data>
  <data key="so">ONCOLOGY-BASEL</data>
  <data key="vol">72</data>
  <data key="page">314</data>
  <data key="ut"></data>
  <data key="freq">1</data>
</node>
<node id="398">
  <data key="name">Popp P</data>
  <data key="label">Popp P, 2018, ANN CLIN TRANSL NEUR, V5, P717, DOI 10.1002/acn3.570</data>
  <data key="author">Popp P</data>
  <data key="year">2018</data>
  <data key="title">...</data>
  <data key="so">ANN CLIN TRANSL NEUR</data>
  <data key="vol">5</data>
  <data key="page">717</data>
  <data key="ut"></data>
  <data key="freq">10</data>
</node>
<node id="399">
  <data key="name">Cooperman AM</data>
  <data key="label">Cooperman AM, 2001, SURG CLIN N AM, V81, P557, DOI 10.1016/S0039-6109(05)70143-2</data>
  <data key="author">Cooperman AM</data>
  <data key="year">2001</data>
  <data key="title">...</data>
  <data key="so">SURG CLIN N AM</data>
  <data key="vol">81</data>
  <data key="page">557</data>
  <data key="ut"></data>
  <data key="freq">1</data>
</node>
<node id="400">
  <data key="name">Bart O</data>
  <data key="label">Bart O, 2009, RES DEV DISABIL, V30, P486, DOI 10.1016/j.ridd.2008.07.008</data>
  <data key="author">Bart O</data>
  <data key="year">2009</data>
  <data key="title">...</data>
  <data key="so">RES DEV DISABIL</data>
  <data key="vol">30</data>
  <data key="page">486</data>
  <data key="ut"></data>
  <data key="freq">1</data>
</node>
<node id="401">
  <data key="name">Kapfhammer HP</data>
  <data key="label">Kapfhammer HP, 1997, ACTA NEUROL SCAND, V95, P23, DOI 10.1111/j.1600-0404.1997.tb00063.x</data>
  <data key="author">Kapfhammer HP</data>
  <data key="year">1997</data>
  <data key="title">...</data>
  <data key="so">ACTA NEUROL SCAND</data>
  <data key="vol">95</data>
  <data key="page">23</data>
  <data key="ut"></data>
  <data key="freq">4</data>
</node>
<node id="402">
  <data key="name">Akizuki E</data>
  <data key="label">Akizuki E, 2009, ANN SURG, V249, P986, DOI 10.1097/SLA.0b013e3181a63c4c</data>
  <data key="author">Akizuki E</data>
  <data key="year">2009</data>
  <data key="title">...</data>
  <data key="so">ANN SURG</data>
  <data key="vol">249</data>
  <data key="page">986</data>
  <data key="ut"></data>
  <data key="freq">9</data>
</node>
<node id="403">
  <data key="name">CLARK DB</data>
  <data key="label">CLARK DB, 1994, AM J PSYCHIAT, V151, P1223</data>
  <data key="author">CLARK DB</data>
  <data key="year">1994</data>
  <data key="title">...</data>
  <data key="so">AM J PSYCHIAT</data>
  <data key="vol">151</data>
  <data key="page">1223</data>
  <data key="ut"></data>
  <data key="freq">1</data>
</node>
<node id="404">
  <data key="name">Beger HG</data>
  <data key="label">Beger HG, 2004, J HEPATO-BILIARY-PAN, V11, P232, DOI 10.1007/s00534-004-0895-6</data>
  <data key="author">Beger HG</data>
  <data key="year">2004</data>
  <data key="title">...</data>
  <data key="so">J HEPATO-BILIARY-PAN</data>
  <data key="vol">11</data>
  <data key="page">232</data>
  <data key="ut"></data>
  <data key="freq">2</data>
</node>
<node id="405">
  <data key="name">Ahmed M</data>
  <data key="label">Ahmed M, 2008, OPT LASER TECHNOL, V40, P809, DOI 10.1016/j.optlastec.2007.12.001</data>
  <data key="author">Ahmed M</data>
  <data key="year">2008</data>
  <data key="title">...</data>
  <data key="so">OPT LASER TECHNOL</data>
  <data key="vol">40</data>
  <data key="page">809</data>
  <data key="ut"></data>
  <data key="freq">1</data>
</node>
<node id="406">
  <data key="name">Murdin L</data>
  <data key="label">Murdin L, 2015, OTOL NEUROTOL, V36, P387, DOI 10.1097/MAO.0000000000000691</data>
  <data key="author">Murdin L</data>
  <data key="year">2015</data>
  <data key="title">...</data>
  <data key="so">OTOL NEUROTOL</data>
  <data key="vol">36</data>
  <data key="page">387</data>
  <data key="ut"></data>
  <data key="freq">2</data>
</node>
<node id="407">
  <data key="name">Holmberg J</data>
  <data key="label">Holmberg J, 2007, J NEUROL, V254, P1189, DOI 10.1007/s00415-007-0499-6</data>
  <data key="author">Holmberg J</data>
  <data key="year">2007</data>
  <data key="title">...</data>
  <data key="so">J NEUROL</data>
  <data key="vol">254</data>
  <data key="page">1189</data>
  <data key="ut"></data>
  <data key="freq">2</data>
</node>
<node id="408">
  <data key="name">Meli A</data>
  <data key="label">Meli A, 2007, J PSYCHOSOM RES, V63, P185, DOI 10.1016/j.jpsychores.2007.02.007</data>
  <data key="author">Meli A</data>
  <data key="year">2007</data>
  <data key="title">...</data>
  <data key="so">J PSYCHOSOM RES</data>
  <data key="vol">63</data>
  <data key="page">185</data>
  <data key="ut"></data>
  <data key="freq">2</data>
</node>
<node id="409">
  <data key="name">BORM JJJ</data>
  <data key="label">BORM JJJ, 1992, EUR J NUCL MED, V19, P644</data>
  <data key="author">BORM JJJ</data>
  <data key="year">1992</data>
  <data key="title">...</data>
  <data key="so">EUR J NUCL MED</data>
  <data key="vol">19</data>
  <data key="page">644</data>
  <data key="ut"></data>
  <data key="freq">1</data>
</node>
<node id="410">
  <data key="name">Armstrong T</data>
  <data key="label">Armstrong T, 2007, PANCREATOLOGY, V7, P37, DOI 10.1159/000101876</data>
  <data key="author">Armstrong T</data>
  <data key="year">2007</data>
  <data key="title">...</data>
  <data key="so">PANCREATOLOGY</data>
  <data key="vol">7</data>
  <data key="page">37</data>
  <data key="ut"></data>
  <data key="freq">1</data>
</node>
<node id="411">
  <data key="name">Storey EP</data>
  <data key="label">Storey EP, 2018, J NEUROL PHYS THER, V42, P134, DOI 10.1097/NPT.0000000000000228</data>
  <data key="author">Storey EP</data>
  <data key="year">2018</data>
  <data key="title">...</data>
  <data key="so">J NEUROL PHYS THER</data>
  <data key="vol">42</data>
  <data key="page">134</data>
  <data key="ut"></data>
  <data key="freq">2</data>
</node>
<node id="412">
  <data key="name">Aikou T</data>
  <data key="label">Aikou T, 2001, ANN SURG ONCOL, V8, P0</data>
  <data key="author">Aikou T</data>
  <data key="year">2001</data>
  <data key="title">...</data>
  <data key="so">ANN SURG ONCOL</data>
  <data key="vol">8</data>
  <data key="page">0</data>
  <data key="ut"></data>
  <data key="freq">1</data>
</node>
<node id="413">
  <data key="name">Hannigan IP</data>
  <data key="label">Hannigan IP, 2021, J NEUROL, V268, P431, DOI 10.1007/s00415-019-09431-9</data>
  <data key="author">Hannigan IP</data>
  <data key="year">2021</data>
  <data key="title">...</data>
  <data key="so">J NEUROL</data>
  <data key="vol">268</data>
  <data key="page">431</data>
  <data key="ut"></data>
  <data key="freq">2</data>
</node>
<node id="414">
  <data key="name">Bose S</data>
  <data key="label">Bose S, 2010, POLYMER, V51, P5921, DOI 10.1016/j.polymer.2010.10.014</data>
  <data key="author">Bose S</data>
  <data key="year">2010</data>
  <data key="title">...</data>
  <data key="so">POLYMER</data>
  <data key="vol">51</data>
  <data key="page">5921</data>
  <data key="ut"></data>
  <data key="freq">1</data>
</node>
<node id="415">
  <data key="name">Athanasiou T</data>
  <data key="label">Athanasiou T, 2004, ANN THORAC SURG, V77, P745, DOI 10.1016/j.athoracsur.2003.07.002</data>
  <data key="author">Athanasiou T</data>
  <data key="year">2004</data>
  <data key="title">...</data>
  <data key="so">ANN THORAC SURG</data>
  <data key="vol">77</data>
  <data key="page">745</data>
  <data key="ut"></data>
  <data key="freq">1</data>
</node>
<node id="416">
  <data key="name">Toshishige Y</data>
  <data key="label">Toshishige Y, 2020, ACTA OTO-LARYNGOL, V140, P827, DOI 10.1080/00016489.2020.1772994</data>
  <data key="author">Toshishige Y</data>
  <data key="year">2020</data>
  <data key="title">...</data>
  <data key="so">ACTA OTO-LARYNGOL</data>
  <data key="vol">140</data>
  <data key="page">827</data>
  <data key="ut"></data>
  <data key="freq">6</data>
</node>
<node id="417">
  <data key="name">Kairaluoma M I</data>
  <data key="label">Kairaluoma M I, 1990, HPB SURG, V2, P57, DOI 10.1155/1990/35325</data>
  <data key="author">Kairaluoma M I</data>
  <data key="year">1990</data>
  <data key="title">...</data>
  <data key="so">HPB SURG</data>
  <data key="vol">2</data>
  <data key="page">57</data>
  <data key="ut"></data>
  <data key="freq">1</data>
</node>
<node id="418">
  <data key="name">Crist D W</data>
  <data key="label">Crist D W, 1992, ADV SURG, V25, P21</data>
  <data key="author">Crist D W</data>
  <data key="year">1992</data>
  <data key="title">...</data>
  <data key="so">ADV SURG</data>
  <data key="vol">25</data>
  <data key="page">21</data>
  <data key="ut"></data>
  <data key="freq">2</data>
</node>
<node id="419">
  <data key="name">Kremmyda O</data>
  <data key="label">Kremmyda O, 2016, FRONT HUM NEUROSCI, V10, P0, DOI 10.3389/fnhum.2016.00139</data>
  <data key="author">Kremmyda O</data>
  <data key="year">2016</data>
  <data key="title">...</data>
  <data key="so">FRONT HUM NEUROSCI</data>
  <data key="vol">10</data>
  <data key="page">0</data>
  <data key="ut"></data>
  <data key="freq">2</data>
</node>
<node id="420">
  <data key="name">Ferrè ER</data>
  <data key="label">Ferrè ER, 2020, COGN NEUROPSYCHOL, V37, P413, DOI 10.1080/02643294.2020.1736018</data>
  <data key="author">Ferrè ER</data>
  <data key="year">2020</data>
  <data key="title">...</data>
  <data key="so">COGN NEUROPSYCHOL</data>
  <data key="vol">37</data>
  <data key="page">413</data>
  <data key="ut"></data>
  <data key="freq">2</data>
</node>
<node id="421">
  <data key="name">Horii A</data>
  <data key="label">Horii A, 2017, EQUILIBRIUM RESEARCH, V76, P316, DOI 10.3757/jser.76.316</data>
  <data key="author">Horii A</data>
  <data key="year">2017</data>
  <data key="title">...</data>
  <data key="so">EQUILIBRIUM RESEARCH</data>
  <data key="vol">76</data>
  <data key="page">316</data>
  <data key="ut"></data>
  <data key="freq">2</data>
</node>
<node id="422">
  <data key="name">Amer I</data>
  <data key="label">Amer I, 2016, TETRAHEDRON LETT, V57, P426, DOI 10.1016/j.tetlet.2015.12.056</data>
  <data key="author">Amer I</data>
  <data key="year">2016</data>
  <data key="title">...</data>
  <data key="so">TETRAHEDRON LETT</data>
  <data key="vol">57</data>
  <data key="page">426</data>
  <data key="ut"></data>
  <data key="freq">1</data>
</node>
<node id="423">
  <data key="name">Aimoto T</data>
  <data key="label">Aimoto T, 2011, J NIPPON MED SCH, V78, P352, DOI 10.1272/jnms.78.352</data>
  <data key="author">Aimoto T</data>
  <data key="year">2011</data>
  <data key="title">...</data>
  <data key="so">J NIPPON MED SCH</data>
  <data key="vol">78</data>
  <data key="page">352</data>
  <data key="ut"></data>
  <data key="freq">1</data>
</node>
<node id="424">
  <data key="name">Teh CSL</data>
  <data key="label">Teh CSL, 2023, ANN OTO RHINOL LARYN, V132, P566, DOI 10.1177/00034894221111408</data>
  <data key="author">Teh CSL</data>
  <data key="year">2023</data>
  <data key="title">...</data>
  <data key="so">ANN OTO RHINOL LARYN</data>
  <data key="vol">132</data>
  <data key="page">566</data>
  <data key="ut"></data>
  <data key="freq">14</data>
</node>
<node id="425">
  <data key="name">Allen PJ</data>
  <data key="label">Allen PJ, 2014, NEW ENGL J MED, V370, P2014, DOI 10.1056/NEJMoa1313688</data>
  <data key="author">Allen PJ</data>
  <data key="year">2014</data>
  <data key="title">...</data>
  <data key="so">NEW ENGL J MED</data>
  <data key="vol">370</data>
  <data key="page">2014</data>
  <data key="ut"></data>
  <data key="freq">1</data>
</node>
<node id="426">
  <data key="name">Qin C</data>
  <data key="label">Qin C, 2025, BRAIN BEHAV, V15, P0, DOI 10.1002/brb3.70229</data>
  <data key="author">Qin C</data>
  <data key="year">2025</data>
  <data key="title">...</data>
  <data key="so">BRAIN BEHAV</data>
  <data key="vol">15</data>
  <data key="page">0</data>
  <data key="ut"></data>
  <data key="freq">3</data>
</node>
<node id="427">
  <data key="name">Balcom JH</data>
  <data key="label">Balcom JH, 2001, ARCH SURG-CHICAGO, V136, P391, DOI 10.1001/archsurg.136.4.391</data>
  <data key="author">Balcom JH</data>
  <data key="year">2001</data>
  <data key="title">...</data>
  <data key="so">ARCH SURG-CHICAGO</data>
  <data key="vol">136</data>
  <data key="page">391</data>
  <data key="ut"></data>
  <data key="freq">2</data>
</node>
<node id="428">
  <data key="name">Ananthanawat C</data>
  <data key="label">Ananthanawat C, 2009, SENSOR ACTUAT B-CHEM, V137, P215, DOI 10.1016/j.snb.2008.11.038</data>
  <data key="author">Ananthanawat C</data>
  <data key="year">2009</data>
  <data key="title">...</data>
  <data key="so">SENSOR ACTUAT B-CHEM</data>
  <data key="vol">137</data>
  <data key="page">215</data>
  <data key="ut"></data>
  <data key="freq">1</data>
</node>
<node id="429">
  <data key="name">Gangavatiker R</data>
  <data key="label">Gangavatiker R, 2011, J GASTROINTEST SURG, V15, P843, DOI 10.1007/s11605-011-1480-3</data>
  <data key="author">Gangavatiker R</data>
  <data key="year">2011</data>
  <data key="title">...</data>
  <data key="so">J GASTROINTEST SURG</data>
  <data key="vol">15</data>
  <data key="page">843</data>
  <data key="ut"></data>
  <data key="freq">10</data>
</node>
<node id="430">
  <data key="name">Huang TC</data>
  <data key="label">Huang TC, 2020, CEPHALALGIA, V40, P107, DOI 10.1177/0333102419869317</data>
  <data key="author">Huang TC</data>
  <data key="year">2020</data>
  <data key="title">...</data>
  <data key="so">CEPHALALGIA</data>
  <data key="vol">40</data>
  <data key="page">107</data>
  <data key="ut"></data>
  <data key="freq">2</data>
</node>
<node id="431">
  <data key="name">Webster KE</data>
  <data key="label">Webster KE, 2023, COCHRANE DB SYST REV, V0, P0, DOI 10.1002/14651858.CD015188.pub2</data>
  <data key="author">Webster KE</data>
  <data key="year">2023</data>
  <data key="title">...</data>
  <data key="so">COCHRANE DB SYST REV</data>
  <data key="vol">0</data>
  <data key="page">0</data>
  <data key="ut"></data>
  <data key="freq">10</data>
</node>
<node id="432">
  <data key="name">Yang SW</data>
  <data key="label">Yang SW, 2011, NANO, V6, P597, DOI 10.1142/S1793292011002925</data>
  <data key="author">Yang SW</data>
  <data key="year">2011</data>
  <data key="title">...</data>
  <data key="so">NANO</data>
  <data key="vol">6</data>
  <data key="page">597</data>
  <data key="ut"></data>
  <data key="freq">4</data>
</node>
<node id="433">
  <data key="name">Anwar MU</data>
  <data key="label">Anwar MU, 2009, INORG CHEM, V48, P5177, DOI 10.1021/ic9001048</data>
  <data key="author">Anwar MU</data>
  <data key="year">2009</data>
  <data key="title">...</data>
  <data key="so">INORG CHEM</data>
  <data key="vol">48</data>
  <data key="page">5177</data>
  <data key="ut"></data>
  <data key="freq">1</data>
</node>
<node id="434">
  <data key="name">Bachmann K</data>
  <data key="label">Bachmann K, 2013, ANN SURG, V258, P815, DOI 10.1097/SLA.0b013e3182a655a8</data>
  <data key="author">Bachmann K</data>
  <data key="year">2013</data>
  <data key="title">...</data>
  <data key="so">ANN SURG</data>
  <data key="vol">258</data>
  <data key="page">815</data>
  <data key="ut"></data>
  <data key="freq">1</data>
</node>
<node id="435">
  <data key="name">Alwarappan S</data>
  <data key="label">Alwarappan S, 2009, J PHYS CHEM C, V113, P8853, DOI 10.1021/jp9010313</data>
  <data key="author">Alwarappan S</data>
  <data key="year">2009</data>
  <data key="title">...</data>
  <data key="so">J PHYS CHEM C</data>
  <data key="vol">113</data>
  <data key="page">8853</data>
  <data key="ut"></data>
  <data key="freq">1</data>
</node>
<node id="436">
  <data key="name">Im JJ</data>
  <data key="label">Im JJ, 2021, NUCL MED MOLEC IMAG, V55, P53, DOI 10.1007/s13139-020-00675-2</data>
  <data key="author">Im JJ</data>
  <data key="year">2021</data>
  <data key="title">...</data>
  <data key="so">NUCL MED MOLEC IMAG</data>
  <data key="vol">55</data>
  <data key="page">53</data>
  <data key="ut"></data>
  <data key="freq">13</data>
</node>
<node id="437">
  <data key="name">Biallozor S</data>
  <data key="label">Biallozor S, 2003, FUEL CELLS, V3, P8, DOI 10.1002/fuce.200320242</data>
  <data key="author">Biallozor S</data>
  <data key="year">2003</data>
  <data key="title">...</data>
  <data key="so">FUEL CELLS</data>
  <data key="vol">3</data>
  <data key="page">8</data>
  <data key="ut"></data>
  <data key="freq">1</data>
</node>
<node id="438">
  <data key="name">Barlow DH</data>
  <data key="label">Barlow DH, 2001, CLIN HDB PSYCHOL, V0, P0</data>
  <data key="author">Barlow DH</data>
  <data key="year">2001</data>
  <data key="title">...</data>
  <data key="so">CLIN HDB PSYCHOL</data>
  <data key="vol">0</data>
  <data key="page">0</data>
  <data key="ut"></data>
  <data key="freq">1</data>
</node>
<node id="439">
  <data key="name">Baier B</data>
  <data key="label">Baier B, 2013, BRAIN BEHAV, V3, P519, DOI 10.1002/brb3.155</data>
  <data key="author">Baier B</data>
  <data key="year">2013</data>
  <data key="title">...</data>
  <data key="so">BRAIN BEHAV</data>
  <data key="vol">3</data>
  <data key="page">519</data>
  <data key="ut"></data>
  <data key="freq">1</data>
</node>
<node id="440">
  <data key="name">AYERBE J</data>
  <data key="label">AYERBE J, 2005, REV LARYNGOL OTOL RH, V126, P227</data>
  <data key="author">AYERBE J</data>
  <data key="year">2005</data>
  <data key="title">...</data>
  <data key="so">REV LARYNGOL OTOL RH</data>
  <data key="vol">126</data>
  <data key="page">227</data>
  <data key="ut"></data>
  <data key="freq">1</data>
</node>
<node id="441">
  <data key="name">LEMPERT T</data>
  <data key="label">LEMPERT T, 1991, J NEUROL, V238, P140, DOI 10.1007/BF00319680</data>
  <data key="author">LEMPERT T</data>
  <data key="year">1991</data>
  <data key="title">...</data>
  <data key="so">J NEUROL</data>
  <data key="vol">238</data>
  <data key="page">140</data>
  <data key="ut"></data>
  <data key="freq">1</data>
</node>
<node id="442">
  <data key="name">Mittal VA</data>
  <data key="label">Mittal VA, 2011, PSYCHIAT RES, V189, P158, DOI 10.1016/j.psychres.2011.06.006</data>
  <data key="author">Mittal VA</data>
  <data key="year">2011</data>
  <data key="title">...</data>
  <data key="so">PSYCHIAT RES</data>
  <data key="vol">189</data>
  <data key="page">158</data>
  <data key="ut"></data>
  <data key="freq">2</data>
</node>
<node id="443">
  <data key="name">Staab JP</data>
  <data key="label">Staab JP, 2004, LARYNGOSCOPE, V114, P1637, DOI 10.1097/00005537-200409000-00025</data>
  <data key="author">Staab JP</data>
  <data key="year">2004</data>
  <data key="title">...</data>
  <data key="so">LARYNGOSCOPE</data>
  <data key="vol">114</data>
  <data key="page">1637</data>
  <data key="ut"></data>
  <data key="freq">4</data>
</node>
<node id="444">
  <data key="name">Fabre JM</data>
  <data key="label">Fabre JM, 1998, BRIT J SURG, V85, P751</data>
  <data key="author">Fabre JM</data>
  <data key="year">1998</data>
  <data key="title">...</data>
  <data key="so">BRIT J SURG</data>
  <data key="vol">85</data>
  <data key="page">751</data>
  <data key="ut"></data>
  <data key="freq">2</data>
</node>
<node id="445">
  <data key="name">Besselink MG</data>
  <data key="label">Besselink MG, 2009, ANN SURG, V250, P712, DOI 10.1097/SLA.0b013e3181bce5bd</data>
  <data key="author">Besselink MG</data>
  <data key="year">2009</data>
  <data key="title">...</data>
  <data key="so">ANN SURG</data>
  <data key="vol">250</data>
  <data key="page">712</data>
  <data key="ut"></data>
  <data key="freq">1</data>
</node>
<node id="446">
  <data key="name">Johansson M</data>
  <data key="label">Johansson M, 2001, OTOLARYNG HEAD NECK, V125, P151, DOI 10.1067/mhn.2001.118127</data>
  <data key="author">Johansson M</data>
  <data key="year">2001</data>
  <data key="title">...</data>
  <data key="so">OTOLARYNG HEAD NECK</data>
  <data key="vol">125</data>
  <data key="page">151</data>
  <data key="ut"></data>
  <data key="freq">2</data>
</node>
<node id="447">
  <data key="name">Chiarella G</data>
  <data key="label">Chiarella G, 2016, J VESTIBUL RES-EQUIL, V26, P403, DOI 10.3233/VES-160590</data>
  <data key="author">Chiarella G</data>
  <data key="year">2016</data>
  <data key="title">...</data>
  <data key="so">J VESTIBUL RES-EQUIL</data>
  <data key="vol">26</data>
  <data key="page">403</data>
  <data key="ut"></data>
  <data key="freq">13</data>
</node>
<node id="448">
  <data key="name">Agrawal Y</data>
  <data key="label">Agrawal Y, 2020, AGING MENT HEALTH, V24, P705, DOI 10.1080/13607863.2019.1566813</data>
  <data key="author">Agrawal Y</data>
  <data key="year">2020</data>
  <data key="title">...</data>
  <data key="so">AGING MENT HEALTH</data>
  <data key="vol">24</data>
  <data key="page">705</data>
  <data key="ut"></data>
  <data key="freq">1</data>
</node>
<node id="449">
  <data key="name">HASHIMOTO N</data>
  <data key="label">HASHIMOTO N, 1990, JPN J GASTROENTEROL, V51, P2633</data>
  <data key="author">HASHIMOTO N</data>
  <data key="year">1990</data>
  <data key="title">...</data>
  <data key="so">JPN J GASTROENTEROL</data>
  <data key="vol">51</data>
  <data key="page">2633</data>
  <data key="ut"></data>
  <data key="freq">1</data>
</node>
<node id="450">
  <data key="name">Akamatsu N</data>
  <data key="label">Akamatsu N, 2010, J HEPATO-BIL-PAN SCI, V17, P322, DOI 10.1007/s00534-009-0248-6</data>
  <data key="author">Akamatsu N</data>
  <data key="year">2010</data>
  <data key="title">...</data>
  <data key="so">J HEPATO-BIL-PAN SCI</data>
  <data key="vol">17</data>
  <data key="page">322</data>
  <data key="ut"></data>
  <data key="freq">3</data>
</node>
<node id="451">
  <data key="name">Eckhardt-Henn A</data>
  <data key="label">Eckhardt-Henn A, 2008, J NEUROL, V255, P420, DOI 10.1007/s00415-008-0697-x</data>
  <data key="author">Eckhardt-Henn A</data>
  <data key="year">2008</data>
  <data key="title">...</data>
  <data key="so">J NEUROL</data>
  <data key="vol">255</data>
  <data key="page">420</data>
  <data key="ut"></data>
  <data key="freq">1</data>
</node>
<node id="452">
  <data key="name">LABRADOR MA</data>
  <data key="label">LABRADOR MA, 1999, IEEE COMMUNICATION S, V2, P0</data>
  <data key="author">LABRADOR MA</data>
  <data key="year">1999</data>
  <data key="title">...</data>
  <data key="so">IEEE COMMUNICATION S</data>
  <data key="vol">2</data>
  <data key="page">0</data>
  <data key="ut"></data>
  <data key="freq">2</data>
</node>
<node id="453">
  <data key="name">Frey CF</data>
  <data key="label">Frey CF, 1996, ARCH SURG-CHICAGO, V131, P233</data>
  <data key="author">Frey CF</data>
  <data key="year">1996</data>
  <data key="title">...</data>
  <data key="so">ARCH SURG-CHICAGO</data>
  <data key="vol">131</data>
  <data key="page">233</data>
  <data key="ut"></data>
  <data key="freq">2</data>
</node>
<node id="454">
  <data key="name">Fischer CP</data>
  <data key="label">Fischer CP, 2006, J GASTROINTEST SURG, V10, P215, DOI 10.1016/j.gassur.2005.07.017</data>
  <data key="author">Fischer CP</data>
  <data key="year">2006</data>
  <data key="title">...</data>
  <data key="so">J GASTROINTEST SURG</data>
  <data key="vol">10</data>
  <data key="page">215</data>
  <data key="ut"></data>
  <data key="freq">5</data>
</node>
<node id="455">
  <data key="name">SUZUKI T</data>
  <data key="label">SUZUKI T, 1988, WORLD J SURG, V12, P645, DOI 10.1007/BF01655874</data>
  <data key="author">SUZUKI T</data>
  <data key="year">1988</data>
  <data key="title">...</data>
  <data key="so">WORLD J SURG</data>
  <data key="vol">12</data>
  <data key="page">645</data>
  <data key="ut"></data>
  <data key="freq">1</data>
</node>
<node id="456">
  <data key="name">Barbas AS</data>
  <data key="label">Barbas AS, 2012, J AM GERIATR SOC, V60, P344, DOI 10.1111/j.1532-5415.2011.03785.x</data>
  <data key="author">Barbas AS</data>
  <data key="year">2012</data>
  <data key="title">...</data>
  <data key="so">J AM GERIATR SOC</data>
  <data key="vol">60</data>
  <data key="page">344</data>
  <data key="ut"></data>
  <data key="freq">1</data>
</node>
<node id="457">
  <data key="name">Murofushi T</data>
  <data key="label">Murofushi T, 2018, FRONT NEUROL, V9, P0, DOI 10.3389/fneur.2018.00749</data>
  <data key="author">Murofushi T</data>
  <data key="year">2018</data>
  <data key="title">...</data>
  <data key="so">FRONT NEUROL</data>
  <data key="vol">9</data>
  <data key="page">0</data>
  <data key="ut"></data>
  <data key="freq">2</data>
</node>
<node id="458">
  <data key="name">Sakamoto Y</data>
  <data key="label">Sakamoto Y, 2011, J GASTROINTEST SURG, V15, P1789, DOI 10.1007/s11605-011-1498-6</data>
  <data key="author">Sakamoto Y</data>
  <data key="year">2011</data>
  <data key="title">...</data>
  <data key="so">J GASTROINTEST SURG</data>
  <data key="vol">15</data>
  <data key="page">1789</data>
  <data key="ut"></data>
  <data key="freq">4</data>
</node>
<node id="459">
  <data key="name">Errichetti E</data>
  <data key="label">Errichetti E, 2018, AUSTRALAS J DERMATOL, V59, PE74, DOI 10.1111/ajd.12610</data>
  <data key="author">Errichetti E</data>
  <data key="year">2018</data>
  <data key="title">...</data>
  <data key="so">AUSTRALAS J DERMATOL</data>
  <data key="vol">59</data>
  <data key="page">E74</data>
  <data key="ut"></data>
  <data key="freq">2</data>
</node>
<node id="460">
  <data key="name">Connor S</data>
  <data key="label">Connor S, 2005, BJS-BRIT J SURG, V92, P1059, DOI 10.1002/bjs.5107</data>
  <data key="author">Connor S</data>
  <data key="year">2005</data>
  <data key="title">...</data>
  <data key="so">BJS-BRIT J SURG</data>
  <data key="vol">92</data>
  <data key="page">1059</data>
  <data key="ut"></data>
  <data key="freq">2</data>
</node>
<node id="461">
  <data key="name">Abd El-Ghaffar MA</data>
  <data key="label">Abd El-Ghaffar MA, 2018, EGYPT J CHEM, V61, P759, DOI 10.21608/ejchem.2018.4184.1373</data>
  <data key="author">Abd El-Ghaffar MA</data>
  <data key="year">2018</data>
  <data key="title">...</data>
  <data key="so">EGYPT J CHEM</data>
  <data key="vol">61</data>
  <data key="page">759</data>
  <data key="ut"></data>
  <data key="freq">1</data>
</node>
<node id="462">
  <data key="name">Flati Giancarlo</data>
  <data key="label">Flati Giancarlo, 1993, DIGESTIVE SURGERY, V10, P194, DOI 10.1159/000172173</data>
  <data key="author">Flati Giancarlo</data>
  <data key="year">1993</data>
  <data key="title">...</data>
  <data key="so">DIGESTIVE SURGERY</data>
  <data key="vol">10</data>
  <data key="page">194</data>
  <data key="ut"></data>
  <data key="freq">1</data>
</node>
<node id="463">
  <data key="name">Strupp M</data>
  <data key="label">Strupp M, 2007, NEUROTHERAPEUTICS, V4, P267, DOI 10.1016/j.nurt.2007.01.014</data>
  <data key="author">Strupp M</data>
  <data key="year">2007</data>
  <data key="title">...</data>
  <data key="so">NEUROTHERAPEUTICS</data>
  <data key="vol">4</data>
  <data key="page">267</data>
  <data key="ut"></data>
  <data key="freq">2</data>
</node>
<node id="464">
  <data key="name">BORM JJJ</data>
  <data key="label">BORM JJJ, 1992, EUR J NUCL MED, V19, P633</data>
  <data key="author">BORM JJJ</data>
  <data key="year">1992</data>
  <data key="title">...</data>
  <data key="so">EUR J NUCL MED</data>
  <data key="vol">19</data>
  <data key="page">633</data>
  <data key="ut"></data>
  <data key="freq">1</data>
</node>
<node id="465">
  <data key="name">Waterston J</data>
  <data key="label">Waterston J, 2021, FRONT NEUROL, V12, P0, DOI 10.3389/fneur.2021.795516</data>
  <data key="author">Waterston J</data>
  <data key="year">2021</data>
  <data key="title">...</data>
  <data key="so">FRONT NEUROL</data>
  <data key="vol">12</data>
  <data key="page">0</data>
  <data key="ut"></data>
  <data key="freq">24</data>
</node>
<node id="466">
  <data key="name">Herdman D</data>
  <data key="label">Herdman D, 2020, J PSYCHOSOM RES, V132, P0, DOI 10.1016/j.jpsychores.2020.109969</data>
  <data key="author">Herdman D</data>
  <data key="year">2020</data>
  <data key="title">...</data>
  <data key="so">J PSYCHOSOM RES</data>
  <data key="vol">132</data>
  <data key="page">0</data>
  <data key="ut"></data>
  <data key="freq">6</data>
</node>
<node id="467">
  <data key="name">BUCHLER MW</data>
  <data key="label">BUCHLER MW, 1995, AM J SURG, V169, P65, DOI 10.1016/S0002-9610(99)80111-1</data>
  <data key="author">BUCHLER MW</data>
  <data key="year">1995</data>
  <data key="title">...</data>
  <data key="so">AM J SURG</data>
  <data key="vol">169</data>
  <data key="page">65</data>
  <data key="ut"></data>
  <data key="freq">4</data>
</node>
<node id="468">
  <data key="name">Horii A</data>
  <data key="label">Horii A, 2016, J VESTIBUL RES-EQUIL, V26, P335, DOI 10.3233/VES-160582</data>
  <data key="author">Horii A</data>
  <data key="year">2016</data>
  <data key="title">...</data>
  <data key="so">J VESTIBUL RES-EQUIL</data>
  <data key="vol">26</data>
  <data key="page">335</data>
  <data key="ut"></data>
  <data key="freq">2</data>
</node>
<node id="469">
  <data key="name">Lacour M</data>
  <data key="label">Lacour M, 2016, J NEUROL, V263, PS54, DOI 10.1007/s00415-015-7903-4</data>
  <data key="author">Lacour M</data>
  <data key="year">2016</data>
  <data key="title">...</data>
  <data key="so">J NEUROL</data>
  <data key="vol">263</data>
  <data key="page">S54</data>
  <data key="ut"></data>
  <data key="freq">2</data>
</node>
<node id="470">
  <data key="name">Davidson JRT</data>
  <data key="label">Davidson JRT, 1997, J CLIN PSYCHIAT, V58, P26</data>
  <data key="author">Davidson JRT</data>
  <data key="year">1997</data>
  <data key="title">...</data>
  <data key="so">J CLIN PSYCHIAT</data>
  <data key="vol">58</data>
  <data key="page">26</data>
  <data key="ut"></data>
  <data key="freq">1</data>
</node>
<node id="471">
  <data key="name">Querner V</data>
  <data key="label">Querner V, 2000, NEUROSCI LETT, V285, P21, DOI 10.1016/S0304-3940(00)01008-9</data>
  <data key="author">Querner V</data>
  <data key="year">2000</data>
  <data key="title">...</data>
  <data key="so">NEUROSCI LETT</data>
  <data key="vol">285</data>
  <data key="page">21</data>
  <data key="ut"></data>
  <data key="freq">7</data>
</node>
<node id="472">
  <data key="name">Bandyopadhyay P</data>
  <data key="label">Bandyopadhyay P, 2011, SENSOR LETT, V9, P1249, DOI 10.1166/sl.2011.1700</data>
  <data key="author">Bandyopadhyay P</data>
  <data key="year">2011</data>
  <data key="title">...</data>
  <data key="so">SENSOR LETT</data>
  <data key="vol">9</data>
  <data key="page">1249</data>
  <data key="ut"></data>
  <data key="freq">1</data>
</node>
<node id="473">
  <data key="name">Sarna B</data>
  <data key="label">Sarna B, 2021, ANN OTO RHINOL LARYN, V130, P1326, DOI 10.1177/00034894211007233</data>
  <data key="author">Sarna B</data>
  <data key="year">2021</data>
  <data key="title">...</data>
  <data key="so">ANN OTO RHINOL LARYN</data>
  <data key="vol">130</data>
  <data key="page">1326</data>
  <data key="ut"></data>
  <data key="freq">10</data>
</node>
<node id="474">
  <data key="name">Yardley L</data>
  <data key="label">Yardley L, 2000, OTOLARYNG CLIN N AM, V33, P603, DOI 10.1016/S0030-6665(05)70229-2</data>
  <data key="author">Yardley L</data>
  <data key="year">2000</data>
  <data key="title">...</data>
  <data key="so">OTOLARYNG CLIN N AM</data>
  <data key="vol">33</data>
  <data key="page">603</data>
  <data key="ut"></data>
  <data key="freq">2</data>
</node>
<node id="475">
  <data key="name">Anagnostou E</data>
  <data key="label">Anagnostou E, 2021, OTOL NEUROTOL, V42, PE1318, DOI 10.1097/MAO.0000000000003252</data>
  <data key="author">Anagnostou E</data>
  <data key="year">2021</data>
  <data key="title">...</data>
  <data key="so">OTOL NEUROTOL</data>
  <data key="vol">42</data>
  <data key="page">E1318</data>
  <data key="ut"></data>
  <data key="freq">2</data>
</node>
<node id="476">
  <data key="name">Ballas K</data>
  <data key="label">Ballas K, 2010, WORLD J GASTROENTERO, V16, P3178, DOI 10.3748/wjg.v16.i25.3178</data>
  <data key="author">Ballas K</data>
  <data key="year">2010</data>
  <data key="title">...</data>
  <data key="so">WORLD J GASTROENTERO</data>
  <data key="vol">16</data>
  <data key="page">3178</data>
  <data key="ut"></data>
  <data key="freq">1</data>
</node>
<node id="477">
  <data key="name">Bai LJ</data>
  <data key="label">Bai LJ, 2012, BIOMATERIALS, V33, P1090, DOI 10.1016/j.biomaterials.2011.10.012</data>
  <data key="author">Bai LJ</data>
  <data key="year">2012</data>
  <data key="title">...</data>
  <data key="so">BIOMATERIALS</data>
  <data key="vol">33</data>
  <data key="page">1090</data>
  <data key="ut"></data>
  <data key="freq">1</data>
</node>
<node id="478">
  <data key="name">SATAKE K</data>
  <data key="label">SATAKE K, 1986, AM J GASTROENTEROL, V81, P1038</data>
  <data key="author">SATAKE K</data>
  <data key="year">1986</data>
  <data key="title">...</data>
  <data key="so">AM J GASTROENTEROL</data>
  <data key="vol">81</data>
  <data key="page">1038</data>
  <data key="ut"></data>
  <data key="freq">1</data>
</node>
<node id="479">
  <data key="name">DEMULDER PHM</data>
  <data key="label">DEMULDER PHM, 1995, BRIT J CANCER, V71, P371, DOI 10.1038/bjc.1995.75</data>
  <data key="author">DEMULDER PHM</data>
  <data key="year">1995</data>
  <data key="title">...</data>
  <data key="so">BRIT J CANCER</data>
  <data key="vol">71</data>
  <data key="page">371</data>
  <data key="ut"></data>
  <data key="freq">1</data>
</node>
<node id="480">
  <data key="name">Eckhardt-Henn A</data>
  <data key="label">Eckhardt-Henn A, 2003, J ANXIETY DISORD, V17, P369, DOI 10.1016/S0887-6185(02)00226-8</data>
  <data key="author">Eckhardt-Henn A</data>
  <data key="year">2003</data>
  <data key="title">...</data>
  <data key="so">J ANXIETY DISORD</data>
  <data key="vol">17</data>
  <data key="page">369</data>
  <data key="ut"></data>
  <data key="freq">2</data>
</node>
<node id="481">
  <data key="name">Apovian CM</data>
  <data key="label">Apovian CM, 2013, OBESITY, V21, P935, DOI 10.1002/oby.20309</data>
  <data key="author">Apovian CM</data>
  <data key="year">2013</data>
  <data key="title">...</data>
  <data key="so">OBESITY</data>
  <data key="vol">21</data>
  <data key="page">935</data>
  <data key="ut"></data>
  <data key="freq">1</data>
</node>
<node id="482">
  <data key="name">Basford PJ</data>
  <data key="label">Basford PJ, 2014, SURG ENDOSC, V28, P1594, DOI 10.1007/s00464-013-3356-y</data>
  <data key="author">Basford PJ</data>
  <data key="year">2014</data>
  <data key="title">...</data>
  <data key="so">SURG ENDOSC</data>
  <data key="vol">28</data>
  <data key="page">1594</data>
  <data key="ut"></data>
  <data key="freq">1</data>
</node>
<node id="483">
  <data key="name">Staab JP</data>
  <data key="label">Staab JP, 2006, CURR OPIN NEUROL, V19, P41, DOI 10.1097/01.wco.0000198102.95294.1f</data>
  <data key="author">Staab JP</data>
  <data key="year">2006</data>
  <data key="title">...</data>
  <data key="so">CURR OPIN NEUROL</data>
  <data key="vol">19</data>
  <data key="page">41</data>
  <data key="ut"></data>
  <data key="freq">4</data>
</node>
<node id="484">
  <data key="name">Dieterich M</data>
  <data key="label">Dieterich M, 2000, MMW FORTSCHR MED, V142, P26</data>
  <data key="author">Dieterich M</data>
  <data key="year">2000</data>
  <data key="title">...</data>
  <data key="so">MMW FORTSCHR MED</data>
  <data key="vol">142</data>
  <data key="page">26</data>
  <data key="ut"></data>
  <data key="freq">1</data>
</node>
<node id="485">
  <data key="name">Gentile CP</data>
  <data key="label">Gentile CP, 2020, J VISION, V20, P0, DOI 10.1167/jov.20.7.11</data>
  <data key="author">Gentile CP</data>
  <data key="year">2020</data>
  <data key="title">...</data>
  <data key="so">J VISION</data>
  <data key="vol">20</data>
  <data key="page">0</data>
  <data key="ut"></data>
  <data key="freq">2</data>
</node>
<node id="486">
  <data key="name">Bertholon P</data>
  <data key="label">Bertholon P, 2002, J NEUROL NEUROSUR PS, V72, P366, DOI 10.1136/jnnp.72.3.366</data>
  <data key="author">Bertholon P</data>
  <data key="year">2002</data>
  <data key="title">...</data>
  <data key="so">J NEUROL NEUROSUR PS</data>
  <data key="vol">72</data>
  <data key="page">366</data>
  <data key="ut"></data>
  <data key="freq">1</data>
</node>
<node id="487">
  <data key="name">Teggi R</data>
  <data key="label">Teggi R, 2016, ACTA OTORHINOLARYNGO, V36, P215, DOI 10.14639/0392-100X-847</data>
  <data key="author">Teggi R</data>
  <data key="year">2016</data>
  <data key="title">...</data>
  <data key="so">ACTA OTORHINOLARYNGO</data>
  <data key="vol">36</data>
  <data key="page">215</data>
  <data key="ut"></data>
  <data key="freq">2</data>
</node>
<node id="488">
  <data key="name">Huppert D</data>
  <data key="label">Huppert D, 2006, NEUROLOGY, V67, P1870, DOI 10.1212/01.wnl.0000244473.84246.76</data>
  <data key="author">Huppert D</data>
  <data key="year">2006</data>
  <data key="title">...</data>
  <data key="so">NEUROLOGY</data>
  <data key="vol">67</data>
  <data key="page">1870</data>
  <data key="ut"></data>
  <data key="freq">2</data>
</node>
<node id="489">
  <data key="name">Herlem G</data>
  <data key="label">Herlem G, 2000, J ELECTROCHEM SOC, V147, P597, DOI 10.1149/1.1393239</data>
  <data key="author">Herlem G</data>
  <data key="year">2000</data>
  <data key="title">...</data>
  <data key="so">J ELECTROCHEM SOC</data>
  <data key="vol">147</data>
  <data key="page">597</data>
  <data key="ut"></data>
  <data key="freq">1</data>
</node>
<node id="490">
  <data key="name">Takeda T</data>
  <data key="label">Takeda T, 1999, ANN SURG, V229, P223, DOI 10.1097/00000658-199902000-00010</data>
  <data key="author">Takeda T</data>
  <data key="year">1999</data>
  <data key="title">...</data>
  <data key="so">ANN SURG</data>
  <data key="vol">229</data>
  <data key="page">223</data>
  <data key="ut"></data>
  <data key="freq">6</data>
</node>
<node id="491">
  <data key="name">Lubetzky AV</data>
  <data key="label">Lubetzky AV, 2019, J BIOMECH, V86, P175, DOI 10.1016/j.jbiomech.2019.02.004</data>
  <data key="author">Lubetzky AV</data>
  <data key="year">2019</data>
  <data key="title">...</data>
  <data key="so">J BIOMECH</data>
  <data key="vol">86</data>
  <data key="page">175</data>
  <data key="ut"></data>
  <data key="freq">2</data>
</node>
<node id="492">
  <data key="name">Beger HG</data>
  <data key="label">Beger HG, 1999, ARCH SURG-CHICAGO, V134, P526, DOI 10.1001/archsurg.134.5.526</data>
  <data key="author">Beger HG</data>
  <data key="year">1999</data>
  <data key="title">...</data>
  <data key="so">ARCH SURG-CHICAGO</data>
  <data key="vol">134</data>
  <data key="page">526</data>
  <data key="ut"></data>
  <data key="freq">1</data>
</node>
<node id="493">
  <data key="name">Ardic FN</data>
  <data key="label">Ardic FN, 2006, EUR ARCH OTO-RHINO-L, V263, P578, DOI 10.1007/s00405-006-0013-2</data>
  <data key="author">Ardic FN</data>
  <data key="year">2006</data>
  <data key="title">...</data>
  <data key="so">EUR ARCH OTO-RHINO-L</data>
  <data key="vol">263</data>
  <data key="page">578</data>
  <data key="ut"></data>
  <data key="freq">1</data>
</node>
<node id="494">
  <data key="name">Lins EMDV</data>
  <data key="label">Lins EMDV, 2021, INT ARCH OTORHINOLAR, V25, PE355, DOI 10.1055/s-0040-1716572</data>
  <data key="author">Lins EMDV</data>
  <data key="year">2021</data>
  <data key="title">...</data>
  <data key="so">INT ARCH OTORHINOLAR</data>
  <data key="vol">25</data>
  <data key="page">E355</data>
  <data key="ut"></data>
  <data key="freq">7</data>
</node>
<node id="495">
  <data key="name">Dimitriadis PA</data>
  <data key="label">Dimitriadis PA, 2018, J LARYNGOL OTOL, V132, P550, DOI 10.1017/S0022215118000701</data>
  <data key="author">Dimitriadis PA</data>
  <data key="year">2018</data>
  <data key="title">...</data>
  <data key="so">J LARYNGOL OTOL</data>
  <data key="vol">132</data>
  <data key="page">550</data>
  <data key="ut"></data>
  <data key="freq">2</data>
</node>
<node id="496">
  <data key="name">Bronstein AM</data>
  <data key="label">Bronstein AM, 2004, J NEUROL, V251, P381, DOI 10.1007/s00415-004-0410-7</data>
  <data key="author">Bronstein AM</data>
  <data key="year">2004</data>
  <data key="title">...</data>
  <data key="so">J NEUROL</data>
  <data key="vol">251</data>
  <data key="page">381</data>
  <data key="ut"></data>
  <data key="freq">2</data>
</node>
<node id="497">
  <data key="name">Carpenter MG</data>
  <data key="label">Carpenter MG, 1999, J VESTIBUL RES-EQUIL, V9, P277</data>
  <data key="author">Carpenter MG</data>
  <data key="year">1999</data>
  <data key="title">...</data>
  <data key="so">J VESTIBUL RES-EQUIL</data>
  <data key="vol">9</data>
  <data key="page">277</data>
  <data key="ut"></data>
  <data key="freq">1</data>
</node>
<node id="498">
  <data key="name">PATEL AG</data>
  <data key="label">PATEL AG, 1995, ARCH SURG-CHICAGO, V130, P838</data>
  <data key="author">PATEL AG</data>
  <data key="year">1995</data>
  <data key="title">...</data>
  <data key="so">ARCH SURG-CHICAGO</data>
  <data key="vol">130</data>
  <data key="page">838</data>
  <data key="ut"></data>
  <data key="freq">4</data>
</node>
<node id="499">
  <data key="name">Zachou A</data>
  <data key="label">Zachou A, 2020, J NEUROL, V267, P1846, DOI 10.1007/s00415-020-09820-5</data>
  <data key="author">Zachou A</data>
  <data key="year">2020</data>
  <data key="title">...</data>
  <data key="so">J NEUROL</data>
  <data key="vol">267</data>
  <data key="page">1846</data>
  <data key="ut"></data>
  <data key="freq">5</data>
</node>
<node id="500">
  <data key="name">Eshuis WJ</data>
  <data key="label">Eshuis WJ, 2012, HPB, V14, P54, DOI 10.1111/j.1477-2574.2011.00403.x</data>
  <data key="author">Eshuis WJ</data>
  <data key="year">2012</data>
  <data key="title">...</data>
  <data key="so">HPB</data>
  <data key="vol">14</data>
  <data key="page">54</data>
  <data key="ut"></data>
  <data key="freq">2</data>
</node>
<node id="501">
  <data key="name">Nikfarjam M</data>
  <data key="label">Nikfarjam M, 2009, J GASTROINTEST SURG, V13, P1674, DOI 10.1007/s11605-009-0944-1</data>
  <data key="author">Nikfarjam M</data>
  <data key="year">2009</data>
  <data key="title">...</data>
  <data key="so">J GASTROINTEST SURG</data>
  <data key="vol">13</data>
  <data key="page">1674</data>
  <data key="ut"></data>
  <data key="freq">2</data>
</node>
<node id="502">
  <data key="name">Diener MK</data>
  <data key="label">Diener MK, 2017, LANCET, V390, P1027, DOI 10.1016/S0140-6736(17)31960-8</data>
  <data key="author">Diener MK</data>
  <data key="year">2017</data>
  <data key="title">...</data>
  <data key="so">LANCET</data>
  <data key="vol">390</data>
  <data key="page">1027</data>
  <data key="ut"></data>
  <data key="freq">2</data>
</node>
<node id="503">
  <data key="name">de Castro SMM</data>
  <data key="label">de Castro SMM, 2005, ANN SURG, V241, P85, DOI 10.1097/01.sla.0000150169.22834.13</data>
  <data key="author">de Castro SMM</data>
  <data key="year">2005</data>
  <data key="title">...</data>
  <data key="so">ANN SURG</data>
  <data key="vol">241</data>
  <data key="page">85</data>
  <data key="ut"></data>
  <data key="freq">2</data>
</node>
<node id="504">
  <data key="name">HEISE JW</data>
  <data key="label">HEISE JW, 1994, CHIRURG, V65, P780</data>
  <data key="author">HEISE JW</data>
  <data key="year">1994</data>
  <data key="title">...</data>
  <data key="so">CHIRURG</data>
  <data key="vol">65</data>
  <data key="page">780</data>
  <data key="ut"></data>
  <data key="freq">1</data>
</node>
<node id="505">
  <data key="name">Tamandl D</data>
  <data key="label">Tamandl D, 2014, WORLD J SURG, V38, P465, DOI 10.1007/s00268-013-2274-4</data>
  <data key="author">Tamandl D</data>
  <data key="year">2014</data>
  <data key="title">...</data>
  <data key="so">WORLD J SURG</data>
  <data key="vol">38</data>
  <data key="page">465</data>
  <data key="ut"></data>
  <data key="freq">6</data>
</node>
<node id="506">
  <data key="name">Melvin W S</data>
  <data key="label">Melvin W S, 1998, J GASTROINTEST SURG, V2, P72, DOI 10.1016/S1091-255X(98)80106-6</data>
  <data key="author">Melvin W S</data>
  <data key="year">1998</data>
  <data key="title">...</data>
  <data key="so">J GASTROINTEST SURG</data>
  <data key="vol">2</data>
  <data key="page">72</data>
  <data key="ut"></data>
  <data key="freq">2</data>
</node>
<node id="507">
  <data key="name">Besselink MGH</data>
  <data key="label">Besselink MGH, 2008, LANCET, V371, P651, DOI 10.1016/S0140-6736(08)60207-X</data>
  <data key="author">Besselink MGH</data>
  <data key="year">2008</data>
  <data key="title">...</data>
  <data key="so">LANCET</data>
  <data key="vol">371</data>
  <data key="page">651</data>
  <data key="ut"></data>
  <data key="freq">1</data>
</node>
<node id="508">
  <data key="name">Albert PR</data>
  <data key="label">Albert PR, 2015, J PSYCHIATR NEUROSCI, V40, P219, DOI 10.1503/jpn.150205</data>
  <data key="author">Albert PR</data>
  <data key="year">2015</data>
  <data key="title">...</data>
  <data key="so">J PSYCHIATR NEUROSCI</data>
  <data key="vol">40</data>
  <data key="page">219</data>
  <data key="ut"></data>
  <data key="freq">1</data>
</node>
<node id="509">
  <data key="name">BEAHRS OH</data>
  <data key="label">BEAHRS OH, 1992, AM JOINT COMMITTEE C, V0, P69</data>
  <data key="author">BEAHRS OH</data>
  <data key="year">1992</data>
  <data key="title">...</data>
  <data key="so">AM JOINT COMMITTEE C</data>
  <data key="vol">0</data>
  <data key="page">69</data>
  <data key="ut"></data>
  <data key="freq">1</data>
</node>
<node id="510">
  <data key="name">Ananthanawat C</data>
  <data key="label">Ananthanawat C, 2010, BIOSENS BIOELECTRON, V25, P1064, DOI 10.1016/j.bios.2009.09.028</data>
  <data key="author">Ananthanawat C</data>
  <data key="year">2010</data>
  <data key="title">...</data>
  <data key="so">BIOSENS BIOELECTRON</data>
  <data key="vol">25</data>
  <data key="page">1064</data>
  <data key="ut"></data>
  <data key="freq">1</data>
</node>
<node id="511">
  <data key="name">Hiratsuka M</data>
  <data key="label">Hiratsuka M, 2001, SURGERY, V129, P335, DOI 10.1067/msy.2001.111699</data>
  <data key="author">Hiratsuka M</data>
  <data key="year">2001</data>
  <data key="title">...</data>
  <data key="so">SURGERY</data>
  <data key="vol">129</data>
  <data key="page">335</data>
  <data key="ut"></data>
  <data key="freq">1</data>
</node>
<node id="512">
  <data key="name">Farley DR</data>
  <data key="label">Farley DR, 1996, BRIT J SURG, V83, P176, DOI 10.1002/bjs.1800830208</data>
  <data key="author">Farley DR</data>
  <data key="year">1996</data>
  <data key="title">...</data>
  <data key="so">BRIT J SURG</data>
  <data key="vol">83</data>
  <data key="page">176</data>
  <data key="ut"></data>
  <data key="freq">1</data>
</node>
<node id="513">
  <data key="name">Allen PJ</data>
  <data key="label">Allen PJ, 2007, J AM COLL SURGEONS, V205, PS76, DOI 10.1016/j.jamcollsurg.2007.06.331</data>
  <data key="author">Allen PJ</data>
  <data key="year">2007</data>
  <data key="title">...</data>
  <data key="so">J AM COLL SURGEONS</data>
  <data key="vol">205</data>
  <data key="page">S76</data>
  <data key="ut"></data>
  <data key="freq">1</data>
</node>
<node id="514">
  <data key="name">Farnell MB</data>
  <data key="label">Farnell MB, 2005, SURGERY, V138, P618, DOI 10.1016/j.surg.2005.06.044</data>
  <data key="author">Farnell MB</data>
  <data key="year">2005</data>
  <data key="title">...</data>
  <data key="so">SURGERY</data>
  <data key="vol">138</data>
  <data key="page">618</data>
  <data key="ut"></data>
  <data key="freq">1</data>
</node>
<node id="515">
  <data key="name">Sezier AEI</data>
  <data key="label">Sezier AEI, 2019, BMJ OPEN, V9, P0, DOI 10.1136/bmjopen-2018-024326</data>
  <data key="author">Sezier AEI</data>
  <data key="year">2019</data>
  <data key="title">...</data>
  <data key="so">BMJ OPEN</data>
  <data key="vol">9</data>
  <data key="page">0</data>
  <data key="ut"></data>
  <data key="freq">18</data>
</node>
<node id="516">
  <data key="name">Abadi M</data>
  <data key="label">Abadi M, 2016, CCS16: PROCEEDINGS OF THE 2016 ACM SIGSAC CONFERENCE ON COMPUTER AND COMMUNICATIONS SECURITY, V0, PP308, DOI 10.1145/2976749.2978318</data>
  <data key="author">Abadi M</data>
  <data key="year">2016</data>
  <data key="title">...</data>
  <data key="so">CCS16: PROCEEDINGS OF THE 2016 ACM SIGSAC CONFERENCE ON COMPUTER AND COMMUNICATIONS SECURITY</data>
  <data key="vol">0</data>
  <data key="page">308</data>
  <data key="ut"></data>
  <data key="freq">1</data>
</node>
<node id="517">
  <data key="name">Teh CSL</data>
  <data key="label">Teh CSL, 2022, J VESTIBUL RES-EQUIL, V32, P373, DOI 10.3233/VES-210087</data>
  <data key="author">Teh CSL</data>
  <data key="year">2022</data>
  <data key="title">...</data>
  <data key="so">J VESTIBUL RES-EQUIL</data>
  <data key="vol">32</data>
  <data key="page">373</data>
  <data key="ut"></data>
  <data key="freq">10</data>
</node>
<node id="518">
  <data key="name">Andersson G</data>
  <data key="label">Andersson G, 2006, BEHAV RES THER, V44, P1265, DOI 10.1016/j.brat.2005.09.008</data>
  <data key="author">Andersson G</data>
  <data key="year">2006</data>
  <data key="title">...</data>
  <data key="so">BEHAV RES THER</data>
  <data key="vol">44</data>
  <data key="page">1265</data>
  <data key="ut"></data>
  <data key="freq">3</data>
</node>
<node id="519">
  <data key="name">Ibrahim NMK</data>
  <data key="label">Ibrahim NMK, 2023, EUR ARCH OTO-RHINO-L, V0, P0, DOI 10.1007/s00405-023-08369-z</data>
  <data key="author">Ibrahim NMK</data>
  <data key="year">2023</data>
  <data key="title">...</data>
  <data key="so">EUR ARCH OTO-RHINO-L</data>
  <data key="vol">0</data>
  <data key="page">0</data>
  <data key="ut"></data>
  <data key="freq">6</data>
</node>
<node id="520">
  <data key="name">Jáuregui-Renaud K</data>
  <data key="label">Jáuregui-Renaud K, 2024, J CLIN MED, V13, P0, DOI 10.3390/jcm13226665</data>
  <data key="author">Jáuregui-Renaud K</data>
  <data key="year">2024</data>
  <data key="title">...</data>
  <data key="so">J CLIN MED</data>
  <data key="vol">13</data>
  <data key="page">0</data>
  <data key="ut"></data>
  <data key="freq">2</data>
</node>
<node id="521">
  <data key="name">Avni R</data>
  <data key="label">Avni R, 2009, BEHAV BRAIN RES, V202, P210, DOI 10.1016/j.bbr.2009.03.033</data>
  <data key="author">Avni R</data>
  <data key="year">2009</data>
  <data key="title">...</data>
  <data key="so">BEHAV BRAIN RES</data>
  <data key="vol">202</data>
  <data key="page">210</data>
  <data key="ut"></data>
  <data key="freq">1</data>
</node>
<node id="522">
  <data key="name">Staab JP</data>
  <data key="label">Staab JP, 2003, LARYNGOSCOPE, V113, P1714, DOI 10.1097/00005537-200310000-00010</data>
  <data key="author">Staab JP</data>
  <data key="year">2003</data>
  <data key="title">...</data>
  <data key="so">LARYNGOSCOPE</data>
  <data key="vol">113</data>
  <data key="page">1714</data>
  <data key="ut"></data>
  <data key="freq">9</data>
</node>
<node id="523">
  <data key="name">Riediger H</data>
  <data key="label">Riediger H, 2003, J GASTROINTEST SURG, V7, P758, DOI 10.1016/S1091-255X(03)00109-4</data>
  <data key="author">Riediger H</data>
  <data key="year">2003</data>
  <data key="title">...</data>
  <data key="so">J GASTROINTEST SURG</data>
  <data key="vol">7</data>
  <data key="page">758</data>
  <data key="ut"></data>
  <data key="freq">9</data>
</node>
<node id="524">
  <data key="name">Adrion C</data>
  <data key="label">Adrion C, 2016, BMJ-BRIT MED J, V352, P0, DOI 10.1136/bmj.h6816</data>
  <data key="author">Adrion C</data>
  <data key="year">2016</data>
  <data key="title">...</data>
  <data key="so">BMJ-BRIT MED J</data>
  <data key="vol">352</data>
  <data key="page">0</data>
  <data key="ut"></data>
  <data key="freq">2</data>
</node>
<node id="525">
  <data key="name">BRUNO MJ</data>
  <data key="label">BRUNO MJ, 1995, AM J GASTROENTEROL, V90, P1383</data>
  <data key="author">BRUNO MJ</data>
  <data key="year">1995</data>
  <data key="title">...</data>
  <data key="so">AM J GASTROENTEROL</data>
  <data key="vol">90</data>
  <data key="page">1383</data>
  <data key="ut"></data>
  <data key="freq">1</data>
</node>
<node id="526">
  <data key="name">Barton JS</data>
  <data key="label">Barton JS, 2013, HPB, V15, P865, DOI 10.1111/hpb.12051</data>
  <data key="author">Barton JS</data>
  <data key="year">2013</data>
  <data key="title">...</data>
  <data key="so">HPB</data>
  <data key="vol">15</data>
  <data key="page">865</data>
  <data key="ut"></data>
  <data key="freq">1</data>
</node>
<node id="527">
  <data key="name">Bernard P</data>
  <data key="label">Bernard P, 2002, ARCH SURG-CHICAGO, V137, P1274, DOI 10.1001/archsurg.137.11.1274</data>
  <data key="author">Bernard P</data>
  <data key="year">2002</data>
  <data key="title">...</data>
  <data key="so">ARCH SURG-CHICAGO</data>
  <data key="vol">137</data>
  <data key="page">1274</data>
  <data key="ut"></data>
  <data key="freq">1</data>
</node>
<node id="528">
  <data key="name">BRAASCH JW</data>
  <data key="label">BRAASCH JW, 1994, J HEP BIL PANCR SURG, V4, P342</data>
  <data key="author">BRAASCH JW</data>
  <data key="year">1994</data>
  <data key="title">...</data>
  <data key="so">J HEP BIL PANCR SURG</data>
  <data key="vol">4</data>
  <data key="page">342</data>
  <data key="ut"></data>
  <data key="freq">1</data>
</node>
<node id="529">
  <data key="name">Andrews PC</data>
  <data key="label">Andrews PC, 2009, EUR J INORG CHEM, V0, PP744, DOI 10.1002/ejic.200801006</data>
  <data key="author">Andrews PC</data>
  <data key="year">2009</data>
  <data key="title">...</data>
  <data key="so">EUR J INORG CHEM</data>
  <data key="vol">0</data>
  <data key="page">744</data>
  <data key="ut"></data>
  <data key="freq">1</data>
</node>
<node id="530">
  <data key="name">Bertlich M</data>
  <data key="label">Bertlich M, 2014, INT J AUDIOL, V53, P753, DOI 10.3109/14992027.2014.917208</data>
  <data key="author">Bertlich M</data>
  <data key="year">2014</data>
  <data key="title">...</data>
  <data key="so">INT J AUDIOL</data>
  <data key="vol">53</data>
  <data key="page">753</data>
  <data key="ut"></data>
  <data key="freq">1</data>
</node>
<node id="531">
  <data key="name">LABRADOR M</data>
  <data key="label">LABRADOR M, 1999, P IEEE ICC, V0, P1217</data>
  <data key="author">LABRADOR M</data>
  <data key="year">1999</data>
  <data key="title">...</data>
  <data key="so">P IEEE ICC</data>
  <data key="vol">0</data>
  <data key="page">1217</data>
  <data key="ut"></data>
  <data key="freq">2</data>
</node>
<node id="532">
  <data key="name">CLARK MR</data>
  <data key="label">CLARK MR, 2000, IN PRESS J ANXIETY D, V0, P0</data>
  <data key="author">CLARK MR</data>
  <data key="year">2000</data>
  <data key="title">...</data>
  <data key="so">IN PRESS J ANXIETY D</data>
  <data key="vol">0</data>
  <data key="page">0</data>
  <data key="ut"></data>
  <data key="freq">1</data>
</node>
<node id="533">
  <data key="name">Best C</data>
  <data key="label">Best C, 2009, NEUROSCIENCE, V164, P1579, DOI 10.1016/j.neuroscience.2009.09.034</data>
  <data key="author">Best C</data>
  <data key="year">2009</data>
  <data key="title">...</data>
  <data key="so">NEUROSCIENCE</data>
  <data key="vol">164</data>
  <data key="page">1579</data>
  <data key="ut"></data>
  <data key="freq">1</data>
</node>
<node id="534">
  <data key="name">FONG Y</data>
  <data key="label">FONG Y, 1995, ANN SURG, V222, P426</data>
  <data key="author">FONG Y</data>
  <data key="year">1995</data>
  <data key="title">...</data>
  <data key="so">ANN SURG</data>
  <data key="vol">222</data>
  <data key="page">426</data>
  <data key="ut"></data>
  <data key="freq">1</data>
</node>
<node id="535">
  <data key="name">DIVE A</data>
  <data key="label">DIVE A, 1994, CRIT CARE MED, V22, P441, DOI 10.1097/00003246-199403000-00014</data>
  <data key="author">DIVE A</data>
  <data key="year">1994</data>
  <data key="title">...</data>
  <data key="so">CRIT CARE MED</data>
  <data key="vol">22</data>
  <data key="page">441</data>
  <data key="ut"></data>
  <data key="freq">1</data>
</node>
<node id="536">
  <data key="name">Charney DS</data>
  <data key="label">Charney DS, 1996, CRIT REV NEUROBIOL, V10, P419</data>
  <data key="author">Charney DS</data>
  <data key="year">1996</data>
  <data key="title">...</data>
  <data key="so">CRIT REV NEUROBIOL</data>
  <data key="vol">10</data>
  <data key="page">419</data>
  <data key="ut"></data>
  <data key="freq">1</data>
</node>
<node id="537">
  <data key="name">Allum JHJ</data>
  <data key="label">Allum JHJ, 2017, J VESTIBUL RES-EQUIL, V27, P113, DOI 10.3233/VES-170613</data>
  <data key="author">Allum JHJ</data>
  <data key="year">2017</data>
  <data key="title">...</data>
  <data key="so">J VESTIBUL RES-EQUIL</data>
  <data key="vol">27</data>
  <data key="page">113</data>
  <data key="ut"></data>
  <data key="freq">1</data>
</node>
<node id="538">
  <data key="name">Brandt T</data>
  <data key="label">Brandt T, 2005, VERTIGO DIZZINESS, V0, P0</data>
  <data key="author">Brandt T</data>
  <data key="year">2005</data>
  <data key="title">...</data>
  <data key="so">VERTIGO DIZZINESS</data>
  <data key="vol">0</data>
  <data key="page">0</data>
  <data key="ut"></data>
  <data key="freq">2</data>
</node>
<node id="539">
  <data key="name">Baghayeri M</data>
  <data key="label">Baghayeri M, 2014, BIOSENS BIOELECTRON, V55, P259, DOI 10.1016/j.bios.2013.12.033</data>
  <data key="author">Baghayeri M</data>
  <data key="year">2014</data>
  <data key="title">...</data>
  <data key="so">BIOSENS BIOELECTRON</data>
  <data key="vol">55</data>
  <data key="page">259</data>
  <data key="ut"></data>
  <data key="freq">2</data>
</node>
<node id="540">
  <data key="name">BORM JJJ</data>
  <data key="label">BORM JJJ, 1995, J NUCL MED, V36, P888</data>
  <data key="author">BORM JJJ</data>
  <data key="year">1995</data>
  <data key="title">...</data>
  <data key="so">J NUCL MED</data>
  <data key="vol">36</data>
  <data key="page">888</data>
  <data key="ut"></data>
  <data key="freq">1</data>
</node>
<node id="541">
  <data key="name">Bartl K</data>
  <data key="label">Bartl K, 2009, ANN NY ACAD SCI, V1164, P331, DOI 10.1111/j.1749-6632.2009.03850.x</data>
  <data key="author">Bartl K</data>
  <data key="year">2009</data>
  <data key="title">...</data>
  <data key="so">ANN NY ACAD SCI</data>
  <data key="vol">1164</data>
  <data key="page">331</data>
  <data key="ut"></data>
  <data key="freq">2</data>
</node>
<node id="542">
  <data key="name">Edlow JA</data>
  <data key="label">Edlow JA, 2018, J EMERG MED, V54, P469, DOI 10.1016/j.jemermed.2017.12.024</data>
  <data key="author">Edlow JA</data>
  <data key="year">2018</data>
  <data key="title">...</data>
  <data key="so">J EMERG MED</data>
  <data key="vol">54</data>
  <data key="page">469</data>
  <data key="ut"></data>
  <data key="freq">2</data>
</node>
<node id="543">
  <data key="name">COSTAMAGNA G</data>
  <data key="label">COSTAMAGNA G, 1994, ACTA GASTRO-ENT BELG, V57, P155</data>
  <data key="author">COSTAMAGNA G</data>
  <data key="year">1994</data>
  <data key="title">...</data>
  <data key="so">ACTA GASTRO-ENT BELG</data>
  <data key="vol">57</data>
  <data key="page">155</data>
  <data key="ut"></data>
  <data key="freq">1</data>
</node>
<node id="544">
  <data key="name">Trinidade A</data>
  <data key="label">Trinidade A, 2021, FRONT NEUROL, V11, P0, DOI 10.3389/fneur.2020.601883</data>
  <data key="author">Trinidade A</data>
  <data key="year">2021</data>
  <data key="title">...</data>
  <data key="so">FRONT NEUROL</data>
  <data key="vol">11</data>
  <data key="page">0</data>
  <data key="ut"></data>
  <data key="freq">21</data>
</node>
<node id="545">
  <data key="name">BUCHLER MW</data>
  <data key="label">BUCHLER MW, 1998, PROBL GEN SURG, V15, P100</data>
  <data key="author">BUCHLER MW</data>
  <data key="year">1998</data>
  <data key="title">...</data>
  <data key="so">PROBL GEN SURG</data>
  <data key="vol">15</data>
  <data key="page">100</data>
  <data key="ut"></data>
  <data key="freq">1</data>
</node>
<node id="546">
  <data key="name">Kaski D</data>
  <data key="label">Kaski D, 2020, J NEUROL, V267, P1864, DOI 10.1007/s00415-020-09748-w</data>
  <data key="author">Kaski D</data>
  <data key="year">2020</data>
  <data key="title">...</data>
  <data key="so">J NEUROL</data>
  <data key="vol">267</data>
  <data key="page">1864</data>
  <data key="ut"></data>
  <data key="freq">3</data>
</node>
<node id="547">
  <data key="name">Ruthberg JS</data>
  <data key="label">Ruthberg JS, 2021, J VESTIBUL RES-EQUIL, V31, P81, DOI 10.3233/VES-201531</data>
  <data key="author">Ruthberg JS</data>
  <data key="year">2021</data>
  <data key="title">...</data>
  <data key="so">J VESTIBUL RES-EQUIL</data>
  <data key="vol">31</data>
  <data key="page">81</data>
  <data key="ut"></data>
  <data key="freq">3</data>
</node>
<node id="548">
  <data key="name">Knight B</data>
  <data key="label">Knight B, 2023, PERSISTENT POSTURAL-PERCEPTUAL DIZZINESS. STATPEARLS, V0, P0</data>
  <data key="author">Knight B</data>
  <data key="year">2023</data>
  <data key="title">...</data>
  <data key="so">PERSISTENT POSTURAL-PERCEPTUAL DIZZINESS. STATPEARLS</data>
  <data key="vol">0</data>
  <data key="page">0</data>
  <data key="ut"></data>
  <data key="freq">2</data>
</node>
<node id="549">
  <data key="name">Yagi C</data>
  <data key="label">Yagi C, 2021, OTOL NEUROTOL, V42, PE1618, DOI 10.1097/MAO.0000000000003340</data>
  <data key="author">Yagi C</data>
  <data key="year">2021</data>
  <data key="title">...</data>
  <data key="so">OTOL NEUROTOL</data>
  <data key="vol">42</data>
  <data key="page">E1618</data>
  <data key="ut"></data>
  <data key="freq">12</data>
</node>
<node id="550">
  <data key="name">Helmchen C</data>
  <data key="label">Helmchen C, 2017, PLOS ONE, V12, P0, DOI 10.1371/journal.pone.0168808</data>
  <data key="author">Helmchen C</data>
  <data key="year">2017</data>
  <data key="title">...</data>
  <data key="so">PLOS ONE</data>
  <data key="vol">12</data>
  <data key="page">0</data>
  <data key="ut"></data>
  <data key="freq">2</data>
</node>
<node id="551">
  <data key="name">Zur O</data>
  <data key="label">Zur O, 2015, DISABIL REHABIL, V37, P2197, DOI 10.3109/09638288.2014.1002577</data>
  <data key="author">Zur O</data>
  <data key="year">2015</data>
  <data key="title">...</data>
  <data key="so">DISABIL REHABIL</data>
  <data key="vol">37</data>
  <data key="page">2197</data>
  <data key="ut"></data>
  <data key="freq">2</data>
</node>
<node id="552">
  <data key="name">Steensnaes MH</data>
  <data key="label">Steensnaes MH, 2023, EUR ARCH OTO-RHINO-L, V280, P5285, DOI 10.1007/s00405-023-08040-7</data>
  <data key="author">Steensnaes MH</data>
  <data key="year">2023</data>
  <data key="title">...</data>
  <data key="so">EUR ARCH OTO-RHINO-L</data>
  <data key="vol">280</data>
  <data key="page">5285</data>
  <data key="ut"></data>
  <data key="freq">7</data>
</node>
<node id="553">
  <data key="name">Bockhorn M</data>
  <data key="label">Bockhorn M, 2009, ANN SURG ONCOL, V16, P1212, DOI 10.1245/s10434-009-0363-2</data>
  <data key="author">Bockhorn M</data>
  <data key="year">2009</data>
  <data key="title">...</data>
  <data key="so">ANN SURG ONCOL</data>
  <data key="vol">16</data>
  <data key="page">1212</data>
  <data key="ut"></data>
  <data key="freq">1</data>
</node>
<node id="554">
  <data key="name">Beutel ME</data>
  <data key="label">Beutel ME, 2012, PSYCHOTHER PSYCHOSOM, V81, P108, DOI 10.1159/000331776</data>
  <data key="author">Beutel ME</data>
  <data key="year">2012</data>
  <data key="title">...</data>
  <data key="so">PSYCHOTHER PSYCHOSOM</data>
  <data key="vol">81</data>
  <data key="page">108</data>
  <data key="ut"></data>
  <data key="freq">1</data>
</node>
<node id="555">
  <data key="name">Agrawal Y</data>
  <data key="label">Agrawal Y, 2019, J VESTIBUL RES-EQUIL, V29, P161, DOI 10.3233/VES-190672</data>
  <data key="author">Agrawal Y</data>
  <data key="year">2019</data>
  <data key="title">...</data>
  <data key="so">J VESTIBUL RES-EQUIL</data>
  <data key="vol">29</data>
  <data key="page">161</data>
  <data key="ut"></data>
  <data key="freq">1</data>
</node>
<node id="556">
  <data key="name">Huber J</data>
  <data key="label">Huber J, 2020, BRAIN BEHAV, V10, P0, DOI 10.1002/brb3.1622</data>
  <data key="author">Huber J</data>
  <data key="year">2020</data>
  <data key="title">...</data>
  <data key="so">BRAIN BEHAV</data>
  <data key="vol">10</data>
  <data key="page">0</data>
  <data key="ut"></data>
  <data key="freq">8</data>
</node>
<node id="557">
  <data key="name">Strupp M</data>
  <data key="label">Strupp M, 2016, J VESTIBUL RES-EQUIL, V26, P409, DOI 10.3233/VES-160589</data>
  <data key="author">Strupp M</data>
  <data key="year">2016</data>
  <data key="title">...</data>
  <data key="so">J VESTIBUL RES-EQUIL</data>
  <data key="vol">26</data>
  <data key="page">409</data>
  <data key="ut"></data>
  <data key="freq">3</data>
</node>
<node id="558">
  <data key="name">Bell RH</data>
  <data key="label">Bell RH, 2004, ANN SURG, V240, P746, DOI 10.1097/01.sla.0000144690.54204.d3</data>
  <data key="author">Bell RH</data>
  <data key="year">2004</data>
  <data key="title">...</data>
  <data key="so">ANN SURG</data>
  <data key="vol">240</data>
  <data key="page">746</data>
  <data key="ut"></data>
  <data key="freq">1</data>
</node>
<node id="559">
  <data key="name">TREVINO BA</data>
  <data key="label">TREVINO BA, 1986, REV MED IMSS, V24, P142</data>
  <data key="author">TREVINO BA</data>
  <data key="year">1986</data>
  <data key="title">...</data>
  <data key="so">REV MED IMSS</data>
  <data key="vol">24</data>
  <data key="page">142</data>
  <data key="ut"></data>
  <data key="freq">1</data>
</node>
<node id="560">
  <data key="name">Catena F</data>
  <data key="label">Catena F, 2000, DIGEST SURG, V17, P503, DOI 10.1159/000051948</data>
  <data key="author">Catena F</data>
  <data key="year">2000</data>
  <data key="title">...</data>
  <data key="so">DIGEST SURG</data>
  <data key="vol">17</data>
  <data key="page">503</data>
  <data key="ut"></data>
  <data key="freq">1</data>
</node>
<node id="561">
  <data key="name">Salviz M</data>
  <data key="label">Salviz M, 2016, LARYNGOSCOPE, V126, P169, DOI 10.1002/lary.25445</data>
  <data key="author">Salviz M</data>
  <data key="year">2016</data>
  <data key="title">...</data>
  <data key="so">LARYNGOSCOPE</data>
  <data key="vol">126</data>
  <data key="page">169</data>
  <data key="ut"></data>
  <data key="freq">2</data>
</node>
<node id="562">
  <data key="name">Ahn KS</data>
  <data key="label">Ahn KS, 2018, SURG ONCOL, V27, P82, DOI 10.1016/j.suronc.2017.12.002</data>
  <data key="author">Ahn KS</data>
  <data key="year">2018</data>
  <data key="title">...</data>
  <data key="so">SURG ONCOL</data>
  <data key="vol">27</data>
  <data key="page">82</data>
  <data key="ut"></data>
  <data key="freq">1</data>
</node>
<node id="563">
  <data key="name">VEGA LF</data>
  <data key="label">VEGA LF, 1985, BASES ESENCIALES SAL, V0, P0</data>
  <data key="author">VEGA LF</data>
  <data key="year">1985</data>
  <data key="title">...</data>
  <data key="so">BASES ESENCIALES SAL</data>
  <data key="vol">0</data>
  <data key="page">0</data>
  <data key="ut"></data>
  <data key="freq">1</data>
</node>
<node id="564">
  <data key="name">Fabre JM</data>
  <data key="label">Fabre JM, 1999, EUR J SURG, V165, P560</data>
  <data key="author">Fabre JM</data>
  <data key="year">1999</data>
  <data key="title">...</data>
  <data key="so">EUR J SURG</data>
  <data key="vol">165</data>
  <data key="page">560</data>
  <data key="ut"></data>
  <data key="freq">1</data>
</node>
<node id="565">
  <data key="name">Yagi C</data>
  <data key="label">Yagi C, 2023, FRONT NEUROL, V14, P0, DOI 10.3389/fneur.2023.1215004</data>
  <data key="author">Yagi C</data>
  <data key="year">2023</data>
  <data key="title">...</data>
  <data key="so">FRONT NEUROL</data>
  <data key="vol">14</data>
  <data key="page">0</data>
  <data key="ut"></data>
  <data key="freq">6</data>
</node>
<node id="566">
  <data key="name">Ali UA</data>
  <data key="label">Ali UA, 2015, COCHRANE DB SYST REV, V0, P0, DOI 10.1002/14651858.CD007884.pub3</data>
  <data key="author">Ali UA</data>
  <data key="year">2015</data>
  <data key="title">...</data>
  <data key="so">COCHRANE DB SYST REV</data>
  <data key="vol">0</data>
  <data key="page">0</data>
  <data key="ut"></data>
  <data key="freq">1</data>
</node>
<node id="567">
  <data key="name">Abbas S</data>
  <data key="label">Abbas S, 2018, CARBON, V128, P31, DOI 10.1016/j.carbon.2017.11.066</data>
  <data key="author">Abbas S</data>
  <data key="year">2018</data>
  <data key="title">...</data>
  <data key="so">CARBON</data>
  <data key="vol">128</data>
  <data key="page">31</data>
  <data key="ut"></data>
  <data key="freq">1</data>
</node>
<node id="568">
  <data key="name">Gorman JM</data>
  <data key="label">Gorman JM, 2000, AM J PSYCHIAT, V157, P493, DOI 10.1176/appi.ajp.157.4.493</data>
  <data key="author">Gorman JM</data>
  <data key="year">2000</data>
  <data key="title">...</data>
  <data key="so">AM J PSYCHIAT</data>
  <data key="vol">157</data>
  <data key="page">493</data>
  <data key="ut"></data>
  <data key="freq">2</data>
</node>
<node id="569">
  <data key="name">Kozuschek W</data>
  <data key="label">Kozuschek W, 1991, CHIRURGIE, V117, P423</data>
  <data key="author">Kozuschek W</data>
  <data key="year">1991</data>
  <data key="title">...</data>
  <data key="so">CHIRURGIE</data>
  <data key="vol">117</data>
  <data key="page">423</data>
  <data key="ut"></data>
  <data key="freq">1</data>
</node>
<node id="570">
  <data key="name">IZBICKI JR</data>
  <data key="label">IZBICKI JR, 1995, ANN SURG, V221, P350, DOI 10.1097/00000658-199504000-00004</data>
  <data key="author">IZBICKI JR</data>
  <data key="year">1995</data>
  <data key="title">...</data>
  <data key="so">ANN SURG</data>
  <data key="vol">221</data>
  <data key="page">350</data>
  <data key="ut"></data>
  <data key="freq">2</data>
</node>
<node id="571">
  <data key="name">Nagakawa T</data>
  <data key="label">Nagakawa T, 1998, HEPATO-GASTROENTEROL, V45, P1865</data>
  <data key="author">Nagakawa T</data>
  <data key="year">1998</data>
  <data key="title">...</data>
  <data key="so">HEPATO-GASTROENTEROL</data>
  <data key="vol">45</data>
  <data key="page">1865</data>
  <data key="ut"></data>
  <data key="freq">1</data>
</node>
<node id="572">
  <data key="name">Neuhauser H</data>
  <data key="label">Neuhauser H, 2004, CEPHALALGIA, V24, P83, DOI 10.1111/j.1468-2982.2004.00662.x</data>
  <data key="author">Neuhauser H</data>
  <data key="year">2004</data>
  <data key="title">...</data>
  <data key="so">CEPHALALGIA</data>
  <data key="vol">24</data>
  <data key="page">83</data>
  <data key="ut"></data>
  <data key="freq">2</data>
</node>
<node id="573">
  <data key="name">DeOliveira ML</data>
  <data key="label">DeOliveira ML, 2006, ANN SURG, V244, P931, DOI 10.1097/01.sla.0000246856.03918.9a</data>
  <data key="author">DeOliveira ML</data>
  <data key="year">2006</data>
  <data key="title">...</data>
  <data key="so">ANN SURG</data>
  <data key="vol">244</data>
  <data key="page">931</data>
  <data key="ut"></data>
  <data key="freq">1</data>
</node>
<node id="574">
  <data key="name">Horstmann O</data>
  <data key="label">Horstmann O, 2004, PANCREAS, V28, P69, DOI 10.1097/00006676-200401000-00011</data>
  <data key="author">Horstmann O</data>
  <data key="year">2004</data>
  <data key="title">...</data>
  <data key="so">PANCREAS</data>
  <data key="vol">28</data>
  <data key="page">69</data>
  <data key="ut"></data>
  <data key="freq">11</data>
</node>
<node id="575">
  <data key="name">Agha R</data>
  <data key="label">Agha R, 2019, INT J SURG, V72, P156, DOI 10.1016/j.ijsu.2019.11.002</data>
  <data key="author">Agha R</data>
  <data key="year">2019</data>
  <data key="title">...</data>
  <data key="so">INT J SURG</data>
  <data key="vol">72</data>
  <data key="page">156</data>
  <data key="ut"></data>
  <data key="freq">2</data>
</node>
<node id="576">
  <data key="name">Adam MA</data>
  <data key="label">Adam MA, 2015, ANN SURG, V262, P372, DOI 10.1097/SLA.0000000000001055</data>
  <data key="author">Adam MA</data>
  <data key="year">2015</data>
  <data key="title">...</data>
  <data key="so">ANN SURG</data>
  <data key="vol">262</data>
  <data key="page">372</data>
  <data key="ut"></data>
  <data key="freq">1</data>
</node>
<node id="577">
  <data key="name">Olesen J</data>
  <data key="label">Olesen J, 2018, CEPHALALGIA, V38, P1, DOI 10.1177/0333102417738202</data>
  <data key="author">Olesen J</data>
  <data key="year">2018</data>
  <data key="title">...</data>
  <data key="so">CEPHALALGIA</data>
  <data key="vol">38</data>
  <data key="page">1</data>
  <data key="ut"></data>
  <data key="freq">5</data>
</node>
<node id="578">
  <data key="name">BUECHLER MW</data>
  <data key="label">BUECHLER MW, 1997, J GASTROINTEST SURG, V1, P13</data>
  <data key="author">BUECHLER MW</data>
  <data key="year">1997</data>
  <data key="title">...</data>
  <data key="so">J GASTROINTEST SURG</data>
  <data key="vol">1</data>
  <data key="page">13</data>
  <data key="ut"></data>
  <data key="freq">1</data>
</node>
<node id="579">
  <data key="name">Gutkin M</data>
  <data key="label">Gutkin M, 2021, J NEUROL NEUROSUR PS, V92, P36, DOI 10.1136/jnnp-2019-321926</data>
  <data key="author">Gutkin M</data>
  <data key="year">2021</data>
  <data key="title">...</data>
  <data key="so">J NEUROL NEUROSUR PS</data>
  <data key="vol">92</data>
  <data key="page">36</data>
  <data key="ut"></data>
  <data key="freq">2</data>
</node>
<node id="580">
  <data key="name">Di Carlo V</data>
  <data key="label">Di Carlo V, 1999, WORLD J SURG, V23, P920</data>
  <data key="author">Di Carlo V</data>
  <data key="year">1999</data>
  <data key="title">...</data>
  <data key="so">WORLD J SURG</data>
  <data key="vol">23</data>
  <data key="page">920</data>
  <data key="ut"></data>
  <data key="freq">1</data>
</node>
<node id="581">
  <data key="name">Yamaguchi K</data>
  <data key="label">Yamaguchi K, 2001, HEPATO-GASTROENTEROL, V48, P1479</data>
  <data key="author">Yamaguchi K</data>
  <data key="year">2001</data>
  <data key="title">...</data>
  <data key="so">HEPATO-GASTROENTEROL</data>
  <data key="vol">48</data>
  <data key="page">1479</data>
  <data key="ut"></data>
  <data key="freq">2</data>
</node>
<node id="582">
  <data key="name">Jaramillo AA</data>
  <data key="label">Jaramillo AA, 2021, NEUROPHARMACOLOGY, V198, P0, DOI 10.1016/j.neuropharm.2021.108757</data>
  <data key="author">Jaramillo AA</data>
  <data key="year">2021</data>
  <data key="title">...</data>
  <data key="so">NEUROPHARMACOLOGY</data>
  <data key="vol">198</data>
  <data key="page">0</data>
  <data key="ut"></data>
  <data key="freq">2</data>
</node>
<node id="583">
  <data key="name">Ananthanawat C</data>
  <data key="label">Ananthanawat C, 2009, BIOSENS BIOELECTRON, V24, P3544, DOI 10.1016/j.bios.2009.05.011</data>
  <data key="author">Ananthanawat C</data>
  <data key="year">2009</data>
  <data key="title">...</data>
  <data key="so">BIOSENS BIOELECTRON</data>
  <data key="vol">24</data>
  <data key="page">3544</data>
  <data key="ut"></data>
  <data key="freq">1</data>
</node>
<node id="584">
  <data key="name">Wellner UF</data>
  <data key="label">Wellner UF, 2014, LANGENBECK ARCH SURG, V399, P849, DOI 10.1007/s00423-014-1236-0</data>
  <data key="author">Wellner UF</data>
  <data key="year">2014</data>
  <data key="title">...</data>
  <data key="so">LANGENBECK ARCH SURG</data>
  <data key="vol">399</data>
  <data key="page">849</data>
  <data key="ut"></data>
  <data key="freq">2</data>
</node>
<node id="585">
  <data key="name">Cameron JL</data>
  <data key="label">Cameron JL, 2006, ANN SURG, V244, P10, DOI 10.1097/01.sla.0000217673.04165.ea</data>
  <data key="author">Cameron JL</data>
  <data key="year">2006</data>
  <data key="title">...</data>
  <data key="so">ANN SURG</data>
  <data key="vol">244</data>
  <data key="page">10</data>
  <data key="ut"></data>
  <data key="freq">3</data>
</node>
<node id="586">
  <data key="name">Horii A</data>
  <data key="label">Horii A, 2004, OTOL NEUROTOL, V25, P536, DOI 10.1097/00129492-200407000-00022</data>
  <data key="author">Horii A</data>
  <data key="year">2004</data>
  <data key="title">...</data>
  <data key="so">OTOL NEUROTOL</data>
  <data key="vol">25</data>
  <data key="page">536</data>
  <data key="ut"></data>
  <data key="freq">2</data>
</node>
<node id="587">
  <data key="name">Finkelstein SA</data>
  <data key="label">Finkelstein SA, 2022, SEMIN NEUROL, V42, P204, DOI 10.1055/s-0042-1742773</data>
  <data key="author">Finkelstein SA</data>
  <data key="year">2022</data>
  <data key="title">...</data>
  <data key="so">SEMIN NEUROL</data>
  <data key="vol">42</data>
  <data key="page">204</data>
  <data key="ut"></data>
  <data key="freq">2</data>
</node>
<node id="588">
  <data key="name">Murakami Y</data>
  <data key="label">Murakami Y, 2008, J GASTROINTEST SURG, V12, P1081, DOI 10.1007/s11605-008-0483-1</data>
  <data key="author">Murakami Y</data>
  <data key="year">2008</data>
  <data key="title">...</data>
  <data key="so">J GASTROINTEST SURG</data>
  <data key="vol">12</data>
  <data key="page">1081</data>
  <data key="ut"></data>
  <data key="freq">4</data>
</node>
<node id="589">
  <data key="name">Passamonti L</data>
  <data key="label">Passamonti L, 2018, J VESTIBUL RES-EQUIL, V28, P369, DOI 10.3233/VES-190653</data>
  <data key="author">Passamonti L</data>
  <data key="year">2018</data>
  <data key="title">...</data>
  <data key="so">J VESTIBUL RES-EQUIL</data>
  <data key="vol">28</data>
  <data key="page">369</data>
  <data key="ut"></data>
  <data key="freq">19</data>
</node>
<node id="590">
  <data key="name">Henegouwen MIV</data>
  <data key="label">Henegouwen MIV, 1998, BRIT J SURG, V85, P922</data>
  <data key="author">Henegouwen MIV</data>
  <data key="year">1998</data>
  <data key="title">...</data>
  <data key="so">BRIT J SURG</data>
  <data key="vol">85</data>
  <data key="page">922</data>
  <data key="ut"></data>
  <data key="freq">2</data>
</node>
<node id="591">
  <data key="name">GRIFFITHS WAD</data>
  <data key="label">GRIFFITHS WAD, 1998, ROOK WILKINSON EBLIN, V155, P1483</data>
  <data key="author">GRIFFITHS WAD</data>
  <data key="year">1998</data>
  <data key="title">...</data>
  <data key="so">ROOK WILKINSON EBLIN</data>
  <data key="vol">155</data>
  <data key="page">1483</data>
  <data key="ut"></data>
  <data key="freq">1</data>
</node>
<node id="592">
  <data key="name">Asbun HJ</data>
  <data key="label">Asbun HJ, 2012, J AM COLL SURGEONS, V215, P810, DOI 10.1016/j.jamcollsurg.2012.08.006</data>
  <data key="author">Asbun HJ</data>
  <data key="year">2012</data>
  <data key="title">...</data>
  <data key="so">J AM COLL SURGEONS</data>
  <data key="vol">215</data>
  <data key="page">810</data>
  <data key="ut"></data>
  <data key="freq">2</data>
</node>
<node id="593">
  <data key="name">HOWARD TJ</data>
  <data key="label">HOWARD TJ, 1995, SURGERY, V118, P727, DOI 10.1016/S0039-6060(05)80042-X</data>
  <data key="author">HOWARD TJ</data>
  <data key="year">1995</data>
  <data key="title">...</data>
  <data key="so">SURGERY</data>
  <data key="vol">118</data>
  <data key="page">727</data>
  <data key="ut"></data>
  <data key="freq">1</data>
</node>
<node id="594">
  <data key="name">Gambacorta V</data>
  <data key="label">Gambacorta V, 2022, AUDIOL RES, V12, P589, DOI 10.3390/audiolres12060058</data>
  <data key="author">Gambacorta V</data>
  <data key="year">2022</data>
  <data key="title">...</data>
  <data key="so">AUDIOL RES</data>
  <data key="vol">12</data>
  <data key="page">589</data>
  <data key="ut"></data>
  <data key="freq">6</data>
</node>
<node id="595">
  <data key="name">Amer Psychiat Assoc</data>
  <data key="label">Amer Psychiat Assoc, 1998, AM J PSYCHIAT, V155, P1</data>
  <data key="author">Amer Psychiat Assoc</data>
  <data key="year">1998</data>
  <data key="title">...</data>
  <data key="so">AM J PSYCHIAT</data>
  <data key="vol">155</data>
  <data key="page">1</data>
  <data key="ut"></data>
  <data key="freq">1</data>
</node>
<node id="596">
  <data key="name">Hashimoto Y</data>
  <data key="label">Hashimoto Y, 2010, SURGERY, V147, P503, DOI 10.1016/j.surg.2009.10.034</data>
  <data key="author">Hashimoto Y</data>
  <data key="year">2010</data>
  <data key="title">...</data>
  <data key="so">SURGERY</data>
  <data key="vol">147</data>
  <data key="page">503</data>
  <data key="ut"></data>
  <data key="freq">2</data>
</node>
<node id="597">
  <data key="name">CUSACK JC</data>
  <data key="label">CUSACK JC, 1994, AM J SURG, V168, P352, DOI 10.1016/S0002-9610(05)80164-3</data>
  <data key="author">CUSACK JC</data>
  <data key="year">1994</data>
  <data key="title">...</data>
  <data key="so">AM J SURG</data>
  <data key="vol">168</data>
  <data key="page">352</data>
  <data key="ut"></data>
  <data key="freq">1</data>
</node>
<node id="598">
  <data key="name">HENEGOUWEN MIV</data>
  <data key="label">HENEGOUWEN MIV, 1995, BRIT J SURG, V82, P1527, DOI 10.1002/bjs.1800821124</data>
  <data key="author">HENEGOUWEN MIV</data>
  <data key="year">1995</data>
  <data key="title">...</data>
  <data key="so">BRIT J SURG</data>
  <data key="vol">82</data>
  <data key="page">1527</data>
  <data key="ut"></data>
  <data key="freq">2</data>
</node>
<node id="599">
  <data key="name">Staab JP</data>
  <data key="label">Staab JP, 2016, HAND CLINIC, V137, P341, DOI 10.1016/B978-0-444-63437-5.00024-8</data>
  <data key="author">Staab JP</data>
  <data key="year">2016</data>
  <data key="title">...</data>
  <data key="so">HAND CLINIC</data>
  <data key="vol">137</data>
  <data key="page">341</data>
  <data key="ut"></data>
  <data key="freq">6</data>
</node>
<node id="600">
  <data key="name">Brodsky J</data>
  <data key="label">Brodsky J, 2018, EUR J PAEDIATR NEURO, V22, P667, DOI 10.1016/j.ejpn.2018.03.008</data>
  <data key="author">Brodsky J</data>
  <data key="year">2018</data>
  <data key="title">...</data>
  <data key="so">EUR J PAEDIATR NEURO</data>
  <data key="vol">22</data>
  <data key="page">667</data>
  <data key="ut"></data>
  <data key="freq">2</data>
</node>
<node id="601">
  <data key="name">Tran K</data>
  <data key="label">Tran K, 2002, ANN SURG, V236, P422, DOI 10.1097/00000658-200210000-00004</data>
  <data key="author">Tran K</data>
  <data key="year">2002</data>
  <data key="title">...</data>
  <data key="so">ANN SURG</data>
  <data key="vol">236</data>
  <data key="page">422</data>
  <data key="ut"></data>
  <data key="freq">2</data>
</node>
<node id="602">
  <data key="name">Ibitoye RT</data>
  <data key="label">Ibitoye RT, 2022, NEUROIMAGE-CLIN, V35, P0, DOI 10.1016/j.nicl.2022.103098</data>
  <data key="author">Ibitoye RT</data>
  <data key="year">2022</data>
  <data key="title">...</data>
  <data key="so">NEUROIMAGE-CLIN</data>
  <data key="vol">35</data>
  <data key="page">0</data>
  <data key="ut"></data>
  <data key="freq">3</data>
</node>
<node id="603">
  <data key="name">Ako AM</data>
  <data key="label">Ako AM, 2007, INORG CHEM, V46, P756, DOI 10.1021/ic061650s</data>
  <data key="author">Ako AM</data>
  <data key="year">2007</data>
  <data key="title">...</data>
  <data key="so">INORG CHEM</data>
  <data key="vol">46</data>
  <data key="page">756</data>
  <data key="ut"></data>
  <data key="freq">1</data>
</node>
<node id="604">
  <data key="name">Becerik I</data>
  <data key="label">Becerik I, 1999, J ELECTROANAL CHEM, V476, P171, DOI 10.1016/S0022-0728(99)00379-4</data>
  <data key="author">Becerik I</data>
  <data key="year">1999</data>
  <data key="title">...</data>
  <data key="so">J ELECTROANAL CHEM</data>
  <data key="vol">476</data>
  <data key="page">171</data>
  <data key="ut"></data>
  <data key="freq">1</data>
</node>
<node id="605">
  <data key="name">Balestrucci P</data>
  <data key="label">Balestrucci P, 2017, EXP BRAIN RES, V235, P1999, DOI 10.1007/s00221-017-4942-3</data>
  <data key="author">Balestrucci P</data>
  <data key="year">2017</data>
  <data key="title">...</data>
  <data key="so">EXP BRAIN RES</data>
  <data key="vol">235</data>
  <data key="page">1999</data>
  <data key="ut"></data>
  <data key="freq">2</data>
</node>
<node id="606">
  <data key="name">Almashaikhi T</data>
  <data key="label">Almashaikhi T, 2014, HUM BRAIN MAPP, V35, P5279, DOI 10.1002/hbm.22549</data>
  <data key="author">Almashaikhi T</data>
  <data key="year">2014</data>
  <data key="title">...</data>
  <data key="so">HUM BRAIN MAPP</data>
  <data key="vol">35</data>
  <data key="page">5279</data>
  <data key="ut"></data>
  <data key="freq">1</data>
</node>
<node id="607">
  <data key="name">Ellmers TJ</data>
  <data key="label">Ellmers TJ, 2024, EUR J NEUROL, V31, P0, DOI 10.1111/ene.16148</data>
  <data key="author">Ellmers TJ</data>
  <data key="year">2024</data>
  <data key="title">...</data>
  <data key="so">EUR J NEUROL</data>
  <data key="vol">31</data>
  <data key="page">0</data>
  <data key="ut"></data>
  <data key="freq">2</data>
</node>
<node id="608">
  <data key="name">Aydinli B</data>
  <data key="label">Aydinli B, 2007, LANGENBECK ARCH SURG, V392, P593, DOI 10.1007/s00423-007-0167-4</data>
  <data key="author">Aydinli B</data>
  <data key="year">2007</data>
  <data key="title">...</data>
  <data key="so">LANGENBECK ARCH SURG</data>
  <data key="vol">392</data>
  <data key="page">593</data>
  <data key="ut"></data>
  <data key="freq">1</data>
</node>
<node id="609">
  <data key="name">Van Ombergen A</data>
  <data key="label">Van Ombergen A, 2017, NEUROIMAGE-CLIN, V14, P538, DOI 10.1016/j.nicl.2017.02.020</data>
  <data key="author">Van Ombergen A</data>
  <data key="year">2017</data>
  <data key="title">...</data>
  <data key="so">NEUROIMAGE-CLIN</data>
  <data key="vol">14</data>
  <data key="page">538</data>
  <data key="ut"></data>
  <data key="freq">21</data>
</node>
<node id="610">
  <data key="name">Benbadis SR</data>
  <data key="label">Benbadis SR, 2009, NEUROLOGY, V73, P843, DOI 10.1212/WNL.0b013e3181b78425</data>
  <data key="author">Benbadis SR</data>
  <data key="year">2009</data>
  <data key="title">...</data>
  <data key="so">NEUROLOGY</data>
  <data key="vol">73</data>
  <data key="page">843</data>
  <data key="ut"></data>
  <data key="freq">1</data>
</node>
<node id="611">
  <data key="name">Avineri E</data>
  <data key="label">Avineri E, 2012, ACCIDENT ANAL PREV, V44, P30, DOI 10.1016/j.aap.2010.11.028</data>
  <data key="author">Avineri E</data>
  <data key="year">2012</data>
  <data key="title">...</data>
  <data key="so">ACCIDENT ANAL PREV</data>
  <data key="vol">44</data>
  <data key="page">30</data>
  <data key="ut"></data>
  <data key="freq">2</data>
</node>
<node id="612">
  <data key="name">Yardley L</data>
  <data key="label">Yardley L, 1998, BIOL PSYCHOL, V49, P95, DOI 10.1016/S0301-0511(98)00029-5</data>
  <data key="author">Yardley L</data>
  <data key="year">1998</data>
  <data key="title">...</data>
  <data key="so">BIOL PSYCHOL</data>
  <data key="vol">49</data>
  <data key="page">95</data>
  <data key="ut"></data>
  <data key="freq">2</data>
</node>
<node id="613">
  <data key="name">Benito MB</data>
  <data key="label">Benito MB, 2007, INT J PEDIATR OTORHI, V71, P1007, DOI 10.1016/j.ijporl.2007.02.014</data>
  <data key="author">Benito MB</data>
  <data key="year">2007</data>
  <data key="title">...</data>
  <data key="so">INT J PEDIATR OTORHI</data>
  <data key="vol">71</data>
  <data key="page">1007</data>
  <data key="ut"></data>
  <data key="freq">1</data>
</node>
<node id="614">
  <data key="name">Herlem G</data>
  <data key="label">Herlem G, 2001, J ELECTROCHEM SOC, V148, PE435, DOI 10.1149/1.1405803</data>
  <data key="author">Herlem G</data>
  <data key="year">2001</data>
  <data key="title">...</data>
  <data key="so">J ELECTROCHEM SOC</data>
  <data key="vol">148</data>
  <data key="page">E435</data>
  <data key="ut"></data>
  <data key="freq">1</data>
</node>
<node id="615">
  <data key="name">Antoine M</data>
  <data key="label">Antoine M, 2007, J PANCREAS, V8, P783</data>
  <data key="author">Antoine M</data>
  <data key="year">2007</data>
  <data key="title">...</data>
  <data key="so">J PANCREAS</data>
  <data key="vol">8</data>
  <data key="page">783</data>
  <data key="ut"></data>
  <data key="freq">1</data>
</node>
<node id="616">
  <data key="name">Park JH</data>
  <data key="label">Park JH, 2024, BRAIN BEHAV, V14, P0, DOI 10.1002/brb3.3389</data>
  <data key="author">Park JH</data>
  <data key="year">2024</data>
  <data key="title">...</data>
  <data key="so">BRAIN BEHAV</data>
  <data key="vol">14</data>
  <data key="page">0</data>
  <data key="ut"></data>
  <data key="freq">4</data>
</node>
<node id="617">
  <data key="name">Balatsouras DG</data>
  <data key="label">Balatsouras DG, 2007, INT J PEDIATR OTORHI, V71, P487, DOI 10.1016/j.ijporl.2006.11.024</data>
  <data key="author">Balatsouras DG</data>
  <data key="year">2007</data>
  <data key="title">...</data>
  <data key="so">INT J PEDIATR OTORHI</data>
  <data key="vol">71</data>
  <data key="page">487</data>
  <data key="ut"></data>
  <data key="freq">2</data>
</node>
<node id="618">
  <data key="name">Kaino M</data>
  <data key="label">Kaino M, 1996, JPN J CANCER RES, V87, P1195, DOI 10.1111/j.1349-7006.1996.tb03132.x</data>
  <data key="author">Kaino M</data>
  <data key="year">1996</data>
  <data key="title">...</data>
  <data key="so">JPN J CANCER RES</data>
  <data key="vol">87</data>
  <data key="page">1195</data>
  <data key="ut"></data>
  <data key="freq">1</data>
</node>
<node id="619">
  <data key="name">BORODY C</data>
  <data key="label">BORODY C, 2004, PHYSL THERAPEUTICS, V27, P0</data>
  <data key="author">BORODY C</data>
  <data key="year">2004</data>
  <data key="title">...</data>
  <data key="so">PHYSL THERAPEUTICS</data>
  <data key="vol">27</data>
  <data key="page">0</data>
  <data key="ut"></data>
  <data key="freq">1</data>
</node>
<node id="620">
  <data key="name">Gallego-Martinez A</data>
  <data key="label">Gallego-Martinez A, 2019, FRONT GENET, V10, P0, DOI 10.3389/fgene.2019.00076</data>
  <data key="author">Gallego-Martinez A</data>
  <data key="year">2019</data>
  <data key="title">...</data>
  <data key="so">FRONT GENET</data>
  <data key="vol">10</data>
  <data key="page">0</data>
  <data key="ut"></data>
  <data key="freq">2</data>
</node>
<node id="621">
  <data key="name">Yeo CJ</data>
  <data key="label">Yeo CJ, 1997, ANN SURG, V226, P248, DOI 10.1097/00000658-199709000-00004</data>
  <data key="author">Yeo CJ</data>
  <data key="year">1997</data>
  <data key="title">...</data>
  <data key="so">ANN SURG</data>
  <data key="vol">226</data>
  <data key="page">248</data>
  <data key="ut"></data>
  <data key="freq">4</data>
</node>
<node id="622">
  <data key="name">Basura GJ</data>
  <data key="label">Basura GJ, 2020, OTOLARYNG HEAD NECK, V162, P0, DOI 10.1177/0194599820909438</data>
  <data key="author">Basura GJ</data>
  <data key="year">2020</data>
  <data key="title">...</data>
  <data key="so">OTOLARYNG HEAD NECK</data>
  <data key="vol">162</data>
  <data key="page">0</data>
  <data key="ut"></data>
  <data key="freq">5</data>
</node>
<node id="623">
  <data key="name">Lahmann C</data>
  <data key="label">Lahmann C, 2010, PSYCHOTHER PSYCH MED, V60, P227, DOI 10.1055/s-0030-1248479</data>
  <data key="author">Lahmann C</data>
  <data key="year">2010</data>
  <data key="title">...</data>
  <data key="so">PSYCHOTHER PSYCH MED</data>
  <data key="vol">60</data>
  <data key="page">227</data>
  <data key="ut"></data>
  <data key="freq">2</data>
</node>
<node id="624">
  <data key="name">Horner KC</data>
  <data key="label">Horner KC, 2002, NEUROPSYCHOPHARMACOL, V26, P135, DOI 10.1016/S0893-133X(01)00356-6</data>
  <data key="author">Horner KC</data>
  <data key="year">2002</data>
  <data key="title">...</data>
  <data key="so">NEUROPSYCHOPHARMACOL</data>
  <data key="vol">26</data>
  <data key="page">135</data>
  <data key="ut"></data>
  <data key="freq">2</data>
</node>
<node id="625">
  <data key="name">Hüfner K</data>
  <data key="label">Hüfner K, 2008, NEUROLOGY, V71, P1006, DOI 10.1212/01.wnl.0000326594.91291.f8</data>
  <data key="author">Hüfner K</data>
  <data key="year">2008</data>
  <data key="title">...</data>
  <data key="so">NEUROLOGY</data>
  <data key="vol">71</data>
  <data key="page">1006</data>
  <data key="ut"></data>
  <data key="freq">2</data>
</node>
<node id="626">
  <data key="name">Lempert T</data>
  <data key="label">Lempert T, 2019, NEUROL CLIN, V37, P695, DOI 10.1016/j.ncl.2019.06.003</data>
  <data key="author">Lempert T</data>
  <data key="year">2019</data>
  <data key="title">...</data>
  <data key="so">NEUROL CLIN</data>
  <data key="vol">37</data>
  <data key="page">695</data>
  <data key="ut"></data>
  <data key="freq">2</data>
</node>
<node id="627">
  <data key="name">Aharoni MMH</data>
  <data key="label">Aharoni MMH, 2021, J NEUROENG REHABIL, V18, P0, DOI 10.1186/s12984-021-00852-0</data>
  <data key="author">Aharoni MMH</data>
  <data key="year">2021</data>
  <data key="title">...</data>
  <data key="so">J NEUROENG REHABIL</data>
  <data key="vol">18</data>
  <data key="page">0</data>
  <data key="ut"></data>
  <data key="freq">2</data>
</node>
<node id="628">
  <data key="name">Staab JP</data>
  <data key="label">Staab JP, 2008, PSYCHIAT ORIGINS DIZ, V0, P517</data>
  <data key="author">Staab JP</data>
  <data key="year">2008</data>
  <data key="title">...</data>
  <data key="so">PSYCHIAT ORIGINS DIZ</data>
  <data key="vol">0</data>
  <data key="page">517</data>
  <data key="ut"></data>
  <data key="freq">2</data>
</node>
<node id="629">
  <data key="name">Querner V</data>
  <data key="label">Querner V, 2002, EXP BRAIN RES, V143, P269, DOI 10.1007/s00221-001-0955-y</data>
  <data key="author">Querner V</data>
  <data key="year">2002</data>
  <data key="title">...</data>
  <data key="so">EXP BRAIN RES</data>
  <data key="vol">143</data>
  <data key="page">269</data>
  <data key="ut"></data>
  <data key="freq">7</data>
</node>
<node id="630">
  <data key="name">Goei TH</data>
  <data key="label">Goei TH, 2001, DIGEST SURG, V18, P376, DOI 10.1159/000050177</data>
  <data key="author">Goei TH</data>
  <data key="year">2001</data>
  <data key="title">...</data>
  <data key="so">DIGEST SURG</data>
  <data key="vol">18</data>
  <data key="page">376</data>
  <data key="ut"></data>
  <data key="freq">4</data>
</node>
<node id="631">
  <data key="name">Bronstein AM</data>
  <data key="label">Bronstein AM, 2020, SEMIN NEUROL, V40, P116, DOI 10.1055/s-0040-1701653</data>
  <data key="author">Bronstein AM</data>
  <data key="year">2020</data>
  <data key="title">...</data>
  <data key="so">SEMIN NEUROL</data>
  <data key="vol">40</data>
  <data key="page">116</data>
  <data key="ut"></data>
  <data key="freq">2</data>
</node>
<node id="632">
  <data key="name">Chen JJ</data>
  <data key="label">Chen JJ, 2021, ECLINICALMEDICINE, V39, P0, DOI 10.1016/j.eclinm.2021.101080</data>
  <data key="author">Chen JJ</data>
  <data key="year">2021</data>
  <data key="title">...</data>
  <data key="so">ECLINICALMEDICINE</data>
  <data key="vol">39</data>
  <data key="page">0</data>
  <data key="ut"></data>
  <data key="freq">2</data>
</node>
<node id="633">
  <data key="name">DELCORE R</data>
  <data key="label">DELCORE R, 1994, J TRAUMA, V37, P395, DOI 10.1097/00005373-199409000-00010</data>
  <data key="author">DELCORE R</data>
  <data key="year">1994</data>
  <data key="title">...</data>
  <data key="so">J TRAUMA</data>
  <data key="vol">37</data>
  <data key="page">395</data>
  <data key="ut"></data>
  <data key="freq">1</data>
</node>
<node id="634">
  <data key="name">Chijiiwa K</data>
  <data key="label">Chijiiwa K, 2009, J HEPATO-BILIARY-PAN, V16, P49, DOI 10.1007/s00534-008-0004-3</data>
  <data key="author">Chijiiwa K</data>
  <data key="year">2009</data>
  <data key="title">...</data>
  <data key="so">J HEPATO-BILIARY-PAN</data>
  <data key="vol">16</data>
  <data key="page">49</data>
  <data key="ut"></data>
  <data key="freq">5</data>
</node>
<node id="635">
  <data key="name">Sugiyama M</data>
  <data key="label">Sugiyama M, 2004, AM J SURG, V187, P743, DOI 10.1016/j.amjsurg.2003.10.013</data>
  <data key="author">Sugiyama M</data>
  <data key="year">2004</data>
  <data key="title">...</data>
  <data key="so">AM J SURG</data>
  <data key="vol">187</data>
  <data key="page">743</data>
  <data key="ut"></data>
  <data key="freq">8</data>
</node>
<node id="636">
  <data key="name">Huang JJ</data>
  <data key="label">Huang JJ, 2000, ANN SURG, V231, P890, DOI 10.1097/00000658-200006000-00014</data>
  <data key="author">Huang JJ</data>
  <data key="year">2000</data>
  <data key="title">...</data>
  <data key="so">ANN SURG</data>
  <data key="vol">231</data>
  <data key="page">890</data>
  <data key="ut"></data>
  <data key="freq">2</data>
</node>
<node id="637">
  <data key="name">Horslen BC</data>
  <data key="label">Horslen BC, 2018, J PHYSIOL-LONDON, V596, P5251, DOI 10.1113/JP276459</data>
  <data key="author">Horslen BC</data>
  <data key="year">2018</data>
  <data key="title">...</data>
  <data key="so">J PHYSIOL-LONDON</data>
  <data key="vol">596</data>
  <data key="page">5251</data>
  <data key="ut"></data>
  <data key="freq">2</data>
</node>
<node id="638">
  <data key="name">Starkov D</data>
  <data key="label">Starkov D, 2021, J NEUROL, V268, P377, DOI 10.1007/s00415-020-10139-4</data>
  <data key="author">Starkov D</data>
  <data key="year">2021</data>
  <data key="title">...</data>
  <data key="so">J NEUROL</data>
  <data key="vol">268</data>
  <data key="page">377</data>
  <data key="ut"></data>
  <data key="freq">2</data>
</node>
<node id="639">
  <data key="name">Bertolini G</data>
  <data key="label">Bertolini G, 2021, J NEUROL, V268, P1747, DOI 10.1007/s00415-020-10359-8</data>
  <data key="author">Bertolini G</data>
  <data key="year">2021</data>
  <data key="title">...</data>
  <data key="so">J NEUROL</data>
  <data key="vol">268</data>
  <data key="page">1747</data>
  <data key="ut"></data>
  <data key="freq">2</data>
</node>
<node id="640">
  <data key="name">Eshuis WJ</data>
  <data key="label">Eshuis WJ, 2014, ANN SURG, V259, P45, DOI 10.1097/SLA.0b013e3182a6f529</data>
  <data key="author">Eshuis WJ</data>
  <data key="year">2014</data>
  <data key="title">...</data>
  <data key="so">ANN SURG</data>
  <data key="vol">259</data>
  <data key="page">45</data>
  <data key="ut"></data>
  <data key="freq">7</data>
</node>
<node id="641">
  <data key="name">TRAVERSO LW</data>
  <data key="label">TRAVERSO LW, 1991, ARCH SURG-CHICAGO, V126, P1205</data>
  <data key="author">TRAVERSO LW</data>
  <data key="year">1991</data>
  <data key="title">...</data>
  <data key="so">ARCH SURG-CHICAGO</data>
  <data key="vol">126</data>
  <data key="page">1205</data>
  <data key="ut"></data>
  <data key="freq">1</data>
</node>
<node id="642">
  <data key="name">Ahmed S</data>
  <data key="label">Ahmed S, 2019, FRONT SUSTAIN FOOD S, V3, P0, DOI 10.3389/fsufs.2019.00076</data>
  <data key="author">Ahmed S</data>
  <data key="year">2019</data>
  <data key="title">...</data>
  <data key="so">FRONT SUSTAIN FOOD S</data>
  <data key="vol">3</data>
  <data key="page">0</data>
  <data key="ut"></data>
  <data key="freq">1</data>
</node>
<node id="643">
  <data key="name">CAREY LC</data>
  <data key="label">CAREY LC, 1992, AM J SURG, V164, P153, DOI 10.1016/S0002-9610(05)80374-5</data>
  <data key="author">CAREY LC</data>
  <data key="year">1992</data>
  <data key="title">...</data>
  <data key="so">AM J SURG</data>
  <data key="vol">164</data>
  <data key="page">153</data>
  <data key="ut"></data>
  <data key="freq">1</data>
</node>
<node id="644">
  <data key="name">Arroll MA</data>
  <data key="label">Arroll MA, 2016, J HEALTH PSYCHOL, V21, P1339, DOI 10.1177/1359105314553046</data>
  <data key="author">Arroll MA</data>
  <data key="year">2016</data>
  <data key="title">...</data>
  <data key="so">J HEALTH PSYCHOL</data>
  <data key="vol">21</data>
  <data key="page">1339</data>
  <data key="ut"></data>
  <data key="freq">1</data>
</node>
<node id="645">
  <data key="name">Dietzek M</data>
  <data key="label">Dietzek M, 2018, FRONT AGING NEUROSCI, V10, P0, DOI 10.3389/fnagi.2018.00345</data>
  <data key="author">Dietzek M</data>
  <data key="year">2018</data>
  <data key="title">...</data>
  <data key="so">FRONT AGING NEUROSCI</data>
  <data key="vol">10</data>
  <data key="page">0</data>
  <data key="ut"></data>
  <data key="freq">2</data>
</node>
<node id="646">
  <data key="name">LEMPERT T</data>
  <data key="label">LEMPERT T, 1990, ACTA NEUROL SCAND, V82, P335</data>
  <data key="author">LEMPERT T</data>
  <data key="year">1990</data>
  <data key="title">...</data>
  <data key="so">ACTA NEUROL SCAND</data>
  <data key="vol">82</data>
  <data key="page">335</data>
  <data key="ut"></data>
  <data key="freq">1</data>
</node>
<node id="647">
  <data key="name">BALOH RW</data>
  <data key="label">BALOH RW, 2001, CLIN NEUROPHYSIOL, V0, P155</data>
  <data key="author">BALOH RW</data>
  <data key="year">2001</data>
  <data key="title">...</data>
  <data key="so">CLIN NEUROPHYSIOL</data>
  <data key="vol">0</data>
  <data key="page">155</data>
  <data key="ut"></data>
  <data key="freq">1</data>
</node>
<node id="648">
  <data key="name">Arenas LT</data>
  <data key="label">Arenas LT, 2007, COLLOID SURFACE A, V297, P240, DOI 10.1016/j.colsurfa.2006.10.050</data>
  <data key="author">Arenas LT</data>
  <data key="year">2007</data>
  <data key="title">...</data>
  <data key="so">COLLOID SURFACE A</data>
  <data key="vol">297</data>
  <data key="page">240</data>
  <data key="ut"></data>
  <data key="freq">1</data>
</node>
<node id="649">
  <data key="name">Yan ZH</data>
  <data key="label">Yan ZH, 2017, INT J AUDIOL, V56, P33, DOI 10.1080/14992027.2016.1211763</data>
  <data key="author">Yan ZH</data>
  <data key="year">2017</data>
  <data key="title">...</data>
  <data key="so">INT J AUDIOL</data>
  <data key="vol">56</data>
  <data key="page">33</data>
  <data key="ut"></data>
  <data key="freq">25</data>
</node>
<node id="650">
  <data key="name">BERZON RA</data>
  <data key="label">BERZON RA, 2005, QUALITY LIFE ASSESSM, V0, P0</data>
  <data key="author">BERZON RA</data>
  <data key="year">2005</data>
  <data key="title">...</data>
  <data key="so">QUALITY LIFE ASSESSM</data>
  <data key="vol">0</data>
  <data key="page">0</data>
  <data key="ut"></data>
  <data key="freq">1</data>
</node>
<node id="651">
  <data key="name">Park JS</data>
  <data key="label">Park JS, 2009, SURGERY, V146, P882, DOI 10.1016/j.surg.2009.05.012</data>
  <data key="author">Park JS</data>
  <data key="year">2009</data>
  <data key="title">...</data>
  <data key="so">SURGERY</data>
  <data key="vol">146</data>
  <data key="page">882</data>
  <data key="ut"></data>
  <data key="freq">6</data>
</node>
<node id="652">
  <data key="name">Anandan C</data>
  <data key="label">Anandan C, 2014, APPL SURF SCI, V296, P86, DOI 10.1016/j.apsusc.2014.01.049</data>
  <data key="author">Anandan C</data>
  <data key="year">2014</data>
  <data key="title">...</data>
  <data key="so">APPL SURF SCI</data>
  <data key="vol">296</data>
  <data key="page">86</data>
  <data key="ut"></data>
  <data key="freq">1</data>
</node>
<node id="653">
  <data key="name">FRIESS H</data>
  <data key="label">FRIESS H, 1995, BRIT J SURG, V82, P1270, DOI 10.1002/bjs.1800820938</data>
  <data key="author">FRIESS H</data>
  <data key="year">1995</data>
  <data key="title">...</data>
  <data key="so">BRIT J SURG</data>
  <data key="vol">82</data>
  <data key="page">1270</data>
  <data key="ut"></data>
  <data key="freq">1</data>
</node>
<node id="654">
  <data key="name">Bhatti NH</data>
  <data key="label">Bhatti NH, 2010, PSYCHIAT ANN, V40, P438, DOI 10.3928/00485713-20100902-05</data>
  <data key="author">Bhatti NH</data>
  <data key="year">2010</data>
  <data key="title">...</data>
  <data key="so">PSYCHIAT ANN</data>
  <data key="vol">40</data>
  <data key="page">438</data>
  <data key="ut"></data>
  <data key="freq">1</data>
</node>
<node id="655">
  <data key="name">Aranha GV</data>
  <data key="label">Aranha GV, 2003, J AM COLL SURGEONS, V197, P223, DOI 10.1016/S1072-7515(03)00331-4</data>
  <data key="author">Aranha GV</data>
  <data key="year">2003</data>
  <data key="title">...</data>
  <data key="so">J AM COLL SURGEONS</data>
  <data key="vol">197</data>
  <data key="page">223</data>
  <data key="ut"></data>
  <data key="freq">3</data>
</node>
<node id="656">
  <data key="name">Staab JP</data>
  <data key="label">Staab JP, 2005, ARCH OTOLARYNGOL, V131, P675, DOI 10.1001/archotol.131.8.675</data>
  <data key="author">Staab JP</data>
  <data key="year">2005</data>
  <data key="title">...</data>
  <data key="so">ARCH OTOLARYNGOL</data>
  <data key="vol">131</data>
  <data key="page">675</data>
  <data key="ut"></data>
  <data key="freq">2</data>
</node>
<node id="657">
  <data key="name">Alessandrini M</data>
  <data key="label">Alessandrini M, 2014, J NEUROL, V261, P1976, DOI 10.1007/s00415-014-7449-x</data>
  <data key="author">Alessandrini M</data>
  <data key="year">2014</data>
  <data key="title">...</data>
  <data key="so">J NEUROL</data>
  <data key="vol">261</data>
  <data key="page">1976</data>
  <data key="ut"></data>
  <data key="freq">1</data>
</node>
<node id="658">
  <data key="name">BRANDT T</data>
  <data key="label">BRANDT T, 1994, J NEUROL, V241, P191, DOI 10.1007/BF00863767</data>
  <data key="author">BRANDT T</data>
  <data key="year">1994</data>
  <data key="title">...</data>
  <data key="so">J NEUROL</data>
  <data key="vol">241</data>
  <data key="page">191</data>
  <data key="ut"></data>
  <data key="freq">2</data>
</node>
<node id="659">
  <data key="name">Tomimaru Y</data>
  <data key="label">Tomimaru Y, 2009, PANCREAS, V38, P203, DOI 10.1097/MPA.0b013e31818e1772</data>
  <data key="author">Tomimaru Y</data>
  <data key="year">2009</data>
  <data key="title">...</data>
  <data key="so">PANCREAS</data>
  <data key="vol">38</data>
  <data key="page">203</data>
  <data key="ut"></data>
  <data key="freq">2</data>
</node>
<node id="660">
  <data key="name">Bagheri H</data>
  <data key="label">Bagheri H, 2013, ANAL CHIM ACTA, V767, P1, DOI 10.1016/j.aca.2012.12.013</data>
  <data key="author">Bagheri H</data>
  <data key="year">2013</data>
  <data key="title">...</data>
  <data key="so">ANAL CHIM ACTA</data>
  <data key="vol">767</data>
  <data key="page">1</data>
  <data key="ut"></data>
  <data key="freq">1</data>
</node>
<node id="661">
  <data key="name">Diener MK</data>
  <data key="label">Diener MK, 2007, ANN SURG, V245, P187, DOI 10.1097/01.sla.0000242711.74502.a9</data>
  <data key="author">Diener MK</data>
  <data key="year">2007</data>
  <data key="title">...</data>
  <data key="so">ANN SURG</data>
  <data key="vol">245</data>
  <data key="page">187</data>
  <data key="ut"></data>
  <data key="freq">9</data>
</node>
<node id="662">
  <data key="name">Hall CD</data>
  <data key="label">Hall CD, 2022, J NEUROL PHYS THER, V46, P118, DOI 10.1097/NPT.0000000000000382</data>
  <data key="author">Hall CD</data>
  <data key="year">2022</data>
  <data key="title">...</data>
  <data key="so">J NEUROL PHYS THER</data>
  <data key="vol">46</data>
  <data key="page">118</data>
  <data key="ut"></data>
  <data key="freq">7</data>
</node>
<node id="663">
  <data key="name">KINGSNORTH AN</data>
  <data key="label">KINGSNORTH AN, 1994, BRIT J SURG, V81, P1356, DOI 10.1002/bjs.1800810933</data>
  <data key="author">KINGSNORTH AN</data>
  <data key="year">1994</data>
  <data key="title">...</data>
  <data key="so">BRIT J SURG</data>
  <data key="vol">81</data>
  <data key="page">1356</data>
  <data key="ut"></data>
  <data key="freq">2</data>
</node>
<node id="664">
  <data key="name">Nakao A</data>
  <data key="label">Nakao A, 2007, ANN SURG, V246, P923, DOI 10.1097/SLA.0b013e31815c2a14</data>
  <data key="author">Nakao A</data>
  <data key="year">2007</data>
  <data key="title">...</data>
  <data key="so">ANN SURG</data>
  <data key="vol">246</data>
  <data key="page">923</data>
  <data key="ut"></data>
  <data key="freq">2</data>
</node>
<node id="665">
  <data key="name">Aybek S</data>
  <data key="label">Aybek S, 2008, CURR OPIN PSYCHIATR, V21, P275, DOI 10.1097/YCO.0b013e3282f94242</data>
  <data key="author">Aybek S</data>
  <data key="year">2008</data>
  <data key="title">...</data>
  <data key="so">CURR OPIN PSYCHIATR</data>
  <data key="vol">21</data>
  <data key="page">275</data>
  <data key="ut"></data>
  <data key="freq">1</data>
</node>
<node id="666">
  <data key="name">Brady RA</data>
  <data key="label">Brady RA, 2012, EXP BRAIN RES, V220, P1, DOI 10.1007/s00221-012-3109-5</data>
  <data key="author">Brady RA</data>
  <data key="year">2012</data>
  <data key="title">...</data>
  <data key="so">EXP BRAIN RES</data>
  <data key="vol">220</data>
  <data key="page">1</data>
  <data key="ut"></data>
  <data key="freq">1</data>
</node>
<node id="667">
  <data key="name">Indovina I</data>
  <data key="label">Indovina I, 2021, J CLIN MED, V10, P0, DOI 10.3390/jcm10184274</data>
  <data key="author">Indovina I</data>
  <data key="year">2021</data>
  <data key="title">...</data>
  <data key="so">J CLIN MED</data>
  <data key="vol">10</data>
  <data key="page">0</data>
  <data key="ut"></data>
  <data key="freq">23</data>
</node>
<node id="668">
  <data key="name">KATOH H</data>
  <data key="label">KATOH H, 1989, HEPATO-GASTROENTEROL, V36, P424</data>
  <data key="author">KATOH H</data>
  <data key="year">1989</data>
  <data key="title">...</data>
  <data key="so">HEPATO-GASTROENTEROL</data>
  <data key="vol">36</data>
  <data key="page">424</data>
  <data key="ut"></data>
  <data key="freq">1</data>
</node>
<node id="669">
  <data key="name">Maywald M</data>
  <data key="label">Maywald M, 2023, NEUROIMAGE-CLIN, V37, P0, DOI 10.1016/j.nicl.2023.103330</data>
  <data key="author">Maywald M</data>
  <data key="year">2023</data>
  <data key="title">...</data>
  <data key="so">NEUROIMAGE-CLIN</data>
  <data key="vol">37</data>
  <data key="page">0</data>
  <data key="ut"></data>
  <data key="freq">8</data>
</node>
<node id="670">
  <data key="name">Antoniou EA</data>
  <data key="label">Antoniou EA, 2017, IN VIVO, V31, P501, DOI 10.21873/invivo.11089</data>
  <data key="author">Antoniou EA</data>
  <data key="year">2017</data>
  <data key="title">...</data>
  <data key="so">IN VIVO</data>
  <data key="vol">31</data>
  <data key="page">501</data>
  <data key="ut"></data>
  <data key="freq">1</data>
</node>
<node id="671">
  <data key="name">TAKAO S</data>
  <data key="label">TAKAO S, 1993, AM J SURG, V165, P317, DOI 10.1016/S0002-9610(05)80833-5</data>
  <data key="author">TAKAO S</data>
  <data key="year">1993</data>
  <data key="title">...</data>
  <data key="so">AM J SURG</data>
  <data key="vol">165</data>
  <data key="page">317</data>
  <data key="ut"></data>
  <data key="freq">1</data>
</node>
<node id="672">
  <data key="name">Henegouwen MIV</data>
  <data key="label">Henegouwen MIV, 1997, ANN SURG, V226, P677, DOI 10.1097/00000658-199712000-00005</data>
  <data key="author">Henegouwen MIV</data>
  <data key="year">1997</data>
  <data key="title">...</data>
  <data key="so">ANN SURG</data>
  <data key="vol">226</data>
  <data key="page">677</data>
  <data key="ut"></data>
  <data key="freq">2</data>
</node>
<node id="673">
  <data key="name">Almashaikhi T</data>
  <data key="label">Almashaikhi T, 2014, HUM BRAIN MAPP, V35, P2779, DOI 10.1002/hbm.22366</data>
  <data key="author">Almashaikhi T</data>
  <data key="year">2014</data>
  <data key="title">...</data>
  <data key="so">HUM BRAIN MAPP</data>
  <data key="vol">35</data>
  <data key="page">2779</data>
  <data key="ut"></data>
  <data key="freq">1</data>
</node>
<node id="674">
  <data key="name">Büchler MW</data>
  <data key="label">Büchler MW, 2000, BRIT J SURG, V87, P883, DOI 10.1046/j.1365-2168.2000.01465.x</data>
  <data key="author">Büchler MW</data>
  <data key="year">2000</data>
  <data key="title">...</data>
  <data key="so">BRIT J SURG</data>
  <data key="vol">87</data>
  <data key="page">883</data>
  <data key="ut"></data>
  <data key="freq">1</data>
</node>
<node id="675">
  <data key="name">Bell R</data>
  <data key="label">Bell R, 2015, HPB, V17, P202, DOI 10.1111/hpb.12344</data>
  <data key="author">Bell R</data>
  <data key="year">2015</data>
  <data key="title">...</data>
  <data key="so">HPB</data>
  <data key="vol">17</data>
  <data key="page">202</data>
  <data key="ut"></data>
  <data key="freq">3</data>
</node>
<node id="676">
  <data key="name">Bloechle C</data>
  <data key="label">Bloechle C, 1997, BRIT J SURG, V84, P477</data>
  <data key="author">Bloechle C</data>
  <data key="year">1997</data>
  <data key="title">...</data>
  <data key="so">BRIT J SURG</data>
  <data key="vol">84</data>
  <data key="page">477</data>
  <data key="ut"></data>
  <data key="freq">3</data>
</node>
<node id="677">
  <data key="name">Lee SH</data>
  <data key="label">Lee SH, 2021, J PERS MED, V11, P0, DOI 10.3390/jpm11121331</data>
  <data key="author">Lee SH</data>
  <data key="year">2021</data>
  <data key="title">...</data>
  <data key="so">J PERS MED</data>
  <data key="vol">11</data>
  <data key="page">0</data>
  <data key="ut"></data>
  <data key="freq">2</data>
</node>
<node id="678">
  <data key="name">Bhattacharya AK</data>
  <data key="label">Bhattacharya AK, 2008, CHEM ENG J, V137, P529, DOI 10.1016/j.cej.2007.05.021</data>
  <data key="author">Bhattacharya AK</data>
  <data key="year">2008</data>
  <data key="title">...</data>
  <data key="so">CHEM ENG J</data>
  <data key="vol">137</data>
  <data key="page">529</data>
  <data key="ut"></data>
  <data key="freq">1</data>
</node>
<node id="679">
  <data key="name">Baydan M</data>
  <data key="label">Baydan M, 2020, PLOS ONE, V15, P0, DOI 10.1371/journal.pone.0238436</data>
  <data key="author">Baydan M</data>
  <data key="year">2020</data>
  <data key="title">...</data>
  <data key="so">PLOS ONE</data>
  <data key="vol">15</data>
  <data key="page">0</data>
  <data key="ut"></data>
  <data key="freq">5</data>
</node>
<node id="680">
  <data key="name">Aromí G</data>
  <data key="label">Aromí G, 2006, STRUCT BOND, V122, P1, DOI 10.1007/430_022</data>
  <data key="author">Aromí G</data>
  <data key="year">2006</data>
  <data key="title">...</data>
  <data key="so">STRUCT BOND</data>
  <data key="vol">122</data>
  <data key="page">1</data>
  <data key="ut"></data>
  <data key="freq">1</data>
</node>
<node id="681">
  <data key="name">Kondo M</data>
  <data key="label">Kondo M, 2015, HEALTH QUAL LIFE OUT, V13, P0, DOI 10.1186/s12955-015-0207-7</data>
  <data key="author">Kondo M</data>
  <data key="year">2015</data>
  <data key="title">...</data>
  <data key="so">HEALTH QUAL LIFE OUT</data>
  <data key="vol">13</data>
  <data key="page">0</data>
  <data key="ut"></data>
  <data key="freq">2</data>
</node>
<node id="682">
  <data key="name">Lauschke JL</data>
  <data key="label">Lauschke JL, 2016, J CLIN NEUROSCI, V28, P123, DOI 10.1016/j.jocn.2015.12.001</data>
  <data key="author">Lauschke JL</data>
  <data key="year">2016</data>
  <data key="title">...</data>
  <data key="so">J CLIN NEUROSCI</data>
  <data key="vol">28</data>
  <data key="page">123</data>
  <data key="ut"></data>
  <data key="freq">2</data>
</node>
<node id="683">
  <data key="name">Best C</data>
  <data key="label">Best C, 2009, J NEUROL, V256, P58, DOI 10.1007/s00415-009-0038-8</data>
  <data key="author">Best C</data>
  <data key="year">2009</data>
  <data key="title">...</data>
  <data key="so">J NEUROL</data>
  <data key="vol">256</data>
  <data key="page">58</data>
  <data key="ut"></data>
  <data key="freq">5</data>
</node>
<node id="684">
  <data key="name">Aybek S</data>
  <data key="label">Aybek S, 2022, BMJ-BRIT MED J, V376, P0, DOI 10.1136/bmj.o64</data>
  <data key="author">Aybek S</data>
  <data key="year">2022</data>
  <data key="title">...</data>
  <data key="so">BMJ-BRIT MED J</data>
  <data key="vol">376</data>
  <data key="page">0</data>
  <data key="ut"></data>
  <data key="freq">4</data>
</node>
<node id="685">
  <data key="name">Lubetzky AV</data>
  <data key="label">Lubetzky AV, 2019, MOTOR CONTROL, V23, P127, DOI 10.1123/mc.2018-0001</data>
  <data key="author">Lubetzky AV</data>
  <data key="year">2019</data>
  <data key="title">...</data>
  <data key="so">MOTOR CONTROL</data>
  <data key="vol">23</data>
  <data key="page">127</data>
  <data key="ut"></data>
  <data key="freq">2</data>
</node>
<node id="686">
  <data key="name">Sauvanet A</data>
  <data key="label">Sauvanet A, 1992, HPB SURG, V6, P91, DOI 10.1155/1992/96487</data>
  <data key="author">Sauvanet A</data>
  <data key="year">1992</data>
  <data key="title">...</data>
  <data key="so">HPB SURG</data>
  <data key="vol">6</data>
  <data key="page">91</data>
  <data key="ut"></data>
  <data key="freq">1</data>
</node>
<node id="687">
  <data key="name">Anagnostou E</data>
  <data key="label">Anagnostou E, 2014, J NEUROL, V261, P866, DOI 10.1007/s00415-014-7290-2</data>
  <data key="author">Anagnostou E</data>
  <data key="year">2014</data>
  <data key="title">...</data>
  <data key="so">J NEUROL</data>
  <data key="vol">261</data>
  <data key="page">866</data>
  <data key="ut"></data>
  <data key="freq">1</data>
</node>
<node id="688">
  <data key="name">Li HL</data>
  <data key="label">Li HL, 2011, RSC ADV, V1, P725, DOI 10.1039/c1ra00359c</data>
  <data key="author">Li HL</data>
  <data key="year">2011</data>
  <data key="title">...</data>
  <data key="so">RSC ADV</data>
  <data key="vol">1</data>
  <data key="page">725</data>
  <data key="ut"></data>
  <data key="freq">2</data>
</node>
<node id="689">
  <data key="name">Indovina I</data>
  <data key="label">Indovina I, 2014, J PSYCHOSOM RES, V77, P391, DOI 10.1016/j.jpsychores.2014.09.005</data>
  <data key="author">Indovina I</data>
  <data key="year">2014</data>
  <data key="title">...</data>
  <data key="so">J PSYCHOSOM RES</data>
  <data key="vol">77</data>
  <data key="page">391</data>
  <data key="ut"></data>
  <data key="freq">9</data>
</node>
<node id="690">
  <data key="name">Min S</data>
  <data key="label">Min S, 2021, J NEUROL, V268, P2523, DOI 10.1007/s00415-021-10427-7</data>
  <data key="author">Min S</data>
  <data key="year">2021</data>
  <data key="title">...</data>
  <data key="so">J NEUROL</data>
  <data key="vol">268</data>
  <data key="page">2523</data>
  <data key="ut"></data>
  <data key="freq">4</data>
</node>
<node id="691">
  <data key="name">Bahuva R</data>
  <data key="label">Bahuva R, 2013, PANCREAS, V42, P6, DOI 10.1097/MPA.0b013e318258cd9c</data>
  <data key="author">Bahuva R</data>
  <data key="year">2013</data>
  <data key="title">...</data>
  <data key="so">PANCREAS</data>
  <data key="vol">42</data>
  <data key="page">6</data>
  <data key="ut"></data>
  <data key="freq">1</data>
</node>
<node id="692">
  <data key="name">Dolati S</data>
  <data key="label">Dolati S, 2020, BIOL TRACE ELEM RES, V196, P375, DOI 10.1007/s12011-019-01931-z</data>
  <data key="author">Dolati S</data>
  <data key="year">2020</data>
  <data key="title">...</data>
  <data key="so">BIOL TRACE ELEM RES</data>
  <data key="vol">196</data>
  <data key="page">375</data>
  <data key="ut"></data>
  <data key="freq">2</data>
</node>
<node id="693">
  <data key="name">Ao XP</data>
  <data key="label">Ao XP, 2006, METHODS, V38, P331, DOI 10.1016/j.ymeth.2005.11.012</data>
  <data key="author">Ao XP</data>
  <data key="year">2006</data>
  <data key="title">...</data>
  <data key="so">METHODS</data>
  <data key="vol">38</data>
  <data key="page">331</data>
  <data key="ut"></data>
  <data key="freq">1</data>
</node>
<node id="694">
  <data key="name">Cha YH</data>
  <data key="label">Cha YH, 2021, J VESTIBUL RES-EQUIL, V31, P327, DOI 10.3233/VES-200005</data>
  <data key="author">Cha YH</data>
  <data key="year">2021</data>
  <data key="title">...</data>
  <data key="so">J VESTIBUL RES-EQUIL</data>
  <data key="vol">31</data>
  <data key="page">327</data>
  <data key="ut"></data>
  <data key="freq">5</data>
</node>
<node id="695">
  <data key="name">Alley KG</data>
  <data key="label">Alley KG, 2006, INORG CHEM, V45, P8950, DOI 10.1021/ic060938e</data>
  <data key="author">Alley KG</data>
  <data key="year">2006</data>
  <data key="title">...</data>
  <data key="so">INORG CHEM</data>
  <data key="vol">45</data>
  <data key="page">8950</data>
  <data key="ut"></data>
  <data key="freq">1</data>
</node>
<node id="696">
  <data key="name">PEARLMAN NW</data>
  <data key="label">PEARLMAN NW, 1986, ARCH SURG-CHICAGO, V121, P661</data>
  <data key="author">PEARLMAN NW</data>
  <data key="year">1986</data>
  <data key="title">...</data>
  <data key="so">ARCH SURG-CHICAGO</data>
  <data key="vol">121</data>
  <data key="page">661</data>
  <data key="ut"></data>
  <data key="freq">1</data>
</node>
<node id="697">
  <data key="name">Seiler CA</data>
  <data key="label">Seiler CA, 2000, J GASTROINTEST SURG, V4, P443, DOI 10.1016/S1091-255X(00)80084-0</data>
  <data key="author">Seiler CA</data>
  <data key="year">2000</data>
  <data key="title">...</data>
  <data key="so">J GASTROINTEST SURG</data>
  <data key="vol">4</data>
  <data key="page">443</data>
  <data key="ut"></data>
  <data key="freq">4</data>
</node>
<node id="698">
  <data key="name">BRANDT T</data>
  <data key="label">BRANDT T, 2009, RESTOR NEUR IN PRESS, V0, P0</data>
  <data key="author">BRANDT T</data>
  <data key="year">2009</data>
  <data key="title">...</data>
  <data key="so">RESTOR NEUR IN PRESS</data>
  <data key="vol">0</data>
  <data key="page">0</data>
  <data key="ut"></data>
  <data key="freq">1</data>
</node>
<node id="699">
  <data key="name">FLATI G</data>
  <data key="label">FLATI G, 1995, ANN ITAL CHIR, V2, P333</data>
  <data key="author">FLATI G</data>
  <data key="year">1995</data>
  <data key="title">...</data>
  <data key="so">ANN ITAL CHIR</data>
  <data key="vol">2</data>
  <data key="page">333</data>
  <data key="ut"></data>
  <data key="freq">1</data>
</node>
<node id="700">
  <data key="name">Bell RH</data>
  <data key="label">Bell RH, 2005, CANCER TREAT REV, V31, P328, DOI 10.1016/j.ctrv.2005.04.005</data>
  <data key="author">Bell RH</data>
  <data key="year">2005</data>
  <data key="title">...</data>
  <data key="so">CANCER TREAT REV</data>
  <data key="vol">31</data>
  <data key="page">328</data>
  <data key="ut"></data>
  <data key="freq">1</data>
</node>
<node id="701">
  <data key="name">Brignole M</data>
  <data key="label">Brignole M, 2004, EUROPACE, V6, P467, DOI 10.1016/j.eupc.2004.08.008</data>
  <data key="author">Brignole M</data>
  <data key="year">2004</data>
  <data key="title">...</data>
  <data key="so">EUROPACE</data>
  <data key="vol">6</data>
  <data key="page">467</data>
  <data key="ut"></data>
  <data key="freq">1</data>
</node>
<node id="702">
  <data key="name">Lahmann C</data>
  <data key="label">Lahmann C, 2015, J NEUROL, V262, P1867, DOI 10.1007/s00415-015-7784-6</data>
  <data key="author">Lahmann C</data>
  <data key="year">2015</data>
  <data key="title">...</data>
  <data key="so">J NEUROL</data>
  <data key="vol">262</data>
  <data key="page">1867</data>
  <data key="ut"></data>
  <data key="freq">2</data>
</node>
<node id="703">
  <data key="name">McCaslin DL</data>
  <data key="label">McCaslin DL, 2022, OTOL NEUROTOL, V43, PE243, DOI 10.1097/MAO.0000000000003393</data>
  <data key="author">McCaslin DL</data>
  <data key="year">2022</data>
  <data key="title">...</data>
  <data key="so">OTOL NEUROTOL</data>
  <data key="vol">43</data>
  <data key="page">E243</data>
  <data key="ut"></data>
  <data key="freq">15</data>
</node>
<node id="704">
  <data key="name">Kitagawa Y</data>
  <data key="label">Kitagawa Y, 2002, J SURG ONCOL, V79, P188, DOI 10.1002/jso.10065</data>
  <data key="author">Kitagawa Y</data>
  <data key="year">2002</data>
  <data key="title">...</data>
  <data key="so">J SURG ONCOL</data>
  <data key="vol">79</data>
  <data key="page">188</data>
  <data key="ut"></data>
  <data key="freq">1</data>
</node>
<node id="705">
  <data key="name">Görür K</data>
  <data key="label">Görür K, 2022, BRAZ J OTORHINOLAR, V88, P975, DOI 10.1016/j.bjorl.2021.02.005</data>
  <data key="author">Görür K</data>
  <data key="year">2022</data>
  <data key="title">...</data>
  <data key="so">BRAZ J OTORHINOLAR</data>
  <data key="vol">88</data>
  <data key="page">975</data>
  <data key="ut"></data>
  <data key="freq">2</data>
</node>
<node id="706">
  <data key="name">Wang JJ</data>
  <data key="label">Wang JJ, 2008, ADV FUNCT MATER, V18, P1105, DOI 10.1002/adfm.200700583</data>
  <data key="author">Wang JJ</data>
  <data key="year">2008</data>
  <data key="title">...</data>
  <data key="so">ADV FUNCT MATER</data>
  <data key="vol">18</data>
  <data key="page">1105</data>
  <data key="ut"></data>
  <data key="freq">5</data>
</node>
<node id="707">
  <data key="name">BUECHLER M</data>
  <data key="label">BUECHLER M, 1995, AM J SURG, V169, P65</data>
  <data key="author">BUECHLER M</data>
  <data key="year">1995</data>
  <data key="title">...</data>
  <data key="so">AM J SURG</data>
  <data key="vol">169</data>
  <data key="page">65</data>
  <data key="ut"></data>
  <data key="freq">1</data>
</node>
<node id="708">
  <data key="name">Andrews R</data>
  <data key="label">Andrews R, 2005, TEXT, V25, P145, DOI 10.1515/text.2005.25.1.145</data>
  <data key="author">Andrews R</data>
  <data key="year">2005</data>
  <data key="title">...</data>
  <data key="so">TEXT</data>
  <data key="vol">25</data>
  <data key="page">145</data>
  <data key="ut"></data>
  <data key="freq">1</data>
</node>
<node id="709">
  <data key="name">KIM HC</data>
  <data key="label">KIM HC, 1987, ANN SURG, V206, P717, DOI 10.1097/00000658-198712000-00006</data>
  <data key="author">KIM HC</data>
  <data key="year">1987</data>
  <data key="title">...</data>
  <data key="so">ANN SURG</data>
  <data key="vol">206</data>
  <data key="page">717</data>
  <data key="ut"></data>
  <data key="freq">2</data>
</node>
<node id="710">
  <data key="name">Wurthmann S</data>
  <data key="label">Wurthmann S, 2021, BMC NEUROL, V21, P0, DOI 10.1186/s12883-021-02417-z</data>
  <data key="author">Wurthmann S</data>
  <data key="year">2021</data>
  <data key="title">...</data>
  <data key="so">BMC NEUROL</data>
  <data key="vol">21</data>
  <data key="page">0</data>
  <data key="ut"></data>
  <data key="freq">11</data>
</node>
<node id="711">
  <data key="name">CEVETTE MJ</data>
  <data key="label">CEVETTE MJ, 1995, OTOLARYNG HEAD NECK, V112, P676, DOI 10.1016/S0194-5998(95)70175-3</data>
  <data key="author">CEVETTE MJ</data>
  <data key="year">1995</data>
  <data key="title">...</data>
  <data key="so">OTOLARYNG HEAD NECK</data>
  <data key="vol">112</data>
  <data key="page">676</data>
  <data key="ut"></data>
  <data key="freq">2</data>
</node>
<node id="712">
  <data key="name">Amarnath CA</data>
  <data key="label">Amarnath CA, 2011, CARBON, V49, P3497, DOI 10.1016/j.carbon.2011.04.048</data>
  <data key="author">Amarnath CA</data>
  <data key="year">2011</data>
  <data key="title">...</data>
  <data key="so">CARBON</data>
  <data key="vol">49</data>
  <data key="page">3497</data>
  <data key="ut"></data>
  <data key="freq">1</data>
</node>
<node id="713">
  <data key="name">De Vestel C</data>
  <data key="label">De Vestel C, 2022, FRONT NEUROL, V13, P0, DOI 10.3389/fneur.2022.880714</data>
  <data key="author">De Vestel C</data>
  <data key="year">2022</data>
  <data key="title">...</data>
  <data key="so">FRONT NEUROL</data>
  <data key="vol">13</data>
  <data key="page">0</data>
  <data key="ut"></data>
  <data key="freq">10</data>
</node>
<node id="714">
  <data key="name">Brandt Thomas</data>
  <data key="label">Brandt Thomas, 1996, NEUROLOGY, V46, P1515</data>
  <data key="author">Brandt Thomas</data>
  <data key="year">1996</data>
  <data key="title">...</data>
  <data key="so">NEUROLOGY</data>
  <data key="vol">46</data>
  <data key="page">1515</data>
  <data key="ut"></data>
  <data key="freq">3</data>
</node>
<node id="715">
  <data key="name">Chari DA</data>
  <data key="label">Chari DA, 2021, OTOL NEUROTOL, V42, P883, DOI 10.1097/MAO.0000000000003081</data>
  <data key="author">Chari DA</data>
  <data key="year">2021</data>
  <data key="title">...</data>
  <data key="so">OTOL NEUROTOL</data>
  <data key="vol">42</data>
  <data key="page">883</data>
  <data key="ut"></data>
  <data key="freq">2</data>
</node>
<node id="716">
  <data key="name">Cuozzo F</data>
  <data key="label">Cuozzo F, 2024, CELL REP, V43, P0, DOI 10.1177/0333102413485658</data>
  <data key="author">Cuozzo F</data>
  <data key="year">2024</data>
  <data key="title">...</data>
  <data key="so">CELL REP</data>
  <data key="vol">43</data>
  <data key="page">0</data>
  <data key="ut"></data>
  <data key="freq">2</data>
</node>
<node id="717">
  <data key="name">Hishinuma S</data>
  <data key="label">Hishinuma S, 1998, J AM COLL SURGEONS, V186, P10, DOI 10.1016/S1072-7515(97)00133-6</data>
  <data key="author">Hishinuma S</data>
  <data key="year">1998</data>
  <data key="title">...</data>
  <data key="so">J AM COLL SURGEONS</data>
  <data key="vol">186</data>
  <data key="page">10</data>
  <data key="ut"></data>
  <data key="freq">6</data>
</node>
<node id="718">
  <data key="name">Britton Z</data>
  <data key="label">Britton Z, 2019, FRONT NEUROL, V10, P0, DOI 10.3389/fneur.2019.00063</data>
  <data key="author">Britton Z</data>
  <data key="year">2019</data>
  <data key="title">...</data>
  <data key="so">FRONT NEUROL</data>
  <data key="vol">10</data>
  <data key="page">0</data>
  <data key="ut"></data>
  <data key="freq">2</data>
</node>
<node id="719">
  <data key="name">Buchler M W</data>
  <data key="label">Buchler M W, 1997, J GASTROINTEST SURG, V1, P13</data>
  <data key="author">Buchler M W</data>
  <data key="year">1997</data>
  <data key="title">...</data>
  <data key="so">J GASTROINTEST SURG</data>
  <data key="vol">1</data>
  <data key="page">13</data>
  <data key="ut"></data>
  <data key="freq">1</data>
</node>
<node id="720">
  <data key="name">Riccelli R</data>
  <data key="label">Riccelli R, 2017, HUM BRAIN MAPP, V38, P715, DOI 10.1002/hbm.23411</data>
  <data key="author">Riccelli R</data>
  <data key="year">2017</data>
  <data key="title">...</data>
  <data key="so">HUM BRAIN MAPP</data>
  <data key="vol">38</data>
  <data key="page">715</data>
  <data key="ut"></data>
  <data key="freq">10</data>
</node>
<node id="721">
  <data key="name">Murillo ESP</data>
  <data key="label">Murillo ESP, 2023, J NEUROL NEUROSUR PS, V94, P165, DOI 10.1136/jnnp-2022-329321</data>
  <data key="author">Murillo ESP</data>
  <data key="year">2023</data>
  <data key="title">...</data>
  <data key="so">J NEUROL NEUROSUR PS</data>
  <data key="vol">94</data>
  <data key="page">165</data>
  <data key="ut"></data>
  <data key="freq">12</data>
</node>
<node id="722">
  <data key="name">Allum JHJ</data>
  <data key="label">Allum JHJ, 2017, OTOL NEUROTOL, V38, PE531, DOI 10.1097/MAO.0000000000001477</data>
  <data key="author">Allum JHJ</data>
  <data key="year">2017</data>
  <data key="title">...</data>
  <data key="so">OTOL NEUROTOL</data>
  <data key="vol">38</data>
  <data key="page">E531</data>
  <data key="ut"></data>
  <data key="freq">4</data>
</node>
<node id="723">
  <data key="name">Staab JP</data>
  <data key="label">Staab JP, 2020, SEMIN NEUROL, V40, P130, DOI 10.1055/s-0039-3402736</data>
  <data key="author">Staab JP</data>
  <data key="year">2020</data>
  <data key="title">...</data>
  <data key="so">SEMIN NEUROL</data>
  <data key="vol">40</data>
  <data key="page">130</data>
  <data key="ut"></data>
  <data key="freq">59</data>
</node>
<node id="724">
  <data key="name">Grubb BP</data>
  <data key="label">Grubb BP, 1998, J INTERV CARD ELECTR, V2, P325, DOI 10.1023/A:1009792000490</data>
  <data key="author">Grubb BP</data>
  <data key="year">1998</data>
  <data key="title">...</data>
  <data key="so">J INTERV CARD ELECTR</data>
  <data key="vol">2</data>
  <data key="page">325</data>
  <data key="ut"></data>
  <data key="freq">1</data>
</node>
<node id="725">
  <data key="name">Iqbal N</data>
  <data key="label">Iqbal N, 2008, EJSO-EUR J SURG ONC, V34, P1237, DOI 10.1016/j.ejso.2007.12.004</data>
  <data key="author">Iqbal N</data>
  <data key="year">2008</data>
  <data key="title">...</data>
  <data key="so">EJSO-EUR J SURG ONC</data>
  <data key="vol">34</data>
  <data key="page">1237</data>
  <data key="ut"></data>
  <data key="freq">2</data>
</node>
<node id="726">
  <data key="name">Agathos CP</data>
  <data key="label">Agathos CP, 2015, AGE, V37, P0, DOI 10.1007/s11357-015-9805-x</data>
  <data key="author">Agathos CP</data>
  <data key="year">2015</data>
  <data key="title">...</data>
  <data key="so">AGE</data>
  <data key="vol">37</data>
  <data key="page">0</data>
  <data key="ut"></data>
  <data key="freq">1</data>
</node>
<node id="727">
  <data key="name">Probst T</data>
  <data key="label">Probst T, 2017, J PSYCHOSOM RES, V93, P62, DOI 10.1016/j.jpsychores.2016.11.013</data>
  <data key="author">Probst T</data>
  <data key="year">2017</data>
  <data key="title">...</data>
  <data key="so">J PSYCHOSOM RES</data>
  <data key="vol">93</data>
  <data key="page">62</data>
  <data key="ut"></data>
  <data key="freq">2</data>
</node>
<node id="728">
  <data key="name">Strupp M</data>
  <data key="label">Strupp M, 2017, J VESTIBUL RES-EQUIL, V27, P177, DOI 10.3233/VES-170619</data>
  <data key="author">Strupp M</data>
  <data key="year">2017</data>
  <data key="title">...</data>
  <data key="so">J VESTIBUL RES-EQUIL</data>
  <data key="vol">27</data>
  <data key="page">177</data>
  <data key="ut"></data>
  <data key="freq">6</data>
</node>
<node id="729">
  <data key="name">van Leeuwen RB</data>
  <data key="label">van Leeuwen RB, 2012, ACTA NEUROL BELG, V112, P357, DOI 10.1007/s13760-012-0082-5</data>
  <data key="author">van Leeuwen RB</data>
  <data key="year">2012</data>
  <data key="title">...</data>
  <data key="so">ACTA NEUROL BELG</data>
  <data key="vol">112</data>
  <data key="page">357</data>
  <data key="ut"></data>
  <data key="freq">2</data>
</node>
<node id="730">
  <data key="name">Wente MN</data>
  <data key="label">Wente MN, 2007, SURGERY, V142, P761, DOI 10.1016/j.surg.2007.05.005</data>
  <data key="author">Wente MN</data>
  <data key="year">2007</data>
  <data key="title">...</data>
  <data key="so">SURGERY</data>
  <data key="vol">142</data>
  <data key="page">761</data>
  <data key="ut"></data>
  <data key="freq">11</data>
</node>
<node id="731">
  <data key="name">Busquets J</data>
  <data key="label">Busquets J, 2022, LANGENBECK ARCH SURG, V407, P2247, DOI 10.1007/s00423-022-02583-9</data>
  <data key="author">Busquets J</data>
  <data key="year">2022</data>
  <data key="title">...</data>
  <data key="so">LANGENBECK ARCH SURG</data>
  <data key="vol">407</data>
  <data key="page">2247</data>
  <data key="ut"></data>
  <data key="freq">2</data>
</node>
<node id="732">
  <data key="name">Gloor B</data>
  <data key="label">Gloor B, 2001, DIGEST SURG, V18, P21, DOI 10.1159/000050092</data>
  <data key="author">Gloor B</data>
  <data key="year">2001</data>
  <data key="title">...</data>
  <data key="so">DIGEST SURG</data>
  <data key="vol">18</data>
  <data key="page">21</data>
  <data key="ut"></data>
  <data key="freq">1</data>
</node>
<node id="733">
  <data key="name">Kuwabara J</data>
  <data key="label">Kuwabara J, 2020, AM J OTOLARYNG, V41, P0, DOI 10.1016/j.amjoto.2020.102609</data>
  <data key="author">Kuwabara J</data>
  <data key="year">2020</data>
  <data key="title">...</data>
  <data key="so">AM J OTOLARYNG</data>
  <data key="vol">41</data>
  <data key="page">0</data>
  <data key="ut"></data>
  <data key="freq">17</data>
</node>
<node id="734">
  <data key="name">Goyal R</data>
  <data key="label">Goyal R, 1997, ICC97: 1997 IEEE INTERNATIONAL CONFERENCE ON COMMUNICATIONS - TOWARDS THE KNOWLEDGE MILLENNIUM, V0, P1042</data>
  <data key="author">Goyal R</data>
  <data key="year">1997</data>
  <data key="title">...</data>
  <data key="so">ICC97: 1997 IEEE INTERNATIONAL CONFERENCE ON COMMUNICATIONS - TOWARDS THE KNOWLEDGE MILLENNIUM</data>
  <data key="vol">0</data>
  <data key="page">1042</data>
  <data key="ut"></data>
  <data key="freq">1</data>
</node>
<node id="735">
  <data key="name">Aspelund G</data>
  <data key="label">Aspelund G, 2005, J GASTROINTEST SURG, V9, P400, DOI 10.1016/j.gassur.2004.08.015</data>
  <data key="author">Aspelund G</data>
  <data key="year">2005</data>
  <data key="title">...</data>
  <data key="so">J GASTROINTEST SURG</data>
  <data key="vol">9</data>
  <data key="page">400</data>
  <data key="ut"></data>
  <data key="freq">1</data>
</node>
<node id="736">
  <data key="name">Engström M</data>
  <data key="label">Engström M, 2008, LANCET NEUROL, V7, P993, DOI 10.1016/S1474-4422(08)70221-7</data>
  <data key="author">Engström M</data>
  <data key="year">2008</data>
  <data key="title">...</data>
  <data key="so">LANCET NEUROL</data>
  <data key="vol">7</data>
  <data key="page">993</data>
  <data key="ut"></data>
  <data key="freq">1</data>
</node>
<node id="737">
  <data key="name">Abbasi-Ghahramanloo A</data>
  <data key="label">Abbasi-Ghahramanloo A, 2020, INT J GEN MED, V13, P497, DOI 10.2147/IJGM.S258953</data>
  <data key="author">Abbasi-Ghahramanloo A</data>
  <data key="year">2020</data>
  <data key="title">...</data>
  <data key="so">INT J GEN MED</data>
  <data key="vol">13</data>
  <data key="page">497</data>
  <data key="ut"></data>
  <data key="freq">1</data>
</node>
<node id="738">
  <data key="name">Ak AK</data>
  <data key="label">Ak AK, 2022, CLIN NEUROL NEUROSUR, V221, P0, DOI 10.1016/j.clineuro.2022.107409</data>
  <data key="author">Ak AK</data>
  <data key="year">2022</data>
  <data key="title">...</data>
  <data key="so">CLIN NEUROL NEUROSUR</data>
  <data key="vol">221</data>
  <data key="page">0</data>
  <data key="ut"></data>
  <data key="freq">5</data>
</node>
<node id="739">
  <data key="name">Akhavan O</data>
  <data key="label">Akhavan O, 2012, J PHYS CHEM C, V116, P9653, DOI 10.1021/jp301707m</data>
  <data key="author">Akhavan O</data>
  <data key="year">2012</data>
  <data key="title">...</data>
  <data key="so">J PHYS CHEM C</data>
  <data key="vol">116</data>
  <data key="page">9653</data>
  <data key="ut"></data>
  <data key="freq">1</data>
</node>
<node id="740">
  <data key="name">Anderson AB</data>
  <data key="label">Anderson AB, 2002, J ELECTROCHEM SOC, V149, PE383, DOI 10.1149/1.1506934</data>
  <data key="author">Anderson AB</data>
  <data key="year">2002</data>
  <data key="title">...</data>
  <data key="so">J ELECTROCHEM SOC</data>
  <data key="vol">149</data>
  <data key="page">E383</data>
  <data key="ut"></data>
  <data key="freq">1</data>
</node>
<node id="741">
  <data key="name">Airoldi I</data>
  <data key="label">Airoldi I, 2004, J CLIN INVEST, V113, P1651, DOI 10.1172/JCI20042303</data>
  <data key="author">Airoldi I</data>
  <data key="year">2004</data>
  <data key="title">...</data>
  <data key="so">J CLIN INVEST</data>
  <data key="vol">113</data>
  <data key="page">1651</data>
  <data key="ut"></data>
  <data key="freq">1</data>
</node>
<node id="742">
  <data key="name">Beh SC</data>
  <data key="label">Beh SC, 2019, HEADACHE, V59, P727, DOI 10.1111/head.13484</data>
  <data key="author">Beh SC</data>
  <data key="year">2019</data>
  <data key="title">...</data>
  <data key="so">HEADACHE</data>
  <data key="vol">59</data>
  <data key="page">727</data>
  <data key="ut"></data>
  <data key="freq">5</data>
</node>
<node id="743">
  <data key="name">Watanabe M</data>
  <data key="label">Watanabe M, 2004, J HEPATO-BILIARY-PAN, V11, P25, DOI 10.1007/s00534-003-0863-6</data>
  <data key="author">Watanabe M</data>
  <data key="year">2004</data>
  <data key="title">...</data>
  <data key="so">J HEPATO-BILIARY-PAN</data>
  <data key="vol">11</data>
  <data key="page">25</data>
  <data key="ut"></data>
  <data key="freq">2</data>
</node>
<node id="744">
  <data key="name">Yang SW</data>
  <data key="label">Yang SW, 2012, SYNTHETIC MET, V162, P1343, DOI 10.1016/j.synthmet.2012.05.019</data>
  <data key="author">Yang SW</data>
  <data key="year">2012</data>
  <data key="title">...</data>
  <data key="so">SYNTHETIC MET</data>
  <data key="vol">162</data>
  <data key="page">1343</data>
  <data key="ut"></data>
  <data key="freq">2</data>
</node>
<node id="745">
  <data key="name">Li KZ</data>
  <data key="label">Li KZ, 2020, BRAIN IMAGING BEHAV, V14, P2176, DOI 10.1007/s11682-019-00168-7</data>
  <data key="author">Li KZ</data>
  <data key="year">2020</data>
  <data key="title">...</data>
  <data key="so">BRAIN IMAGING BEHAV</data>
  <data key="vol">14</data>
  <data key="page">2176</data>
  <data key="ut"></data>
  <data key="freq">22</data>
</node>
<node id="746">
  <data key="name">Welsch T</data>
  <data key="label">Welsch T, 2010, BRIT J SURG, V97, P1043, DOI 10.1002/bjs.7071</data>
  <data key="author">Welsch T</data>
  <data key="year">2010</data>
  <data key="title">...</data>
  <data key="so">BRIT J SURG</data>
  <data key="vol">97</data>
  <data key="page">1043</data>
  <data key="ut"></data>
  <data key="freq">9</data>
</node>
<node id="747">
  <data key="name">Bandyopadhyay P</data>
  <data key="label">Bandyopadhyay P, 2010, J PHYS CHEM B, V114, P11462, DOI 10.1021/jp104463u</data>
  <data key="author">Bandyopadhyay P</data>
  <data key="year">2010</data>
  <data key="title">...</data>
  <data key="so">J PHYS CHEM B</data>
  <data key="vol">114</data>
  <data key="page">11462</data>
  <data key="ut"></data>
  <data key="freq">1</data>
</node>
<node id="748">
  <data key="name">Imamura N</data>
  <data key="label">Imamura N, 2014, HPB, V16, P384, DOI 10.1111/hpb.12153</data>
  <data key="author">Imamura N</data>
  <data key="year">2014</data>
  <data key="title">...</data>
  <data key="so">HPB</data>
  <data key="vol">16</data>
  <data key="page">384</data>
  <data key="ut"></data>
  <data key="freq">5</data>
</node>
<node id="749">
  <data key="name">Bayat A</data>
  <data key="label">Bayat A, 2020, CUREUS J MED SCIENCE, V12, P0, DOI 10.7759/cureus.11813</data>
  <data key="author">Bayat A</data>
  <data key="year">2020</data>
  <data key="title">...</data>
  <data key="so">CUREUS J MED SCIENCE</data>
  <data key="vol">12</data>
  <data key="page">0</data>
  <data key="ut"></data>
  <data key="freq">2</data>
</node>
<node id="750">
  <data key="name">ITANI KMF</data>
  <data key="label">ITANI KMF, 1986, ANN SURG, V204, P655, DOI 10.1097/00000658-198612000-00007</data>
  <data key="author">ITANI KMF</data>
  <data key="year">1986</data>
  <data key="title">...</data>
  <data key="so">ANN SURG</data>
  <data key="vol">204</data>
  <data key="page">655</data>
  <data key="ut"></data>
  <data key="freq">1</data>
</node>
<node id="751">
  <data key="name">Baghban N</data>
  <data key="label">Baghban N, 2009, J BRAZIL CHEM SOC, V20, P832, DOI 10.1590/S0103-50532009000500005</data>
  <data key="author">Baghban N</data>
  <data key="year">2009</data>
  <data key="title">...</data>
  <data key="so">J BRAZIL CHEM SOC</data>
  <data key="vol">20</data>
  <data key="page">832</data>
  <data key="ut"></data>
  <data key="freq">1</data>
</node>
<node id="752">
  <data key="name">Alverdy JC</data>
  <data key="label">Alverdy JC, 2003, CRIT CARE MED, V31, P598, DOI 10.1097/01.CCM.0000045576.55937.67</data>
  <data key="author">Alverdy JC</data>
  <data key="year">2003</data>
  <data key="title">...</data>
  <data key="so">CRIT CARE MED</data>
  <data key="vol">31</data>
  <data key="page">598</data>
  <data key="ut"></data>
  <data key="freq">1</data>
</node>
<node id="753">
  <data key="name">DIVE A</data>
  <data key="label">DIVE A, 1995, CRIT CARE MED, V23, P1356, DOI 10.1097/00003246-199508000-00008</data>
  <data key="author">DIVE A</data>
  <data key="year">1995</data>
  <data key="title">...</data>
  <data key="so">CRIT CARE MED</data>
  <data key="vol">23</data>
  <data key="page">1356</data>
  <data key="ut"></data>
  <data key="freq">1</data>
</node>
<node id="754">
  <data key="name">Fleming LL</data>
  <data key="label">Fleming LL, 2024, CURR OPIN NEUROBIOL, V84, P0, DOI 10.1016/j.conb.2023.102821</data>
  <data key="author">Fleming LL</data>
  <data key="year">2024</data>
  <data key="title">...</data>
  <data key="so">CURR OPIN NEUROBIOL</data>
  <data key="vol">84</data>
  <data key="page">0</data>
  <data key="ut"></data>
  <data key="freq">2</data>
</node>
<node id="755">
  <data key="name">Beidel DC</data>
  <data key="label">Beidel DC, 2001, J ANXIETY DISORD, V15, P121, DOI 10.1016/S0887-6185(00)00046-3</data>
  <data key="author">Beidel DC</data>
  <data key="year">2001</data>
  <data key="title">...</data>
  <data key="so">J ANXIETY DISORD</data>
  <data key="vol">15</data>
  <data key="page">121</data>
  <data key="ut"></data>
  <data key="freq">1</data>
</node>
<node id="756">
  <data key="name">Strupp M</data>
  <data key="label">Strupp M, 2008, ACTA OTO-LARYNGOL, V128, P520, DOI 10.1080/00016480701724912</data>
  <data key="author">Strupp M</data>
  <data key="year">2008</data>
  <data key="title">...</data>
  <data key="so">ACTA OTO-LARYNGOL</data>
  <data key="vol">128</data>
  <data key="page">520</data>
  <data key="ut"></data>
  <data key="freq">2</data>
</node>
<node id="757">
  <data key="name">Baker J</data>
  <data key="label">Baker J, 2021, J NEUROL NEUROSUR PS, V92, P1112, DOI 10.1136/jnnp-2021-326767</data>
  <data key="author">Baker J</data>
  <data key="year">2021</data>
  <data key="title">...</data>
  <data key="so">J NEUROL NEUROSUR PS</data>
  <data key="vol">92</data>
  <data key="page">1112</data>
  <data key="ut"></data>
  <data key="freq">2</data>
</node>
<node id="758">
  <data key="name">Bellodi L</data>
  <data key="label">Bellodi L, 1998, PANIC RESPIRATION CO, V0, P0</data>
  <data key="author">Bellodi L</data>
  <data key="year">1998</data>
  <data key="title">...</data>
  <data key="so">PANIC RESPIRATION CO</data>
  <data key="vol">0</data>
  <data key="page">0</data>
  <data key="ut"></data>
  <data key="freq">1</data>
</node>
<node id="759">
  <data key="name">Esser S</data>
  <data key="label">Esser S, 2001, DIS COLON RECTUM, V44, P850, DOI 10.1007/BF02234707</data>
  <data key="author">Esser S</data>
  <data key="year">2001</data>
  <data key="title">...</data>
  <data key="so">DIS COLON RECTUM</data>
  <data key="vol">44</data>
  <data key="page">850</data>
  <data key="ut"></data>
  <data key="freq">1</data>
</node>
<node id="760">
  <data key="name">Humphriss RL</data>
  <data key="label">Humphriss RL, 2011, INT J PEDIATR OTORHI, V75, P395, DOI 10.1016/j.ijporl.2010.12.015</data>
  <data key="author">Humphriss RL</data>
  <data key="year">2011</data>
  <data key="title">...</data>
  <data key="so">INT J PEDIATR OTORHI</data>
  <data key="vol">75</data>
  <data key="page">395</data>
  <data key="ut"></data>
  <data key="freq">2</data>
</node>
<node id="761">
  <data key="name">Beger HG</data>
  <data key="label">Beger HG, 1997, CHIRURG, V68, P874, DOI 10.1007/s001040050287</data>
  <data key="author">Beger HG</data>
  <data key="year">1997</data>
  <data key="title">...</data>
  <data key="so">CHIRURG</data>
  <data key="vol">68</data>
  <data key="page">874</data>
  <data key="ut"></data>
  <data key="freq">1</data>
</node>
<node id="762">
  <data key="name">Cheon K</data>
  <data key="label">Cheon K, 1998, ICC 98 - 1998 IEEE INTERNATIONAL CONFERENCE ON COMMUNICATIONS VOLS 1-3, V0, PP221, DOI 10.1109/ICC.1998.682667</data>
  <data key="author">Cheon K</data>
  <data key="year">1998</data>
  <data key="title">...</data>
  <data key="so">ICC 98 - 1998 IEEE INTERNATIONAL CONFERENCE ON COMMUNICATIONS VOLS 1-3</data>
  <data key="vol">0</data>
  <data key="page">221</data>
  <data key="ut"></data>
  <data key="freq">2</data>
</node>
<node id="763">
  <data key="name">BRAGA M</data>
  <data key="label">BRAGA M, 1990, BRIT J SURG, V77, P669, DOI 10.1002/bjs.1800770626</data>
  <data key="author">BRAGA M</data>
  <data key="year">1990</data>
  <data key="title">...</data>
  <data key="so">BRIT J SURG</data>
  <data key="vol">77</data>
  <data key="page">669</data>
  <data key="ut"></data>
  <data key="freq">1</data>
</node>
<node id="764">
  <data key="name">Bataller L</data>
  <data key="label">Bataller L, 2003, ANN NEUROL, V53, P347, DOI 10.1002/ana.10462</data>
  <data key="author">Bataller L</data>
  <data key="year">2003</data>
  <data key="title">...</data>
  <data key="so">ANN NEUROL</data>
  <data key="vol">53</data>
  <data key="page">347</data>
  <data key="ut"></data>
  <data key="freq">1</data>
</node>
<node id="765">
  <data key="name">Kim DK</data>
  <data key="label">Kim DK, 2005, ANN SURG ONCOL, V12, P222, DOI 10.1245/ASO.2005.03.078</data>
  <data key="author">Kim DK</data>
  <data key="year">2005</data>
  <data key="title">...</data>
  <data key="so">ANN SURG ONCOL</data>
  <data key="vol">12</data>
  <data key="page">222</data>
  <data key="ut"></data>
  <data key="freq">2</data>
</node>
<node id="766">
  <data key="name">Caron H</data>
  <data key="label">Caron H, 1996, HUM GENET, V97, P834</data>
  <data key="author">Caron H</data>
  <data key="year">1996</data>
  <data key="title">...</data>
  <data key="so">HUM GENET</data>
  <data key="vol">97</data>
  <data key="page">834</data>
  <data key="ut"></data>
  <data key="freq">1</data>
</node>
<node id="767">
  <data key="name">DIPAOLO N</data>
  <data key="label">DIPAOLO N, 1986, PERITONEAL DIALYSIS, V0, P0</data>
  <data key="author">DIPAOLO N</data>
  <data key="year">1986</data>
  <data key="title">...</data>
  <data key="so">PERITONEAL DIALYSIS</data>
  <data key="vol">0</data>
  <data key="page">0</data>
  <data key="ut"></data>
  <data key="freq">1</data>
</node>
<node id="768">
  <data key="name">Staab JP</data>
  <data key="label">Staab JP, 2011, J VESTIBUL RES-EQUIL, V21, P331, DOI 10.3233/VES-2011-0426</data>
  <data key="author">Staab JP</data>
  <data key="year">2011</data>
  <data key="title">...</data>
  <data key="so">J VESTIBUL RES-EQUIL</data>
  <data key="vol">21</data>
  <data key="page">331</data>
  <data key="ut"></data>
  <data key="freq">2</data>
</node>
<node id="769">
  <data key="name">Ali UA</data>
  <data key="label">Ali UA, 2013, BMC GASTROENTEROL, V13, P0, DOI 10.1186/1471-230X-13-49</data>
  <data key="author">Ali UA</data>
  <data key="year">2013</data>
  <data key="title">...</data>
  <data key="so">BMC GASTROENTEROL</data>
  <data key="vol">13</data>
  <data key="page">0</data>
  <data key="ut"></data>
  <data key="freq">2</data>
</node>
<node id="770">
  <data key="name">Patiño J</data>
  <data key="label">Patiño J, 2016, J MATER CHEM A, V4, P1251, DOI 10.1039/c5ta09210h</data>
  <data key="author">Patiño J</data>
  <data key="year">2016</data>
  <data key="title">...</data>
  <data key="so">J MATER CHEM A</data>
  <data key="vol">4</data>
  <data key="page">1251</data>
  <data key="ut"></data>
  <data key="freq">2</data>
</node>
<node id="771">
  <data key="name">Ahmad F</data>
  <data key="label">Ahmad F, 2007, BIOSENS BIOELECTRON, V22, P1625, DOI 10.1016/j.bios.2006.07.025</data>
  <data key="author">Ahmad F</data>
  <data key="year">2007</data>
  <data key="title">...</data>
  <data key="so">BIOSENS BIOELECTRON</data>
  <data key="vol">22</data>
  <data key="page">1625</data>
  <data key="ut"></data>
  <data key="freq">1</data>
</node>
<node id="772">
  <data key="name">Goebel JA</data>
  <data key="label">Goebel JA, 1997, OTOLARYNG HEAD NECK, V117, P293, DOI 10.1016/S0194-5998(97)70116-5</data>
  <data key="author">Goebel JA</data>
  <data key="year">1997</data>
  <data key="title">...</data>
  <data key="so">OTOLARYNG HEAD NECK</data>
  <data key="vol">117</data>
  <data key="page">293</data>
  <data key="ut"></data>
  <data key="freq">1</data>
</node>
<node id="773">
  <data key="name">Nguyen TC</data>
  <data key="label">Nguyen TC, 2003, J GASTROINTEST SURG, V7, P1, DOI 10.1016/S1091-255X(02)00187-7</data>
  <data key="author">Nguyen TC</data>
  <data key="year">2003</data>
  <data key="title">...</data>
  <data key="so">J GASTROINTEST SURG</data>
  <data key="vol">7</data>
  <data key="page">1</data>
  <data key="ut"></data>
  <data key="freq">2</data>
</node>
<node id="774">
  <data key="name">Strupp Michael</data>
  <data key="label">Strupp Michael, 2010, HANDB CLIN NEUROL, V97, P755, DOI 10.1016/S0072-9752(10)97062-0</data>
  <data key="author">Strupp Michael</data>
  <data key="year">2010</data>
  <data key="title">...</data>
  <data key="so">HANDB CLIN NEUROL</data>
  <data key="vol">97</data>
  <data key="page">755</data>
  <data key="ut"></data>
  <data key="freq">2</data>
</node>
<node id="775">
  <data key="name">Blazer M</data>
  <data key="label">Blazer M, 2015, ANN SURG ONCOL, V22, P1153, DOI 10.1245/s10434-014-4225-1</data>
  <data key="author">Blazer M</data>
  <data key="year">2015</data>
  <data key="title">...</data>
  <data key="so">ANN SURG ONCOL</data>
  <data key="vol">22</data>
  <data key="page">1153</data>
  <data key="ut"></data>
  <data key="freq">1</data>
</node>
<node id="776">
  <data key="name">Rizk HG</data>
  <data key="label">Rizk HG, 2024, EAR HEARING, V45, P106, DOI 10.1097/AUD.0000000000001405</data>
  <data key="author">Rizk HG</data>
  <data key="year">2024</data>
  <data key="title">...</data>
  <data key="so">EAR HEARING</data>
  <data key="vol">45</data>
  <data key="page">106</data>
  <data key="ut"></data>
  <data key="freq">3</data>
</node>
<node id="777">
  <data key="name">Ellmers TJ</data>
  <data key="label">Ellmers TJ, 2020, J GERONTOL A-BIOL, V75, P961, DOI 10.1093/gerona/glz176</data>
  <data key="author">Ellmers TJ</data>
  <data key="year">2020</data>
  <data key="title">...</data>
  <data key="so">J GERONTOL A-BIOL</data>
  <data key="vol">75</data>
  <data key="page">961</data>
  <data key="ut"></data>
  <data key="freq">2</data>
</node>
<node id="778">
  <data key="name">Kim HJ</data>
  <data key="label">Kim HJ, 2020, J NEUROL, V267, P2252, DOI 10.1007/s00415-020-09831-2</data>
  <data key="author">Kim HJ</data>
  <data key="year">2020</data>
  <data key="title">...</data>
  <data key="so">J NEUROL</data>
  <data key="vol">267</data>
  <data key="page">2252</data>
  <data key="ut"></data>
  <data key="freq">36</data>
</node>
<node id="779">
  <data key="name">CAMERON JL</data>
  <data key="label">CAMERON JL, 1991, AM J SURG, V161, P120, DOI 10.1016/0002-9610(91)90371-J</data>
  <data key="author">CAMERON JL</data>
  <data key="year">1991</data>
  <data key="title">...</data>
  <data key="so">AM J SURG</data>
  <data key="vol">161</data>
  <data key="page">120</data>
  <data key="ut"></data>
  <data key="freq">1</data>
</node>
<node id="780">
  <data key="name">Lahmann C</data>
  <data key="label">Lahmann C, 2012, J NEUROL, V259, P702, DOI 10.1007/s00415-011-6250-3</data>
  <data key="author">Lahmann C</data>
  <data key="year">2012</data>
  <data key="title">...</data>
  <data key="so">J NEUROL</data>
  <data key="vol">259</data>
  <data key="page">702</data>
  <data key="ut"></data>
  <data key="freq">2</data>
</node>
<node id="781">
  <data key="name">Aybek S</data>
  <data key="label">Aybek S, 2020, J NEUROPSYCH CLIN N, V32, P79, DOI 10.1176/appi.neuropsych.19040083</data>
  <data key="author">Aybek S</data>
  <data key="year">2020</data>
  <data key="title">...</data>
  <data key="so">J NEUROPSYCH CLIN N</data>
  <data key="vol">32</data>
  <data key="page">79</data>
  <data key="ut"></data>
  <data key="freq">2</data>
</node>
<node id="782">
  <data key="name">Karsten TM</data>
  <data key="label">Karsten TM, 1996, EUR J SURG, V162, P881</data>
  <data key="author">Karsten TM</data>
  <data key="year">1996</data>
  <data key="title">...</data>
  <data key="so">EUR J SURG</data>
  <data key="vol">162</data>
  <data key="page">881</data>
  <data key="ut"></data>
  <data key="freq">2</data>
</node>
<node id="783">
  <data key="name">TAKADA T</data>
  <data key="label">TAKADA T, 1994, J HEP BIL PANCR SURG, V4, P367</data>
  <data key="author">TAKADA T</data>
  <data key="year">1994</data>
  <data key="title">...</data>
  <data key="so">J HEP BIL PANCR SURG</data>
  <data key="vol">4</data>
  <data key="page">367</data>
  <data key="ut"></data>
  <data key="freq">1</data>
</node>
<node id="784">
  <data key="name">Gomes ME</data>
  <data key="label">Gomes ME, 2001, BIOMATERIALS, V22, P1911, DOI 10.1016/S0142-9612(00)00377-X</data>
  <data key="author">Gomes ME</data>
  <data key="year">2001</data>
  <data key="title">...</data>
  <data key="so">BIOMATERIALS</data>
  <data key="vol">22</data>
  <data key="page">1911</data>
  <data key="ut"></data>
  <data key="freq">1</data>
</node>
<node id="785">
  <data key="name">Takahata S</data>
  <data key="label">Takahata S, 2002, J GASTROENTEROL, V37, P596, DOI 10.1007/s005350200095</data>
  <data key="author">Takahata S</data>
  <data key="year">2002</data>
  <data key="title">...</data>
  <data key="so">J GASTROENTEROL</data>
  <data key="vol">37</data>
  <data key="page">596</data>
  <data key="ut"></data>
  <data key="freq">3</data>
</node>
<node id="786">
  <data key="name">Jacob RG</data>
  <data key="label">Jacob RG, 2009, J NEUROL NEUROSUR PS, V80, P74, DOI 10.1136/jnnp.2007.136432</data>
  <data key="author">Jacob RG</data>
  <data key="year">2009</data>
  <data key="title">...</data>
  <data key="so">J NEUROL NEUROSUR PS</data>
  <data key="vol">80</data>
  <data key="page">74</data>
  <data key="ut"></data>
  <data key="freq">6</data>
</node>
<node id="787">
  <data key="name">Aw ST</data>
  <data key="label">Aw ST, 2001, NEUROLOGY, V57, P768, DOI 10.1212/WNL.57.5.768</data>
  <data key="author">Aw ST</data>
  <data key="year">2001</data>
  <data key="title">...</data>
  <data key="so">NEUROLOGY</data>
  <data key="vol">57</data>
  <data key="page">768</data>
  <data key="ut"></data>
  <data key="freq">2</data>
</node>
<node id="788">
  <data key="name">Chijiiwa K</data>
  <data key="label">Chijiiwa K, 2007, HEPATO-GASTROENTEROL, V54, P1874</data>
  <data key="author">Chijiiwa K</data>
  <data key="year">2007</data>
  <data key="title">...</data>
  <data key="so">HEPATO-GASTROENTEROL</data>
  <data key="vol">54</data>
  <data key="page">1874</data>
  <data key="ut"></data>
  <data key="freq">3</data>
</node>
<node id="789">
  <data key="name">Brandt T</data>
  <data key="label">Brandt T, 2017, NAT REV NEUROL, V13, P352, DOI 10.1038/nrneurol.2017.58</data>
  <data key="author">Brandt T</data>
  <data key="year">2017</data>
  <data key="title">...</data>
  <data key="so">NAT REV NEUROL</data>
  <data key="vol">13</data>
  <data key="page">352</data>
  <data key="ut"></data>
  <data key="freq">6</data>
</node>
<node id="790">
  <data key="name">Bessot N</data>
  <data key="label">Bessot N, 2012, GAIT POSTURE, V36, P319, DOI 10.1016/j.gaitpost.2012.02.021</data>
  <data key="author">Bessot N</data>
  <data key="year">2012</data>
  <data key="title">...</data>
  <data key="so">GAIT POSTURE</data>
  <data key="vol">36</data>
  <data key="page">319</data>
  <data key="ut"></data>
  <data key="freq">1</data>
</node>
<node id="791">
  <data key="name">Wuehr M</data>
  <data key="label">Wuehr M, 2016, NEUROLOGY, V86, P2196, DOI 10.1212/WNL.0000000000002748</data>
  <data key="author">Wuehr M</data>
  <data key="year">2016</data>
  <data key="title">...</data>
  <data key="so">NEUROLOGY</data>
  <data key="vol">86</data>
  <data key="page">2196</data>
  <data key="ut"></data>
  <data key="freq">2</data>
</node>
<node id="792">
  <data key="name">Assifi MM</data>
  <data key="label">Assifi MM, 2012, J GASTROINTEST SURG, V16, P275, DOI 10.1007/s11605-011-1733-1</data>
  <data key="author">Assifi MM</data>
  <data key="year">2012</data>
  <data key="title">...</data>
  <data key="so">J GASTROINTEST SURG</data>
  <data key="vol">16</data>
  <data key="page">275</data>
  <data key="ut"></data>
  <data key="freq">1</data>
</node>
<node id="793">
  <data key="name">Trinidade A</data>
  <data key="label">Trinidade A, 2023, CURR TREAT OPTION NE, V25, P281, DOI 10.1007/s11940-023-00761-8</data>
  <data key="author">Trinidade A</data>
  <data key="year">2023</data>
  <data key="title">...</data>
  <data key="so">CURR TREAT OPTION NE</data>
  <data key="vol">25</data>
  <data key="page">281</data>
  <data key="ut"></data>
  <data key="freq">3</data>
</node>
<node id="794">
  <data key="name">Hanna MM</data>
  <data key="label">Hanna MM, 2016, J SURG RES, V202, P380, DOI 10.1016/j.jss.2015.12.053</data>
  <data key="author">Hanna MM</data>
  <data key="year">2016</data>
  <data key="title">...</data>
  <data key="so">J SURG RES</data>
  <data key="vol">202</data>
  <data key="page">380</data>
  <data key="ut"></data>
  <data key="freq">2</data>
</node>
<node id="795">
  <data key="name">MORRIS DM</data>
  <data key="label">MORRIS DM, 1993, J SURG RES, V54, P122, DOI 10.1006/jsre.1993.1018</data>
  <data key="author">MORRIS DM</data>
  <data key="year">1993</data>
  <data key="title">...</data>
  <data key="so">J SURG RES</data>
  <data key="vol">54</data>
  <data key="page">122</data>
  <data key="ut"></data>
  <data key="freq">1</data>
</node>
<node id="796">
  <data key="name">Baizabal-Carvallo JF</data>
  <data key="label">Baizabal-Carvallo JF, 2015, J NEUROL, V262, P2420, DOI 10.1007/s00415-015-7856-7</data>
  <data key="author">Baizabal-Carvallo JF</data>
  <data key="year">2015</data>
  <data key="title">...</data>
  <data key="so">J NEUROL</data>
  <data key="vol">262</data>
  <data key="page">2420</data>
  <data key="ut"></data>
  <data key="freq">1</data>
</node>
<node id="797">
  <data key="name">Mahoney AEJ</data>
  <data key="label">Mahoney AEJ, 2013, AM J OTOLARYNG, V34, P115, DOI 10.1016/j.amjoto.2012.09.013</data>
  <data key="author">Mahoney AEJ</data>
  <data key="year">2013</data>
  <data key="title">...</data>
  <data key="so">AM J OTOLARYNG</data>
  <data key="vol">34</data>
  <data key="page">115</data>
  <data key="ut"></data>
  <data key="freq">10</data>
</node>
<node id="798">
  <data key="name">Amarnath CA</data>
  <data key="label">Amarnath CA, 2014, J MATER CHEM B, V2, P5012, DOI 10.1039/C4TB00739E</data>
  <data key="author">Amarnath CA</data>
  <data key="year">2014</data>
  <data key="title">...</data>
  <data key="so">J MATER CHEM B</data>
  <data key="vol">2</data>
  <data key="page">5012</data>
  <data key="ut"></data>
  <data key="freq">1</data>
</node>
<node id="799">
  <data key="name">Al-Enizi AM</data>
  <data key="label">Al-Enizi AM, 2014, ELECTROCHIM ACTA, V137, P774, DOI 10.1016/j.electacta.2014.05.150</data>
  <data key="author">Al-Enizi AM</data>
  <data key="year">2014</data>
  <data key="title">...</data>
  <data key="so">ELECTROCHIM ACTA</data>
  <data key="vol">137</data>
  <data key="page">774</data>
  <data key="ut"></data>
  <data key="freq">1</data>
</node>
<node id="800">
  <data key="name">Staab JP</data>
  <data key="label">Staab JP, 2002, ARCH OTOLARYNGOL, V128, P554, DOI 10.1001/archotol.128.5.554</data>
  <data key="author">Staab JP</data>
  <data key="year">2002</data>
  <data key="title">...</data>
  <data key="so">ARCH OTOLARYNGOL</data>
  <data key="vol">128</data>
  <data key="page">554</data>
  <data key="ut"></data>
  <data key="freq">5</data>
</node>
<node id="801">
  <data key="name">WILLETT CG</data>
  <data key="label">WILLETT CG, 1993, ANN SURG, V217, P144, DOI 10.1097/00000658-199302000-00008</data>
  <data key="author">WILLETT CG</data>
  <data key="year">1993</data>
  <data key="title">...</data>
  <data key="so">ANN SURG</data>
  <data key="vol">217</data>
  <data key="page">144</data>
  <data key="ut"></data>
  <data key="freq">1</data>
</node>
<node id="802">
  <data key="name">Beger HG</data>
  <data key="label">Beger HG, 1999, ANN SURG, V230, P512, DOI 10.1097/00000658-199910000-00007</data>
  <data key="author">Beger HG</data>
  <data key="year">1999</data>
  <data key="title">...</data>
  <data key="so">ANN SURG</data>
  <data key="vol">230</data>
  <data key="page">512</data>
  <data key="ut"></data>
  <data key="freq">1</data>
</node>
<node id="803">
  <data key="name">Cullen KE</data>
  <data key="label">Cullen KE, 2020, COGN NEUROPSYCHOL, V37, P423, DOI 10.1080/02643294.2020.1783222</data>
  <data key="author">Cullen KE</data>
  <data key="year">2020</data>
  <data key="title">...</data>
  <data key="so">COGN NEUROPSYCHOL</data>
  <data key="vol">37</data>
  <data key="page">423</data>
  <data key="ut"></data>
  <data key="freq">2</data>
</node>
<node id="804">
  <data key="name">Kristiansen L</data>
  <data key="label">Kristiansen L, 2019, PILOT FEASIBILITY ST, V5, P0, DOI 10.1186/s40814-019-0452-3</data>
  <data key="author">Kristiansen L</data>
  <data key="year">2019</data>
  <data key="title">...</data>
  <data key="so">PILOT FEASIBILITY ST</data>
  <data key="vol">5</data>
  <data key="page">0</data>
  <data key="ut"></data>
  <data key="freq">2</data>
</node>
<node id="805">
  <data key="name">Ahn SH</data>
  <data key="label">Ahn SH, 2017, J CLIN NEUROSCI, V41, P107, DOI 10.1016/j.jocn.2017.02.064</data>
  <data key="author">Ahn SH</data>
  <data key="year">2017</data>
  <data key="title">...</data>
  <data key="so">J CLIN NEUROSCI</data>
  <data key="vol">41</data>
  <data key="page">107</data>
  <data key="ut"></data>
  <data key="freq">1</data>
</node>
<node id="806">
  <data key="name">Niu ZQ</data>
  <data key="label">Niu ZQ, 2013, ADV MATER, V25, P4035, DOI 10.1002/adma.201301332</data>
  <data key="author">Niu ZQ</data>
  <data key="year">2013</data>
  <data key="title">...</data>
  <data key="so">ADV MATER</data>
  <data key="vol">25</data>
  <data key="page">4035</data>
  <data key="ut"></data>
  <data key="freq">2</data>
</node>
<node id="807">
  <data key="name">Ammori B J</data>
  <data key="label">Ammori B J, 2004, SURG ENDOSC, V18, P717, DOI 10.1007/s00464-003-4268-z</data>
  <data key="author">Ammori B J</data>
  <data key="year">2004</data>
  <data key="title">...</data>
  <data key="so">SURG ENDOSC</data>
  <data key="vol">18</data>
  <data key="page">717</data>
  <data key="ut"></data>
  <data key="freq">1</data>
</node>
<node id="808">
  <data key="name">Thompson KJ</data>
  <data key="label">Thompson KJ, 2015, J VESTIBUL RES-EQUIL, V25, P97, DOI 10.3233/VES-150551</data>
  <data key="author">Thompson KJ</data>
  <data key="year">2015</data>
  <data key="title">...</data>
  <data key="so">J VESTIBUL RES-EQUIL</data>
  <data key="vol">25</data>
  <data key="page">97</data>
  <data key="ut"></data>
  <data key="freq">11</data>
</node>
<node id="809">
  <data key="name">Trinidade A</data>
  <data key="label">Trinidade A, 2018, OTOL NEUROTOL, V39, P1291, DOI 10.1097/MAO.0000000000002010</data>
  <data key="author">Trinidade A</data>
  <data key="year">2018</data>
  <data key="title">...</data>
  <data key="so">OTOL NEUROTOL</data>
  <data key="vol">39</data>
  <data key="page">1291</data>
  <data key="ut"></data>
  <data key="freq">15</data>
</node>
<node id="810">
  <data key="name">WELCH NT</data>
  <data key="label">WELCH NT, 1992, AM J SURG, V163, P37, DOI 10.1016/0002-9610(92)90250-U</data>
  <data key="author">WELCH NT</data>
  <data key="year">1992</data>
  <data key="title">...</data>
  <data key="so">AM J SURG</data>
  <data key="vol">163</data>
  <data key="page">37</data>
  <data key="ut"></data>
  <data key="freq">1</data>
</node>
<node id="811">
  <data key="name">von Brevern M</data>
  <data key="label">von Brevern M, 2015, J VESTIBUL RES-EQUIL, V25, P105, DOI 10.3233/VES-150553</data>
  <data key="author">von Brevern M</data>
  <data key="year">2015</data>
  <data key="title">...</data>
  <data key="so">J VESTIBUL RES-EQUIL</data>
  <data key="vol">25</data>
  <data key="page">105</data>
  <data key="ut"></data>
  <data key="freq">5</data>
</node>
<node id="812">
  <data key="name">Andersson G</data>
  <data key="label">Andersson G, 2000, SCAND J PSYCHOL, V41, P49, DOI 10.1111/1467-9450.00170</data>
  <data key="author">Andersson G</data>
  <data key="year">2000</data>
  <data key="title">...</data>
  <data key="so">SCAND J PSYCHOL</data>
  <data key="vol">41</data>
  <data key="page">49</data>
  <data key="ut"></data>
  <data key="freq">1</data>
</node>
<node id="813">
  <data key="name">Chandrasekhar SS</data>
  <data key="label">Chandrasekhar SS, 2019, OTOLARYNG HEAD NECK, V161, PS1, DOI 10.1177/0194599819859885</data>
  <data key="author">Chandrasekhar SS</data>
  <data key="year">2019</data>
  <data key="title">...</data>
  <data key="so">OTOLARYNG HEAD NECK</data>
  <data key="vol">161</data>
  <data key="page">S1</data>
  <data key="ut"></data>
  <data key="freq">2</data>
</node>
<node id="814">
  <data key="name">Nada EH</data>
  <data key="label">Nada EH, 2019, ANN OTO RHINOL LARYN, V128, P323, DOI 10.1177/0003489418823017</data>
  <data key="author">Nada EH</data>
  <data key="year">2019</data>
  <data key="title">...</data>
  <data key="so">ANN OTO RHINOL LARYN</data>
  <data key="vol">128</data>
  <data key="page">323</data>
  <data key="ut"></data>
  <data key="freq">27</data>
</node>
<node id="815">
  <data key="name">Han J</data>
  <data key="label">Han J, 2007, EUR POLYM J, V43, P4229, DOI 10.1016/j.eurpolymj.2007.06.012</data>
  <data key="author">Han J</data>
  <data key="year">2007</data>
  <data key="title">...</data>
  <data key="so">EUR POLYM J</data>
  <data key="vol">43</data>
  <data key="page">4229</data>
  <data key="ut"></data>
  <data key="freq">2</data>
</node>
<node id="816">
  <data key="name">Spiliotis John</data>
  <data key="label">Spiliotis John, 2009, CASES J, V2, P6339, DOI 10.4076/1757-1626-2-6339</data>
  <data key="author">Spiliotis John</data>
  <data key="year">2009</data>
  <data key="title">...</data>
  <data key="so">CASES J</data>
  <data key="vol">2</data>
  <data key="page">6339</data>
  <data key="ut"></data>
  <data key="freq">2</data>
</node>
<node id="817">
  <data key="name">Bassi C</data>
  <data key="label">Bassi C, 2017, SURGERY, V161, P584, DOI 10.1016/j.surg.2016.11.014</data>
  <data key="author">Bassi C</data>
  <data key="year">2017</data>
  <data key="title">...</data>
  <data key="so">SURGERY</data>
  <data key="vol">161</data>
  <data key="page">584</data>
  <data key="ut"></data>
  <data key="freq">14</data>
</node>
<node id="818">
  <data key="name">Beger HG</data>
  <data key="label">Beger HG, 2018, ANN SURG, V267, P259, DOI 10.1097/SLA.0000000000002422</data>
  <data key="author">Beger HG</data>
  <data key="year">2018</data>
  <data key="title">...</data>
  <data key="so">ANN SURG</data>
  <data key="vol">267</data>
  <data key="page">259</data>
  <data key="ut"></data>
  <data key="freq">3</data>
</node>
<node id="819">
  <data key="name">Balaban CD</data>
  <data key="label">Balaban CD, 1996, EXP BRAIN RES, V108, P367</data>
  <data key="author">Balaban CD</data>
  <data key="year">1996</data>
  <data key="title">...</data>
  <data key="so">EXP BRAIN RES</data>
  <data key="vol">108</data>
  <data key="page">367</data>
  <data key="ut"></data>
  <data key="freq">1</data>
</node>
<node id="820">
  <data key="name">Johnson KJ</data>
  <data key="label">Johnson KJ, 2020, NEUROSCI LETT, V716, P0, DOI 10.1016/j.neulet.2019.134635</data>
  <data key="author">Johnson KJ</data>
  <data key="year">2020</data>
  <data key="title">...</data>
  <data key="so">NEUROSCI LETT</data>
  <data key="vol">716</data>
  <data key="page">0</data>
  <data key="ut"></data>
  <data key="freq">2</data>
</node>
<node id="821">
  <data key="name">DIETERICH M</data>
  <data key="label">DIETERICH M, 2001, STROKE SYNDROMES, V0, P129</data>
  <data key="author">DIETERICH M</data>
  <data key="year">2001</data>
  <data key="title">...</data>
  <data key="so">STROKE SYNDROMES</data>
  <data key="vol">0</data>
  <data key="page">129</data>
  <data key="ut"></data>
  <data key="freq">1</data>
</node>
<node id="822">
  <data key="name">Al-Mashat L</data>
  <data key="label">Al-Mashat L, 2010, J PHYS CHEM C, V114, P16168, DOI 10.1021/jp103134u</data>
  <data key="author">Al-Mashat L</data>
  <data key="year">2010</data>
  <data key="title">...</data>
  <data key="so">J PHYS CHEM C</data>
  <data key="vol">114</data>
  <data key="page">16168</data>
  <data key="ut"></data>
  <data key="freq">1</data>
</node>
<node id="823">
  <data key="name">Jacob RG</data>
  <data key="label">Jacob RG, 2001, J ANXIETY DISORD, V15, P131, DOI 10.1016/S0887-6185(00)00047-5</data>
  <data key="author">Jacob RG</data>
  <data key="year">2001</data>
  <data key="title">...</data>
  <data key="so">J ANXIETY DISORD</data>
  <data key="vol">15</data>
  <data key="page">131</data>
  <data key="ut"></data>
  <data key="freq">2</data>
</node>
<node id="824">
  <data key="name">Kim Alvin Lyle</data>
  <data key="label">Kim Alvin Lyle, 2017, ANN HEPATOBILIARY PANCREAT SURG, V21, P146, DOI 10.14701/ahbps.2017.21.3.146</data>
  <data key="author">Kim Alvin Lyle</data>
  <data key="year">2017</data>
  <data key="title">...</data>
  <data key="so">ANN HEPATOBILIARY PANCREAT SURG</data>
  <data key="vol">21</data>
  <data key="page">146</data>
  <data key="ut"></data>
  <data key="freq">2</data>
</node>
<node id="825">
  <data key="name">TREVINO BA</data>
  <data key="label">TREVINO BA, 1986, PERITONEAL DIALYSIS, V0, P0</data>
  <data key="author">TREVINO BA</data>
  <data key="year">1986</data>
  <data key="title">...</data>
  <data key="so">PERITONEAL DIALYSIS</data>
  <data key="vol">0</data>
  <data key="page">0</data>
  <data key="ut"></data>
  <data key="freq">1</data>
</node>
<node id="826">
  <data key="name">Na S</data>
  <data key="label">Na S, 2019, J NEURAL TRANSM, V126, P123, DOI 10.1007/s00702-018-1948-3</data>
  <data key="author">Na S</data>
  <data key="year">2019</data>
  <data key="title">...</data>
  <data key="so">J NEURAL TRANSM</data>
  <data key="vol">126</data>
  <data key="page">123</data>
  <data key="ut"></data>
  <data key="freq">12</data>
</node>
<node id="827">
  <data key="name">Graham MK</data>
  <data key="label">Graham MK, 2021, OTOL NEUROTOL, V42, P129, DOI 10.1097/MAO.0000000000002890</data>
  <data key="author">Graham MK</data>
  <data key="year">2021</data>
  <data key="title">...</data>
  <data key="so">OTOL NEUROTOL</data>
  <data key="vol">42</data>
  <data key="page">129</data>
  <data key="ut"></data>
  <data key="freq">3</data>
</node>
<node id="828">
  <data key="name">Ausania F</data>
  <data key="label">Ausania F, 2012, BRIT J SURG, V99, P1290, DOI 10.1002/bjs.8859</data>
  <data key="author">Ausania F</data>
  <data key="year">2012</data>
  <data key="title">...</data>
  <data key="so">BRIT J SURG</data>
  <data key="vol">99</data>
  <data key="page">1290</data>
  <data key="ut"></data>
  <data key="freq">1</data>
</node>
<node id="829">
  <data key="name">Brodsky JR</data>
  <data key="label">Brodsky JR, 2018, OTOL NEUROTOL, V39, P344, DOI 10.1097/MAO.0000000000001673</data>
  <data key="author">Brodsky JR</data>
  <data key="year">2018</data>
  <data key="title">...</data>
  <data key="so">OTOL NEUROTOL</data>
  <data key="vol">39</data>
  <data key="page">344</data>
  <data key="ut"></data>
  <data key="freq">2</data>
</node>
<node id="830">
  <data key="name">Banzi R</data>
  <data key="label">Banzi R, 2015, COCHRANE DB SYST REV, V0, P0, DOI 10.1002/14651858.CD002919.pub3</data>
  <data key="author">Banzi R</data>
  <data key="year">2015</data>
  <data key="title">...</data>
  <data key="so">COCHRANE DB SYST REV</data>
  <data key="vol">0</data>
  <data key="page">0</data>
  <data key="ut"></data>
  <data key="freq">1</data>
</node>
<node id="831">
  <data key="name">Hackert T</data>
  <data key="label">Hackert T, 2013, AM J SURG, V206, P296, DOI 10.1016/j.amjsurg.2012.10.042</data>
  <data key="author">Hackert T</data>
  <data key="year">2013</data>
  <data key="title">...</data>
  <data key="so">AM J SURG</data>
  <data key="vol">206</data>
  <data key="page">296</data>
  <data key="ut"></data>
  <data key="freq">2</data>
</node>
<node id="832">
  <data key="name">Furman JM</data>
  <data key="label">Furman JM, 2001, J ANXIETY DISORD, V15, P9, DOI 10.1016/S0887-6185(00)00040-2</data>
  <data key="author">Furman JM</data>
  <data key="year">2001</data>
  <data key="title">...</data>
  <data key="so">J ANXIETY DISORD</data>
  <data key="vol">15</data>
  <data key="page">9</data>
  <data key="ut"></data>
  <data key="freq">3</data>
</node>
<node id="833">
  <data key="name">Baloh RW</data>
  <data key="label">Baloh RW, 2002, CURR OPIN NEUROL, V15, P17, DOI 10.1097/00019052-200202000-00004</data>
  <data key="author">Baloh RW</data>
  <data key="year">2002</data>
  <data key="title">...</data>
  <data key="so">CURR OPIN NEUROL</data>
  <data key="vol">15</data>
  <data key="page">17</data>
  <data key="ut"></data>
  <data key="freq">1</data>
</node>
<node id="834">
  <data key="name">Noguchi</data>
  <data key="label">Noguchi, 1998, BREAST CANCER, V5, P381, DOI 10.1007/BF02967435</data>
  <data key="author">Noguchi</data>
  <data key="year">1998</data>
  <data key="title">...</data>
  <data key="so">BREAST CANCER</data>
  <data key="vol">5</data>
  <data key="page">381</data>
  <data key="ut"></data>
  <data key="freq">1</data>
</node>
<node id="835">
  <data key="name">Hoppes CW</data>
  <data key="label">Hoppes CW, 2018, NEUROIMAGE-CLIN, V20, P655, DOI 10.1016/j.nicl.2018.08.034</data>
  <data key="author">Hoppes CW</data>
  <data key="year">2018</data>
  <data key="title">...</data>
  <data key="so">NEUROIMAGE-CLIN</data>
  <data key="vol">20</data>
  <data key="page">655</data>
  <data key="ut"></data>
  <data key="freq">5</data>
</node>
<node id="836">
  <data key="name">Castro Ana Silvia Oliveira de</data>
  <data key="label">Castro Ana Silvia Oliveira de, 2007, PRO FONO, V19, P97</data>
  <data key="author">Castro Ana Silvia Oliveira de</data>
  <data key="year">2007</data>
  <data key="title">...</data>
  <data key="so">PRO FONO</data>
  <data key="vol">19</data>
  <data key="page">97</data>
  <data key="ut"></data>
  <data key="freq">1</data>
</node>
<node id="837">
  <data key="name">Hüttner FJ</data>
  <data key="label">Hüttner FJ, 2016, COCHRANE DB SYST REV, V0, P0, DOI 10.1002/14651858.CD006053.pub6</data>
  <data key="author">Hüttner FJ</data>
  <data key="year">2016</data>
  <data key="title">...</data>
  <data key="so">COCHRANE DB SYST REV</data>
  <data key="vol">0</data>
  <data key="page">0</data>
  <data key="ut"></data>
  <data key="freq">5</data>
</node>
<node id="838">
  <data key="name">HOCKING MP</data>
  <data key="label">HOCKING MP, 1990, DIGEST DIS SCI, V35, P1226, DOI 10.1007/BF01536411</data>
  <data key="author">HOCKING MP</data>
  <data key="year">1990</data>
  <data key="title">...</data>
  <data key="so">DIGEST DIS SCI</data>
  <data key="vol">35</data>
  <data key="page">1226</data>
  <data key="ut"></data>
  <data key="freq">1</data>
</node>
<node id="839">
  <data key="name">Lee H</data>
  <data key="label">Lee H, 2016, WORLD J SURG, V40, P967, DOI 10.1007/s00268-015-3316-x</data>
  <data key="author">Lee H</data>
  <data key="year">2016</data>
  <data key="title">...</data>
  <data key="so">WORLD J SURG</data>
  <data key="vol">40</data>
  <data key="page">967</data>
  <data key="ut"></data>
  <data key="freq">2</data>
</node>
<node id="840">
  <data key="name">KOZAREK RA</data>
  <data key="label">KOZAREK RA, 1994, ENDOSCOPY, V26, P625, DOI 10.1055/s-2007-1009052</data>
  <data key="author">KOZAREK RA</data>
  <data key="year">1994</data>
  <data key="title">...</data>
  <data key="so">ENDOSCOPY</data>
  <data key="vol">26</data>
  <data key="page">625</data>
  <data key="ut"></data>
  <data key="freq">1</data>
</node>
<node id="841">
  <data key="name">Miwa K</data>
  <data key="label">Miwa K, 2000, NIHON GEKA GAKKAI ZASSHI, V101, P307</data>
  <data key="author">Miwa K</data>
  <data key="year">2000</data>
  <data key="title">...</data>
  <data key="so">NIHON GEKA GAKKAI ZASSHI</data>
  <data key="vol">101</data>
  <data key="page">307</data>
  <data key="ut"></data>
  <data key="freq">1</data>
</node>
<node id="842">
  <data key="name">Feng S</data>
  <data key="label">Feng S, 2023, FRONT AGING NEUROSCI, V15, P0, DOI 10.3389/fnagi.2023.1208392</data>
  <data key="author">Feng S</data>
  <data key="year">2023</data>
  <data key="title">...</data>
  <data key="so">FRONT AGING NEUROSCI</data>
  <data key="vol">15</data>
  <data key="page">0</data>
  <data key="ut"></data>
  <data key="freq">2</data>
</node>
<node id="843">
  <data key="name">BARTOLI FG</data>
  <data key="label">BARTOLI FG, 1991, ANTICANCER RES, V11, P1831</data>
  <data key="author">BARTOLI FG</data>
  <data key="year">1991</data>
  <data key="title">...</data>
  <data key="so">ANTICANCER RES</data>
  <data key="vol">11</data>
  <data key="page">1831</data>
  <data key="ut"></data>
  <data key="freq">2</data>
</node>
<node id="844">
  <data key="name">Bruss D</data>
  <data key="label">Bruss D, 2021, OTOL NEUROTOL, V42, P461, DOI 10.1097/MAO.0000000000002976</data>
  <data key="author">Bruss D</data>
  <data key="year">2021</data>
  <data key="title">...</data>
  <data key="so">OTOL NEUROTOL</data>
  <data key="vol">42</data>
  <data key="page">461</data>
  <data key="ut"></data>
  <data key="freq">3</data>
</node>
<node id="845">
  <data key="name">Abrams RA</data>
  <data key="label">Abrams RA, 2001, LANCET, V358, P1565, DOI 10.1016/S0140-6736(01)06666-1</data>
  <data key="author">Abrams RA</data>
  <data key="year">2001</data>
  <data key="title">...</data>
  <data key="so">LANCET</data>
  <data key="vol">358</data>
  <data key="page">1565</data>
  <data key="ut"></data>
  <data key="freq">1</data>
</node>
<node id="846">
  <data key="name">Malleo G</data>
  <data key="label">Malleo G, 2010, HPB, V12, P610, DOI 10.1111/j.1477-2574.2010.00203.x</data>
  <data key="author">Malleo G</data>
  <data key="year">2010</data>
  <data key="title">...</data>
  <data key="so">HPB</data>
  <data key="vol">12</data>
  <data key="page">610</data>
  <data key="ut"></data>
  <data key="freq">3</data>
</node>
<node id="847">
  <data key="name">Hindiyeh NA</data>
  <data key="label">Hindiyeh NA, 2020, HEADACHE, V60, P1300, DOI 10.1111/head.13836</data>
  <data key="author">Hindiyeh NA</data>
  <data key="year">2020</data>
  <data key="title">...</data>
  <data key="so">HEADACHE</data>
  <data key="vol">60</data>
  <data key="page">1300</data>
  <data key="ut"></data>
  <data key="freq">2</data>
</node>
<node id="848">
  <data key="name">Huang MR</data>
  <data key="label">Huang MR, 2006, CHEM-EUR J, V12, P4341, DOI 10.1002/chem.200501070</data>
  <data key="author">Huang MR</data>
  <data key="year">2006</data>
  <data key="title">...</data>
  <data key="so">CHEM-EUR J</data>
  <data key="vol">12</data>
  <data key="page">4341</data>
  <data key="ut"></data>
  <data key="freq">2</data>
</node>
<node id="849">
  <data key="name">Powell G</data>
  <data key="label">Powell G, 2020, NEUROLOGY, V94, PE1929, DOI 10.1212/WNL.0000000000009373</data>
  <data key="author">Powell G</data>
  <data key="year">2020</data>
  <data key="title">...</data>
  <data key="so">NEUROLOGY</data>
  <data key="vol">94</data>
  <data key="page">E1929</data>
  <data key="ut"></data>
  <data key="freq">29</data>
</node>
<node id="850">
  <data key="name">Armstrong T</data>
  <data key="label">Armstrong T, 2012, CLIN PSYCHOL REV, V32, P704, DOI 10.1016/j.cpr.2012.09.004</data>
  <data key="author">Armstrong T</data>
  <data key="year">2012</data>
  <data key="title">...</data>
  <data key="so">CLIN PSYCHOL REV</data>
  <data key="vol">32</data>
  <data key="page">704</data>
  <data key="ut"></data>
  <data key="freq">1</data>
</node>
<node id="851">
  <data key="name">Chun YS</data>
  <data key="label">Chun YS, 2018, ANN SURG ONCOL, V25, P845, DOI 10.1245/s10434-017-6025-x</data>
  <data key="author">Chun YS</data>
  <data key="year">2018</data>
  <data key="title">...</data>
  <data key="so">ANN SURG ONCOL</data>
  <data key="vol">25</data>
  <data key="page">845</data>
  <data key="ut"></data>
  <data key="freq">2</data>
</node>
<node id="852">
  <data key="name">ZERBI A</data>
  <data key="label">ZERBI A, 1995, BRIT J SURG, V82, P975, DOI 10.1002/bjs.1800820738</data>
  <data key="author">ZERBI A</data>
  <data key="year">1995</data>
  <data key="title">...</data>
  <data key="so">BRIT J SURG</data>
  <data key="vol">82</data>
  <data key="page">975</data>
  <data key="ut"></data>
  <data key="freq">7</data>
</node>
<node id="853">
  <data key="name">Agaibi CE</data>
  <data key="label">Agaibi CE, 2005, TRAUMA VIOLENCE ABUS, V6, P195, DOI 10.1177/1524838005277438</data>
  <data key="author">Agaibi CE</data>
  <data key="year">2005</data>
  <data key="title">...</data>
  <data key="so">TRAUMA VIOLENCE ABUS</data>
  <data key="vol">6</data>
  <data key="page">195</data>
  <data key="ut"></data>
  <data key="freq">1</data>
</node>
<node id="854">
  <data key="name">FUKAHORI T</data>
  <data key="label">FUKAHORI T, 1994, J BILIARY TRACT PANC, V15, P281</data>
  <data key="author">FUKAHORI T</data>
  <data key="year">1994</data>
  <data key="title">...</data>
  <data key="so">J BILIARY TRACT PANC</data>
  <data key="vol">15</data>
  <data key="page">281</data>
  <data key="ut"></data>
  <data key="freq">1</data>
</node>
<node id="855">
  <data key="name">Alghadir AH</data>
  <data key="label">Alghadir AH, 2018, FRONT NEUROL, V9, P0, DOI 10.3389/fneur.2018.00440</data>
  <data key="author">Alghadir AH</data>
  <data key="year">2018</data>
  <data key="title">...</data>
  <data key="so">FRONT NEUROL</data>
  <data key="vol">9</data>
  <data key="page">0</data>
  <data key="ut"></data>
  <data key="freq">3</data>
</node>
<node id="856">
  <data key="name">Carson AJ</data>
  <data key="label">Carson AJ, 2000, J NEUROL NEUROSUR PS, V68, P202, DOI 10.1136/jnnp.68.2.202</data>
  <data key="author">Carson AJ</data>
  <data key="year">2000</data>
  <data key="title">...</data>
  <data key="so">J NEUROL NEUROSUR PS</data>
  <data key="vol">68</data>
  <data key="page">202</data>
  <data key="ut"></data>
  <data key="freq">1</data>
</node>
<node id="857">
  <data key="name">Andersson G</data>
  <data key="label">Andersson G, 2002, CLIN PSYCHOL REV, V22, P977, DOI 10.1016/S0272-7358(01)00124-6</data>
  <data key="author">Andersson G</data>
  <data key="year">2002</data>
  <data key="title">...</data>
  <data key="so">CLIN PSYCHOL REV</data>
  <data key="vol">22</data>
  <data key="page">977</data>
  <data key="ut"></data>
  <data key="freq">1</data>
</node>
<node id="858">
  <data key="name">Binder LM</data>
  <data key="label">Binder LM, 2012, ARCH CLIN NEUROPSYCH, V27, P557, DOI 10.1093/arclin/acs051</data>
  <data key="author">Binder LM</data>
  <data key="year">2012</data>
  <data key="title">...</data>
  <data key="so">ARCH CLIN NEUROPSYCH</data>
  <data key="vol">27</data>
  <data key="page">557</data>
  <data key="ut"></data>
  <data key="freq">1</data>
</node>
<node id="859">
  <data key="name">Bellin Melena D</data>
  <data key="label">Bellin Melena D, 2012, HOSP PRACT (1995), V40, P80, DOI 10.3810/hp.2012.08.992</data>
  <data key="author">Bellin Melena D</data>
  <data key="year">2012</data>
  <data key="title">...</data>
  <data key="so">HOSP PRACT (1995)</data>
  <data key="vol">40</data>
  <data key="page">80</data>
  <data key="ut"></data>
  <data key="freq">1</data>
</node>
<node id="860">
  <data key="name">Muelleman T</data>
  <data key="label">Muelleman T, 2017, OTOL NEUROTOL, V38, P870, DOI 10.1097/MAO.0000000000001429</data>
  <data key="author">Muelleman T</data>
  <data key="year">2017</data>
  <data key="title">...</data>
  <data key="so">OTOL NEUROTOL</data>
  <data key="vol">38</data>
  <data key="page">870</data>
  <data key="ut"></data>
  <data key="freq">2</data>
</node>
<node id="861">
  <data key="name">Fujii H</data>
  <data key="label">Fujii H, 1997, AM J PATHOL, V151, P1447</data>
  <data key="author">Fujii H</data>
  <data key="year">1997</data>
  <data key="title">...</data>
  <data key="so">AM J PATHOL</data>
  <data key="vol">151</data>
  <data key="page">1447</data>
  <data key="ut"></data>
  <data key="freq">1</data>
</node>
<node id="862">
  <data key="name">Bockhorn M</data>
  <data key="label">Bockhorn M, 2011, BRIT J SURG, V98, P86, DOI 10.1002/bjs.7270</data>
  <data key="author">Bockhorn M</data>
  <data key="year">2011</data>
  <data key="title">...</data>
  <data key="so">BRIT J SURG</data>
  <data key="vol">98</data>
  <data key="page">86</data>
  <data key="ut"></data>
  <data key="freq">1</data>
</node>
<node id="863">
  <data key="name">Kurosaki I</data>
  <data key="label">Kurosaki I, 2005, J GASTROINTEST SURG, V9, P846, DOI 10.1016/j.gassur.2005.02.009</data>
  <data key="author">Kurosaki I</data>
  <data key="year">2005</data>
  <data key="title">...</data>
  <data key="so">J GASTROINTEST SURG</data>
  <data key="vol">9</data>
  <data key="page">846</data>
  <data key="ut"></data>
  <data key="freq">2</data>
</node>
<node id="864">
  <data key="name">Choi SY</data>
  <data key="label">Choi SY, 2021, SCI REP-UK, V11, P0, DOI 10.1038/s41598-021-93940-z</data>
  <data key="author">Choi SY</data>
  <data key="year">2021</data>
  <data key="title">...</data>
  <data key="so">SCI REP-UK</data>
  <data key="vol">11</data>
  <data key="page">0</data>
  <data key="ut"></data>
  <data key="freq">15</data>
</node>
<node id="865">
  <data key="name">Baier B</data>
  <data key="label">Baier B, 2008, BRAIN, V131, P1445, DOI 10.1093/brain/awn086</data>
  <data key="author">Baier B</data>
  <data key="year">2008</data>
  <data key="title">...</data>
  <data key="so">BRAIN</data>
  <data key="vol">131</data>
  <data key="page">1445</data>
  <data key="ut"></data>
  <data key="freq">1</data>
</node>
<node id="866">
  <data key="name">Abisi S</data>
  <data key="label">Abisi S, 2005, J HEPATO-BILIARY-PAN, V12, P332, DOI 10.1007/s00534-005-0995-y</data>
  <data key="author">Abisi S</data>
  <data key="year">2005</data>
  <data key="title">...</data>
  <data key="so">J HEPATO-BILIARY-PAN</data>
  <data key="vol">12</data>
  <data key="page">332</data>
  <data key="ut"></data>
  <data key="freq">1</data>
</node>
<node id="867">
  <data key="name">Balci B</data>
  <data key="label">Balci B, 2020, AURIS NASUS LARYNX, V47, P747, DOI 10.1016/j.anl.2020.02.015</data>
  <data key="author">Balci B</data>
  <data key="year">2020</data>
  <data key="title">...</data>
  <data key="so">AURIS NASUS LARYNX</data>
  <data key="vol">47</data>
  <data key="page">747</data>
  <data key="ut"></data>
  <data key="freq">2</data>
</node>
<node id="868">
  <data key="name">Amer I</data>
  <data key="label">Amer I, 2015, POLYMER, V66, P230, DOI 10.1016/j.polymer.2015.04.050</data>
  <data key="author">Amer I</data>
  <data key="year">2015</data>
  <data key="title">...</data>
  <data key="so">POLYMER</data>
  <data key="vol">66</data>
  <data key="page">230</data>
  <data key="ut"></data>
  <data key="freq">1</data>
</node>
<node id="869">
  <data key="name">Akalin E</data>
  <data key="label">Akalin E, 2000, VIB SPECTROSC, V22, P3, DOI 10.1016/S0924-2031(99)00057-0</data>
  <data key="author">Akalin E</data>
  <data key="year">2000</data>
  <data key="title">...</data>
  <data key="so">VIB SPECTROSC</data>
  <data key="vol">22</data>
  <data key="page">3</data>
  <data key="ut"></data>
  <data key="freq">1</data>
</node>
<node id="870">
  <data key="name">DeVane CL</data>
  <data key="label">DeVane CL, 1997, PHARMACOTHERAPY, V17, P282</data>
  <data key="author">DeVane CL</data>
  <data key="year">1997</data>
  <data key="title">...</data>
  <data key="so">PHARMACOTHERAPY</data>
  <data key="vol">17</data>
  <data key="page">282</data>
  <data key="ut"></data>
  <data key="freq">1</data>
</node>
<node id="871">
  <data key="name">Lu XF</data>
  <data key="label">Lu XF, 2007, MATER LETT, V61, P1400, DOI 10.1016/j.matlet.2006.07.040</data>
  <data key="author">Lu XF</data>
  <data key="year">2007</data>
  <data key="title">...</data>
  <data key="so">MATER LETT</data>
  <data key="vol">61</data>
  <data key="page">1400</data>
  <data key="ut"></data>
  <data key="freq">2</data>
</node>
<node id="872">
  <data key="name">Blau A</data>
  <data key="label">Blau A, 2001, J NEUROSCI METH, V112, P65, DOI 10.1016/S0165-0270(01)00458-7</data>
  <data key="author">Blau A</data>
  <data key="year">2001</data>
  <data key="title">...</data>
  <data key="so">J NEUROSCI METH</data>
  <data key="vol">112</data>
  <data key="page">65</data>
  <data key="ut"></data>
  <data key="freq">1</data>
</node>
<node id="873">
  <data key="name">Holmberg J</data>
  <data key="label">Holmberg J, 2009, J NEUROL, V256, P1258, DOI 10.1007/s00415-009-5110-x</data>
  <data key="author">Holmberg J</data>
  <data key="year">2009</data>
  <data key="title">...</data>
  <data key="so">J NEUROL</data>
  <data key="vol">256</data>
  <data key="page">1258</data>
  <data key="ut"></data>
  <data key="freq">2</data>
</node>
<node id="874">
  <data key="name">Jumani K</data>
  <data key="label">Jumani K, 2017, ANN OTO RHINOL LARYN, V126, P602, DOI 10.1177/0003489417718847</data>
  <data key="author">Jumani K</data>
  <data key="year">2017</data>
  <data key="title">...</data>
  <data key="so">ANN OTO RHINOL LARYN</data>
  <data key="vol">126</data>
  <data key="page">602</data>
  <data key="ut"></data>
  <data key="freq">2</data>
</node>
<node id="875">
  <data key="name">Castro P</data>
  <data key="label">Castro P, 2022, BRAIN SCI, V12, P0, DOI 10.3390/brainsci12060753</data>
  <data key="author">Castro P</data>
  <data key="year">2022</data>
  <data key="title">...</data>
  <data key="so">BRAIN SCI</data>
  <data key="vol">12</data>
  <data key="page">0</data>
  <data key="ut"></data>
  <data key="freq">17</data>
</node>
<node id="876">
  <data key="name">Chou CP</data>
  <data key="label">Chou CP, 1997, BIOL CYBERN, V76, P285, DOI 10.1007/s004220050340</data>
  <data key="author">Chou CP</data>
  <data key="year">1997</data>
  <data key="title">...</data>
  <data key="so">BIOL CYBERN</data>
  <data key="vol">76</data>
  <data key="page">285</data>
  <data key="ut"></data>
  <data key="freq">1</data>
</node>
<node id="877">
  <data key="name">Siegel RL</data>
  <data key="label">Siegel RL, 2020, CA-CANCER J CLIN, V70, P7, DOI 10.3322/caac.21590</data>
  <data key="author">Siegel RL</data>
  <data key="year">2020</data>
  <data key="title">...</data>
  <data key="so">CA-CANCER J CLIN</data>
  <data key="vol">70</data>
  <data key="page">7</data>
  <data key="ut"></data>
  <data key="freq">2</data>
</node>
<node id="878">
  <data key="name">Herdman D</data>
  <data key="label">Herdman D, 2021, J VESTIBUL RES-EQUIL, V31, P0, DOI 10.3233/VES-201518</data>
  <data key="author">Herdman D</data>
  <data key="year">2021</data>
  <data key="title">...</data>
  <data key="so">J VESTIBUL RES-EQUIL</data>
  <data key="vol">31</data>
  <data key="page">0</data>
  <data key="ut"></data>
  <data key="freq">2</data>
</node>
<node id="879">
  <data key="name">FRASER R</data>
  <data key="label">FRASER R, 1993, GUT, V34, P33, DOI 10.1136/gut.34.1.33</data>
  <data key="author">FRASER R</data>
  <data key="year">1993</data>
  <data key="title">...</data>
  <data key="so">GUT</data>
  <data key="vol">34</data>
  <data key="page">33</data>
  <data key="ut"></data>
  <data key="freq">3</data>
</node>
<node id="880">
  <data key="name">Schmid DA</data>
  <data key="label">Schmid DA, 2018, J PSYCHOSOM RES, V105, P21, DOI 10.1016/j.jpsychores.2017.11.020</data>
  <data key="author">Schmid DA</data>
  <data key="year">2018</data>
  <data key="title">...</data>
  <data key="so">J PSYCHOSOM RES</data>
  <data key="vol">105</data>
  <data key="page">21</data>
  <data key="ut"></data>
  <data key="freq">8</data>
</node>
<node id="881">
  <data key="name">Cousins SAO</data>
  <data key="label">Cousins SAO, 2014, PLOS ONE, V9, P0, DOI 10.1371/journal.pone.0103367</data>
  <data key="author">Cousins SAO</data>
  <data key="year">2014</data>
  <data key="title">...</data>
  <data key="so">PLOS ONE</data>
  <data key="vol">9</data>
  <data key="page">0</data>
  <data key="ut"></data>
  <data key="freq">2</data>
</node>
<node id="882">
  <data key="name">Hufner Katharina</data>
  <data key="label">Hufner Katharina, 2023, J VESTIB RES, V33, P279, DOI 10.3233/ves-190679</data>
  <data key="author">Hufner Katharina</data>
  <data key="year">2023</data>
  <data key="title">...</data>
  <data key="so">J VESTIB RES</data>
  <data key="vol">33</data>
  <data key="page">279</data>
  <data key="ut"></data>
  <data key="freq">2</data>
</node>
<node id="883">
  <data key="name">Morel P</data>
  <data key="label">Morel P, 1992, SURG ANNU, V24 Pt 1, P89</data>
  <data key="author">Morel P</data>
  <data key="year">1992</data>
  <data key="title">...</data>
  <data key="so">SURG ANNU</data>
  <data key="vol">24 Pt 1</data>
  <data key="page">89</data>
  <data key="ut"></data>
  <data key="freq">2</data>
</node>
<node id="884">
  <data key="name">Baloh RW</data>
  <data key="label">Baloh RW, 2004, J NEUROL SCI, V221, P3, DOI 10.1016/j.jns.2004.03.021</data>
  <data key="author">Baloh RW</data>
  <data key="year">2004</data>
  <data key="title">...</data>
  <data key="so">J NEUROL SCI</data>
  <data key="vol">221</data>
  <data key="page">3</data>
  <data key="ut"></data>
  <data key="freq">1</data>
</node>
<node id="885">
  <data key="name">CULLEN JJ</data>
  <data key="label">CULLEN JJ, 1995, AM J PHYSIOL-GASTR L, V268, PG959, DOI 10.1152/ajpgi.1995.268.6.G959</data>
  <data key="author">CULLEN JJ</data>
  <data key="year">1995</data>
  <data key="title">...</data>
  <data key="so">AM J PHYSIOL-GASTR L</data>
  <data key="vol">268</data>
  <data key="page">G959</data>
  <data key="ut"></data>
  <data key="freq">1</data>
</node>
<node id="886">
  <data key="name">Strupp M</data>
  <data key="label">Strupp M, 2020, DTSCH ARZTEBL INT, V117, P300, DOI 10.3238/arztebl.2020.0300</data>
  <data key="author">Strupp M</data>
  <data key="year">2020</data>
  <data key="title">...</data>
  <data key="so">DTSCH ARZTEBL INT</data>
  <data key="vol">117</data>
  <data key="page">300</data>
  <data key="ut"></data>
  <data key="freq">2</data>
</node>
<node id="887">
  <data key="name">Castillejos-Carrasco-Muñoz R</data>
  <data key="label">Castillejos-Carrasco-Muñoz R, 2023, EUR ARCH OTO-RHINO-L, V280, P5267, DOI 10.1007/s00405-023-08038-1</data>
  <data key="author">Castillejos-Carrasco-Muñoz R</data>
  <data key="year">2023</data>
  <data key="title">...</data>
  <data key="so">EUR ARCH OTO-RHINO-L</data>
  <data key="vol">280</data>
  <data key="page">5267</data>
  <data key="ut"></data>
  <data key="freq">5</data>
</node>
<node id="888">
  <data key="name">TREACY PJ</data>
  <data key="label">TREACY PJ, 1992, AM J PHYSIOL, V263, PG1, DOI 10.1152/ajpgi.1992.263.1.G1</data>
  <data key="author">TREACY PJ</data>
  <data key="year">1992</data>
  <data key="title">...</data>
  <data key="so">AM J PHYSIOL</data>
  <data key="vol">263</data>
  <data key="page">G1</data>
  <data key="ut"></data>
  <data key="freq">1</data>
</node>
<node id="889">
  <data key="name">Behrendt F</data>
  <data key="label">Behrendt F, 2023, PLOS ONE, V18, P0, DOI 10.1371/journal.pone.0291002</data>
  <data key="author">Behrendt F</data>
  <data key="year">2023</data>
  <data key="title">...</data>
  <data key="so">PLOS ONE</data>
  <data key="vol">18</data>
  <data key="page">0</data>
  <data key="ut"></data>
  <data key="freq">2</data>
</node>
<node id="890">
  <data key="name">BRONSTEIN AM</data>
  <data key="label">BRONSTEIN AM, 2001, BRAIN, V124, P1646</data>
  <data key="author">BRONSTEIN AM</data>
  <data key="year">2001</data>
  <data key="title">...</data>
  <data key="so">BRAIN</data>
  <data key="vol">124</data>
  <data key="page">1646</data>
  <data key="ut"></data>
  <data key="freq">1</data>
</node>
<node id="891">
  <data key="name">Ohwada S</data>
  <data key="label">Ohwada S, 2001, ANN SURG, V234, P668, DOI 10.1097/00000658-200111000-00013</data>
  <data key="author">Ohwada S</data>
  <data key="year">2001</data>
  <data key="title">...</data>
  <data key="so">ANN SURG</data>
  <data key="vol">234</data>
  <data key="page">668</data>
  <data key="ut"></data>
  <data key="freq">7</data>
</node>
<node id="892">
  <data key="name">Kim SY</data>
  <data key="label">Kim SY, 2022, JAMA OTOLARYNGOL, V148, P457, DOI 10.1001/jamaoto.2022.0331</data>
  <data key="author">Kim SY</data>
  <data key="year">2022</data>
  <data key="title">...</data>
  <data key="so">JAMA OTOLARYNGOL</data>
  <data key="vol">148</data>
  <data key="page">457</data>
  <data key="ut"></data>
  <data key="freq">2</data>
</node>
<node id="893">
  <data key="name">Bledi Y</data>
  <data key="label">Bledi Y, 2000, BRAIN RES PROTOC, V5, P282, DOI 10.1016/S1385-299X(00)00024-6</data>
  <data key="author">Bledi Y</data>
  <data key="year">2000</data>
  <data key="title">...</data>
  <data key="so">BRAIN RES PROTOC</data>
  <data key="vol">5</data>
  <data key="page">282</data>
  <data key="ut"></data>
  <data key="freq">1</data>
</node>
<node id="894">
  <data key="name">Ahmed M</data>
  <data key="label">Ahmed M, 2008, PRAMANA-J PHYS, V71, P99, DOI 10.1007/s12043-008-0144-7</data>
  <data key="author">Ahmed M</data>
  <data key="year">2008</data>
  <data key="title">...</data>
  <data key="so">PRAMANA-J PHYS</data>
  <data key="vol">71</data>
  <data key="page">99</data>
  <data key="ut"></data>
  <data key="freq">1</data>
</node>
<node id="895">
  <data key="name">Zhang LY</data>
  <data key="label">Zhang LY, 2010, MATER LETT, V64, P1193, DOI 10.1016/j.matlet.2010.02.048</data>
  <data key="author">Zhang LY</data>
  <data key="year">2010</data>
  <data key="title">...</data>
  <data key="so">MATER LETT</data>
  <data key="vol">64</data>
  <data key="page">1193</data>
  <data key="ut"></data>
  <data key="freq">5</data>
</node>
<node id="896">
  <data key="name">Asari S</data>
  <data key="label">Asari S, 2015, SURG TODAY, V45, P181, DOI 10.1007/s00595-014-0900-x</data>
  <data key="author">Asari S</data>
  <data key="year">2015</data>
  <data key="title">...</data>
  <data key="so">SURG TODAY</data>
  <data key="vol">45</data>
  <data key="page">181</data>
  <data key="ut"></data>
  <data key="freq">1</data>
</node>
<node id="897">
  <data key="name">ANTONOV DY</data>
  <data key="label">ANTONOV DY, 1995, J CHEM SOC PERK T 1, V0, PP1873, DOI 10.1039/p19950001873</data>
  <data key="author">ANTONOV DY</data>
  <data key="year">1995</data>
  <data key="title">...</data>
  <data key="so">J CHEM SOC PERK T 1</data>
  <data key="vol">0</data>
  <data key="page">1873</data>
  <data key="ut"></data>
  <data key="freq">1</data>
</node>
<node id="898">
  <data key="name">Oussoultzoglou E</data>
  <data key="label">Oussoultzoglou E, 2004, ARCH SURG-CHICAGO, V139, P327, DOI 10.1001/archsurg.139.3.327</data>
  <data key="author">Oussoultzoglou E</data>
  <data key="year">2004</data>
  <data key="title">...</data>
  <data key="so">ARCH SURG-CHICAGO</data>
  <data key="vol">139</data>
  <data key="page">327</data>
  <data key="ut"></data>
  <data key="freq">3</data>
</node>
<node id="899">
  <data key="name">*UICC INT UN CANC</data>
  <data key="label">*UICC INT UN CANC, 1997, TNM CLASS MAL TUM, V0, P0</data>
  <data key="author">*UICC INT UN CANC</data>
  <data key="year">1997</data>
  <data key="title">...</data>
  <data key="so">TNM CLASS MAL TUM</data>
  <data key="vol">0</data>
  <data key="page">0</data>
  <data key="ut"></data>
  <data key="freq">1</data>
</node>
<node id="900">
  <data key="name">Fukushima A</data>
  <data key="label">Fukushima A, 2024, FRONT NEUROL, V15, P0, DOI 10.3389/fneur.2024.1378206</data>
  <data key="author">Fukushima A</data>
  <data key="year">2024</data>
  <data key="title">...</data>
  <data key="so">FRONT NEUROL</data>
  <data key="vol">15</data>
  <data key="page">0</data>
  <data key="ut"></data>
  <data key="freq">2</data>
</node>
<node id="901">
  <data key="name">Wang A</data>
  <data key="label">Wang A, 2021, LARYNGOSCOPE, V131, PE1308, DOI 10.1002/lary.29024</data>
  <data key="author">Wang A</data>
  <data key="year">2021</data>
  <data key="title">...</data>
  <data key="so">LARYNGOSCOPE</data>
  <data key="vol">131</data>
  <data key="page">E1308</data>
  <data key="ut"></data>
  <data key="freq">3</data>
</node>
<node id="902">
  <data key="name">Xiong P</data>
  <data key="label">Xiong P, 2012, J MATER CHEM, V22, P17485, DOI 10.1039/c2jm31522j</data>
  <data key="author">Xiong P</data>
  <data key="year">2012</data>
  <data key="title">...</data>
  <data key="so">J MATER CHEM</data>
  <data key="vol">22</data>
  <data key="page">17485</data>
  <data key="ut"></data>
  <data key="freq">2</data>
</node>
<node id="903">
  <data key="name">BRODSKY JT</data>
  <data key="label">BRODSKY JT, 1991, ARCH SURG-CHICAGO, V126, P1037</data>
  <data key="author">BRODSKY JT</data>
  <data key="year">1991</data>
  <data key="title">...</data>
  <data key="so">ARCH SURG-CHICAGO</data>
  <data key="vol">126</data>
  <data key="page">1037</data>
  <data key="ut"></data>
  <data key="freq">1</data>
</node>
<node id="904">
  <data key="name">Abrams RA</data>
  <data key="label">Abrams RA, 2003, INT J RADIAT ONCOL, V56, P3, DOI 10.1016/S0360-3016(03)00451-6</data>
  <data key="author">Abrams RA</data>
  <data key="year">2003</data>
  <data key="title">...</data>
  <data key="so">INT J RADIAT ONCOL</data>
  <data key="vol">56</data>
  <data key="page">3</data>
  <data key="ut"></data>
  <data key="freq">1</data>
</node>
<node id="905">
  <data key="name">Dieterich M</data>
  <data key="label">Dieterich M, 2017, CURR OPIN NEUROL, V30, P107, DOI 10.1097/WCO.0000000000000417</data>
  <data key="author">Dieterich M</data>
  <data key="year">2017</data>
  <data key="title">...</data>
  <data key="so">CURR OPIN NEUROL</data>
  <data key="vol">30</data>
  <data key="page">107</data>
  <data key="ut"></data>
  <data key="freq">47</data>
</node>
<node id="906">
  <data key="name">MIEDEMA BW</data>
  <data key="label">MIEDEMA BW, 1992, ARCH SURG-CHICAGO, V127, P945</data>
  <data key="author">MIEDEMA BW</data>
  <data key="year">1992</data>
  <data key="title">...</data>
  <data key="so">ARCH SURG-CHICAGO</data>
  <data key="vol">127</data>
  <data key="page">945</data>
  <data key="ut"></data>
  <data key="freq">3</data>
</node>
<node id="907">
  <data key="name">IWAGAKI T</data>
  <data key="label">IWAGAKI T, 1994, J HEP BIL PANCR SURG, V1, P589</data>
  <data key="author">IWAGAKI T</data>
  <data key="year">1994</data>
  <data key="title">...</data>
  <data key="so">J HEP BIL PANCR SURG</data>
  <data key="vol">1</data>
  <data key="page">589</data>
  <data key="ut"></data>
  <data key="freq">1</data>
</node>
<node id="908">
  <data key="name">Schröder L</data>
  <data key="label">Schröder L, 2021, FRONT NEUROSCI-SWITZ, V15, P0, DOI 10.3389/fnins.2021.685590</data>
  <data key="author">Schröder L</data>
  <data key="year">2021</data>
  <data key="title">...</data>
  <data key="so">FRONT NEUROSCI-SWITZ</data>
  <data key="vol">15</data>
  <data key="page">0</data>
  <data key="ut"></data>
  <data key="freq">3</data>
</node>
<node id="909">
  <data key="name">*NEUR INT</data>
  <data key="label">*NEUR INT, 2001, EQ TEST SYST VERS 7, V0, P0</data>
  <data key="author">*NEUR INT</data>
  <data key="year">2001</data>
  <data key="title">...</data>
  <data key="so">EQ TEST SYST VERS 7</data>
  <data key="vol">0</data>
  <data key="page">0</data>
  <data key="ut"></data>
  <data key="freq">1</data>
</node>
<node id="910">
  <data key="name">Staab Jeffrey P</data>
  <data key="label">Staab Jeffrey P, 2012, CONTINUUM (MINNEAP MINN), V18, P1118, DOI 10.1212/01.CON.0000421622.56525.58</data>
  <data key="author">Staab Jeffrey P</data>
  <data key="year">2012</data>
  <data key="title">...</data>
  <data key="so">CONTINUUM (MINNEAP MINN)</data>
  <data key="vol">18</data>
  <data key="page">1118</data>
  <data key="ut"></data>
  <data key="freq">19</data>
</node>
<node id="911">
  <data key="name">Best C</data>
  <data key="label">Best C, 2015, BEHAV NEUROL, V2015, P0, DOI 10.1155/2015/456850</data>
  <data key="author">Best C</data>
  <data key="year">2015</data>
  <data key="title">...</data>
  <data key="so">BEHAV NEUROL</data>
  <data key="vol">2015</data>
  <data key="page">0</data>
  <data key="ut"></data>
  <data key="freq">1</data>
</node>
<node id="912">
  <data key="name">Eren OE</data>
  <data key="label">Eren OE, 2018, J NEUROL, V265, P63, DOI 10.1007/s00415-018-8894-8</data>
  <data key="author">Eren OE</data>
  <data key="year">2018</data>
  <data key="title">...</data>
  <data key="so">J NEUROL</data>
  <data key="vol">265</data>
  <data key="page">63</data>
  <data key="ut"></data>
  <data key="freq">12</data>
</node>
<node id="913">
  <data key="name">Godemann F</data>
  <data key="label">Godemann F, 2004, PSYCHOSOM MED, V66, P783, DOI 10.1097/01.psy.0000140004.06247.c9</data>
  <data key="author">Godemann F</data>
  <data key="year">2004</data>
  <data key="title">...</data>
  <data key="so">PSYCHOSOM MED</data>
  <data key="vol">66</data>
  <data key="page">783</data>
  <data key="ut"></data>
  <data key="freq">3</data>
</node>
<node id="914">
  <data key="name">ABADIR R</data>
  <data key="label">ABADIR R, 1994, BRIT J RADIOL, V67, P507, DOI 10.1259/0007-1285-67-797-507</data>
  <data key="author">ABADIR R</data>
  <data key="year">1994</data>
  <data key="title">...</data>
  <data key="so">BRIT J RADIOL</data>
  <data key="vol">67</data>
  <data key="page">507</data>
  <data key="ut"></data>
  <data key="freq">1</data>
</node>
<node id="915">
  <data key="name">Cho A</data>
  <data key="label">Cho A, 2007, SURG ENDOSC, V21, P1466, DOI 10.1007/s00464-007-9253-5</data>
  <data key="author">Cho A</data>
  <data key="year">2007</data>
  <data key="title">...</data>
  <data key="so">SURG ENDOSC</data>
  <data key="vol">21</data>
  <data key="page">1466</data>
  <data key="ut"></data>
  <data key="freq">1</data>
</node>
<node id="916">
  <data key="name">Benhaim R</data>
  <data key="label">Benhaim R, 2015, UROLOGY, V85, P135, DOI 10.1016/j.urology.2014.09.034</data>
  <data key="author">Benhaim R</data>
  <data key="year">2015</data>
  <data key="title">...</data>
  <data key="so">UROLOGY</data>
  <data key="vol">85</data>
  <data key="page">135</data>
  <data key="ut"></data>
  <data key="freq">1</data>
</node>
<node id="917">
  <data key="name">LAMPERI S</data>
  <data key="label">LAMPERI S, 1986, PERITONEAL DIALYSIS, V0, P0</data>
  <data key="author">LAMPERI S</data>
  <data key="year">1986</data>
  <data key="title">...</data>
  <data key="so">PERITONEAL DIALYSIS</data>
  <data key="vol">0</data>
  <data key="page">0</data>
  <data key="ut"></data>
  <data key="freq">1</data>
</node>
<node id="918">
  <data key="name">Yan J</data>
  <data key="label">Yan J, 2014, ADV ENERGY MATER, V4, P0, DOI 10.1002/aenm.201300816</data>
  <data key="author">Yan J</data>
  <data key="year">2014</data>
  <data key="title">...</data>
  <data key="so">ADV ENERGY MATER</data>
  <data key="vol">4</data>
  <data key="page">0</data>
  <data key="ut"></data>
  <data key="freq">2</data>
</node>
<node id="919">
  <data key="name">Limburg K</data>
  <data key="label">Limburg K, 2021, J CLIN MED, V10, P0, DOI 10.3390/jcm10102215</data>
  <data key="author">Limburg K</data>
  <data key="year">2021</data>
  <data key="title">...</data>
  <data key="so">J CLIN MED</data>
  <data key="vol">10</data>
  <data key="page">0</data>
  <data key="ut"></data>
  <data key="freq">4</data>
</node>
<node id="920">
  <data key="name">HERMANEK P</data>
  <data key="label">HERMANEK P, 1987, TMN CLASSIFICATION M, V0, P63</data>
  <data key="author">HERMANEK P</data>
  <data key="year">1987</data>
  <data key="title">...</data>
  <data key="so">TMN CLASSIFICATION M</data>
  <data key="vol">0</data>
  <data key="page">63</data>
  <data key="ut"></data>
  <data key="freq">1</data>
</node>
<node id="921">
  <data key="name">*PANCR CARC REG CO</data>
  <data key="label">*PANCR CARC REG CO, 1993, J JPN PANC SOC SUIZO, V0, P0</data>
  <data key="author">*PANCR CARC REG CO</data>
  <data key="year">1993</data>
  <data key="title">...</data>
  <data key="so">J JPN PANC SOC SUIZO</data>
  <data key="vol">0</data>
  <data key="page">0</data>
  <data key="ut"></data>
  <data key="freq">1</data>
</node>
<node id="922">
  <data key="name">BLOECHLE C</data>
  <data key="label">BLOECHLE C, 1995, PANCREAS, V11, P77, DOI 10.1097/00006676-199507000-00008</data>
  <data key="author">BLOECHLE C</data>
  <data key="year">1995</data>
  <data key="title">...</data>
  <data key="so">PANCREAS</data>
  <data key="vol">11</data>
  <data key="page">77</data>
  <data key="ut"></data>
  <data key="freq">1</data>
</node>
<node id="923">
  <data key="name">FREY CF</data>
  <data key="label">FREY CF, 1994, ANN SURG, V220, P492, DOI 10.1097/00000658-199410000-00008</data>
  <data key="author">FREY CF</data>
  <data key="year">1994</data>
  <data key="title">...</data>
  <data key="so">ANN SURG</data>
  <data key="vol">220</data>
  <data key="page">492</data>
  <data key="ut"></data>
  <data key="freq">1</data>
</node>
<node id="924">
  <data key="name">Ishizuka K</data>
  <data key="label">Ishizuka K, 2020, INTERNAL MED, V59, P2857, DOI 10.2169/internalmedicine.5172-20</data>
  <data key="author">Ishizuka K</data>
  <data key="year">2020</data>
  <data key="title">...</data>
  <data key="so">INTERNAL MED</data>
  <data key="vol">59</data>
  <data key="page">2857</data>
  <data key="ut"></data>
  <data key="freq">7</data>
</node>
<node id="925">
  <data key="name">Matsuno S</data>
  <data key="label">Matsuno S, 2004, PANCREAS, V28, P219, DOI 10.1097/00006676-200404000-00002</data>
  <data key="author">Matsuno S</data>
  <data key="year">2004</data>
  <data key="title">...</data>
  <data key="so">PANCREAS</data>
  <data key="vol">28</data>
  <data key="page">219</data>
  <data key="ut"></data>
  <data key="freq">2</data>
</node>
<node id="926">
  <data key="name">Vermehren M</data>
  <data key="label">Vermehren M, 2020, NEUROSCI LETT, V736, P0, DOI 10.1016/j.neulet.2020.135298</data>
  <data key="author">Vermehren M</data>
  <data key="year">2020</data>
  <data key="title">...</data>
  <data key="so">NEUROSCI LETT</data>
  <data key="vol">736</data>
  <data key="page">0</data>
  <data key="ut"></data>
  <data key="freq">2</data>
</node>
<node id="927">
  <data key="name">KLINKENBIJL JHG</data>
  <data key="label">KLINKENBIJL JHG, 1992, ANN SURG, V216, P142, DOI 10.1097/00000658-199208000-00004</data>
  <data key="author">KLINKENBIJL JHG</data>
  <data key="year">1992</data>
  <data key="title">...</data>
  <data key="so">ANN SURG</data>
  <data key="vol">216</data>
  <data key="page">142</data>
  <data key="ut"></data>
  <data key="freq">9</data>
</node>
<node id="928">
  <data key="name">BALABAN C</data>
  <data key="label">BALABAN C, 2000, IN PRESS J ANXIETY D, V0, P0</data>
  <data key="author">BALABAN C</data>
  <data key="year">2000</data>
  <data key="title">...</data>
  <data key="so">IN PRESS J ANXIETY D</data>
  <data key="vol">0</data>
  <data key="page">0</data>
  <data key="ut"></data>
  <data key="freq">1</data>
</node>
<node id="929">
  <data key="name">Webster KE</data>
  <data key="label">Webster KE, 2023, COCHRANE DB SYST REV, V0, P0, DOI 10.1002/14651858.CD015333.pub2</data>
  <data key="author">Webster KE</data>
  <data key="year">2023</data>
  <data key="title">...</data>
  <data key="so">COCHRANE DB SYST REV</data>
  <data key="vol">0</data>
  <data key="page">0</data>
  <data key="ut"></data>
  <data key="freq">14</data>
</node>
<node id="930">
  <data key="name">Bengmark S</data>
  <data key="label">Bengmark S, 2005, GASTROENTEROL CLIN N, V34, P413, DOI 10.1016/j.gtc.2005.05.002</data>
  <data key="author">Bengmark S</data>
  <data key="year">2005</data>
  <data key="title">...</data>
  <data key="so">GASTROENTEROL CLIN N</data>
  <data key="vol">34</data>
  <data key="page">413</data>
  <data key="ut"></data>
  <data key="freq">1</data>
</node>
<node id="931">
  <data key="name">BOETTGER TC</data>
  <data key="label">BOETTGER TC, 2002, LANGENBECKS ARCH SUR, V0, P0</data>
  <data key="author">BOETTGER TC</data>
  <data key="year">2002</data>
  <data key="title">...</data>
  <data key="so">LANGENBECKS ARCH SUR</data>
  <data key="vol">0</data>
  <data key="page">0</data>
  <data key="ut"></data>
  <data key="freq">1</data>
</node>
<node id="932">
  <data key="name">Bachmann K</data>
  <data key="label">Bachmann K, 2008, MED SCI MONITOR, V14, P0</data>
  <data key="author">Bachmann K</data>
  <data key="year">2008</data>
  <data key="title">...</data>
  <data key="so">MED SCI MONITOR</data>
  <data key="vol">14</data>
  <data key="page">0</data>
  <data key="ut"></data>
  <data key="freq">1</data>
</node>
<node id="933">
  <data key="name">Brantberg K</data>
  <data key="label">Brantberg K, 2005, ACTA OTO-LARYNGOL, V125, P276, DOI 10.1080/00016480510003165</data>
  <data key="author">Brantberg K</data>
  <data key="year">2005</data>
  <data key="title">...</data>
  <data key="so">ACTA OTO-LARYNGOL</data>
  <data key="vol">125</data>
  <data key="page">276</data>
  <data key="ut"></data>
  <data key="freq">1</data>
</node>
<node id="934">
  <data key="name">Jacob RG</data>
  <data key="label">Jacob RG, 2004, CLIN DISORDERS BALAN, V0, P245</data>
  <data key="author">Jacob RG</data>
  <data key="year">2004</data>
  <data key="title">...</data>
  <data key="so">CLIN DISORDERS BALAN</data>
  <data key="vol">0</data>
  <data key="page">245</data>
  <data key="ut"></data>
  <data key="freq">2</data>
</node>
<node id="935">
  <data key="name">Woll J</data>
  <data key="label">Woll J, 2019, J NEUROL, V266, P1236, DOI 10.1007/s00415-019-09255-7</data>
  <data key="author">Woll J</data>
  <data key="year">2019</data>
  <data key="title">...</data>
  <data key="so">J NEUROL</data>
  <data key="vol">266</data>
  <data key="page">1236</data>
  <data key="ut"></data>
  <data key="freq">5</data>
</node>
<node id="936">
  <data key="name">Yip CW</data>
  <data key="label">Yip CW, 2018, J NEUROL, V265, P1210, DOI 10.1007/s00415-018-8834-7</data>
  <data key="author">Yip CW</data>
  <data key="year">2018</data>
  <data key="title">...</data>
  <data key="so">J NEUROL</data>
  <data key="vol">265</data>
  <data key="page">1210</data>
  <data key="ut"></data>
  <data key="freq">4</data>
</node>
<node id="937">
  <data key="name">Alamri Y</data>
  <data key="label">Alamri Y, 2016, INT J SOC PSYCHIATR, V62, P306, DOI 10.1177/0020764016628896</data>
  <data key="author">Alamri Y</data>
  <data key="year">2016</data>
  <data key="title">...</data>
  <data key="so">INT J SOC PSYCHIATR</data>
  <data key="vol">62</data>
  <data key="page">306</data>
  <data key="ut"></data>
  <data key="freq">1</data>
</node>
<node id="938">
  <data key="name">SHARP KW</data>
  <data key="label">SHARP KW, 1989, SURGERY, V105, P645</data>
  <data key="author">SHARP KW</data>
  <data key="year">1989</data>
  <data key="title">...</data>
  <data key="so">SURGERY</data>
  <data key="vol">105</data>
  <data key="page">645</data>
  <data key="ut"></data>
  <data key="freq">2</data>
</node>
<node id="939">
  <data key="name">BLAKE S</data>
  <data key="label">BLAKE S, 1998, IETF RFC, V2475, P0</data>
  <data key="author">BLAKE S</data>
  <data key="year">1998</data>
  <data key="title">...</data>
  <data key="so">IETF RFC</data>
  <data key="vol">2475</data>
  <data key="page">0</data>
  <data key="ut"></data>
  <data key="freq">1</data>
</node>
<node id="940">
  <data key="name">Balaban CD</data>
  <data key="label">Balaban CD, 2001, J ANXIETY DISORD, V15, P27, DOI 10.1016/S0887-6185(00)00041-4</data>
  <data key="author">Balaban CD</data>
  <data key="year">2001</data>
  <data key="title">...</data>
  <data key="so">J ANXIETY DISORD</data>
  <data key="vol">15</data>
  <data key="page">27</data>
  <data key="ut"></data>
  <data key="freq">2</data>
</node>
<node id="941">
  <data key="name">Anothumakkool B</data>
  <data key="label">Anothumakkool B, 2015, ENERG ENVIRON SCI, V8, P1339, DOI 10.1039/c5ee00142k</data>
  <data key="author">Anothumakkool B</data>
  <data key="year">2015</data>
  <data key="title">...</data>
  <data key="so">ENERG ENVIRON SCI</data>
  <data key="vol">8</data>
  <data key="page">1339</data>
  <data key="ut"></data>
  <data key="freq">1</data>
</node>
<node id="942">
  <data key="name">Huang W</data>
  <data key="label">Huang W, 2015, WORLD J GASTROENTERO, V21, P6361, DOI 10.3748/wjg.v21.i20.6361</data>
  <data key="author">Huang W</data>
  <data key="year">2015</data>
  <data key="title">...</data>
  <data key="so">WORLD J GASTROENTERO</data>
  <data key="vol">21</data>
  <data key="page">6361</data>
  <data key="ut"></data>
  <data key="freq">2</data>
</node>
<node id="943">
  <data key="name">Beh SC</data>
  <data key="label">Beh SC, 2021, LARYNGOSCOPE, V131, PE1653, DOI 10.1002/lary.29214</data>
  <data key="author">Beh SC</data>
  <data key="year">2021</data>
  <data key="title">...</data>
  <data key="so">LARYNGOSCOPE</data>
  <data key="vol">131</data>
  <data key="page">E1653</data>
  <data key="ut"></data>
  <data key="freq">2</data>
</node>
<node id="944">
  <data key="name">Bittar RSM</data>
  <data key="label">Bittar RSM, 2015, BRAZ J OTORHINOLAR, V81, P276, DOI 10.1016/j.bjorl.2014.08.012</data>
  <data key="author">Bittar RSM</data>
  <data key="year">2015</data>
  <data key="title">...</data>
  <data key="so">BRAZ J OTORHINOLAR</data>
  <data key="vol">81</data>
  <data key="page">276</data>
  <data key="ut"></data>
  <data key="freq">9</data>
</node>
<node id="945">
  <data key="name">Hac NEF</data>
  <data key="label">Hac NEF, 2022, CURR NEUROL NEUROSCI, V22, P219, DOI 10.1007/s11910-022-01184-9</data>
  <data key="author">Hac NEF</data>
  <data key="year">2022</data>
  <data key="title">...</data>
  <data key="so">CURR NEUROL NEUROSCI</data>
  <data key="vol">22</data>
  <data key="page">219</data>
  <data key="ut"></data>
  <data key="freq">2</data>
</node>
<node id="946">
  <data key="name">Brandt T</data>
  <data key="label">Brandt T, 2006, ACTA OTO-LARYNGOL, V126, P160, DOI 10.1080/00016480500280140</data>
  <data key="author">Brandt T</data>
  <data key="year">2006</data>
  <data key="title">...</data>
  <data key="so">ACTA OTO-LARYNGOL</data>
  <data key="vol">126</data>
  <data key="page">160</data>
  <data key="ut"></data>
  <data key="freq">1</data>
</node>
<node id="947">
  <data key="name">Aratani MC</data>
  <data key="label">Aratani MC, 2020, BRAZ J PHYS THER, V24, P550, DOI 10.1016/j.bjpt.2019.12.003</data>
  <data key="author">Aratani MC</data>
  <data key="year">2020</data>
  <data key="title">...</data>
  <data key="so">BRAZ J PHYS THER</data>
  <data key="vol">24</data>
  <data key="page">550</data>
  <data key="ut"></data>
  <data key="freq">2</data>
</node>
<node id="948">
  <data key="name">Dicarlo V</data>
  <data key="label">Dicarlo V, 1998, BRIT J SURG, V85, P607</data>
  <data key="author">Dicarlo V</data>
  <data key="year">1998</data>
  <data key="title">...</data>
  <data key="so">BRIT J SURG</data>
  <data key="vol">85</data>
  <data key="page">607</data>
  <data key="ut"></data>
  <data key="freq">1</data>
</node>
<node id="949">
  <data key="name">Park YC</data>
  <data key="label">Park YC, 2003, J AM COLL SURGEONS, V196, P859, DOI 10.1016/S1072-7515(03)00127-3</data>
  <data key="author">Park YC</data>
  <data key="year">2003</data>
  <data key="title">...</data>
  <data key="so">J AM COLL SURGEONS</data>
  <data key="vol">196</data>
  <data key="page">859</data>
  <data key="ut"></data>
  <data key="freq">7</data>
</node>
<node id="950">
  <data key="name">Badaracco C</data>
  <data key="label">Badaracco C, 2007, OTOL NEUROTOL, V28, P809, DOI 10.1097/MAO.0b013e3180cab73f</data>
  <data key="author">Badaracco C</data>
  <data key="year">2007</data>
  <data key="title">...</data>
  <data key="so">OTOL NEUROTOL</data>
  <data key="vol">28</data>
  <data key="page">809</data>
  <data key="ut"></data>
  <data key="freq">1</data>
</node>
<node id="951">
  <data key="name">Ahn YJ</data>
  <data key="label">Ahn YJ, 2003, ARCH SURG-CHICAGO, V138, P162, DOI 10.1001/archsurg.138.2.162</data>
  <data key="author">Ahn YJ</data>
  <data key="year">2003</data>
  <data key="title">...</data>
  <data key="so">ARCH SURG-CHICAGO</data>
  <data key="vol">138</data>
  <data key="page">162</data>
  <data key="ut"></data>
  <data key="freq">1</data>
</node>
<node id="952">
  <data key="name">Matsumoto I</data>
  <data key="label">Matsumoto I, 2014, J SURG ONCOL, V109, P690, DOI 10.1002/jso.23566</data>
  <data key="author">Matsumoto I</data>
  <data key="year">2014</data>
  <data key="title">...</data>
  <data key="so">J SURG ONCOL</data>
  <data key="vol">109</data>
  <data key="page">690</data>
  <data key="ut"></data>
  <data key="freq">4</data>
</node>
<node id="953">
  <data key="name">RODER JD</data>
  <data key="label">RODER JD, 1992, BRIT J SURG, V79, P152, DOI 10.1002/bjs.1800790219</data>
  <data key="author">RODER JD</data>
  <data key="year">1992</data>
  <data key="title">...</data>
  <data key="so">BRIT J SURG</data>
  <data key="vol">79</data>
  <data key="page">152</data>
  <data key="ut"></data>
  <data key="freq">6</data>
</node>
<node id="954">
  <data key="name">Ciríaco JGM</data>
  <data key="label">Ciríaco JGM, 2004, ARQ NEURO-PSIQUIAT, V62, P669, DOI 10.1590/S0004-282X2004000400019</data>
  <data key="author">Ciríaco JGM</data>
  <data key="year">2004</data>
  <data key="title">...</data>
  <data key="so">ARQ NEURO-PSIQUIAT</data>
  <data key="vol">62</data>
  <data key="page">669</data>
  <data key="ut"></data>
  <data key="freq">1</data>
</node>
<node id="955">
  <data key="name">GERMAN J</data>
  <data key="label">GERMAN J, 1993, MEDICINE, V72, P393, DOI 10.1097/00005792-199311000-00003</data>
  <data key="author">GERMAN J</data>
  <data key="year">1993</data>
  <data key="title">...</data>
  <data key="so">MEDICINE</data>
  <data key="vol">72</data>
  <data key="page">393</data>
  <data key="ut"></data>
  <data key="freq">1</data>
</node>
<node id="956">
  <data key="name">Monzani D</data>
  <data key="label">Monzani D, 2001, J PSYCHOSOM RES, V50, P319, DOI 10.1016/S0022-3999(01)00208-2</data>
  <data key="author">Monzani D</data>
  <data key="year">2001</data>
  <data key="title">...</data>
  <data key="so">J PSYCHOSOM RES</data>
  <data key="vol">50</data>
  <data key="page">319</data>
  <data key="ut"></data>
  <data key="freq">2</data>
</node>
<node id="957">
  <data key="name">Muller MW</data>
  <data key="label">Muller MW, 1997, AM J SURG, V173, P257, DOI 10.1016/S0002-9610(96)00402-3</data>
  <data key="author">Muller MW</data>
  <data key="year">1997</data>
  <data key="title">...</data>
  <data key="so">AM J SURG</data>
  <data key="vol">173</data>
  <data key="page">257</data>
  <data key="ut"></data>
  <data key="freq">2</data>
</node>
<node id="958">
  <data key="name">Bance ML</data>
  <data key="label">Bance ML, 1998, LARYNGOSCOPE, V108, P610, DOI 10.1097/00005537-199804000-00027</data>
  <data key="author">Bance ML</data>
  <data key="year">1998</data>
  <data key="title">...</data>
  <data key="so">LARYNGOSCOPE</data>
  <data key="vol">108</data>
  <data key="page">610</data>
  <data key="ut"></data>
  <data key="freq">1</data>
</node>
<node id="959">
  <data key="name">Ueno T</data>
  <data key="label">Ueno T, 2009, J HEPATO-BILIARY-PAN, V16, P300, DOI 10.1007/s00534-009-0054-1</data>
  <data key="author">Ueno T</data>
  <data key="year">2009</data>
  <data key="title">...</data>
  <data key="so">J HEPATO-BILIARY-PAN</data>
  <data key="vol">16</data>
  <data key="page">300</data>
  <data key="ut"></data>
  <data key="freq">3</data>
</node>
<node id="960">
  <data key="name">Kabaya K</data>
  <data key="label">Kabaya K, 2022, LARYNGOSCOPE INVEST, V7, P499, DOI 10.1002/lio2.735</data>
  <data key="author">Kabaya K</data>
  <data key="year">2022</data>
  <data key="title">...</data>
  <data key="so">LARYNGOSCOPE INVEST</data>
  <data key="vol">7</data>
  <data key="page">499</data>
  <data key="ut"></data>
  <data key="freq">12</data>
</node>
<node id="961">
  <data key="name">Söhsten E</data>
  <data key="label">Söhsten E, 2016, J VESTIBUL RES-EQUIL, V26, P319, DOI 10.3233/VES-160583</data>
  <data key="author">Söhsten E</data>
  <data key="year">2016</data>
  <data key="title">...</data>
  <data key="so">J VESTIBUL RES-EQUIL</data>
  <data key="vol">26</data>
  <data key="page">319</data>
  <data key="ut"></data>
  <data key="freq">14</data>
</node>
<node id="962">
  <data key="name">Formeister EJ</data>
  <data key="label">Formeister EJ, 2018, OTOL NEUROTOL, V39, P1037, DOI 10.1097/MAO.0000000000001900</data>
  <data key="author">Formeister EJ</data>
  <data key="year">2018</data>
  <data key="title">...</data>
  <data key="so">OTOL NEUROTOL</data>
  <data key="vol">39</data>
  <data key="page">1037</data>
  <data key="ut"></data>
  <data key="freq">7</data>
</node>
<node id="963">
  <data key="name">Mallampalli MP</data>
  <data key="label">Mallampalli MP, 2022, FRONT NEUROL, V12, P0, DOI 10.3389/fneur.2021.812678</data>
  <data key="author">Mallampalli MP</data>
  <data key="year">2022</data>
  <data key="title">...</data>
  <data key="so">FRONT NEUROL</data>
  <data key="vol">12</data>
  <data key="page">0</data>
  <data key="ut"></data>
  <data key="freq">2</data>
</node>
<node id="964">
  <data key="name">Ikezono T</data>
  <data key="label">Ikezono T, 2017, EQUILIB RES, V76, P233, DOI 10.3757/JSER.76.233</data>
  <data key="author">Ikezono T</data>
  <data key="year">2017</data>
  <data key="title">...</data>
  <data key="so">EQUILIB RES</data>
  <data key="vol">76</data>
  <data key="page">233</data>
  <data key="ut"></data>
  <data key="freq">2</data>
</node>
<node id="965">
  <data key="name">Holmberg J</data>
  <data key="label">Holmberg J, 2003, NEUROREPORT, V14, P1007, DOI 10.1097/01.wnr.0000070191.28954.a5</data>
  <data key="author">Holmberg J</data>
  <data key="year">2003</data>
  <data key="title">...</data>
  <data key="so">NEUROREPORT</data>
  <data key="vol">14</data>
  <data key="page">1007</data>
  <data key="ut"></data>
  <data key="freq">3</data>
</node>
<node id="966">
  <data key="name">Kitagawa Y</data>
  <data key="label">Kitagawa Y, 2002, BRIT J SURG, V89, P604, DOI 10.1046/j.1365-2168.2002.02065.x</data>
  <data key="author">Kitagawa Y</data>
  <data key="year">2002</data>
  <data key="title">...</data>
  <data key="so">BRIT J SURG</data>
  <data key="vol">89</data>
  <data key="page">604</data>
  <data key="ut"></data>
  <data key="freq">1</data>
</node>
<node id="967">
  <data key="name">Bruns R</data>
  <data key="label">Bruns R, 2005, DIRECTORY OF MICROBICIDES FOR THE PROTECTION OF MATERIALS, V0, PP25, DOI 10.1007/1-4020-2818-0_3</data>
  <data key="author">Bruns R</data>
  <data key="year">2005</data>
  <data key="title">...</data>
  <data key="so">DIRECTORY OF MICROBICIDES FOR THE PROTECTION OF MATERIALS</data>
  <data key="vol">0</data>
  <data key="page">25</data>
  <data key="ut"></data>
  <data key="freq">1</data>
</node>
<node id="968">
  <data key="name">Popkirov Stoyan</data>
  <data key="label">Popkirov Stoyan, 2018, PRACT NEUROL, V18, P5, DOI 10.1136/practneurol-2017-001809</data>
  <data key="author">Popkirov Stoyan</data>
  <data key="year">2018</data>
  <data key="title">...</data>
  <data key="so">PRACT NEUROL</data>
  <data key="vol">18</data>
  <data key="page">5</data>
  <data key="ut"></data>
  <data key="freq">64</data>
</node>
<node id="969">
  <data key="name">Altomare DA</data>
  <data key="label">Altomare DA, 2005, ONCOGENE, V24, P7455, DOI 10.1038/sj.onc.1209085</data>
  <data key="author">Altomare DA</data>
  <data key="year">2005</data>
  <data key="title">...</data>
  <data key="so">ONCOGENE</data>
  <data key="vol">24</data>
  <data key="page">7455</data>
  <data key="ut"></data>
  <data key="freq">1</data>
</node>
<node id="970">
  <data key="name">Staab JP</data>
  <data key="label">Staab JP, 2017, J VESTIBUL RES-EQUIL, V27, P191, DOI 10.3233/VES-170622</data>
  <data key="author">Staab JP</data>
  <data key="year">2017</data>
  <data key="title">...</data>
  <data key="so">J VESTIBUL RES-EQUIL</data>
  <data key="vol">27</data>
  <data key="page">191</data>
  <data key="ut"></data>
  <data key="freq">111</data>
</node>
<node id="971">
  <data key="name">Barreto MADC</data>
  <data key="label">Barreto MADC, 2013, BRAZ J OTORHINOLAR, V79, P727, DOI 10.5935/1808-8694.20130133</data>
  <data key="author">Barreto MADC</data>
  <data key="year">2013</data>
  <data key="title">...</data>
  <data key="so">BRAZ J OTORHINOLAR</data>
  <data key="vol">79</data>
  <data key="page">727</data>
  <data key="ut"></data>
  <data key="freq">1</data>
</node>
<node id="972">
  <data key="name">Fernández-Cruz L</data>
  <data key="label">Fernández-Cruz L, 2008, ANN SURG, V248, P930, DOI 10.1097/SLA.0b013e31818fefc7</data>
  <data key="author">Fernández-Cruz L</data>
  <data key="year">2008</data>
  <data key="title">...</data>
  <data key="so">ANN SURG</data>
  <data key="vol">248</data>
  <data key="page">930</data>
  <data key="ut"></data>
  <data key="freq">3</data>
</node>
<node id="973">
  <data key="name">Staab JP</data>
  <data key="label">Staab JP, 2014, J PSYCHOSOM RES, V76, P80, DOI 10.1016/j.jpsychores.2013.11.008</data>
  <data key="author">Staab JP</data>
  <data key="year">2014</data>
  <data key="title">...</data>
  <data key="so">J PSYCHOSOM RES</data>
  <data key="vol">76</data>
  <data key="page">80</data>
  <data key="ut"></data>
  <data key="freq">16</data>
</node>
<node id="974">
  <data key="name">Ahmad H</data>
  <data key="label">Ahmad H, 2017, NEUROLOGY, V89, P1179, DOI 10.1212/WNL.0000000000004360</data>
  <data key="author">Ahmad H</data>
  <data key="year">2017</data>
  <data key="title">...</data>
  <data key="so">NEUROLOGY</data>
  <data key="vol">89</data>
  <data key="page">1179</data>
  <data key="ut"></data>
  <data key="freq">1</data>
</node>
<node id="975">
  <data key="name">Cui MJ</data>
  <data key="label">Cui MJ, 2019, CORROS SCI, V159, P0, DOI 10.1016/j.corsci.2019.108131</data>
  <data key="author">Cui MJ</data>
  <data key="year">2019</data>
  <data key="title">...</data>
  <data key="so">CORROS SCI</data>
  <data key="vol">159</data>
  <data key="page">0</data>
  <data key="ut"></data>
  <data key="freq">2</data>
</node>
<node id="976">
  <data key="name">Yeo CJ</data>
  <data key="label">Yeo CJ, 2002, ANN SURG, V236, P355, DOI 10.1097/00000658-200209000-00012</data>
  <data key="author">Yeo CJ</data>
  <data key="year">2002</data>
  <data key="title">...</data>
  <data key="so">ANN SURG</data>
  <data key="vol">236</data>
  <data key="page">355</data>
  <data key="ut"></data>
  <data key="freq">5</data>
</node>
<node id="977">
  <data key="name">Balaban CD</data>
  <data key="label">Balaban CD, 2001, J ANXIETY DISORD, V15, P53, DOI 10.1016/S0887-6185(00)00042-6</data>
  <data key="author">Balaban CD</data>
  <data key="year">2001</data>
  <data key="title">...</data>
  <data key="so">J ANXIETY DISORD</data>
  <data key="vol">15</data>
  <data key="page">53</data>
  <data key="ut"></data>
  <data key="freq">3</data>
</node>
<node id="978">
  <data key="name">Aromí G</data>
  <data key="label">Aromí G, 2006, EUR J INORG CHEM, V0, PP1940, DOI 10.1002/ejic.200600105</data>
  <data key="author">Aromí G</data>
  <data key="year">2006</data>
  <data key="title">...</data>
  <data key="so">EUR J INORG CHEM</data>
  <data key="vol">0</data>
  <data key="page">1940</data>
  <data key="ut"></data>
[truncated: 647,546 more chars]
