# Supplementary material for: Evolution of Research on Persistent Postural-Perceptual Dizziness: A Bibliometric and Visualization Analysis from 1994 to 2025
Source: Audiol Res. 2026 Apr 1;16(2):52. doi: 10.3390/audiolres16020052 (PMC13113745; doi:10.3390/audiolres16020052)
Supplement: Supplementary file 1 [file audiolres-16-00052-s001.zip › results/project/147.graphml]

<?xml version="1.0" encoding="UTF-8"?>
<graphml xmlns="http://graphml.graphdrawing.org/xmlns">
<key id="name" for="node" attr.name="name" attr.type="string"/>
<key id="label" for="node" attr.name="label" attr.type="string"/>
<key id="author" for="node" attr.name="author" attr.type="string"/>
<key id="year" for="node" attr.name="year" attr.type="string"/>
<key id="title" for="node" attr.name="title" attr.type="string"/>
<key id="so" for="node" attr.name="so" attr.type="string"/>
<key id="vol" for="node" attr.name="vol" attr.type="string"/>
<key id="page" for="node" attr.name="pg" attr.type="string"/>
<key id="ut" for="node" attr.name="ut" attr.type="string"/>
<key id="freq" for="node" attr.name="freq" attr.type="integer"/>
<key id="centrality" for="node" attr.name="centrality" attr.type="double"/>
<key id="weight" for="edge" attr.name="weight" attr.type="float"/>
<key id="slice" for="edge" attr.name="slice" attr.type="integer"/>
<key id="year" for="edge" attr.name="year" attr.type="string"/>
<graph edgedefault="undirected">
<node id="0">
  <data key="name">balance disorders</data>
  <data key="label">balance disorders</data>
  <data key="author">balance disorders</data>
  <data key="year"></data>
  <data key="title">...</data>
  <data key="so">SO</data>
  <data key="vol">0</data>
  <data key="page">0</data>
  <data key="ut"></data>
  <data key="freq">1</data>
</node>
<node id="1">
  <data key="name">cognitive behavior therapy</data>
  <data key="label">cognitive behavior therapy</data>
  <data key="author">cognitive behavior therapy</data>
  <data key="year"></data>
  <data key="title">...</data>
  <data key="so">SO</data>
  <data key="vol">0</data>
  <data key="page">0</data>
  <data key="ut"></data>
  <data key="freq">6</data>
</node>
<node id="2">
  <data key="name">brain</data>
  <data key="label">brain</data>
  <data key="author">brain</data>
  <data key="year"></data>
  <data key="title">...</data>
  <data key="so">SO</data>
  <data key="vol">0</data>
  <data key="page">0</data>
  <data key="ut"></data>
  <data key="freq">2</data>
</node>
<node id="3">
  <data key="name">4 aminopyridine</data>
  <data key="label">4 aminopyridine</data>
  <data key="author">4 aminopyridine</data>
  <data key="year"></data>
  <data key="title">...</data>
  <data key="so">SO</data>
  <data key="vol">0</data>
  <data key="page">0</data>
  <data key="ut"></data>
  <data key="freq">1</data>
</node>
<node id="4">
  <data key="name">chronic subjective dizziness</data>
  <data key="label">chronic subjective dizziness</data>
  <data key="author">chronic subjective dizziness</data>
  <data key="year"></data>
  <data key="title">...</data>
  <data key="so">SO</data>
  <data key="vol">0</data>
  <data key="page">0</data>
  <data key="ut"></data>
  <data key="freq">24</data>
</node>
<node id="5">
  <data key="name">cis diamminedichloroplatinum nsc 119875</data>
  <data key="label">cis diamminedichloroplatinum nsc 119875</data>
  <data key="author">cis diamminedichloroplatinum nsc 119875</data>
  <data key="year"></data>
  <data key="title">...</data>
  <data key="so">SO</data>
  <data key="vol">0</data>
  <data key="page">0</data>
  <data key="ut"></data>
  <data key="freq">1</data>
</node>
<node id="6">
  <data key="name">nystagmus</data>
  <data key="label">nystagmus</data>
  <data key="author">nystagmus</data>
  <data key="year"></data>
  <data key="title">...</data>
  <data key="so">SO</data>
  <data key="vol">0</data>
  <data key="page">0</data>
  <data key="ut"></data>
  <data key="freq">3</data>
</node>
<node id="7">
  <data key="name">burden</data>
  <data key="label">burden</data>
  <data key="author">burden</data>
  <data key="year"></data>
  <data key="title">...</data>
  <data key="so">SO</data>
  <data key="vol">0</data>
  <data key="page">0</data>
  <data key="ut"></data>
  <data key="freq">1</data>
</node>
<node id="8">
  <data key="name">audiovisual integration</data>
  <data key="label">audiovisual integration</data>
  <data key="author">audiovisual integration</data>
  <data key="year"></data>
  <data key="title">...</data>
  <data key="so">SO</data>
  <data key="vol">0</data>
  <data key="page">0</data>
  <data key="ut"></data>
  <data key="freq">1</data>
</node>
<node id="9">
  <data key="name">phobic postural vertigo</data>
  <data key="label">phobic postural vertigo</data>
  <data key="author">phobic postural vertigo</data>
  <data key="year"></data>
  <data key="title">...</data>
  <data key="so">SO</data>
  <data key="vol">0</data>
  <data key="page">0</data>
  <data key="ut"></data>
  <data key="freq">23</data>
</node>
<node id="10">
  <data key="name">motion</data>
  <data key="label">motion</data>
  <data key="author">motion</data>
  <data key="year"></data>
  <data key="title">...</data>
  <data key="so">SO</data>
  <data key="vol">0</data>
  <data key="page">0</data>
  <data key="ut"></data>
  <data key="freq">4</data>
</node>
<node id="11">
  <data key="name">perceptual dizziness</data>
  <data key="label">perceptual dizziness</data>
  <data key="author">perceptual dizziness</data>
  <data key="year"></data>
  <data key="title">...</data>
  <data key="so">SO</data>
  <data key="vol">0</data>
  <data key="page">0</data>
  <data key="ut"></data>
  <data key="freq">2</data>
</node>
<node id="12">
  <data key="name">vestibular disorders</data>
  <data key="label">vestibular disorders</data>
  <data key="author">vestibular disorders</data>
  <data key="year"></data>
  <data key="title">...</data>
  <data key="so">SO</data>
  <data key="vol">0</data>
  <data key="page">0</data>
  <data key="ut"></data>
  <data key="freq">4</data>
</node>
<node id="13">
  <data key="name">environment</data>
  <data key="label">environment</data>
  <data key="author">environment</data>
  <data key="year"></data>
  <data key="title">...</data>
  <data key="so">SO</data>
  <data key="vol">0</data>
  <data key="page">0</data>
  <data key="ut"></data>
  <data key="freq">1</data>
</node>
<node id="14">
  <data key="name">attention</data>
  <data key="label">attention</data>
  <data key="author">attention</data>
  <data key="year"></data>
  <data key="title">...</data>
  <data key="so">SO</data>
  <data key="vol">0</data>
  <data key="page">0</data>
  <data key="ut"></data>
  <data key="freq">4</data>
</node>
<node id="15">
  <data key="name">anxiety</data>
  <data key="label">anxiety</data>
  <data key="author">anxiety</data>
  <data key="year"></data>
  <data key="title">...</data>
  <data key="so">SO</data>
  <data key="vol">0</data>
  <data key="page">0</data>
  <data key="ut"></data>
  <data key="freq">23</data>
</node>
<node id="16">
  <data key="name">quality</data>
  <data key="label">quality</data>
  <data key="author">quality</data>
  <data key="year"></data>
  <data key="title">...</data>
  <data key="so">SO</data>
  <data key="vol">0</data>
  <data key="page">0</data>
  <data key="ut"></data>
  <data key="freq">1</data>
</node>
<node id="17">
  <data key="name">recovery</data>
  <data key="label">recovery</data>
  <data key="author">recovery</data>
  <data key="year"></data>
  <data key="title">...</data>
  <data key="so">SO</data>
  <data key="vol">0</data>
  <data key="page">0</data>
  <data key="ut"></data>
  <data key="freq">2</data>
</node>
<node id="18">
  <data key="name">care</data>
  <data key="label">care</data>
  <data key="author">care</data>
  <data key="year"></data>
  <data key="title">...</data>
  <data key="so">SO</data>
  <data key="vol">0</data>
  <data key="page">0</data>
  <data key="ut"></data>
  <data key="freq">1</data>
</node>
<node id="19">
  <data key="name">migraine</data>
  <data key="label">migraine</data>
  <data key="author">migraine</data>
  <data key="year"></data>
  <data key="title">...</data>
  <data key="so">SO</data>
  <data key="vol">0</data>
  <data key="page">0</data>
  <data key="ut"></data>
  <data key="freq">5</data>
</node>
<node id="20">
  <data key="name">chronic fatigue syndrome</data>
  <data key="label">chronic fatigue syndrome</data>
  <data key="author">chronic fatigue syndrome</data>
  <data key="year"></data>
  <data key="title">...</data>
  <data key="so">SO</data>
  <data key="vol">0</data>
  <data key="page">0</data>
  <data key="ut"></data>
  <data key="freq">1</data>
</node>
<node id="21">
  <data key="name">vestibular neuritis</data>
  <data key="label">vestibular neuritis</data>
  <data key="author">vestibular neuritis</data>
  <data key="year"></data>
  <data key="title">...</data>
  <data key="so">SO</data>
  <data key="vol">0</data>
  <data key="page">0</data>
  <data key="ut"></data>
  <data key="freq">4</data>
</node>
<node id="22">
  <data key="name">dysfunction</data>
  <data key="label">dysfunction</data>
  <data key="author">dysfunction</data>
  <data key="year"></data>
  <data key="title">...</data>
  <data key="so">SO</data>
  <data key="vol">0</data>
  <data key="page">0</data>
  <data key="ut"></data>
  <data key="freq">1</data>
</node>
<node id="23">
  <data key="name">personality traits</data>
  <data key="label">personality traits</data>
  <data key="author">personality traits</data>
  <data key="year"></data>
  <data key="title">...</data>
  <data key="so">SO</data>
  <data key="vol">0</data>
  <data key="page">0</data>
  <data key="ut"></data>
  <data key="freq">7</data>
</node>
<node id="24">
  <data key="name">space</data>
  <data key="label">space</data>
  <data key="author">space</data>
  <data key="year"></data>
  <data key="title">...</data>
  <data key="so">SO</data>
  <data key="vol">0</data>
  <data key="page">0</data>
  <data key="ut"></data>
  <data key="freq">2</data>
</node>
<node id="25">
  <data key="name">acceptance and commitment therapy</data>
  <data key="label">acceptance and commitment therapy</data>
  <data key="author">acceptance and commitment therapy</data>
  <data key="year"></data>
  <data key="title">...</data>
  <data key="so">SO</data>
  <data key="vol">0</data>
  <data key="page">0</data>
  <data key="ut"></data>
  <data key="freq">1</data>
</node>
<node id="26">
  <data key="name">sensory organization test</data>
  <data key="label">sensory organization test</data>
  <data key="author">sensory organization test</data>
  <data key="year"></data>
  <data key="title">...</data>
  <data key="so">SO</data>
  <data key="vol">0</data>
  <data key="page">0</data>
  <data key="ut"></data>
  <data key="freq">1</data>
</node>
<node id="27">
  <data key="name">body sway</data>
  <data key="label">body sway</data>
  <data key="author">body sway</data>
  <data key="year"></data>
  <data key="title">...</data>
  <data key="so">SO</data>
  <data key="vol">0</data>
  <data key="page">0</data>
  <data key="ut"></data>
  <data key="freq">4</data>
</node>
<node id="28">
  <data key="name">cerebellum</data>
  <data key="label">cerebellum</data>
  <data key="author">cerebellum</data>
  <data key="year"></data>
  <data key="title">...</data>
  <data key="so">SO</data>
  <data key="vol">0</data>
  <data key="page">0</data>
  <data key="ut"></data>
  <data key="freq">1</data>
</node>
<node id="29">
  <data key="name">balance</data>
  <data key="label">balance</data>
  <data key="author">balance</data>
  <data key="year"></data>
  <data key="title">...</data>
  <data key="so">SO</data>
  <data key="vol">0</data>
  <data key="page">0</data>
  <data key="ut"></data>
  <data key="freq">10</data>
</node>
<node id="30">
  <data key="name">committee</data>
  <data key="label">committee</data>
  <data key="author">committee</data>
  <data key="year"></data>
  <data key="title">...</data>
  <data key="so">SO</data>
  <data key="vol">0</data>
  <data key="page">0</data>
  <data key="ut"></data>
  <data key="freq">1</data>
</node>
<node id="31">
  <data key="name">cast</data>
  <data key="label">cast</data>
  <data key="author">cast</data>
  <data key="year"></data>
  <data key="title">...</data>
  <data key="so">SO</data>
  <data key="vol">0</data>
  <data key="page">0</data>
  <data key="ut"></data>
  <data key="freq">1</data>
</node>
<node id="32">
  <data key="name">downbeat nystagmus</data>
  <data key="label">downbeat nystagmus</data>
  <data key="author">downbeat nystagmus</data>
  <data key="year"></data>
  <data key="title">...</data>
  <data key="so">SO</data>
  <data key="vol">0</data>
  <data key="page">0</data>
  <data key="ut"></data>
  <data key="freq">2</data>
</node>
<node id="33">
  <data key="name">acoustic trauma</data>
  <data key="label">acoustic trauma</data>
  <data key="author">acoustic trauma</data>
  <data key="year"></data>
  <data key="title">...</data>
  <data key="so">SO</data>
  <data key="vol">0</data>
  <data key="page">0</data>
  <data key="ut"></data>
  <data key="freq">1</data>
</node>
<node id="34">
  <data key="name">clinical features</data>
  <data key="label">clinical features</data>
  <data key="author">clinical features</data>
  <data key="year"></data>
  <data key="title">...</data>
  <data key="so">SO</data>
  <data key="vol">0</data>
  <data key="page">0</data>
  <data key="ut"></data>
  <data key="freq">1</data>
</node>
<node id="35">
  <data key="name">clinical characteristics</data>
  <data key="label">clinical characteristics</data>
  <data key="author">clinical characteristics</data>
  <data key="year"></data>
  <data key="title">...</data>
  <data key="so">SO</data>
  <data key="vol">0</data>
  <data key="page">0</data>
  <data key="ut"></data>
  <data key="freq">1</data>
</node>
<node id="36">
  <data key="name">questionnaire</data>
  <data key="label">questionnaire</data>
  <data key="author">questionnaire</data>
  <data key="year"></data>
  <data key="title">...</data>
  <data key="so">SO</data>
  <data key="vol">0</data>
  <data key="page">0</data>
  <data key="ut"></data>
  <data key="freq">2</data>
</node>
<node id="37">
  <data key="name">apnea</data>
  <data key="label">apnea</data>
  <data key="author">apnea</data>
  <data key="year"></data>
  <data key="title">...</data>
  <data key="so">SO</data>
  <data key="vol">0</data>
  <data key="page">0</data>
  <data key="ut"></data>
  <data key="freq">1</data>
</node>
<node id="38">
  <data key="name">international classification</data>
  <data key="label">international classification</data>
  <data key="author">international classification</data>
  <data key="year"></data>
  <data key="title">...</data>
  <data key="so">SO</data>
  <data key="vol">0</data>
  <data key="page">0</data>
  <data key="ut"></data>
  <data key="freq">7</data>
</node>
<node id="39">
  <data key="name">activation</data>
  <data key="label">activation</data>
  <data key="author">activation</data>
  <data key="year"></data>
  <data key="title">...</data>
  <data key="so">SO</data>
  <data key="vol">0</data>
  <data key="page">0</data>
  <data key="ut"></data>
  <data key="freq">1</data>
</node>
<node id="40">
  <data key="name">caloric stimulation</data>
  <data key="label">caloric stimulation</data>
  <data key="author">caloric stimulation</data>
  <data key="year"></data>
  <data key="title">...</data>
  <data key="so">SO</data>
  <data key="vol">0</data>
  <data key="page">0</data>
  <data key="ut"></data>
  <data key="freq">1</data>
</node>
<node id="41">
  <data key="name">fear</data>
  <data key="label">fear</data>
  <data key="author">fear</data>
  <data key="year"></data>
  <data key="title">...</data>
  <data key="so">SO</data>
  <data key="vol">0</data>
  <data key="page">0</data>
  <data key="ut"></data>
  <data key="freq">1</data>
</node>
<node id="42">
  <data key="name">brain plasticity</data>
  <data key="label">brain plasticity</data>
  <data key="author">brain plasticity</data>
  <data key="year"></data>
  <data key="title">...</data>
  <data key="so">SO</data>
  <data key="vol">0</data>
  <data key="page">0</data>
  <data key="ut"></data>
  <data key="freq">1</data>
</node>
<node id="43">
  <data key="name">accidents</data>
  <data key="label">accidents</data>
  <data key="author">accidents</data>
  <data key="year"></data>
  <data key="title">...</data>
  <data key="so">SO</data>
  <data key="vol">0</data>
  <data key="page">0</data>
  <data key="ut"></data>
  <data key="freq">1</data>
</node>
<node id="44">
  <data key="name">vertigo</data>
  <data key="label">vertigo</data>
  <data key="author">vertigo</data>
  <data key="year"></data>
  <data key="title">...</data>
  <data key="so">SO</data>
  <data key="vol">0</data>
  <data key="page">0</data>
  <data key="ut"></data>
  <data key="freq">23</data>
</node>
<node id="45">
  <data key="name">brain stem</data>
  <data key="label">brain stem</data>
  <data key="author">brain stem</data>
  <data key="year"></data>
  <data key="title">...</data>
  <data key="so">SO</data>
  <data key="vol">0</data>
  <data key="page">0</data>
  <data key="ut"></data>
  <data key="freq">1</data>
</node>
<node id="46">
  <data key="name">vestibular rehabilitation</data>
  <data key="label">vestibular rehabilitation</data>
  <data key="author">vestibular rehabilitation</data>
  <data key="year"></data>
  <data key="title">...</data>
  <data key="so">SO</data>
  <data key="vol">0</data>
  <data key="page">0</data>
  <data key="ut"></data>
  <data key="freq">10</data>
</node>
<node id="47">
  <data key="name">autism</data>
  <data key="label">autism</data>
  <data key="author">autism</data>
  <data key="year"></data>
  <data key="title">...</data>
  <data key="so">SO</data>
  <data key="vol">0</data>
  <data key="page">0</data>
  <data key="ut"></data>
  <data key="freq">1</data>
</node>
<node id="48">
  <data key="name">disorder</data>
  <data key="label">disorder</data>
  <data key="author">disorder</data>
  <data key="year"></data>
  <data key="title">...</data>
  <data key="so">SO</data>
  <data key="vol">0</data>
  <data key="page">0</data>
  <data key="ut"></data>
  <data key="freq">3</data>
</node>
<node id="49">
  <data key="name">double blind</data>
  <data key="label">double blind</data>
  <data key="author">double blind</data>
  <data key="year"></data>
  <data key="title">...</data>
  <data key="so">SO</data>
  <data key="vol">0</data>
  <data key="page">0</data>
  <data key="ut"></data>
  <data key="freq">1</data>
</node>
<node id="50">
  <data key="name">intellectual disability</data>
  <data key="label">intellectual disability</data>
  <data key="author">intellectual disability</data>
  <data key="year"></data>
  <data key="title">...</data>
  <data key="so">SO</data>
  <data key="vol">0</data>
  <data key="page">0</data>
  <data key="ut"></data>
  <data key="freq">1</data>
</node>
<node id="51">
  <data key="name">comorbidity</data>
  <data key="label">comorbidity</data>
  <data key="author">comorbidity</data>
  <data key="year"></data>
  <data key="title">...</data>
  <data key="so">SO</data>
  <data key="vol">0</data>
  <data key="page">0</data>
  <data key="ut"></data>
  <data key="freq">2</data>
</node>
<node id="52">
  <data key="name">paroxysmal positional vertigo</data>
  <data key="label">paroxysmal positional vertigo</data>
  <data key="author">paroxysmal positional vertigo</data>
  <data key="year"></data>
  <data key="title">...</data>
  <data key="so">SO</data>
  <data key="vol">0</data>
  <data key="page">0</data>
  <data key="ut"></data>
  <data key="freq">3</data>
</node>
<node id="53">
  <data key="name">lesions</data>
  <data key="label">lesions</data>
  <data key="author">lesions</data>
  <data key="year"></data>
  <data key="title">...</data>
  <data key="so">SO</data>
  <data key="vol">0</data>
  <data key="page">0</data>
  <data key="ut"></data>
  <data key="freq">1</data>
</node>
<node id="54">
  <data key="name">attention focus</data>
  <data key="label">attention focus</data>
  <data key="author">attention focus</data>
  <data key="year"></data>
  <data key="title">...</data>
  <data key="so">SO</data>
  <data key="vol">0</data>
  <data key="page">0</data>
  <data key="ut"></data>
  <data key="freq">1</data>
</node>
<node id="55">
  <data key="name">dizzy patient</data>
  <data key="label">dizzy patient</data>
  <data key="author">dizzy patient</data>
  <data key="year"></data>
  <data key="title">...</data>
  <data key="so">SO</data>
  <data key="vol">0</data>
  <data key="page">0</data>
  <data key="ut"></data>
  <data key="freq">2</data>
</node>
<node id="56">
  <data key="name">involvement</data>
  <data key="label">involvement</data>
  <data key="author">involvement</data>
  <data key="year"></data>
  <data key="title">...</data>
  <data key="so">SO</data>
  <data key="vol">0</data>
  <data key="page">0</data>
  <data key="ut"></data>
  <data key="freq">2</data>
</node>
<node id="57">
  <data key="name">clinical spectrum</data>
  <data key="label">clinical spectrum</data>
  <data key="author">clinical spectrum</data>
  <data key="year"></data>
  <data key="title">...</data>
  <data key="so">SO</data>
  <data key="vol">0</data>
  <data key="page">0</data>
  <data key="ut"></data>
  <data key="freq">1</data>
</node>
<node id="58">
  <data key="name">spatial memory</data>
  <data key="label">spatial memory</data>
  <data key="author">spatial memory</data>
  <data key="year"></data>
  <data key="title">...</data>
  <data key="so">SO</data>
  <data key="vol">0</data>
  <data key="page">0</data>
  <data key="ut"></data>
  <data key="freq">2</data>
</node>
<node id="59">
  <data key="name">diagnostic criteria</data>
  <data key="label">diagnostic criteria</data>
  <data key="author">diagnostic criteria</data>
  <data key="year"></data>
  <data key="title">...</data>
  <data key="so">SO</data>
  <data key="vol">0</data>
  <data key="page">0</data>
  <data key="ut"></data>
  <data key="freq">7</data>
</node>
<node id="60">
  <data key="name">dizziness handicap inventory</data>
  <data key="label">dizziness handicap inventory</data>
  <data key="author">dizziness handicap inventory</data>
  <data key="year"></data>
  <data key="title">...</data>
  <data key="so">SO</data>
  <data key="vol">0</data>
  <data key="page">0</data>
  <data key="ut"></data>
  <data key="freq">2</data>
</node>
<node id="61">
  <data key="name">episodic ataxia type 2</data>
  <data key="label">episodic ataxia type 2</data>
  <data key="author">episodic ataxia type 2</data>
  <data key="year"></data>
  <data key="title">...</data>
  <data key="so">SO</data>
  <data key="vol">0</data>
  <data key="page">0</data>
  <data key="ut"></data>
  <data key="freq">1</data>
</node>
<node id="62">
  <data key="name">angular vestibuloocular reflex</data>
  <data key="label">angular vestibuloocular reflex</data>
  <data key="author">angular vestibuloocular reflex</data>
  <data key="year"></data>
  <data key="title">...</data>
  <data key="so">SO</data>
  <data key="vol">0</data>
  <data key="page">0</data>
  <data key="ut"></data>
  <data key="freq">1</data>
</node>
<node id="63">
  <data key="name">vestibular dysfunction</data>
  <data key="label">vestibular dysfunction</data>
  <data key="author">vestibular dysfunction</data>
  <data key="year"></data>
  <data key="title">...</data>
  <data key="so">SO</data>
  <data key="vol">0</data>
  <data key="page">0</data>
  <data key="ut"></data>
  <data key="freq">2</data>
</node>
<node id="64">
  <data key="name">dizziness</data>
  <data key="label">dizziness</data>
  <data key="author">dizziness</data>
  <data key="year"></data>
  <data key="title">...</data>
  <data key="so">SO</data>
  <data key="vol">0</data>
  <data key="page">0</data>
  <data key="ut"></data>
  <data key="freq">9</data>
</node>
<node id="65">
  <data key="name">drug-induced deafness</data>
  <data key="label">drug-induced deafness</data>
  <data key="author">drug-induced deafness</data>
  <data key="year"></data>
  <data key="title">...</data>
  <data key="so">SO</data>
  <data key="vol">0</data>
  <data key="page">0</data>
  <data key="ut"></data>
  <data key="freq">1</data>
</node>
<node id="66">
  <data key="name">chronic vertigo</data>
  <data key="label">chronic vertigo</data>
  <data key="author">chronic vertigo</data>
  <data key="year"></data>
  <data key="title">...</data>
  <data key="so">SO</data>
  <data key="vol">0</data>
  <data key="page">0</data>
  <data key="ut"></data>
  <data key="freq">2</data>
</node>
<node id="67">
  <data key="name">architecture</data>
  <data key="label">architecture</data>
  <data key="author">architecture</data>
  <data key="year"></data>
  <data key="title">...</data>
  <data key="so">SO</data>
  <data key="vol">0</data>
  <data key="page">0</data>
  <data key="ut"></data>
  <data key="freq">1</data>
</node>
<node id="68">
  <data key="name">barany society</data>
  <data key="label">barany society</data>
  <data key="author">barany society</data>
  <data key="year"></data>
  <data key="title">...</data>
  <data key="so">SO</data>
  <data key="vol">0</data>
  <data key="page">0</data>
  <data key="ut"></data>
  <data key="freq">1</data>
</node>
<node id="69">
  <data key="name">canal conversion</data>
  <data key="label">canal conversion</data>
  <data key="author">canal conversion</data>
  <data key="year"></data>
  <data key="title">...</data>
  <data key="so">SO</data>
  <data key="vol">0</data>
  <data key="page">0</data>
  <data key="ut"></data>
  <data key="freq">1</data>
</node>
<node id="70">
  <data key="name">task</data>
  <data key="label">task</data>
  <data key="author">task</data>
  <data key="year"></data>
  <data key="title">...</data>
  <data key="so">SO</data>
  <data key="vol">0</data>
  <data key="page">0</data>
  <data key="ut"></data>
  <data key="freq">2</data>
</node>
<node id="71">
  <data key="name">bilateral vestibulopathy</data>
  <data key="label">bilateral vestibulopathy</data>
  <data key="author">bilateral vestibulopathy</data>
  <data key="year"></data>
  <data key="title">...</data>
  <data key="so">SO</data>
  <data key="vol">0</data>
  <data key="page">0</data>
  <data key="ut"></data>
  <data key="freq">3</data>
</node>
<node id="72">
  <data key="name">randomized controlled trial</data>
  <data key="label">randomized controlled trial</data>
  <data key="author">randomized controlled trial</data>
  <data key="year"></data>
  <data key="title">...</data>
  <data key="so">SO</data>
  <data key="vol">0</data>
  <data key="page">0</data>
  <data key="ut"></data>
  <data key="freq">2</data>
</node>
<node id="73">
  <data key="name">gait</data>
  <data key="label">gait</data>
  <data key="author">gait</data>
  <data key="year"></data>
  <data key="title">...</data>
  <data key="so">SO</data>
  <data key="vol">0</data>
  <data key="page">0</data>
  <data key="ut"></data>
  <data key="freq">3</data>
</node>
<node id="74">
  <data key="name">cognition</data>
  <data key="label">cognition</data>
  <data key="author">cognition</data>
  <data key="year"></data>
  <data key="title">...</data>
  <data key="so">SO</data>
  <data key="vol">0</data>
  <data key="page">0</data>
  <data key="ut"></data>
  <data key="freq">1</data>
</node>
<node id="75">
  <data key="name">cognitive behavioral therapy</data>
  <data key="label">cognitive behavioral therapy</data>
  <data key="author">cognitive behavioral therapy</data>
  <data key="year"></data>
  <data key="title">...</data>
  <data key="so">SO</data>
  <data key="vol">0</data>
  <data key="page">0</data>
  <data key="ut"></data>
  <data key="freq">8</data>
</node>
<node id="76">
  <data key="name">connectivity</data>
  <data key="label">connectivity</data>
  <data key="author">connectivity</data>
  <data key="year"></data>
  <data key="title">...</data>
  <data key="so">SO</data>
  <data key="vol">0</data>
  <data key="page">0</data>
  <data key="ut"></data>
  <data key="freq">6</data>
</node>
<node id="77">
  <data key="name">chronic dizziness</data>
  <data key="label">chronic dizziness</data>
  <data key="author">chronic dizziness</data>
  <data key="year"></data>
  <data key="title">...</data>
  <data key="so">SO</data>
  <data key="vol">0</data>
  <data key="page">0</data>
  <data key="ut"></data>
  <data key="freq">7</data>
</node>
<node id="78">
  <data key="name">persistent postural perceptual dizziness</data>
  <data key="label">persistent postural perceptual dizziness</data>
  <data key="author">persistent postural perceptual dizziness</data>
  <data key="year"></data>
  <data key="title">...</data>
  <data key="so">SO</data>
  <data key="vol">0</data>
  <data key="page">0</data>
  <data key="ut"></data>
  <data key="freq">4</data>
</node>
<node id="79">
  <data key="name">sensory reweighting</data>
  <data key="label">sensory reweighting</data>
  <data key="author">sensory reweighting</data>
  <data key="year"></data>
  <data key="title">...</data>
  <data key="so">SO</data>
  <data key="vol">0</data>
  <data key="page">0</data>
  <data key="ut"></data>
  <data key="freq">1</data>
</node>
<node id="80">
  <data key="name">cognitive dysfunction</data>
  <data key="label">cognitive dysfunction</data>
  <data key="author">cognitive dysfunction</data>
  <data key="year"></data>
  <data key="title">...</data>
  <data key="so">SO</data>
  <data key="vol">0</data>
  <data key="page">0</data>
  <data key="ut"></data>
  <data key="freq">1</data>
</node>
<node id="81">
  <data key="name">brief symptom inventory</data>
  <data key="label">brief symptom inventory</data>
  <data key="author">brief symptom inventory</data>
  <data key="year"></data>
  <data key="title">...</data>
  <data key="so">SO</data>
  <data key="vol">0</data>
  <data key="page">0</data>
  <data key="ut"></data>
  <data key="freq">2</data>
</node>
<node id="82">
  <data key="name">chronic migraine</data>
  <data key="label">chronic migraine</data>
  <data key="author">chronic migraine</data>
  <data key="year"></data>
  <data key="title">...</data>
  <data key="so">SO</data>
  <data key="vol">0</data>
  <data key="page">0</data>
  <data key="ut"></data>
  <data key="freq">1</data>
</node>
<node id="83">
  <data key="name">agoraphobia</data>
  <data key="label">agoraphobia</data>
  <data key="author">agoraphobia</data>
  <data key="year"></data>
  <data key="title">...</data>
  <data key="so">SO</data>
  <data key="vol">0</data>
  <data key="page">0</data>
  <data key="ut"></data>
  <data key="freq">1</data>
</node>
<node id="84">
  <data key="name">head impulse test</data>
  <data key="label">head impulse test</data>
  <data key="author">head impulse test</data>
  <data key="year"></data>
  <data key="title">...</data>
  <data key="so">SO</data>
  <data key="vol">0</data>
  <data key="page">0</data>
  <data key="ut"></data>
  <data key="freq">1</data>
</node>
<node id="85">
  <data key="name">self motion</data>
  <data key="label">self motion</data>
  <data key="author">self motion</data>
  <data key="year"></data>
  <data key="title">...</data>
  <data key="so">SO</data>
  <data key="vol">0</data>
  <data key="page">0</data>
  <data key="ut"></data>
  <data key="freq">2</data>
</node>
<node id="86">
  <data key="name">follow up</data>
  <data key="label">follow up</data>
  <data key="author">follow up</data>
  <data key="year"></data>
  <data key="title">...</data>
  <data key="so">SO</data>
  <data key="vol">0</data>
  <data key="page">0</data>
  <data key="ut"></data>
  <data key="freq">15</data>
</node>
<node id="87">
  <data key="name">anatomy</data>
  <data key="label">anatomy</data>
  <data key="author">anatomy</data>
  <data key="year"></data>
  <data key="title">...</data>
  <data key="so">SO</data>
  <data key="vol">0</data>
  <data key="page">0</data>
  <data key="ut"></data>
  <data key="freq">2</data>
</node>
<node id="88">
  <data key="name">eighth cranial nerve</data>
  <data key="label">eighth cranial nerve</data>
  <data key="author">eighth cranial nerve</data>
  <data key="year"></data>
  <data key="title">...</data>
  <data key="so">SO</data>
  <data key="vol">0</data>
  <data key="page">0</data>
  <data key="ut"></data>
  <data key="freq">1</data>
</node>
<node id="89">
  <data key="name">validation</data>
  <data key="label">validation</data>
  <data key="author">validation</data>
  <data key="year"></data>
  <data key="title">...</data>
  <data key="so">SO</data>
  <data key="vol">0</data>
  <data key="page">0</data>
  <data key="ut"></data>
  <data key="freq">2</data>
</node>
<node id="90">
  <data key="name">cognitive failure questionnaire</data>
  <data key="label">cognitive failure questionnaire</data>
  <data key="author">cognitive failure questionnaire</data>
  <data key="year"></data>
  <data key="title">...</data>
  <data key="so">SO</data>
  <data key="vol">0</data>
  <data key="page">0</data>
  <data key="ut"></data>
  <data key="freq">1</data>
</node>
<node id="91">
  <data key="name">visual vertigo</data>
  <data key="label">visual vertigo</data>
  <data key="author">visual vertigo</data>
  <data key="year"></data>
  <data key="title">...</data>
  <data key="so">SO</data>
  <data key="vol">0</data>
  <data key="page">0</data>
  <data key="ut"></data>
  <data key="freq">5</data>
</node>
<node id="92">
  <data key="name">acute dizziness</data>
  <data key="label">acute dizziness</data>
  <data key="author">acute dizziness</data>
  <data key="year"></data>
  <data key="title">...</data>
  <data key="so">SO</data>
  <data key="vol">0</data>
  <data key="page">0</data>
  <data key="ut"></data>
  <data key="freq">1</data>
</node>
<node id="93">
  <data key="name">potentials</data>
  <data key="label">potentials</data>
  <data key="author">potentials</data>
  <data key="year"></data>
  <data key="title">...</data>
  <data key="so">SO</data>
  <data key="vol">0</data>
  <data key="page">0</data>
  <data key="ut"></data>
  <data key="freq">1</data>
</node>
<node id="94">
  <data key="name">[18f]fdg pet</data>
  <data key="label">[18f]fdg pet</data>
  <data key="author">[18f]fdg pet</data>
  <data key="year"></data>
  <data key="title">...</data>
  <data key="so">SO</data>
  <data key="vol">0</data>
  <data key="page">0</data>
  <data key="ut"></data>
  <data key="freq">1</data>
</node>
<node id="95">
  <data key="name">dorsal cochlear nucleus</data>
  <data key="label">dorsal cochlear nucleus</data>
  <data key="author">dorsal cochlear nucleus</data>
  <data key="year"></data>
  <data key="title">...</data>
  <data key="so">SO</data>
  <data key="vol">0</data>
  <data key="page">0</data>
  <data key="ut"></data>
  <data key="freq">1</data>
</node>
<node id="96">
  <data key="name">balance deficits</data>
  <data key="label">balance deficits</data>
  <data key="author">balance deficits</data>
  <data key="year"></data>
  <data key="title">...</data>
  <data key="so">SO</data>
  <data key="vol">0</data>
  <data key="page">0</data>
  <data key="ut"></data>
  <data key="freq">2</data>
</node>
<node id="97">
  <data key="name">evoked myogenic potentials</data>
  <data key="label">evoked myogenic potentials</data>
  <data key="author">evoked myogenic potentials</data>
  <data key="year"></data>
  <data key="title">...</data>
  <data key="so">SO</data>
  <data key="vol">0</data>
  <data key="page">0</data>
  <data key="ut"></data>
  <data key="freq">3</data>
</node>
<node id="98">
  <data key="name">cervicogenic dizziness</data>
  <data key="label">cervicogenic dizziness</data>
  <data key="author">cervicogenic dizziness</data>
  <data key="year"></data>
  <data key="title">...</data>
  <data key="so">SO</data>
  <data key="vol">0</data>
  <data key="page">0</data>
  <data key="ut"></data>
  <data key="freq">1</data>
</node>
<node id="99">
  <data key="name">base line</data>
  <data key="label">base line</data>
  <data key="author">base line</data>
  <data key="year"></data>
  <data key="title">...</data>
  <data key="so">SO</data>
  <data key="vol">0</data>
  <data key="page">0</data>
  <data key="ut"></data>
  <data key="freq">1</data>
</node>
<node id="100">
  <data key="name">adaptation</data>
  <data key="label">adaptation</data>
  <data key="author">adaptation</data>
  <data key="year"></data>
  <data key="title">...</data>
  <data key="so">SO</data>
  <data key="vol">0</data>
  <data key="page">0</data>
  <data key="ut"></data>
  <data key="freq">1</data>
</node>
<node id="101">
  <data key="name">prevalence</data>
  <data key="label">prevalence</data>
  <data key="author">prevalence</data>
  <data key="year"></data>
  <data key="title">...</data>
  <data key="so">SO</data>
  <data key="vol">0</data>
  <data key="page">0</data>
  <data key="ut"></data>
  <data key="freq">3</data>
</node>
<node id="102">
  <data key="name">cervical vertigo</data>
  <data key="label">cervical vertigo</data>
  <data key="author">cervical vertigo</data>
  <data key="year"></data>
  <data key="title">...</data>
  <data key="so">SO</data>
  <data key="vol">0</data>
  <data key="page">0</data>
  <data key="ut"></data>
  <data key="freq">1</data>
</node>
<node id="103">
  <data key="name">attentional focus</data>
  <data key="label">attentional focus</data>
  <data key="author">attentional focus</data>
  <data key="year"></data>
  <data key="title">...</data>
  <data key="so">SO</data>
  <data key="vol">0</data>
  <data key="page">0</data>
  <data key="ut"></data>
  <data key="freq">1</data>
</node>
<node id="104">
  <data key="name">benign paroxysmal positional vertigo</data>
  <data key="label">benign paroxysmal positional vertigo</data>
  <data key="author">benign paroxysmal positional vertigo</data>
  <data key="year"></data>
  <data key="title">...</data>
  <data key="so">SO</data>
  <data key="vol">0</data>
  <data key="page">0</data>
  <data key="ut"></data>
  <data key="freq">2</data>
</node>
<node id="105">
  <data key="name">chronic kidney disease</data>
  <data key="label">chronic kidney disease</data>
  <data key="author">chronic kidney disease</data>
  <data key="year"></data>
  <data key="title">...</data>
  <data key="so">SO</data>
  <data key="vol">0</data>
  <data key="page">0</data>
  <data key="ut"></data>
  <data key="freq">1</data>
</node>
<node id="106">
  <data key="name">consensus document</data>
  <data key="label">consensus document</data>
  <data key="author">consensus document</data>
  <data key="year"></data>
  <data key="title">...</data>
  <data key="so">SO</data>
  <data key="vol">0</data>
  <data key="page">0</data>
  <data key="ut"></data>
  <data key="freq">2</data>
</node>
<node id="107">
  <data key="name">american academy</data>
  <data key="label">american academy</data>
  <data key="author">american academy</data>
  <data key="year"></data>
  <data key="title">...</data>
  <data key="so">SO</data>
  <data key="vol">0</data>
  <data key="page">0</data>
  <data key="ut"></data>
  <data key="freq">1</data>
</node>
<node id="108">
  <data key="name">association</data>
  <data key="label">association</data>
  <data key="author">association</data>
  <data key="year"></data>
  <data key="title">...</data>
  <data key="so">SO</data>
  <data key="vol">0</data>
  <data key="page">0</data>
  <data key="ut"></data>
  <data key="freq">1</data>
</node>
<node id="109">
  <data key="name">persistent postural-perceptual dizziness</data>
  <data key="label">persistent postural-perceptual dizziness</data>
  <data key="author">persistent postural-perceptual dizziness</data>
  <data key="year"></data>
  <data key="title">...</data>
  <data key="so">SO</data>
  <data key="vol">0</data>
  <data key="page">0</data>
  <data key="ut"></data>
  <data key="freq">16</data>
</node>
<node id="110">
  <data key="name">avoidance</data>
  <data key="label">avoidance</data>
  <data key="author">avoidance</data>
  <data key="year"></data>
  <data key="title">...</data>
  <data key="so">SO</data>
  <data key="vol">0</data>
  <data key="page">0</data>
  <data key="ut"></data>
  <data key="freq">1</data>
</node>
<node id="111">
  <data key="name">dix hallpike</data>
  <data key="label">dix hallpike</data>
  <data key="author">dix hallpike</data>
  <data key="year"></data>
  <data key="title">...</data>
  <data key="so">SO</data>
  <data key="vol">0</data>
  <data key="page">0</data>
  <data key="ut"></data>
  <data key="freq">1</data>
</node>
<node id="112">
  <data key="name">cerebellar ataxia</data>
  <data key="label">cerebellar ataxia</data>
  <data key="author">cerebellar ataxia</data>
  <data key="year"></data>
  <data key="title">...</data>
  <data key="so">SO</data>
  <data key="vol">0</data>
  <data key="page">0</data>
  <data key="ut"></data>
  <data key="freq">1</data>
</node>
<node id="113">
  <data key="name">cognitive-behavioral therapy</data>
  <data key="label">cognitive-behavioral therapy</data>
  <data key="author">cognitive-behavioral therapy</data>
  <data key="year"></data>
  <data key="title">...</data>
  <data key="so">SO</data>
  <data key="vol">0</data>
  <data key="page">0</data>
  <data key="ut"></data>
  <data key="freq">2</data>
</node>
<node id="114">
  <data key="name">rehabilitation</data>
  <data key="label">rehabilitation</data>
  <data key="author">rehabilitation</data>
  <data key="year"></data>
  <data key="title">...</data>
  <data key="so">SO</data>
  <data key="vol">0</data>
  <data key="page">0</data>
  <data key="ut"></data>
  <data key="freq">1</data>
</node>
<node id="115">
  <data key="name">acrophobia</data>
  <data key="label">acrophobia</data>
  <data key="author">acrophobia</data>
  <data key="year"></data>
  <data key="title">...</data>
  <data key="so">SO</data>
  <data key="vol">0</data>
  <data key="page">0</data>
  <data key="ut"></data>
  <data key="freq">2</data>
</node>
<node id="116">
  <data key="name">menieres disease</data>
  <data key="label">menieres disease</data>
  <data key="author">menieres disease</data>
  <data key="year"></data>
  <data key="title">...</data>
  <data key="so">SO</data>
  <data key="vol">0</data>
  <data key="page">0</data>
  <data key="ut"></data>
  <data key="freq">2</data>
</node>
<node id="117">
  <data key="name">canalolithiasis</data>
  <data key="label">canalolithiasis</data>
  <data key="author">canalolithiasis</data>
  <data key="year"></data>
  <data key="title">...</data>
  <data key="so">SO</data>
  <data key="vol">0</data>
  <data key="page">0</data>
  <data key="ut"></data>
  <data key="freq">1</data>
</node>
<node id="118">
  <data key="name">disorders</data>
  <data key="label">disorders</data>
  <data key="author">disorders</data>
  <data key="year"></data>
  <data key="title">...</data>
  <data key="so">SO</data>
  <data key="vol">0</data>
  <data key="page">0</data>
  <data key="ut"></data>
  <data key="freq">14</data>
</node>
<node id="119">
  <data key="name">hospital anxiety</data>
  <data key="label">hospital anxiety</data>
  <data key="author">hospital anxiety</data>
  <data key="year"></data>
  <data key="title">...</data>
  <data key="so">SO</data>
  <data key="vol">0</data>
  <data key="page">0</data>
  <data key="ut"></data>
  <data key="freq">2</data>
</node>
<node id="120">
  <data key="name">classification</data>
  <data key="label">classification</data>
  <data key="author">classification</data>
  <data key="year"></data>
  <data key="title">...</data>
  <data key="so">SO</data>
  <data key="vol">0</data>
  <data key="page">0</data>
  <data key="ut"></data>
  <data key="freq">8</data>
</node>
<node id="121">
  <data key="name">stimulation</data>
  <data key="label">stimulation</data>
  <data key="author">stimulation</data>
  <data key="year"></data>
  <data key="title">...</data>
  <data key="so">SO</data>
  <data key="vol">0</data>
  <data key="page">0</data>
  <data key="ut"></data>
  <data key="freq">1</data>
</node>
<node id="122">
  <data key="name">neuritis</data>
  <data key="label">neuritis</data>
  <data key="author">neuritis</data>
  <data key="year"></data>
  <data key="title">...</data>
  <data key="so">SO</data>
  <data key="vol">0</data>
  <data key="page">0</data>
  <data key="ut"></data>
  <data key="freq">2</data>
</node>
<node id="123">
  <data key="name">behavior therapy</data>
  <data key="label">behavior therapy</data>
  <data key="author">behavior therapy</data>
  <data key="year"></data>
  <data key="title">...</data>
  <data key="so">SO</data>
  <data key="vol">0</data>
  <data key="page">0</data>
  <data key="ut"></data>
  <data key="freq">1</data>
</node>
<node id="124">
  <data key="name">cortex</data>
  <data key="label">cortex</data>
  <data key="author">cortex</data>
  <data key="year"></data>
  <data key="title">...</data>
  <data key="so">SO</data>
  <data key="vol">0</data>
  <data key="page">0</data>
  <data key="ut"></data>
  <data key="freq">3</data>
</node>
<node id="125">
  <data key="name">cognitive control</data>
  <data key="label">cognitive control</data>
  <data key="author">cognitive control</data>
  <data key="year"></data>
  <data key="title">...</data>
  <data key="so">SO</data>
  <data key="vol">0</data>
  <data key="page">0</data>
  <data key="ut"></data>
  <data key="freq">1</data>
</node>
<node id="126">
  <data key="name">functional dizziness</data>
  <data key="label">functional dizziness</data>
  <data key="author">functional dizziness</data>
  <data key="year"></data>
  <data key="title">...</data>
  <data key="so">SO</data>
  <data key="vol">0</data>
  <data key="page">0</data>
  <data key="ut"></data>
  <data key="freq">4</data>
</node>
<node id="127">
  <data key="name">anxiety disorders</data>
  <data key="label">anxiety disorders</data>
  <data key="author">anxiety disorders</data>
  <data key="year"></data>
  <data key="title">...</data>
  <data key="so">SO</data>
  <data key="vol">0</data>
  <data key="page">0</data>
  <data key="ut"></data>
  <data key="freq">1</data>
</node>
<node id="128">
  <data key="name">diagnosis</data>
  <data key="label">diagnosis</data>
  <data key="author">diagnosis</data>
  <data key="year"></data>
  <data key="title">...</data>
  <data key="so">SO</data>
  <data key="vol">0</data>
  <data key="page">0</data>
  <data key="ut"></data>
  <data key="freq">2</data>
</node>
<node id="129">
  <data key="name">children</data>
  <data key="label">children</data>
  <data key="author">children</data>
  <data key="year"></data>
  <data key="title">...</data>
  <data key="so">SO</data>
  <data key="vol">0</data>
  <data key="page">0</data>
  <data key="ut"></data>
  <data key="freq">1</data>
</node>
<node id="130">
  <data key="name">acute vestibular syndrome</data>
  <data key="label">acute vestibular syndrome</data>
  <data key="author">acute vestibular syndrome</data>
  <data key="year"></data>
  <data key="title">...</data>
  <data key="so">SO</data>
  <data key="vol">0</data>
  <data key="page">0</data>
  <data key="ut"></data>
  <data key="freq">1</data>
</node>
<node id="131">
  <data key="name">cluster headache findings</data>
  <data key="label">cluster headache findings</data>
  <data key="author">cluster headache findings</data>
  <data key="year"></data>
  <data key="title">...</data>
  <data key="so">SO</data>
  <data key="vol">0</data>
  <data key="page">0</data>
  <data key="ut"></data>
  <data key="freq">1</data>
</node>
<node id="132">
  <data key="name">brain perfusion</data>
  <data key="label">brain perfusion</data>
  <data key="author">brain perfusion</data>
  <data key="year"></data>
  <data key="title">...</data>
  <data key="so">SO</data>
  <data key="vol">0</data>
  <data key="page">0</data>
  <data key="ut"></data>
  <data key="freq">1</data>
</node>
<node id="133">
  <data key="name">balance control</data>
  <data key="label">balance control</data>
  <data key="author">balance control</data>
  <data key="year"></data>
  <data key="title">...</data>
  <data key="so">SO</data>
  <data key="vol">0</data>
  <data key="page">0</data>
  <data key="ut"></data>
  <data key="freq">2</data>
</node>
<node id="134">
  <data key="name">balance disorder</data>
  <data key="label">balance disorder</data>
  <data key="author">balance disorder</data>
  <data key="year"></data>
  <data key="title">...</data>
  <data key="so">SO</data>
  <data key="vol">0</data>
  <data key="page">0</data>
  <data key="ut"></data>
  <data key="freq">1</data>
</node>
<node id="135">
  <data key="name">handicap</data>
  <data key="label">handicap</data>
  <data key="author">handicap</data>
  <data key="year"></data>
  <data key="title">...</data>
  <data key="so">SO</data>
  <data key="vol">0</data>
  <data key="page">0</data>
  <data key="ut"></data>
  <data key="freq">2</data>
</node>
<node id="136">
  <data key="name">compensation</data>
  <data key="label">compensation</data>
  <data key="author">compensation</data>
  <data key="year"></data>
  <data key="title">...</data>
  <data key="so">SO</data>
  <data key="vol">0</data>
  <data key="page">0</data>
  <data key="ut"></data>
  <data key="freq">2</data>
</node>
<node id="137">
  <data key="name">discomfort</data>
  <data key="label">discomfort</data>
  <data key="author">discomfort</data>
  <data key="year"></data>
  <data key="title">...</data>
  <data key="so">SO</data>
  <data key="vol">0</data>
  <data key="page">0</data>
  <data key="ut"></data>
  <data key="freq">3</data>
</node>
<node id="138">
  <data key="name">anterior semicircular canal</data>
  <data key="label">anterior semicircular canal</data>
  <data key="author">anterior semicircular canal</data>
  <data key="year"></data>
  <data key="title">...</data>
  <data key="so">SO</data>
  <data key="vol">0</data>
  <data key="page">0</data>
  <data key="ut"></data>
  <data key="freq">1</data>
</node>
<node id="139">
  <data key="name">central auditory system</data>
  <data key="label">central auditory system</data>
  <data key="author">central auditory system</data>
  <data key="year"></data>
  <data key="title">...</data>
  <data key="so">SO</data>
  <data key="vol">0</data>
  <data key="page">0</data>
  <data key="ut"></data>
  <data key="freq">1</data>
</node>
<node id="140">
  <data key="name">depression</data>
  <data key="label">depression</data>
  <data key="author">depression</data>
  <data key="year"></data>
  <data key="title">...</data>
  <data key="so">SO</data>
  <data key="vol">0</data>
  <data key="page">0</data>
  <data key="ut"></data>
  <data key="freq">4</data>
</node>
<node id="141">
  <data key="name">symptoms</data>
  <data key="label">symptoms</data>
  <data key="author">symptoms</data>
  <data key="year"></data>
  <data key="title">...</data>
  <data key="so">SO</data>
  <data key="vol">0</data>
  <data key="page">0</data>
  <data key="ut"></data>
  <data key="freq">8</data>
</node>
<node id="142">
  <data key="name">epidemiology</data>
  <data key="label">epidemiology</data>
  <data key="author">epidemiology</data>
  <data key="year"></data>
  <data key="title">...</data>
  <data key="so">SO</data>
  <data key="vol">0</data>
  <data key="page">0</data>
  <data key="ut"></data>
  <data key="freq">4</data>
</node>
<node id="143">
  <data key="name">handicaps</data>
  <data key="label">handicaps</data>
  <data key="author">handicaps</data>
  <data key="year"></data>
  <data key="title">...</data>
  <data key="so">SO</data>
  <data key="vol">0</data>
  <data key="page">0</data>
  <data key="ut"></data>
  <data key="freq">2</data>
</node>
<node id="144">
  <data key="name">management</data>
  <data key="label">management</data>
  <data key="author">management</data>
  <data key="year"></data>
  <data key="title">...</data>
  <data key="so">SO</data>
  <data key="vol">0</data>
  <data key="page">0</data>
  <data key="ut"></data>
  <data key="freq">2</data>
</node>
<node id="145">
  <data key="name">handicap inventory</data>
  <data key="label">handicap inventory</data>
  <data key="author">handicap inventory</data>
  <data key="year"></data>
  <data key="title">...</data>
  <data key="so">SO</data>
  <data key="vol">0</data>
  <data key="page">0</data>
  <data key="ut"></data>
  <data key="freq">1</data>
</node>
<node id="146">
  <data key="name">metaanalysis</data>
  <data key="label">metaanalysis</data>
  <data key="author">metaanalysis</data>
  <data key="year"></data>
  <data key="title">...</data>
  <data key="so">SO</data>
  <data key="vol">0</data>
  <data key="page">0</data>
  <data key="ut"></data>
  <data key="freq">1</data>
</node>
<edge source="0" target="43">
  <data key="weight">1.0</data>
  <data key="slice">2</data>
  <data key="year">2018</data>
</edge>
<edge source="1" target="4">
  <data key="weight">0.6546536684036255</data>
  <data key="slice">1</data>
  <data key="year">2017</data>
</edge>
<edge source="1" target="12">
  <data key="weight">0.7071067690849304</data>
  <data key="slice">2</data>
  <data key="year">2018</data>
</edge>
<edge source="1" target="15">
  <data key="weight">0.8164966106414795</data>
  <data key="slice">1</data>
  <data key="year">2017</data>
</edge>
<edge source="1" target="17">
  <data key="weight">4.999999987376214E-7</data>
  <data key="slice">4</data>
  <data key="year">2020</data>
</edge>
<edge source="1" target="23">
  <data key="weight">0.8164966106414795</data>
  <data key="slice">1</data>
  <data key="year">2017</data>
</edge>
<edge source="1" target="25">
  <data key="weight">0.7071067690849304</data>
  <data key="slice">4</data>
  <data key="year">2020</data>
</edge>
<edge source="1" target="29">
  <data key="weight">0.5773502588272095</data>
  <data key="slice">1</data>
  <data key="year">2017</data>
</edge>
<edge source="1" target="35">
  <data key="weight">0.5773502588272095</data>
  <data key="slice">1</data>
  <data key="year">2017</data>
</edge>
<edge source="1" target="38">
  <data key="weight">8.164966516233108E-7</data>
  <data key="slice">1</data>
  <data key="year">2017</data>
</edge>
<edge source="1" target="46">
  <data key="weight">0.5773502588272095</data>
  <data key="slice">2</data>
  <data key="year">2018</data>
</edge>
<edge source="1" target="51">
  <data key="weight">0.5773502588272095</data>
  <data key="slice">1</data>
  <data key="year">2017</data>
</edge>
<edge source="1" target="68">
  <data key="weight">5.773503062300733E-7</data>
  <data key="slice">1</data>
  <data key="year">2017</data>
</edge>
<edge source="1" target="71">
  <data key="weight">5.773503062300733E-7</data>
  <data key="slice">1</data>
  <data key="year">2017</data>
</edge>
<edge source="1" target="77">
  <data key="weight">0.40824830532073975</data>
  <data key="slice">4</data>
  <data key="year">2020</data>
</edge>
<edge source="1" target="81">
  <data key="weight">7.071067784636398E-7</data>
  <data key="slice">4</data>
  <data key="year">2020</data>
</edge>
<edge source="1" target="86">
  <data key="weight">6.66666721826914E-7</data>
  <data key="slice">1</data>
  <data key="year">2017</data>
</edge>
<edge source="1" target="96">
  <data key="weight">7.071067784636398E-7</data>
  <data key="slice">4</data>
  <data key="year">2020</data>
</edge>
<edge source="1" target="109">
  <data key="weight">0.6666666865348816</data>
  <data key="slice">1</data>
  <data key="year">2017</data>
</edge>
<edge source="1" target="118">
  <data key="weight">0.5</data>
  <data key="slice">2</data>
  <data key="year">2018</data>
</edge>
<edge source="1" target="119">
  <data key="weight">0.5</data>
  <data key="slice">4</data>
  <data key="year">2020</data>
</edge>
<edge source="2" target="4">
  <data key="weight">0.5345224738121033</data>
  <data key="slice">1</data>
  <data key="year">2017</data>
</edge>
<edge source="2" target="14">
  <data key="weight">0.7071067690849304</data>
  <data key="slice">1</data>
  <data key="year">2017</data>
</edge>
<edge source="2" target="21">
  <data key="weight">1.0</data>
  <data key="slice">1</data>
  <data key="year">2017</data>
</edge>
<edge source="2" target="40">
  <data key="weight">0.7071067690849304</data>
  <data key="slice">1</data>
  <data key="year">2017</data>
</edge>
<edge source="2" target="48">
  <data key="weight">0.7071067690849304</data>
  <data key="slice">1</data>
  <data key="year">2017</data>
</edge>
<edge source="2" target="76">
  <data key="weight">0.7071067690849304</data>
  <data key="slice">1</data>
  <data key="year">2017</data>
</edge>
<edge source="2" target="124">
  <data key="weight">0.7071067690849304</data>
  <data key="slice">1</data>
  <data key="year">2017</data>
</edge>
<edge source="2" target="136">
  <data key="weight">7.071067784636398E-7</data>
  <data key="slice">1</data>
  <data key="year">2017</data>
</edge>
<edge source="3" target="59">
  <data key="weight">0.5</data>
  <data key="slice">4</data>
  <data key="year">2020</data>
</edge>
<edge source="3" target="64">
  <data key="weight">0.5</data>
  <data key="slice">4</data>
  <data key="year">2020</data>
</edge>
<edge source="3" target="106">
  <data key="weight">0.7071067690849304</data>
  <data key="slice">4</data>
  <data key="year">2020</data>
</edge>
<edge source="4" target="7">
  <data key="weight">0.5773502588272095</data>
  <data key="slice">3</data>
  <data key="year">2019</data>
</edge>
<edge source="4" target="9">
  <data key="weight">0.771516740322113</data>
  <data key="slice">1</data>
  <data key="year">2017</data>
</edge>
<edge source="4" target="11">
  <data key="weight">0.5</data>
  <data key="slice">2</data>
  <data key="year">2018</data>
</edge>
<edge source="4" target="12">
  <data key="weight">4.999999987376214E-7</data>
  <data key="slice">2</data>
  <data key="year">2018</data>
</edge>
<edge source="4" target="15">
  <data key="weight">5.345224849406804E-7</data>
  <data key="slice">4</data>
  <data key="year">2020</data>
</edge>
<edge source="4" target="17">
  <data key="weight">0.5773502588272095</data>
  <data key="slice">4</data>
  <data key="year">2020</data>
</edge>
<edge source="4" target="18">
  <data key="weight">0.5773502588272095</data>
  <data key="slice">3</data>
  <data key="year">2019</data>
</edge>
<edge source="4" target="20">
  <data key="weight">0.5773502588272095</data>
  <data key="slice">3</data>
  <data key="year">2019</data>
</edge>
<edge source="4" target="38">
  <data key="weight">0.547722578048706</data>
  <data key="slice">4</data>
  <data key="year">2020</data>
</edge>
<edge source="4" target="44">
  <data key="weight">6.546537179019651E-7</data>
  <data key="slice">4</data>
  <data key="year">2020</data>
</edge>
<edge source="4" target="46">
  <data key="weight">0.6123724579811096</data>
  <data key="slice">2</data>
  <data key="year">2018</data>
</edge>
<edge source="4" target="72">
  <data key="weight">0.5</data>
  <data key="slice">2</data>
  <data key="year">2018</data>
</edge>
<edge source="4" target="75">
  <data key="weight">0.5</data>
  <data key="slice">2</data>
  <data key="year">2018</data>
</edge>
<edge source="4" target="81">
  <data key="weight">0.40824830532073975</data>
  <data key="slice">4</data>
  <data key="year">2020</data>
</edge>
<edge source="4" target="86">
  <data key="weight">6.546537179019651E-7</data>
  <data key="slice">3</data>
  <data key="year">2019</data>
</edge>
<edge source="4" target="96">
  <data key="weight">0.40824830532073975</data>
  <data key="slice">4</data>
  <data key="year">2020</data>
</edge>
<edge source="4" target="109">
  <data key="weight">6.546537179019651E-7</data>
  <data key="slice">1</data>
  <data key="year">2017</data>
</edge>
<edge source="4" target="113">
  <data key="weight">0.40824830532073975</data>
  <data key="slice">4</data>
  <data key="year">2020</data>
</edge>
<edge source="4" target="126">
  <data key="weight">0.40824830532073975</data>
  <data key="slice">4</data>
  <data key="year">2020</data>
</edge>
<edge source="4" target="141">
  <data key="weight">0.5</data>
  <data key="slice">2</data>
  <data key="year">2018</data>
</edge>
<edge source="4" target="143">
  <data key="weight">0.5</data>
  <data key="slice">2</data>
  <data key="year">2018</data>
</edge>
<edge source="5" target="33">
  <data key="weight">1.0</data>
  <data key="slice">1</data>
  <data key="year">2017</data>
</edge>
<edge source="5" target="45">
  <data key="weight">1.0</data>
  <data key="slice">1</data>
  <data key="year">2017</data>
</edge>
<edge source="5" target="65">
  <data key="weight">1.0</data>
  <data key="slice">1</data>
  <data key="year">2017</data>
</edge>
<edge source="5" target="88">
  <data key="weight">1.0</data>
  <data key="slice">1</data>
  <data key="year">2017</data>
</edge>
<edge source="5" target="95">
  <data key="weight">1.0</data>
  <data key="slice">1</data>
  <data key="year">2017</data>
</edge>
<edge source="5" target="139">
  <data key="weight">1.0</data>
  <data key="slice">1</data>
  <data key="year">2017</data>
</edge>
<edge source="6" target="15">
  <data key="weight">0.7071067690849304</data>
  <data key="slice">0</data>
  <data key="year">2016</data>
</edge>
<edge source="6" target="53">
  <data key="weight">1.0</data>
  <data key="slice">0</data>
  <data key="year">2016</data>
</edge>
<edge source="6" target="77">
  <data key="weight">1.0</data>
  <data key="slice">0</data>
  <data key="year">2016</data>
</edge>
<edge source="6" target="93">
  <data key="weight">1.0</data>
  <data key="slice">0</data>
  <data key="year">2016</data>
</edge>
<edge source="6" target="98">
  <data key="weight">0.7071067690849304</data>
  <data key="slice">3</data>
  <data key="year">2019</data>
</edge>
<edge source="6" target="102">
  <data key="weight">0.7071067690849304</data>
  <data key="slice">3</data>
  <data key="year">2019</data>
</edge>
<edge source="6" target="117">
  <data key="weight">7.071067784636398E-7</data>
  <data key="slice">3</data>
  <data key="year">2019</data>
</edge>
<edge source="6" target="128">
  <data key="weight">0.5</data>
  <data key="slice">3</data>
  <data key="year">2019</data>
</edge>
<edge source="6" target="142">
  <data key="weight">0.5</data>
  <data key="slice">3</data>
  <data key="year">2019</data>
</edge>
<edge source="6" target="145">
  <data key="weight">1.0</data>
  <data key="slice">0</data>
  <data key="year">2016</data>
</edge>
<edge source="7" target="18">
  <data key="weight">1.0</data>
  <data key="slice">3</data>
  <data key="year">2019</data>
</edge>
<edge source="7" target="20">
  <data key="weight">1.0</data>
  <data key="slice">3</data>
  <data key="year">2019</data>
</edge>
<edge source="7" target="75">
  <data key="weight">0.7071067690849304</data>
  <data key="slice">3</data>
  <data key="year">2019</data>
</edge>
<edge source="7" target="86">
  <data key="weight">0.5</data>
  <data key="slice">3</data>
  <data key="year">2019</data>
</edge>
<edge source="8" target="67">
  <data key="weight">1.0</data>
  <data key="slice">4</data>
  <data key="year">2020</data>
</edge>
<edge source="8" target="87">
  <data key="weight">0.7071067690849304</data>
  <data key="slice">4</data>
  <data key="year">2020</data>
</edge>
<edge source="8" target="109">
  <data key="weight">0.4472135901451111</data>
  <data key="slice">4</data>
  <data key="year">2020</data>
</edge>
<edge source="9" target="11">
  <data key="weight">0.7071067690849304</data>
  <data key="slice">2</data>
  <data key="year">2018</data>
</edge>
<edge source="9" target="14">
  <data key="weight">4.364358119346434E-7</data>
  <data key="slice">4</data>
  <data key="year">2020</data>
</edge>
<edge source="9" target="15">
  <data key="weight">5.773503062300733E-7</data>
  <data key="slice">1</data>
  <data key="year">2017</data>
</edge>
<edge source="9" target="29">
  <data key="weight">1.0</data>
  <data key="slice">0</data>
  <data key="year">2016</data>
</edge>
<edge source="9" target="30">
  <data key="weight">4.999999987376214E-7</data>
  <data key="slice">2</data>
  <data key="year">2018</data>
</edge>
<edge source="9" target="38">
  <data key="weight">0.5773502588272095</data>
  <data key="slice">1</data>
  <data key="year">2017</data>
</edge>
<edge source="9" target="46">
  <data key="weight">0.5773502588272095</data>
  <data key="slice">1</data>
  <data key="year">2017</data>
</edge>
<edge source="9" target="52">
  <data key="weight">5.773503062300733E-7</data>
  <data key="slice">3</data>
  <data key="year">2019</data>
</edge>
<edge source="9" target="56">
  <data key="weight">7.071067784636398E-7</data>
  <data key="slice">3</data>
  <data key="year">2019</data>
</edge>
<edge source="9" target="64">
  <data key="weight">0.75</data>
  <data key="slice">3</data>
  <data key="year">2019</data>
</edge>
<edge source="9" target="71">
  <data key="weight">4.999999987376214E-7</data>
  <data key="slice">2</data>
  <data key="year">2018</data>
</edge>
<edge source="9" target="72">
  <data key="weight">0.7071067690849304</data>
  <data key="slice">2</data>
  <data key="year">2018</data>
</edge>
<edge source="9" target="81">
  <data key="weight">0.5</data>
  <data key="slice">2</data>
  <data key="year">2018</data>
</edge>
<edge source="9" target="86">
  <data key="weight">7.071067784636398E-7</data>
  <data key="slice">2</data>
  <data key="year">2018</data>
</edge>
<edge source="9" target="96">
  <data key="weight">0.5</data>
  <data key="slice">2</data>
  <data key="year">2018</data>
</edge>
<edge source="9" target="104">
  <data key="weight">4.999999987376214E-7</data>
  <data key="slice">2</data>
  <data key="year">2018</data>
</edge>
<edge source="9" target="113">
  <data key="weight">0.5</data>
  <data key="slice">2</data>
  <data key="year">2018</data>
</edge>
<edge source="9" target="115">
  <data key="weight">4.999999987376214E-7</data>
  <data key="slice">2</data>
  <data key="year">2018</data>
</edge>
<edge source="9" target="118">
  <data key="weight">5.773503062300733E-7</data>
  <data key="slice">1</data>
  <data key="year">2017</data>
</edge>
<edge source="9" target="120">
  <data key="weight">7.071067784636398E-7</data>
  <data key="slice">2</data>
  <data key="year">2018</data>
</edge>
<edge source="9" target="130">
  <data key="weight">4.999999987376214E-7</data>
  <data key="slice">3</data>
  <data key="year">2019</data>
</edge>
<edge source="9" target="133">
  <data key="weight">4.999999987376214E-7</data>
  <data key="slice">3</data>
  <data key="year">2019</data>
</edge>
<edge source="9" target="138">
  <data key="weight">4.999999987376214E-7</data>
  <data key="slice">3</data>
  <data key="year">2019</data>
</edge>
<edge source="10" target="15">
  <data key="weight">0.5773502588272095</data>
  <data key="slice">2</data>
  <data key="year">2018</data>
</edge>
<edge source="10" target="19">
  <data key="weight">0.8164966106414795</data>
  <data key="slice">3</data>
  <data key="year">2019</data>
</edge>
<edge source="10" target="23">
  <data key="weight">1.0</data>
  <data key="slice">2</data>
  <data key="year">2018</data>
</edge>
<edge source="10" target="27">
  <data key="weight">0.7071067690849304</data>
  <data key="slice">2</data>
  <data key="year">2018</data>
</edge>
<edge source="10" target="29">
  <data key="weight">0.7071067690849304</data>
  <data key="slice">2</data>
  <data key="year">2018</data>
</edge>
<edge source="10" target="39">
  <data key="weight">0.7071067690849304</data>
  <data key="slice">2</data>
  <data key="year">2018</data>
</edge>
<edge source="10" target="48">
  <data key="weight">0.5</data>
  <data key="slice">2</data>
  <data key="year">2018</data>
</edge>
<edge source="10" target="59">
  <data key="weight">0.8164966106414795</data>
  <data key="slice">3</data>
  <data key="year">2019</data>
</edge>
<edge source="10" target="66">
  <data key="weight">0.7071067690849304</data>
  <data key="slice">3</data>
  <data key="year">2019</data>
</edge>
<edge source="10" target="77">
  <data key="weight">0.7071067690849304</data>
  <data key="slice">2</data>
  <data key="year">2018</data>
</edge>
<edge source="10" target="78">
  <data key="weight">4.999999987376214E-7</data>
  <data key="slice">2</data>
  <data key="year">2018</data>
</edge>
<edge source="10" target="98">
  <data key="weight">0.7071067690849304</data>
  <data key="slice">3</data>
  <data key="year">2019</data>
</edge>
<edge source="10" target="102">
  <data key="weight">0.7071067690849304</data>
  <data key="slice">3</data>
  <data key="year">2019</data>
</edge>
<edge source="10" target="118">
  <data key="weight">0.5</data>
  <data key="slice">3</data>
  <data key="year">2019</data>
</edge>
<edge source="10" target="125">
  <data key="weight">0.7071067690849304</data>
  <data key="slice">2</data>
  <data key="year">2018</data>
</edge>
<edge source="10" target="135">
  <data key="weight">0.5</data>
  <data key="slice">3</data>
  <data key="year">2019</data>
</edge>
<edge source="11" target="12">
  <data key="weight">4.999999987376214E-7</data>
  <data key="slice">2</data>
  <data key="year">2018</data>
</edge>
<edge source="11" target="72">
  <data key="weight">0.5</data>
  <data key="slice">2</data>
  <data key="year">2018</data>
</edge>
<edge source="11" target="81">
  <data key="weight">0.7071067690849304</data>
  <data key="slice">2</data>
  <data key="year">2018</data>
</edge>
<edge source="11" target="96">
  <data key="weight">0.7071067690849304</data>
  <data key="slice">2</data>
  <data key="year">2018</data>
</edge>
<edge source="11" target="120">
  <data key="weight">0.5</data>
  <data key="slice">2</data>
  <data key="year">2018</data>
</edge>
<edge source="12" target="27">
  <data key="weight">0.5</data>
  <data key="slice">3</data>
  <data key="year">2019</data>
</edge>
<edge source="12" target="51">
  <data key="weight">7.071067784636398E-7</data>
  <data key="slice">2</data>
  <data key="year">2018</data>
</edge>
<edge source="12" target="55">
  <data key="weight">0.5</data>
  <data key="slice">3</data>
  <data key="year">2019</data>
</edge>
<edge source="12" target="71">
  <data key="weight">0.7071067690849304</data>
  <data key="slice">3</data>
  <data key="year">2019</data>
</edge>
<edge source="12" target="104">
  <data key="weight">0.7071067690849304</data>
  <data key="slice">3</data>
  <data key="year">2019</data>
</edge>
<edge source="12" target="120">
  <data key="weight">0.5</data>
  <data key="slice">2</data>
  <data key="year">2018</data>
</edge>
<edge source="12" target="142">
  <data key="weight">0.5</data>
  <data key="slice">3</data>
  <data key="year">2019</data>
</edge>
<edge source="13" target="16">
  <data key="weight">1.0</data>
  <data key="slice">0</data>
  <data key="year">2016</data>
</edge>
<edge source="13" target="41">
  <data key="weight">1.0</data>
  <data key="slice">0</data>
  <data key="year">2016</data>
</edge>
<edge source="13" target="50">
  <data key="weight">1.0</data>
  <data key="slice">0</data>
  <data key="year">2016</data>
</edge>
<edge source="13" target="83">
  <data key="weight">1.0</data>
  <data key="slice">0</data>
  <data key="year">2016</data>
</edge>
<edge source="13" target="115">
  <data key="weight">1.0</data>
  <data key="slice">0</data>
  <data key="year">2016</data>
</edge>
<edge source="13" target="146">
  <data key="weight">1.0</data>
  <data key="slice">0</data>
  <data key="year">2016</data>
</edge>
<edge source="14" target="21">
  <data key="weight">0.7071067690849304</data>
  <data key="slice">1</data>
  <data key="year">2017</data>
</edge>
<edge source="14" target="34">
  <data key="weight">0.5773502588272095</data>
  <data key="slice">4</data>
  <data key="year">2020</data>
</edge>
<edge source="14" target="48">
  <data key="weight">1.0</data>
  <data key="slice">1</data>
  <data key="year">2017</data>
</edge>
<edge source="14" target="58">
  <data key="weight">4.082483258116554E-7</data>
  <data key="slice">4</data>
  <data key="year">2020</data>
</edge>
<edge source="14" target="62">
  <data key="weight">0.5773502588272095</data>
  <data key="slice">4</data>
  <data key="year">2020</data>
</edge>
<edge source="14" target="70">
  <data key="weight">0.40824830532073975</data>
  <data key="slice">4</data>
  <data key="year">2020</data>
</edge>
<edge source="14" target="73">
  <data key="weight">0.6666666865348816</data>
  <data key="slice">4</data>
  <data key="year">2020</data>
</edge>
<edge source="14" target="76">
  <data key="weight">1.0</data>
  <data key="slice">1</data>
  <data key="year">2017</data>
</edge>
<edge source="14" target="94">
  <data key="weight">0.5773502588272095</data>
  <data key="slice">4</data>
  <data key="year">2020</data>
</edge>
<edge source="14" target="109">
  <data key="weight">0.5773502588272095</data>
  <data key="slice">1</data>
  <data key="year">2017</data>
</edge>
<edge source="14" target="110">
  <data key="weight">0.5773502588272095</data>
  <data key="slice">4</data>
  <data key="year">2020</data>
</edge>
<edge source="14" target="118">
  <data key="weight">0.4714045226573944</data>
  <data key="slice">4</data>
  <data key="year">2020</data>
</edge>
<edge source="15" target="23">
  <data key="weight">0.7071067690849304</data>
  <data key="slice">0</data>
  <data key="year">2016</data>
</edge>
<edge source="15" target="24">
  <data key="weight">4.4721360836774693E-7</data>
  <data key="slice">4</data>
  <data key="year">2020</data>
</edge>
<edge source="15" target="26">
  <data key="weight">0.7071067690849304</data>
  <data key="slice">0</data>
  <data key="year">2016</data>
</edge>
<edge source="15" target="29">
  <data key="weight">0.7071067690849304</data>
  <data key="slice">1</data>
  <data key="year">2017</data>
</edge>
<edge source="15" target="36">
  <data key="weight">4.4721360836774693E-7</data>
  <data key="slice">4</data>
  <data key="year">2020</data>
</edge>
<edge source="15" target="38">
  <data key="weight">9.999999974752427E-7</data>
  <data key="slice">1</data>
  <data key="year">2017</data>
</edge>
<edge source="15" target="44">
  <data key="weight">6.324555670289556E-7</data>
  <data key="slice">4</data>
  <data key="year">2020</data>
</edge>
<edge source="15" target="51">
  <data key="weight">0.7071067690849304</data>
  <data key="slice">1</data>
  <data key="year">2017</data>
</edge>
<edge source="15" target="53">
  <data key="weight">0.7071067690849304</data>
  <data key="slice">0</data>
  <data key="year">2016</data>
</edge>
<edge source="15" target="68">
  <data key="weight">7.071067784636398E-7</data>
  <data key="slice">1</data>
  <data key="year">2017</data>
</edge>
<edge source="15" target="71">
  <data key="weight">7.071067784636398E-7</data>
  <data key="slice">1</data>
  <data key="year">2017</data>
</edge>
<edge source="15" target="75">
  <data key="weight">5.773503062300733E-7</data>
  <data key="slice">2</data>
  <data key="year">2018</data>
</edge>
<edge source="15" target="77">
  <data key="weight">0.7071067690849304</data>
  <data key="slice">0</data>
  <data key="year">2016</data>
</edge>
<edge source="15" target="78">
  <data key="weight">8.164966516233108E-7</data>
  <data key="slice">3</data>
  <data key="year">2019</data>
</edge>
<edge source="15" target="85">
  <data key="weight">8.164966516233108E-7</data>
  <data key="slice">3</data>
  <data key="year">2019</data>
</edge>
<edge source="15" target="86">
  <data key="weight">6.123725029283378E-7</data>
  <data key="slice">2</data>
  <data key="year">2018</data>
</edge>
<edge source="15" target="89">
  <data key="weight">4.4721360836774693E-7</data>
  <data key="slice">4</data>
  <data key="year">2020</data>
</edge>
<edge source="15" target="91">
  <data key="weight">5.477226068251184E-7</data>
  <data key="slice">4</data>
  <data key="year">2020</data>
</edge>
<edge source="15" target="92">
  <data key="weight">0.5773502588272095</data>
  <data key="slice">3</data>
  <data key="year">2019</data>
</edge>
<edge source="15" target="93">
  <data key="weight">0.7071067690849304</data>
  <data key="slice">0</data>
  <data key="year">2016</data>
</edge>
<edge source="15" target="109">
  <data key="weight">0.7071067690849304</data>
  <data key="slice">0</data>
  <data key="year">2016</data>
</edge>
<edge source="15" target="114">
  <data key="weight">0.7071067690849304</data>
  <data key="slice">0</data>
  <data key="year">2016</data>
</edge>
<edge source="15" target="118">
  <data key="weight">0.5163977742195129</data>
  <data key="slice">4</data>
  <data key="year">2020</data>
</edge>
<edge source="15" target="126">
  <data key="weight">4.7434167527171667E-7</data>
  <data key="slice">4</data>
  <data key="year">2020</data>
</edge>
<edge source="15" target="133">
  <data key="weight">5.773503062300733E-7</data>
  <data key="slice">3</data>
  <data key="year">2019</data>
</edge>
<edge source="15" target="137">
  <data key="weight">4.4721360836774693E-7</data>
  <data key="slice">4</data>
  <data key="year">2020</data>
</edge>
<edge source="15" target="140">
  <data key="weight">8.164966516233108E-7</data>
  <data key="slice">3</data>
  <data key="year">2019</data>
</edge>
<edge source="15" target="141">
  <data key="weight">5.773503062300733E-7</data>
  <data key="slice">2</data>
  <data key="year">2018</data>
</edge>
<edge source="15" target="143">
  <data key="weight">5.773503062300733E-7</data>
  <data key="slice">2</data>
  <data key="year">2018</data>
</edge>
<edge source="15" target="145">
  <data key="weight">0.7071067690849304</data>
  <data key="slice">0</data>
  <data key="year">2016</data>
</edge>
<edge source="16" target="41">
  <data key="weight">1.0</data>
  <data key="slice">0</data>
  <data key="year">2016</data>
</edge>
<edge source="16" target="50">
  <data key="weight">1.0</data>
  <data key="slice">0</data>
  <data key="year">2016</data>
</edge>
<edge source="16" target="83">
  <data key="weight">1.0</data>
  <data key="slice">0</data>
  <data key="year">2016</data>
</edge>
<edge source="16" target="115">
  <data key="weight">1.0</data>
  <data key="slice">0</data>
  <data key="year">2016</data>
</edge>
<edge source="16" target="146">
  <data key="weight">1.0</data>
  <data key="slice">0</data>
  <data key="year">2016</data>
</edge>
<edge source="17" target="38">
  <data key="weight">0.6324555277824402</data>
  <data key="slice">4</data>
  <data key="year">2020</data>
</edge>
<edge source="17" target="81">
  <data key="weight">0.7071067690849304</data>
  <data key="slice">4</data>
  <data key="year">2020</data>
</edge>
<edge source="17" target="89">
  <data key="weight">4.999999987376214E-7</data>
  <data key="slice">4</data>
  <data key="year">2020</data>
</edge>
<edge source="17" target="96">
  <data key="weight">0.7071067690849304</data>
  <data key="slice">4</data>
  <data key="year">2020</data>
</edge>
<edge source="18" target="20">
  <data key="weight">1.0</data>
  <data key="slice">3</data>
  <data key="year">2019</data>
</edge>
<edge source="18" target="75">
  <data key="weight">0.7071067690849304</data>
  <data key="slice">3</data>
  <data key="year">2019</data>
</edge>
<edge source="18" target="86">
  <data key="weight">0.5</data>
  <data key="slice">3</data>
  <data key="year">2019</data>
</edge>
<edge source="19" target="37">
  <data key="weight">0.7071067690849304</data>
  <data key="slice">2</data>
  <data key="year">2018</data>
</edge>
<edge source="19" target="59">
  <data key="weight">1.0</data>
  <data key="slice">3</data>
  <data key="year">2019</data>
</edge>
<edge source="19" target="66">
  <data key="weight">5.773503062300733E-7</data>
  <data key="slice">3</data>
  <data key="year">2019</data>
</edge>
<edge source="19" target="71">
  <data key="weight">0.5773502588272095</data>
  <data key="slice">3</data>
  <data key="year">2019</data>
</edge>
<edge source="19" target="75">
  <data key="weight">0.5</data>
  <data key="slice">2</data>
  <data key="year">2018</data>
</edge>
<edge source="19" target="98">
  <data key="weight">5.773503062300733E-7</data>
  <data key="slice">3</data>
  <data key="year">2019</data>
</edge>
<edge source="19" target="102">
  <data key="weight">5.773503062300733E-7</data>
  <data key="slice">3</data>
  <data key="year">2019</data>
</edge>
<edge source="19" target="104">
  <data key="weight">0.5773502588272095</data>
  <data key="slice">3</data>
  <data key="year">2019</data>
</edge>
<edge source="19" target="108">
  <data key="weight">0.7071067690849304</data>
  <data key="slice">2</data>
  <data key="year">2018</data>
</edge>
<edge source="19" target="143">
  <data key="weight">0.5</data>
  <data key="slice">2</data>
  <data key="year">2018</data>
</edge>
<edge source="20" target="75">
  <data key="weight">0.7071067690849304</data>
  <data key="slice">3</data>
  <data key="year">2019</data>
</edge>
<edge source="20" target="86">
  <data key="weight">0.5</data>
  <data key="slice">3</data>
  <data key="year">2019</data>
</edge>
<edge source="21" target="28">
  <data key="weight">0.7071067690849304</data>
  <data key="slice">3</data>
  <data key="year">2019</data>
</edge>
<edge source="21" target="40">
  <data key="weight">0.7071067690849304</data>
  <data key="slice">1</data>
  <data key="year">2017</data>
</edge>
<edge source="21" target="48">
  <data key="weight">0.7071067690849304</data>
  <data key="slice">1</data>
  <data key="year">2017</data>
</edge>
<edge source="21" target="76">
  <data key="weight">1.0</data>
  <data key="slice">3</data>
  <data key="year">2019</data>
</edge>
<edge source="21" target="77">
  <data key="weight">0.5</data>
  <data key="slice">3</data>
  <data key="year">2019</data>
</edge>
<edge source="21" target="124">
  <data key="weight">0.5</data>
  <data key="slice">3</data>
  <data key="year">2019</data>
</edge>
<edge source="21" target="128">
  <data key="weight">0.5</data>
  <data key="slice">3</data>
  <data key="year">2019</data>
</edge>
<edge source="21" target="130">
  <data key="weight">0.7071067690849304</data>
  <data key="slice">3</data>
  <data key="year">2019</data>
</edge>
<edge source="21" target="132">
  <data key="weight">0.7071067690849304</data>
  <data key="slice">3</data>
  <data key="year">2019</data>
</edge>
<edge source="21" target="136">
  <data key="weight">7.071067784636398E-7</data>
  <data key="slice">1</data>
  <data key="year">2017</data>
</edge>
<edge source="22" target="46">
  <data key="weight">0.7071067690849304</data>
  <data key="slice">1</data>
  <data key="year">2017</data>
</edge>
<edge source="22" target="123">
  <data key="weight">1.0</data>
  <data key="slice">1</data>
  <data key="year">2017</data>
</edge>
<edge source="22" target="127">
  <data key="weight">1.0</data>
  <data key="slice">1</data>
  <data key="year">2017</data>
</edge>
<edge source="22" target="137">
  <data key="weight">1.0</data>
  <data key="slice">1</data>
  <data key="year">2017</data>
</edge>
<edge source="23" target="26">
  <data key="weight">1.0</data>
  <data key="slice">0</data>
  <data key="year">2016</data>
</edge>
<edge source="23" target="27">
  <data key="weight">0.7071067690849304</data>
  <data key="slice">2</data>
  <data key="year">2018</data>
</edge>
<edge source="23" target="29">
  <data key="weight">0.7071067690849304</data>
  <data key="slice">1</data>
  <data key="year">2017</data>
</edge>
<edge source="23" target="35">
  <data key="weight">0.7071067690849304</data>
  <data key="slice">1</data>
  <data key="year">2017</data>
</edge>
<edge source="23" target="39">
  <data key="weight">0.7071067690849304</data>
  <data key="slice">2</data>
  <data key="year">2018</data>
</edge>
<edge source="23" target="48">
  <data key="weight">0.5</data>
  <data key="slice">2</data>
  <data key="year">2018</data>
</edge>
<edge source="23" target="51">
  <data key="weight">0.7071067690849304</data>
  <data key="slice">1</data>
  <data key="year">2017</data>
</edge>
<edge source="23" target="75">
  <data key="weight">0.5</data>
  <data key="slice">3</data>
  <data key="year">2019</data>
</edge>
<edge source="23" target="77">
  <data key="weight">0.7071067690849304</data>
  <data key="slice">2</data>
  <data key="year">2018</data>
</edge>
<edge source="23" target="78">
  <data key="weight">0.5</data>
  <data key="slice">2</data>
  <data key="year">2018</data>
</edge>
<edge source="23" target="85">
  <data key="weight">9.999999974752427E-7</data>
  <data key="slice">3</data>
  <data key="year">2019</data>
</edge>
<edge source="23" target="109">
  <data key="weight">1.0</data>
  <data key="slice">0</data>
  <data key="year">2016</data>
</edge>
<edge source="23" target="114">
  <data key="weight">1.0</data>
  <data key="slice">0</data>
  <data key="year">2016</data>
</edge>
<edge source="23" target="124">
  <data key="weight">0.5</data>
  <data key="slice">3</data>
  <data key="year">2019</data>
</edge>
<edge source="23" target="125">
  <data key="weight">0.7071067690849304</data>
  <data key="slice">2</data>
  <data key="year">2018</data>
</edge>
<edge source="23" target="133">
  <data key="weight">7.071067784636398E-7</data>
  <data key="slice">3</data>
  <data key="year">2019</data>
</edge>
<edge source="23" target="140">
  <data key="weight">0.5</data>
  <data key="slice">3</data>
  <data key="year">2019</data>
</edge>
<edge source="24" target="36">
  <data key="weight">0.5</data>
  <data key="slice">4</data>
  <data key="year">2020</data>
</edge>
<edge source="24" target="91">
  <data key="weight">0.8164966106414795</data>
  <data key="slice">4</data>
  <data key="year">2020</data>
</edge>
<edge source="24" target="122">
  <data key="weight">0.5</data>
  <data key="slice">4</data>
  <data key="year">2020</data>
</edge>
<edge source="24" target="133">
  <data key="weight">0.7071067690849304</data>
  <data key="slice">4</data>
  <data key="year">2020</data>
</edge>
<edge source="24" target="137">
  <data key="weight">0.5</data>
  <data key="slice">4</data>
  <data key="year">2020</data>
</edge>
<edge source="25" target="46">
  <data key="weight">0.5773502588272095</data>
  <data key="slice">4</data>
  <data key="year">2020</data>
</edge>
<edge source="25" target="77">
  <data key="weight">0.5773502588272095</data>
  <data key="slice">4</data>
  <data key="year">2020</data>
</edge>
<edge source="25" target="109">
  <data key="weight">0.4472135901451111</data>
  <data key="slice">4</data>
  <data key="year">2020</data>
</edge>
<edge source="25" target="119">
  <data key="weight">0.7071067690849304</data>
  <data key="slice">4</data>
  <data key="year">2020</data>
</edge>
<edge source="26" target="109">
  <data key="weight">1.0</data>
  <data key="slice">0</data>
  <data key="year">2016</data>
</edge>
<edge source="26" target="114">
  <data key="weight">1.0</data>
  <data key="slice">0</data>
  <data key="year">2016</data>
</edge>
<edge source="27" target="29">
  <data key="weight">1.0</data>
  <data key="slice">2</data>
  <data key="year">2018</data>
</edge>
<edge source="27" target="39">
  <data key="weight">1.0</data>
  <data key="slice">2</data>
  <data key="year">2018</data>
</edge>
<edge source="27" target="54">
  <data key="weight">1.0</data>
  <data key="slice">4</data>
  <data key="year">2020</data>
</edge>
<edge source="27" target="77">
  <data key="weight">1.0</data>
  <data key="slice">2</data>
  <data key="year">2018</data>
</edge>
<edge source="27" target="103">
  <data key="weight">1.0</data>
  <data key="slice">4</data>
  <data key="year">2020</data>
</edge>
<edge source="27" target="118">
  <data key="weight">0.5</data>
  <data key="slice">2</data>
  <data key="year">2018</data>
</edge>
<edge source="27" target="125">
  <data key="weight">1.0</data>
  <data key="slice">2</data>
  <data key="year">2018</data>
</edge>
<edge source="28" target="76">
  <data key="weight">0.7071067690849304</data>
  <data key="slice">3</data>
  <data key="year">2019</data>
</edge>
<edge source="28" target="109">
  <data key="weight">0.5</data>
  <data key="slice">3</data>
  <data key="year">2019</data>
</edge>
<edge source="28" target="124">
  <data key="weight">0.7071067690849304</data>
  <data key="slice">3</data>
  <data key="year">2019</data>
</edge>
<edge source="28" target="128">
  <data key="weight">0.7071067690849304</data>
  <data key="slice">3</data>
  <data key="year">2019</data>
</edge>
<edge source="28" target="132">
  <data key="weight">1.0</data>
  <data key="slice">3</data>
  <data key="year">2019</data>
</edge>
<edge source="29" target="38">
  <data key="weight">0.7071067690849304</data>
  <data key="slice">1</data>
  <data key="year">2017</data>
</edge>
<edge source="29" target="39">
  <data key="weight">1.0</data>
  <data key="slice">2</data>
  <data key="year">2018</data>
</edge>
<edge source="29" target="42">
  <data key="weight">7.071067784636398E-7</data>
  <data key="slice">0</data>
  <data key="year">2016</data>
</edge>
<edge source="29" target="46">
  <data key="weight">8.164966516233108E-7</data>
  <data key="slice">3</data>
  <data key="year">2019</data>
</edge>
<edge source="29" target="51">
  <data key="weight">1.0</data>
  <data key="slice">1</data>
  <data key="year">2017</data>
</edge>
<edge source="29" target="58">
  <data key="weight">4.082483258116554E-7</data>
  <data key="slice">4</data>
  <data key="year">2020</data>
</edge>
<edge source="29" target="64">
  <data key="weight">7.071067784636398E-7</data>
  <data key="slice">0</data>
  <data key="year">2016</data>
</edge>
<edge source="29" target="73">
  <data key="weight">6.66666721826914E-7</data>
  <data key="slice">4</data>
  <data key="year">2020</data>
</edge>
<edge source="29" target="77">
  <data key="weight">1.0</data>
  <data key="slice">2</data>
  <data key="year">2018</data>
</edge>
<edge source="29" target="83">
  <data key="weight">7.071067784636398E-7</data>
  <data key="slice">0</data>
  <data key="year">2016</data>
</edge>
<edge source="29" target="86">
  <data key="weight">0.5773502588272095</data>
  <data key="slice">1</data>
  <data key="year">2017</data>
</edge>
<edge source="29" target="100">
  <data key="weight">7.071067784636398E-7</data>
  <data key="slice">0</data>
  <data key="year">2016</data>
</edge>
<edge source="29" target="109">
  <data key="weight">0.5773502588272095</data>
  <data key="slice">1</data>
  <data key="year">2017</data>
</edge>
<edge source="29" target="110">
  <data key="weight">5.773503062300733E-7</data>
  <data key="slice">4</data>
  <data key="year">2020</data>
</edge>
<edge source="29" target="115">
  <data key="weight">7.071067784636398E-7</data>
  <data key="slice">0</data>
  <data key="year">2016</data>
</edge>
<edge source="29" target="118">
  <data key="weight">0.7071067690849304</data>
  <data key="slice">1</data>
  <data key="year">2017</data>
</edge>
<edge source="29" target="125">
  <data key="weight">1.0</data>
  <data key="slice">2</data>
  <data key="year">2018</data>
</edge>
<edge source="29" target="136">
  <data key="weight">7.071067784636398E-7</data>
  <data key="slice">0</data>
  <data key="year">2016</data>
</edge>
<edge source="30" target="71">
  <data key="weight">1.0</data>
  <data key="slice">2</data>
  <data key="year">2018</data>
</edge>
<edge source="30" target="104">
  <data key="weight">1.0</data>
  <data key="slice">2</data>
  <data key="year">2018</data>
</edge>
<edge source="30" target="115">
  <data key="weight">1.0</data>
  <data key="slice">2</data>
  <data key="year">2018</data>
</edge>
<edge source="30" target="120">
  <data key="weight">0.7071067690849304</data>
  <data key="slice">2</data>
  <data key="year">2018</data>
</edge>
<edge source="31" target="105">
  <data key="weight">1.0</data>
  <data key="slice">2</data>
  <data key="year">2018</data>
</edge>
<edge source="31" target="141">
  <data key="weight">0.7071067690849304</data>
  <data key="slice">2</data>
  <data key="year">2018</data>
</edge>
<edge source="32" target="49">
  <data key="weight">0.7071067690849304</data>
  <data key="slice">1</data>
  <data key="year">2017</data>
</edge>
<edge source="32" target="61">
  <data key="weight">0.7071067690849304</data>
  <data key="slice">1</data>
  <data key="year">2017</data>
</edge>
<edge source="32" target="68">
  <data key="weight">0.7071067690849304</data>
  <data key="slice">1</data>
  <data key="year">2017</data>
</edge>
<edge source="32" target="69">
  <data key="weight">0.7071067690849304</data>
  <data key="slice">1</data>
  <data key="year">2017</data>
</edge>
<edge source="32" target="71">
  <data key="weight">7.071067784636398E-7</data>
  <data key="slice">1</data>
  <data key="year">2017</data>
</edge>
<edge source="32" target="111">
  <data key="weight">0.7071067690849304</data>
  <data key="slice">1</data>
  <data key="year">2017</data>
</edge>
<edge source="33" target="45">
  <data key="weight">1.0</data>
  <data key="slice">1</data>
  <data key="year">2017</data>
</edge>
<edge source="33" target="65">
  <data key="weight">1.0</data>
  <data key="slice">1</data>
  <data key="year">2017</data>
</edge>
<edge source="33" target="88">
  <data key="weight">1.0</data>
  <data key="slice">1</data>
  <data key="year">2017</data>
</edge>
<edge source="33" target="95">
  <data key="weight">1.0</data>
  <data key="slice">1</data>
  <data key="year">2017</data>
</edge>
<edge source="33" target="139">
  <data key="weight">1.0</data>
  <data key="slice">1</data>
  <data key="year">2017</data>
</edge>
<edge source="34" target="62">
  <data key="weight">1.0</data>
  <data key="slice">4</data>
  <data key="year">2020</data>
</edge>
<edge source="34" target="94">
  <data key="weight">1.0</data>
  <data key="slice">4</data>
  <data key="year">2020</data>
</edge>
<edge source="35" target="44">
  <data key="weight">0.5773502588272095</data>
  <data key="slice">1</data>
  <data key="year">2017</data>
</edge>
<edge source="35" target="109">
  <data key="weight">0.5773502588272095</data>
  <data key="slice">1</data>
  <data key="year">2017</data>
</edge>
<edge source="36" target="47">
  <data key="weight">0.7071067690849304</data>
  <data key="slice">4</data>
  <data key="year">2020</data>
</edge>
<edge source="36" target="89">
  <data key="weight">0.5</data>
  <data key="slice">4</data>
  <data key="year">2020</data>
</edge>
<edge source="36" target="91">
  <data key="weight">0.8164966106414795</data>
  <data key="slice">4</data>
  <data key="year">2020</data>
</edge>
<edge source="36" target="122">
  <data key="weight">0.5</data>
  <data key="slice">4</data>
  <data key="year">2020</data>
</edge>
<edge source="36" target="129">
  <data key="weight">0.7071067690849304</data>
  <data key="slice">4</data>
  <data key="year">2020</data>
</edge>
<edge source="36" target="137">
  <data key="weight">1.0</data>
  <data key="slice">4</data>
  <data key="year">2020</data>
</edge>
<edge source="37" target="108">
  <data key="weight">1.0</data>
  <data key="slice">2</data>
  <data key="year">2018</data>
</edge>
<edge source="38" target="44">
  <data key="weight">0.4472135901451111</data>
  <data key="slice">4</data>
  <data key="year">2020</data>
</edge>
<edge source="38" target="51">
  <data key="weight">7.071067784636398E-7</data>
  <data key="slice">1</data>
  <data key="year">2017</data>
</edge>
<edge source="38" target="68">
  <data key="weight">7.071067784636398E-7</data>
  <data key="slice">1</data>
  <data key="year">2017</data>
</edge>
<edge source="38" target="71">
  <data key="weight">7.071067784636398E-7</data>
  <data key="slice">1</data>
  <data key="year">2017</data>
</edge>
<edge source="38" target="74">
  <data key="weight">0.4472135901451111</data>
  <data key="slice">4</data>
  <data key="year">2020</data>
</edge>
<edge source="38" target="81">
  <data key="weight">0.4472135901451111</data>
  <data key="slice">4</data>
  <data key="year">2020</data>
</edge>
<edge source="38" target="86">
  <data key="weight">0.8164966106414795</data>
  <data key="slice">1</data>
  <data key="year">2017</data>
</edge>
<edge source="38" target="96">
  <data key="weight">0.4472135901451111</data>
  <data key="slice">4</data>
  <data key="year">2020</data>
</edge>
<edge source="38" target="99">
  <data key="weight">4.4721360836774693E-7</data>
  <data key="slice">4</data>
  <data key="year">2020</data>
</edge>
<edge source="39" target="77">
  <data key="weight">1.0</data>
  <data key="slice">2</data>
  <data key="year">2018</data>
</edge>
<edge source="39" target="118">
  <data key="weight">0.5</data>
  <data key="slice">2</data>
  <data key="year">2018</data>
</edge>
<edge source="39" target="125">
  <data key="weight">1.0</data>
  <data key="slice">2</data>
  <data key="year">2018</data>
</edge>
<edge source="40" target="44">
  <data key="weight">0.5773502588272095</data>
  <data key="slice">1</data>
  <data key="year">2017</data>
</edge>
<edge source="40" target="118">
  <data key="weight">0.7071067690849304</data>
  <data key="slice">1</data>
  <data key="year">2017</data>
</edge>
<edge source="40" target="124">
  <data key="weight">1.0</data>
  <data key="slice">1</data>
  <data key="year">2017</data>
</edge>
<edge source="40" target="136">
  <data key="weight">9.999999974752427E-7</data>
  <data key="slice">1</data>
  <data key="year">2017</data>
</edge>
<edge source="41" target="50">
  <data key="weight">1.0</data>
  <data key="slice">0</data>
  <data key="year">2016</data>
</edge>
<edge source="41" target="83">
  <data key="weight">1.0</data>
  <data key="slice">0</data>
  <data key="year">2016</data>
</edge>
<edge source="41" target="115">
  <data key="weight">1.0</data>
  <data key="slice">0</data>
  <data key="year">2016</data>
</edge>
<edge source="41" target="146">
  <data key="weight">1.0</data>
  <data key="slice">0</data>
  <data key="year">2016</data>
</edge>
<edge source="42" target="64">
  <data key="weight">1.0</data>
  <data key="slice">0</data>
  <data key="year">2016</data>
</edge>
<edge source="42" target="79">
  <data key="weight">1.0</data>
  <data key="slice">0</data>
  <data key="year">2016</data>
</edge>
<edge source="42" target="84">
  <data key="weight">1.0</data>
  <data key="slice">0</data>
  <data key="year">2016</data>
</edge>
<edge source="42" target="86">
  <data key="weight">1.0</data>
  <data key="slice">0</data>
  <data key="year">2016</data>
</edge>
<edge source="42" target="100">
  <data key="weight">1.0</data>
  <data key="slice">0</data>
  <data key="year">2016</data>
</edge>
<edge source="42" target="121">
  <data key="weight">1.0</data>
  <data key="slice">0</data>
  <data key="year">2016</data>
</edge>
<edge source="42" target="136">
  <data key="weight">1.0</data>
  <data key="slice">0</data>
  <data key="year">2016</data>
</edge>
<edge source="44" target="48">
  <data key="weight">0.7071067690849304</data>
  <data key="slice">2</data>
  <data key="year">2018</data>
</edge>
<edge source="44" target="57">
  <data key="weight">0.5</data>
  <data key="slice">2</data>
  <data key="year">2018</data>
</edge>
<edge source="44" target="60">
  <data key="weight">5.345224849406804E-7</data>
  <data key="slice">3</data>
  <data key="year">2019</data>
</edge>
<edge source="44" target="63">
  <data key="weight">4.714045473974693E-7</data>
  <data key="slice">4</data>
  <data key="year">2020</data>
</edge>
<edge source="44" target="75">
  <data key="weight">5.773503062300733E-7</data>
  <data key="slice">1</data>
  <data key="year">2017</data>
</edge>
<edge source="44" target="76">
  <data key="weight">0.5</data>
  <data key="slice">2</data>
  <data key="year">2018</data>
</edge>
<edge source="44" target="78">
  <data key="weight">0.7071067690849304</data>
  <data key="slice">2</data>
  <data key="year">2018</data>
</edge>
<edge source="44" target="86">
  <data key="weight">5.669467100233305E-7</data>
  <data key="slice">3</data>
  <data key="year">2019</data>
</edge>
<edge source="44" target="89">
  <data key="weight">4.714045473974693E-7</data>
  <data key="slice">4</data>
  <data key="year">2020</data>
</edge>
<edge source="44" target="107">
  <data key="weight">0.5</data>
  <data key="slice">2</data>
  <data key="year">2018</data>
</edge>
<edge source="44" target="109">
  <data key="weight">5.773503062300733E-7</data>
  <data key="slice">2</data>
  <data key="year">2018</data>
</edge>
<edge source="44" target="113">
  <data key="weight">4.999999987376214E-7</data>
  <data key="slice">2</data>
  <data key="year">2018</data>
</edge>
<edge source="44" target="118">
  <data key="weight">5.345224849406804E-7</data>
  <data key="slice">3</data>
  <data key="year">2019</data>
</edge>
<edge source="44" target="124">
  <data key="weight">0.5773502588272095</data>
  <data key="slice">1</data>
  <data key="year">2017</data>
</edge>
<edge source="44" target="136">
  <data key="weight">5.773503062300733E-7</data>
  <data key="slice">1</data>
  <data key="year">2017</data>
</edge>
<edge source="44" target="140">
  <data key="weight">4.714045473974693E-7</data>
  <data key="slice">4</data>
  <data key="year">2020</data>
</edge>
<edge source="44" target="141">
  <data key="weight">5.345224849406804E-7</data>
  <data key="slice">3</data>
  <data key="year">2019</data>
</edge>
<edge source="45" target="65">
  <data key="weight">1.0</data>
  <data key="slice">1</data>
  <data key="year">2017</data>
</edge>
<edge source="45" target="88">
  <data key="weight">1.0</data>
  <data key="slice">1</data>
  <data key="year">2017</data>
</edge>
<edge source="45" target="95">
  <data key="weight">1.0</data>
  <data key="slice">1</data>
  <data key="year">2017</data>
</edge>
<edge source="45" target="139">
  <data key="weight">1.0</data>
  <data key="slice">1</data>
  <data key="year">2017</data>
</edge>
<edge source="46" target="51">
  <data key="weight">5.773503062300733E-7</data>
  <data key="slice">2</data>
  <data key="year">2018</data>
</edge>
<edge source="46" target="60">
  <data key="weight">0.5</data>
  <data key="slice">3</data>
  <data key="year">2019</data>
</edge>
<edge source="46" target="72">
  <data key="weight">0.8164966106414795</data>
  <data key="slice">2</data>
  <data key="year">2018</data>
</edge>
<edge source="46" target="75">
  <data key="weight">0.7071067690849304</data>
  <data key="slice">1</data>
  <data key="year">2017</data>
</edge>
<edge source="46" target="81">
  <data key="weight">0.5773502588272095</data>
  <data key="slice">2</data>
  <data key="year">2018</data>
</edge>
<edge source="46" target="96">
  <data key="weight">0.5773502588272095</data>
  <data key="slice">2</data>
  <data key="year">2018</data>
</edge>
<edge source="46" target="109">
  <data key="weight">0.5163977742195129</data>
  <data key="slice">4</data>
  <data key="year">2020</data>
</edge>
<edge source="46" target="113">
  <data key="weight">0.5773502588272095</data>
  <data key="slice">2</data>
  <data key="year">2018</data>
</edge>
<edge source="46" target="123">
  <data key="weight">7.071067784636398E-7</data>
  <data key="slice">1</data>
  <data key="year">2017</data>
</edge>
<edge source="46" target="127">
  <data key="weight">7.071067784636398E-7</data>
  <data key="slice">1</data>
  <data key="year">2017</data>
</edge>
<edge source="46" target="137">
  <data key="weight">7.071067784636398E-7</data>
  <data key="slice">1</data>
  <data key="year">2017</data>
</edge>
<edge source="47" target="89">
  <data key="weight">0.7071067690849304</data>
  <data key="slice">4</data>
  <data key="year">2020</data>
</edge>
<edge source="47" target="91">
  <data key="weight">0.5773502588272095</data>
  <data key="slice">4</data>
  <data key="year">2020</data>
</edge>
<edge source="47" target="118">
  <data key="weight">0.40824830532073975</data>
  <data key="slice">4</data>
  <data key="year">2020</data>
</edge>
<edge source="47" target="129">
  <data key="weight">1.0</data>
  <data key="slice">4</data>
  <data key="year">2020</data>
</edge>
<edge source="47" target="137">
  <data key="weight">0.7071067690849304</data>
  <data key="slice">4</data>
  <data key="year">2020</data>
</edge>
<edge source="48" target="57">
  <data key="weight">0.7071067690849304</data>
  <data key="slice">2</data>
  <data key="year">2018</data>
</edge>
<edge source="48" target="76">
  <data key="weight">0.7071067690849304</data>
  <data key="slice">2</data>
  <data key="year">2018</data>
</edge>
<edge source="48" target="78">
  <data key="weight">1.0</data>
  <data key="slice">2</data>
  <data key="year">2018</data>
</edge>
<edge source="48" target="107">
  <data key="weight">0.7071067690849304</data>
  <data key="slice">2</data>
  <data key="year">2018</data>
</edge>
<edge source="48" target="109">
  <data key="weight">0.5773502588272095</data>
  <data key="slice">1</data>
  <data key="year">2017</data>
</edge>
<edge source="49" target="61">
  <data key="weight">1.0</data>
  <data key="slice">1</data>
  <data key="year">2017</data>
</edge>
<edge source="49" target="69">
  <data key="weight">1.0</data>
  <data key="slice">1</data>
  <data key="year">2017</data>
</edge>
<edge source="49" target="111">
  <data key="weight">1.0</data>
  <data key="slice">1</data>
  <data key="year">2017</data>
</edge>
<edge source="50" target="83">
  <data key="weight">1.0</data>
  <data key="slice">0</data>
  <data key="year">2016</data>
</edge>
<edge source="50" target="115">
  <data key="weight">1.0</data>
  <data key="slice">0</data>
  <data key="year">2016</data>
</edge>
<edge source="50" target="146">
  <data key="weight">1.0</data>
  <data key="slice">0</data>
  <data key="year">2016</data>
</edge>
<edge source="51" target="86">
  <data key="weight">0.5773502588272095</data>
  <data key="slice">1</data>
  <data key="year">2017</data>
</edge>
<edge source="51" target="109">
  <data key="weight">0.5773502588272095</data>
  <data key="slice">1</data>
  <data key="year">2017</data>
</edge>
<edge source="51" target="118">
  <data key="weight">0.7071067690849304</data>
  <data key="slice">1</data>
  <data key="year">2017</data>
</edge>
<edge source="52" target="71">
  <data key="weight">0.5773502588272095</data>
  <data key="slice">3</data>
  <data key="year">2019</data>
</edge>
<edge source="52" target="104">
  <data key="weight">0.5773502588272095</data>
  <data key="slice">3</data>
  <data key="year">2019</data>
</edge>
<edge source="52" target="116">
  <data key="weight">0.8164966106414795</data>
  <data key="slice">3</data>
  <data key="year">2019</data>
</edge>
<edge source="52" target="138">
  <data key="weight">0.5773502588272095</data>
  <data key="slice">3</data>
  <data key="year">2019</data>
</edge>
<edge source="53" target="77">
  <data key="weight">1.0</data>
  <data key="slice">0</data>
  <data key="year">2016</data>
</edge>
<edge source="53" target="93">
  <data key="weight">1.0</data>
  <data key="slice">0</data>
  <data key="year">2016</data>
</edge>
<edge source="53" target="145">
  <data key="weight">1.0</data>
  <data key="slice">0</data>
  <data key="year">2016</data>
</edge>
<edge source="54" target="103">
  <data key="weight">1.0</data>
  <data key="slice">4</data>
  <data key="year">2020</data>
</edge>
<edge source="55" target="71">
  <data key="weight">0.7071067690849304</data>
  <data key="slice">3</data>
  <data key="year">2019</data>
</edge>
<edge source="55" target="77">
  <data key="weight">0.5</data>
  <data key="slice">3</data>
  <data key="year">2019</data>
</edge>
<edge source="55" target="92">
  <data key="weight">7.071067784636398E-7</data>
  <data key="slice">3</data>
  <data key="year">2019</data>
</edge>
<edge source="55" target="104">
  <data key="weight">0.7071067690849304</data>
  <data key="slice">3</data>
  <data key="year">2019</data>
</edge>
<edge source="55" target="116">
  <data key="weight">0.5</data>
  <data key="slice">3</data>
  <data key="year">2019</data>
</edge>
<edge source="55" target="118">
  <data key="weight">0.5</data>
  <data key="slice">3</data>
  <data key="year">2019</data>
</edge>
<edge source="55" target="140">
  <data key="weight">0.5</data>
  <data key="slice">3</data>
  <data key="year">2019</data>
</edge>
<edge source="55" target="142">
  <data key="weight">0.5</data>
  <data key="slice">3</data>
  <data key="year">2019</data>
</edge>
<edge source="56" target="76">
  <data key="weight">0.5</data>
  <data key="slice">3</data>
  <data key="year">2019</data>
</edge>
<edge source="56" target="77">
  <data key="weight">0.5</data>
  <data key="slice">3</data>
  <data key="year">2019</data>
</edge>
<edge source="56" target="130">
  <data key="weight">0.7071067690849304</data>
  <data key="slice">3</data>
  <data key="year">2019</data>
</edge>
<edge source="56" target="138">
  <data key="weight">7.071067784636398E-7</data>
  <data key="slice">3</data>
  <data key="year">2019</data>
</edge>
<edge source="57" target="76">
  <data key="weight">1.0</data>
  <data key="slice">2</data>
  <data key="year">2018</data>
</edge>
<edge source="57" target="78">
  <data key="weight">0.7071067690849304</data>
  <data key="slice">2</data>
  <data key="year">2018</data>
</edge>
<edge source="57" target="107">
  <data key="weight">1.0</data>
  <data key="slice">2</data>
  <data key="year">2018</data>
</edge>
<edge source="58" target="63">
  <data key="weight">0.5</data>
  <data key="slice">4</data>
  <data key="year">2020</data>
</edge>
<edge source="58" target="73">
  <data key="weight">0.40824830532073975</data>
  <data key="slice">4</data>
  <data key="year">2020</data>
</edge>
<edge source="58" target="80">
  <data key="weight">0.7071067690849304</data>
  <data key="slice">4</data>
  <data key="year">2020</data>
</edge>
<edge source="58" target="90">
  <data key="weight">0.7071067690849304</data>
  <data key="slice">4</data>
  <data key="year">2020</data>
</edge>
<edge source="58" target="101">
  <data key="weight">0.40824830532073975</data>
  <data key="slice">4</data>
  <data key="year">2020</data>
</edge>
<edge source="58" target="110">
  <data key="weight">7.071067784636398E-7</data>
  <data key="slice">4</data>
  <data key="year">2020</data>
</edge>
<edge source="58" target="120">
  <data key="weight">0.40824830532073975</data>
  <data key="slice">4</data>
  <data key="year">2020</data>
</edge>
<edge source="58" target="140">
  <data key="weight">0.5</data>
  <data key="slice">4</data>
  <data key="year">2020</data>
</edge>
<edge source="59" target="64">
  <data key="weight">4.999999987376214E-7</data>
  <data key="slice">4</data>
  <data key="year">2020</data>
</edge>
<edge source="59" target="66">
  <data key="weight">5.773503062300733E-7</data>
  <data key="slice">3</data>
  <data key="year">2019</data>
</edge>
<edge source="59" target="71">
  <data key="weight">0.5773502588272095</data>
  <data key="slice">3</data>
  <data key="year">2019</data>
</edge>
<edge source="59" target="74">
  <data key="weight">4.999999987376214E-7</data>
  <data key="slice">4</data>
  <data key="year">2020</data>
</edge>
<edge source="59" target="80">
  <data key="weight">0.5</data>
  <data key="slice">4</data>
  <data key="year">2020</data>
</edge>
<edge source="59" target="90">
  <data key="weight">0.5</data>
  <data key="slice">4</data>
  <data key="year">2020</data>
</edge>
<edge source="59" target="98">
  <data key="weight">5.773503062300733E-7</data>
  <data key="slice">3</data>
  <data key="year">2019</data>
</edge>
<edge source="59" target="101">
  <data key="weight">0.5773502588272095</data>
  <data key="slice">4</data>
  <data key="year">2020</data>
</edge>
<edge source="59" target="102">
  <data key="weight">5.773503062300733E-7</data>
  <data key="slice">3</data>
  <data key="year">2019</data>
</edge>
<edge source="59" target="104">
  <data key="weight">0.5773502588272095</data>
  <data key="slice">3</data>
  <data key="year">2019</data>
</edge>
<edge source="59" target="106">
  <data key="weight">0.7071067690849304</data>
  <data key="slice">4</data>
  <data key="year">2020</data>
</edge>
<edge source="59" target="120">
  <data key="weight">0.5773502588272095</data>
  <data key="slice">4</data>
  <data key="year">2020</data>
</edge>
<edge source="60" target="86">
  <data key="weight">0.7071067690849304</data>
  <data key="slice">3</data>
  <data key="year">2019</data>
</edge>
<edge source="60" target="135">
  <data key="weight">4.999999987376214E-7</data>
  <data key="slice">3</data>
  <data key="year">2019</data>
</edge>
<edge source="60" target="141">
  <data key="weight">0.5</data>
  <data key="slice">3</data>
  <data key="year">2019</data>
</edge>
<edge source="61" target="69">
  <data key="weight">1.0</data>
  <data key="slice">1</data>
  <data key="year">2017</data>
</edge>
<edge source="61" target="111">
  <data key="weight">1.0</data>
  <data key="slice">1</data>
  <data key="year">2017</data>
</edge>
<edge source="62" target="94">
  <data key="weight">1.0</data>
  <data key="slice">4</data>
  <data key="year">2020</data>
</edge>
<edge source="63" target="75">
  <data key="weight">0.40824830532073975</data>
  <data key="slice">4</data>
  <data key="year">2020</data>
</edge>
<edge source="63" target="77">
  <data key="weight">0.40824830532073975</data>
  <data key="slice">4</data>
  <data key="year">2020</data>
</edge>
<edge source="63" target="80">
  <data key="weight">0.7071067690849304</data>
  <data key="slice">4</data>
  <data key="year">2020</data>
</edge>
<edge source="63" target="86">
  <data key="weight">0.40824830532073975</data>
  <data key="slice">4</data>
  <data key="year">2020</data>
</edge>
<edge source="63" target="90">
  <data key="weight">0.7071067690849304</data>
  <data key="slice">4</data>
  <data key="year">2020</data>
</edge>
<edge source="63" target="101">
  <data key="weight">0.40824830532073975</data>
  <data key="slice">4</data>
  <data key="year">2020</data>
</edge>
<edge source="63" target="120">
  <data key="weight">0.40824830532073975</data>
  <data key="slice">4</data>
  <data key="year">2020</data>
</edge>
<edge source="63" target="140">
  <data key="weight">0.5</data>
  <data key="slice">4</data>
  <data key="year">2020</data>
</edge>
<edge source="64" target="79">
  <data key="weight">1.0</data>
  <data key="slice">0</data>
  <data key="year">2016</data>
</edge>
<edge source="64" target="80">
  <data key="weight">4.999999987376214E-7</data>
  <data key="slice">4</data>
  <data key="year">2020</data>
</edge>
<edge source="64" target="84">
  <data key="weight">1.0</data>
  <data key="slice">0</data>
  <data key="year">2016</data>
</edge>
<edge source="64" target="86">
  <data key="weight">1.0</data>
  <data key="slice">0</data>
  <data key="year">2016</data>
</edge>
<edge source="64" target="90">
  <data key="weight">4.999999987376214E-7</data>
  <data key="slice">4</data>
  <data key="year">2020</data>
</edge>
<edge source="64" target="100">
  <data key="weight">1.0</data>
  <data key="slice">0</data>
  <data key="year">2016</data>
</edge>
<edge source="64" target="117">
  <data key="weight">4.999999987376214E-7</data>
  <data key="slice">3</data>
  <data key="year">2019</data>
</edge>
<edge source="64" target="120">
  <data key="weight">5.773503062300733E-7</data>
  <data key="slice">4</data>
  <data key="year">2020</data>
</edge>
<edge source="64" target="121">
  <data key="weight">1.0</data>
  <data key="slice">0</data>
  <data key="year">2016</data>
</edge>
<edge source="64" target="130">
  <data key="weight">4.999999987376214E-7</data>
  <data key="slice">3</data>
  <data key="year">2019</data>
</edge>
<edge source="64" target="133">
  <data key="weight">4.999999987376214E-7</data>
  <data key="slice">3</data>
  <data key="year">2019</data>
</edge>
<edge source="64" target="136">
  <data key="weight">1.0</data>
  <data key="slice">0</data>
  <data key="year">2016</data>
</edge>
<edge source="65" target="88">
  <data key="weight">1.0</data>
  <data key="slice">1</data>
  <data key="year">2017</data>
</edge>
<edge source="65" target="95">
  <data key="weight">1.0</data>
  <data key="slice">1</data>
  <data key="year">2017</data>
</edge>
<edge source="65" target="139">
  <data key="weight">1.0</data>
  <data key="slice">1</data>
  <data key="year">2017</data>
</edge>
<edge source="66" target="77">
  <data key="weight">0.5773502588272095</data>
  <data key="slice">4</data>
  <data key="year">2020</data>
</edge>
<edge source="66" target="109">
  <data key="weight">0.5</data>
  <data key="slice">3</data>
  <data key="year">2019</data>
</edge>
<edge source="66" target="118">
  <data key="weight">0.7071067690849304</data>
  <data key="slice">3</data>
  <data key="year">2019</data>
</edge>
<edge source="66" target="120">
  <data key="weight">0.5773502588272095</data>
  <data key="slice">3</data>
  <data key="year">2019</data>
</edge>
<edge source="66" target="141">
  <data key="weight">0.7071067690849304</data>
  <data key="slice">3</data>
  <data key="year">2019</data>
</edge>
<edge source="67" target="87">
  <data key="weight">0.7071067690849304</data>
  <data key="slice">4</data>
  <data key="year">2020</data>
</edge>
<edge source="67" target="109">
  <data key="weight">0.4472135901451111</data>
  <data key="slice">4</data>
  <data key="year">2020</data>
</edge>
<edge source="68" target="71">
  <data key="weight">9.999999974752427E-7</data>
  <data key="slice">1</data>
  <data key="year">2017</data>
</edge>
<edge source="68" target="86">
  <data key="weight">0.5773502588272095</data>
  <data key="slice">1</data>
  <data key="year">2017</data>
</edge>
<edge source="69" target="111">
  <data key="weight">1.0</data>
  <data key="slice">1</data>
  <data key="year">2017</data>
</edge>
<edge source="70" target="73">
  <data key="weight">0.40824830532073975</data>
  <data key="slice">4</data>
  <data key="year">2020</data>
</edge>
<edge source="70" target="74">
  <data key="weight">7.071067784636398E-7</data>
  <data key="slice">4</data>
  <data key="year">2020</data>
</edge>
<edge source="70" target="76">
  <data key="weight">0.5</data>
  <data key="slice">4</data>
  <data key="year">2020</data>
</edge>
<edge source="70" target="120">
  <data key="weight">0.40824830532073975</data>
  <data key="slice">4</data>
  <data key="year">2020</data>
</edge>
<edge source="71" target="86">
  <data key="weight">0.5773502588272095</data>
  <data key="slice">1</data>
  <data key="year">2017</data>
</edge>
<edge source="71" target="104">
  <data key="weight">1.0</data>
  <data key="slice">2</data>
  <data key="year">2018</data>
</edge>
<edge source="71" target="115">
  <data key="weight">1.0</data>
  <data key="slice">2</data>
  <data key="year">2018</data>
</edge>
<edge source="71" target="116">
  <data key="weight">0.7071067690849304</data>
  <data key="slice">3</data>
  <data key="year">2019</data>
</edge>
<edge source="71" target="120">
  <data key="weight">0.7071067690849304</data>
  <data key="slice">2</data>
  <data key="year">2018</data>
</edge>
<edge source="71" target="142">
  <data key="weight">0.7071067690849304</data>
  <data key="slice">3</data>
  <data key="year">2019</data>
</edge>
<edge source="72" target="75">
  <data key="weight">0.5</data>
  <data key="slice">2</data>
  <data key="year">2018</data>
</edge>
<edge source="72" target="81">
  <data key="weight">0.7071067690849304</data>
  <data key="slice">2</data>
  <data key="year">2018</data>
</edge>
<edge source="72" target="96">
  <data key="weight">0.7071067690849304</data>
  <data key="slice">2</data>
  <data key="year">2018</data>
</edge>
<edge source="72" target="113">
  <data key="weight">0.7071067690849304</data>
  <data key="slice">2</data>
  <data key="year">2018</data>
</edge>
<edge source="72" target="143">
  <data key="weight">0.5</data>
  <data key="slice">2</data>
  <data key="year">2018</data>
</edge>
<edge source="73" target="76">
  <data key="weight">0.40824830532073975</data>
  <data key="slice">4</data>
  <data key="year">2020</data>
</edge>
<edge source="73" target="110">
  <data key="weight">0.5773502588272095</data>
  <data key="slice">4</data>
  <data key="year">2020</data>
</edge>
<edge source="73" target="118">
  <data key="weight">0.4714045226573944</data>
  <data key="slice">4</data>
  <data key="year">2020</data>
</edge>
<edge source="74" target="126">
  <data key="weight">0.5</data>
  <data key="slice">4</data>
  <data key="year">2020</data>
</edge>
<edge source="75" target="78">
  <data key="weight">4.999999987376214E-7</data>
  <data key="slice">3</data>
  <data key="year">2019</data>
</edge>
<edge source="75" target="85">
  <data key="weight">4.999999987376214E-7</data>
  <data key="slice">3</data>
  <data key="year">2019</data>
</edge>
<edge source="75" target="86">
  <data key="weight">6.66666721826914E-7</data>
  <data key="slice">4</data>
  <data key="year">2020</data>
</edge>
<edge source="75" target="91">
  <data key="weight">4.999999987376214E-7</data>
  <data key="slice">3</data>
  <data key="year">2019</data>
</edge>
<edge source="75" target="109">
  <data key="weight">0.8164966106414795</data>
  <data key="slice">2</data>
  <data key="year">2018</data>
</edge>
<edge source="75" target="113">
  <data key="weight">0.7071067690849304</data>
  <data key="slice">2</data>
  <data key="year">2018</data>
</edge>
<edge source="75" target="124">
  <data key="weight">4.999999987376214E-7</data>
  <data key="slice">3</data>
  <data key="year">2019</data>
</edge>
<edge source="75" target="140">
  <data key="weight">4.082483258116554E-7</data>
  <data key="slice">4</data>
  <data key="year">2020</data>
</edge>
<edge source="75" target="141">
  <data key="weight">0.5</data>
  <data key="slice">2</data>
  <data key="year">2018</data>
</edge>
<edge source="75" target="143">
  <data key="weight">1.0</data>
  <data key="slice">2</data>
  <data key="year">2018</data>
</edge>
<edge source="76" target="77">
  <data key="weight">0.5</data>
  <data key="slice">3</data>
  <data key="year">2019</data>
</edge>
<edge source="76" target="78">
  <data key="weight">0.7071067690849304</data>
  <data key="slice">2</data>
  <data key="year">2018</data>
</edge>
<edge source="76" target="87">
  <data key="weight">0.5</data>
  <data key="slice">4</data>
  <data key="year">2020</data>
</edge>
<edge source="76" target="91">
  <data key="weight">4.999999987376214E-7</data>
  <data key="slice">3</data>
  <data key="year">2019</data>
</edge>
<edge source="76" target="99">
  <data key="weight">7.071067784636398E-7</data>
  <data key="slice">4</data>
  <data key="year">2020</data>
</edge>
<edge source="76" target="107">
  <data key="weight">1.0</data>
  <data key="slice">2</data>
  <data key="year">2018</data>
</edge>
<edge source="76" target="109">
  <data key="weight">0.5773502588272095</data>
  <data key="slice">1</data>
  <data key="year">2017</data>
</edge>
<edge source="76" target="120">
  <data key="weight">0.40824830532073975</data>
  <data key="slice">4</data>
  <data key="year">2020</data>
</edge>
<edge source="76" target="122">
  <data key="weight">4.999999987376214E-7</data>
  <data key="slice">4</data>
  <data key="year">2020</data>
</edge>
<edge source="76" target="124">
  <data key="weight">0.5</data>
  <data key="slice">3</data>
  <data key="year">2019</data>
</edge>
<edge source="76" target="128">
  <data key="weight">0.5</data>
  <data key="slice">3</data>
  <data key="year">2019</data>
</edge>
<edge source="76" target="130">
  <data key="weight">0.7071067690849304</data>
  <data key="slice">3</data>
  <data key="year">2019</data>
</edge>
<edge source="76" target="132">
  <data key="weight">0.7071067690849304</data>
  <data key="slice">3</data>
  <data key="year">2019</data>
</edge>
<edge source="77" target="91">
  <data key="weight">4.999999987376214E-7</data>
  <data key="slice">3</data>
  <data key="year">2019</data>
</edge>
<edge source="77" target="92">
  <data key="weight">0.7071067690849304</data>
  <data key="slice">3</data>
  <data key="year">2019</data>
</edge>
<edge source="77" target="93">
  <data key="weight">1.0</data>
  <data key="slice">0</data>
  <data key="year">2016</data>
</edge>
<edge source="77" target="118">
  <data key="weight">0.5</data>
  <data key="slice">3</data>
  <data key="year">2019</data>
</edge>
<edge source="77" target="119">
  <data key="weight">0.40824830532073975</data>
  <data key="slice">4</data>
  <data key="year">2020</data>
</edge>
<edge source="77" target="125">
  <data key="weight">1.0</data>
  <data key="slice">2</data>
  <data key="year">2018</data>
</edge>
<edge source="77" target="130">
  <data key="weight">7.071067784636398E-7</data>
  <data key="slice">3</data>
  <data key="year">2019</data>
</edge>
<edge source="77" target="140">
  <data key="weight">4.999999987376214E-7</data>
  <data key="slice">3</data>
  <data key="year">2019</data>
</edge>
<edge source="77" target="145">
  <data key="weight">1.0</data>
  <data key="slice">0</data>
  <data key="year">2016</data>
</edge>
<edge source="78" target="85">
  <data key="weight">1.0</data>
  <data key="slice">3</data>
  <data key="year">2019</data>
</edge>
<edge source="78" target="107">
  <data key="weight">0.7071067690849304</data>
  <data key="slice">2</data>
  <data key="year">2018</data>
</edge>
<edge source="78" target="124">
  <data key="weight">0.5</data>
  <data key="slice">3</data>
  <data key="year">2019</data>
</edge>
<edge source="78" target="133">
  <data key="weight">7.071067784636398E-7</data>
  <data key="slice">3</data>
  <data key="year">2019</data>
</edge>
<edge source="78" target="140">
  <data key="weight">0.5</data>
  <data key="slice">3</data>
  <data key="year">2019</data>
</edge>
<edge source="79" target="84">
  <data key="weight">1.0</data>
  <data key="slice">0</data>
  <data key="year">2016</data>
</edge>
<edge source="79" target="86">
  <data key="weight">1.0</data>
  <data key="slice">0</data>
  <data key="year">2016</data>
</edge>
<edge source="79" target="100">
  <data key="weight">1.0</data>
  <data key="slice">0</data>
  <data key="year">2016</data>
</edge>
<edge source="79" target="121">
  <data key="weight">1.0</data>
  <data key="slice">0</data>
  <data key="year">2016</data>
</edge>
<edge source="79" target="136">
  <data key="weight">1.0</data>
  <data key="slice">0</data>
  <data key="year">2016</data>
</edge>
<edge source="80" target="90">
  <data key="weight">1.0</data>
  <data key="slice">4</data>
  <data key="year">2020</data>
</edge>
<edge source="80" target="101">
  <data key="weight">0.5773502588272095</data>
  <data key="slice">4</data>
  <data key="year">2020</data>
</edge>
<edge source="80" target="120">
  <data key="weight">0.5773502588272095</data>
  <data key="slice">4</data>
  <data key="year">2020</data>
</edge>
<edge source="80" target="140">
  <data key="weight">0.7071067690849304</data>
  <data key="slice">4</data>
  <data key="year">2020</data>
</edge>
<edge source="81" target="96">
  <data key="weight">1.0</data>
  <data key="slice">2</data>
  <data key="year">2018</data>
</edge>
<edge source="82" target="86">
  <data key="weight">0.5</data>
  <data key="slice">2</data>
  <data key="year">2018</data>
</edge>
<edge source="82" target="118">
  <data key="weight">0.5</data>
  <data key="slice">2</data>
  <data key="year">2018</data>
</edge>
<edge source="82" target="131">
  <data key="weight">1.0</data>
  <data key="slice">2</data>
  <data key="year">2018</data>
</edge>
<edge source="83" target="115">
  <data key="weight">1.0</data>
  <data key="slice">0</data>
  <data key="year">2016</data>
</edge>
<edge source="83" target="146">
  <data key="weight">1.0</data>
  <data key="slice">0</data>
  <data key="year">2016</data>
</edge>
<edge source="84" target="86">
  <data key="weight">1.0</data>
  <data key="slice">0</data>
  <data key="year">2016</data>
</edge>
<edge source="84" target="100">
  <data key="weight">1.0</data>
  <data key="slice">0</data>
  <data key="year">2016</data>
</edge>
<edge source="84" target="121">
  <data key="weight">1.0</data>
  <data key="slice">0</data>
  <data key="year">2016</data>
</edge>
<edge source="84" target="136">
  <data key="weight">1.0</data>
  <data key="slice">0</data>
  <data key="year">2016</data>
</edge>
<edge source="85" target="124">
  <data key="weight">0.5</data>
  <data key="slice">3</data>
  <data key="year">2019</data>
</edge>
<edge source="85" target="133">
  <data key="weight">7.071067784636398E-7</data>
  <data key="slice">3</data>
  <data key="year">2019</data>
</edge>
<edge source="85" target="140">
  <data key="weight">0.5</data>
  <data key="slice">3</data>
  <data key="year">2019</data>
</edge>
<edge source="86" target="100">
  <data key="weight">1.0</data>
  <data key="slice">0</data>
  <data key="year">2016</data>
</edge>
<edge source="86" target="109">
  <data key="weight">5.773503062300733E-7</data>
  <data key="slice">2</data>
  <data key="year">2018</data>
</edge>
<edge source="86" target="113">
  <data key="weight">4.999999987376214E-7</data>
  <data key="slice">2</data>
  <data key="year">2018</data>
</edge>
<edge source="86" target="121">
  <data key="weight">1.0</data>
  <data key="slice">0</data>
  <data key="year">2016</data>
</edge>
<edge source="86" target="131">
  <data key="weight">0.5</data>
  <data key="slice">2</data>
  <data key="year">2018</data>
</edge>
<edge source="86" target="134">
  <data key="weight">0.5773502588272095</data>
  <data key="slice">4</data>
  <data key="year">2020</data>
</edge>
<edge source="86" target="136">
  <data key="weight">1.0</data>
  <data key="slice">0</data>
  <data key="year">2016</data>
</edge>
<edge source="86" target="138">
  <data key="weight">4.999999987376214E-7</data>
  <data key="slice">3</data>
  <data key="year">2019</data>
</edge>
<edge source="86" target="140">
  <data key="weight">4.082483258116554E-7</data>
  <data key="slice">4</data>
  <data key="year">2020</data>
</edge>
<edge source="86" target="143">
  <data key="weight">7.071067784636398E-7</data>
  <data key="slice">2</data>
  <data key="year">2018</data>
</edge>
<edge source="87" target="99">
  <data key="weight">0.7071067690849304</data>
  <data key="slice">4</data>
  <data key="year">2020</data>
</edge>
<edge source="87" target="122">
  <data key="weight">0.5</data>
  <data key="slice">4</data>
  <data key="year">2020</data>
</edge>
<edge source="88" target="95">
  <data key="weight">1.0</data>
  <data key="slice">1</data>
  <data key="year">2017</data>
</edge>
<edge source="88" target="139">
  <data key="weight">1.0</data>
  <data key="slice">1</data>
  <data key="year">2017</data>
</edge>
<edge source="89" target="129">
  <data key="weight">0.7071067690849304</data>
  <data key="slice">4</data>
  <data key="year">2020</data>
</edge>
<edge source="89" target="137">
  <data key="weight">0.5</data>
  <data key="slice">4</data>
  <data key="year">2020</data>
</edge>
<edge source="90" target="101">
  <data key="weight">0.5773502588272095</data>
  <data key="slice">4</data>
  <data key="year">2020</data>
</edge>
<edge source="90" target="120">
  <data key="weight">0.5773502588272095</data>
  <data key="slice">4</data>
  <data key="year">2020</data>
</edge>
<edge source="90" target="140">
  <data key="weight">0.7071067690849304</data>
  <data key="slice">4</data>
  <data key="year">2020</data>
</edge>
<edge source="91" target="118">
  <data key="weight">0.4714045226573944</data>
  <data key="slice">4</data>
  <data key="year">2020</data>
</edge>
<edge source="91" target="124">
  <data key="weight">0.5</data>
  <data key="slice">3</data>
  <data key="year">2019</data>
</edge>
<edge source="91" target="129">
  <data key="weight">0.5773502588272095</data>
  <data key="slice">4</data>
  <data key="year">2020</data>
</edge>
<edge source="91" target="130">
  <data key="weight">7.071067784636398E-7</data>
  <data key="slice">3</data>
  <data key="year">2019</data>
</edge>
<edge source="91" target="133">
  <data key="weight">0.5773502588272095</data>
  <data key="slice">4</data>
  <data key="year">2020</data>
</edge>
<edge source="91" target="137">
  <data key="weight">0.8164966106414795</data>
  <data key="slice">4</data>
  <data key="year">2020</data>
</edge>
<edge source="92" target="118">
  <data key="weight">0.7071067690849304</data>
  <data key="slice">3</data>
  <data key="year">2019</data>
</edge>
<edge source="92" target="140">
  <data key="weight">0.7071067690849304</data>
  <data key="slice">3</data>
  <data key="year">2019</data>
</edge>
<edge source="93" target="145">
  <data key="weight">1.0</data>
  <data key="slice">0</data>
  <data key="year">2016</data>
</edge>
<edge source="95" target="139">
  <data key="weight">1.0</data>
  <data key="slice">1</data>
  <data key="year">2017</data>
</edge>
<edge source="97" target="106">
  <data key="weight">0.40824830532073975</data>
  <data key="slice">4</data>
  <data key="year">2020</data>
</edge>
<edge source="97" target="119">
  <data key="weight">4.082483258116554E-7</data>
  <data key="slice">4</data>
  <data key="year">2020</data>
</edge>
<edge source="97" target="142">
  <data key="weight">0.40824830532073975</data>
  <data key="slice">4</data>
  <data key="year">2020</data>
</edge>
<edge source="98" target="102">
  <data key="weight">1.0</data>
  <data key="slice">3</data>
  <data key="year">2019</data>
</edge>
<edge source="98" target="135">
  <data key="weight">0.7071067690849304</data>
  <data key="slice">3</data>
  <data key="year">2019</data>
</edge>
<edge source="99" target="122">
  <data key="weight">0.7071067690849304</data>
  <data key="slice">4</data>
  <data key="year">2020</data>
</edge>
<edge source="100" target="121">
  <data key="weight">1.0</data>
  <data key="slice">0</data>
  <data key="year">2016</data>
</edge>
<edge source="100" target="136">
  <data key="weight">1.0</data>
  <data key="slice">0</data>
  <data key="year">2016</data>
</edge>
<edge source="101" target="106">
  <data key="weight">0.40824830532073975</data>
  <data key="slice">4</data>
  <data key="year">2020</data>
</edge>
<edge source="101" target="120">
  <data key="weight">0.6666666865348816</data>
  <data key="slice">4</data>
  <data key="year">2020</data>
</edge>
<edge source="101" target="140">
  <data key="weight">0.40824830532073975</data>
  <data key="slice">4</data>
  <data key="year">2020</data>
</edge>
<edge source="101" target="142">
  <data key="weight">0.8164966106414795</data>
  <data key="slice">4</data>
  <data key="year">2020</data>
</edge>
<edge source="102" target="135">
  <data key="weight">0.7071067690849304</data>
  <data key="slice">3</data>
  <data key="year">2019</data>
</edge>
<edge source="104" target="115">
  <data key="weight">1.0</data>
  <data key="slice">2</data>
  <data key="year">2018</data>
</edge>
<edge source="104" target="116">
  <data key="weight">0.7071067690849304</data>
  <data key="slice">3</data>
  <data key="year">2019</data>
</edge>
<edge source="104" target="120">
  <data key="weight">0.7071067690849304</data>
  <data key="slice">2</data>
  <data key="year">2018</data>
</edge>
<edge source="104" target="142">
  <data key="weight">0.7071067690849304</data>
  <data key="slice">3</data>
  <data key="year">2019</data>
</edge>
<edge source="105" target="141">
  <data key="weight">0.7071067690849304</data>
  <data key="slice">2</data>
  <data key="year">2018</data>
</edge>
<edge source="106" target="120">
  <data key="weight">0.40824830532073975</data>
  <data key="slice">4</data>
  <data key="year">2020</data>
</edge>
<edge source="106" target="142">
  <data key="weight">0.5</data>
  <data key="slice">4</data>
  <data key="year">2020</data>
</edge>
<edge source="109" target="113">
  <data key="weight">5.773503062300733E-7</data>
  <data key="slice">2</data>
  <data key="year">2018</data>
</edge>
<edge source="109" target="114">
  <data key="weight">1.0</data>
  <data key="slice">0</data>
  <data key="year">2016</data>
</edge>
<edge source="109" target="132">
  <data key="weight">4.999999987376214E-7</data>
  <data key="slice">3</data>
  <data key="year">2019</data>
</edge>
<edge source="109" target="143">
  <data key="weight">8.164966516233108E-7</data>
  <data key="slice">2</data>
  <data key="year">2018</data>
</edge>
<edge source="110" target="118">
  <data key="weight">0.40824830532073975</data>
  <data key="slice">4</data>
  <data key="year">2020</data>
</edge>
<edge source="110" target="126">
  <data key="weight">0.5</data>
  <data key="slice">4</data>
  <data key="year">2020</data>
</edge>
<edge source="112" target="118">
  <data key="weight">0.5</data>
  <data key="slice">2</data>
  <data key="year">2018</data>
</edge>
<edge source="113" target="118">
  <data key="weight">0.40824830532073975</data>
  <data key="slice">4</data>
  <data key="year">2020</data>
</edge>
<edge source="113" target="126">
  <data key="weight">0.5</data>
  <data key="slice">4</data>
  <data key="year">2020</data>
</edge>
<edge source="113" target="140">
  <data key="weight">0.7071067690849304</data>
  <data key="slice">4</data>
  <data key="year">2020</data>
</edge>
<edge source="113" target="141">
  <data key="weight">0.7071067690849304</data>
  <data key="slice">2</data>
  <data key="year">2018</data>
</edge>
<edge source="113" target="143">
  <data key="weight">0.7071067690849304</data>
  <data key="slice">2</data>
  <data key="year">2018</data>
</edge>
<edge source="115" target="120">
  <data key="weight">0.7071067690849304</data>
  <data key="slice">2</data>
  <data key="year">2018</data>
</edge>
<edge source="115" target="146">
  <data key="weight">1.0</data>
  <data key="slice">0</data>
  <data key="year">2016</data>
</edge>
<edge source="116" target="142">
  <data key="weight">0.5</data>
  <data key="slice">3</data>
  <data key="year">2019</data>
</edge>
<edge source="117" target="128">
  <data key="weight">0.7071067690849304</data>
  <data key="slice">3</data>
  <data key="year">2019</data>
</edge>
<edge source="117" target="142">
  <data key="weight">0.7071067690849304</data>
  <data key="slice">3</data>
  <data key="year">2019</data>
</edge>
<edge source="117" target="144">
  <data key="weight">0.7071067690849304</data>
  <data key="slice">3</data>
  <data key="year">2019</data>
</edge>
<edge source="118" target="124">
  <data key="weight">7.071067784636398E-7</data>
  <data key="slice">1</data>
  <data key="year">2017</data>
</edge>
<edge source="118" target="125">
  <data key="weight">0.5</data>
  <data key="slice">2</data>
  <data key="year">2018</data>
</edge>
<edge source="118" target="126">
  <data key="weight">6.123725029283378E-7</data>
  <data key="slice">4</data>
  <data key="year">2020</data>
</edge>
<edge source="118" target="129">
  <data key="weight">4.082483258116554E-7</data>
  <data key="slice">4</data>
  <data key="year">2020</data>
</edge>
<edge source="118" target="131">
  <data key="weight">4.999999987376214E-7</data>
  <data key="slice">2</data>
  <data key="year">2018</data>
</edge>
<edge source="118" target="133">
  <data key="weight">4.082483258116554E-7</data>
  <data key="slice">4</data>
  <data key="year">2020</data>
</edge>
<edge source="118" target="136">
  <data key="weight">7.071067784636398E-7</data>
  <data key="slice">1</data>
  <data key="year">2017</data>
</edge>
<edge source="118" target="140">
  <data key="weight">0.5</data>
  <data key="slice">3</data>
  <data key="year">2019</data>
</edge>
<edge source="118" target="141">
  <data key="weight">4.999999987376214E-7</data>
  <data key="slice">3</data>
  <data key="year">2019</data>
</edge>
<edge source="120" target="138">
  <data key="weight">0.5773502588272095</data>
  <data key="slice">3</data>
  <data key="year">2019</data>
</edge>
<edge source="120" target="140">
  <data key="weight">0.40824830532073975</data>
  <data key="slice">4</data>
  <data key="year">2020</data>
</edge>
<edge source="120" target="142">
  <data key="weight">0.40824830532073975</data>
  <data key="slice">4</data>
  <data key="year">2020</data>
</edge>
<edge source="121" target="136">
  <data key="weight">1.0</data>
  <data key="slice">0</data>
  <data key="year">2016</data>
</edge>
<edge source="122" target="137">
  <data key="weight">0.5</data>
  <data key="slice">4</data>
  <data key="year">2020</data>
</edge>
<edge source="123" target="127">
  <data key="weight">1.0</data>
  <data key="slice">1</data>
  <data key="year">2017</data>
</edge>
<edge source="123" target="137">
  <data key="weight">1.0</data>
  <data key="slice">1</data>
  <data key="year">2017</data>
</edge>
<edge source="124" target="128">
  <data key="weight">0.5</data>
  <data key="slice">3</data>
  <data key="year">2019</data>
</edge>
<edge source="124" target="132">
  <data key="weight">0.7071067690849304</data>
  <data key="slice">3</data>
  <data key="year">2019</data>
</edge>
<edge source="124" target="136">
  <data key="weight">1.0</data>
  <data key="slice">1</data>
  <data key="year">2017</data>
</edge>
<edge source="126" target="141">
  <data key="weight">0.5</data>
  <data key="slice">4</data>
  <data key="year">2020</data>
</edge>
<edge source="127" target="137">
  <data key="weight">1.0</data>
  <data key="slice">1</data>
  <data key="year">2017</data>
</edge>
<edge source="128" target="132">
  <data key="weight">0.7071067690849304</data>
  <data key="slice">3</data>
  <data key="year">2019</data>
</edge>
<edge source="128" target="142">
  <data key="weight">4.999999987376214E-7</data>
  <data key="slice">3</data>
  <data key="year">2019</data>
</edge>
<edge source="128" target="144">
  <data key="weight">4.999999987376214E-7</data>
  <data key="slice">3</data>
  <data key="year">2019</data>
</edge>
<edge source="129" target="137">
  <data key="weight">0.7071067690849304</data>
  <data key="slice">4</data>
  <data key="year">2020</data>
</edge>
<edge source="133" target="140">
  <data key="weight">0.7071067690849304</data>
  <data key="slice">3</data>
  <data key="year">2019</data>
</edge>
<edge source="138" target="144">
  <data key="weight">0.7071067690849304</data>
  <data key="slice">3</data>
  <data key="year">2019</data>
</edge>
<edge source="141" target="143">
  <data key="weight">0.5</data>
  <data key="slice">2</data>
  <data key="year">2018</data>
</edge>
<edge source="142" target="144">
  <data key="weight">0.5</data>
  <data key="slice">3</data>
  <data key="year">2019</data>
</edge>
</graph>
</graphml>
