# Supplementary material for: Evolution of Research on Persistent Postural-Perceptual Dizziness: A Bibliometric and Visualization Analysis from 1994 to 2025
Source: Audiol Res. 2026 Apr 1;16(2):52. doi: 10.3390/audiolres16020052 (PMC13113745; doi:10.3390/audiolres16020052)
Supplement: Supplementary file 1 [file audiolres-16-00052-s001.zip › results/project/173.graphml]

<?xml version="1.0" encoding="UTF-8"?>
<graphml xmlns="http://graphml.graphdrawing.org/xmlns">
<key id="name" for="node" attr.name="name" attr.type="string"/>
<key id="label" for="node" attr.name="label" attr.type="string"/>
<key id="author" for="node" attr.name="author" attr.type="string"/>
<key id="year" for="node" attr.name="year" attr.type="string"/>
<key id="title" for="node" attr.name="title" attr.type="string"/>
<key id="so" for="node" attr.name="so" attr.type="string"/>
<key id="vol" for="node" attr.name="vol" attr.type="string"/>
<key id="page" for="node" attr.name="pg" attr.type="string"/>
<key id="ut" for="node" attr.name="ut" attr.type="string"/>
<key id="freq" for="node" attr.name="freq" attr.type="integer"/>
<key id="centrality" for="node" attr.name="centrality" attr.type="double"/>
<key id="weight" for="edge" attr.name="weight" attr.type="float"/>
<key id="slice" for="edge" attr.name="slice" attr.type="integer"/>
<key id="year" for="edge" attr.name="year" attr.type="string"/>
<graph edgedefault="undirected">
<node id="0">
  <data key="name">gastric ph</data>
  <data key="label">gastric ph</data>
  <data key="author">gastric ph</data>
  <data key="year"></data>
  <data key="title">...</data>
  <data key="so">SO</data>
  <data key="vol">0</data>
  <data key="page">0</data>
  <data key="ut"></data>
  <data key="freq">1</data>
</node>
<node id="1">
  <data key="name">whipple procedure</data>
  <data key="label">whipple procedure</data>
  <data key="author">whipple procedure</data>
  <data key="year"></data>
  <data key="title">...</data>
  <data key="so">SO</data>
  <data key="vol">0</data>
  <data key="page">0</data>
  <data key="ut"></data>
  <data key="freq">9</data>
</node>
<node id="2">
  <data key="name">abnormal dna ploidy</data>
  <data key="label">abnormal dna ploidy</data>
  <data key="author">abnormal dna ploidy</data>
  <data key="year"></data>
  <data key="title">...</data>
  <data key="so">SO</data>
  <data key="vol">0</data>
  <data key="page">0</data>
  <data key="ut"></data>
  <data key="freq">2</data>
</node>
<node id="3">
  <data key="name">p53</data>
  <data key="label">p53</data>
  <data key="author">p53</data>
  <data key="year"></data>
  <data key="title">...</data>
  <data key="so">SO</data>
  <data key="vol">0</data>
  <data key="page">0</data>
  <data key="ut"></data>
  <data key="freq">1</data>
</node>
<node id="4">
  <data key="name">pancreatic resection</data>
  <data key="label">pancreatic resection</data>
  <data key="author">pancreatic resection</data>
  <data key="year"></data>
  <data key="title">...</data>
  <data key="so">SO</data>
  <data key="vol">0</data>
  <data key="page">0</data>
  <data key="ut"></data>
  <data key="freq">1</data>
</node>
<node id="5">
  <data key="name">phobic postural vertigo</data>
  <data key="label">phobic postural vertigo</data>
  <data key="author">phobic postural vertigo</data>
  <data key="year"></data>
  <data key="title">...</data>
  <data key="so">SO</data>
  <data key="vol">0</data>
  <data key="page">0</data>
  <data key="ut"></data>
  <data key="freq">5</data>
</node>
<node id="6">
  <data key="name">anastomosis</data>
  <data key="label">anastomosis</data>
  <data key="author">anastomosis</data>
  <data key="year"></data>
  <data key="title">...</data>
  <data key="so">SO</data>
  <data key="vol">0</data>
  <data key="page">0</data>
  <data key="ut"></data>
  <data key="freq">4</data>
</node>
<node id="7">
  <data key="name">inhibition</data>
  <data key="label">inhibition</data>
  <data key="author">inhibition</data>
  <data key="year"></data>
  <data key="title">...</data>
  <data key="so">SO</data>
  <data key="vol">0</data>
  <data key="page">0</data>
  <data key="ut"></data>
  <data key="freq">1</data>
</node>
<node id="8">
  <data key="name">motility</data>
  <data key="label">motility</data>
  <data key="author">motility</data>
  <data key="year"></data>
  <data key="title">...</data>
  <data key="so">SO</data>
  <data key="vol">0</data>
  <data key="page">0</data>
  <data key="ut"></data>
  <data key="freq">4</data>
</node>
<node id="9">
  <data key="name">anxiety</data>
  <data key="label">anxiety</data>
  <data key="author">anxiety</data>
  <data key="year"></data>
  <data key="title">...</data>
  <data key="so">SO</data>
  <data key="vol">0</data>
  <data key="page">0</data>
  <data key="ut"></data>
  <data key="freq">1</data>
</node>
<node id="10">
  <data key="name">pancreaticoduodenectomy</data>
  <data key="label">pancreaticoduodenectomy</data>
  <data key="author">pancreaticoduodenectomy</data>
  <data key="year"></data>
  <data key="title">...</data>
  <data key="so">SO</data>
  <data key="vol">0</data>
  <data key="page">0</data>
  <data key="ut"></data>
  <data key="freq">31</data>
</node>
<node id="11">
  <data key="name">postoperative complications</data>
  <data key="label">postoperative complications</data>
  <data key="author">postoperative complications</data>
  <data key="year"></data>
  <data key="title">...</data>
  <data key="so">SO</data>
  <data key="vol">0</data>
  <data key="page">0</data>
  <data key="ut"></data>
  <data key="freq">1</data>
</node>
<node id="12">
  <data key="name">gastric inhibitory polypeptide</data>
  <data key="label">gastric inhibitory polypeptide</data>
  <data key="author">gastric inhibitory polypeptide</data>
  <data key="year"></data>
  <data key="title">...</data>
  <data key="so">SO</data>
  <data key="vol">0</data>
  <data key="page">0</data>
  <data key="ut"></data>
  <data key="freq">1</data>
</node>
<node id="13">
  <data key="name">blood flow</data>
  <data key="label">blood flow</data>
  <data key="author">blood flow</data>
  <data key="year"></data>
  <data key="title">...</data>
  <data key="so">SO</data>
  <data key="vol">0</data>
  <data key="page">0</data>
  <data key="ut"></data>
  <data key="freq">1</data>
</node>
<node id="14">
  <data key="name">experience</data>
  <data key="label">experience</data>
  <data key="author">experience</data>
  <data key="year"></data>
  <data key="title">...</data>
  <data key="so">SO</data>
  <data key="vol">0</data>
  <data key="page">0</data>
  <data key="ut"></data>
  <data key="freq">3</data>
</node>
<node id="15">
  <data key="name">pancreatic insufficiency</data>
  <data key="label">pancreatic insufficiency</data>
  <data key="author">pancreatic insufficiency</data>
  <data key="year"></data>
  <data key="title">...</data>
  <data key="so">SO</data>
  <data key="vol">0</data>
  <data key="page">0</data>
  <data key="ut"></data>
  <data key="freq">1</data>
</node>
<node id="16">
  <data key="name">carcinoma of the pancreas</data>
  <data key="label">carcinoma of the pancreas</data>
  <data key="author">carcinoma of the pancreas</data>
  <data key="year"></data>
  <data key="title">...</data>
  <data key="so">SO</data>
  <data key="vol">0</data>
  <data key="page">0</data>
  <data key="ut"></data>
  <data key="freq">1</data>
</node>
<node id="17">
  <data key="name">cutaneous t-cell lymphoma</data>
  <data key="label">cutaneous t-cell lymphoma</data>
  <data key="author">cutaneous t-cell lymphoma</data>
  <data key="year"></data>
  <data key="title">...</data>
  <data key="so">SO</data>
  <data key="vol">0</data>
  <data key="page">0</data>
  <data key="ut"></data>
  <data key="freq">1</data>
</node>
<node id="18">
  <data key="name">gastroparesis</data>
  <data key="label">gastroparesis</data>
  <data key="author">gastroparesis</data>
  <data key="year"></data>
  <data key="title">...</data>
  <data key="so">SO</data>
  <data key="vol">0</data>
  <data key="page">0</data>
  <data key="ut"></data>
  <data key="freq">2</data>
</node>
<node id="19">
  <data key="name">completion pancreatectomy</data>
  <data key="label">completion pancreatectomy</data>
  <data key="author">completion pancreatectomy</data>
  <data key="year"></data>
  <data key="title">...</data>
  <data key="so">SO</data>
  <data key="vol">0</data>
  <data key="page">0</data>
  <data key="ut"></data>
  <data key="freq">1</data>
</node>
<node id="20">
  <data key="name">morbidity</data>
  <data key="label">morbidity</data>
  <data key="author">morbidity</data>
  <data key="year"></data>
  <data key="title">...</data>
  <data key="so">SO</data>
  <data key="vol">0</data>
  <data key="page">0</data>
  <data key="ut"></data>
  <data key="freq">3</data>
</node>
<node id="21">
  <data key="name">pylorus-preserving pancreaticoduodenectomy</data>
  <data key="label">pylorus-preserving pancreaticoduodenectomy</data>
  <data key="author">pylorus-preserving pancreaticoduodenectomy</data>
  <data key="year"></data>
  <data key="title">...</data>
  <data key="so">SO</data>
  <data key="vol">0</data>
  <data key="page">0</data>
  <data key="ut"></data>
  <data key="freq">2</data>
</node>
<node id="22">
  <data key="name">body sway</data>
  <data key="label">body sway</data>
  <data key="author">body sway</data>
  <data key="year"></data>
  <data key="title">...</data>
  <data key="so">SO</data>
  <data key="vol">0</data>
  <data key="page">0</data>
  <data key="ut"></data>
  <data key="freq">3</data>
</node>
<node id="23">
  <data key="name">gastrointestinal tract</data>
  <data key="label">gastrointestinal tract</data>
  <data key="author">gastrointestinal tract</data>
  <data key="year"></data>
  <data key="title">...</data>
  <data key="so">SO</data>
  <data key="vol">0</data>
  <data key="page">0</data>
  <data key="ut"></data>
  <data key="freq">1</data>
</node>
<node id="24">
  <data key="name">secretion</data>
  <data key="label">secretion</data>
  <data key="author">secretion</data>
  <data key="year"></data>
  <data key="title">...</data>
  <data key="so">SO</data>
  <data key="vol">0</data>
  <data key="page">0</data>
  <data key="ut"></data>
  <data key="freq">1</data>
</node>
<node id="25">
  <data key="name">insulin secretion</data>
  <data key="label">insulin secretion</data>
  <data key="author">insulin secretion</data>
  <data key="year"></data>
  <data key="title">...</data>
  <data key="so">SO</data>
  <data key="vol">0</data>
  <data key="page">0</data>
  <data key="ut"></data>
  <data key="freq">1</data>
</node>
<node id="26">
  <data key="name">failure</data>
  <data key="label">failure</data>
  <data key="author">failure</data>
  <data key="year"></data>
  <data key="title">...</data>
  <data key="so">SO</data>
  <data key="vol">0</data>
  <data key="page">0</data>
  <data key="ut"></data>
  <data key="freq">1</data>
</node>
<node id="27">
  <data key="name">head resection</data>
  <data key="label">head resection</data>
  <data key="author">head resection</data>
  <data key="year"></data>
  <data key="title">...</data>
  <data key="so">SO</data>
  <data key="vol">0</data>
  <data key="page">0</data>
  <data key="ut"></data>
  <data key="freq">2</data>
</node>
<node id="28">
  <data key="name">nephrectomy</data>
  <data key="label">nephrectomy</data>
  <data key="author">nephrectomy</data>
  <data key="year"></data>
  <data key="title">...</data>
  <data key="so">SO</data>
  <data key="vol">0</data>
  <data key="page">0</data>
  <data key="ut"></data>
  <data key="freq">1</data>
</node>
<node id="29">
  <data key="name">frey operation</data>
  <data key="label">frey operation</data>
  <data key="author">frey operation</data>
  <data key="year"></data>
  <data key="title">...</data>
  <data key="so">SO</data>
  <data key="vol">0</data>
  <data key="page">0</data>
  <data key="ut"></data>
  <data key="freq">1</data>
</node>
<node id="30">
  <data key="name">complications</data>
  <data key="label">complications</data>
  <data key="author">complications</data>
  <data key="year"></data>
  <data key="title">...</data>
  <data key="so">SO</data>
  <data key="vol">0</data>
  <data key="page">0</data>
  <data key="ut"></data>
  <data key="freq">9</data>
</node>
<node id="31">
  <data key="name">activation</data>
  <data key="label">activation</data>
  <data key="author">activation</data>
  <data key="year"></data>
  <data key="title">...</data>
  <data key="so">SO</data>
  <data key="vol">0</data>
  <data key="page">0</data>
  <data key="ut"></data>
  <data key="freq">3</data>
</node>
<node id="32">
  <data key="name">drainage</data>
  <data key="label">drainage</data>
  <data key="author">drainage</data>
  <data key="year"></data>
  <data key="title">...</data>
  <data key="so">SO</data>
  <data key="vol">0</data>
  <data key="page">0</data>
  <data key="ut"></data>
  <data key="freq">2</data>
</node>
<node id="33">
  <data key="name">migrating motor complex</data>
  <data key="label">migrating motor complex</data>
  <data key="author">migrating motor complex</data>
  <data key="year"></data>
  <data key="title">...</data>
  <data key="so">SO</data>
  <data key="vol">0</data>
  <data key="page">0</data>
  <data key="ut"></data>
  <data key="freq">2</data>
</node>
<node id="34">
  <data key="name">pancreatic enzyme activity</data>
  <data key="label">pancreatic enzyme activity</data>
  <data key="author">pancreatic enzyme activity</data>
  <data key="year"></data>
  <data key="title">...</data>
  <data key="so">SO</data>
  <data key="vol">0</data>
  <data key="page">0</data>
  <data key="ut"></data>
  <data key="freq">1</data>
</node>
<node id="35">
  <data key="name">fistula</data>
  <data key="label">fistula</data>
  <data key="author">fistula</data>
  <data key="year"></data>
  <data key="title">...</data>
  <data key="so">SO</data>
  <data key="vol">0</data>
  <data key="page">0</data>
  <data key="ut"></data>
  <data key="freq">1</data>
</node>
<node id="36">
  <data key="name">reconstruction</data>
  <data key="label">reconstruction</data>
  <data key="author">reconstruction</data>
  <data key="year"></data>
  <data key="title">...</data>
  <data key="so">SO</data>
  <data key="vol">0</data>
  <data key="page">0</data>
  <data key="ut"></data>
  <data key="freq">1</data>
</node>
<node id="37">
  <data key="name">brain stem</data>
  <data key="label">brain stem</data>
  <data key="author">brain stem</data>
  <data key="year"></data>
  <data key="title">...</data>
  <data key="so">SO</data>
  <data key="vol">0</data>
  <data key="page">0</data>
  <data key="ut"></data>
  <data key="freq">1</data>
</node>
<node id="38">
  <data key="name">antagonist muscles</data>
  <data key="label">antagonist muscles</data>
  <data key="author">antagonist muscles</data>
  <data key="year"></data>
  <data key="title">...</data>
  <data key="so">SO</data>
  <data key="vol">0</data>
  <data key="page">0</data>
  <data key="ut"></data>
  <data key="freq">3</data>
</node>
<node id="39">
  <data key="name">delayed emptying</data>
  <data key="label">delayed emptying</data>
  <data key="author">delayed emptying</data>
  <data key="year"></data>
  <data key="title">...</data>
  <data key="so">SO</data>
  <data key="vol">0</data>
  <data key="page">0</data>
  <data key="ut"></data>
  <data key="freq">1</data>
</node>
<node id="40">
  <data key="name">common bile duct neoplasms</data>
  <data key="label">common bile duct neoplasms</data>
  <data key="author">common bile duct neoplasms</data>
  <data key="year"></data>
  <data key="title">...</data>
  <data key="so">SO</data>
  <data key="vol">0</data>
  <data key="page">0</data>
  <data key="ut"></data>
  <data key="freq">1</data>
</node>
<node id="41">
  <data key="name">beger procedure</data>
  <data key="label">beger procedure</data>
  <data key="author">beger procedure</data>
  <data key="year"></data>
  <data key="title">...</data>
  <data key="so">SO</data>
  <data key="vol">0</data>
  <data key="page">0</data>
  <data key="ut"></data>
  <data key="freq">1</data>
</node>
<node id="42">
  <data key="name">bowen disease</data>
  <data key="label">bowen disease</data>
  <data key="author">bowen disease</data>
  <data key="year"></data>
  <data key="title">...</data>
  <data key="so">SO</data>
  <data key="vol">0</data>
  <data key="page">0</data>
  <data key="ut"></data>
  <data key="freq">1</data>
</node>
<node id="43">
  <data key="name">advantages</data>
  <data key="label">advantages</data>
  <data key="author">advantages</data>
  <data key="year"></data>
  <data key="title">...</data>
  <data key="so">SO</data>
  <data key="vol">0</data>
  <data key="page">0</data>
  <data key="ut"></data>
  <data key="freq">1</data>
</node>
<node id="44">
  <data key="name">acetaminophen method</data>
  <data key="label">acetaminophen method</data>
  <data key="author">acetaminophen method</data>
  <data key="year"></data>
  <data key="title">...</data>
  <data key="so">SO</data>
  <data key="vol">0</data>
  <data key="page">0</data>
  <data key="ut"></data>
  <data key="freq">1</data>
</node>
<node id="45">
  <data key="name">secretin</data>
  <data key="label">secretin</data>
  <data key="author">secretin</data>
  <data key="year"></data>
  <data key="title">...</data>
  <data key="so">SO</data>
  <data key="vol">0</data>
  <data key="page">0</data>
  <data key="ut"></data>
  <data key="freq">1</data>
</node>
<node id="46">
  <data key="name">delayed gastric emptying</data>
  <data key="label">delayed gastric emptying</data>
  <data key="author">delayed gastric emptying</data>
  <data key="year"></data>
  <data key="title">...</data>
  <data key="so">SO</data>
  <data key="vol">0</data>
  <data key="page">0</data>
  <data key="ut"></data>
  <data key="freq">3</data>
</node>
<node id="47">
  <data key="name">resection</data>
  <data key="label">resection</data>
  <data key="author">resection</data>
  <data key="year"></data>
  <data key="title">...</data>
  <data key="so">SO</data>
  <data key="vol">0</data>
  <data key="page">0</data>
  <data key="ut"></data>
  <data key="freq">22</data>
</node>
<node id="48">
  <data key="name">duodenopancreatectomy</data>
  <data key="label">duodenopancreatectomy</data>
  <data key="author">duodenopancreatectomy</data>
  <data key="year"></data>
  <data key="title">...</data>
  <data key="so">SO</data>
  <data key="vol">0</data>
  <data key="page">0</data>
  <data key="ut"></data>
  <data key="freq">3</data>
</node>
<node id="49">
  <data key="name">pancreaticobiliary diversion</data>
  <data key="label">pancreaticobiliary diversion</data>
  <data key="author">pancreaticobiliary diversion</data>
  <data key="year"></data>
  <data key="title">...</data>
  <data key="so">SO</data>
  <data key="vol">0</data>
  <data key="page">0</data>
  <data key="ut"></data>
  <data key="freq">1</data>
</node>
<node id="50">
  <data key="name">pancreatic head resection</data>
  <data key="label">pancreatic head resection</data>
  <data key="author">pancreatic head resection</data>
  <data key="year"></data>
  <data key="title">...</data>
  <data key="so">SO</data>
  <data key="vol">0</data>
  <data key="page">0</data>
  <data key="ut"></data>
  <data key="freq">1</data>
</node>
<node id="51">
  <data key="name">pancreatic exocrine function</data>
  <data key="label">pancreatic exocrine function</data>
  <data key="author">pancreatic exocrine function</data>
  <data key="year"></data>
  <data key="title">...</data>
  <data key="so">SO</data>
  <data key="vol">0</data>
  <data key="page">0</data>
  <data key="ut"></data>
  <data key="freq">3</data>
</node>
<node id="52">
  <data key="name">complex</data>
  <data key="label">complex</data>
  <data key="author">complex</data>
  <data key="year"></data>
  <data key="title">...</data>
  <data key="so">SO</data>
  <data key="vol">0</data>
  <data key="page">0</data>
  <data key="ut"></data>
  <data key="freq">1</data>
</node>
<node id="53">
  <data key="name">pancreas</data>
  <data key="label">pancreas</data>
  <data key="author">pancreas</data>
  <data key="year"></data>
  <data key="title">...</data>
  <data key="so">SO</data>
  <data key="vol">0</data>
  <data key="page">0</data>
  <data key="ut"></data>
  <data key="freq">1</data>
</node>
<node id="54">
  <data key="name">nongastric abdominal surgery</data>
  <data key="label">nongastric abdominal surgery</data>
  <data key="author">nongastric abdominal surgery</data>
  <data key="year"></data>
  <data key="title">...</data>
  <data key="so">SO</data>
  <data key="vol">0</data>
  <data key="page">0</data>
  <data key="ut"></data>
  <data key="freq">1</data>
</node>
<node id="55">
  <data key="name">ligation</data>
  <data key="label">ligation</data>
  <data key="author">ligation</data>
  <data key="year"></data>
  <data key="title">...</data>
  <data key="so">SO</data>
  <data key="vol">0</data>
  <data key="page">0</data>
  <data key="ut"></data>
  <data key="freq">1</data>
</node>
<node id="56">
  <data key="name">magnetic resonance cholangiopancreatography</data>
  <data key="label">magnetic resonance cholangiopancreatography</data>
  <data key="author">magnetic resonance cholangiopancreatography</data>
  <data key="year"></data>
  <data key="title">...</data>
  <data key="so">SO</data>
  <data key="vol">0</data>
  <data key="page">0</data>
  <data key="ut"></data>
  <data key="freq">1</data>
</node>
<node id="57">
  <data key="name">hour intragastric acidity</data>
  <data key="label">hour intragastric acidity</data>
  <data key="author">hour intragastric acidity</data>
  <data key="year"></data>
  <data key="title">...</data>
  <data key="so">SO</data>
  <data key="vol">0</data>
  <data key="page">0</data>
  <data key="ut"></data>
  <data key="freq">1</data>
</node>
<node id="58">
  <data key="name">pancreatic head</data>
  <data key="label">pancreatic head</data>
  <data key="author">pancreatic head</data>
  <data key="year"></data>
  <data key="title">...</data>
  <data key="so">SO</data>
  <data key="vol">0</data>
  <data key="page">0</data>
  <data key="ut"></data>
  <data key="freq">3</data>
</node>
<node id="59">
  <data key="name">pancreatoduodenectomy</data>
  <data key="label">pancreatoduodenectomy</data>
  <data key="author">pancreatoduodenectomy</data>
  <data key="year"></data>
  <data key="title">...</data>
  <data key="so">SO</data>
  <data key="vol">0</data>
  <data key="page">0</data>
  <data key="ut"></data>
  <data key="freq">15</data>
</node>
<node id="60">
  <data key="name">pancreatic fistula</data>
  <data key="label">pancreatic fistula</data>
  <data key="author">pancreatic fistula</data>
  <data key="year"></data>
  <data key="title">...</data>
  <data key="so">SO</data>
  <data key="vol">0</data>
  <data key="page">0</data>
  <data key="ut"></data>
  <data key="freq">1</data>
</node>
<node id="61">
  <data key="name">dizziness</data>
  <data key="label">dizziness</data>
  <data key="author">dizziness</data>
  <data key="year"></data>
  <data key="title">...</data>
  <data key="so">SO</data>
  <data key="vol">0</data>
  <data key="page">0</data>
  <data key="ut"></data>
  <data key="freq">3</data>
</node>
<node id="62">
  <data key="name">breath test</data>
  <data key="label">breath test</data>
  <data key="author">breath test</data>
  <data key="year"></data>
  <data key="title">...</data>
  <data key="so">SO</data>
  <data key="vol">0</data>
  <data key="page">0</data>
  <data key="ut"></data>
  <data key="freq">1</data>
</node>
<node id="63">
  <data key="name">gastrointestinal hemorrhage</data>
  <data key="label">gastrointestinal hemorrhage</data>
  <data key="author">gastrointestinal hemorrhage</data>
  <data key="year"></data>
  <data key="title">...</data>
  <data key="so">SO</data>
  <data key="vol">0</data>
  <data key="page">0</data>
  <data key="ut"></data>
  <data key="freq">1</data>
</node>
<node id="64">
  <data key="name">gastric transit</data>
  <data key="label">gastric transit</data>
  <data key="author">gastric transit</data>
  <data key="year"></data>
  <data key="title">...</data>
  <data key="so">SO</data>
  <data key="vol">0</data>
  <data key="page">0</data>
  <data key="ut"></data>
  <data key="freq">1</data>
</node>
<node id="65">
  <data key="name">duodenectomy</data>
  <data key="label">duodenectomy</data>
  <data key="author">duodenectomy</data>
  <data key="year"></data>
  <data key="title">...</data>
  <data key="so">SO</data>
  <data key="vol">0</data>
  <data key="page">0</data>
  <data key="ut"></data>
  <data key="freq">1</data>
</node>
<node id="66">
  <data key="name">pancreatic cancer</data>
  <data key="label">pancreatic cancer</data>
  <data key="author">pancreatic cancer</data>
  <data key="year"></data>
  <data key="title">...</data>
  <data key="so">SO</data>
  <data key="vol">0</data>
  <data key="page">0</data>
  <data key="ut"></data>
  <data key="freq">2</data>
</node>
<node id="67">
  <data key="name">pancreatic function</data>
  <data key="label">pancreatic function</data>
  <data key="author">pancreatic function</data>
  <data key="year"></data>
  <data key="title">...</data>
  <data key="so">SO</data>
  <data key="vol">0</data>
  <data key="page">0</data>
  <data key="ut"></data>
  <data key="freq">1</data>
</node>
<node id="68">
  <data key="name">aminobenzoic acid</data>
  <data key="label">aminobenzoic acid</data>
  <data key="author">aminobenzoic acid</data>
  <data key="year"></data>
  <data key="title">...</data>
  <data key="so">SO</data>
  <data key="vol">0</data>
  <data key="page">0</data>
  <data key="ut"></data>
  <data key="freq">1</data>
</node>
<node id="69">
  <data key="name">cystic neoplasms</data>
  <data key="label">cystic neoplasms</data>
  <data key="author">cystic neoplasms</data>
  <data key="year"></data>
  <data key="title">...</data>
  <data key="so">SO</data>
  <data key="vol">0</data>
  <data key="page">0</data>
  <data key="ut"></data>
  <data key="freq">1</data>
</node>
<node id="70">
  <data key="name">agoraphobia</data>
  <data key="label">agoraphobia</data>
  <data key="author">agoraphobia</data>
  <data key="year"></data>
  <data key="title">...</data>
  <data key="so">SO</data>
  <data key="vol">0</data>
  <data key="page">0</data>
  <data key="ut"></data>
  <data key="freq">2</data>
</node>
<node id="71">
  <data key="name">catalysts</data>
  <data key="label">catalysts</data>
  <data key="author">catalysts</data>
  <data key="year"></data>
  <data key="title">...</data>
  <data key="so">SO</data>
  <data key="vol">0</data>
  <data key="page">0</data>
  <data key="ut"></data>
  <data key="freq">1</data>
</node>
<node id="72">
  <data key="name">exocrine</data>
  <data key="label">exocrine</data>
  <data key="author">exocrine</data>
  <data key="year"></data>
  <data key="title">...</data>
  <data key="so">SO</data>
  <data key="vol">0</data>
  <data key="page">0</data>
  <data key="ut"></data>
  <data key="freq">1</data>
</node>
<node id="73">
  <data key="name">gastric acid secretion</data>
  <data key="label">gastric acid secretion</data>
  <data key="author">gastric acid secretion</data>
  <data key="year"></data>
  <data key="title">...</data>
  <data key="so">SO</data>
  <data key="vol">0</data>
  <data key="page">0</data>
  <data key="ut"></data>
  <data key="freq">1</data>
</node>
<node id="74">
  <data key="name">billroth i</data>
  <data key="label">billroth i</data>
  <data key="author">billroth i</data>
  <data key="year"></data>
  <data key="title">...</data>
  <data key="so">SO</data>
  <data key="vol">0</data>
  <data key="page">0</data>
  <data key="ut"></data>
  <data key="freq">2</data>
</node>
<node id="75">
  <data key="name">challenge</data>
  <data key="label">challenge</data>
  <data key="author">challenge</data>
  <data key="year"></data>
  <data key="title">...</data>
  <data key="so">SO</data>
  <data key="vol">0</data>
  <data key="page">0</data>
  <data key="ut"></data>
  <data key="freq">1</data>
</node>
<node id="76">
  <data key="name">duodenogastric reflux</data>
  <data key="label">duodenogastric reflux</data>
  <data key="author">duodenogastric reflux</data>
  <data key="year"></data>
  <data key="title">...</data>
  <data key="so">SO</data>
  <data key="vol">0</data>
  <data key="page">0</data>
  <data key="ut"></data>
  <data key="freq">1</data>
</node>
<node id="77">
  <data key="name">gradient gel electrophoresis</data>
  <data key="label">gradient gel electrophoresis</data>
  <data key="author">gradient gel electrophoresis</data>
  <data key="year"></data>
  <data key="title">...</data>
  <data key="so">SO</data>
  <data key="vol">0</data>
  <data key="page">0</data>
  <data key="ut"></data>
  <data key="freq">1</data>
</node>
<node id="78">
  <data key="name">vater ampulla</data>
  <data key="label">vater ampulla</data>
  <data key="author">vater ampulla</data>
  <data key="year"></data>
  <data key="title">...</data>
  <data key="so">SO</data>
  <data key="vol">0</data>
  <data key="page">0</data>
  <data key="ut"></data>
  <data key="freq">1</data>
</node>
<node id="79">
  <data key="name">exocrine function</data>
  <data key="label">exocrine function</data>
  <data key="author">exocrine function</data>
  <data key="year"></data>
  <data key="title">...</data>
  <data key="so">SO</data>
  <data key="vol">0</data>
  <data key="page">0</data>
  <data key="ut"></data>
  <data key="freq">2</data>
</node>
<node id="80">
  <data key="name">abdominal surgery</data>
  <data key="label">abdominal surgery</data>
  <data key="author">abdominal surgery</data>
  <data key="year"></data>
  <data key="title">...</data>
  <data key="so">SO</data>
  <data key="vol">0</data>
  <data key="page">0</data>
  <data key="ut"></data>
  <data key="freq">1</data>
</node>
<node id="81">
  <data key="name">disseminated superficial actinic porokeratosis</data>
  <data key="label">disseminated superficial actinic porokeratosis</data>
  <data key="author">disseminated superficial actinic porokeratosis</data>
  <data key="year"></data>
  <data key="title">...</data>
  <data key="so">SO</data>
  <data key="vol">0</data>
  <data key="page">0</data>
  <data key="ut"></data>
  <data key="freq">1</data>
</node>
<node id="82">
  <data key="name">gastric emptying</data>
  <data key="label">gastric emptying</data>
  <data key="author">gastric emptying</data>
  <data key="year"></data>
  <data key="title">...</data>
  <data key="so">SO</data>
  <data key="vol">0</data>
  <data key="page">0</data>
  <data key="ut"></data>
  <data key="freq">2</data>
</node>
<node id="83">
  <data key="name">normal volunteers</data>
  <data key="label">normal volunteers</data>
  <data key="author">normal volunteers</data>
  <data key="year"></data>
  <data key="title">...</data>
  <data key="so">SO</data>
  <data key="vol">0</data>
  <data key="page">0</data>
  <data key="ut"></data>
  <data key="freq">1</data>
</node>
<node id="84">
  <data key="name">randomized trial</data>
  <data key="label">randomized trial</data>
  <data key="author">randomized trial</data>
  <data key="year"></data>
  <data key="title">...</data>
  <data key="so">SO</data>
  <data key="vol">0</data>
  <data key="page">0</data>
  <data key="ut"></data>
  <data key="freq">2</data>
</node>
<node id="85">
  <data key="name">gamma gene rearrangements</data>
  <data key="label">gamma gene rearrangements</data>
  <data key="author">gamma gene rearrangements</data>
  <data key="year"></data>
  <data key="title">...</data>
  <data key="so">SO</data>
  <data key="vol">0</data>
  <data key="page">0</data>
  <data key="ut"></data>
  <data key="freq">1</data>
</node>
<node id="86">
  <data key="name">quality of life</data>
  <data key="label">quality of life</data>
  <data key="author">quality of life</data>
  <data key="year"></data>
  <data key="title">...</data>
  <data key="so">SO</data>
  <data key="vol">0</data>
  <data key="page">0</data>
  <data key="ut"></data>
  <data key="freq">2</data>
</node>
<node id="87">
  <data key="name">median arcuate ligament</data>
  <data key="label">median arcuate ligament</data>
  <data key="author">median arcuate ligament</data>
  <data key="year"></data>
  <data key="title">...</data>
  <data key="so">SO</data>
  <data key="vol">0</data>
  <data key="page">0</data>
  <data key="ut"></data>
  <data key="freq">1</data>
</node>
<node id="88">
  <data key="name">lymphadenectomy</data>
  <data key="label">lymphadenectomy</data>
  <data key="author">lymphadenectomy</data>
  <data key="year"></data>
  <data key="title">...</data>
  <data key="so">SO</data>
  <data key="vol">0</data>
  <data key="page">0</data>
  <data key="ut"></data>
  <data key="freq">2</data>
</node>
<node id="89">
  <data key="name">mucinous cystadenoma</data>
  <data key="label">mucinous cystadenoma</data>
  <data key="author">mucinous cystadenoma</data>
  <data key="year"></data>
  <data key="title">...</data>
  <data key="so">SO</data>
  <data key="vol">0</data>
  <data key="page">0</data>
  <data key="ut"></data>
  <data key="freq">1</data>
</node>
<node id="90">
  <data key="name">gastrointestinal manometry</data>
  <data key="label">gastrointestinal manometry</data>
  <data key="author">gastrointestinal manometry</data>
  <data key="year"></data>
  <data key="title">...</data>
  <data key="so">SO</data>
  <data key="vol">0</data>
  <data key="page">0</data>
  <data key="ut"></data>
  <data key="freq">1</data>
</node>
<node id="91">
  <data key="name">groove pancreatitis</data>
  <data key="label">groove pancreatitis</data>
  <data key="author">groove pancreatitis</data>
  <data key="year"></data>
  <data key="title">...</data>
  <data key="so">SO</data>
  <data key="vol">0</data>
  <data key="page">0</data>
  <data key="ut"></data>
  <data key="freq">1</data>
</node>
<node id="92">
  <data key="name">pancreatectomy</data>
  <data key="label">pancreatectomy</data>
  <data key="author">pancreatectomy</data>
  <data key="year"></data>
  <data key="title">...</data>
  <data key="so">SO</data>
  <data key="vol">0</data>
  <data key="page">0</data>
  <data key="ut"></data>
  <data key="freq">4</data>
</node>
<node id="93">
  <data key="name">pancreatic carcinoma</data>
  <data key="label">pancreatic carcinoma</data>
  <data key="author">pancreatic carcinoma</data>
  <data key="year"></data>
  <data key="title">...</data>
  <data key="so">SO</data>
  <data key="vol">0</data>
  <data key="page">0</data>
  <data key="ut"></data>
  <data key="freq">2</data>
</node>
<node id="94">
  <data key="name">pancreaticogastrostomy</data>
  <data key="label">pancreaticogastrostomy</data>
  <data key="author">pancreaticogastrostomy</data>
  <data key="year"></data>
  <data key="title">...</data>
  <data key="so">SO</data>
  <data key="vol">0</data>
  <data key="page">0</data>
  <data key="ut"></data>
  <data key="freq">3</data>
</node>
<node id="95">
  <data key="name">anxiety disorder</data>
  <data key="label">anxiety disorder</data>
  <data key="author">anxiety disorder</data>
  <data key="year"></data>
  <data key="title">...</data>
  <data key="so">SO</data>
  <data key="vol">0</data>
  <data key="page">0</data>
  <data key="ut"></data>
  <data key="freq">1</data>
</node>
<node id="96">
  <data key="name">disease</data>
  <data key="label">disease</data>
  <data key="author">disease</data>
  <data key="year"></data>
  <data key="title">...</data>
  <data key="so">SO</data>
  <data key="vol">0</data>
  <data key="page">0</data>
  <data key="ut"></data>
  <data key="freq">2</data>
</node>
<node id="97">
  <data key="name">hepatobiliary</data>
  <data key="label">hepatobiliary</data>
  <data key="author">hepatobiliary</data>
  <data key="year"></data>
  <data key="title">...</data>
  <data key="so">SO</data>
  <data key="vol">0</data>
  <data key="page">0</data>
  <data key="ut"></data>
  <data key="freq">1</data>
</node>
<node id="98">
  <data key="name">dogs</data>
  <data key="label">dogs</data>
  <data key="author">dogs</data>
  <data key="year"></data>
  <data key="title">...</data>
  <data key="so">SO</data>
  <data key="vol">0</data>
  <data key="page">0</data>
  <data key="ut"></data>
  <data key="freq">2</data>
</node>
<node id="99">
  <data key="name">epidermis</data>
  <data key="label">epidermis</data>
  <data key="author">epidermis</data>
  <data key="year"></data>
  <data key="title">...</data>
  <data key="so">SO</data>
  <data key="vol">0</data>
  <data key="page">0</data>
  <data key="ut"></data>
  <data key="freq">2</data>
</node>
<node id="100">
  <data key="name">abnormality</data>
  <data key="label">abnormality</data>
  <data key="author">abnormality</data>
  <data key="year"></data>
  <data key="title">...</data>
  <data key="so">SO</data>
  <data key="vol">0</data>
  <data key="page">0</data>
  <data key="ut"></data>
  <data key="freq">2</data>
</node>
<node id="101">
  <data key="name">acid</data>
  <data key="label">acid</data>
  <data key="author">acid</data>
  <data key="year"></data>
  <data key="title">...</data>
  <data key="so">SO</data>
  <data key="vol">0</data>
  <data key="page">0</data>
  <data key="ut"></data>
  <data key="freq">2</data>
</node>
<node id="102">
  <data key="name">duodenum</data>
  <data key="label">duodenum</data>
  <data key="author">duodenum</data>
  <data key="year"></data>
  <data key="title">...</data>
  <data key="so">SO</data>
  <data key="vol">0</data>
  <data key="page">0</data>
  <data key="ut"></data>
  <data key="freq">3</data>
</node>
<node id="103">
  <data key="name">duodenum-preserving pancreatic head resection</data>
  <data key="label">duodenum-preserving pancreatic head resection</data>
  <data key="author">duodenum-preserving pancreatic head resection</data>
  <data key="year"></data>
  <data key="title">...</data>
  <data key="so">SO</data>
  <data key="vol">0</data>
  <data key="page">0</data>
  <data key="ut"></data>
  <data key="freq">3</data>
</node>
<node id="104">
  <data key="name">duct</data>
  <data key="label">duct</data>
  <data key="author">duct</data>
  <data key="year"></data>
  <data key="title">...</data>
  <data key="so">SO</data>
  <data key="vol">0</data>
  <data key="page">0</data>
  <data key="ut"></data>
  <data key="freq">2</data>
</node>
<node id="105">
  <data key="name">motilin</data>
  <data key="label">motilin</data>
  <data key="author">motilin</data>
  <data key="year"></data>
  <data key="title">...</data>
  <data key="so">SO</data>
  <data key="vol">0</data>
  <data key="page">0</data>
  <data key="ut"></data>
  <data key="freq">1</data>
</node>
<node id="106">
  <data key="name">migrating myoelectric complexes</data>
  <data key="label">migrating myoelectric complexes</data>
  <data key="author">migrating myoelectric complexes</data>
  <data key="year"></data>
  <data key="title">...</data>
  <data key="so">SO</data>
  <data key="vol">0</data>
  <data key="page">0</data>
  <data key="ut"></data>
  <data key="freq">1</data>
</node>
<node id="107">
  <data key="name">psychogenic disorders</data>
  <data key="label">psychogenic disorders</data>
  <data key="author">psychogenic disorders</data>
  <data key="year"></data>
  <data key="title">...</data>
  <data key="so">SO</data>
  <data key="vol">0</data>
  <data key="page">0</data>
  <data key="ut"></data>
  <data key="freq">1</data>
</node>
<node id="108">
  <data key="name">jejunogastric reflux</data>
  <data key="label">jejunogastric reflux</data>
  <data key="author">jejunogastric reflux</data>
  <data key="year"></data>
  <data key="title">...</data>
  <data key="so">SO</data>
  <data key="vol">0</data>
  <data key="page">0</data>
  <data key="ut"></data>
  <data key="freq">1</data>
</node>
<node id="109">
  <data key="name">stasis</data>
  <data key="label">stasis</data>
  <data key="author">stasis</data>
  <data key="year"></data>
  <data key="title">...</data>
  <data key="so">SO</data>
  <data key="vol">0</data>
  <data key="page">0</data>
  <data key="ut"></data>
  <data key="freq">2</data>
</node>
<node id="110">
  <data key="name">cholecystokinin</data>
  <data key="label">cholecystokinin</data>
  <data key="author">cholecystokinin</data>
  <data key="year"></data>
  <data key="title">...</data>
  <data key="so">SO</data>
  <data key="vol">0</data>
  <data key="page">0</data>
  <data key="ut"></data>
  <data key="freq">3</data>
</node>
<node id="111">
  <data key="name">adenocarcinoma</data>
  <data key="label">adenocarcinoma</data>
  <data key="author">adenocarcinoma</data>
  <data key="year"></data>
  <data key="title">...</data>
  <data key="so">SO</data>
  <data key="vol">0</data>
  <data key="page">0</data>
  <data key="ut"></data>
  <data key="freq">3</data>
</node>
<node id="112">
  <data key="name">early delayed gastric emptying</data>
  <data key="label">early delayed gastric emptying</data>
  <data key="author">early delayed gastric emptying</data>
  <data key="year"></data>
  <data key="title">...</data>
  <data key="so">SO</data>
  <data key="vol">0</data>
  <data key="page">0</data>
  <data key="ut"></data>
  <data key="freq">2</data>
</node>
<node id="113">
  <data key="name">fecal pancreatic enzyme activity</data>
  <data key="label">fecal pancreatic enzyme activity</data>
  <data key="author">fecal pancreatic enzyme activity</data>
  <data key="year"></data>
  <data key="title">...</data>
  <data key="so">SO</data>
  <data key="vol">0</data>
  <data key="page">0</data>
  <data key="ut"></data>
  <data key="freq">1</data>
</node>
<node id="114">
  <data key="name">absorption</data>
  <data key="label">absorption</data>
  <data key="author">absorption</data>
  <data key="year"></data>
  <data key="title">...</data>
  <data key="so">SO</data>
  <data key="vol">0</data>
  <data key="page">0</data>
  <data key="ut"></data>
  <data key="freq">1</data>
</node>
<node id="115">
  <data key="name">body weight</data>
  <data key="label">body weight</data>
  <data key="author">body weight</data>
  <data key="year"></data>
  <data key="title">...</data>
  <data key="so">SO</data>
  <data key="vol">0</data>
  <data key="page">0</data>
  <data key="ut"></data>
  <data key="freq">1</data>
</node>
<node id="116">
  <data key="name">humans</data>
  <data key="label">humans</data>
  <data key="author">humans</data>
  <data key="year"></data>
  <data key="title">...</data>
  <data key="so">SO</data>
  <data key="vol">0</data>
  <data key="page">0</data>
  <data key="ut"></data>
  <data key="freq">1</data>
</node>
<node id="117">
  <data key="name">octapeptide</data>
  <data key="label">octapeptide</data>
  <data key="author">octapeptide</data>
  <data key="year"></data>
  <data key="title">...</data>
  <data key="so">SO</data>
  <data key="vol">0</data>
  <data key="page">0</data>
  <data key="ut"></data>
  <data key="freq">1</data>
</node>
<node id="118">
  <data key="name">late recurrence</data>
  <data key="label">late recurrence</data>
  <data key="author">late recurrence</data>
  <data key="year"></data>
  <data key="title">...</data>
  <data key="so">SO</data>
  <data key="vol">0</data>
  <data key="page">0</data>
  <data key="ut"></data>
  <data key="freq">1</data>
</node>
<node id="119">
  <data key="name">inflammatory head mass</data>
  <data key="label">inflammatory head mass</data>
  <data key="author">inflammatory head mass</data>
  <data key="year"></data>
  <data key="title">...</data>
  <data key="so">SO</data>
  <data key="vol">0</data>
  <data key="page">0</data>
  <data key="ut"></data>
  <data key="freq">1</data>
</node>
<node id="120">
  <data key="name">asymmetric induction</data>
  <data key="label">asymmetric induction</data>
  <data key="author">asymmetric induction</data>
  <data key="year"></data>
  <data key="title">...</data>
  <data key="so">SO</data>
  <data key="vol">0</data>
  <data key="page">0</data>
  <data key="ut"></data>
  <data key="freq">1</data>
</node>
<node id="121">
  <data key="name">critically ill patients</data>
  <data key="label">critically ill patients</data>
  <data key="author">critically ill patients</data>
  <data key="year"></data>
  <data key="title">...</data>
  <data key="so">SO</data>
  <data key="vol">0</data>
  <data key="page">0</data>
  <data key="ut"></data>
  <data key="freq">1</data>
</node>
<node id="122">
  <data key="name">gastric venous obstruction</data>
  <data key="label">gastric venous obstruction</data>
  <data key="author">gastric venous obstruction</data>
  <data key="year"></data>
  <data key="title">...</data>
  <data key="so">SO</data>
  <data key="vol">0</data>
  <data key="page">0</data>
  <data key="ut"></data>
  <data key="freq">1</data>
</node>
<node id="123">
  <data key="name">cancer</data>
  <data key="label">cancer</data>
  <data key="author">cancer</data>
  <data key="year"></data>
  <data key="title">...</data>
  <data key="so">SO</data>
  <data key="vol">0</data>
  <data key="page">0</data>
  <data key="ut"></data>
  <data key="freq">7</data>
</node>
<node id="124">
  <data key="name">tumors</data>
  <data key="label">tumors</data>
  <data key="author">tumors</data>
  <data key="year"></data>
  <data key="title">...</data>
  <data key="so">SO</data>
  <data key="vol">0</data>
  <data key="page">0</data>
  <data key="ut"></data>
  <data key="freq">2</data>
</node>
<node id="125">
  <data key="name">balance system</data>
  <data key="label">balance system</data>
  <data key="author">balance system</data>
  <data key="year"></data>
  <data key="title">...</data>
  <data key="so">SO</data>
  <data key="vol">0</data>
  <data key="page">0</data>
  <data key="ut"></data>
  <data key="freq">1</data>
</node>
<node id="126">
  <data key="name">longitudinal pancreaticojejunostomy</data>
  <data key="label">longitudinal pancreaticojejunostomy</data>
  <data key="author">longitudinal pancreaticojejunostomy</data>
  <data key="year"></data>
  <data key="title">...</data>
  <data key="so">SO</data>
  <data key="vol">0</data>
  <data key="page">0</data>
  <data key="ut"></data>
  <data key="freq">2</data>
</node>
<node id="127">
  <data key="name">canine gastrointestinal motility</data>
  <data key="label">canine gastrointestinal motility</data>
  <data key="author">canine gastrointestinal motility</data>
  <data key="year"></data>
  <data key="title">...</data>
  <data key="so">SO</data>
  <data key="vol">0</data>
  <data key="page">0</data>
  <data key="ut"></data>
  <data key="freq">4</data>
</node>
<node id="128">
  <data key="name">frequency</data>
  <data key="label">frequency</data>
  <data key="author">frequency</data>
  <data key="year"></data>
  <data key="title">...</data>
  <data key="so">SO</data>
  <data key="vol">0</data>
  <data key="page">0</data>
  <data key="ut"></data>
  <data key="freq">1</data>
</node>
<node id="129">
  <data key="name">binding</data>
  <data key="label">binding</data>
  <data key="author">binding</data>
  <data key="year"></data>
  <data key="title">...</data>
  <data key="so">SO</data>
  <data key="vol">0</data>
  <data key="page">0</data>
  <data key="ut"></data>
  <data key="freq">1</data>
</node>
<node id="130">
  <data key="name">release</data>
  <data key="label">release</data>
  <data key="author">release</data>
  <data key="year"></data>
  <data key="title">...</data>
  <data key="so">SO</data>
  <data key="vol">0</data>
  <data key="page">0</data>
  <data key="ut"></data>
  <data key="freq">1</data>
</node>
<node id="131">
  <data key="name">preserving pancreaticoduodenectomy</data>
  <data key="label">preserving pancreaticoduodenectomy</data>
  <data key="author">preserving pancreaticoduodenectomy</data>
  <data key="year"></data>
  <data key="title">...</data>
  <data key="so">SO</data>
  <data key="vol">0</data>
  <data key="page">0</data>
  <data key="ut"></data>
  <data key="freq">1</data>
</node>
<node id="132">
  <data key="name">growth</data>
  <data key="label">growth</data>
  <data key="author">growth</data>
  <data key="year"></data>
  <data key="title">...</data>
  <data key="so">SO</data>
  <data key="vol">0</data>
  <data key="page">0</data>
  <data key="ut"></data>
  <data key="freq">1</data>
</node>
<node id="133">
  <data key="name">paracetamol</data>
  <data key="label">paracetamol</data>
  <data key="author">paracetamol</data>
  <data key="year"></data>
  <data key="title">...</data>
  <data key="so">SO</data>
  <data key="vol">0</data>
  <data key="page">0</data>
  <data key="ut"></data>
  <data key="freq">1</data>
</node>
<node id="134">
  <data key="name">head</data>
  <data key="label">head</data>
  <data key="author">head</data>
  <data key="year"></data>
  <data key="title">...</data>
  <data key="so">SO</data>
  <data key="vol">0</data>
  <data key="page">0</data>
  <data key="ut"></data>
  <data key="freq">5</data>
</node>
<node id="135">
  <data key="name">complications following pancreaticoduodenectomy</data>
  <data key="label">complications following pancreaticoduodenectomy</data>
  <data key="author">complications following pancreaticoduodenectomy</data>
  <data key="year"></data>
  <data key="title">...</data>
  <data key="so">SO</data>
  <data key="vol">0</data>
  <data key="page">0</data>
  <data key="ut"></data>
  <data key="freq">1</data>
</node>
<node id="136">
  <data key="name">pylorus preserving pancreaticoduodenectomy</data>
  <data key="label">pylorus preserving pancreaticoduodenectomy</data>
  <data key="author">pylorus preserving pancreaticoduodenectomy</data>
  <data key="year"></data>
  <data key="title">...</data>
  <data key="so">SO</data>
  <data key="vol">0</data>
  <data key="page">0</data>
  <data key="ut"></data>
  <data key="freq">1</data>
</node>
<node id="137">
  <data key="name">mortality</data>
  <data key="label">mortality</data>
  <data key="author">mortality</data>
  <data key="year"></data>
  <data key="title">...</data>
  <data key="so">SO</data>
  <data key="vol">0</data>
  <data key="page">0</data>
  <data key="ut"></data>
  <data key="freq">11</data>
</node>
<node id="138">
  <data key="name">gastric acid</data>
  <data key="label">gastric acid</data>
  <data key="author">gastric acid</data>
  <data key="year"></data>
  <data key="title">...</data>
  <data key="so">SO</data>
  <data key="vol">0</data>
  <data key="page">0</data>
  <data key="ut"></data>
  <data key="freq">1</data>
</node>
<node id="139">
  <data key="name">pylorus</data>
  <data key="label">pylorus</data>
  <data key="author">pylorus</data>
  <data key="year"></data>
  <data key="title">...</data>
  <data key="so">SO</data>
  <data key="vol">0</data>
  <data key="page">0</data>
  <data key="ut"></data>
  <data key="freq">3</data>
</node>
<node id="140">
  <data key="name">pain</data>
  <data key="label">pain</data>
  <data key="author">pain</data>
  <data key="year"></data>
  <data key="title">...</data>
  <data key="so">SO</data>
  <data key="vol">0</data>
  <data key="page">0</data>
  <data key="ut"></data>
  <data key="freq">1</data>
</node>
<node id="141">
  <data key="name">duct obstruction</data>
  <data key="label">duct obstruction</data>
  <data key="author">duct obstruction</data>
  <data key="year"></data>
  <data key="title">...</data>
  <data key="so">SO</data>
  <data key="vol">0</data>
  <data key="page">0</data>
  <data key="ut"></data>
  <data key="freq">1</data>
</node>
<node id="142">
  <data key="name">malingerers</data>
  <data key="label">malingerers</data>
  <data key="author">malingerers</data>
  <data key="year"></data>
  <data key="title">...</data>
  <data key="so">SO</data>
  <data key="vol">0</data>
  <data key="page">0</data>
  <data key="ut"></data>
  <data key="freq">1</data>
</node>
<node id="143">
  <data key="name">postural balance</data>
  <data key="label">postural balance</data>
  <data key="author">postural balance</data>
  <data key="year"></data>
  <data key="title">...</data>
  <data key="so">SO</data>
  <data key="vol">0</data>
  <data key="page">0</data>
  <data key="ut"></data>
  <data key="freq">1</data>
</node>
<node id="144">
  <data key="name">chronic pancreatitis</data>
  <data key="label">chronic pancreatitis</data>
  <data key="author">chronic pancreatitis</data>
  <data key="year"></data>
  <data key="title">...</data>
  <data key="so">SO</data>
  <data key="vol">0</data>
  <data key="page">0</data>
  <data key="ut"></data>
  <data key="freq">3</data>
</node>
<node id="145">
  <data key="name">anxiety disorders</data>
  <data key="label">anxiety disorders</data>
  <data key="author">anxiety disorders</data>
  <data key="year"></data>
  <data key="title">...</data>
  <data key="so">SO</data>
  <data key="vol">0</data>
  <data key="page">0</data>
  <data key="ut"></data>
  <data key="freq">1</data>
</node>
<node id="146">
  <data key="name">early gastric stagnation</data>
  <data key="label">early gastric stagnation</data>
  <data key="author">early gastric stagnation</data>
  <data key="year"></data>
  <data key="title">...</data>
  <data key="so">SO</data>
  <data key="vol">0</data>
  <data key="page">0</data>
  <data key="ut"></data>
  <data key="freq">1</data>
</node>
<node id="147">
  <data key="name">carcinoma</data>
  <data key="label">carcinoma</data>
  <data key="author">carcinoma</data>
  <data key="year"></data>
  <data key="title">...</data>
  <data key="so">SO</data>
  <data key="vol">0</data>
  <data key="page">0</data>
  <data key="ut"></data>
  <data key="freq">4</data>
</node>
<node id="148">
  <data key="name">pylorus-preserving duodenectomy</data>
  <data key="label">pylorus-preserving duodenectomy</data>
  <data key="author">pylorus-preserving duodenectomy</data>
  <data key="year"></data>
  <data key="title">...</data>
  <data key="so">SO</data>
  <data key="vol">0</data>
  <data key="page">0</data>
  <data key="ut"></data>
  <data key="freq">1</data>
</node>
<node id="149">
  <data key="name">survival</data>
  <data key="label">survival</data>
  <data key="author">survival</data>
  <data key="year"></data>
  <data key="title">...</data>
  <data key="so">SO</data>
  <data key="vol">0</data>
  <data key="page">0</data>
  <data key="ut"></data>
  <data key="freq">3</data>
</node>
<node id="150">
  <data key="name">duodenum preserving resection</data>
  <data key="label">duodenum preserving resection</data>
  <data key="author">duodenum preserving resection</data>
  <data key="year"></data>
  <data key="title">...</data>
  <data key="so">SO</data>
  <data key="vol">0</data>
  <data key="page">0</data>
  <data key="ut"></data>
  <data key="freq">3</data>
</node>
<node id="151">
  <data key="name">gastric tissue blood flow</data>
  <data key="label">gastric tissue blood flow</data>
  <data key="author">gastric tissue blood flow</data>
  <data key="year"></data>
  <data key="title">...</data>
  <data key="so">SO</data>
  <data key="vol">0</data>
  <data key="page">0</data>
  <data key="ut"></data>
  <data key="freq">1</data>
</node>
<node id="152">
  <data key="name">consecutive pancreaticoduodenectomy</data>
  <data key="label">consecutive pancreaticoduodenectomy</data>
  <data key="author">consecutive pancreaticoduodenectomy</data>
  <data key="year"></data>
  <data key="title">...</data>
  <data key="so">SO</data>
  <data key="vol">0</data>
  <data key="page">0</data>
  <data key="ut"></data>
  <data key="freq">3</data>
</node>
<node id="153">
  <data key="name">current management</data>
  <data key="label">current management</data>
  <data key="author">current management</data>
  <data key="year"></data>
  <data key="title">...</data>
  <data key="so">SO</data>
  <data key="vol">0</data>
  <data key="page">0</data>
  <data key="ut"></data>
  <data key="freq">1</data>
</node>
<node id="154">
  <data key="name">bowens disease</data>
  <data key="label">bowens disease</data>
  <data key="author">bowens disease</data>
  <data key="year"></data>
  <data key="title">...</data>
  <data key="so">SO</data>
  <data key="vol">0</data>
  <data key="page">0</data>
  <data key="ut"></data>
  <data key="freq">1</data>
</node>
<node id="155">
  <data key="name">older</data>
  <data key="label">older</data>
  <data key="author">older</data>
  <data key="year"></data>
  <data key="title">...</data>
  <data key="so">SO</data>
  <data key="vol">0</data>
  <data key="page">0</data>
  <data key="ut"></data>
  <data key="freq">1</data>
</node>
<node id="156">
  <data key="name">gastrectomy</data>
  <data key="label">gastrectomy</data>
  <data key="author">gastrectomy</data>
  <data key="year"></data>
  <data key="title">...</data>
  <data key="so">SO</data>
  <data key="vol">0</data>
  <data key="page">0</data>
  <data key="ut"></data>
  <data key="freq">1</data>
</node>
<node id="157">
  <data key="name">attacks</data>
  <data key="label">attacks</data>
  <data key="author">attacks</data>
  <data key="year"></data>
  <data key="title">...</data>
  <data key="so">SO</data>
  <data key="vol">0</data>
  <data key="page">0</data>
  <data key="ut"></data>
  <data key="freq">3</data>
</node>
<node id="158">
  <data key="name">mechanism</data>
  <data key="label">mechanism</data>
  <data key="author">mechanism</data>
  <data key="year"></data>
  <data key="title">...</data>
  <data key="so">SO</data>
  <data key="vol">0</data>
  <data key="page">0</data>
  <data key="ut"></data>
  <data key="freq">4</data>
</node>
<node id="159">
  <data key="name">depression</data>
  <data key="label">depression</data>
  <data key="author">depression</data>
  <data key="year"></data>
  <data key="title">...</data>
  <data key="so">SO</data>
  <data key="vol">0</data>
  <data key="page">0</data>
  <data key="ut"></data>
  <data key="freq">1</data>
</node>
<node id="160">
  <data key="name">prognosis</data>
  <data key="label">prognosis</data>
  <data key="author">prognosis</data>
  <data key="year"></data>
  <data key="title">...</data>
  <data key="so">SO</data>
  <data key="vol">0</data>
  <data key="page">0</data>
  <data key="ut"></data>
  <data key="freq">1</data>
</node>
<node id="161">
  <data key="name">mutations</data>
  <data key="label">mutations</data>
  <data key="author">mutations</data>
  <data key="year"></data>
  <data key="title">...</data>
  <data key="so">SO</data>
  <data key="vol">0</data>
  <data key="page">0</data>
  <data key="ut"></data>
  <data key="freq">1</data>
</node>
<node id="162">
  <data key="name">extremely elderly patient</data>
  <data key="label">extremely elderly patient</data>
  <data key="author">extremely elderly patient</data>
  <data key="year"></data>
  <data key="title">...</data>
  <data key="so">SO</data>
  <data key="vol">0</data>
  <data key="page">0</data>
  <data key="ut"></data>
  <data key="freq">1</data>
</node>
<node id="163">
  <data key="name">duct drainage</data>
  <data key="label">duct drainage</data>
  <data key="author">duct drainage</data>
  <data key="year"></data>
  <data key="title">...</data>
  <data key="so">SO</data>
  <data key="vol">0</data>
  <data key="page">0</data>
  <data key="ut"></data>
  <data key="freq">1</data>
</node>
<node id="164">
  <data key="name">management</data>
  <data key="label">management</data>
  <data key="author">management</data>
  <data key="year"></data>
  <data key="title">...</data>
  <data key="so">SO</data>
  <data key="vol">0</data>
  <data key="page">0</data>
  <data key="ut"></data>
  <data key="freq">1</data>
</node>
<node id="165">
  <data key="name">pylorus-preserving pancreatoduodenectomy</data>
  <data key="label">pylorus-preserving pancreatoduodenectomy</data>
  <data key="author">pylorus-preserving pancreatoduodenectomy</data>
  <data key="year"></data>
  <data key="title">...</data>
  <data key="so">SO</data>
  <data key="vol">0</data>
  <data key="page">0</data>
  <data key="ut"></data>
  <data key="freq">8</data>
</node>
<node id="166">
  <data key="name">distal pancreatectomy</data>
  <data key="label">distal pancreatectomy</data>
  <data key="author">distal pancreatectomy</data>
  <data key="year"></data>
  <data key="title">...</data>
  <data key="so">SO</data>
  <data key="vol">0</data>
  <data key="page">0</data>
  <data key="ut"></data>
  <data key="freq">1</data>
</node>
<node id="167">
  <data key="name">hypothesis</data>
  <data key="label">hypothesis</data>
  <data key="author">hypothesis</data>
  <data key="year"></data>
  <data key="title">...</data>
  <data key="so">SO</data>
  <data key="vol">0</data>
  <data key="page">0</data>
  <data key="ut"></data>
  <data key="freq">1</data>
</node>
<node id="168">
  <data key="name">rat</data>
  <data key="label">rat</data>
  <data key="author">rat</data>
  <data key="year"></data>
  <data key="title">...</data>
  <data key="so">SO</data>
  <data key="vol">0</data>
  <data key="page">0</data>
  <data key="ut"></data>
  <data key="freq">1</data>
</node>
<node id="169">
  <data key="name">gastrointestinal hormones</data>
  <data key="label">gastrointestinal hormones</data>
  <data key="author">gastrointestinal hormones</data>
  <data key="year"></data>
  <data key="title">...</data>
  <data key="so">SO</data>
  <data key="vol">0</data>
  <data key="page">0</data>
  <data key="ut"></data>
  <data key="freq">1</data>
</node>
<node id="170">
  <data key="name">preservation</data>
  <data key="label">preservation</data>
  <data key="author">preservation</data>
  <data key="year"></data>
  <data key="title">...</data>
  <data key="so">SO</data>
  <data key="vol">0</data>
  <data key="page">0</data>
  <data key="ut"></data>
  <data key="freq">21</data>
</node>
<node id="171">
  <data key="name">panic disorder</data>
  <data key="label">panic disorder</data>
  <data key="author">panic disorder</data>
  <data key="year"></data>
  <data key="title">...</data>
  <data key="so">SO</data>
  <data key="vol">0</data>
  <data key="page">0</data>
  <data key="ut"></data>
  <data key="freq">1</data>
</node>
<node id="172">
  <data key="name">erythromycin</data>
  <data key="label">erythromycin</data>
  <data key="author">erythromycin</data>
  <data key="year"></data>
  <data key="title">...</data>
  <data key="so">SO</data>
  <data key="vol">0</data>
  <data key="page">0</data>
  <data key="ut"></data>
  <data key="freq">1</data>
</node>
<edge source="0" target="14">
  <data key="weight">1.0</data>
  <data key="slice">12</data>
  <data key="year">2002</data>
</edge>
<edge source="0" target="32">
  <data key="weight">0.7071067690849304</data>
  <data key="slice">12</data>
  <data key="year">2002</data>
</edge>
<edge source="0" target="59">
  <data key="weight">0.7071067690849304</data>
  <data key="slice">12</data>
  <data key="year">2002</data>
</edge>
<edge source="0" target="139">
  <data key="weight">0.5773502588272095</data>
  <data key="slice">12</data>
  <data key="year">2002</data>
</edge>
<edge source="1" target="7">
  <data key="weight">0.7071067690849304</data>
  <data key="slice">7</data>
  <data key="year">1997</data>
</edge>
<edge source="1" target="10">
  <data key="weight">0.5773502588272095</data>
  <data key="slice">11</data>
  <data key="year">2001</data>
</edge>
<edge source="1" target="20">
  <data key="weight">7.071067784636398E-7</data>
  <data key="slice">9</data>
  <data key="year">1999</data>
</edge>
<edge source="1" target="27">
  <data key="weight">0.5773502588272095</data>
  <data key="slice">11</data>
  <data key="year">2001</data>
</edge>
<edge source="1" target="30">
  <data key="weight">1.0</data>
  <data key="slice">9</data>
  <data key="year">1999</data>
</edge>
<edge source="1" target="47">
  <data key="weight">0.40824830532073975</data>
  <data key="slice">7</data>
  <data key="year">1997</data>
</edge>
<edge source="1" target="48">
  <data key="weight">0.8164966106414795</data>
  <data key="slice">11</data>
  <data key="year">2001</data>
</edge>
<edge source="1" target="51">
  <data key="weight">0.6666666865348816</data>
  <data key="slice">11</data>
  <data key="year">2001</data>
</edge>
<edge source="1" target="58">
  <data key="weight">1.0</data>
  <data key="slice">7</data>
  <data key="year">1997</data>
</edge>
<edge source="1" target="63">
  <data key="weight">7.071067784636398E-7</data>
  <data key="slice">8</data>
  <data key="year">1998</data>
</edge>
<edge source="1" target="64">
  <data key="weight">0.7071067690849304</data>
  <data key="slice">8</data>
  <data key="year">1998</data>
</edge>
<edge source="1" target="65">
  <data key="weight">0.7071067690849304</data>
  <data key="slice">7</data>
  <data key="year">1997</data>
</edge>
<edge source="1" target="66">
  <data key="weight">0.5</data>
  <data key="slice">8</data>
  <data key="year">1998</data>
</edge>
<edge source="1" target="82">
  <data key="weight">0.7071067690849304</data>
  <data key="slice">8</data>
  <data key="year">1998</data>
</edge>
<edge source="1" target="86">
  <data key="weight">8.164966516233108E-7</data>
  <data key="slice">11</data>
  <data key="year">2001</data>
</edge>
<edge source="1" target="88">
  <data key="weight">0.8164966106414795</data>
  <data key="slice">11</data>
  <data key="year">2001</data>
</edge>
<edge source="1" target="93">
  <data key="weight">0.5</data>
  <data key="slice">8</data>
  <data key="year">1998</data>
</edge>
<edge source="1" target="108">
  <data key="weight">0.7071067690849304</data>
  <data key="slice">8</data>
  <data key="year">1998</data>
</edge>
<edge source="1" target="110">
  <data key="weight">7.071067784636398E-7</data>
  <data key="slice">7</data>
  <data key="year">1997</data>
</edge>
<edge source="1" target="111">
  <data key="weight">0.5773502588272095</data>
  <data key="slice">11</data>
  <data key="year">2001</data>
</edge>
<edge source="1" target="115">
  <data key="weight">5.773503062300733E-7</data>
  <data key="slice">11</data>
  <data key="year">2001</data>
</edge>
<edge source="1" target="123">
  <data key="weight">0.5</data>
  <data key="slice">8</data>
  <data key="year">1998</data>
</edge>
<edge source="1" target="127">
  <data key="weight">1.0</data>
  <data key="slice">7</data>
  <data key="year">1997</data>
</edge>
<edge source="1" target="134">
  <data key="weight">5.773503062300733E-7</data>
  <data key="slice">11</data>
  <data key="year">2001</data>
</edge>
<edge source="1" target="137">
  <data key="weight">1.0</data>
  <data key="slice">8</data>
  <data key="year">1998</data>
</edge>
<edge source="1" target="144">
  <data key="weight">7.071067784636398E-7</data>
  <data key="slice">8</data>
  <data key="year">1998</data>
</edge>
<edge source="1" target="149">
  <data key="weight">1.0</data>
  <data key="slice">7</data>
  <data key="year">1997</data>
</edge>
<edge source="1" target="152">
  <data key="weight">0.7071067690849304</data>
  <data key="slice">9</data>
  <data key="year">1999</data>
</edge>
<edge source="1" target="164">
  <data key="weight">0.7071067690849304</data>
  <data key="slice">9</data>
  <data key="year">1999</data>
</edge>
<edge source="1" target="165">
  <data key="weight">0.6666666865348816</data>
  <data key="slice">11</data>
  <data key="year">2001</data>
</edge>
<edge source="2" target="42">
  <data key="weight">1.0</data>
  <data key="slice">7</data>
  <data key="year">1997</data>
</edge>
<edge source="2" target="81">
  <data key="weight">1.0</data>
  <data key="slice">7</data>
  <data key="year">1997</data>
</edge>
<edge source="2" target="99">
  <data key="weight">1.0</data>
  <data key="slice">7</data>
  <data key="year">1997</data>
</edge>
<edge source="2" target="154">
  <data key="weight">1.0</data>
  <data key="slice">7</data>
  <data key="year">1997</data>
</edge>
<edge source="3" target="56">
  <data key="weight">1.0</data>
  <data key="slice">8</data>
  <data key="year">1998</data>
</edge>
<edge source="3" target="69">
  <data key="weight">1.0</data>
  <data key="slice">8</data>
  <data key="year">1998</data>
</edge>
<edge source="3" target="89">
  <data key="weight">1.0</data>
  <data key="slice">8</data>
  <data key="year">1998</data>
</edge>
<edge source="3" target="93">
  <data key="weight">0.7071067690849304</data>
  <data key="slice">8</data>
  <data key="year">1998</data>
</edge>
<edge source="3" target="124">
  <data key="weight">0.7071067690849304</data>
  <data key="slice">8</data>
  <data key="year">1998</data>
</edge>
<edge source="3" target="161">
  <data key="weight">1.0</data>
  <data key="slice">8</data>
  <data key="year">1998</data>
</edge>
<edge source="4" target="8">
  <data key="weight">0.7071067690849304</data>
  <data key="slice">9</data>
  <data key="year">1999</data>
</edge>
<edge source="4" target="21">
  <data key="weight">0.7071067690849304</data>
  <data key="slice">9</data>
  <data key="year">1999</data>
</edge>
<edge source="4" target="46">
  <data key="weight">1.0</data>
  <data key="slice">9</data>
  <data key="year">1999</data>
</edge>
<edge source="4" target="54">
  <data key="weight">1.0</data>
  <data key="slice">9</data>
  <data key="year">1999</data>
</edge>
<edge source="4" target="59">
  <data key="weight">0.7071067690849304</data>
  <data key="slice">9</data>
  <data key="year">1999</data>
</edge>
<edge source="4" target="121">
  <data key="weight">1.0</data>
  <data key="slice">9</data>
  <data key="year">1999</data>
</edge>
<edge source="4" target="135">
  <data key="weight">1.0</data>
  <data key="slice">9</data>
  <data key="year">1999</data>
</edge>
<edge source="4" target="137">
  <data key="weight">0.7071067690849304</data>
  <data key="slice">9</data>
  <data key="year">1999</data>
</edge>
<edge source="5" target="9">
  <data key="weight">0.7071067690849304</data>
  <data key="slice">11</data>
  <data key="year">2001</data>
</edge>
<edge source="5" target="22">
  <data key="weight">1.0</data>
  <data key="slice">10</data>
  <data key="year">2000</data>
</edge>
<edge source="5" target="31">
  <data key="weight">0.7071067690849304</data>
  <data key="slice">10</data>
  <data key="year">2000</data>
</edge>
<edge source="5" target="37">
  <data key="weight">0.7071067690849304</data>
  <data key="slice">11</data>
  <data key="year">2001</data>
</edge>
<edge source="5" target="38">
  <data key="weight">1.0</data>
  <data key="slice">10</data>
  <data key="year">2000</data>
</edge>
<edge source="5" target="61">
  <data key="weight">1.0</data>
  <data key="slice">11</data>
  <data key="year">2001</data>
</edge>
<edge source="5" target="70">
  <data key="weight">0.7071067690849304</data>
  <data key="slice">11</data>
  <data key="year">2001</data>
</edge>
<edge source="5" target="75">
  <data key="weight">0.7071067690849304</data>
  <data key="slice">11</data>
  <data key="year">2001</data>
</edge>
<edge source="5" target="95">
  <data key="weight">7.071067784636398E-7</data>
  <data key="slice">10</data>
  <data key="year">2000</data>
</edge>
<edge source="5" target="100">
  <data key="weight">7.071067784636398E-7</data>
  <data key="slice">10</data>
  <data key="year">2000</data>
</edge>
<edge source="5" target="125">
  <data key="weight">0.7071067690849304</data>
  <data key="slice">11</data>
  <data key="year">2001</data>
</edge>
<edge source="5" target="142">
  <data key="weight">1.0</data>
  <data key="slice">9</data>
  <data key="year">1999</data>
</edge>
<edge source="5" target="157">
  <data key="weight">0.7071067690849304</data>
  <data key="slice">11</data>
  <data key="year">2001</data>
</edge>
<edge source="5" target="159">
  <data key="weight">7.071067784636398E-7</data>
  <data key="slice">10</data>
  <data key="year">2000</data>
</edge>
<edge source="5" target="167">
  <data key="weight">0.7071067690849304</data>
  <data key="slice">11</data>
  <data key="year">2001</data>
</edge>
<edge source="6" target="14">
  <data key="weight">1.0</data>
  <data key="slice">4</data>
  <data key="year">1994</data>
</edge>
<edge source="6" target="30">
  <data key="weight">7.071067784636398E-7</data>
  <data key="slice">12</data>
  <data key="year">2002</data>
</edge>
<edge source="6" target="35">
  <data key="weight">7.071067784636398E-7</data>
  <data key="slice">12</data>
  <data key="year">2002</data>
</edge>
<edge source="6" target="60">
  <data key="weight">1.0</data>
  <data key="slice">4</data>
  <data key="year">1994</data>
</edge>
<edge source="6" target="67">
  <data key="weight">1.0</data>
  <data key="slice">4</data>
  <data key="year">1994</data>
</edge>
<edge source="6" target="92">
  <data key="weight">1.0</data>
  <data key="slice">4</data>
  <data key="year">1994</data>
</edge>
<edge source="6" target="94">
  <data key="weight">9.999999974752427E-7</data>
  <data key="slice">12</data>
  <data key="year">2002</data>
</edge>
<edge source="6" target="97">
  <data key="weight">1.0</data>
  <data key="slice">11</data>
  <data key="year">2001</data>
</edge>
<edge source="6" target="104">
  <data key="weight">1.0</data>
  <data key="slice">4</data>
  <data key="year">1994</data>
</edge>
<edge source="6" target="123">
  <data key="weight">7.071067784636398E-7</data>
  <data key="slice">12</data>
  <data key="year">2002</data>
</edge>
<edge source="6" target="136">
  <data key="weight">1.0</data>
  <data key="slice">4</data>
  <data key="year">1994</data>
</edge>
<edge source="6" target="137">
  <data key="weight">0.7071067690849304</data>
  <data key="slice">4</data>
  <data key="year">1994</data>
</edge>
<edge source="6" target="144">
  <data key="weight">1.0</data>
  <data key="slice">4</data>
  <data key="year">1994</data>
</edge>
<edge source="6" target="147">
  <data key="weight">1.0</data>
  <data key="slice">4</data>
  <data key="year">1994</data>
</edge>
<edge source="6" target="153">
  <data key="weight">7.071067784636398E-7</data>
  <data key="slice">12</data>
  <data key="year">2002</data>
</edge>
<edge source="7" target="10">
  <data key="weight">0.40824830532073975</data>
  <data key="slice">7</data>
  <data key="year">1997</data>
</edge>
<edge source="7" target="30">
  <data key="weight">0.7071067690849304</data>
  <data key="slice">7</data>
  <data key="year">1997</data>
</edge>
<edge source="7" target="58">
  <data key="weight">0.7071067690849304</data>
  <data key="slice">7</data>
  <data key="year">1997</data>
</edge>
<edge source="7" target="110">
  <data key="weight">1.0</data>
  <data key="slice">7</data>
  <data key="year">1997</data>
</edge>
<edge source="7" target="127">
  <data key="weight">0.7071067690849304</data>
  <data key="slice">7</data>
  <data key="year">1997</data>
</edge>
<edge source="7" target="137">
  <data key="weight">0.7071067690849304</data>
  <data key="slice">7</data>
  <data key="year">1997</data>
</edge>
<edge source="7" target="149">
  <data key="weight">0.7071067690849304</data>
  <data key="slice">7</data>
  <data key="year">1997</data>
</edge>
<edge source="8" target="10">
  <data key="weight">0.4472135901451111</data>
  <data key="slice">8</data>
  <data key="year">1998</data>
</edge>
<edge source="8" target="18">
  <data key="weight">0.7071067690849304</data>
  <data key="slice">9</data>
  <data key="year">1999</data>
</edge>
<edge source="8" target="20">
  <data key="weight">0.7071067690849304</data>
  <data key="slice">5</data>
  <data key="year">1995</data>
</edge>
<edge source="8" target="44">
  <data key="weight">1.0</data>
  <data key="slice">5</data>
  <data key="year">1995</data>
</edge>
<edge source="8" target="46">
  <data key="weight">0.7071067690849304</data>
  <data key="slice">9</data>
  <data key="year">1999</data>
</edge>
<edge source="8" target="50">
  <data key="weight">0.7071067690849304</data>
  <data key="slice">9</data>
  <data key="year">1999</data>
</edge>
<edge source="8" target="54">
  <data key="weight">0.7071067690849304</data>
  <data key="slice">9</data>
  <data key="year">1999</data>
</edge>
<edge source="8" target="83">
  <data key="weight">0.7071067690849304</data>
  <data key="slice">9</data>
  <data key="year">1999</data>
</edge>
<edge source="8" target="92">
  <data key="weight">9.999999974752427E-7</data>
  <data key="slice">5</data>
  <data key="year">1995</data>
</edge>
<edge source="8" target="110">
  <data key="weight">1.0</data>
  <data key="slice">5</data>
  <data key="year">1995</data>
</edge>
<edge source="8" target="112">
  <data key="weight">1.0</data>
  <data key="slice">5</data>
  <data key="year">1995</data>
</edge>
<edge source="8" target="114">
  <data key="weight">0.7071067690849304</data>
  <data key="slice">9</data>
  <data key="year">1999</data>
</edge>
<edge source="8" target="116">
  <data key="weight">1.0</data>
  <data key="slice">5</data>
  <data key="year">1995</data>
</edge>
<edge source="8" target="117">
  <data key="weight">9.999999974752427E-7</data>
  <data key="slice">5</data>
  <data key="year">1995</data>
</edge>
<edge source="8" target="121">
  <data key="weight">0.7071067690849304</data>
  <data key="slice">9</data>
  <data key="year">1999</data>
</edge>
<edge source="8" target="133">
  <data key="weight">0.7071067690849304</data>
  <data key="slice">9</data>
  <data key="year">1999</data>
</edge>
<edge source="8" target="135">
  <data key="weight">0.7071067690849304</data>
  <data key="slice">9</data>
  <data key="year">1999</data>
</edge>
<edge source="8" target="158">
  <data key="weight">1.0</data>
  <data key="slice">9</data>
  <data key="year">1999</data>
</edge>
<edge source="8" target="170">
  <data key="weight">0.5773502588272095</data>
  <data key="slice">8</data>
  <data key="year">1998</data>
</edge>
<edge source="9" target="61">
  <data key="weight">0.7071067690849304</data>
  <data key="slice">11</data>
  <data key="year">2001</data>
</edge>
<edge source="9" target="96">
  <data key="weight">0.7071067690849304</data>
  <data key="slice">11</data>
  <data key="year">2001</data>
</edge>
<edge source="10" target="13">
  <data key="weight">4.082483258116554E-7</data>
  <data key="slice">7</data>
  <data key="year">1997</data>
</edge>
<edge source="10" target="18">
  <data key="weight">4.999999987376214E-7</data>
  <data key="slice">9</data>
  <data key="year">1999</data>
</edge>
<edge source="10" target="20">
  <data key="weight">1.0</data>
  <data key="slice">5</data>
  <data key="year">1995</data>
</edge>
<edge source="10" target="23">
  <data key="weight">0.7071067690849304</data>
  <data key="slice">10</data>
  <data key="year">2000</data>
</edge>
<edge source="10" target="24">
  <data key="weight">1.0</data>
  <data key="slice">1</data>
  <data key="year">1991</data>
</edge>
<edge source="10" target="25">
  <data key="weight">4.999999987376214E-7</data>
  <data key="slice">11</data>
  <data key="year">2001</data>
</edge>
<edge source="10" target="26">
  <data key="weight">0.4472135901451111</data>
  <data key="slice">8</data>
  <data key="year">1998</data>
</edge>
<edge source="10" target="27">
  <data key="weight">4.999999987376214E-7</data>
  <data key="slice">11</data>
  <data key="year">2001</data>
</edge>
<edge source="10" target="32">
  <data key="weight">7.071067784636398E-7</data>
  <data key="slice">12</data>
  <data key="year">2002</data>
</edge>
<edge source="10" target="39">
  <data key="weight">0.40824830532073975</data>
  <data key="slice">7</data>
  <data key="year">1997</data>
</edge>
<edge source="10" target="43">
  <data key="weight">4.082483258116554E-7</data>
  <data key="slice">7</data>
  <data key="year">1997</data>
</edge>
<edge source="10" target="44">
  <data key="weight">7.071067784636398E-7</data>
  <data key="slice">5</data>
  <data key="year">1995</data>
</edge>
<edge source="10" target="45">
  <data key="weight">1.0</data>
  <data key="slice">4</data>
  <data key="year">1994</data>
</edge>
<edge source="10" target="47">
  <data key="weight">9.999999974752427E-7</data>
  <data key="slice">5</data>
  <data key="year">1995</data>
</edge>
<edge source="10" target="49">
  <data key="weight">1.0</data>
  <data key="slice">4</data>
  <data key="year">1994</data>
</edge>
<edge source="10" target="51">
  <data key="weight">8.660254025016911E-7</data>
  <data key="slice">11</data>
  <data key="year">2001</data>
</edge>
<edge source="10" target="53">
  <data key="weight">1.0</data>
  <data key="slice">4</data>
  <data key="year">1994</data>
</edge>
<edge source="10" target="58">
  <data key="weight">4.4721360836774693E-7</data>
  <data key="slice">8</data>
  <data key="year">1998</data>
</edge>
<edge source="10" target="59">
  <data key="weight">7.071067784636398E-7</data>
  <data key="slice">2</data>
  <data key="year">1992</data>
</edge>
<edge source="10" target="62">
  <data key="weight">4.082483258116554E-7</data>
  <data key="slice">7</data>
  <data key="year">1997</data>
</edge>
<edge source="10" target="68">
  <data key="weight">4.082483258116554E-7</data>
  <data key="slice">7</data>
  <data key="year">1997</data>
</edge>
<edge source="10" target="72">
  <data key="weight">0.4472135901451111</data>
  <data key="slice">8</data>
  <data key="year">1998</data>
</edge>
<edge source="10" target="74">
  <data key="weight">1.0</data>
  <data key="slice">4</data>
  <data key="year">1994</data>
</edge>
<edge source="10" target="79">
  <data key="weight">4.082483258116554E-7</data>
  <data key="slice">7</data>
  <data key="year">1997</data>
</edge>
<edge source="10" target="82">
  <data key="weight">4.999999987376214E-7</data>
  <data key="slice">9</data>
  <data key="year">1999</data>
</edge>
<edge source="10" target="86">
  <data key="weight">7.071067784636398E-7</data>
  <data key="slice">11</data>
  <data key="year">2001</data>
</edge>
<edge source="10" target="87">
  <data key="weight">0.4472135901451111</data>
  <data key="slice">8</data>
  <data key="year">1998</data>
</edge>
<edge source="10" target="90">
  <data key="weight">4.999999987376214E-7</data>
  <data key="slice">9</data>
  <data key="year">1999</data>
</edge>
<edge source="10" target="92">
  <data key="weight">7.071067784636398E-7</data>
  <data key="slice">2</data>
  <data key="year">1992</data>
</edge>
<edge source="10" target="98">
  <data key="weight">0.7071067690849304</data>
  <data key="slice">10</data>
  <data key="year">2000</data>
</edge>
<edge source="10" target="101">
  <data key="weight">1.0</data>
  <data key="slice">1</data>
  <data key="year">1991</data>
</edge>
<edge source="10" target="102">
  <data key="weight">0.4472135901451111</data>
  <data key="slice">8</data>
  <data key="year">1998</data>
</edge>
<edge source="10" target="103">
  <data key="weight">4.999999987376214E-7</data>
  <data key="slice">9</data>
  <data key="year">1999</data>
</edge>
<edge source="10" target="104">
  <data key="weight">4.4721360836774693E-7</data>
  <data key="slice">8</data>
  <data key="year">1998</data>
</edge>
<edge source="10" target="105">
  <data key="weight">0.7071067690849304</data>
  <data key="slice">10</data>
  <data key="year">2000</data>
</edge>
<edge source="10" target="106">
  <data key="weight">0.7071067690849304</data>
  <data key="slice">10</data>
  <data key="year">2000</data>
</edge>
<edge source="10" target="110">
  <data key="weight">7.071067784636398E-7</data>
  <data key="slice">5</data>
  <data key="year">1995</data>
</edge>
<edge source="10" target="111">
  <data key="weight">4.082483258116554E-7</data>
  <data key="slice">7</data>
  <data key="year">1997</data>
</edge>
<edge source="10" target="112">
  <data key="weight">7.071067784636398E-7</data>
  <data key="slice">5</data>
  <data key="year">1995</data>
</edge>
<edge source="10" target="114">
  <data key="weight">4.999999987376214E-7</data>
  <data key="slice">9</data>
  <data key="year">1999</data>
</edge>
<edge source="10" target="115">
  <data key="weight">4.999999987376214E-7</data>
  <data key="slice">11</data>
  <data key="year">2001</data>
</edge>
<edge source="10" target="116">
  <data key="weight">7.071067784636398E-7</data>
  <data key="slice">5</data>
  <data key="year">1995</data>
</edge>
<edge source="10" target="122">
  <data key="weight">4.082483258116554E-7</data>
  <data key="slice">7</data>
  <data key="year">1997</data>
</edge>
<edge source="10" target="123">
  <data key="weight">5.773503062300733E-7</data>
  <data key="slice">11</data>
  <data key="year">2001</data>
</edge>
<edge source="10" target="126">
  <data key="weight">4.999999987376214E-7</data>
  <data key="slice">11</data>
  <data key="year">2001</data>
</edge>
<edge source="10" target="130">
  <data key="weight">1.0</data>
  <data key="slice">1</data>
  <data key="year">1991</data>
</edge>
<edge source="10" target="132">
  <data key="weight">1.0</data>
  <data key="slice">4</data>
  <data key="year">1994</data>
</edge>
<edge source="10" target="134">
  <data key="weight">7.071067784636398E-7</data>
  <data key="slice">5</data>
  <data key="year">1995</data>
</edge>
<edge source="10" target="137">
  <data key="weight">0.8164966106414795</data>
  <data key="slice">5</data>
  <data key="year">1995</data>
</edge>
<edge source="10" target="139">
  <data key="weight">5.773503062300733E-7</data>
  <data key="slice">12</data>
  <data key="year">2002</data>
</edge>
<edge source="10" target="140">
  <data key="weight">0.4472135901451111</data>
  <data key="slice">8</data>
  <data key="year">1998</data>
</edge>
<edge source="10" target="147">
  <data key="weight">7.071067784636398E-7</data>
  <data key="slice">5</data>
  <data key="year">1995</data>
</edge>
<edge source="10" target="150">
  <data key="weight">4.999999987376214E-7</data>
  <data key="slice">11</data>
  <data key="year">2001</data>
</edge>
<edge source="10" target="151">
  <data key="weight">4.082483258116554E-7</data>
  <data key="slice">7</data>
  <data key="year">1997</data>
</edge>
<edge source="10" target="155">
  <data key="weight">0.4472135901451111</data>
  <data key="slice">8</data>
  <data key="year">1998</data>
</edge>
<edge source="10" target="156">
  <data key="weight">1.0</data>
  <data key="slice">1</data>
  <data key="year">1991</data>
</edge>
<edge source="10" target="158">
  <data key="weight">4.4721360836774693E-7</data>
  <data key="slice">8</data>
  <data key="year">1998</data>
</edge>
<edge source="10" target="162">
  <data key="weight">0.4472135901451111</data>
  <data key="slice">8</data>
  <data key="year">1998</data>
</edge>
<edge source="10" target="165">
  <data key="weight">7.071067784636398E-7</data>
  <data key="slice">7</data>
  <data key="year">1997</data>
</edge>
<edge source="10" target="168">
  <data key="weight">1.0</data>
  <data key="slice">4</data>
  <data key="year">1994</data>
</edge>
<edge source="10" target="169">
  <data key="weight">1.0</data>
  <data key="slice">1</data>
  <data key="year">1991</data>
</edge>
<edge source="10" target="170">
  <data key="weight">9.999999974752427E-7</data>
  <data key="slice">2</data>
  <data key="year">1992</data>
</edge>
<edge source="11" target="40">
  <data key="weight">1.0</data>
  <data key="slice">3</data>
  <data key="year">1993</data>
</edge>
<edge source="11" target="78">
  <data key="weight">1.0</data>
  <data key="slice">3</data>
  <data key="year">1993</data>
</edge>
<edge source="12" target="73">
  <data key="weight">1.0</data>
  <data key="slice">2</data>
  <data key="year">1992</data>
</edge>
<edge source="12" target="148">
  <data key="weight">1.0</data>
  <data key="slice">2</data>
  <data key="year">1992</data>
</edge>
<edge source="13" target="122">
  <data key="weight">1.0</data>
  <data key="slice">7</data>
  <data key="year">1997</data>
</edge>
<edge source="13" target="134">
  <data key="weight">0.7071067690849304</data>
  <data key="slice">7</data>
  <data key="year">1997</data>
</edge>
<edge source="13" target="151">
  <data key="weight">1.0</data>
  <data key="slice">7</data>
  <data key="year">1997</data>
</edge>
<edge source="13" target="165">
  <data key="weight">0.5773502588272095</data>
  <data key="slice">7</data>
  <data key="year">1997</data>
</edge>
<edge source="13" target="170">
  <data key="weight">0.4472135901451111</data>
  <data key="slice">7</data>
  <data key="year">1997</data>
</edge>
<edge source="14" target="32">
  <data key="weight">0.7071067690849304</data>
  <data key="slice">12</data>
  <data key="year">2002</data>
</edge>
<edge source="14" target="46">
  <data key="weight">1.0</data>
  <data key="slice">11</data>
  <data key="year">2001</data>
</edge>
<edge source="14" target="47">
  <data key="weight">0.7071067690849304</data>
  <data key="slice">11</data>
  <data key="year">2001</data>
</edge>
<edge source="14" target="59">
  <data key="weight">0.7071067690849304</data>
  <data key="slice">11</data>
  <data key="year">2001</data>
</edge>
<edge source="14" target="60">
  <data key="weight">1.0</data>
  <data key="slice">4</data>
  <data key="year">1994</data>
</edge>
<edge source="14" target="67">
  <data key="weight">1.0</data>
  <data key="slice">4</data>
  <data key="year">1994</data>
</edge>
<edge source="14" target="92">
  <data key="weight">1.0</data>
  <data key="slice">4</data>
  <data key="year">1994</data>
</edge>
<edge source="14" target="104">
  <data key="weight">1.0</data>
  <data key="slice">4</data>
  <data key="year">1994</data>
</edge>
<edge source="14" target="136">
  <data key="weight">1.0</data>
  <data key="slice">4</data>
  <data key="year">1994</data>
</edge>
<edge source="14" target="139">
  <data key="weight">0.5773502588272095</data>
  <data key="slice">12</data>
  <data key="year">2002</data>
</edge>
<edge source="14" target="144">
  <data key="weight">1.0</data>
  <data key="slice">4</data>
  <data key="year">1994</data>
</edge>
<edge source="14" target="147">
  <data key="weight">1.0</data>
  <data key="slice">4</data>
  <data key="year">1994</data>
</edge>
<edge source="15" target="20">
  <data key="weight">0.7071067690849304</data>
  <data key="slice">5</data>
  <data key="year">1995</data>
</edge>
<edge source="15" target="134">
  <data key="weight">1.0</data>
  <data key="slice">5</data>
  <data key="year">1995</data>
</edge>
<edge source="15" target="147">
  <data key="weight">1.0</data>
  <data key="slice">5</data>
  <data key="year">1995</data>
</edge>
<edge source="15" target="149">
  <data key="weight">9.999999974752427E-7</data>
  <data key="slice">5</data>
  <data key="year">1995</data>
</edge>
<edge source="16" target="91">
  <data key="weight">1.0</data>
  <data key="slice">7</data>
  <data key="year">1997</data>
</edge>
<edge source="16" target="144">
  <data key="weight">1.0</data>
  <data key="slice">7</data>
  <data key="year">1997</data>
</edge>
<edge source="17" target="77">
  <data key="weight">1.0</data>
  <data key="slice">7</data>
  <data key="year">1997</data>
</edge>
<edge source="17" target="85">
  <data key="weight">1.0</data>
  <data key="slice">7</data>
  <data key="year">1997</data>
</edge>
<edge source="18" target="30">
  <data key="weight">0.5773502588272095</data>
  <data key="slice">11</data>
  <data key="year">2001</data>
</edge>
<edge source="18" target="50">
  <data key="weight">1.0</data>
  <data key="slice">9</data>
  <data key="year">1999</data>
</edge>
<edge source="18" target="52">
  <data key="weight">1.0</data>
  <data key="slice">11</data>
  <data key="year">2001</data>
</edge>
<edge source="18" target="83">
  <data key="weight">1.0</data>
  <data key="slice">9</data>
  <data key="year">1999</data>
</edge>
<edge source="18" target="114">
  <data key="weight">1.0</data>
  <data key="slice">9</data>
  <data key="year">1999</data>
</edge>
<edge source="18" target="127">
  <data key="weight">1.0</data>
  <data key="slice">11</data>
  <data key="year">2001</data>
</edge>
<edge source="18" target="129">
  <data key="weight">1.0</data>
  <data key="slice">11</data>
  <data key="year">2001</data>
</edge>
<edge source="18" target="133">
  <data key="weight">1.0</data>
  <data key="slice">9</data>
  <data key="year">1999</data>
</edge>
<edge source="18" target="158">
  <data key="weight">1.0</data>
  <data key="slice">9</data>
  <data key="year">1999</data>
</edge>
<edge source="19" target="30">
  <data key="weight">0.7071067690849304</data>
  <data key="slice">10</data>
  <data key="year">2000</data>
</edge>
<edge source="19" target="111">
  <data key="weight">1.0</data>
  <data key="slice">10</data>
  <data key="year">2000</data>
</edge>
<edge source="19" target="123">
  <data key="weight">1.0</data>
  <data key="slice">10</data>
  <data key="year">2000</data>
</edge>
<edge source="19" target="152">
  <data key="weight">0.7071067690849304</data>
  <data key="slice">10</data>
  <data key="year">2000</data>
</edge>
<edge source="20" target="30">
  <data key="weight">1.0</data>
  <data key="slice">9</data>
  <data key="year">1999</data>
</edge>
<edge source="20" target="44">
  <data key="weight">0.7071067690849304</data>
  <data key="slice">5</data>
  <data key="year">1995</data>
</edge>
<edge source="20" target="47">
  <data key="weight">9.999999974752427E-7</data>
  <data key="slice">9</data>
  <data key="year">1999</data>
</edge>
<edge source="20" target="59">
  <data key="weight">0.7071067690849304</data>
  <data key="slice">9</data>
  <data key="year">1999</data>
</edge>
<edge source="20" target="92">
  <data key="weight">0.7071067690849304</data>
  <data key="slice">5</data>
  <data key="year">1995</data>
</edge>
<edge source="20" target="110">
  <data key="weight">0.7071067690849304</data>
  <data key="slice">5</data>
  <data key="year">1995</data>
</edge>
<edge source="20" target="112">
  <data key="weight">0.7071067690849304</data>
  <data key="slice">5</data>
  <data key="year">1995</data>
</edge>
<edge source="20" target="116">
  <data key="weight">0.7071067690849304</data>
  <data key="slice">5</data>
  <data key="year">1995</data>
</edge>
<edge source="20" target="117">
  <data key="weight">0.7071067690849304</data>
  <data key="slice">5</data>
  <data key="year">1995</data>
</edge>
<edge source="20" target="134">
  <data key="weight">7.071067784636398E-7</data>
  <data key="slice">5</data>
  <data key="year">1995</data>
</edge>
<edge source="20" target="137">
  <data key="weight">0.8164966106414795</data>
  <data key="slice">5</data>
  <data key="year">1995</data>
</edge>
<edge source="20" target="147">
  <data key="weight">0.7071067690849304</data>
  <data key="slice">5</data>
  <data key="year">1995</data>
</edge>
<edge source="20" target="149">
  <data key="weight">7.071067784636398E-7</data>
  <data key="slice">5</data>
  <data key="year">1995</data>
</edge>
<edge source="20" target="152">
  <data key="weight">1.0</data>
  <data key="slice">9</data>
  <data key="year">1999</data>
</edge>
<edge source="20" target="164">
  <data key="weight">1.0</data>
  <data key="slice">9</data>
  <data key="year">1999</data>
</edge>
<edge source="20" target="170">
  <data key="weight">9.999999974752427E-7</data>
  <data key="slice">5</data>
  <data key="year">1995</data>
</edge>
<edge source="21" target="46">
  <data key="weight">0.7071067690849304</data>
  <data key="slice">9</data>
  <data key="year">1999</data>
</edge>
<edge source="21" target="54">
  <data key="weight">0.7071067690849304</data>
  <data key="slice">9</data>
  <data key="year">1999</data>
</edge>
<edge source="21" target="103">
  <data key="weight">7.071067784636398E-7</data>
  <data key="slice">9</data>
  <data key="year">1999</data>
</edge>
<edge source="21" target="121">
  <data key="weight">0.7071067690849304</data>
  <data key="slice">9</data>
  <data key="year">1999</data>
</edge>
<edge source="21" target="135">
  <data key="weight">0.7071067690849304</data>
  <data key="slice">9</data>
  <data key="year">1999</data>
</edge>
<edge source="22" target="31">
  <data key="weight">1.0</data>
  <data key="slice">9</data>
  <data key="year">1999</data>
</edge>
<edge source="22" target="38">
  <data key="weight">1.0</data>
  <data key="slice">9</data>
  <data key="year">1999</data>
</edge>
<edge source="22" target="142">
  <data key="weight">1.0</data>
  <data key="slice">9</data>
  <data key="year">1999</data>
</edge>
<edge source="23" target="47">
  <data key="weight">0.7071067690849304</data>
  <data key="slice">10</data>
  <data key="year">2000</data>
</edge>
<edge source="23" target="98">
  <data key="weight">1.0</data>
  <data key="slice">10</data>
  <data key="year">2000</data>
</edge>
<edge source="23" target="102">
  <data key="weight">1.0</data>
  <data key="slice">10</data>
  <data key="year">2000</data>
</edge>
<edge source="23" target="105">
  <data key="weight">1.0</data>
  <data key="slice">10</data>
  <data key="year">2000</data>
</edge>
<edge source="23" target="106">
  <data key="weight">1.0</data>
  <data key="slice">10</data>
  <data key="year">2000</data>
</edge>
<edge source="24" target="98">
  <data key="weight">1.0</data>
  <data key="slice">1</data>
  <data key="year">1991</data>
</edge>
<edge source="24" target="101">
  <data key="weight">1.0</data>
  <data key="slice">1</data>
  <data key="year">1991</data>
</edge>
<edge source="24" target="130">
  <data key="weight">1.0</data>
  <data key="slice">1</data>
  <data key="year">1991</data>
</edge>
<edge source="24" target="156">
  <data key="weight">1.0</data>
  <data key="slice">1</data>
  <data key="year">1991</data>
</edge>
<edge source="24" target="169">
  <data key="weight">1.0</data>
  <data key="slice">1</data>
  <data key="year">1991</data>
</edge>
<edge source="25" target="51">
  <data key="weight">0.5773502588272095</data>
  <data key="slice">11</data>
  <data key="year">2001</data>
</edge>
<edge source="25" target="59">
  <data key="weight">0.7071067690849304</data>
  <data key="slice">11</data>
  <data key="year">2001</data>
</edge>
<edge source="25" target="79">
  <data key="weight">1.0</data>
  <data key="slice">11</data>
  <data key="year">2001</data>
</edge>
<edge source="25" target="103">
  <data key="weight">1.0</data>
  <data key="slice">11</data>
  <data key="year">2001</data>
</edge>
<edge source="25" target="123">
  <data key="weight">0.5773502588272095</data>
  <data key="slice">11</data>
  <data key="year">2001</data>
</edge>
<edge source="25" target="165">
  <data key="weight">0.5773502588272095</data>
  <data key="slice">11</data>
  <data key="year">2001</data>
</edge>
<edge source="26" target="72">
  <data key="weight">1.0</data>
  <data key="slice">8</data>
  <data key="year">1998</data>
</edge>
<edge source="26" target="102">
  <data key="weight">1.0</data>
  <data key="slice">8</data>
  <data key="year">1998</data>
</edge>
<edge source="26" target="104">
  <data key="weight">1.0</data>
  <data key="slice">8</data>
  <data key="year">1998</data>
</edge>
<edge source="26" target="140">
  <data key="weight">1.0</data>
  <data key="slice">8</data>
  <data key="year">1998</data>
</edge>
<edge source="27" target="30">
  <data key="weight">0.7071067690849304</data>
  <data key="slice">10</data>
  <data key="year">2000</data>
</edge>
<edge source="27" target="48">
  <data key="weight">1.0</data>
  <data key="slice">10</data>
  <data key="year">2000</data>
</edge>
<edge source="27" target="51">
  <data key="weight">0.5773502588272095</data>
  <data key="slice">11</data>
  <data key="year">2001</data>
</edge>
<edge source="27" target="59">
  <data key="weight">0.7071067690849304</data>
  <data key="slice">10</data>
  <data key="year">2000</data>
</edge>
<edge source="27" target="86">
  <data key="weight">0.7071067690849304</data>
  <data key="slice">11</data>
  <data key="year">2001</data>
</edge>
<edge source="27" target="123">
  <data key="weight">0.5773502588272095</data>
  <data key="slice">11</data>
  <data key="year">2001</data>
</edge>
<edge source="27" target="152">
  <data key="weight">0.7071067690849304</data>
  <data key="slice">10</data>
  <data key="year">2000</data>
</edge>
<edge source="27" target="163">
  <data key="weight">1.0</data>
  <data key="slice">10</data>
  <data key="year">2000</data>
</edge>
<edge source="27" target="165">
  <data key="weight">0.5773502588272095</data>
  <data key="slice">11</data>
  <data key="year">2001</data>
</edge>
<edge source="27" target="166">
  <data key="weight">1.0</data>
  <data key="slice">10</data>
  <data key="year">2000</data>
</edge>
<edge source="28" target="118">
  <data key="weight">1.0</data>
  <data key="slice">8</data>
  <data key="year">1998</data>
</edge>
<edge source="28" target="123">
  <data key="weight">0.7071067690849304</data>
  <data key="slice">8</data>
  <data key="year">1998</data>
</edge>
<edge source="28" target="124">
  <data key="weight">0.7071067690849304</data>
  <data key="slice">8</data>
  <data key="year">1998</data>
</edge>
<edge source="29" target="32">
  <data key="weight">0.7071067690849304</data>
  <data key="slice">12</data>
  <data key="year">2002</data>
</edge>
<edge source="29" target="41">
  <data key="weight">1.0</data>
  <data key="slice">12</data>
  <data key="year">2002</data>
</edge>
<edge source="29" target="84">
  <data key="weight">0.7071067690849304</data>
  <data key="slice">12</data>
  <data key="year">2002</data>
</edge>
<edge source="29" target="103">
  <data key="weight">1.0</data>
  <data key="slice">12</data>
  <data key="year">2002</data>
</edge>
<edge source="29" target="119">
  <data key="weight">1.0</data>
  <data key="slice">12</data>
  <data key="year">2002</data>
</edge>
<edge source="29" target="126">
  <data key="weight">1.0</data>
  <data key="slice">12</data>
  <data key="year">2002</data>
</edge>
<edge source="29" target="139">
  <data key="weight">0.5773502588272095</data>
  <data key="slice">12</data>
  <data key="year">2002</data>
</edge>
<edge source="29" target="150">
  <data key="weight">0.7071067690849304</data>
  <data key="slice">12</data>
  <data key="year">2002</data>
</edge>
<edge source="29" target="165">
  <data key="weight">0.7071067690849304</data>
  <data key="slice">12</data>
  <data key="year">2002</data>
</edge>
<edge source="30" target="35">
  <data key="weight">9.999999974752427E-7</data>
  <data key="slice">12</data>
  <data key="year">2002</data>
</edge>
<edge source="30" target="47">
  <data key="weight">0.40824830532073975</data>
  <data key="slice">7</data>
  <data key="year">1997</data>
</edge>
<edge source="30" target="48">
  <data key="weight">0.7071067690849304</data>
  <data key="slice">10</data>
  <data key="year">2000</data>
</edge>
<edge source="30" target="52">
  <data key="weight">0.5773502588272095</data>
  <data key="slice">11</data>
  <data key="year">2001</data>
</edge>
<edge source="30" target="58">
  <data key="weight">1.0</data>
  <data key="slice">7</data>
  <data key="year">1997</data>
</edge>
<edge source="30" target="59">
  <data key="weight">0.7071067690849304</data>
  <data key="slice">10</data>
  <data key="year">2000</data>
</edge>
<edge source="30" target="65">
  <data key="weight">0.7071067690849304</data>
  <data key="slice">7</data>
  <data key="year">1997</data>
</edge>
<edge source="30" target="84">
  <data key="weight">0.7071067690849304</data>
  <data key="slice">12</data>
  <data key="year">2002</data>
</edge>
<edge source="30" target="94">
  <data key="weight">0.7071067690849304</data>
  <data key="slice">12</data>
  <data key="year">2002</data>
</edge>
<edge source="30" target="97">
  <data key="weight">5.773503062300733E-7</data>
  <data key="slice">11</data>
  <data key="year">2001</data>
</edge>
<edge source="30" target="110">
  <data key="weight">7.071067784636398E-7</data>
  <data key="slice">7</data>
  <data key="year">1997</data>
</edge>
<edge source="30" target="111">
  <data key="weight">0.7071067690849304</data>
  <data key="slice">10</data>
  <data key="year">2000</data>
</edge>
<edge source="30" target="123">
  <data key="weight">0.7071067690849304</data>
  <data key="slice">10</data>
  <data key="year">2000</data>
</edge>
<edge source="30" target="127">
  <data key="weight">0.5773502588272095</data>
  <data key="slice">11</data>
  <data key="year">2001</data>
</edge>
<edge source="30" target="129">
  <data key="weight">0.5773502588272095</data>
  <data key="slice">11</data>
  <data key="year">2001</data>
</edge>
<edge source="30" target="137">
  <data key="weight">1.0</data>
  <data key="slice">9</data>
  <data key="year">1999</data>
</edge>
<edge source="30" target="149">
  <data key="weight">1.0</data>
  <data key="slice">7</data>
  <data key="year">1997</data>
</edge>
<edge source="30" target="152">
  <data key="weight">1.0</data>
  <data key="slice">9</data>
  <data key="year">1999</data>
</edge>
<edge source="30" target="153">
  <data key="weight">9.999999974752427E-7</data>
  <data key="slice">12</data>
  <data key="year">2002</data>
</edge>
<edge source="30" target="163">
  <data key="weight">0.7071067690849304</data>
  <data key="slice">10</data>
  <data key="year">2000</data>
</edge>
<edge source="30" target="164">
  <data key="weight">1.0</data>
  <data key="slice">9</data>
  <data key="year">1999</data>
</edge>
<edge source="30" target="166">
  <data key="weight">0.7071067690849304</data>
  <data key="slice">10</data>
  <data key="year">2000</data>
</edge>
<edge source="31" target="38">
  <data key="weight">1.0</data>
  <data key="slice">9</data>
  <data key="year">1999</data>
</edge>
<edge source="31" target="142">
  <data key="weight">1.0</data>
  <data key="slice">9</data>
  <data key="year">1999</data>
</edge>
<edge source="32" target="41">
  <data key="weight">0.7071067690849304</data>
  <data key="slice">12</data>
  <data key="year">2002</data>
</edge>
<edge source="32" target="103">
  <data key="weight">0.7071067690849304</data>
  <data key="slice">12</data>
  <data key="year">2002</data>
</edge>
<edge source="32" target="119">
  <data key="weight">0.7071067690849304</data>
  <data key="slice">12</data>
  <data key="year">2002</data>
</edge>
<edge source="32" target="126">
  <data key="weight">0.7071067690849304</data>
  <data key="slice">12</data>
  <data key="year">2002</data>
</edge>
<edge source="32" target="139">
  <data key="weight">0.8164966106414795</data>
  <data key="slice">12</data>
  <data key="year">2002</data>
</edge>
<edge source="32" target="170">
  <data key="weight">0.7071067690849304</data>
  <data key="slice">12</data>
  <data key="year">2002</data>
</edge>
<edge source="33" target="74">
  <data key="weight">7.071067784636398E-7</data>
  <data key="slice">12</data>
  <data key="year">2002</data>
</edge>
<edge source="33" target="80">
  <data key="weight">0.7071067690849304</data>
  <data key="slice">12</data>
  <data key="year">2002</data>
</edge>
<edge source="33" target="100">
  <data key="weight">0.7071067690849304</data>
  <data key="slice">12</data>
  <data key="year">2002</data>
</edge>
<edge source="33" target="102">
  <data key="weight">7.071067784636398E-7</data>
  <data key="slice">12</data>
  <data key="year">2002</data>
</edge>
<edge source="33" target="109">
  <data key="weight">1.0</data>
  <data key="slice">12</data>
  <data key="year">2002</data>
</edge>
<edge source="33" target="110">
  <data key="weight">7.071067784636398E-7</data>
  <data key="slice">12</data>
  <data key="year">2002</data>
</edge>
<edge source="33" target="172">
  <data key="weight">0.7071067690849304</data>
  <data key="slice">12</data>
  <data key="year">2002</data>
</edge>
<edge source="34" target="59">
  <data key="weight">1.0</data>
  <data key="slice">5</data>
  <data key="year">1995</data>
</edge>
<edge source="34" target="113">
  <data key="weight">1.0</data>
  <data key="slice">5</data>
  <data key="year">1995</data>
</edge>
<edge source="34" target="138">
  <data key="weight">1.0</data>
  <data key="slice">5</data>
  <data key="year">1995</data>
</edge>
<edge source="35" target="84">
  <data key="weight">0.7071067690849304</data>
  <data key="slice">12</data>
  <data key="year">2002</data>
</edge>
<edge source="35" target="94">
  <data key="weight">0.7071067690849304</data>
  <data key="slice">12</data>
  <data key="year">2002</data>
</edge>
<edge source="35" target="153">
  <data key="weight">1.0</data>
  <data key="slice">12</data>
  <data key="year">2002</data>
</edge>
<edge source="36" target="94">
  <data key="weight">1.0</data>
  <data key="slice">6</data>
  <data key="year">1996</data>
</edge>
<edge source="36" target="131">
  <data key="weight">1.0</data>
  <data key="slice">6</data>
  <data key="year">1996</data>
</edge>
<edge source="37" target="61">
  <data key="weight">0.7071067690849304</data>
  <data key="slice">11</data>
  <data key="year">2001</data>
</edge>
<edge source="37" target="70">
  <data key="weight">1.0</data>
  <data key="slice">11</data>
  <data key="year">2001</data>
</edge>
<edge source="37" target="75">
  <data key="weight">1.0</data>
  <data key="slice">11</data>
  <data key="year">2001</data>
</edge>
<edge source="37" target="125">
  <data key="weight">1.0</data>
  <data key="slice">11</data>
  <data key="year">2001</data>
</edge>
<edge source="37" target="157">
  <data key="weight">1.0</data>
  <data key="slice">11</data>
  <data key="year">2001</data>
</edge>
<edge source="37" target="167">
  <data key="weight">1.0</data>
  <data key="slice">11</data>
  <data key="year">2001</data>
</edge>
<edge source="38" target="142">
  <data key="weight">1.0</data>
  <data key="slice">9</data>
  <data key="year">1999</data>
</edge>
<edge source="39" target="47">
  <data key="weight">0.5773502588272095</data>
  <data key="slice">7</data>
  <data key="year">1997</data>
</edge>
<edge source="39" target="165">
  <data key="weight">0.5773502588272095</data>
  <data key="slice">7</data>
  <data key="year">1997</data>
</edge>
<edge source="40" target="78">
  <data key="weight">1.0</data>
  <data key="slice">3</data>
  <data key="year">1993</data>
</edge>
<edge source="41" target="84">
  <data key="weight">0.7071067690849304</data>
  <data key="slice">12</data>
  <data key="year">2002</data>
</edge>
<edge source="41" target="103">
  <data key="weight">1.0</data>
  <data key="slice">12</data>
  <data key="year">2002</data>
</edge>
<edge source="41" target="119">
  <data key="weight">1.0</data>
  <data key="slice">12</data>
  <data key="year">2002</data>
</edge>
<edge source="41" target="126">
  <data key="weight">1.0</data>
  <data key="slice">12</data>
  <data key="year">2002</data>
</edge>
<edge source="41" target="139">
  <data key="weight">0.5773502588272095</data>
  <data key="slice">12</data>
  <data key="year">2002</data>
</edge>
<edge source="41" target="150">
  <data key="weight">0.7071067690849304</data>
  <data key="slice">12</data>
  <data key="year">2002</data>
</edge>
<edge source="41" target="165">
  <data key="weight">0.7071067690849304</data>
  <data key="slice">12</data>
  <data key="year">2002</data>
</edge>
<edge source="42" target="81">
  <data key="weight">1.0</data>
  <data key="slice">7</data>
  <data key="year">1997</data>
</edge>
<edge source="42" target="99">
  <data key="weight">1.0</data>
  <data key="slice">7</data>
  <data key="year">1997</data>
</edge>
<edge source="42" target="154">
  <data key="weight">1.0</data>
  <data key="slice">7</data>
  <data key="year">1997</data>
</edge>
<edge source="43" target="47">
  <data key="weight">0.5773502588272095</data>
  <data key="slice">7</data>
  <data key="year">1997</data>
</edge>
<edge source="43" target="111">
  <data key="weight">1.0</data>
  <data key="slice">7</data>
  <data key="year">1997</data>
</edge>
<edge source="43" target="134">
  <data key="weight">0.7071067690849304</data>
  <data key="slice">7</data>
  <data key="year">1997</data>
</edge>
<edge source="43" target="147">
  <data key="weight">9.999999974752427E-7</data>
  <data key="slice">7</data>
  <data key="year">1997</data>
</edge>
<edge source="43" target="170">
  <data key="weight">0.4472135901451111</data>
  <data key="slice">7</data>
  <data key="year">1997</data>
</edge>
<edge source="44" target="92">
  <data key="weight">1.0</data>
  <data key="slice">5</data>
  <data key="year">1995</data>
</edge>
<edge source="44" target="110">
  <data key="weight">1.0</data>
  <data key="slice">5</data>
  <data key="year">1995</data>
</edge>
<edge source="44" target="112">
  <data key="weight">1.0</data>
  <data key="slice">5</data>
  <data key="year">1995</data>
</edge>
<edge source="44" target="116">
  <data key="weight">1.0</data>
  <data key="slice">5</data>
  <data key="year">1995</data>
</edge>
<edge source="44" target="117">
  <data key="weight">1.0</data>
  <data key="slice">5</data>
  <data key="year">1995</data>
</edge>
<edge source="45" target="49">
  <data key="weight">1.0</data>
  <data key="slice">4</data>
  <data key="year">1994</data>
</edge>
<edge source="45" target="53">
  <data key="weight">1.0</data>
  <data key="slice">4</data>
  <data key="year">1994</data>
</edge>
<edge source="45" target="74">
  <data key="weight">1.0</data>
  <data key="slice">4</data>
  <data key="year">1994</data>
</edge>
<edge source="45" target="132">
  <data key="weight">1.0</data>
  <data key="slice">4</data>
  <data key="year">1994</data>
</edge>
<edge source="45" target="168">
  <data key="weight">1.0</data>
  <data key="slice">4</data>
  <data key="year">1994</data>
</edge>
<edge source="46" target="47">
  <data key="weight">0.7071067690849304</data>
  <data key="slice">11</data>
  <data key="year">2001</data>
</edge>
<edge source="46" target="54">
  <data key="weight">1.0</data>
  <data key="slice">9</data>
  <data key="year">1999</data>
</edge>
<edge source="46" target="59">
  <data key="weight">0.5773502588272095</data>
  <data key="slice">8</data>
  <data key="year">1998</data>
</edge>
<edge source="46" target="121">
  <data key="weight">1.0</data>
  <data key="slice">9</data>
  <data key="year">1999</data>
</edge>
<edge source="46" target="135">
  <data key="weight">1.0</data>
  <data key="slice">9</data>
  <data key="year">1999</data>
</edge>
<edge source="46" target="137">
  <data key="weight">0.7071067690849304</data>
  <data key="slice">9</data>
  <data key="year">1999</data>
</edge>
<edge source="46" target="146">
  <data key="weight">1.0</data>
  <data key="slice">8</data>
  <data key="year">1998</data>
</edge>
<edge source="47" target="57">
  <data key="weight">0.7071067690849304</data>
  <data key="slice">10</data>
  <data key="year">2000</data>
</edge>
<edge source="47" target="58">
  <data key="weight">0.40824830532073975</data>
  <data key="slice">7</data>
  <data key="year">1997</data>
</edge>
<edge source="47" target="59">
  <data key="weight">0.5</data>
  <data key="slice">10</data>
  <data key="year">2000</data>
</edge>
<edge source="47" target="64">
  <data key="weight">0.5</data>
  <data key="slice">8</data>
  <data key="year">1998</data>
</edge>
<edge source="47" target="65">
  <data key="weight">0.5773502588272095</data>
  <data key="slice">7</data>
  <data key="year">1997</data>
</edge>
<edge source="47" target="66">
  <data key="weight">0.7071067690849304</data>
  <data key="slice">8</data>
  <data key="year">1998</data>
</edge>
<edge source="47" target="76">
  <data key="weight">0.7071067690849304</data>
  <data key="slice">10</data>
  <data key="year">2000</data>
</edge>
<edge source="47" target="80">
  <data key="weight">5.773503062300733E-7</data>
  <data key="slice">12</data>
  <data key="year">2002</data>
</edge>
<edge source="47" target="82">
  <data key="weight">0.5</data>
  <data key="slice">8</data>
  <data key="year">1998</data>
</edge>
<edge source="47" target="87">
  <data key="weight">4.999999987376214E-7</data>
  <data key="slice">8</data>
  <data key="year">1998</data>
</edge>
<edge source="47" target="90">
  <data key="weight">0.5773502588272095</data>
  <data key="slice">9</data>
  <data key="year">1999</data>
</edge>
<edge source="47" target="92">
  <data key="weight">5.773503062300733E-7</data>
  <data key="slice">9</data>
  <data key="year">1999</data>
</edge>
<edge source="47" target="98">
  <data key="weight">7.071067784636398E-7</data>
  <data key="slice">10</data>
  <data key="year">2000</data>
</edge>
<edge source="47" target="100">
  <data key="weight">5.773503062300733E-7</data>
  <data key="slice">12</data>
  <data key="year">2002</data>
</edge>
<edge source="47" target="102">
  <data key="weight">7.071067784636398E-7</data>
  <data key="slice">10</data>
  <data key="year">2000</data>
</edge>
<edge source="47" target="105">
  <data key="weight">7.071067784636398E-7</data>
  <data key="slice">10</data>
  <data key="year">2000</data>
</edge>
<edge source="47" target="106">
  <data key="weight">7.071067784636398E-7</data>
  <data key="slice">10</data>
  <data key="year">2000</data>
</edge>
<edge source="47" target="108">
  <data key="weight">0.5</data>
  <data key="slice">8</data>
  <data key="year">1998</data>
</edge>
<edge source="47" target="111">
  <data key="weight">0.5773502588272095</data>
  <data key="slice">7</data>
  <data key="year">1997</data>
</edge>
<edge source="47" target="127">
  <data key="weight">0.40824830532073975</data>
  <data key="slice">7</data>
  <data key="year">1997</data>
</edge>
<edge source="47" target="134">
  <data key="weight">4.082483258116554E-7</data>
  <data key="slice">7</data>
  <data key="year">1997</data>
</edge>
<edge source="47" target="137">
  <data key="weight">0.8164966106414795</data>
  <data key="slice">5</data>
  <data key="year">1995</data>
</edge>
<edge source="47" target="141">
  <data key="weight">0.5773502588272095</data>
  <data key="slice">12</data>
  <data key="year">2002</data>
</edge>
<edge source="47" target="147">
  <data key="weight">5.773503062300733E-7</data>
  <data key="slice">7</data>
  <data key="year">1997</data>
</edge>
<edge source="47" target="149">
  <data key="weight">0.40824830532073975</data>
  <data key="slice">7</data>
  <data key="year">1997</data>
</edge>
<edge source="47" target="152">
  <data key="weight">0.5773502588272095</data>
  <data key="slice">9</data>
  <data key="year">1999</data>
</edge>
<edge source="47" target="153">
  <data key="weight">5.773503062300733E-7</data>
  <data key="slice">12</data>
  <data key="year">2002</data>
</edge>
<edge source="47" target="155">
  <data key="weight">4.999999987376214E-7</data>
  <data key="slice">8</data>
  <data key="year">1998</data>
</edge>
<edge source="47" target="162">
  <data key="weight">4.999999987376214E-7</data>
  <data key="slice">8</data>
  <data key="year">1998</data>
</edge>
<edge source="47" target="164">
  <data key="weight">0.5773502588272095</data>
  <data key="slice">9</data>
  <data key="year">1999</data>
</edge>
<edge source="47" target="170">
  <data key="weight">5.773503062300733E-7</data>
  <data key="slice">8</data>
  <data key="year">1998</data>
</edge>
<edge source="47" target="172">
  <data key="weight">5.773503062300733E-7</data>
  <data key="slice">12</data>
  <data key="year">2002</data>
</edge>
<edge source="48" target="59">
  <data key="weight">0.7071067690849304</data>
  <data key="slice">10</data>
  <data key="year">2000</data>
</edge>
<edge source="48" target="88">
  <data key="weight">1.0</data>
  <data key="slice">11</data>
  <data key="year">2001</data>
</edge>
<edge source="48" target="111">
  <data key="weight">0.7071067690849304</data>
  <data key="slice">11</data>
  <data key="year">2001</data>
</edge>
<edge source="48" target="115">
  <data key="weight">7.071067784636398E-7</data>
  <data key="slice">11</data>
  <data key="year">2001</data>
</edge>
<edge source="48" target="134">
  <data key="weight">7.071067784636398E-7</data>
  <data key="slice">11</data>
  <data key="year">2001</data>
</edge>
<edge source="48" target="152">
  <data key="weight">0.7071067690849304</data>
  <data key="slice">10</data>
  <data key="year">2000</data>
</edge>
<edge source="48" target="163">
  <data key="weight">1.0</data>
  <data key="slice">10</data>
  <data key="year">2000</data>
</edge>
<edge source="48" target="166">
  <data key="weight">1.0</data>
  <data key="slice">10</data>
  <data key="year">2000</data>
</edge>
<edge source="49" target="53">
  <data key="weight">1.0</data>
  <data key="slice">4</data>
  <data key="year">1994</data>
</edge>
<edge source="49" target="74">
  <data key="weight">1.0</data>
  <data key="slice">4</data>
  <data key="year">1994</data>
</edge>
<edge source="49" target="132">
  <data key="weight">1.0</data>
  <data key="slice">4</data>
  <data key="year">1994</data>
</edge>
<edge source="49" target="168">
  <data key="weight">1.0</data>
  <data key="slice">4</data>
  <data key="year">1994</data>
</edge>
<edge source="50" target="83">
  <data key="weight">1.0</data>
  <data key="slice">9</data>
  <data key="year">1999</data>
</edge>
<edge source="50" target="114">
  <data key="weight">1.0</data>
  <data key="slice">9</data>
  <data key="year">1999</data>
</edge>
<edge source="50" target="133">
  <data key="weight">1.0</data>
  <data key="slice">9</data>
  <data key="year">1999</data>
</edge>
<edge source="50" target="158">
  <data key="weight">1.0</data>
  <data key="slice">9</data>
  <data key="year">1999</data>
</edge>
<edge source="51" target="79">
  <data key="weight">0.5773502588272095</data>
  <data key="slice">11</data>
  <data key="year">2001</data>
</edge>
<edge source="51" target="86">
  <data key="weight">0.8164966106414795</data>
  <data key="slice">11</data>
  <data key="year">2001</data>
</edge>
<edge source="51" target="103">
  <data key="weight">0.5773502588272095</data>
  <data key="slice">11</data>
  <data key="year">2001</data>
</edge>
<edge source="51" target="115">
  <data key="weight">0.5773502588272095</data>
  <data key="slice">11</data>
  <data key="year">2001</data>
</edge>
<edge source="51" target="123">
  <data key="weight">0.6666666865348816</data>
  <data key="slice">11</data>
  <data key="year">2001</data>
</edge>
<edge source="51" target="134">
  <data key="weight">0.5773502588272095</data>
  <data key="slice">11</data>
  <data key="year">2001</data>
</edge>
<edge source="51" target="165">
  <data key="weight">0.6666666865348816</data>
  <data key="slice">11</data>
  <data key="year">2001</data>
</edge>
<edge source="52" target="127">
  <data key="weight">1.0</data>
  <data key="slice">11</data>
  <data key="year">2001</data>
</edge>
<edge source="52" target="129">
  <data key="weight">1.0</data>
  <data key="slice">11</data>
  <data key="year">2001</data>
</edge>
<edge source="53" target="74">
  <data key="weight">1.0</data>
  <data key="slice">4</data>
  <data key="year">1994</data>
</edge>
<edge source="53" target="132">
  <data key="weight">1.0</data>
  <data key="slice">4</data>
  <data key="year">1994</data>
</edge>
<edge source="53" target="168">
  <data key="weight">1.0</data>
  <data key="slice">4</data>
  <data key="year">1994</data>
</edge>
<edge source="54" target="59">
  <data key="weight">0.7071067690849304</data>
  <data key="slice">9</data>
  <data key="year">1999</data>
</edge>
<edge source="54" target="121">
  <data key="weight">1.0</data>
  <data key="slice">9</data>
  <data key="year">1999</data>
</edge>
<edge source="54" target="135">
  <data key="weight">1.0</data>
  <data key="slice">9</data>
  <data key="year">1999</data>
</edge>
<edge source="54" target="137">
  <data key="weight">0.7071067690849304</data>
  <data key="slice">9</data>
  <data key="year">1999</data>
</edge>
<edge source="55" target="59">
  <data key="weight">0.7071067690849304</data>
  <data key="slice">12</data>
  <data key="year">2002</data>
</edge>
<edge source="55" target="127">
  <data key="weight">1.0</data>
  <data key="slice">12</data>
  <data key="year">2002</data>
</edge>
<edge source="55" target="141">
  <data key="weight">1.0</data>
  <data key="slice">12</data>
  <data key="year">2002</data>
</edge>
<edge source="55" target="158">
  <data key="weight">0.7071067690849304</data>
  <data key="slice">12</data>
  <data key="year">2002</data>
</edge>
<edge source="56" target="69">
  <data key="weight">1.0</data>
  <data key="slice">8</data>
  <data key="year">1998</data>
</edge>
<edge source="56" target="89">
  <data key="weight">1.0</data>
  <data key="slice">8</data>
  <data key="year">1998</data>
</edge>
<edge source="56" target="93">
  <data key="weight">0.7071067690849304</data>
  <data key="slice">8</data>
  <data key="year">1998</data>
</edge>
<edge source="56" target="124">
  <data key="weight">0.7071067690849304</data>
  <data key="slice">8</data>
  <data key="year">1998</data>
</edge>
<edge source="56" target="161">
  <data key="weight">1.0</data>
  <data key="slice">8</data>
  <data key="year">1998</data>
</edge>
<edge source="57" target="59">
  <data key="weight">0.7071067690849304</data>
  <data key="slice">10</data>
  <data key="year">2000</data>
</edge>
<edge source="57" target="76">
  <data key="weight">1.0</data>
  <data key="slice">10</data>
  <data key="year">2000</data>
</edge>
<edge source="57" target="137">
  <data key="weight">1.0</data>
  <data key="slice">10</data>
  <data key="year">2000</data>
</edge>
<edge source="58" target="65">
  <data key="weight">0.7071067690849304</data>
  <data key="slice">7</data>
  <data key="year">1997</data>
</edge>
<edge source="58" target="110">
  <data key="weight">7.071067784636398E-7</data>
  <data key="slice">7</data>
  <data key="year">1997</data>
</edge>
<edge source="58" target="127">
  <data key="weight">1.0</data>
  <data key="slice">7</data>
  <data key="year">1997</data>
</edge>
<edge source="58" target="137">
  <data key="weight">1.0</data>
  <data key="slice">7</data>
  <data key="year">1997</data>
</edge>
<edge source="58" target="149">
  <data key="weight">1.0</data>
  <data key="slice">7</data>
  <data key="year">1997</data>
</edge>
<edge source="58" target="170">
  <data key="weight">0.5773502588272095</data>
  <data key="slice">8</data>
  <data key="year">1998</data>
</edge>
<edge source="59" target="64">
  <data key="weight">0.5773502588272095</data>
  <data key="slice">8</data>
  <data key="year">1998</data>
</edge>
<edge source="59" target="66">
  <data key="weight">0.8164966106414795</data>
  <data key="slice">8</data>
  <data key="year">1998</data>
</edge>
<edge source="59" target="76">
  <data key="weight">0.7071067690849304</data>
  <data key="slice">10</data>
  <data key="year">2000</data>
</edge>
<edge source="59" target="79">
  <data key="weight">7.071067784636398E-7</data>
  <data key="slice">11</data>
  <data key="year">2001</data>
</edge>
<edge source="59" target="82">
  <data key="weight">0.5773502588272095</data>
  <data key="slice">8</data>
  <data key="year">1998</data>
</edge>
<edge source="59" target="103">
  <data key="weight">7.071067784636398E-7</data>
  <data key="slice">11</data>
  <data key="year">2001</data>
</edge>
<edge source="59" target="108">
  <data key="weight">0.5773502588272095</data>
  <data key="slice">8</data>
  <data key="year">1998</data>
</edge>
<edge source="59" target="113">
  <data key="weight">1.0</data>
  <data key="slice">5</data>
  <data key="year">1995</data>
</edge>
<edge source="59" target="121">
  <data key="weight">7.071067784636398E-7</data>
  <data key="slice">9</data>
  <data key="year">1999</data>
</edge>
<edge source="59" target="127">
  <data key="weight">0.7071067690849304</data>
  <data key="slice">12</data>
  <data key="year">2002</data>
</edge>
<edge source="59" target="135">
  <data key="weight">7.071067784636398E-7</data>
  <data key="slice">9</data>
  <data key="year">1999</data>
</edge>
<edge source="59" target="137">
  <data key="weight">0.5773502588272095</data>
  <data key="slice">9</data>
  <data key="year">1999</data>
</edge>
<edge source="59" target="138">
  <data key="weight">1.0</data>
  <data key="slice">5</data>
  <data key="year">1995</data>
</edge>
<edge source="59" target="141">
  <data key="weight">0.7071067690849304</data>
  <data key="slice">12</data>
  <data key="year">2002</data>
</edge>
<edge source="59" target="146">
  <data key="weight">5.773503062300733E-7</data>
  <data key="slice">8</data>
  <data key="year">1998</data>
</edge>
<edge source="59" target="152">
  <data key="weight">0.7071067690849304</data>
  <data key="slice">10</data>
  <data key="year">2000</data>
</edge>
<edge source="59" target="163">
  <data key="weight">0.7071067690849304</data>
  <data key="slice">10</data>
  <data key="year">2000</data>
</edge>
<edge source="59" target="164">
  <data key="weight">0.7071067690849304</data>
  <data key="slice">9</data>
  <data key="year">1999</data>
</edge>
<edge source="59" target="166">
  <data key="weight">0.7071067690849304</data>
  <data key="slice">10</data>
  <data key="year">2000</data>
</edge>
<edge source="59" target="170">
  <data key="weight">0.7071067690849304</data>
  <data key="slice">2</data>
  <data key="year">1992</data>
</edge>
<edge source="60" target="67">
  <data key="weight">1.0</data>
  <data key="slice">4</data>
  <data key="year">1994</data>
</edge>
<edge source="60" target="92">
  <data key="weight">1.0</data>
  <data key="slice">4</data>
  <data key="year">1994</data>
</edge>
<edge source="60" target="104">
  <data key="weight">1.0</data>
  <data key="slice">4</data>
  <data key="year">1994</data>
</edge>
<edge source="60" target="136">
  <data key="weight">1.0</data>
  <data key="slice">4</data>
  <data key="year">1994</data>
</edge>
<edge source="60" target="144">
  <data key="weight">1.0</data>
  <data key="slice">4</data>
  <data key="year">1994</data>
</edge>
<edge source="60" target="147">
  <data key="weight">1.0</data>
  <data key="slice">4</data>
  <data key="year">1994</data>
</edge>
<edge source="61" target="70">
  <data key="weight">0.7071067690849304</data>
  <data key="slice">11</data>
  <data key="year">2001</data>
</edge>
<edge source="61" target="75">
  <data key="weight">0.7071067690849304</data>
  <data key="slice">11</data>
  <data key="year">2001</data>
</edge>
<edge source="61" target="125">
  <data key="weight">0.7071067690849304</data>
  <data key="slice">11</data>
  <data key="year">2001</data>
</edge>
<edge source="61" target="145">
  <data key="weight">1.0</data>
  <data key="slice">7</data>
  <data key="year">1997</data>
</edge>
<edge source="61" target="157">
  <data key="weight">1.0</data>
  <data key="slice">11</data>
  <data key="year">2001</data>
</edge>
<edge source="61" target="167">
  <data key="weight">0.7071067690849304</data>
  <data key="slice">11</data>
  <data key="year">2001</data>
</edge>
<edge source="62" target="68">
  <data key="weight">1.0</data>
  <data key="slice">7</data>
  <data key="year">1997</data>
</edge>
<edge source="62" target="79">
  <data key="weight">1.0</data>
  <data key="slice">7</data>
  <data key="year">1997</data>
</edge>
<edge source="62" target="170">
  <data key="weight">0.4472135901451111</data>
  <data key="slice">7</data>
  <data key="year">1997</data>
</edge>
<edge source="63" target="144">
  <data key="weight">1.0</data>
  <data key="slice">8</data>
  <data key="year">1998</data>
</edge>
<edge source="64" target="66">
  <data key="weight">0.7071067690849304</data>
  <data key="slice">8</data>
  <data key="year">1998</data>
</edge>
<edge source="64" target="82">
  <data key="weight">1.0</data>
  <data key="slice">8</data>
  <data key="year">1998</data>
</edge>
<edge source="64" target="93">
  <data key="weight">0.7071067690849304</data>
  <data key="slice">8</data>
  <data key="year">1998</data>
</edge>
<edge source="64" target="108">
  <data key="weight">1.0</data>
  <data key="slice">8</data>
  <data key="year">1998</data>
</edge>
<edge source="64" target="123">
  <data key="weight">0.7071067690849304</data>
  <data key="slice">8</data>
  <data key="year">1998</data>
</edge>
<edge source="64" target="137">
  <data key="weight">1.0</data>
  <data key="slice">8</data>
  <data key="year">1998</data>
</edge>
<edge source="65" target="127">
  <data key="weight">0.7071067690849304</data>
  <data key="slice">7</data>
  <data key="year">1997</data>
</edge>
<edge source="65" target="137">
  <data key="weight">0.7071067690849304</data>
  <data key="slice">7</data>
  <data key="year">1997</data>
</edge>
<edge source="65" target="149">
  <data key="weight">0.7071067690849304</data>
  <data key="slice">7</data>
  <data key="year">1997</data>
</edge>
<edge source="65" target="170">
  <data key="weight">0.4472135901451111</data>
  <data key="slice">7</data>
  <data key="year">1997</data>
</edge>
<edge source="66" target="82">
  <data key="weight">0.7071067690849304</data>
  <data key="slice">8</data>
  <data key="year">1998</data>
</edge>
<edge source="66" target="93">
  <data key="weight">4.999999987376214E-7</data>
  <data key="slice">8</data>
  <data key="year">1998</data>
</edge>
<edge source="66" target="108">
  <data key="weight">0.7071067690849304</data>
  <data key="slice">8</data>
  <data key="year">1998</data>
</edge>
<edge source="66" target="123">
  <data key="weight">0.5</data>
  <data key="slice">8</data>
  <data key="year">1998</data>
</edge>
<edge source="66" target="137">
  <data key="weight">0.7071067690849304</data>
  <data key="slice">8</data>
  <data key="year">1998</data>
</edge>
<edge source="67" target="92">
  <data key="weight">1.0</data>
  <data key="slice">4</data>
  <data key="year">1994</data>
</edge>
<edge source="67" target="104">
  <data key="weight">1.0</data>
  <data key="slice">4</data>
  <data key="year">1994</data>
</edge>
<edge source="67" target="136">
  <data key="weight">1.0</data>
  <data key="slice">4</data>
  <data key="year">1994</data>
</edge>
<edge source="67" target="144">
  <data key="weight">1.0</data>
  <data key="slice">4</data>
  <data key="year">1994</data>
</edge>
<edge source="67" target="147">
  <data key="weight">1.0</data>
  <data key="slice">4</data>
  <data key="year">1994</data>
</edge>
<edge source="68" target="79">
  <data key="weight">1.0</data>
  <data key="slice">7</data>
  <data key="year">1997</data>
</edge>
<edge source="68" target="170">
  <data key="weight">0.4472135901451111</data>
  <data key="slice">7</data>
  <data key="year">1997</data>
</edge>
<edge source="69" target="89">
  <data key="weight">1.0</data>
  <data key="slice">8</data>
  <data key="year">1998</data>
</edge>
<edge source="69" target="93">
  <data key="weight">0.7071067690849304</data>
  <data key="slice">8</data>
  <data key="year">1998</data>
</edge>
<edge source="69" target="124">
  <data key="weight">0.7071067690849304</data>
  <data key="slice">8</data>
  <data key="year">1998</data>
</edge>
<edge source="69" target="161">
  <data key="weight">1.0</data>
  <data key="slice">8</data>
  <data key="year">1998</data>
</edge>
<edge source="70" target="75">
  <data key="weight">1.0</data>
  <data key="slice">11</data>
  <data key="year">2001</data>
</edge>
<edge source="70" target="107">
  <data key="weight">1.0</data>
  <data key="slice">4</data>
  <data key="year">1994</data>
</edge>
<edge source="70" target="125">
  <data key="weight">1.0</data>
  <data key="slice">11</data>
  <data key="year">2001</data>
</edge>
<edge source="70" target="128">
  <data key="weight">1.0</data>
  <data key="slice">4</data>
  <data key="year">1994</data>
</edge>
<edge source="70" target="143">
  <data key="weight">1.0</data>
  <data key="slice">4</data>
  <data key="year">1994</data>
</edge>
<edge source="70" target="157">
  <data key="weight">1.0</data>
  <data key="slice">4</data>
  <data key="year">1994</data>
</edge>
<edge source="70" target="160">
  <data key="weight">1.0</data>
  <data key="slice">4</data>
  <data key="year">1994</data>
</edge>
<edge source="70" target="167">
  <data key="weight">1.0</data>
  <data key="slice">11</data>
  <data key="year">2001</data>
</edge>
<edge source="70" target="171">
  <data key="weight">1.0</data>
  <data key="slice">4</data>
  <data key="year">1994</data>
</edge>
<edge source="71" target="120">
  <data key="weight">1.0</data>
  <data key="slice">9</data>
  <data key="year">1999</data>
</edge>
<edge source="72" target="102">
  <data key="weight">1.0</data>
  <data key="slice">8</data>
  <data key="year">1998</data>
</edge>
<edge source="72" target="104">
  <data key="weight">1.0</data>
  <data key="slice">8</data>
  <data key="year">1998</data>
</edge>
<edge source="72" target="140">
  <data key="weight">1.0</data>
  <data key="slice">8</data>
  <data key="year">1998</data>
</edge>
<edge source="73" target="148">
  <data key="weight">1.0</data>
  <data key="slice">2</data>
  <data key="year">1992</data>
</edge>
<edge source="74" target="102">
  <data key="weight">1.0</data>
  <data key="slice">12</data>
  <data key="year">2002</data>
</edge>
<edge source="74" target="109">
  <data key="weight">0.7071067690849304</data>
  <data key="slice">12</data>
  <data key="year">2002</data>
</edge>
<edge source="74" target="110">
  <data key="weight">9.999999974752427E-7</data>
  <data key="slice">12</data>
  <data key="year">2002</data>
</edge>
<edge source="74" target="132">
  <data key="weight">1.0</data>
  <data key="slice">4</data>
  <data key="year">1994</data>
</edge>
<edge source="74" target="137">
  <data key="weight">0.7071067690849304</data>
  <data key="slice">4</data>
  <data key="year">1994</data>
</edge>
<edge source="74" target="158">
  <data key="weight">0.7071067690849304</data>
  <data key="slice">12</data>
  <data key="year">2002</data>
</edge>
<edge source="74" target="165">
  <data key="weight">0.7071067690849304</data>
  <data key="slice">12</data>
  <data key="year">2002</data>
</edge>
<edge source="74" target="168">
  <data key="weight">1.0</data>
  <data key="slice">4</data>
  <data key="year">1994</data>
</edge>
<edge source="75" target="125">
  <data key="weight">1.0</data>
  <data key="slice">11</data>
  <data key="year">2001</data>
</edge>
<edge source="75" target="157">
  <data key="weight">1.0</data>
  <data key="slice">11</data>
  <data key="year">2001</data>
</edge>
<edge source="75" target="167">
  <data key="weight">1.0</data>
  <data key="slice">11</data>
  <data key="year">2001</data>
</edge>
<edge source="76" target="137">
  <data key="weight">1.0</data>
  <data key="slice">10</data>
  <data key="year">2000</data>
</edge>
<edge source="77" target="85">
  <data key="weight">1.0</data>
  <data key="slice">7</data>
  <data key="year">1997</data>
</edge>
<edge source="79" target="103">
  <data key="weight">1.0</data>
  <data key="slice">11</data>
  <data key="year">2001</data>
</edge>
<edge source="79" target="123">
  <data key="weight">0.5773502588272095</data>
  <data key="slice">11</data>
  <data key="year">2001</data>
</edge>
<edge source="79" target="165">
  <data key="weight">0.5773502588272095</data>
  <data key="slice">11</data>
  <data key="year">2001</data>
</edge>
<edge source="79" target="170">
  <data key="weight">0.4472135901451111</data>
  <data key="slice">7</data>
  <data key="year">1997</data>
</edge>
<edge source="80" target="100">
  <data key="weight">1.0</data>
  <data key="slice">12</data>
  <data key="year">2002</data>
</edge>
<edge source="80" target="109">
  <data key="weight">0.7071067690849304</data>
  <data key="slice">12</data>
  <data key="year">2002</data>
</edge>
<edge source="80" target="172">
  <data key="weight">1.0</data>
  <data key="slice">12</data>
  <data key="year">2002</data>
</edge>
<edge source="81" target="99">
  <data key="weight">1.0</data>
  <data key="slice">7</data>
  <data key="year">1997</data>
</edge>
<edge source="81" target="154">
  <data key="weight">1.0</data>
  <data key="slice">7</data>
  <data key="year">1997</data>
</edge>
<edge source="82" target="90">
  <data key="weight">1.0</data>
  <data key="slice">9</data>
  <data key="year">1999</data>
</edge>
<edge source="82" target="92">
  <data key="weight">9.999999974752427E-7</data>
  <data key="slice">9</data>
  <data key="year">1999</data>
</edge>
<edge source="82" target="93">
  <data key="weight">0.7071067690849304</data>
  <data key="slice">8</data>
  <data key="year">1998</data>
</edge>
<edge source="82" target="108">
  <data key="weight">1.0</data>
  <data key="slice">8</data>
  <data key="year">1998</data>
</edge>
<edge source="82" target="123">
  <data key="weight">0.7071067690849304</data>
  <data key="slice">8</data>
  <data key="year">1998</data>
</edge>
<edge source="82" target="137">
  <data key="weight">1.0</data>
  <data key="slice">8</data>
  <data key="year">1998</data>
</edge>
<edge source="83" target="114">
  <data key="weight">1.0</data>
  <data key="slice">9</data>
  <data key="year">1999</data>
</edge>
<edge source="83" target="133">
  <data key="weight">1.0</data>
  <data key="slice">9</data>
  <data key="year">1999</data>
</edge>
<edge source="83" target="158">
  <data key="weight">1.0</data>
  <data key="slice">9</data>
  <data key="year">1999</data>
</edge>
<edge source="84" target="103">
  <data key="weight">0.7071067690849304</data>
  <data key="slice">12</data>
  <data key="year">2002</data>
</edge>
<edge source="84" target="119">
  <data key="weight">0.7071067690849304</data>
  <data key="slice">12</data>
  <data key="year">2002</data>
</edge>
<edge source="84" target="126">
  <data key="weight">0.7071067690849304</data>
  <data key="slice">12</data>
  <data key="year">2002</data>
</edge>
<edge source="84" target="153">
  <data key="weight">7.071067784636398E-7</data>
  <data key="slice">12</data>
  <data key="year">2002</data>
</edge>
<edge source="86" target="115">
  <data key="weight">0.7071067690849304</data>
  <data key="slice">11</data>
  <data key="year">2001</data>
</edge>
<edge source="86" target="134">
  <data key="weight">0.7071067690849304</data>
  <data key="slice">11</data>
  <data key="year">2001</data>
</edge>
<edge source="87" target="155">
  <data key="weight">1.0</data>
  <data key="slice">8</data>
  <data key="year">1998</data>
</edge>
<edge source="87" target="162">
  <data key="weight">1.0</data>
  <data key="slice">8</data>
  <data key="year">1998</data>
</edge>
<edge source="88" target="111">
  <data key="weight">0.7071067690849304</data>
  <data key="slice">11</data>
  <data key="year">2001</data>
</edge>
<edge source="88" target="115">
  <data key="weight">7.071067784636398E-7</data>
  <data key="slice">11</data>
  <data key="year">2001</data>
</edge>
<edge source="88" target="134">
  <data key="weight">7.071067784636398E-7</data>
  <data key="slice">11</data>
  <data key="year">2001</data>
</edge>
<edge source="89" target="93">
  <data key="weight">0.7071067690849304</data>
  <data key="slice">8</data>
  <data key="year">1998</data>
</edge>
<edge source="89" target="124">
  <data key="weight">0.7071067690849304</data>
  <data key="slice">8</data>
  <data key="year">1998</data>
</edge>
<edge source="89" target="161">
  <data key="weight">1.0</data>
  <data key="slice">8</data>
  <data key="year">1998</data>
</edge>
<edge source="90" target="92">
  <data key="weight">9.999999974752427E-7</data>
  <data key="slice">9</data>
  <data key="year">1999</data>
</edge>
<edge source="91" target="144">
  <data key="weight">1.0</data>
  <data key="slice">7</data>
  <data key="year">1997</data>
</edge>
<edge source="92" target="104">
  <data key="weight">1.0</data>
  <data key="slice">4</data>
  <data key="year">1994</data>
</edge>
<edge source="92" target="110">
  <data key="weight">1.0</data>
  <data key="slice">5</data>
  <data key="year">1995</data>
</edge>
<edge source="92" target="112">
  <data key="weight">1.0</data>
  <data key="slice">5</data>
  <data key="year">1995</data>
</edge>
<edge source="92" target="116">
  <data key="weight">1.0</data>
  <data key="slice">5</data>
  <data key="year">1995</data>
</edge>
<edge source="92" target="117">
  <data key="weight">1.0</data>
  <data key="slice">5</data>
  <data key="year">1995</data>
</edge>
<edge source="92" target="136">
  <data key="weight">1.0</data>
  <data key="slice">4</data>
  <data key="year">1994</data>
</edge>
<edge source="92" target="144">
  <data key="weight">1.0</data>
  <data key="slice">4</data>
  <data key="year">1994</data>
</edge>
<edge source="92" target="147">
  <data key="weight">1.0</data>
  <data key="slice">4</data>
  <data key="year">1994</data>
</edge>
<edge source="92" target="170">
  <data key="weight">0.7071067690849304</data>
  <data key="slice">2</data>
  <data key="year">1992</data>
</edge>
<edge source="93" target="108">
  <data key="weight">7.071067784636398E-7</data>
  <data key="slice">8</data>
  <data key="year">1998</data>
</edge>
<edge source="93" target="123">
  <data key="weight">0.5</data>
  <data key="slice">8</data>
  <data key="year">1998</data>
</edge>
<edge source="93" target="124">
  <data key="weight">0.5</data>
  <data key="slice">8</data>
  <data key="year">1998</data>
</edge>
<edge source="93" target="137">
  <data key="weight">7.071067784636398E-7</data>
  <data key="slice">8</data>
  <data key="year">1998</data>
</edge>
<edge source="93" target="161">
  <data key="weight">0.7071067690849304</data>
  <data key="slice">8</data>
  <data key="year">1998</data>
</edge>
<edge source="94" target="123">
  <data key="weight">7.071067784636398E-7</data>
  <data key="slice">12</data>
  <data key="year">2002</data>
</edge>
<edge source="94" target="131">
  <data key="weight">1.0</data>
  <data key="slice">6</data>
  <data key="year">1996</data>
</edge>
<edge source="94" target="153">
  <data key="weight">0.7071067690849304</data>
  <data key="slice">12</data>
  <data key="year">2002</data>
</edge>
<edge source="95" target="100">
  <data key="weight">1.0</data>
  <data key="slice">10</data>
  <data key="year">2000</data>
</edge>
<edge source="95" target="159">
  <data key="weight">1.0</data>
  <data key="slice">10</data>
  <data key="year">2000</data>
</edge>
<edge source="96" target="126">
  <data key="weight">0.7071067690849304</data>
  <data key="slice">11</data>
  <data key="year">2001</data>
</edge>
<edge source="96" target="150">
  <data key="weight">0.7071067690849304</data>
  <data key="slice">11</data>
  <data key="year">2001</data>
</edge>
<edge source="98" target="101">
  <data key="weight">1.0</data>
  <data key="slice">1</data>
  <data key="year">1991</data>
</edge>
<edge source="98" target="102">
  <data key="weight">1.0</data>
  <data key="slice">10</data>
  <data key="year">2000</data>
</edge>
<edge source="98" target="105">
  <data key="weight">1.0</data>
  <data key="slice">10</data>
  <data key="year">2000</data>
</edge>
<edge source="98" target="106">
  <data key="weight">1.0</data>
  <data key="slice">10</data>
  <data key="year">2000</data>
</edge>
<edge source="98" target="130">
  <data key="weight">1.0</data>
  <data key="slice">1</data>
  <data key="year">1991</data>
</edge>
<edge source="98" target="156">
  <data key="weight">1.0</data>
  <data key="slice">1</data>
  <data key="year">1991</data>
</edge>
<edge source="98" target="169">
  <data key="weight">1.0</data>
  <data key="slice">1</data>
  <data key="year">1991</data>
</edge>
<edge source="99" target="154">
  <data key="weight">1.0</data>
  <data key="slice">7</data>
  <data key="year">1997</data>
</edge>
<edge source="100" target="109">
  <data key="weight">0.7071067690849304</data>
  <data key="slice">12</data>
  <data key="year">2002</data>
</edge>
<edge source="100" target="159">
  <data key="weight">1.0</data>
  <data key="slice">10</data>
  <data key="year">2000</data>
</edge>
<edge source="100" target="172">
  <data key="weight">1.0</data>
  <data key="slice">12</data>
  <data key="year">2002</data>
</edge>
<edge source="101" target="130">
  <data key="weight">1.0</data>
  <data key="slice">1</data>
  <data key="year">1991</data>
</edge>
<edge source="101" target="156">
  <data key="weight">1.0</data>
  <data key="slice">1</data>
  <data key="year">1991</data>
</edge>
<edge source="101" target="169">
  <data key="weight">1.0</data>
  <data key="slice">1</data>
  <data key="year">1991</data>
</edge>
<edge source="101" target="170">
  <data key="weight">9.999999974752427E-7</data>
  <data key="slice">4</data>
  <data key="year">1994</data>
</edge>
<edge source="102" target="104">
  <data key="weight">1.0</data>
  <data key="slice">8</data>
  <data key="year">1998</data>
</edge>
<edge source="102" target="105">
  <data key="weight">1.0</data>
  <data key="slice">10</data>
  <data key="year">2000</data>
</edge>
<edge source="102" target="106">
  <data key="weight">1.0</data>
  <data key="slice">10</data>
  <data key="year">2000</data>
</edge>
<edge source="102" target="109">
  <data key="weight">0.7071067690849304</data>
  <data key="slice">12</data>
  <data key="year">2002</data>
</edge>
<edge source="102" target="110">
  <data key="weight">1.0</data>
  <data key="slice">12</data>
  <data key="year">2002</data>
</edge>
<edge source="102" target="140">
  <data key="weight">1.0</data>
  <data key="slice">8</data>
  <data key="year">1998</data>
</edge>
<edge source="102" target="158">
  <data key="weight">0.7071067690849304</data>
  <data key="slice">12</data>
  <data key="year">2002</data>
</edge>
<edge source="102" target="165">
  <data key="weight">0.7071067690849304</data>
  <data key="slice">12</data>
  <data key="year">2002</data>
</edge>
<edge source="103" target="119">
  <data key="weight">1.0</data>
  <data key="slice">12</data>
  <data key="year">2002</data>
</edge>
<edge source="103" target="123">
  <data key="weight">0.5773502588272095</data>
  <data key="slice">11</data>
  <data key="year">2001</data>
</edge>
<edge source="103" target="126">
  <data key="weight">1.0</data>
  <data key="slice">12</data>
  <data key="year">2002</data>
</edge>
<edge source="103" target="139">
  <data key="weight">0.5773502588272095</data>
  <data key="slice">12</data>
  <data key="year">2002</data>
</edge>
<edge source="103" target="150">
  <data key="weight">0.7071067690849304</data>
  <data key="slice">12</data>
  <data key="year">2002</data>
</edge>
<edge source="103" target="165">
  <data key="weight">0.5773502588272095</data>
  <data key="slice">11</data>
  <data key="year">2001</data>
</edge>
<edge source="104" target="136">
  <data key="weight">1.0</data>
  <data key="slice">4</data>
  <data key="year">1994</data>
</edge>
<edge source="104" target="140">
  <data key="weight">9.999999974752427E-7</data>
  <data key="slice">8</data>
  <data key="year">1998</data>
</edge>
<edge source="104" target="144">
  <data key="weight">1.0</data>
  <data key="slice">4</data>
  <data key="year">1994</data>
</edge>
<edge source="104" target="147">
  <data key="weight">1.0</data>
  <data key="slice">4</data>
  <data key="year">1994</data>
</edge>
<edge source="105" target="106">
  <data key="weight">1.0</data>
  <data key="slice">10</data>
  <data key="year">2000</data>
</edge>
<edge source="107" target="128">
  <data key="weight">1.0</data>
  <data key="slice">4</data>
  <data key="year">1994</data>
</edge>
<edge source="107" target="143">
  <data key="weight">1.0</data>
  <data key="slice">4</data>
  <data key="year">1994</data>
</edge>
<edge source="107" target="157">
  <data key="weight">1.0</data>
  <data key="slice">4</data>
  <data key="year">1994</data>
</edge>
<edge source="107" target="160">
  <data key="weight">1.0</data>
  <data key="slice">4</data>
  <data key="year">1994</data>
</edge>
<edge source="107" target="171">
  <data key="weight">1.0</data>
  <data key="slice">4</data>
  <data key="year">1994</data>
</edge>
<edge source="108" target="123">
  <data key="weight">0.7071067690849304</data>
  <data key="slice">8</data>
  <data key="year">1998</data>
</edge>
<edge source="108" target="137">
  <data key="weight">1.0</data>
  <data key="slice">8</data>
  <data key="year">1998</data>
</edge>
<edge source="109" target="110">
  <data key="weight">7.071067784636398E-7</data>
  <data key="slice">12</data>
  <data key="year">2002</data>
</edge>
<edge source="109" target="172">
  <data key="weight">0.7071067690849304</data>
  <data key="slice">12</data>
  <data key="year">2002</data>
</edge>
<edge source="110" target="112">
  <data key="weight">1.0</data>
  <data key="slice">5</data>
  <data key="year">1995</data>
</edge>
<edge source="110" target="116">
  <data key="weight">1.0</data>
  <data key="slice">5</data>
  <data key="year">1995</data>
</edge>
<edge source="110" target="117">
  <data key="weight">1.0</data>
  <data key="slice">5</data>
  <data key="year">1995</data>
</edge>
<edge source="110" target="127">
  <data key="weight">0.7071067690849304</data>
  <data key="slice">7</data>
  <data key="year">1997</data>
</edge>
<edge source="110" target="137">
  <data key="weight">0.7071067690849304</data>
  <data key="slice">7</data>
  <data key="year">1997</data>
</edge>
<edge source="110" target="149">
  <data key="weight">0.7071067690849304</data>
  <data key="slice">7</data>
  <data key="year">1997</data>
</edge>
<edge source="110" target="158">
  <data key="weight">0.7071067690849304</data>
  <data key="slice">12</data>
  <data key="year">2002</data>
</edge>
<edge source="110" target="165">
  <data key="weight">0.7071067690849304</data>
  <data key="slice">12</data>
  <data key="year">2002</data>
</edge>
<edge source="111" target="123">
  <data key="weight">0.5773502588272095</data>
  <data key="slice">11</data>
  <data key="year">2001</data>
</edge>
<edge source="111" target="134">
  <data key="weight">0.7071067690849304</data>
  <data key="slice">7</data>
  <data key="year">1997</data>
</edge>
<edge source="111" target="147">
  <data key="weight">9.999999974752427E-7</data>
  <data key="slice">7</data>
  <data key="year">1997</data>
</edge>
<edge source="111" target="152">
  <data key="weight">0.7071067690849304</data>
  <data key="slice">10</data>
  <data key="year">2000</data>
</edge>
<edge source="111" target="165">
  <data key="weight">0.5773502588272095</data>
  <data key="slice">11</data>
  <data key="year">2001</data>
</edge>
<edge source="111" target="170">
  <data key="weight">0.4472135901451111</data>
  <data key="slice">7</data>
  <data key="year">1997</data>
</edge>
<edge source="112" target="116">
  <data key="weight">1.0</data>
  <data key="slice">5</data>
  <data key="year">1995</data>
</edge>
<edge source="112" target="117">
  <data key="weight">1.0</data>
  <data key="slice">5</data>
  <data key="year">1995</data>
</edge>
<edge source="113" target="138">
  <data key="weight">1.0</data>
  <data key="slice">5</data>
  <data key="year">1995</data>
</edge>
<edge source="114" target="133">
  <data key="weight">1.0</data>
  <data key="slice">9</data>
  <data key="year">1999</data>
</edge>
<edge source="114" target="158">
  <data key="weight">1.0</data>
  <data key="slice">9</data>
  <data key="year">1999</data>
</edge>
<edge source="115" target="134">
  <data key="weight">1.0</data>
  <data key="slice">11</data>
  <data key="year">2001</data>
</edge>
<edge source="116" target="117">
  <data key="weight">1.0</data>
  <data key="slice">5</data>
  <data key="year">1995</data>
</edge>
<edge source="118" target="123">
  <data key="weight">0.7071067690849304</data>
  <data key="slice">8</data>
  <data key="year">1998</data>
</edge>
<edge source="118" target="124">
  <data key="weight">0.7071067690849304</data>
  <data key="slice">8</data>
  <data key="year">1998</data>
</edge>
<edge source="119" target="126">
  <data key="weight">1.0</data>
  <data key="slice">12</data>
  <data key="year">2002</data>
</edge>
<edge source="119" target="139">
  <data key="weight">0.5773502588272095</data>
  <data key="slice">12</data>
  <data key="year">2002</data>
</edge>
<edge source="119" target="150">
  <data key="weight">0.7071067690849304</data>
  <data key="slice">12</data>
  <data key="year">2002</data>
</edge>
<edge source="119" target="165">
  <data key="weight">0.7071067690849304</data>
  <data key="slice">12</data>
  <data key="year">2002</data>
</edge>
<edge source="121" target="135">
  <data key="weight">1.0</data>
  <data key="slice">9</data>
  <data key="year">1999</data>
</edge>
<edge source="121" target="137">
  <data key="weight">0.7071067690849304</data>
  <data key="slice">9</data>
  <data key="year">1999</data>
</edge>
<edge source="122" target="134">
  <data key="weight">0.7071067690849304</data>
  <data key="slice">7</data>
  <data key="year">1997</data>
</edge>
<edge source="122" target="151">
  <data key="weight">1.0</data>
  <data key="slice">7</data>
  <data key="year">1997</data>
</edge>
<edge source="122" target="165">
  <data key="weight">0.5773502588272095</data>
  <data key="slice">7</data>
  <data key="year">1997</data>
</edge>
<edge source="122" target="170">
  <data key="weight">0.4472135901451111</data>
  <data key="slice">7</data>
  <data key="year">1997</data>
</edge>
<edge source="123" target="124">
  <data key="weight">4.999999987376214E-7</data>
  <data key="slice">8</data>
  <data key="year">1998</data>
</edge>
<edge source="123" target="137">
  <data key="weight">0.7071067690849304</data>
  <data key="slice">8</data>
  <data key="year">1998</data>
</edge>
<edge source="123" target="152">
  <data key="weight">0.7071067690849304</data>
  <data key="slice">10</data>
  <data key="year">2000</data>
</edge>
<edge source="123" target="165">
  <data key="weight">9.999999974752427E-7</data>
  <data key="slice">11</data>
  <data key="year">2001</data>
</edge>
<edge source="124" target="161">
  <data key="weight">0.7071067690849304</data>
  <data key="slice">8</data>
  <data key="year">1998</data>
</edge>
<edge source="125" target="157">
  <data key="weight">1.0</data>
  <data key="slice">11</data>
  <data key="year">2001</data>
</edge>
<edge source="125" target="167">
  <data key="weight">1.0</data>
  <data key="slice">11</data>
  <data key="year">2001</data>
</edge>
<edge source="126" target="139">
  <data key="weight">0.5773502588272095</data>
  <data key="slice">12</data>
  <data key="year">2002</data>
</edge>
<edge source="126" target="150">
  <data key="weight">1.0</data>
  <data key="slice">11</data>
  <data key="year">2001</data>
</edge>
<edge source="126" target="165">
  <data key="weight">0.7071067690849304</data>
  <data key="slice">12</data>
  <data key="year">2002</data>
</edge>
<edge source="127" target="129">
  <data key="weight">1.0</data>
  <data key="slice">11</data>
  <data key="year">2001</data>
</edge>
<edge source="127" target="137">
  <data key="weight">1.0</data>
  <data key="slice">7</data>
  <data key="year">1997</data>
</edge>
<edge source="127" target="141">
  <data key="weight">1.0</data>
  <data key="slice">12</data>
  <data key="year">2002</data>
</edge>
<edge source="127" target="149">
  <data key="weight">1.0</data>
  <data key="slice">7</data>
  <data key="year">1997</data>
</edge>
<edge source="127" target="158">
  <data key="weight">0.7071067690849304</data>
  <data key="slice">12</data>
  <data key="year">2002</data>
</edge>
<edge source="128" target="143">
  <data key="weight">1.0</data>
  <data key="slice">4</data>
  <data key="year">1994</data>
</edge>
<edge source="128" target="157">
  <data key="weight">1.0</data>
  <data key="slice">4</data>
  <data key="year">1994</data>
</edge>
<edge source="128" target="160">
  <data key="weight">1.0</data>
  <data key="slice">4</data>
  <data key="year">1994</data>
</edge>
<edge source="128" target="171">
  <data key="weight">1.0</data>
  <data key="slice">4</data>
  <data key="year">1994</data>
</edge>
<edge source="130" target="156">
  <data key="weight">1.0</data>
  <data key="slice">1</data>
  <data key="year">1991</data>
</edge>
<edge source="130" target="169">
  <data key="weight">1.0</data>
  <data key="slice">1</data>
  <data key="year">1991</data>
</edge>
<edge source="132" target="168">
  <data key="weight">1.0</data>
  <data key="slice">4</data>
  <data key="year">1994</data>
</edge>
<edge source="133" target="158">
  <data key="weight">1.0</data>
  <data key="slice">9</data>
  <data key="year">1999</data>
</edge>
<edge source="134" target="139">
  <data key="weight">0.5773502588272095</data>
  <data key="slice">12</data>
  <data key="year">2002</data>
</edge>
<edge source="134" target="147">
  <data key="weight">7.071067784636398E-7</data>
  <data key="slice">7</data>
  <data key="year">1997</data>
</edge>
<edge source="134" target="149">
  <data key="weight">9.999999974752427E-7</data>
  <data key="slice">5</data>
  <data key="year">1995</data>
</edge>
<edge source="134" target="150">
  <data key="weight">0.7071067690849304</data>
  <data key="slice">12</data>
  <data key="year">2002</data>
</edge>
<edge source="134" target="151">
  <data key="weight">0.7071067690849304</data>
  <data key="slice">7</data>
  <data key="year">1997</data>
</edge>
<edge source="134" target="165">
  <data key="weight">0.40824830532073975</data>
  <data key="slice">7</data>
  <data key="year">1997</data>
</edge>
<edge source="134" target="170">
  <data key="weight">0.6324555277824402</data>
  <data key="slice">7</data>
  <data key="year">1997</data>
</edge>
<edge source="135" target="137">
  <data key="weight">0.7071067690849304</data>
  <data key="slice">9</data>
  <data key="year">1999</data>
</edge>
<edge source="136" target="144">
  <data key="weight">1.0</data>
  <data key="slice">4</data>
  <data key="year">1994</data>
</edge>
<edge source="136" target="147">
  <data key="weight">1.0</data>
  <data key="slice">4</data>
  <data key="year">1994</data>
</edge>
<edge source="137" target="147">
  <data key="weight">7.071067784636398E-7</data>
  <data key="slice">4</data>
  <data key="year">1994</data>
</edge>
<edge source="137" target="149">
  <data key="weight">1.0</data>
  <data key="slice">7</data>
  <data key="year">1997</data>
</edge>
<edge source="137" target="152">
  <data key="weight">0.7071067690849304</data>
  <data key="slice">9</data>
  <data key="year">1999</data>
</edge>
<edge source="137" target="164">
  <data key="weight">0.7071067690849304</data>
  <data key="slice">9</data>
  <data key="year">1999</data>
</edge>
<edge source="137" target="170">
  <data key="weight">8.164966516233108E-7</data>
  <data key="slice">5</data>
  <data key="year">1995</data>
</edge>
<edge source="139" target="150">
  <data key="weight">0.8164966106414795</data>
  <data key="slice">12</data>
  <data key="year">2002</data>
</edge>
<edge source="139" target="170">
  <data key="weight">0.5773502588272095</data>
  <data key="slice">12</data>
  <data key="year">2002</data>
</edge>
<edge source="141" target="158">
  <data key="weight">0.7071067690849304</data>
  <data key="slice">12</data>
  <data key="year">2002</data>
</edge>
<edge source="143" target="157">
  <data key="weight">1.0</data>
  <data key="slice">4</data>
  <data key="year">1994</data>
</edge>
<edge source="143" target="160">
  <data key="weight">1.0</data>
  <data key="slice">4</data>
  <data key="year">1994</data>
</edge>
<edge source="143" target="171">
  <data key="weight">1.0</data>
  <data key="slice">4</data>
  <data key="year">1994</data>
</edge>
<edge source="144" target="147">
  <data key="weight">1.0</data>
  <data key="slice">4</data>
  <data key="year">1994</data>
</edge>
<edge source="145" target="157">
  <data key="weight">1.0</data>
  <data key="slice">7</data>
  <data key="year">1997</data>
</edge>
<edge source="147" target="149">
  <data key="weight">9.999999974752427E-7</data>
  <data key="slice">5</data>
  <data key="year">1995</data>
</edge>
<edge source="147" target="170">
  <data key="weight">0.4472135901451111</data>
  <data key="slice">7</data>
  <data key="year">1997</data>
</edge>
<edge source="151" target="165">
  <data key="weight">0.5773502588272095</data>
  <data key="slice">7</data>
  <data key="year">1997</data>
</edge>
<edge source="151" target="170">
  <data key="weight">0.4472135901451111</data>
  <data key="slice">7</data>
  <data key="year">1997</data>
</edge>
<edge source="152" target="163">
  <data key="weight">0.7071067690849304</data>
  <data key="slice">10</data>
  <data key="year">2000</data>
</edge>
<edge source="152" target="164">
  <data key="weight">1.0</data>
  <data key="slice">9</data>
  <data key="year">1999</data>
</edge>
<edge source="152" target="166">
  <data key="weight">0.7071067690849304</data>
  <data key="slice">10</data>
  <data key="year">2000</data>
</edge>
<edge source="155" target="162">
  <data key="weight">1.0</data>
  <data key="slice">8</data>
  <data key="year">1998</data>
</edge>
<edge source="156" target="169">
  <data key="weight">1.0</data>
  <data key="slice">1</data>
  <data key="year">1991</data>
</edge>
<edge source="157" target="160">
  <data key="weight">1.0</data>
  <data key="slice">4</data>
  <data key="year">1994</data>
</edge>
<edge source="157" target="167">
  <data key="weight">1.0</data>
  <data key="slice">11</data>
  <data key="year">2001</data>
</edge>
<edge source="157" target="171">
  <data key="weight">1.0</data>
  <data key="slice">4</data>
  <data key="year">1994</data>
</edge>
<edge source="158" target="170">
  <data key="weight">0.5773502588272095</data>
  <data key="slice">8</data>
  <data key="year">1998</data>
</edge>
<edge source="160" target="171">
  <data key="weight">1.0</data>
  <data key="slice">4</data>
  <data key="year">1994</data>
</edge>
<edge source="163" target="166">
  <data key="weight">1.0</data>
  <data key="slice">10</data>
  <data key="year">2000</data>
</edge>
<edge source="165" target="170">
  <data key="weight">0.5163977742195129</data>
  <data key="slice">7</data>
  <data key="year">1997</data>
</edge>
</graph>
</graphml>
