# Supplementary material for: Evolution of Research on Persistent Postural-Perceptual Dizziness: A Bibliometric and Visualization Analysis from 1994 to 2025
Source: Audiol Res. 2026 Apr 1;16(2):52. doi: 10.3390/audiolres16020052 (PMC13113745; doi:10.3390/audiolres16020052)
Supplement: Supplementary file 1 [file audiolres-16-00052-s001.zip › results/project/181.graphml]

<?xml version="1.0" encoding="UTF-8"?>
<graphml xmlns="http://graphml.graphdrawing.org/xmlns">
<key id="name" for="node" attr.name="name" attr.type="string"/>
<key id="label" for="node" attr.name="label" attr.type="string"/>
<key id="author" for="node" attr.name="author" attr.type="string"/>
<key id="year" for="node" attr.name="year" attr.type="string"/>
<key id="title" for="node" attr.name="title" attr.type="string"/>
<key id="so" for="node" attr.name="so" attr.type="string"/>
<key id="vol" for="node" attr.name="vol" attr.type="string"/>
<key id="page" for="node" attr.name="pg" attr.type="string"/>
<key id="ut" for="node" attr.name="ut" attr.type="string"/>
<key id="freq" for="node" attr.name="freq" attr.type="integer"/>
<key id="centrality" for="node" attr.name="centrality" attr.type="double"/>
<key id="weight" for="edge" attr.name="weight" attr.type="float"/>
<key id="slice" for="edge" attr.name="slice" attr.type="integer"/>
<key id="year" for="edge" attr.name="year" attr.type="string"/>
<graph edgedefault="undirected">
<node id="0">
  <data key="name">balance disorders</data>
  <data key="label">balance disorders</data>
  <data key="author">balance disorders</data>
  <data key="year"></data>
  <data key="title">...</data>
  <data key="so">SO</data>
  <data key="vol">0</data>
  <data key="page">0</data>
  <data key="ut"></data>
  <data key="freq">1</data>
</node>
<node id="1">
  <data key="name">risk factors</data>
  <data key="label">risk factors</data>
  <data key="author">risk factors</data>
  <data key="year"></data>
  <data key="title">...</data>
  <data key="so">SO</data>
  <data key="vol">0</data>
  <data key="page">0</data>
  <data key="ut"></data>
  <data key="freq">3</data>
</node>
<node id="2">
  <data key="name">cognitive behavior therapy</data>
  <data key="label">cognitive behavior therapy</data>
  <data key="author">cognitive behavior therapy</data>
  <data key="year"></data>
  <data key="title">...</data>
  <data key="so">SO</data>
  <data key="vol">0</data>
  <data key="page">0</data>
  <data key="ut"></data>
  <data key="freq">5</data>
</node>
<node id="3">
  <data key="name">brain</data>
  <data key="label">brain</data>
  <data key="author">brain</data>
  <data key="year"></data>
  <data key="title">...</data>
  <data key="so">SO</data>
  <data key="vol">0</data>
  <data key="page">0</data>
  <data key="ut"></data>
  <data key="freq">2</data>
</node>
<node id="4">
  <data key="name">capacitance</data>
  <data key="label">capacitance</data>
  <data key="author">capacitance</data>
  <data key="year"></data>
  <data key="title">...</data>
  <data key="so">SO</data>
  <data key="vol">0</data>
  <data key="page">0</data>
  <data key="ut"></data>
  <data key="freq">1</data>
</node>
<node id="5">
  <data key="name">4 aminopyridine</data>
  <data key="label">4 aminopyridine</data>
  <data key="author">4 aminopyridine</data>
  <data key="year"></data>
  <data key="title">...</data>
  <data key="so">SO</data>
  <data key="vol">0</data>
  <data key="page">0</data>
  <data key="ut"></data>
  <data key="freq">1</data>
</node>
<node id="6">
  <data key="name">circular stapler</data>
  <data key="label">circular stapler</data>
  <data key="author">circular stapler</data>
  <data key="year"></data>
  <data key="title">...</data>
  <data key="so">SO</data>
  <data key="vol">0</data>
  <data key="page">0</data>
  <data key="ut"></data>
  <data key="freq">1</data>
</node>
<node id="7">
  <data key="name">pancreatic resection</data>
  <data key="label">pancreatic resection</data>
  <data key="author">pancreatic resection</data>
  <data key="year"></data>
  <data key="title">...</data>
  <data key="so">SO</data>
  <data key="vol">0</data>
  <data key="page">0</data>
  <data key="ut"></data>
  <data key="freq">2</data>
</node>
<node id="8">
  <data key="name">chronic subjective dizziness</data>
  <data key="label">chronic subjective dizziness</data>
  <data key="author">chronic subjective dizziness</data>
  <data key="year"></data>
  <data key="title">...</data>
  <data key="so">SO</data>
  <data key="vol">0</data>
  <data key="page">0</data>
  <data key="ut"></data>
  <data key="freq">24</data>
</node>
<node id="9">
  <data key="name">agpbmsbte2+m</data>
  <data key="label">agpbmsbte2+m</data>
  <data key="author">agpbmsbte2+m</data>
  <data key="year"></data>
  <data key="title">...</data>
  <data key="so">SO</data>
  <data key="vol">0</data>
  <data key="page">0</data>
  <data key="ut"></data>
  <data key="freq">1</data>
</node>
<node id="10">
  <data key="name">cis diamminedichloroplatinum nsc 119875</data>
  <data key="label">cis diamminedichloroplatinum nsc 119875</data>
  <data key="author">cis diamminedichloroplatinum nsc 119875</data>
  <data key="year"></data>
  <data key="title">...</data>
  <data key="so">SO</data>
  <data key="vol">0</data>
  <data key="page">0</data>
  <data key="ut"></data>
  <data key="freq">1</data>
</node>
<node id="11">
  <data key="name">1st time fathers</data>
  <data key="label">1st time fathers</data>
  <data key="author">1st time fathers</data>
  <data key="year"></data>
  <data key="title">...</data>
  <data key="so">SO</data>
  <data key="vol">0</data>
  <data key="page">0</data>
  <data key="ut"></data>
  <data key="freq">1</data>
</node>
<node id="12">
  <data key="name">nystagmus</data>
  <data key="label">nystagmus</data>
  <data key="author">nystagmus</data>
  <data key="year"></data>
  <data key="title">...</data>
  <data key="so">SO</data>
  <data key="vol">0</data>
  <data key="page">0</data>
  <data key="ut"></data>
  <data key="freq">2</data>
</node>
<node id="13">
  <data key="name">phobic postural vertigo</data>
  <data key="label">phobic postural vertigo</data>
  <data key="author">phobic postural vertigo</data>
  <data key="year"></data>
  <data key="title">...</data>
  <data key="so">SO</data>
  <data key="vol">0</data>
  <data key="page">0</data>
  <data key="ut"></data>
  <data key="freq">23</data>
</node>
<node id="14">
  <data key="name">aryl chlorides</data>
  <data key="label">aryl chlorides</data>
  <data key="author">aryl chlorides</data>
  <data key="year"></data>
  <data key="title">...</data>
  <data key="so">SO</data>
  <data key="vol">0</data>
  <data key="page">0</data>
  <data key="ut"></data>
  <data key="freq">1</data>
</node>
<node id="15">
  <data key="name">anastomosis</data>
  <data key="label">anastomosis</data>
  <data key="author">anastomosis</data>
  <data key="year"></data>
  <data key="title">...</data>
  <data key="so">SO</data>
  <data key="vol">0</data>
  <data key="page">0</data>
  <data key="ut"></data>
  <data key="freq">1</data>
</node>
<node id="16">
  <data key="name">motion</data>
  <data key="label">motion</data>
  <data key="author">motion</data>
  <data key="year"></data>
  <data key="title">...</data>
  <data key="so">SO</data>
  <data key="vol">0</data>
  <data key="page">0</data>
  <data key="ut"></data>
  <data key="freq">4</data>
</node>
<node id="17">
  <data key="name">perceptual dizziness</data>
  <data key="label">perceptual dizziness</data>
  <data key="author">perceptual dizziness</data>
  <data key="year"></data>
  <data key="title">...</data>
  <data key="so">SO</data>
  <data key="vol">0</data>
  <data key="page">0</data>
  <data key="ut"></data>
  <data key="freq">2</data>
</node>
<node id="18">
  <data key="name">vestibular disorders</data>
  <data key="label">vestibular disorders</data>
  <data key="author">vestibular disorders</data>
  <data key="year"></data>
  <data key="title">...</data>
  <data key="so">SO</data>
  <data key="vol">0</data>
  <data key="page">0</data>
  <data key="ut"></data>
  <data key="freq">4</data>
</node>
<node id="19">
  <data key="name">attention</data>
  <data key="label">attention</data>
  <data key="author">attention</data>
  <data key="year"></data>
  <data key="title">...</data>
  <data key="so">SO</data>
  <data key="vol">0</data>
  <data key="page">0</data>
  <data key="ut"></data>
  <data key="freq">4</data>
</node>
<node id="20">
  <data key="name">adjuvant chemotherapy</data>
  <data key="label">adjuvant chemotherapy</data>
  <data key="author">adjuvant chemotherapy</data>
  <data key="year"></data>
  <data key="title">...</data>
  <data key="so">SO</data>
  <data key="vol">0</data>
  <data key="page">0</data>
  <data key="ut"></data>
  <data key="freq">2</data>
</node>
<node id="21">
  <data key="name">anxiety</data>
  <data key="label">anxiety</data>
  <data key="author">anxiety</data>
  <data key="year"></data>
  <data key="title">...</data>
  <data key="so">SO</data>
  <data key="vol">0</data>
  <data key="page">0</data>
  <data key="ut"></data>
  <data key="freq">23</data>
</node>
<node id="22">
  <data key="name">pancreaticoduodenectomy</data>
  <data key="label">pancreaticoduodenectomy</data>
  <data key="author">pancreaticoduodenectomy</data>
  <data key="year"></data>
  <data key="title">...</data>
  <data key="so">SO</data>
  <data key="vol">0</data>
  <data key="page">0</data>
  <data key="ut"></data>
  <data key="freq">5</data>
</node>
<node id="23">
  <data key="name">postoperative complications</data>
  <data key="label">postoperative complications</data>
  <data key="author">postoperative complications</data>
  <data key="year"></data>
  <data key="title">...</data>
  <data key="so">SO</data>
  <data key="vol">0</data>
  <data key="page">0</data>
  <data key="ut"></data>
  <data key="freq">2</data>
</node>
<node id="24">
  <data key="name">quality</data>
  <data key="label">quality</data>
  <data key="author">quality</data>
  <data key="year"></data>
  <data key="title">...</data>
  <data key="so">SO</data>
  <data key="vol">0</data>
  <data key="page">0</data>
  <data key="ut"></data>
  <data key="freq">2</data>
</node>
<node id="25">
  <data key="name">recovery</data>
  <data key="label">recovery</data>
  <data key="author">recovery</data>
  <data key="year"></data>
  <data key="title">...</data>
  <data key="so">SO</data>
  <data key="vol">0</data>
  <data key="page">0</data>
  <data key="ut"></data>
  <data key="freq">2</data>
</node>
<node id="26">
  <data key="name">care</data>
  <data key="label">care</data>
  <data key="author">care</data>
  <data key="year"></data>
  <data key="title">...</data>
  <data key="so">SO</data>
  <data key="vol">0</data>
  <data key="page">0</data>
  <data key="ut"></data>
  <data key="freq">2</data>
</node>
<node id="27">
  <data key="name">migraine</data>
  <data key="label">migraine</data>
  <data key="author">migraine</data>
  <data key="year"></data>
  <data key="title">...</data>
  <data key="so">SO</data>
  <data key="vol">0</data>
  <data key="page">0</data>
  <data key="ut"></data>
  <data key="freq">5</data>
</node>
<node id="28">
  <data key="name">vestibular neuritis</data>
  <data key="label">vestibular neuritis</data>
  <data key="author">vestibular neuritis</data>
  <data key="year"></data>
  <data key="title">...</data>
  <data key="so">SO</data>
  <data key="vol">0</data>
  <data key="page">0</data>
  <data key="ut"></data>
  <data key="freq">4</data>
</node>
<node id="29">
  <data key="name">personality traits</data>
  <data key="label">personality traits</data>
  <data key="author">personality traits</data>
  <data key="year"></data>
  <data key="title">...</data>
  <data key="so">SO</data>
  <data key="vol">0</data>
  <data key="page">0</data>
  <data key="ut"></data>
  <data key="freq">6</data>
</node>
<node id="30">
  <data key="name">space</data>
  <data key="label">space</data>
  <data key="author">space</data>
  <data key="year"></data>
  <data key="title">...</data>
  <data key="so">SO</data>
  <data key="vol">0</data>
  <data key="page">0</data>
  <data key="ut"></data>
  <data key="freq">2</data>
</node>
<node id="31">
  <data key="name">trial</data>
  <data key="label">trial</data>
  <data key="author">trial</data>
  <data key="year"></data>
  <data key="title">...</data>
  <data key="so">SO</data>
  <data key="vol">0</data>
  <data key="page">0</data>
  <data key="ut"></data>
  <data key="freq">6</data>
</node>
<node id="32">
  <data key="name">acceptance and commitment therapy</data>
  <data key="label">acceptance and commitment therapy</data>
  <data key="author">acceptance and commitment therapy</data>
  <data key="year"></data>
  <data key="title">...</data>
  <data key="so">SO</data>
  <data key="vol">0</data>
  <data key="page">0</data>
  <data key="ut"></data>
  <data key="freq">1</data>
</node>
<node id="33">
  <data key="name">pylorus-preserving pancreaticoduodenectomy</data>
  <data key="label">pylorus-preserving pancreaticoduodenectomy</data>
  <data key="author">pylorus-preserving pancreaticoduodenectomy</data>
  <data key="year"></data>
  <data key="title">...</data>
  <data key="so">SO</data>
  <data key="vol">0</data>
  <data key="page">0</data>
  <data key="ut"></data>
  <data key="freq">5</data>
</node>
<node id="34">
  <data key="name">body sway</data>
  <data key="label">body sway</data>
  <data key="author">body sway</data>
  <data key="year"></data>
  <data key="title">...</data>
  <data key="so">SO</data>
  <data key="vol">0</data>
  <data key="page">0</data>
  <data key="ut"></data>
  <data key="freq">3</data>
</node>
<node id="35">
  <data key="name">balance</data>
  <data key="label">balance</data>
  <data key="author">balance</data>
  <data key="year"></data>
  <data key="title">...</data>
  <data key="so">SO</data>
  <data key="vol">0</data>
  <data key="page">0</data>
  <data key="ut"></data>
  <data key="freq">10</data>
</node>
<node id="36">
  <data key="name">downbeat nystagmus</data>
  <data key="label">downbeat nystagmus</data>
  <data key="author">downbeat nystagmus</data>
  <data key="year"></data>
  <data key="title">...</data>
  <data key="so">SO</data>
  <data key="vol">0</data>
  <data key="page">0</data>
  <data key="ut"></data>
  <data key="freq">2</data>
</node>
<node id="37">
  <data key="name">acoustic trauma</data>
  <data key="label">acoustic trauma</data>
  <data key="author">acoustic trauma</data>
  <data key="year"></data>
  <data key="title">...</data>
  <data key="so">SO</data>
  <data key="vol">0</data>
  <data key="page">0</data>
  <data key="ut"></data>
  <data key="freq">1</data>
</node>
<node id="38">
  <data key="name">clinical characteristics</data>
  <data key="label">clinical characteristics</data>
  <data key="author">clinical characteristics</data>
  <data key="year"></data>
  <data key="title">...</data>
  <data key="so">SO</data>
  <data key="vol">0</data>
  <data key="page">0</data>
  <data key="ut"></data>
  <data key="freq">1</data>
</node>
<node id="39">
  <data key="name">questionnaire</data>
  <data key="label">questionnaire</data>
  <data key="author">questionnaire</data>
  <data key="year"></data>
  <data key="title">...</data>
  <data key="so">SO</data>
  <data key="vol">0</data>
  <data key="page">0</data>
  <data key="ut"></data>
  <data key="freq">2</data>
</node>
<node id="40">
  <data key="name">apnea</data>
  <data key="label">apnea</data>
  <data key="author">apnea</data>
  <data key="year"></data>
  <data key="title">...</data>
  <data key="so">SO</data>
  <data key="vol">0</data>
  <data key="page">0</data>
  <data key="ut"></data>
  <data key="freq">1</data>
</node>
<node id="41">
  <data key="name">international classification</data>
  <data key="label">international classification</data>
  <data key="author">international classification</data>
  <data key="year"></data>
  <data key="title">...</data>
  <data key="so">SO</data>
  <data key="vol">0</data>
  <data key="page">0</data>
  <data key="ut"></data>
  <data key="freq">7</data>
</node>
<node id="42">
  <data key="name">complications</data>
  <data key="label">complications</data>
  <data key="author">complications</data>
  <data key="year"></data>
  <data key="title">...</data>
  <data key="so">SO</data>
  <data key="vol">0</data>
  <data key="page">0</data>
  <data key="ut"></data>
  <data key="freq">6</data>
</node>
<node id="43">
  <data key="name">activation</data>
  <data key="label">activation</data>
  <data key="author">activation</data>
  <data key="year"></data>
  <data key="title">...</data>
  <data key="so">SO</data>
  <data key="vol">0</data>
  <data key="page">0</data>
  <data key="ut"></data>
  <data key="freq">1</data>
</node>
<node id="44">
  <data key="name">prognostic factors</data>
  <data key="label">prognostic factors</data>
  <data key="author">prognostic factors</data>
  <data key="year"></data>
  <data key="title">...</data>
  <data key="so">SO</data>
  <data key="vol">0</data>
  <data key="page">0</data>
  <data key="ut"></data>
  <data key="freq">2</data>
</node>
<node id="45">
  <data key="name">ampulla</data>
  <data key="label">ampulla</data>
  <data key="author">ampulla</data>
  <data key="year"></data>
  <data key="title">...</data>
  <data key="so">SO</data>
  <data key="vol">0</data>
  <data key="page">0</data>
  <data key="ut"></data>
  <data key="freq">1</data>
</node>
<node id="46">
  <data key="name">caloric stimulation</data>
  <data key="label">caloric stimulation</data>
  <data key="author">caloric stimulation</data>
  <data key="year"></data>
  <data key="title">...</data>
  <data key="so">SO</data>
  <data key="vol">0</data>
  <data key="page">0</data>
  <data key="ut"></data>
  <data key="freq">1</data>
</node>
<node id="47">
  <data key="name">drainage</data>
  <data key="label">drainage</data>
  <data key="author">drainage</data>
  <data key="year"></data>
  <data key="title">...</data>
  <data key="so">SO</data>
  <data key="vol">0</data>
  <data key="page">0</data>
  <data key="ut"></data>
  <data key="freq">2</data>
</node>
<node id="48">
  <data key="name">brain plasticity</data>
  <data key="label">brain plasticity</data>
  <data key="author">brain plasticity</data>
  <data key="year"></data>
  <data key="title">...</data>
  <data key="so">SO</data>
  <data key="vol">0</data>
  <data key="page">0</data>
  <data key="ut"></data>
  <data key="freq">1</data>
</node>
<node id="49">
  <data key="name">fistula</data>
  <data key="label">fistula</data>
  <data key="author">fistula</data>
  <data key="year"></data>
  <data key="title">...</data>
  <data key="so">SO</data>
  <data key="vol">0</data>
  <data key="page">0</data>
  <data key="ut"></data>
  <data key="freq">3</data>
</node>
<node id="50">
  <data key="name">accidents</data>
  <data key="label">accidents</data>
  <data key="author">accidents</data>
  <data key="year"></data>
  <data key="title">...</data>
  <data key="so">SO</data>
  <data key="vol">0</data>
  <data key="page">0</data>
  <data key="ut"></data>
  <data key="freq">1</data>
</node>
<node id="51">
  <data key="name">conversion disorder</data>
  <data key="label">conversion disorder</data>
  <data key="author">conversion disorder</data>
  <data key="year"></data>
  <data key="title">...</data>
  <data key="so">SO</data>
  <data key="vol">0</data>
  <data key="page">0</data>
  <data key="ut"></data>
  <data key="freq">1</data>
</node>
<node id="52">
  <data key="name">vertigo</data>
  <data key="label">vertigo</data>
  <data key="author">vertigo</data>
  <data key="year"></data>
  <data key="title">...</data>
  <data key="so">SO</data>
  <data key="vol">0</data>
  <data key="page">0</data>
  <data key="ut"></data>
  <data key="freq">23</data>
</node>
<node id="53">
  <data key="name">brain stem</data>
  <data key="label">brain stem</data>
  <data key="author">brain stem</data>
  <data key="year"></data>
  <data key="title">...</data>
  <data key="so">SO</data>
  <data key="vol">0</data>
  <data key="page">0</data>
  <data key="ut"></data>
  <data key="freq">1</data>
</node>
<node id="54">
  <data key="name">cleaving protease adamts13</data>
  <data key="label">cleaving protease adamts13</data>
  <data key="author">cleaving protease adamts13</data>
  <data key="year"></data>
  <data key="title">...</data>
  <data key="so">SO</data>
  <data key="vol">0</data>
  <data key="page">0</data>
  <data key="ut"></data>
  <data key="freq">1</data>
</node>
<node id="55">
  <data key="name">carbon nanotubes</data>
  <data key="label">carbon nanotubes</data>
  <data key="author">carbon nanotubes</data>
  <data key="year"></data>
  <data key="title">...</data>
  <data key="so">SO</data>
  <data key="vol">0</data>
  <data key="page">0</data>
  <data key="ut"></data>
  <data key="freq">1</data>
</node>
<node id="56">
  <data key="name">beger</data>
  <data key="label">beger</data>
  <data key="author">beger</data>
  <data key="year"></data>
  <data key="title">...</data>
  <data key="so">SO</data>
  <data key="vol">0</data>
  <data key="page">0</data>
  <data key="ut"></data>
  <data key="freq">1</data>
</node>
<node id="57">
  <data key="name">polyaniline</data>
  <data key="label">polyaniline</data>
  <data key="author">polyaniline</data>
  <data key="year"></data>
  <data key="title">...</data>
  <data key="so">SO</data>
  <data key="vol">0</data>
  <data key="page">0</data>
  <data key="ut"></data>
  <data key="freq">2</data>
</node>
<node id="58">
  <data key="name">pancreatic surgery</data>
  <data key="label">pancreatic surgery</data>
  <data key="author">pancreatic surgery</data>
  <data key="year"></data>
  <data key="title">...</data>
  <data key="so">SO</data>
  <data key="vol">0</data>
  <data key="page">0</data>
  <data key="ut"></data>
  <data key="freq">6</data>
</node>
<node id="59">
  <data key="name">vestibular rehabilitation</data>
  <data key="label">vestibular rehabilitation</data>
  <data key="author">vestibular rehabilitation</data>
  <data key="year"></data>
  <data key="title">...</data>
  <data key="so">SO</data>
  <data key="vol">0</data>
  <data key="page">0</data>
  <data key="ut"></data>
  <data key="freq">10</data>
</node>
<node id="60">
  <data key="name">biocatalyst</data>
  <data key="label">biocatalyst</data>
  <data key="author">biocatalyst</data>
  <data key="year"></data>
  <data key="title">...</data>
  <data key="so">SO</data>
  <data key="vol">0</data>
  <data key="page">0</data>
  <data key="ut"></data>
  <data key="freq">1</data>
</node>
<node id="61">
  <data key="name">disorder</data>
  <data key="label">disorder</data>
  <data key="author">disorder</data>
  <data key="year"></data>
  <data key="title">...</data>
  <data key="so">SO</data>
  <data key="vol">0</data>
  <data key="page">0</data>
  <data key="ut"></data>
  <data key="freq">2</data>
</node>
<node id="62">
  <data key="name">covalent immobilization</data>
  <data key="label">covalent immobilization</data>
  <data key="author">covalent immobilization</data>
  <data key="year"></data>
  <data key="title">...</data>
  <data key="so">SO</data>
  <data key="vol">0</data>
  <data key="page">0</data>
  <data key="ut"></data>
  <data key="freq">1</data>
</node>
<node id="63">
  <data key="name">clinicopathologic factors</data>
  <data key="label">clinicopathologic factors</data>
  <data key="author">clinicopathologic factors</data>
  <data key="year"></data>
  <data key="title">...</data>
  <data key="so">SO</data>
  <data key="vol">0</data>
  <data key="page">0</data>
  <data key="ut"></data>
  <data key="freq">1</data>
</node>
<node id="64">
  <data key="name">aqueous media</data>
  <data key="label">aqueous media</data>
  <data key="author">aqueous media</data>
  <data key="year"></data>
  <data key="title">...</data>
  <data key="so">SO</data>
  <data key="vol">0</data>
  <data key="page">0</data>
  <data key="ut"></data>
  <data key="freq">1</data>
</node>
<node id="65">
  <data key="name">paroxysmal positional vertigo</data>
  <data key="label">paroxysmal positional vertigo</data>
  <data key="author">paroxysmal positional vertigo</data>
  <data key="year"></data>
  <data key="title">...</data>
  <data key="so">SO</data>
  <data key="vol">0</data>
  <data key="page">0</data>
  <data key="ut"></data>
  <data key="freq">3</data>
</node>
<node id="66">
  <data key="name">lesions</data>
  <data key="label">lesions</data>
  <data key="author">lesions</data>
  <data key="year"></data>
  <data key="title">...</data>
  <data key="so">SO</data>
  <data key="vol">0</data>
  <data key="page">0</data>
  <data key="ut"></data>
  <data key="freq">2</data>
</node>
<node id="67">
  <data key="name">delayed gastric emptying</data>
  <data key="label">delayed gastric emptying</data>
  <data key="author">delayed gastric emptying</data>
  <data key="year"></data>
  <data key="title">...</data>
  <data key="so">SO</data>
  <data key="vol">0</data>
  <data key="page">0</data>
  <data key="ut"></data>
  <data key="freq">10</data>
</node>
<node id="68">
  <data key="name">dizzy patient</data>
  <data key="label">dizzy patient</data>
  <data key="author">dizzy patient</data>
  <data key="year"></data>
  <data key="title">...</data>
  <data key="so">SO</data>
  <data key="vol">0</data>
  <data key="page">0</data>
  <data key="ut"></data>
  <data key="freq">2</data>
</node>
<node id="69">
  <data key="name">involvement</data>
  <data key="label">involvement</data>
  <data key="author">involvement</data>
  <data key="year"></data>
  <data key="title">...</data>
  <data key="so">SO</data>
  <data key="vol">0</data>
  <data key="page">0</data>
  <data key="ut"></data>
  <data key="freq">2</data>
</node>
<node id="70">
  <data key="name">resection</data>
  <data key="label">resection</data>
  <data key="author">resection</data>
  <data key="year"></data>
  <data key="title">...</data>
  <data key="so">SO</data>
  <data key="vol">0</data>
  <data key="page">0</data>
  <data key="ut"></data>
  <data key="freq">11</data>
</node>
<node id="71">
  <data key="name">health</data>
  <data key="label">health</data>
  <data key="author">health</data>
  <data key="year"></data>
  <data key="title">...</data>
  <data key="so">SO</data>
  <data key="vol">0</data>
  <data key="page">0</data>
  <data key="ut"></data>
  <data key="freq">2</data>
</node>
<node id="72">
  <data key="name">spatial memory</data>
  <data key="label">spatial memory</data>
  <data key="author">spatial memory</data>
  <data key="year"></data>
  <data key="title">...</data>
  <data key="so">SO</data>
  <data key="vol">0</data>
  <data key="page">0</data>
  <data key="ut"></data>
  <data key="freq">2</data>
</node>
<node id="73">
  <data key="name">diagnostic criteria</data>
  <data key="label">diagnostic criteria</data>
  <data key="author">diagnostic criteria</data>
  <data key="year"></data>
  <data key="title">...</data>
  <data key="so">SO</data>
  <data key="vol">0</data>
  <data key="page">0</data>
  <data key="ut"></data>
  <data key="freq">7</data>
</node>
<node id="74">
  <data key="name">dizziness handicap inventory</data>
  <data key="label">dizziness handicap inventory</data>
  <data key="author">dizziness handicap inventory</data>
  <data key="year"></data>
  <data key="title">...</data>
  <data key="so">SO</data>
  <data key="vol">0</data>
  <data key="page">0</data>
  <data key="ut"></data>
  <data key="freq">2</data>
</node>
<node id="75">
  <data key="name">biliary</data>
  <data key="label">biliary</data>
  <data key="author">biliary</data>
  <data key="year"></data>
  <data key="title">...</data>
  <data key="so">SO</data>
  <data key="vol">0</data>
  <data key="page">0</data>
  <data key="ut"></data>
  <data key="freq">1</data>
</node>
<node id="76">
  <data key="name">angular vestibuloocular reflex</data>
  <data key="label">angular vestibuloocular reflex</data>
  <data key="author">angular vestibuloocular reflex</data>
  <data key="year"></data>
  <data key="title">...</data>
  <data key="so">SO</data>
  <data key="vol">0</data>
  <data key="page">0</data>
  <data key="ut"></data>
  <data key="freq">1</data>
</node>
<node id="77">
  <data key="name">vestibular dysfunction</data>
  <data key="label">vestibular dysfunction</data>
  <data key="author">vestibular dysfunction</data>
  <data key="year"></data>
  <data key="title">...</data>
  <data key="so">SO</data>
  <data key="vol">0</data>
  <data key="page">0</data>
  <data key="ut"></data>
  <data key="freq">2</data>
</node>
<node id="78">
  <data key="name">amperometric immunosensor</data>
  <data key="label">amperometric immunosensor</data>
  <data key="author">amperometric immunosensor</data>
  <data key="year"></data>
  <data key="title">...</data>
  <data key="so">SO</data>
  <data key="vol">0</data>
  <data key="page">0</data>
  <data key="ut"></data>
  <data key="freq">1</data>
</node>
<node id="79">
  <data key="name">dizziness</data>
  <data key="label">dizziness</data>
  <data key="author">dizziness</data>
  <data key="year"></data>
  <data key="title">...</data>
  <data key="so">SO</data>
  <data key="vol">0</data>
  <data key="page">0</data>
  <data key="ut"></data>
  <data key="freq">10</data>
</node>
<node id="80">
  <data key="name">pancreatic fistula</data>
  <data key="label">pancreatic fistula</data>
  <data key="author">pancreatic fistula</data>
  <data key="year"></data>
  <data key="title">...</data>
  <data key="so">SO</data>
  <data key="vol">0</data>
  <data key="page">0</data>
  <data key="ut"></data>
  <data key="freq">3</data>
</node>
<node id="81">
  <data key="name">architecture</data>
  <data key="label">architecture</data>
  <data key="author">architecture</data>
  <data key="year"></data>
  <data key="title">...</data>
  <data key="so">SO</data>
  <data key="vol">0</data>
  <data key="page">0</data>
  <data key="ut"></data>
  <data key="freq">1</data>
</node>
<node id="82">
  <data key="name">barany society</data>
  <data key="label">barany society</data>
  <data key="author">barany society</data>
  <data key="year"></data>
  <data key="title">...</data>
  <data key="so">SO</data>
  <data key="vol">0</data>
  <data key="page">0</data>
  <data key="ut"></data>
  <data key="freq">1</data>
</node>
<node id="83">
  <data key="name">canal conversion</data>
  <data key="label">canal conversion</data>
  <data key="author">canal conversion</data>
  <data key="year"></data>
  <data key="title">...</data>
  <data key="so">SO</data>
  <data key="vol">0</data>
  <data key="page">0</data>
  <data key="ut"></data>
  <data key="freq">1</data>
</node>
<node id="84">
  <data key="name">task</data>
  <data key="label">task</data>
  <data key="author">task</data>
  <data key="year"></data>
  <data key="title">...</data>
  <data key="so">SO</data>
  <data key="vol">0</data>
  <data key="page">0</data>
  <data key="ut"></data>
  <data key="freq">2</data>
</node>
<node id="85">
  <data key="name">bilateral vestibulopathy</data>
  <data key="label">bilateral vestibulopathy</data>
  <data key="author">bilateral vestibulopathy</data>
  <data key="year"></data>
  <data key="title">...</data>
  <data key="so">SO</data>
  <data key="vol">0</data>
  <data key="page">0</data>
  <data key="ut"></data>
  <data key="freq">2</data>
</node>
<node id="86">
  <data key="name">randomized controlled trial</data>
  <data key="label">randomized controlled trial</data>
  <data key="author">randomized controlled trial</data>
  <data key="year"></data>
  <data key="title">...</data>
  <data key="so">SO</data>
  <data key="vol">0</data>
  <data key="page">0</data>
  <data key="ut"></data>
  <data key="freq">5</data>
</node>
<node id="87">
  <data key="name">gait</data>
  <data key="label">gait</data>
  <data key="author">gait</data>
  <data key="year"></data>
  <data key="title">...</data>
  <data key="so">SO</data>
  <data key="vol">0</data>
  <data key="page">0</data>
  <data key="ut"></data>
  <data key="freq">3</data>
</node>
<node id="88">
  <data key="name">pancreatic cancer</data>
  <data key="label">pancreatic cancer</data>
  <data key="author">pancreatic cancer</data>
  <data key="year"></data>
  <data key="title">...</data>
  <data key="so">SO</data>
  <data key="vol">0</data>
  <data key="page">0</data>
  <data key="ut"></data>
  <data key="freq">2</data>
</node>
<node id="89">
  <data key="name">cognitive behavioral therapy</data>
  <data key="label">cognitive behavioral therapy</data>
  <data key="author">cognitive behavioral therapy</data>
  <data key="year"></data>
  <data key="title">...</data>
  <data key="so">SO</data>
  <data key="vol">0</data>
  <data key="page">0</data>
  <data key="ut"></data>
  <data key="freq">9</data>
</node>
<node id="90">
  <data key="name">surgery</data>
  <data key="label">surgery</data>
  <data key="author">surgery</data>
  <data key="year"></data>
  <data key="title">...</data>
  <data key="so">SO</data>
  <data key="vol">0</data>
  <data key="page">0</data>
  <data key="ut"></data>
  <data key="freq">8</data>
</node>
<node id="91">
  <data key="name">connectivity</data>
  <data key="label">connectivity</data>
  <data key="author">connectivity</data>
  <data key="year"></data>
  <data key="title">...</data>
  <data key="so">SO</data>
  <data key="vol">0</data>
  <data key="page">0</data>
  <data key="ut"></data>
  <data key="freq">4</data>
</node>
<node id="92">
  <data key="name">chronic dizziness</data>
  <data key="label">chronic dizziness</data>
  <data key="author">chronic dizziness</data>
  <data key="year"></data>
  <data key="title">...</data>
  <data key="so">SO</data>
  <data key="vol">0</data>
  <data key="page">0</data>
  <data key="ut"></data>
  <data key="freq">6</data>
</node>
<node id="93">
  <data key="name">clinical trial</data>
  <data key="label">clinical trial</data>
  <data key="author">clinical trial</data>
  <data key="year"></data>
  <data key="title">...</data>
  <data key="so">SO</data>
  <data key="vol">0</data>
  <data key="page">0</data>
  <data key="ut"></data>
  <data key="freq">1</data>
</node>
<node id="94">
  <data key="name">persistent postural perceptual dizziness</data>
  <data key="label">persistent postural perceptual dizziness</data>
  <data key="author">persistent postural perceptual dizziness</data>
  <data key="year"></data>
  <data key="title">...</data>
  <data key="so">SO</data>
  <data key="vol">0</data>
  <data key="page">0</data>
  <data key="ut"></data>
  <data key="freq">4</data>
</node>
<node id="95">
  <data key="name">chronic calcific pancreatitis</data>
  <data key="label">chronic calcific pancreatitis</data>
  <data key="author">chronic calcific pancreatitis</data>
  <data key="year"></data>
  <data key="title">...</data>
  <data key="so">SO</data>
  <data key="vol">0</data>
  <data key="page">0</data>
  <data key="ut"></data>
  <data key="freq">1</data>
</node>
<node id="96">
  <data key="name">brief symptom inventory</data>
  <data key="label">brief symptom inventory</data>
  <data key="author">brief symptom inventory</data>
  <data key="year"></data>
  <data key="title">...</data>
  <data key="so">SO</data>
  <data key="vol">0</data>
  <data key="page">0</data>
  <data key="ut"></data>
  <data key="freq">1</data>
</node>
<node id="97">
  <data key="name">agoraphobia</data>
  <data key="label">agoraphobia</data>
  <data key="author">agoraphobia</data>
  <data key="year"></data>
  <data key="title">...</data>
  <data key="so">SO</data>
  <data key="vol">0</data>
  <data key="page">0</data>
  <data key="ut"></data>
  <data key="freq">1</data>
</node>
<node id="98">
  <data key="name">2nd portion duodenectomy</data>
  <data key="label">2nd portion duodenectomy</data>
  <data key="author">2nd portion duodenectomy</data>
  <data key="year"></data>
  <data key="title">...</data>
  <data key="so">SO</data>
  <data key="vol">0</data>
  <data key="page">0</data>
  <data key="ut"></data>
  <data key="freq">1</data>
</node>
<node id="99">
  <data key="name">absorption property</data>
  <data key="label">absorption property</data>
  <data key="author">absorption property</data>
  <data key="year"></data>
  <data key="title">...</data>
  <data key="so">SO</data>
  <data key="vol">0</data>
  <data key="page">0</data>
  <data key="ut"></data>
  <data key="freq">1</data>
</node>
<node id="100">
  <data key="name">self motion</data>
  <data key="label">self motion</data>
  <data key="author">self motion</data>
  <data key="year"></data>
  <data key="title">...</data>
  <data key="so">SO</data>
  <data key="vol">0</data>
  <data key="page">0</data>
  <data key="ut"></data>
  <data key="freq">2</data>
</node>
<node id="101">
  <data key="name">follow up</data>
  <data key="label">follow up</data>
  <data key="author">follow up</data>
  <data key="year"></data>
  <data key="title">...</data>
  <data key="so">SO</data>
  <data key="vol">0</data>
  <data key="page">0</data>
  <data key="ut"></data>
  <data key="freq">16</data>
</node>
<node id="102">
  <data key="name">anatomy</data>
  <data key="label">anatomy</data>
  <data key="author">anatomy</data>
  <data key="year"></data>
  <data key="title">...</data>
  <data key="so">SO</data>
  <data key="vol">0</data>
  <data key="page">0</data>
  <data key="ut"></data>
  <data key="freq">2</data>
</node>
<node id="103">
  <data key="name">validation</data>
  <data key="label">validation</data>
  <data key="author">validation</data>
  <data key="year"></data>
  <data key="title">...</data>
  <data key="so">SO</data>
  <data key="vol">0</data>
  <data key="page">0</data>
  <data key="ut"></data>
  <data key="freq">2</data>
</node>
<node id="104">
  <data key="name">visual vertigo</data>
  <data key="label">visual vertigo</data>
  <data key="author">visual vertigo</data>
  <data key="year"></data>
  <data key="title">...</data>
  <data key="so">SO</data>
  <data key="vol">0</data>
  <data key="page">0</data>
  <data key="ut"></data>
  <data key="freq">5</data>
</node>
<node id="105">
  <data key="name">outcm</data>
  <data key="label">outcm</data>
  <data key="author">outcm</data>
  <data key="year"></data>
  <data key="title">...</data>
  <data key="so">SO</data>
  <data key="vol">0</data>
  <data key="page">0</data>
  <data key="ut"></data>
  <data key="freq">3</data>
</node>
<node id="106">
  <data key="name">mens health</data>
  <data key="label">mens health</data>
  <data key="author">mens health</data>
  <data key="year"></data>
  <data key="title">...</data>
  <data key="so">SO</data>
  <data key="vol">0</data>
  <data key="page">0</data>
  <data key="ut"></data>
  <data key="freq">2</data>
</node>
<node id="107">
  <data key="name">acute dizziness</data>
  <data key="label">acute dizziness</data>
  <data key="author">acute dizziness</data>
  <data key="year"></data>
  <data key="title">...</data>
  <data key="so">SO</data>
  <data key="vol">0</data>
  <data key="page">0</data>
  <data key="ut"></data>
  <data key="freq">1</data>
</node>
<node id="108">
  <data key="name">braun anastomosis</data>
  <data key="label">braun anastomosis</data>
  <data key="author">braun anastomosis</data>
  <data key="year"></data>
  <data key="title">...</data>
  <data key="so">SO</data>
  <data key="vol">0</data>
  <data key="page">0</data>
  <data key="ut"></data>
  <data key="freq">1</data>
</node>
<node id="109">
  <data key="name">maternal depression</data>
  <data key="label">maternal depression</data>
  <data key="author">maternal depression</data>
  <data key="year"></data>
  <data key="title">...</data>
  <data key="so">SO</data>
  <data key="vol">0</data>
  <data key="page">0</data>
  <data key="ut"></data>
  <data key="freq">2</data>
</node>
<node id="110">
  <data key="name">adenomas</data>
  <data key="label">adenomas</data>
  <data key="author">adenomas</data>
  <data key="year"></data>
  <data key="title">...</data>
  <data key="so">SO</data>
  <data key="vol">0</data>
  <data key="page">0</data>
  <data key="ut"></data>
  <data key="freq">1</data>
</node>
<node id="111">
  <data key="name">[18f]fdg pet</data>
  <data key="label">[18f]fdg pet</data>
  <data key="author">[18f]fdg pet</data>
  <data key="year"></data>
  <data key="title">...</data>
  <data key="so">SO</data>
  <data key="vol">0</data>
  <data key="page">0</data>
  <data key="ut"></data>
  <data key="freq">1</data>
</node>
<node id="112">
  <data key="name">impact</data>
  <data key="label">impact</data>
  <data key="author">impact</data>
  <data key="year"></data>
  <data key="title">...</data>
  <data key="so">SO</data>
  <data key="vol">0</data>
  <data key="page">0</data>
  <data key="ut"></data>
  <data key="freq">3</data>
</node>
<node id="113">
  <data key="name">quality of life</data>
  <data key="label">quality of life</data>
  <data key="author">quality of life</data>
  <data key="year"></data>
  <data key="title">...</data>
  <data key="so">SO</data>
  <data key="vol">0</data>
  <data key="page">0</data>
  <data key="ut"></data>
  <data key="freq">4</data>
</node>
<node id="114">
  <data key="name">c-h bond activation</data>
  <data key="label">c-h bond activation</data>
  <data key="author">c-h bond activation</data>
  <data key="year"></data>
  <data key="title">...</data>
  <data key="so">SO</data>
  <data key="vol">0</data>
  <data key="page">0</data>
  <data key="ut"></data>
  <data key="freq">1</data>
</node>
<node id="115">
  <data key="name">balance deficits</data>
  <data key="label">balance deficits</data>
  <data key="author">balance deficits</data>
  <data key="year"></data>
  <data key="title">...</data>
  <data key="so">SO</data>
  <data key="vol">0</data>
  <data key="page">0</data>
  <data key="ut"></data>
  <data key="freq">1</data>
</node>
<node id="116">
  <data key="name">evoked myogenic potentials</data>
  <data key="label">evoked myogenic potentials</data>
  <data key="author">evoked myogenic potentials</data>
  <data key="year"></data>
  <data key="title">...</data>
  <data key="so">SO</data>
  <data key="vol">0</data>
  <data key="page">0</data>
  <data key="ut"></data>
  <data key="freq">3</data>
</node>
<node id="117">
  <data key="name">oxidation</data>
  <data key="label">oxidation</data>
  <data key="author">oxidation</data>
  <data key="year"></data>
  <data key="title">...</data>
  <data key="so">SO</data>
  <data key="vol">0</data>
  <data key="page">0</data>
  <data key="ut"></data>
  <data key="freq">2</data>
</node>
<node id="118">
  <data key="name">nanoparticles</data>
  <data key="label">nanoparticles</data>
  <data key="author">nanoparticles</data>
  <data key="year"></data>
  <data key="title">...</data>
  <data key="so">SO</data>
  <data key="vol">0</data>
  <data key="page">0</data>
  <data key="ut"></data>
  <data key="freq">3</data>
</node>
<node id="119">
  <data key="name">pancreaticojejunostomy</data>
  <data key="label">pancreaticojejunostomy</data>
  <data key="author">pancreaticojejunostomy</data>
  <data key="year"></data>
  <data key="title">...</data>
  <data key="so">SO</data>
  <data key="vol">0</data>
  <data key="page">0</data>
  <data key="ut"></data>
  <data key="freq">4</data>
</node>
<node id="120">
  <data key="name">adaptation</data>
  <data key="label">adaptation</data>
  <data key="author">adaptation</data>
  <data key="year"></data>
  <data key="title">...</data>
  <data key="so">SO</data>
  <data key="vol">0</data>
  <data key="page">0</data>
  <data key="ut"></data>
  <data key="freq">1</data>
</node>
<node id="121">
  <data key="name">prevalence</data>
  <data key="label">prevalence</data>
  <data key="author">prevalence</data>
  <data key="year"></data>
  <data key="title">...</data>
  <data key="so">SO</data>
  <data key="vol">0</data>
  <data key="page">0</data>
  <data key="ut"></data>
  <data key="freq">5</data>
</node>
<node id="122">
  <data key="name">acid</data>
  <data key="label">acid</data>
  <data key="author">acid</data>
  <data key="year"></data>
  <data key="title">...</data>
  <data key="so">SO</data>
  <data key="vol">0</data>
  <data key="page">0</data>
  <data key="ut"></data>
  <data key="freq">1</data>
</node>
<node id="123">
  <data key="name">benign paroxysmal positional vertigo</data>
  <data key="label">benign paroxysmal positional vertigo</data>
  <data key="author">benign paroxysmal positional vertigo</data>
  <data key="year"></data>
  <data key="title">...</data>
  <data key="so">SO</data>
  <data key="vol">0</data>
  <data key="page">0</data>
  <data key="ut"></data>
  <data key="freq">1</data>
</node>
<node id="124">
  <data key="name">long term survival</data>
  <data key="label">long term survival</data>
  <data key="author">long term survival</data>
  <data key="year"></data>
  <data key="title">...</data>
  <data key="so">SO</data>
  <data key="vol">0</data>
  <data key="page">0</data>
  <data key="ut"></data>
  <data key="freq">2</data>
</node>
<node id="125">
  <data key="name">adenocarcinoma</data>
  <data key="label">adenocarcinoma</data>
  <data key="author">adenocarcinoma</data>
  <data key="year"></data>
  <data key="title">...</data>
  <data key="so">SO</data>
  <data key="vol">0</data>
  <data key="page">0</data>
  <data key="ut"></data>
  <data key="freq">1</data>
</node>
<node id="126">
  <data key="name">carbon</data>
  <data key="label">carbon</data>
  <data key="author">carbon</data>
  <data key="year"></data>
  <data key="title">...</data>
  <data key="so">SO</data>
  <data key="vol">0</data>
  <data key="page">0</data>
  <data key="ut"></data>
  <data key="freq">1</data>
</node>
<node id="127">
  <data key="name">consensus document</data>
  <data key="label">consensus document</data>
  <data key="author">consensus document</data>
  <data key="year"></data>
  <data key="title">...</data>
  <data key="so">SO</data>
  <data key="vol">0</data>
  <data key="page">0</data>
  <data key="ut"></data>
  <data key="freq">2</data>
</node>
<node id="128">
  <data key="name">american academy</data>
  <data key="label">american academy</data>
  <data key="author">american academy</data>
  <data key="year"></data>
  <data key="title">...</data>
  <data key="so">SO</data>
  <data key="vol">0</data>
  <data key="page">0</data>
  <data key="ut"></data>
  <data key="freq">1</data>
</node>
<node id="129">
  <data key="name">high performance</data>
  <data key="label">high performance</data>
  <data key="author">high performance</data>
  <data key="year"></data>
  <data key="title">...</data>
  <data key="so">SO</data>
  <data key="vol">0</data>
  <data key="page">0</data>
  <data key="ut"></data>
  <data key="freq">2</data>
</node>
<node id="130">
  <data key="name">aniline</data>
  <data key="label">aniline</data>
  <data key="author">aniline</data>
  <data key="year"></data>
  <data key="title">...</data>
  <data key="so">SO</data>
  <data key="vol">0</data>
  <data key="page">0</data>
  <data key="ut"></data>
  <data key="freq">1</data>
</node>
<node id="131">
  <data key="name">association</data>
  <data key="label">association</data>
  <data key="author">association</data>
  <data key="year"></data>
  <data key="title">...</data>
  <data key="so">SO</data>
  <data key="vol">0</data>
  <data key="page">0</data>
  <data key="ut"></data>
  <data key="freq">1</data>
</node>
<node id="132">
  <data key="name">persistent postural-perceptual dizziness</data>
  <data key="label">persistent postural-perceptual dizziness</data>
  <data key="author">persistent postural-perceptual dizziness</data>
  <data key="year"></data>
  <data key="title">...</data>
  <data key="so">SO</data>
  <data key="vol">0</data>
  <data key="page">0</data>
  <data key="ut"></data>
  <data key="freq">15</data>
</node>
<node id="133">
  <data key="name">cancer</data>
  <data key="label">cancer</data>
  <data key="author">cancer</data>
  <data key="year"></data>
  <data key="title">...</data>
  <data key="so">SO</data>
  <data key="vol">0</data>
  <data key="page">0</data>
  <data key="ut"></data>
  <data key="freq">11</data>
</node>
<node id="134">
  <data key="name">ampullary</data>
  <data key="label">ampullary</data>
  <data key="author">ampullary</data>
  <data key="year"></data>
  <data key="title">...</data>
  <data key="so">SO</data>
  <data key="vol">0</data>
  <data key="page">0</data>
  <data key="ut"></data>
  <data key="freq">2</data>
</node>
<node id="135">
  <data key="name">biological behavior</data>
  <data key="label">biological behavior</data>
  <data key="author">biological behavior</data>
  <data key="year"></data>
  <data key="title">...</data>
  <data key="so">SO</data>
  <data key="vol">0</data>
  <data key="page">0</data>
  <data key="ut"></data>
  <data key="freq">1</data>
</node>
<node id="136">
  <data key="name">rehabilitation</data>
  <data key="label">rehabilitation</data>
  <data key="author">rehabilitation</data>
  <data key="year"></data>
  <data key="title">...</data>
  <data key="so">SO</data>
  <data key="vol">0</data>
  <data key="page">0</data>
  <data key="ut"></data>
  <data key="freq">2</data>
</node>
<node id="137">
  <data key="name">acrophobia</data>
  <data key="label">acrophobia</data>
  <data key="author">acrophobia</data>
  <data key="year"></data>
  <data key="title">...</data>
  <data key="so">SO</data>
  <data key="vol">0</data>
  <data key="page">0</data>
  <data key="ut"></data>
  <data key="freq">2</data>
</node>
<node id="138">
  <data key="name">menieres disease</data>
  <data key="label">menieres disease</data>
  <data key="author">menieres disease</data>
  <data key="year"></data>
  <data key="title">...</data>
  <data key="so">SO</data>
  <data key="vol">0</data>
  <data key="page">0</data>
  <data key="ut"></data>
  <data key="freq">2</data>
</node>
<node id="139">
  <data key="name">body mass index</data>
  <data key="label">body mass index</data>
  <data key="author">body mass index</data>
  <data key="year"></data>
  <data key="title">...</data>
  <data key="so">SO</data>
  <data key="vol">0</data>
  <data key="page">0</data>
  <data key="ut"></data>
  <data key="freq">1</data>
</node>
<node id="140">
  <data key="name">disorders</data>
  <data key="label">disorders</data>
  <data key="author">disorders</data>
  <data key="year"></data>
  <data key="title">...</data>
  <data key="so">SO</data>
  <data key="vol">0</data>
  <data key="page">0</data>
  <data key="ut"></data>
  <data key="freq">14</data>
</node>
<node id="141">
  <data key="name">hospital anxiety</data>
  <data key="label">hospital anxiety</data>
  <data key="author">hospital anxiety</data>
  <data key="year"></data>
  <data key="title">...</data>
  <data key="so">SO</data>
  <data key="vol">0</data>
  <data key="page">0</data>
  <data key="ut"></data>
  <data key="freq">2</data>
</node>
<node id="142">
  <data key="name">international study group</data>
  <data key="label">international study group</data>
  <data key="author">international study group</data>
  <data key="year"></data>
  <data key="title">...</data>
  <data key="so">SO</data>
  <data key="vol">0</data>
  <data key="page">0</data>
  <data key="ut"></data>
  <data key="freq">15</data>
</node>
<node id="143">
  <data key="name">classification</data>
  <data key="label">classification</data>
  <data key="author">classification</data>
  <data key="year"></data>
  <data key="title">...</data>
  <data key="so">SO</data>
  <data key="vol">0</data>
  <data key="page">0</data>
  <data key="ut"></data>
  <data key="freq">11</data>
</node>
<node id="144">
  <data key="name">criteria</data>
  <data key="label">criteria</data>
  <data key="author">criteria</data>
  <data key="year"></data>
  <data key="title">...</data>
  <data key="so">SO</data>
  <data key="vol">0</data>
  <data key="page">0</data>
  <data key="ut"></data>
  <data key="freq">2</data>
</node>
<node id="145">
  <data key="name">neuritis</data>
  <data key="label">neuritis</data>
  <data key="author">neuritis</data>
  <data key="year"></data>
  <data key="title">...</data>
  <data key="so">SO</data>
  <data key="vol">0</data>
  <data key="page">0</data>
  <data key="ut"></data>
  <data key="freq">2</data>
</node>
<node id="146">
  <data key="name">risk</data>
  <data key="label">risk</data>
  <data key="author">risk</data>
  <data key="year"></data>
  <data key="title">...</data>
  <data key="so">SO</data>
  <data key="vol">0</data>
  <data key="page">0</data>
  <data key="ut"></data>
  <data key="freq">2</data>
</node>
<node id="147">
  <data key="name">pylorus preserving pancreaticoduodenectomy</data>
  <data key="label">pylorus preserving pancreaticoduodenectomy</data>
  <data key="author">pylorus preserving pancreaticoduodenectomy</data>
  <data key="year"></data>
  <data key="title">...</data>
  <data key="so">SO</data>
  <data key="vol">0</data>
  <data key="page">0</data>
  <data key="ut"></data>
  <data key="freq">8</data>
</node>
<node id="148">
  <data key="name">mortality</data>
  <data key="label">mortality</data>
  <data key="author">mortality</data>
  <data key="year"></data>
  <data key="title">...</data>
  <data key="so">SO</data>
  <data key="vol">0</data>
  <data key="page">0</data>
  <data key="ut"></data>
  <data key="freq">5</data>
</node>
<node id="149">
  <data key="name">behavior therapy</data>
  <data key="label">behavior therapy</data>
  <data key="author">behavior therapy</data>
  <data key="year"></data>
  <data key="title">...</data>
  <data key="so">SO</data>
  <data key="vol">0</data>
  <data key="page">0</data>
  <data key="ut"></data>
  <data key="freq">1</data>
</node>
<node id="150">
  <data key="name">cortex</data>
  <data key="label">cortex</data>
  <data key="author">cortex</data>
  <data key="year"></data>
  <data key="title">...</data>
  <data key="so">SO</data>
  <data key="vol">0</data>
  <data key="page">0</data>
  <data key="ut"></data>
  <data key="freq">2</data>
</node>
<node id="151">
  <data key="name">pylorus</data>
  <data key="label">pylorus</data>
  <data key="author">pylorus</data>
  <data key="year"></data>
  <data key="title">...</data>
  <data key="so">SO</data>
  <data key="vol">0</data>
  <data key="page">0</data>
  <data key="ut"></data>
  <data key="freq">2</data>
</node>
<node id="152">
  <data key="name">definition</data>
  <data key="label">definition</data>
  <data key="author">definition</data>
  <data key="year"></data>
  <data key="title">...</data>
  <data key="so">SO</data>
  <data key="vol">0</data>
  <data key="page">0</data>
  <data key="ut"></data>
  <data key="freq">9</data>
</node>
<node id="153">
  <data key="name">functional dizziness</data>
  <data key="label">functional dizziness</data>
  <data key="author">functional dizziness</data>
  <data key="year"></data>
  <data key="title">...</data>
  <data key="so">SO</data>
  <data key="vol">0</data>
  <data key="page">0</data>
  <data key="ut"></data>
  <data key="freq">4</data>
</node>
<node id="154">
  <data key="name">anxiety disorders</data>
  <data key="label">anxiety disorders</data>
  <data key="author">anxiety disorders</data>
  <data key="year"></data>
  <data key="title">...</data>
  <data key="so">SO</data>
  <data key="vol">0</data>
  <data key="page">0</data>
  <data key="ut"></data>
  <data key="freq">1</data>
</node>
<node id="155">
  <data key="name">chronic pancreatitis</data>
  <data key="label">chronic pancreatitis</data>
  <data key="author">chronic pancreatitis</data>
  <data key="year"></data>
  <data key="title">...</data>
  <data key="so">SO</data>
  <data key="vol">0</data>
  <data key="page">0</data>
  <data key="ut"></data>
  <data key="freq">1</data>
</node>
<node id="156">
  <data key="name">carcinoma</data>
  <data key="label">carcinoma</data>
  <data key="author">carcinoma</data>
  <data key="year"></data>
  <data key="title">...</data>
  <data key="so">SO</data>
  <data key="vol">0</data>
  <data key="page">0</data>
  <data key="ut"></data>
  <data key="freq">3</data>
</node>
<node id="157">
  <data key="name">diagnosis</data>
  <data key="label">diagnosis</data>
  <data key="author">diagnosis</data>
  <data key="year"></data>
  <data key="title">...</data>
  <data key="so">SO</data>
  <data key="vol">0</data>
  <data key="page">0</data>
  <data key="ut"></data>
  <data key="freq">2</data>
</node>
<node id="158">
  <data key="name">randomized clinical trial</data>
  <data key="label">randomized clinical trial</data>
  <data key="author">randomized clinical trial</data>
  <data key="year"></data>
  <data key="title">...</data>
  <data key="so">SO</data>
  <data key="vol">0</data>
  <data key="page">0</data>
  <data key="ut"></data>
  <data key="freq">2</data>
</node>
<node id="159">
  <data key="name">survival</data>
  <data key="label">survival</data>
  <data key="author">survival</data>
  <data key="year"></data>
  <data key="title">...</data>
  <data key="so">SO</data>
  <data key="vol">0</data>
  <data key="page">0</data>
  <data key="ut"></data>
  <data key="freq">2</data>
</node>
<node id="160">
  <data key="name">acute vestibular syndrome</data>
  <data key="label">acute vestibular syndrome</data>
  <data key="author">acute vestibular syndrome</data>
  <data key="year"></data>
  <data key="title">...</data>
  <data key="so">SO</data>
  <data key="vol">0</data>
  <data key="page">0</data>
  <data key="ut"></data>
  <data key="freq">1</data>
</node>
<node id="161">
  <data key="name">therapy</data>
  <data key="label">therapy</data>
  <data key="author">therapy</data>
  <data key="year"></data>
  <data key="title">...</data>
  <data key="so">SO</data>
  <data key="vol">0</data>
  <data key="page">0</data>
  <data key="ut"></data>
  <data key="freq">2</data>
</node>
<node id="162">
  <data key="name">abdominal pain</data>
  <data key="label">abdominal pain</data>
  <data key="author">abdominal pain</data>
  <data key="year"></data>
  <data key="title">...</data>
  <data key="so">SO</data>
  <data key="vol">0</data>
  <data key="page">0</data>
  <data key="ut"></data>
  <data key="freq">1</data>
</node>
<node id="163">
  <data key="name">ductal adenocarcinoma</data>
  <data key="label">ductal adenocarcinoma</data>
  <data key="author">ductal adenocarcinoma</data>
  <data key="year"></data>
  <data key="title">...</data>
  <data key="so">SO</data>
  <data key="vol">0</data>
  <data key="page">0</data>
  <data key="ut"></data>
  <data key="freq">2</data>
</node>
<node id="164">
  <data key="name">abuse</data>
  <data key="label">abuse</data>
  <data key="author">abuse</data>
  <data key="year"></data>
  <data key="title">...</data>
  <data key="so">SO</data>
  <data key="vol">0</data>
  <data key="page">0</data>
  <data key="ut"></data>
  <data key="freq">1</data>
</node>
<node id="165">
  <data key="name">consecutive pancreaticoduodenectomy</data>
  <data key="label">consecutive pancreaticoduodenectomy</data>
  <data key="author">consecutive pancreaticoduodenectomy</data>
  <data key="year"></data>
  <data key="title">...</data>
  <data key="so">SO</data>
  <data key="vol">0</data>
  <data key="page">0</data>
  <data key="ut"></data>
  <data key="freq">1</data>
</node>
<node id="166">
  <data key="name">chemotherapy</data>
  <data key="label">chemotherapy</data>
  <data key="author">chemotherapy</data>
  <data key="year"></data>
  <data key="title">...</data>
  <data key="so">SO</data>
  <data key="vol">0</data>
  <data key="page">0</data>
  <data key="ut"></data>
  <data key="freq">1</data>
</node>
<node id="167">
  <data key="name">handicap</data>
  <data key="label">handicap</data>
  <data key="author">handicap</data>
  <data key="year"></data>
  <data key="title">...</data>
  <data key="so">SO</data>
  <data key="vol">0</data>
  <data key="page">0</data>
  <data key="ut"></data>
  <data key="freq">2</data>
</node>
<node id="168">
  <data key="name">american society of anesthesiologists</data>
  <data key="label">american society of anesthesiologists</data>
  <data key="author">american society of anesthesiologists</data>
  <data key="year"></data>
  <data key="title">...</data>
  <data key="so">SO</data>
  <data key="vol">0</data>
  <data key="page">0</data>
  <data key="ut"></data>
  <data key="freq">1</data>
</node>
<node id="169">
  <data key="name">compensation</data>
  <data key="label">compensation</data>
  <data key="author">compensation</data>
  <data key="year"></data>
  <data key="title">...</data>
  <data key="so">SO</data>
  <data key="vol">0</data>
  <data key="page">0</data>
  <data key="ut"></data>
  <data key="freq">1</data>
</node>
<node id="170">
  <data key="name">ag nanoparticles</data>
  <data key="label">ag nanoparticles</data>
  <data key="author">ag nanoparticles</data>
  <data key="year"></data>
  <data key="title">...</data>
  <data key="so">SO</data>
  <data key="vol">0</data>
  <data key="page">0</data>
  <data key="ut"></data>
  <data key="freq">1</data>
</node>
<node id="171">
  <data key="name">discomfort</data>
  <data key="label">discomfort</data>
  <data key="author">discomfort</data>
  <data key="year"></data>
  <data key="title">...</data>
  <data key="so">SO</data>
  <data key="vol">0</data>
  <data key="page">0</data>
  <data key="ut"></data>
  <data key="freq">2</data>
</node>
<node id="172">
  <data key="name">central auditory system</data>
  <data key="label">central auditory system</data>
  <data key="author">central auditory system</data>
  <data key="year"></data>
  <data key="title">...</data>
  <data key="so">SO</data>
  <data key="vol">0</data>
  <data key="page">0</data>
  <data key="ut"></data>
  <data key="freq">1</data>
</node>
<node id="173">
  <data key="name">depression</data>
  <data key="label">depression</data>
  <data key="author">depression</data>
  <data key="year"></data>
  <data key="title">...</data>
  <data key="so">SO</data>
  <data key="vol">0</data>
  <data key="page">0</data>
  <data key="ut"></data>
  <data key="freq">4</data>
</node>
<node id="174">
  <data key="name">symptoms</data>
  <data key="label">symptoms</data>
  <data key="author">symptoms</data>
  <data key="year"></data>
  <data key="title">...</data>
  <data key="so">SO</data>
  <data key="vol">0</data>
  <data key="page">0</data>
  <data key="ut"></data>
  <data key="freq">9</data>
</node>
<node id="175">
  <data key="name">epidemiology</data>
  <data key="label">epidemiology</data>
  <data key="author">epidemiology</data>
  <data key="year"></data>
  <data key="title">...</data>
  <data key="so">SO</data>
  <data key="vol">0</data>
  <data key="page">0</data>
  <data key="ut"></data>
  <data key="freq">4</data>
</node>
<node id="176">
  <data key="name">handicaps</data>
  <data key="label">handicaps</data>
  <data key="author">handicaps</data>
  <data key="year"></data>
  <data key="title">...</data>
  <data key="so">SO</data>
  <data key="vol">0</data>
  <data key="page">0</data>
  <data key="ut"></data>
  <data key="freq">2</data>
</node>
<node id="177">
  <data key="name">management</data>
  <data key="label">management</data>
  <data key="author">management</data>
  <data key="year"></data>
  <data key="title">...</data>
  <data key="so">SO</data>
  <data key="vol">0</data>
  <data key="page">0</data>
  <data key="ut"></data>
  <data key="freq">7</data>
</node>
<node id="178">
  <data key="name">metaanalysis</data>
  <data key="label">metaanalysis</data>
  <data key="author">metaanalysis</data>
  <data key="year"></data>
  <data key="title">...</data>
  <data key="so">SO</data>
  <data key="vol">0</data>
  <data key="page">0</data>
  <data key="ut"></data>
  <data key="freq">7</data>
</node>
<node id="179">
  <data key="name">albumin</data>
  <data key="label">albumin</data>
  <data key="author">albumin</data>
  <data key="year"></data>
  <data key="title">...</data>
  <data key="so">SO</data>
  <data key="vol">0</data>
  <data key="page">0</data>
  <data key="ut"></data>
  <data key="freq">1</data>
</node>
<node id="180">
  <data key="name">preservation</data>
  <data key="label">preservation</data>
  <data key="author">preservation</data>
  <data key="year"></data>
  <data key="title">...</data>
  <data key="so">SO</data>
  <data key="vol">0</data>
  <data key="page">0</data>
  <data key="ut"></data>
  <data key="freq">4</data>
</node>
<edge source="0" target="50">
  <data key="weight">1.0</data>
  <data key="slice">2</data>
  <data key="year">2018</data>
</edge>
<edge source="1" target="6">
  <data key="weight">0.5773502588272095</data>
  <data key="slice">0</data>
  <data key="year">2016</data>
</edge>
<edge source="1" target="7">
  <data key="weight">0.40824830532073975</data>
  <data key="slice">0</data>
  <data key="year">2016</data>
</edge>
<edge source="1" target="42">
  <data key="weight">0.40824830532073975</data>
  <data key="slice">0</data>
  <data key="year">2016</data>
</edge>
<edge source="1" target="67">
  <data key="weight">0.5773502588272095</data>
  <data key="slice">0</data>
  <data key="year">2016</data>
</edge>
<edge source="1" target="86">
  <data key="weight">4.082483258116554E-7</data>
  <data key="slice">0</data>
  <data key="year">2016</data>
</edge>
<edge source="1" target="90">
  <data key="weight">0.5163977742195129</data>
  <data key="slice">0</data>
  <data key="year">2016</data>
</edge>
<edge source="1" target="108">
  <data key="weight">0.5773502588272095</data>
  <data key="slice">0</data>
  <data key="year">2016</data>
</edge>
<edge source="1" target="125">
  <data key="weight">0.5773502588272095</data>
  <data key="slice">0</data>
  <data key="year">2016</data>
</edge>
<edge source="1" target="142">
  <data key="weight">0.5773502588272095</data>
  <data key="slice">0</data>
  <data key="year">2016</data>
</edge>
<edge source="1" target="152">
  <data key="weight">0.40824830532073975</data>
  <data key="slice">0</data>
  <data key="year">2016</data>
</edge>
<edge source="1" target="156">
  <data key="weight">0.40824830532073975</data>
  <data key="slice">0</data>
  <data key="year">2016</data>
</edge>
<edge source="2" target="8">
  <data key="weight">0.6546536684036255</data>
  <data key="slice">1</data>
  <data key="year">2017</data>
</edge>
<edge source="2" target="13">
  <data key="weight">0.4714045226573944</data>
  <data key="slice">1</data>
  <data key="year">2017</data>
</edge>
<edge source="2" target="21">
  <data key="weight">0.8164966106414795</data>
  <data key="slice">1</data>
  <data key="year">2017</data>
</edge>
<edge source="2" target="25">
  <data key="weight">0.5</data>
  <data key="slice">4</data>
  <data key="year">2020</data>
</edge>
<edge source="2" target="29">
  <data key="weight">0.8164966106414795</data>
  <data key="slice">1</data>
  <data key="year">2017</data>
</edge>
<edge source="2" target="32">
  <data key="weight">7.071067784636398E-7</data>
  <data key="slice">4</data>
  <data key="year">2020</data>
</edge>
<edge source="2" target="35">
  <data key="weight">0.5773502588272095</data>
  <data key="slice">1</data>
  <data key="year">2017</data>
</edge>
<edge source="2" target="36">
  <data key="weight">0.40824830532073975</data>
  <data key="slice">1</data>
  <data key="year">2017</data>
</edge>
<edge source="2" target="38">
  <data key="weight">0.5773502588272095</data>
  <data key="slice">1</data>
  <data key="year">2017</data>
</edge>
<edge source="2" target="41">
  <data key="weight">0.8164966106414795</data>
  <data key="slice">1</data>
  <data key="year">2017</data>
</edge>
<edge source="2" target="59">
  <data key="weight">0.8164966106414795</data>
  <data key="slice">4</data>
  <data key="year">2020</data>
</edge>
<edge source="2" target="82">
  <data key="weight">0.5773502588272095</data>
  <data key="slice">1</data>
  <data key="year">2017</data>
</edge>
<edge source="2" target="85">
  <data key="weight">0.5773502588272095</data>
  <data key="slice">1</data>
  <data key="year">2017</data>
</edge>
<edge source="2" target="92">
  <data key="weight">0.40824830532073975</data>
  <data key="slice">4</data>
  <data key="year">2020</data>
</edge>
<edge source="2" target="101">
  <data key="weight">0.6666666865348816</data>
  <data key="slice">1</data>
  <data key="year">2017</data>
</edge>
<edge source="2" target="132">
  <data key="weight">0.6666666865348816</data>
  <data key="slice">1</data>
  <data key="year">2017</data>
</edge>
<edge source="2" target="140">
  <data key="weight">0.40824830532073975</data>
  <data key="slice">1</data>
  <data key="year">2017</data>
</edge>
<edge source="2" target="141">
  <data key="weight">4.999999987376214E-7</data>
  <data key="slice">4</data>
  <data key="year">2020</data>
</edge>
<edge source="3" target="8">
  <data key="weight">0.5345224738121033</data>
  <data key="slice">1</data>
  <data key="year">2017</data>
</edge>
<edge source="3" target="19">
  <data key="weight">0.7071067690849304</data>
  <data key="slice">1</data>
  <data key="year">2017</data>
</edge>
<edge source="3" target="28">
  <data key="weight">1.0</data>
  <data key="slice">1</data>
  <data key="year">2017</data>
</edge>
<edge source="3" target="46">
  <data key="weight">0.7071067690849304</data>
  <data key="slice">1</data>
  <data key="year">2017</data>
</edge>
<edge source="3" target="132">
  <data key="weight">0.40824830532073975</data>
  <data key="slice">1</data>
  <data key="year">2017</data>
</edge>
<edge source="3" target="140">
  <data key="weight">4.999999987376214E-7</data>
  <data key="slice">1</data>
  <data key="year">2017</data>
</edge>
<edge source="4" target="129">
  <data key="weight">0.7071067690849304</data>
  <data key="slice">2</data>
  <data key="year">2018</data>
</edge>
<edge source="4" target="170">
  <data key="weight">1.0</data>
  <data key="slice">2</data>
  <data key="year">2018</data>
</edge>
<edge source="5" target="13">
  <data key="weight">0.37796446681022644</data>
  <data key="slice">4</data>
  <data key="year">2020</data>
</edge>
<edge source="5" target="73">
  <data key="weight">0.5</data>
  <data key="slice">4</data>
  <data key="year">2020</data>
</edge>
<edge source="5" target="79">
  <data key="weight">0.5</data>
  <data key="slice">4</data>
  <data key="year">2020</data>
</edge>
<edge source="5" target="127">
  <data key="weight">0.7071067690849304</data>
  <data key="slice">4</data>
  <data key="year">2020</data>
</edge>
<edge source="6" target="67">
  <data key="weight">0.5</data>
  <data key="slice">0</data>
  <data key="year">2016</data>
</edge>
<edge source="6" target="70">
  <data key="weight">0.40824830532073975</data>
  <data key="slice">0</data>
  <data key="year">2016</data>
</edge>
<edge source="6" target="86">
  <data key="weight">0.7071067690849304</data>
  <data key="slice">0</data>
  <data key="year">2016</data>
</edge>
<edge source="6" target="90">
  <data key="weight">0.4472135901451111</data>
  <data key="slice">0</data>
  <data key="year">2016</data>
</edge>
<edge source="6" target="142">
  <data key="weight">0.5</data>
  <data key="slice">0</data>
  <data key="year">2016</data>
</edge>
<edge source="7" target="42">
  <data key="weight">0.5</data>
  <data key="slice">0</data>
  <data key="year">2016</data>
</edge>
<edge source="7" target="90">
  <data key="weight">0.6324555277824402</data>
  <data key="slice">0</data>
  <data key="year">2016</data>
</edge>
<edge source="7" target="125">
  <data key="weight">0.7071067690849304</data>
  <data key="slice">0</data>
  <data key="year">2016</data>
</edge>
<edge source="7" target="133">
  <data key="weight">0.8164966106414795</data>
  <data key="slice">0</data>
  <data key="year">2016</data>
</edge>
<edge source="7" target="148">
  <data key="weight">0.5</data>
  <data key="slice">0</data>
  <data key="year">2016</data>
</edge>
<edge source="7" target="152">
  <data key="weight">0.5</data>
  <data key="slice">0</data>
  <data key="year">2016</data>
</edge>
<edge source="7" target="156">
  <data key="weight">0.5</data>
  <data key="slice">0</data>
  <data key="year">2016</data>
</edge>
<edge source="7" target="165">
  <data key="weight">0.7071067690849304</data>
  <data key="slice">0</data>
  <data key="year">2016</data>
</edge>
<edge source="8" target="13">
  <data key="weight">7.715167953392665E-7</data>
  <data key="slice">1</data>
  <data key="year">2017</data>
</edge>
<edge source="8" target="17">
  <data key="weight">4.999999987376214E-7</data>
  <data key="slice">2</data>
  <data key="year">2018</data>
</edge>
<edge source="8" target="18">
  <data key="weight">4.999999987376214E-7</data>
  <data key="slice">2</data>
  <data key="year">2018</data>
</edge>
<edge source="8" target="21">
  <data key="weight">0.5345224738121033</data>
  <data key="slice">4</data>
  <data key="year">2020</data>
</edge>
<edge source="8" target="25">
  <data key="weight">0.5773502588272095</data>
  <data key="slice">4</data>
  <data key="year">2020</data>
</edge>
<edge source="8" target="26">
  <data key="weight">0.40824830532073975</data>
  <data key="slice">3</data>
  <data key="year">2019</data>
</edge>
<edge source="8" target="28">
  <data key="weight">5.345224849406804E-7</data>
  <data key="slice">1</data>
  <data key="year">2017</data>
</edge>
<edge source="8" target="29">
  <data key="weight">0.5345224738121033</data>
  <data key="slice">1</data>
  <data key="year">2017</data>
</edge>
<edge source="8" target="41">
  <data key="weight">0.5345224738121033</data>
  <data key="slice">1</data>
  <data key="year">2017</data>
</edge>
<edge source="8" target="52">
  <data key="weight">0.4364357888698578</data>
  <data key="slice">3</data>
  <data key="year">2019</data>
</edge>
<edge source="8" target="59">
  <data key="weight">5.345224849406804E-7</data>
  <data key="slice">1</data>
  <data key="year">2017</data>
</edge>
<edge source="8" target="74">
  <data key="weight">0.40824830532073975</data>
  <data key="slice">3</data>
  <data key="year">2019</data>
</edge>
<edge source="8" target="86">
  <data key="weight">4.082483258116554E-7</data>
  <data key="slice">2</data>
  <data key="year">2018</data>
</edge>
<edge source="8" target="89">
  <data key="weight">0.5</data>
  <data key="slice">2</data>
  <data key="year">2018</data>
</edge>
<edge source="8" target="94">
  <data key="weight">0.40824830532073975</data>
  <data key="slice">3</data>
  <data key="year">2019</data>
</edge>
<edge source="8" target="96">
  <data key="weight">3.535533892318199E-7</data>
  <data key="slice">2</data>
  <data key="year">2018</data>
</edge>
<edge source="8" target="100">
  <data key="weight">0.40824830532073975</data>
  <data key="slice">3</data>
  <data key="year">2019</data>
</edge>
<edge source="8" target="101">
  <data key="weight">0.6546536684036255</data>
  <data key="slice">3</data>
  <data key="year">2019</data>
</edge>
<edge source="8" target="104">
  <data key="weight">4.082483258116554E-7</data>
  <data key="slice">3</data>
  <data key="year">2019</data>
</edge>
<edge source="8" target="115">
  <data key="weight">3.535533892318199E-7</data>
  <data key="slice">2</data>
  <data key="year">2018</data>
</edge>
<edge source="8" target="132">
  <data key="weight">0.6546536684036255</data>
  <data key="slice">1</data>
  <data key="year">2017</data>
</edge>
<edge source="8" target="140">
  <data key="weight">0.5345224738121033</data>
  <data key="slice">1</data>
  <data key="year">2017</data>
</edge>
<edge source="8" target="150">
  <data key="weight">0.40824830532073975</data>
  <data key="slice">3</data>
  <data key="year">2019</data>
</edge>
<edge source="8" target="153">
  <data key="weight">0.40824830532073975</data>
  <data key="slice">4</data>
  <data key="year">2020</data>
</edge>
<edge source="8" target="167">
  <data key="weight">0.40824830532073975</data>
  <data key="slice">3</data>
  <data key="year">2019</data>
</edge>
<edge source="8" target="174">
  <data key="weight">0.5</data>
  <data key="slice">2</data>
  <data key="year">2018</data>
</edge>
<edge source="8" target="176">
  <data key="weight">0.5</data>
  <data key="slice">2</data>
  <data key="year">2018</data>
</edge>
<edge source="9" target="57">
  <data key="weight">0.7071067690849304</data>
  <data key="slice">1</data>
  <data key="year">2017</data>
</edge>
<edge source="10" target="13">
  <data key="weight">0.40824830532073975</data>
  <data key="slice">1</data>
  <data key="year">2017</data>
</edge>
<edge source="10" target="37">
  <data key="weight">1.0</data>
  <data key="slice">1</data>
  <data key="year">2017</data>
</edge>
<edge source="10" target="53">
  <data key="weight">1.0</data>
  <data key="slice">1</data>
  <data key="year">2017</data>
</edge>
<edge source="10" target="113">
  <data key="weight">0.7071067690849304</data>
  <data key="slice">1</data>
  <data key="year">2017</data>
</edge>
<edge source="10" target="172">
  <data key="weight">1.0</data>
  <data key="slice">1</data>
  <data key="year">2017</data>
</edge>
<edge source="11" target="106">
  <data key="weight">0.7071067690849304</data>
  <data key="slice">4</data>
  <data key="year">2020</data>
</edge>
<edge source="11" target="109">
  <data key="weight">0.7071067690849304</data>
  <data key="slice">4</data>
  <data key="year">2020</data>
</edge>
<edge source="11" target="174">
  <data key="weight">0.4472135901451111</data>
  <data key="slice">4</data>
  <data key="year">2020</data>
</edge>
<edge source="12" target="16">
  <data key="weight">0.5</data>
  <data key="slice">3</data>
  <data key="year">2019</data>
</edge>
<edge source="12" target="157">
  <data key="weight">0.5</data>
  <data key="slice">3</data>
  <data key="year">2019</data>
</edge>
<edge source="12" target="158">
  <data key="weight">0.5</data>
  <data key="slice">3</data>
  <data key="year">2019</data>
</edge>
<edge source="12" target="167">
  <data key="weight">0.5</data>
  <data key="slice">3</data>
  <data key="year">2019</data>
</edge>
<edge source="12" target="175">
  <data key="weight">0.5</data>
  <data key="slice">3</data>
  <data key="year">2019</data>
</edge>
<edge source="13" target="17">
  <data key="weight">0.7071067690849304</data>
  <data key="slice">2</data>
  <data key="year">2018</data>
</edge>
<edge source="13" target="19">
  <data key="weight">4.364358119346434E-7</data>
  <data key="slice">4</data>
  <data key="year">2020</data>
</edge>
<edge source="13" target="21">
  <data key="weight">5.773503062300733E-7</data>
  <data key="slice">2</data>
  <data key="year">2018</data>
</edge>
<edge source="13" target="35">
  <data key="weight">4.082483258116554E-7</data>
  <data key="slice">1</data>
  <data key="year">2017</data>
</edge>
<edge source="13" target="37">
  <data key="weight">0.40824830532073975</data>
  <data key="slice">1</data>
  <data key="year">2017</data>
</edge>
<edge source="13" target="41">
  <data key="weight">5.773503062300733E-7</data>
  <data key="slice">1</data>
  <data key="year">2017</data>
</edge>
<edge source="13" target="46">
  <data key="weight">4.082483258116554E-7</data>
  <data key="slice">1</data>
  <data key="year">2017</data>
</edge>
<edge source="13" target="48">
  <data key="weight">0.7071067690849304</data>
  <data key="slice">0</data>
  <data key="year">2016</data>
</edge>
<edge source="13" target="52">
  <data key="weight">4.714045473974693E-7</data>
  <data key="slice">1</data>
  <data key="year">2017</data>
</edge>
<edge source="13" target="53">
  <data key="weight">0.40824830532073975</data>
  <data key="slice">1</data>
  <data key="year">2017</data>
</edge>
<edge source="13" target="59">
  <data key="weight">0.5773502588272095</data>
  <data key="slice">1</data>
  <data key="year">2017</data>
</edge>
<edge source="13" target="65">
  <data key="weight">5.773503062300733E-7</data>
  <data key="slice">3</data>
  <data key="year">2019</data>
</edge>
<edge source="13" target="69">
  <data key="weight">7.071067784636398E-7</data>
  <data key="slice">3</data>
  <data key="year">2019</data>
</edge>
<edge source="13" target="76">
  <data key="weight">3.7796448282279016E-7</data>
  <data key="slice">4</data>
  <data key="year">2020</data>
</edge>
<edge source="13" target="79">
  <data key="weight">0.5</data>
  <data key="slice">0</data>
  <data key="year">2016</data>
</edge>
<edge source="13" target="82">
  <data key="weight">4.082483258116554E-7</data>
  <data key="slice">1</data>
  <data key="year">2017</data>
</edge>
<edge source="13" target="85">
  <data key="weight">4.082483258116554E-7</data>
  <data key="slice">1</data>
  <data key="year">2017</data>
</edge>
<edge source="13" target="86">
  <data key="weight">0.5773502588272095</data>
  <data key="slice">2</data>
  <data key="year">2018</data>
</edge>
<edge source="13" target="89">
  <data key="weight">4.082483258116554E-7</data>
  <data key="slice">1</data>
  <data key="year">2017</data>
</edge>
<edge source="13" target="96">
  <data key="weight">0.5</data>
  <data key="slice">2</data>
  <data key="year">2018</data>
</edge>
<edge source="13" target="97">
  <data key="weight">0.7071067690849304</data>
  <data key="slice">0</data>
  <data key="year">2016</data>
</edge>
<edge source="13" target="101">
  <data key="weight">7.071067784636398E-7</data>
  <data key="slice">1</data>
  <data key="year">2017</data>
</edge>
<edge source="13" target="111">
  <data key="weight">3.7796448282279016E-7</data>
  <data key="slice">4</data>
  <data key="year">2020</data>
</edge>
<edge source="13" target="115">
  <data key="weight">0.5</data>
  <data key="slice">2</data>
  <data key="year">2018</data>
</edge>
<edge source="13" target="120">
  <data key="weight">0.7071067690849304</data>
  <data key="slice">0</data>
  <data key="year">2016</data>
</edge>
<edge source="13" target="123">
  <data key="weight">0.5</data>
  <data key="slice">2</data>
  <data key="year">2018</data>
</edge>
<edge source="13" target="137">
  <data key="weight">0.7071067690849304</data>
  <data key="slice">0</data>
  <data key="year">2016</data>
</edge>
<edge source="13" target="140">
  <data key="weight">5.773503062300733E-7</data>
  <data key="slice">1</data>
  <data key="year">2017</data>
</edge>
<edge source="13" target="143">
  <data key="weight">7.071067784636398E-7</data>
  <data key="slice">2</data>
  <data key="year">2018</data>
</edge>
<edge source="13" target="149">
  <data key="weight">0.40824830532073975</data>
  <data key="slice">1</data>
  <data key="year">2017</data>
</edge>
<edge source="13" target="153">
  <data key="weight">3.7796448282279016E-7</data>
  <data key="slice">4</data>
  <data key="year">2020</data>
</edge>
<edge source="13" target="154">
  <data key="weight">0.40824830532073975</data>
  <data key="slice">1</data>
  <data key="year">2017</data>
</edge>
<edge source="13" target="160">
  <data key="weight">4.999999987376214E-7</data>
  <data key="slice">3</data>
  <data key="year">2019</data>
</edge>
<edge source="13" target="169">
  <data key="weight">0.7071067690849304</data>
  <data key="slice">0</data>
  <data key="year">2016</data>
</edge>
<edge source="13" target="172">
  <data key="weight">0.40824830532073975</data>
  <data key="slice">1</data>
  <data key="year">2017</data>
</edge>
<edge source="13" target="178">
  <data key="weight">0.5</data>
  <data key="slice">0</data>
  <data key="year">2016</data>
</edge>
<edge source="14" target="64">
  <data key="weight">1.0</data>
  <data key="slice">1</data>
  <data key="year">2017</data>
</edge>
<edge source="14" target="114">
  <data key="weight">1.0</data>
  <data key="slice">1</data>
  <data key="year">2017</data>
</edge>
<edge source="14" target="117">
  <data key="weight">0.7071067690849304</data>
  <data key="slice">1</data>
  <data key="year">2017</data>
</edge>
<edge source="14" target="118">
  <data key="weight">0.5773502588272095</data>
  <data key="slice">1</data>
  <data key="year">2017</data>
</edge>
<edge source="15" target="31">
  <data key="weight">0.7071067690849304</data>
  <data key="slice">4</data>
  <data key="year">2020</data>
</edge>
<edge source="15" target="58">
  <data key="weight">0.7071067690849304</data>
  <data key="slice">4</data>
  <data key="year">2020</data>
</edge>
<edge source="15" target="67">
  <data key="weight">0.5773502588272095</data>
  <data key="slice">4</data>
  <data key="year">2020</data>
</edge>
<edge source="15" target="70">
  <data key="weight">0.5773502588272095</data>
  <data key="slice">4</data>
  <data key="year">2020</data>
</edge>
<edge source="15" target="133">
  <data key="weight">0.5773502588272095</data>
  <data key="slice">4</data>
  <data key="year">2020</data>
</edge>
<edge source="15" target="142">
  <data key="weight">0.4472135901451111</data>
  <data key="slice">4</data>
  <data key="year">2020</data>
</edge>
<edge source="15" target="147">
  <data key="weight">0.5</data>
  <data key="slice">4</data>
  <data key="year">2020</data>
</edge>
<edge source="15" target="180">
  <data key="weight">0.7071067690849304</data>
  <data key="slice">4</data>
  <data key="year">2020</data>
</edge>
<edge source="16" target="21">
  <data key="weight">0.5773502588272095</data>
  <data key="slice">2</data>
  <data key="year">2018</data>
</edge>
<edge source="16" target="27">
  <data key="weight">0.8164966106414795</data>
  <data key="slice">3</data>
  <data key="year">2019</data>
</edge>
<edge source="16" target="29">
  <data key="weight">1.0</data>
  <data key="slice">2</data>
  <data key="year">2018</data>
</edge>
<edge source="16" target="34">
  <data key="weight">0.7071067690849304</data>
  <data key="slice">2</data>
  <data key="year">2018</data>
</edge>
<edge source="16" target="35">
  <data key="weight">0.7071067690849304</data>
  <data key="slice">2</data>
  <data key="year">2018</data>
</edge>
<edge source="16" target="43">
  <data key="weight">0.7071067690849304</data>
  <data key="slice">2</data>
  <data key="year">2018</data>
</edge>
<edge source="16" target="61">
  <data key="weight">0.5</data>
  <data key="slice">2</data>
  <data key="year">2018</data>
</edge>
<edge source="16" target="73">
  <data key="weight">0.8164966106414795</data>
  <data key="slice">3</data>
  <data key="year">2019</data>
</edge>
<edge source="16" target="94">
  <data key="weight">0.5</data>
  <data key="slice">2</data>
  <data key="year">2018</data>
</edge>
<edge source="16" target="140">
  <data key="weight">0.3535533845424652</data>
  <data key="slice">2</data>
  <data key="year">2018</data>
</edge>
<edge source="16" target="167">
  <data key="weight">0.5</data>
  <data key="slice">3</data>
  <data key="year">2019</data>
</edge>
<edge source="16" target="174">
  <data key="weight">0.5</data>
  <data key="slice">3</data>
  <data key="year">2019</data>
</edge>
<edge source="17" target="18">
  <data key="weight">4.999999987376214E-7</data>
  <data key="slice">2</data>
  <data key="year">2018</data>
</edge>
<edge source="17" target="59">
  <data key="weight">0.40824830532073975</data>
  <data key="slice">2</data>
  <data key="year">2018</data>
</edge>
<edge source="17" target="86">
  <data key="weight">0.40824830532073975</data>
  <data key="slice">2</data>
  <data key="year">2018</data>
</edge>
<edge source="17" target="96">
  <data key="weight">0.7071067690849304</data>
  <data key="slice">2</data>
  <data key="year">2018</data>
</edge>
<edge source="17" target="113">
  <data key="weight">0.5</data>
  <data key="slice">2</data>
  <data key="year">2018</data>
</edge>
<edge source="17" target="115">
  <data key="weight">0.7071067690849304</data>
  <data key="slice">2</data>
  <data key="year">2018</data>
</edge>
<edge source="17" target="143">
  <data key="weight">0.5</data>
  <data key="slice">2</data>
  <data key="year">2018</data>
</edge>
<edge source="18" target="34">
  <data key="weight">0.5</data>
  <data key="slice">3</data>
  <data key="year">2019</data>
</edge>
<edge source="18" target="59">
  <data key="weight">0.40824830532073975</data>
  <data key="slice">2</data>
  <data key="year">2018</data>
</edge>
<edge source="18" target="68">
  <data key="weight">0.5</data>
  <data key="slice">3</data>
  <data key="year">2019</data>
</edge>
<edge source="18" target="138">
  <data key="weight">0.5</data>
  <data key="slice">3</data>
  <data key="year">2019</data>
</edge>
<edge source="18" target="143">
  <data key="weight">0.5</data>
  <data key="slice">2</data>
  <data key="year">2018</data>
</edge>
<edge source="18" target="175">
  <data key="weight">0.5</data>
  <data key="slice">3</data>
  <data key="year">2019</data>
</edge>
<edge source="19" target="28">
  <data key="weight">0.7071067690849304</data>
  <data key="slice">1</data>
  <data key="year">2017</data>
</edge>
<edge source="19" target="72">
  <data key="weight">4.082483258116554E-7</data>
  <data key="slice">4</data>
  <data key="year">2020</data>
</edge>
<edge source="19" target="76">
  <data key="weight">0.5773502588272095</data>
  <data key="slice">4</data>
  <data key="year">2020</data>
</edge>
<edge source="19" target="84">
  <data key="weight">0.40824830532073975</data>
  <data key="slice">4</data>
  <data key="year">2020</data>
</edge>
<edge source="19" target="87">
  <data key="weight">0.6666666865348816</data>
  <data key="slice">4</data>
  <data key="year">2020</data>
</edge>
<edge source="19" target="91">
  <data key="weight">0.40824830532073975</data>
  <data key="slice">4</data>
  <data key="year">2020</data>
</edge>
<edge source="19" target="111">
  <data key="weight">0.5773502588272095</data>
  <data key="slice">4</data>
  <data key="year">2020</data>
</edge>
<edge source="19" target="132">
  <data key="weight">0.5773502588272095</data>
  <data key="slice">1</data>
  <data key="year">2017</data>
</edge>
<edge source="19" target="140">
  <data key="weight">0.4714045226573944</data>
  <data key="slice">4</data>
  <data key="year">2020</data>
</edge>
<edge source="20" target="22">
  <data key="weight">4.999999987376214E-7</data>
  <data key="slice">3</data>
  <data key="year">2019</data>
</edge>
<edge source="20" target="23">
  <data key="weight">0.5</data>
  <data key="slice">3</data>
  <data key="year">2019</data>
</edge>
<edge source="20" target="70">
  <data key="weight">0.5</data>
  <data key="slice">3</data>
  <data key="year">2019</data>
</edge>
<edge source="20" target="124">
  <data key="weight">0.5</data>
  <data key="slice">3</data>
  <data key="year">2019</data>
</edge>
<edge source="20" target="133">
  <data key="weight">0.40824830532073975</data>
  <data key="slice">3</data>
  <data key="year">2019</data>
</edge>
<edge source="21" target="24">
  <data key="weight">4.082483258116554E-7</data>
  <data key="slice">3</data>
  <data key="year">2019</data>
</edge>
<edge source="21" target="29">
  <data key="weight">0.5</data>
  <data key="slice">1</data>
  <data key="year">2017</data>
</edge>
<edge source="21" target="30">
  <data key="weight">4.4721360836774693E-7</data>
  <data key="slice">4</data>
  <data key="year">2020</data>
</edge>
<edge source="21" target="34">
  <data key="weight">0.40824830532073975</data>
  <data key="slice">2</data>
  <data key="year">2018</data>
</edge>
<edge source="21" target="35">
  <data key="weight">0.7071067690849304</data>
  <data key="slice">1</data>
  <data key="year">2017</data>
</edge>
<edge source="21" target="36">
  <data key="weight">0.5</data>
  <data key="slice">1</data>
  <data key="year">2017</data>
</edge>
<edge source="21" target="39">
  <data key="weight">4.4721360836774693E-7</data>
  <data key="slice">4</data>
  <data key="year">2020</data>
</edge>
<edge source="21" target="41">
  <data key="weight">1.0</data>
  <data key="slice">1</data>
  <data key="year">2017</data>
</edge>
<edge source="21" target="43">
  <data key="weight">0.40824830532073975</data>
  <data key="slice">2</data>
  <data key="year">2018</data>
</edge>
<edge source="21" target="52">
  <data key="weight">0.40824830532073975</data>
  <data key="slice">2</data>
  <data key="year">2018</data>
</edge>
<edge source="21" target="68">
  <data key="weight">4.082483258116554E-7</data>
  <data key="slice">3</data>
  <data key="year">2019</data>
</edge>
<edge source="21" target="82">
  <data key="weight">0.7071067690849304</data>
  <data key="slice">1</data>
  <data key="year">2017</data>
</edge>
<edge source="21" target="85">
  <data key="weight">0.7071067690849304</data>
  <data key="slice">1</data>
  <data key="year">2017</data>
</edge>
<edge source="21" target="89">
  <data key="weight">0.5773502588272095</data>
  <data key="slice">2</data>
  <data key="year">2018</data>
</edge>
<edge source="21" target="92">
  <data key="weight">7.071067784636398E-7</data>
  <data key="slice">0</data>
  <data key="year">2016</data>
</edge>
<edge source="21" target="94">
  <data key="weight">0.8164966106414795</data>
  <data key="slice">3</data>
  <data key="year">2019</data>
</edge>
<edge source="21" target="100">
  <data key="weight">0.8164966106414795</data>
  <data key="slice">3</data>
  <data key="year">2019</data>
</edge>
<edge source="21" target="101">
  <data key="weight">0.8164966106414795</data>
  <data key="slice">2</data>
  <data key="year">2018</data>
</edge>
<edge source="21" target="103">
  <data key="weight">4.4721360836774693E-7</data>
  <data key="slice">4</data>
  <data key="year">2020</data>
</edge>
<edge source="21" target="104">
  <data key="weight">4.082483258116554E-7</data>
  <data key="slice">3</data>
  <data key="year">2019</data>
</edge>
<edge source="21" target="107">
  <data key="weight">5.773503062300733E-7</data>
  <data key="slice">3</data>
  <data key="year">2019</data>
</edge>
<edge source="21" target="132">
  <data key="weight">0.4714045226573944</data>
  <data key="slice">2</data>
  <data key="year">2018</data>
</edge>
<edge source="21" target="136">
  <data key="weight">4.999999987376214E-7</data>
  <data key="slice">0</data>
  <data key="year">2016</data>
</edge>
<edge source="21" target="140">
  <data key="weight">0.5</data>
  <data key="slice">1</data>
  <data key="year">2017</data>
</edge>
<edge source="21" target="150">
  <data key="weight">0.40824830532073975</data>
  <data key="slice">3</data>
  <data key="year">2019</data>
</edge>
<edge source="21" target="153">
  <data key="weight">0.47434166073799133</data>
  <data key="slice">4</data>
  <data key="year">2020</data>
</edge>
<edge source="21" target="171">
  <data key="weight">4.4721360836774693E-7</data>
  <data key="slice">4</data>
  <data key="year">2020</data>
</edge>
<edge source="21" target="173">
  <data key="weight">8.164966516233108E-7</data>
  <data key="slice">3</data>
  <data key="year">2019</data>
</edge>
<edge source="21" target="174">
  <data key="weight">0.5773502588272095</data>
  <data key="slice">2</data>
  <data key="year">2018</data>
</edge>
<edge source="21" target="176">
  <data key="weight">0.5773502588272095</data>
  <data key="slice">2</data>
  <data key="year">2018</data>
</edge>
<edge source="22" target="31">
  <data key="weight">4.082483258116554E-7</data>
  <data key="slice">1</data>
  <data key="year">2017</data>
</edge>
<edge source="22" target="56">
  <data key="weight">0.5773502588272095</data>
  <data key="slice">1</data>
  <data key="year">2017</data>
</edge>
<edge source="22" target="98">
  <data key="weight">0.5773502588272095</data>
  <data key="slice">1</data>
  <data key="year">2017</data>
</edge>
<edge source="22" target="113">
  <data key="weight">0.40824830532073975</data>
  <data key="slice">1</data>
  <data key="year">2017</data>
</edge>
<edge source="22" target="133">
  <data key="weight">0.40824830532073975</data>
  <data key="slice">3</data>
  <data key="year">2019</data>
</edge>
<edge source="22" target="151">
  <data key="weight">0.8164966106414795</data>
  <data key="slice">1</data>
  <data key="year">2017</data>
</edge>
<edge source="22" target="155">
  <data key="weight">0.5773502588272095</data>
  <data key="slice">1</data>
  <data key="year">2017</data>
</edge>
<edge source="23" target="26">
  <data key="weight">0.5</data>
  <data key="slice">3</data>
  <data key="year">2019</data>
</edge>
<edge source="23" target="70">
  <data key="weight">0.5</data>
  <data key="slice">3</data>
  <data key="year">2019</data>
</edge>
<edge source="23" target="112">
  <data key="weight">0.8164966106414795</data>
  <data key="slice">3</data>
  <data key="year">2019</data>
</edge>
<edge source="23" target="124">
  <data key="weight">0.5</data>
  <data key="slice">3</data>
  <data key="year">2019</data>
</edge>
<edge source="23" target="133">
  <data key="weight">0.40824830532073975</data>
  <data key="slice">3</data>
  <data key="year">2019</data>
</edge>
<edge source="24" target="68">
  <data key="weight">0.5</data>
  <data key="slice">3</data>
  <data key="year">2019</data>
</edge>
<edge source="24" target="70">
  <data key="weight">4.999999987376214E-7</data>
  <data key="slice">3</data>
  <data key="year">2019</data>
</edge>
<edge source="24" target="92">
  <data key="weight">0.5</data>
  <data key="slice">3</data>
  <data key="year">2019</data>
</edge>
<edge source="24" target="107">
  <data key="weight">0.7071067690849304</data>
  <data key="slice">3</data>
  <data key="year">2019</data>
</edge>
<edge source="24" target="124">
  <data key="weight">0.5</data>
  <data key="slice">3</data>
  <data key="year">2019</data>
</edge>
<edge source="24" target="140">
  <data key="weight">0.5</data>
  <data key="slice">3</data>
  <data key="year">2019</data>
</edge>
<edge source="24" target="152">
  <data key="weight">0.40824830532073975</data>
  <data key="slice">3</data>
  <data key="year">2019</data>
</edge>
<edge source="24" target="158">
  <data key="weight">0.5</data>
  <data key="slice">3</data>
  <data key="year">2019</data>
</edge>
<edge source="24" target="173">
  <data key="weight">0.5</data>
  <data key="slice">3</data>
  <data key="year">2019</data>
</edge>
<edge source="24" target="180">
  <data key="weight">0.5</data>
  <data key="slice">3</data>
  <data key="year">2019</data>
</edge>
<edge source="25" target="41">
  <data key="weight">0.6324555277824402</data>
  <data key="slice">4</data>
  <data key="year">2020</data>
</edge>
<edge source="25" target="59">
  <data key="weight">0.40824830532073975</data>
  <data key="slice">4</data>
  <data key="year">2020</data>
</edge>
<edge source="25" target="103">
  <data key="weight">4.999999987376214E-7</data>
  <data key="slice">4</data>
  <data key="year">2020</data>
</edge>
<edge source="26" target="89">
  <data key="weight">0.5</data>
  <data key="slice">3</data>
  <data key="year">2019</data>
</edge>
<edge source="26" target="133">
  <data key="weight">0.40824830532073975</data>
  <data key="slice">3</data>
  <data key="year">2019</data>
</edge>
<edge source="27" target="40">
  <data key="weight">0.7071067690849304</data>
  <data key="slice">2</data>
  <data key="year">2018</data>
</edge>
<edge source="27" target="73">
  <data key="weight">1.0</data>
  <data key="slice">3</data>
  <data key="year">2019</data>
</edge>
<edge source="27" target="89">
  <data key="weight">0.5</data>
  <data key="slice">2</data>
  <data key="year">2018</data>
</edge>
<edge source="27" target="131">
  <data key="weight">0.7071067690849304</data>
  <data key="slice">2</data>
  <data key="year">2018</data>
</edge>
<edge source="27" target="132">
  <data key="weight">0.40824830532073975</data>
  <data key="slice">2</data>
  <data key="year">2018</data>
</edge>
<edge source="27" target="176">
  <data key="weight">0.5</data>
  <data key="slice">2</data>
  <data key="year">2018</data>
</edge>
<edge source="28" target="46">
  <data key="weight">0.7071067690849304</data>
  <data key="slice">1</data>
  <data key="year">2017</data>
</edge>
<edge source="28" target="69">
  <data key="weight">0.5</data>
  <data key="slice">3</data>
  <data key="year">2019</data>
</edge>
<edge source="28" target="91">
  <data key="weight">1.0</data>
  <data key="slice">3</data>
  <data key="year">2019</data>
</edge>
<edge source="28" target="92">
  <data key="weight">0.5</data>
  <data key="slice">3</data>
  <data key="year">2019</data>
</edge>
<edge source="28" target="104">
  <data key="weight">0.5</data>
  <data key="slice">3</data>
  <data key="year">2019</data>
</edge>
<edge source="28" target="140">
  <data key="weight">0.5</data>
  <data key="slice">1</data>
  <data key="year">2017</data>
</edge>
<edge source="28" target="150">
  <data key="weight">0.5</data>
  <data key="slice">3</data>
  <data key="year">2019</data>
</edge>
<edge source="28" target="157">
  <data key="weight">0.5</data>
  <data key="slice">3</data>
  <data key="year">2019</data>
</edge>
<edge source="28" target="160">
  <data key="weight">0.7071067690849304</data>
  <data key="slice">3</data>
  <data key="year">2019</data>
</edge>
<edge source="29" target="34">
  <data key="weight">0.7071067690849304</data>
  <data key="slice">2</data>
  <data key="year">2018</data>
</edge>
<edge source="29" target="35">
  <data key="weight">0.7071067690849304</data>
  <data key="slice">1</data>
  <data key="year">2017</data>
</edge>
<edge source="29" target="38">
  <data key="weight">0.7071067690849304</data>
  <data key="slice">1</data>
  <data key="year">2017</data>
</edge>
<edge source="29" target="41">
  <data key="weight">0.5</data>
  <data key="slice">1</data>
  <data key="year">2017</data>
</edge>
<edge source="29" target="43">
  <data key="weight">0.7071067690849304</data>
  <data key="slice">2</data>
  <data key="year">2018</data>
</edge>
<edge source="29" target="61">
  <data key="weight">0.5</data>
  <data key="slice">2</data>
  <data key="year">2018</data>
</edge>
<edge source="29" target="89">
  <data key="weight">0.5</data>
  <data key="slice">3</data>
  <data key="year">2019</data>
</edge>
<edge source="29" target="94">
  <data key="weight">0.5</data>
  <data key="slice">2</data>
  <data key="year">2018</data>
</edge>
<edge source="29" target="100">
  <data key="weight">1.0</data>
  <data key="slice">3</data>
  <data key="year">2019</data>
</edge>
<edge source="29" target="101">
  <data key="weight">0.40824830532073975</data>
  <data key="slice">1</data>
  <data key="year">2017</data>
</edge>
<edge source="29" target="104">
  <data key="weight">4.999999987376214E-7</data>
  <data key="slice">3</data>
  <data key="year">2019</data>
</edge>
<edge source="29" target="132">
  <data key="weight">0.8164966106414795</data>
  <data key="slice">1</data>
  <data key="year">2017</data>
</edge>
<edge source="29" target="140">
  <data key="weight">0.5</data>
  <data key="slice">1</data>
  <data key="year">2017</data>
</edge>
<edge source="29" target="150">
  <data key="weight">0.5</data>
  <data key="slice">3</data>
  <data key="year">2019</data>
</edge>
<edge source="29" target="173">
  <data key="weight">0.5</data>
  <data key="slice">3</data>
  <data key="year">2019</data>
</edge>
<edge source="30" target="39">
  <data key="weight">0.5</data>
  <data key="slice">4</data>
  <data key="year">2020</data>
</edge>
<edge source="30" target="104">
  <data key="weight">0.8164966106414795</data>
  <data key="slice">4</data>
  <data key="year">2020</data>
</edge>
<edge source="30" target="145">
  <data key="weight">0.5</data>
  <data key="slice">4</data>
  <data key="year">2020</data>
</edge>
<edge source="30" target="171">
  <data key="weight">0.5</data>
  <data key="slice">4</data>
  <data key="year">2020</data>
</edge>
<edge source="31" target="45">
  <data key="weight">0.7071067690849304</data>
  <data key="slice">2</data>
  <data key="year">2018</data>
</edge>
<edge source="31" target="58">
  <data key="weight">0.5</data>
  <data key="slice">4</data>
  <data key="year">2020</data>
</edge>
<edge source="31" target="59">
  <data key="weight">4.999999987376214E-7</data>
  <data key="slice">4</data>
  <data key="year">2020</data>
</edge>
<edge source="31" target="67">
  <data key="weight">0.40824830532073975</data>
  <data key="slice">4</data>
  <data key="year">2020</data>
</edge>
<edge source="31" target="70">
  <data key="weight">0.40824830532073975</data>
  <data key="slice">4</data>
  <data key="year">2020</data>
</edge>
<edge source="31" target="89">
  <data key="weight">0.40824830532073975</data>
  <data key="slice">4</data>
  <data key="year">2020</data>
</edge>
<edge source="31" target="98">
  <data key="weight">7.071067784636398E-7</data>
  <data key="slice">1</data>
  <data key="year">2017</data>
</edge>
<edge source="31" target="101">
  <data key="weight">0.40824830532073975</data>
  <data key="slice">4</data>
  <data key="year">2020</data>
</edge>
<edge source="31" target="119">
  <data key="weight">0.5</data>
  <data key="slice">2</data>
  <data key="year">2018</data>
</edge>
<edge source="31" target="133">
  <data key="weight">0.5</data>
  <data key="slice">2</data>
  <data key="year">2018</data>
</edge>
<edge source="31" target="142">
  <data key="weight">0.5</data>
  <data key="slice">2</data>
  <data key="year">2018</data>
</edge>
<edge source="31" target="149">
  <data key="weight">7.071067784636398E-7</data>
  <data key="slice">1</data>
  <data key="year">2017</data>
</edge>
<edge source="31" target="151">
  <data key="weight">0.5</data>
  <data key="slice">1</data>
  <data key="year">2017</data>
</edge>
<edge source="31" target="152">
  <data key="weight">0.5</data>
  <data key="slice">2</data>
  <data key="year">2018</data>
</edge>
<edge source="31" target="154">
  <data key="weight">7.071067784636398E-7</data>
  <data key="slice">1</data>
  <data key="year">2017</data>
</edge>
<edge source="31" target="156">
  <data key="weight">0.7071067690849304</data>
  <data key="slice">2</data>
  <data key="year">2018</data>
</edge>
<edge source="31" target="173">
  <data key="weight">0.5</data>
  <data key="slice">4</data>
  <data key="year">2020</data>
</edge>
<edge source="31" target="174">
  <data key="weight">0.5</data>
  <data key="slice">2</data>
  <data key="year">2018</data>
</edge>
<edge source="31" target="180">
  <data key="weight">0.5</data>
  <data key="slice">4</data>
  <data key="year">2020</data>
</edge>
<edge source="32" target="59">
  <data key="weight">0.5773502588272095</data>
  <data key="slice">4</data>
  <data key="year">2020</data>
</edge>
<edge source="32" target="92">
  <data key="weight">0.5773502588272095</data>
  <data key="slice">4</data>
  <data key="year">2020</data>
</edge>
<edge source="32" target="132">
  <data key="weight">0.4472135901451111</data>
  <data key="slice">4</data>
  <data key="year">2020</data>
</edge>
<edge source="32" target="141">
  <data key="weight">0.7071067690849304</data>
  <data key="slice">4</data>
  <data key="year">2020</data>
</edge>
<edge source="33" target="58">
  <data key="weight">0.5773502588272095</data>
  <data key="slice">3</data>
  <data key="year">2019</data>
</edge>
<edge source="33" target="67">
  <data key="weight">0.6666666865348816</data>
  <data key="slice">3</data>
  <data key="year">2019</data>
</edge>
<edge source="33" target="122">
  <data key="weight">0.7071067690849304</data>
  <data key="slice">4</data>
  <data key="year">2020</data>
</edge>
<edge source="33" target="133">
  <data key="weight">0.40824830532073975</data>
  <data key="slice">4</data>
  <data key="year">2020</data>
</edge>
<edge source="33" target="142">
  <data key="weight">0.5773502588272095</data>
  <data key="slice">3</data>
  <data key="year">2019</data>
</edge>
<edge source="33" target="146">
  <data key="weight">0.5</data>
  <data key="slice">4</data>
  <data key="year">2020</data>
</edge>
<edge source="33" target="152">
  <data key="weight">0.6666666865348816</data>
  <data key="slice">3</data>
  <data key="year">2019</data>
</edge>
<edge source="33" target="161">
  <data key="weight">0.5</data>
  <data key="slice">4</data>
  <data key="year">2020</data>
</edge>
<edge source="33" target="168">
  <data key="weight">0.7071067690849304</data>
  <data key="slice">4</data>
  <data key="year">2020</data>
</edge>
<edge source="33" target="180">
  <data key="weight">0.5</data>
  <data key="slice">4</data>
  <data key="year">2020</data>
</edge>
<edge source="34" target="35">
  <data key="weight">1.0</data>
  <data key="slice">2</data>
  <data key="year">2018</data>
</edge>
<edge source="34" target="43">
  <data key="weight">1.0</data>
  <data key="slice">2</data>
  <data key="year">2018</data>
</edge>
<edge source="34" target="140">
  <data key="weight">0.5</data>
  <data key="slice">2</data>
  <data key="year">2018</data>
</edge>
<edge source="35" target="41">
  <data key="weight">0.7071067690849304</data>
  <data key="slice">1</data>
  <data key="year">2017</data>
</edge>
<edge source="35" target="43">
  <data key="weight">1.0</data>
  <data key="slice">2</data>
  <data key="year">2018</data>
</edge>
<edge source="35" target="48">
  <data key="weight">7.071067784636398E-7</data>
  <data key="slice">0</data>
  <data key="year">2016</data>
</edge>
<edge source="35" target="52">
  <data key="weight">0.4364357888698578</data>
  <data key="slice">3</data>
  <data key="year">2019</data>
</edge>
<edge source="35" target="59">
  <data key="weight">8.164966516233108E-7</data>
  <data key="slice">3</data>
  <data key="year">2019</data>
</edge>
<edge source="35" target="71">
  <data key="weight">4.082483258116554E-7</data>
  <data key="slice">4</data>
  <data key="year">2020</data>
</edge>
<edge source="35" target="72">
  <data key="weight">4.082483258116554E-7</data>
  <data key="slice">4</data>
  <data key="year">2020</data>
</edge>
<edge source="35" target="74">
  <data key="weight">0.40824830532073975</data>
  <data key="slice">3</data>
  <data key="year">2019</data>
</edge>
<edge source="35" target="79">
  <data key="weight">4.999999987376214E-7</data>
  <data key="slice">0</data>
  <data key="year">2016</data>
</edge>
<edge source="35" target="87">
  <data key="weight">6.66666721826914E-7</data>
  <data key="slice">4</data>
  <data key="year">2020</data>
</edge>
<edge source="35" target="97">
  <data key="weight">7.071067784636398E-7</data>
  <data key="slice">0</data>
  <data key="year">2016</data>
</edge>
<edge source="35" target="101">
  <data key="weight">0.5</data>
  <data key="slice">1</data>
  <data key="year">2017</data>
</edge>
<edge source="35" target="120">
  <data key="weight">7.071067784636398E-7</data>
  <data key="slice">0</data>
  <data key="year">2016</data>
</edge>
<edge source="35" target="132">
  <data key="weight">0.5773502588272095</data>
  <data key="slice">1</data>
  <data key="year">2017</data>
</edge>
<edge source="35" target="137">
  <data key="weight">7.071067784636398E-7</data>
  <data key="slice">0</data>
  <data key="year">2016</data>
</edge>
<edge source="35" target="138">
  <data key="weight">4.082483258116554E-7</data>
  <data key="slice">3</data>
  <data key="year">2019</data>
</edge>
<edge source="35" target="140">
  <data key="weight">0.7071067690849304</data>
  <data key="slice">1</data>
  <data key="year">2017</data>
</edge>
<edge source="35" target="167">
  <data key="weight">0.40824830532073975</data>
  <data key="slice">3</data>
  <data key="year">2019</data>
</edge>
<edge source="35" target="169">
  <data key="weight">7.071067784636398E-7</data>
  <data key="slice">0</data>
  <data key="year">2016</data>
</edge>
<edge source="35" target="174">
  <data key="weight">0.40824830532073975</data>
  <data key="slice">3</data>
  <data key="year">2019</data>
</edge>
<edge source="35" target="178">
  <data key="weight">4.999999987376214E-7</data>
  <data key="slice">0</data>
  <data key="year">2016</data>
</edge>
<edge source="36" target="41">
  <data key="weight">0.5</data>
  <data key="slice">1</data>
  <data key="year">2017</data>
</edge>
<edge source="36" target="82">
  <data key="weight">0.7071067690849304</data>
  <data key="slice">1</data>
  <data key="year">2017</data>
</edge>
<edge source="36" target="83">
  <data key="weight">0.7071067690849304</data>
  <data key="slice">1</data>
  <data key="year">2017</data>
</edge>
<edge source="36" target="85">
  <data key="weight">0.7071067690849304</data>
  <data key="slice">1</data>
  <data key="year">2017</data>
</edge>
<edge source="36" target="101">
  <data key="weight">0.40824830532073975</data>
  <data key="slice">1</data>
  <data key="year">2017</data>
</edge>
<edge source="37" target="53">
  <data key="weight">1.0</data>
  <data key="slice">1</data>
  <data key="year">2017</data>
</edge>
<edge source="37" target="113">
  <data key="weight">0.7071067690849304</data>
  <data key="slice">1</data>
  <data key="year">2017</data>
</edge>
<edge source="37" target="172">
  <data key="weight">1.0</data>
  <data key="slice">1</data>
  <data key="year">2017</data>
</edge>
<edge source="38" target="52">
  <data key="weight">0.5773502588272095</data>
  <data key="slice">1</data>
  <data key="year">2017</data>
</edge>
<edge source="38" target="132">
  <data key="weight">0.5773502588272095</data>
  <data key="slice">1</data>
  <data key="year">2017</data>
</edge>
<edge source="39" target="103">
  <data key="weight">0.5</data>
  <data key="slice">4</data>
  <data key="year">2020</data>
</edge>
<edge source="39" target="104">
  <data key="weight">0.8164966106414795</data>
  <data key="slice">4</data>
  <data key="year">2020</data>
</edge>
<edge source="39" target="145">
  <data key="weight">0.5</data>
  <data key="slice">4</data>
  <data key="year">2020</data>
</edge>
<edge source="39" target="171">
  <data key="weight">1.0</data>
  <data key="slice">4</data>
  <data key="year">2020</data>
</edge>
<edge source="40" target="131">
  <data key="weight">1.0</data>
  <data key="slice">2</data>
  <data key="year">2018</data>
</edge>
<edge source="41" target="52">
  <data key="weight">0.4472135901451111</data>
  <data key="slice">4</data>
  <data key="year">2020</data>
</edge>
<edge source="41" target="82">
  <data key="weight">0.7071067690849304</data>
  <data key="slice">1</data>
  <data key="year">2017</data>
</edge>
<edge source="41" target="85">
  <data key="weight">0.7071067690849304</data>
  <data key="slice">1</data>
  <data key="year">2017</data>
</edge>
<edge source="41" target="101">
  <data key="weight">0.8164966106414795</data>
  <data key="slice">1</data>
  <data key="year">2017</data>
</edge>
<edge source="41" target="140">
  <data key="weight">0.5</data>
  <data key="slice">1</data>
  <data key="year">2017</data>
</edge>
<edge source="42" target="58">
  <data key="weight">0.5</data>
  <data key="slice">3</data>
  <data key="year">2019</data>
</edge>
<edge source="42" target="67">
  <data key="weight">0.3535533845424652</data>
  <data key="slice">0</data>
  <data key="year">2016</data>
</edge>
<edge source="42" target="80">
  <data key="weight">0.5773502588272095</data>
  <data key="slice">3</data>
  <data key="year">2019</data>
</edge>
<edge source="42" target="108">
  <data key="weight">0.7071067690849304</data>
  <data key="slice">0</data>
  <data key="year">2016</data>
</edge>
<edge source="42" target="112">
  <data key="weight">0.5773502588272095</data>
  <data key="slice">3</data>
  <data key="year">2019</data>
</edge>
<edge source="42" target="133">
  <data key="weight">0.40824830532073975</data>
  <data key="slice">3</data>
  <data key="year">2019</data>
</edge>
<edge source="42" target="142">
  <data key="weight">0.5</data>
  <data key="slice">3</data>
  <data key="year">2019</data>
</edge>
<edge source="42" target="148">
  <data key="weight">0.5</data>
  <data key="slice">0</data>
  <data key="year">2016</data>
</edge>
<edge source="42" target="152">
  <data key="weight">1.0</data>
  <data key="slice">0</data>
  <data key="year">2016</data>
</edge>
<edge source="42" target="165">
  <data key="weight">0.7071067690849304</data>
  <data key="slice">0</data>
  <data key="year">2016</data>
</edge>
<edge source="42" target="177">
  <data key="weight">0.4472135901451111</data>
  <data key="slice">3</data>
  <data key="year">2019</data>
</edge>
<edge source="42" target="179">
  <data key="weight">0.5</data>
  <data key="slice">3</data>
  <data key="year">2019</data>
</edge>
<edge source="43" target="140">
  <data key="weight">0.5</data>
  <data key="slice">2</data>
  <data key="year">2018</data>
</edge>
<edge source="44" target="88">
  <data key="weight">0.5</data>
  <data key="slice">0</data>
  <data key="year">2016</data>
</edge>
<edge source="44" target="90">
  <data key="weight">0.6324555277824402</data>
  <data key="slice">0</data>
  <data key="year">2016</data>
</edge>
<edge source="44" target="133">
  <data key="weight">0.40824830532073975</data>
  <data key="slice">0</data>
  <data key="year">2016</data>
</edge>
<edge source="44" target="159">
  <data key="weight">0.5</data>
  <data key="slice">0</data>
  <data key="year">2016</data>
</edge>
<edge source="44" target="163">
  <data key="weight">0.5</data>
  <data key="slice">0</data>
  <data key="year">2016</data>
</edge>
<edge source="44" target="166">
  <data key="weight">0.7071067690849304</data>
  <data key="slice">0</data>
  <data key="year">2016</data>
</edge>
<edge source="45" target="119">
  <data key="weight">0.7071067690849304</data>
  <data key="slice">2</data>
  <data key="year">2018</data>
</edge>
<edge source="45" target="133">
  <data key="weight">0.7071067690849304</data>
  <data key="slice">2</data>
  <data key="year">2018</data>
</edge>
<edge source="45" target="142">
  <data key="weight">0.7071067690849304</data>
  <data key="slice">2</data>
  <data key="year">2018</data>
</edge>
<edge source="45" target="152">
  <data key="weight">0.7071067690849304</data>
  <data key="slice">2</data>
  <data key="year">2018</data>
</edge>
<edge source="45" target="156">
  <data key="weight">1.0</data>
  <data key="slice">2</data>
  <data key="year">2018</data>
</edge>
<edge source="46" target="52">
  <data key="weight">0.5773502588272095</data>
  <data key="slice">1</data>
  <data key="year">2017</data>
</edge>
<edge source="46" target="140">
  <data key="weight">0.7071067690849304</data>
  <data key="slice">1</data>
  <data key="year">2017</data>
</edge>
<edge source="47" target="119">
  <data key="weight">0.5</data>
  <data key="slice">3</data>
  <data key="year">2019</data>
</edge>
<edge source="48" target="79">
  <data key="weight">0.7071067690849304</data>
  <data key="slice">0</data>
  <data key="year">2016</data>
</edge>
<edge source="48" target="101">
  <data key="weight">0.7071067690849304</data>
  <data key="slice">0</data>
  <data key="year">2016</data>
</edge>
<edge source="48" target="120">
  <data key="weight">1.0</data>
  <data key="slice">0</data>
  <data key="year">2016</data>
</edge>
<edge source="48" target="169">
  <data key="weight">1.0</data>
  <data key="slice">0</data>
  <data key="year">2016</data>
</edge>
<edge source="51" target="79">
  <data key="weight">0.7071067690849304</data>
  <data key="slice">0</data>
  <data key="year">2016</data>
</edge>
<edge source="51" target="86">
  <data key="weight">0.7071067690849304</data>
  <data key="slice">0</data>
  <data key="year">2016</data>
</edge>
<edge source="51" target="89">
  <data key="weight">1.0</data>
  <data key="slice">0</data>
  <data key="year">2016</data>
</edge>
<edge source="51" target="136">
  <data key="weight">0.7071067690849304</data>
  <data key="slice">0</data>
  <data key="year">2016</data>
</edge>
<edge source="52" target="61">
  <data key="weight">0.7071067690849304</data>
  <data key="slice">2</data>
  <data key="year">2018</data>
</edge>
<edge source="52" target="74">
  <data key="weight">0.5345224738121033</data>
  <data key="slice">3</data>
  <data key="year">2019</data>
</edge>
<edge source="52" target="77">
  <data key="weight">4.714045473974693E-7</data>
  <data key="slice">4</data>
  <data key="year">2020</data>
</edge>
<edge source="52" target="89">
  <data key="weight">0.5773502588272095</data>
  <data key="slice">1</data>
  <data key="year">2017</data>
</edge>
<edge source="52" target="94">
  <data key="weight">0.7071067690849304</data>
  <data key="slice">2</data>
  <data key="year">2018</data>
</edge>
<edge source="52" target="101">
  <data key="weight">0.5669466853141785</data>
  <data key="slice">3</data>
  <data key="year">2019</data>
</edge>
<edge source="52" target="103">
  <data key="weight">4.714045473974693E-7</data>
  <data key="slice">4</data>
  <data key="year">2020</data>
</edge>
<edge source="52" target="128">
  <data key="weight">0.5</data>
  <data key="slice">2</data>
  <data key="year">2018</data>
</edge>
<edge source="52" target="132">
  <data key="weight">0.5773502588272095</data>
  <data key="slice">2</data>
  <data key="year">2018</data>
</edge>
<edge source="52" target="140">
  <data key="weight">0.5345224738121033</data>
  <data key="slice">3</data>
  <data key="year">2019</data>
</edge>
<edge source="52" target="173">
  <data key="weight">4.714045473974693E-7</data>
  <data key="slice">4</data>
  <data key="year">2020</data>
</edge>
<edge source="52" target="174">
  <data key="weight">0.5345224738121033</data>
  <data key="slice">3</data>
  <data key="year">2019</data>
</edge>
<edge source="53" target="113">
  <data key="weight">0.7071067690849304</data>
  <data key="slice">1</data>
  <data key="year">2017</data>
</edge>
<edge source="53" target="172">
  <data key="weight">1.0</data>
  <data key="slice">1</data>
  <data key="year">2017</data>
</edge>
<edge source="54" target="70">
  <data key="weight">0.40824830532073975</data>
  <data key="slice">0</data>
  <data key="year">2016</data>
</edge>
<edge source="55" target="60">
  <data key="weight">1.0</data>
  <data key="slice">0</data>
  <data key="year">2016</data>
</edge>
<edge source="55" target="62">
  <data key="weight">1.0</data>
  <data key="slice">0</data>
  <data key="year">2016</data>
</edge>
<edge source="56" target="113">
  <data key="weight">0.7071067690849304</data>
  <data key="slice">1</data>
  <data key="year">2017</data>
</edge>
<edge source="56" target="151">
  <data key="weight">0.7071067690849304</data>
  <data key="slice">1</data>
  <data key="year">2017</data>
</edge>
<edge source="56" target="155">
  <data key="weight">1.0</data>
  <data key="slice">1</data>
  <data key="year">2017</data>
</edge>
<edge source="57" target="130">
  <data key="weight">0.7071067690849304</data>
  <data key="slice">1</data>
  <data key="year">2017</data>
</edge>
<edge source="58" target="67">
  <data key="weight">0.5773502588272095</data>
  <data key="slice">4</data>
  <data key="year">2020</data>
</edge>
<edge source="58" target="70">
  <data key="weight">0.8164966106414795</data>
  <data key="slice">4</data>
  <data key="year">2020</data>
</edge>
<edge source="58" target="90">
  <data key="weight">0.40824830532073975</data>
  <data key="slice">4</data>
  <data key="year">2020</data>
</edge>
<edge source="58" target="112">
  <data key="weight">0.5773502588272095</data>
  <data key="slice">3</data>
  <data key="year">2019</data>
</edge>
<edge source="58" target="133">
  <data key="weight">0.8164966106414795</data>
  <data key="slice">4</data>
  <data key="year">2020</data>
</edge>
<edge source="58" target="142">
  <data key="weight">1.0</data>
  <data key="slice">3</data>
  <data key="year">2019</data>
</edge>
<edge source="58" target="147">
  <data key="weight">0.7071067690849304</data>
  <data key="slice">4</data>
  <data key="year">2020</data>
</edge>
<edge source="58" target="152">
  <data key="weight">0.8660253882408142</data>
  <data key="slice">3</data>
  <data key="year">2019</data>
</edge>
<edge source="58" target="180">
  <data key="weight">0.7071067690849304</data>
  <data key="slice">3</data>
  <data key="year">2019</data>
</edge>
<edge source="59" target="74">
  <data key="weight">0.5</data>
  <data key="slice">3</data>
  <data key="year">2019</data>
</edge>
<edge source="59" target="86">
  <data key="weight">0.6666666865348816</data>
  <data key="slice">2</data>
  <data key="year">2018</data>
</edge>
<edge source="59" target="89">
  <data key="weight">7.071067784636398E-7</data>
  <data key="slice">1</data>
  <data key="year">2017</data>
</edge>
<edge source="59" target="96">
  <data key="weight">0.5773502588272095</data>
  <data key="slice">2</data>
  <data key="year">2018</data>
</edge>
<edge source="59" target="101">
  <data key="weight">0.40824830532073975</data>
  <data key="slice">1</data>
  <data key="year">2017</data>
</edge>
<edge source="59" target="113">
  <data key="weight">0.40824830532073975</data>
  <data key="slice">2</data>
  <data key="year">2018</data>
</edge>
<edge source="59" target="115">
  <data key="weight">0.5773502588272095</data>
  <data key="slice">2</data>
  <data key="year">2018</data>
</edge>
<edge source="59" target="132">
  <data key="weight">0.5163977742195129</data>
  <data key="slice">4</data>
  <data key="year">2020</data>
</edge>
<edge source="59" target="138">
  <data key="weight">0.5</data>
  <data key="slice">3</data>
  <data key="year">2019</data>
</edge>
<edge source="59" target="141">
  <data key="weight">4.082483258116554E-7</data>
  <data key="slice">4</data>
  <data key="year">2020</data>
</edge>
<edge source="59" target="149">
  <data key="weight">0.7071067690849304</data>
  <data key="slice">1</data>
  <data key="year">2017</data>
</edge>
<edge source="59" target="154">
  <data key="weight">0.7071067690849304</data>
  <data key="slice">1</data>
  <data key="year">2017</data>
</edge>
<edge source="59" target="167">
  <data key="weight">0.5</data>
  <data key="slice">3</data>
  <data key="year">2019</data>
</edge>
<edge source="59" target="173">
  <data key="weight">4.082483258116554E-7</data>
  <data key="slice">4</data>
  <data key="year">2020</data>
</edge>
<edge source="59" target="174">
  <data key="weight">4.082483258116554E-7</data>
  <data key="slice">3</data>
  <data key="year">2019</data>
</edge>
<edge source="59" target="176">
  <data key="weight">4.082483258116554E-7</data>
  <data key="slice">2</data>
  <data key="year">2018</data>
</edge>
<edge source="60" target="62">
  <data key="weight">1.0</data>
  <data key="slice">0</data>
  <data key="year">2016</data>
</edge>
<edge source="61" target="94">
  <data key="weight">1.0</data>
  <data key="slice">2</data>
  <data key="year">2018</data>
</edge>
<edge source="61" target="121">
  <data key="weight">4.999999987376214E-7</data>
  <data key="slice">2</data>
  <data key="year">2018</data>
</edge>
<edge source="61" target="128">
  <data key="weight">0.7071067690849304</data>
  <data key="slice">2</data>
  <data key="year">2018</data>
</edge>
<edge source="63" target="75">
  <data key="weight">1.0</data>
  <data key="slice">0</data>
  <data key="year">2016</data>
</edge>
<edge source="63" target="134">
  <data key="weight">1.0</data>
  <data key="slice">0</data>
  <data key="year">2016</data>
</edge>
<edge source="63" target="135">
  <data key="weight">1.0</data>
  <data key="slice">0</data>
  <data key="year">2016</data>
</edge>
<edge source="63" target="147">
  <data key="weight">0.5</data>
  <data key="slice">0</data>
  <data key="year">2016</data>
</edge>
<edge source="63" target="156">
  <data key="weight">0.7071067690849304</data>
  <data key="slice">0</data>
  <data key="year">2016</data>
</edge>
<edge source="64" target="114">
  <data key="weight">1.0</data>
  <data key="slice">1</data>
  <data key="year">2017</data>
</edge>
<edge source="64" target="117">
  <data key="weight">0.7071067690849304</data>
  <data key="slice">1</data>
  <data key="year">2017</data>
</edge>
<edge source="64" target="118">
  <data key="weight">0.5773502588272095</data>
  <data key="slice">1</data>
  <data key="year">2017</data>
</edge>
<edge source="65" target="138">
  <data key="weight">0.8164966106414795</data>
  <data key="slice">3</data>
  <data key="year">2019</data>
</edge>
<edge source="66" target="90">
  <data key="weight">0.40824830532073975</data>
  <data key="slice">4</data>
  <data key="year">2020</data>
</edge>
<edge source="66" target="105">
  <data key="weight">0.40824830532073975</data>
  <data key="slice">4</data>
  <data key="year">2020</data>
</edge>
<edge source="66" target="143">
  <data key="weight">0.3535533845424652</data>
  <data key="slice">4</data>
  <data key="year">2020</data>
</edge>
<edge source="66" target="152">
  <data key="weight">0.5</data>
  <data key="slice">4</data>
  <data key="year">2020</data>
</edge>
<edge source="66" target="177">
  <data key="weight">0.5</data>
  <data key="slice">4</data>
  <data key="year">2020</data>
</edge>
<edge source="67" target="70">
  <data key="weight">0.6666666865348816</data>
  <data key="slice">4</data>
  <data key="year">2020</data>
</edge>
<edge source="67" target="93">
  <data key="weight">0.5</data>
  <data key="slice">0</data>
  <data key="year">2016</data>
</edge>
<edge source="67" target="108">
  <data key="weight">0.5</data>
  <data key="slice">0</data>
  <data key="year">2016</data>
</edge>
<edge source="67" target="122">
  <data key="weight">0.5773502588272095</data>
  <data key="slice">4</data>
  <data key="year">2020</data>
</edge>
<edge source="67" target="133">
  <data key="weight">0.6666666865348816</data>
  <data key="slice">4</data>
  <data key="year">2020</data>
</edge>
<edge source="67" target="142">
  <data key="weight">0.5773502588272095</data>
  <data key="slice">3</data>
  <data key="year">2019</data>
</edge>
<edge source="67" target="147">
  <data key="weight">0.5</data>
  <data key="slice">4</data>
  <data key="year">2020</data>
</edge>
<edge source="67" target="152">
  <data key="weight">0.40824830532073975</data>
  <data key="slice">4</data>
  <data key="year">2020</data>
</edge>
<edge source="67" target="161">
  <data key="weight">0.40824830532073975</data>
  <data key="slice">4</data>
  <data key="year">2020</data>
</edge>
<edge source="67" target="168">
  <data key="weight">0.5773502588272095</data>
  <data key="slice">4</data>
  <data key="year">2020</data>
</edge>
<edge source="67" target="178">
  <data key="weight">6.66666721826914E-7</data>
  <data key="slice">3</data>
  <data key="year">2019</data>
</edge>
<edge source="67" target="180">
  <data key="weight">0.40824830532073975</data>
  <data key="slice">3</data>
  <data key="year">2019</data>
</edge>
<edge source="68" target="73">
  <data key="weight">0.40824830532073975</data>
  <data key="slice">3</data>
  <data key="year">2019</data>
</edge>
<edge source="68" target="92">
  <data key="weight">0.5</data>
  <data key="slice">3</data>
  <data key="year">2019</data>
</edge>
<edge source="68" target="107">
  <data key="weight">0.7071067690849304</data>
  <data key="slice">3</data>
  <data key="year">2019</data>
</edge>
<edge source="68" target="138">
  <data key="weight">0.5</data>
  <data key="slice">3</data>
  <data key="year">2019</data>
</edge>
<edge source="68" target="140">
  <data key="weight">0.5</data>
  <data key="slice">3</data>
  <data key="year">2019</data>
</edge>
<edge source="68" target="173">
  <data key="weight">0.5</data>
  <data key="slice">3</data>
  <data key="year">2019</data>
</edge>
<edge source="68" target="175">
  <data key="weight">0.5</data>
  <data key="slice">3</data>
  <data key="year">2019</data>
</edge>
<edge source="69" target="91">
  <data key="weight">0.5</data>
  <data key="slice">3</data>
  <data key="year">2019</data>
</edge>
<edge source="69" target="92">
  <data key="weight">0.5</data>
  <data key="slice">3</data>
  <data key="year">2019</data>
</edge>
<edge source="69" target="104">
  <data key="weight">0.5</data>
  <data key="slice">3</data>
  <data key="year">2019</data>
</edge>
<edge source="69" target="160">
  <data key="weight">0.7071067690849304</data>
  <data key="slice">3</data>
  <data key="year">2019</data>
</edge>
<edge source="70" target="90">
  <data key="weight">0.3651483654975891</data>
  <data key="slice">0</data>
  <data key="year">2016</data>
</edge>
<edge source="70" target="93">
  <data key="weight">0.40824830532073975</data>
  <data key="slice">0</data>
  <data key="year">2016</data>
</edge>
<edge source="70" target="124">
  <data key="weight">1.0</data>
  <data key="slice">3</data>
  <data key="year">2019</data>
</edge>
<edge source="70" target="133">
  <data key="weight">0.6666666865348816</data>
  <data key="slice">4</data>
  <data key="year">2020</data>
</edge>
<edge source="70" target="142">
  <data key="weight">0.40824830532073975</data>
  <data key="slice">4</data>
  <data key="year">2020</data>
</edge>
<edge source="70" target="147">
  <data key="weight">0.5773502588272095</data>
  <data key="slice">4</data>
  <data key="year">2020</data>
</edge>
<edge source="70" target="152">
  <data key="weight">0.40824830532073975</data>
  <data key="slice">3</data>
  <data key="year">2019</data>
</edge>
<edge source="70" target="158">
  <data key="weight">0.5</data>
  <data key="slice">3</data>
  <data key="year">2019</data>
</edge>
<edge source="70" target="177">
  <data key="weight">0.40824830532073975</data>
  <data key="slice">4</data>
  <data key="year">2020</data>
</edge>
<edge source="70" target="180">
  <data key="weight">0.5</data>
  <data key="slice">4</data>
  <data key="year">2020</data>
</edge>
<edge source="71" target="105">
  <data key="weight">0.40824830532073975</data>
  <data key="slice">4</data>
  <data key="year">2020</data>
</edge>
<edge source="71" target="106">
  <data key="weight">0.5</data>
  <data key="slice">4</data>
  <data key="year">2020</data>
</edge>
<edge source="71" target="109">
  <data key="weight">0.5</data>
  <data key="slice">4</data>
  <data key="year">2020</data>
</edge>
<edge source="72" target="77">
  <data key="weight">0.5</data>
  <data key="slice">4</data>
  <data key="year">2020</data>
</edge>
<edge source="72" target="87">
  <data key="weight">0.40824830532073975</data>
  <data key="slice">4</data>
  <data key="year">2020</data>
</edge>
<edge source="72" target="121">
  <data key="weight">0.40824830532073975</data>
  <data key="slice">4</data>
  <data key="year">2020</data>
</edge>
<edge source="72" target="143">
  <data key="weight">0.3535533845424652</data>
  <data key="slice">4</data>
  <data key="year">2020</data>
</edge>
<edge source="72" target="173">
  <data key="weight">0.5</data>
  <data key="slice">4</data>
  <data key="year">2020</data>
</edge>
<edge source="73" target="79">
  <data key="weight">4.999999987376214E-7</data>
  <data key="slice">4</data>
  <data key="year">2020</data>
</edge>
<edge source="73" target="121">
  <data key="weight">0.5773502588272095</data>
  <data key="slice">4</data>
  <data key="year">2020</data>
</edge>
<edge source="73" target="127">
  <data key="weight">0.7071067690849304</data>
  <data key="slice">4</data>
  <data key="year">2020</data>
</edge>
<edge source="73" target="140">
  <data key="weight">4.082483258116554E-7</data>
  <data key="slice">3</data>
  <data key="year">2019</data>
</edge>
<edge source="73" target="143">
  <data key="weight">0.5</data>
  <data key="slice">4</data>
  <data key="year">2020</data>
</edge>
<edge source="73" target="167">
  <data key="weight">4.082483258116554E-7</data>
  <data key="slice">3</data>
  <data key="year">2019</data>
</edge>
<edge source="73" target="175">
  <data key="weight">0.40824830532073975</data>
  <data key="slice">3</data>
  <data key="year">2019</data>
</edge>
<edge source="74" target="101">
  <data key="weight">0.7071067690849304</data>
  <data key="slice">3</data>
  <data key="year">2019</data>
</edge>
<edge source="74" target="167">
  <data key="weight">0.5</data>
  <data key="slice">3</data>
  <data key="year">2019</data>
</edge>
<edge source="74" target="174">
  <data key="weight">0.5</data>
  <data key="slice">3</data>
  <data key="year">2019</data>
</edge>
<edge source="75" target="134">
  <data key="weight">1.0</data>
  <data key="slice">0</data>
  <data key="year">2016</data>
</edge>
<edge source="75" target="135">
  <data key="weight">1.0</data>
  <data key="slice">0</data>
  <data key="year">2016</data>
</edge>
<edge source="75" target="147">
  <data key="weight">0.5</data>
  <data key="slice">0</data>
  <data key="year">2016</data>
</edge>
<edge source="75" target="156">
  <data key="weight">0.7071067690849304</data>
  <data key="slice">0</data>
  <data key="year">2016</data>
</edge>
<edge source="76" target="111">
  <data key="weight">1.0</data>
  <data key="slice">4</data>
  <data key="year">2020</data>
</edge>
<edge source="77" target="89">
  <data key="weight">0.40824830532073975</data>
  <data key="slice">4</data>
  <data key="year">2020</data>
</edge>
<edge source="77" target="92">
  <data key="weight">0.40824830532073975</data>
  <data key="slice">4</data>
  <data key="year">2020</data>
</edge>
<edge source="77" target="101">
  <data key="weight">0.40824830532073975</data>
  <data key="slice">4</data>
  <data key="year">2020</data>
</edge>
<edge source="77" target="121">
  <data key="weight">0.40824830532073975</data>
  <data key="slice">4</data>
  <data key="year">2020</data>
</edge>
<edge source="77" target="173">
  <data key="weight">0.5</data>
  <data key="slice">4</data>
  <data key="year">2020</data>
</edge>
<edge source="79" target="86">
  <data key="weight">0.5</data>
  <data key="slice">0</data>
  <data key="year">2016</data>
</edge>
<edge source="79" target="89">
  <data key="weight">7.071067784636398E-7</data>
  <data key="slice">0</data>
  <data key="year">2016</data>
</edge>
<edge source="79" target="101">
  <data key="weight">4.999999987376214E-7</data>
  <data key="slice">0</data>
  <data key="year">2016</data>
</edge>
<edge source="79" target="120">
  <data key="weight">0.7071067690849304</data>
  <data key="slice">0</data>
  <data key="year">2016</data>
</edge>
<edge source="79" target="136">
  <data key="weight">0.5</data>
  <data key="slice">0</data>
  <data key="year">2016</data>
</edge>
<edge source="79" target="143">
  <data key="weight">0.5</data>
  <data key="slice">4</data>
  <data key="year">2020</data>
</edge>
<edge source="79" target="160">
  <data key="weight">4.999999987376214E-7</data>
  <data key="slice">3</data>
  <data key="year">2019</data>
</edge>
<edge source="79" target="169">
  <data key="weight">0.7071067690849304</data>
  <data key="slice">0</data>
  <data key="year">2016</data>
</edge>
<edge source="80" target="148">
  <data key="weight">0.6666666865348816</data>
  <data key="slice">3</data>
  <data key="year">2019</data>
</edge>
<edge source="80" target="177">
  <data key="weight">0.5163977742195129</data>
  <data key="slice">3</data>
  <data key="year">2019</data>
</edge>
<edge source="80" target="179">
  <data key="weight">0.5773502588272095</data>
  <data key="slice">3</data>
  <data key="year">2019</data>
</edge>
<edge source="81" target="102">
  <data key="weight">0.7071067690849304</data>
  <data key="slice">4</data>
  <data key="year">2020</data>
</edge>
<edge source="81" target="132">
  <data key="weight">0.4472135901451111</data>
  <data key="slice">4</data>
  <data key="year">2020</data>
</edge>
<edge source="82" target="85">
  <data key="weight">1.0</data>
  <data key="slice">1</data>
  <data key="year">2017</data>
</edge>
<edge source="82" target="101">
  <data key="weight">0.5773502588272095</data>
  <data key="slice">1</data>
  <data key="year">2017</data>
</edge>
<edge source="84" target="87">
  <data key="weight">0.40824830532073975</data>
  <data key="slice">4</data>
  <data key="year">2020</data>
</edge>
<edge source="84" target="91">
  <data key="weight">0.5</data>
  <data key="slice">4</data>
  <data key="year">2020</data>
</edge>
<edge source="85" target="101">
  <data key="weight">0.5773502588272095</data>
  <data key="slice">1</data>
  <data key="year">2017</data>
</edge>
<edge source="85" target="123">
  <data key="weight">1.0</data>
  <data key="slice">2</data>
  <data key="year">2018</data>
</edge>
<edge source="85" target="137">
  <data key="weight">1.0</data>
  <data key="slice">2</data>
  <data key="year">2018</data>
</edge>
<edge source="85" target="143">
  <data key="weight">0.7071067690849304</data>
  <data key="slice">2</data>
  <data key="year">2018</data>
</edge>
<edge source="86" target="89">
  <data key="weight">7.071067784636398E-7</data>
  <data key="slice">0</data>
  <data key="year">2016</data>
</edge>
<edge source="86" target="96">
  <data key="weight">0.5773502588272095</data>
  <data key="slice">2</data>
  <data key="year">2018</data>
</edge>
<edge source="86" target="113">
  <data key="weight">0.8164966106414795</data>
  <data key="slice">2</data>
  <data key="year">2018</data>
</edge>
<edge source="86" target="115">
  <data key="weight">0.5773502588272095</data>
  <data key="slice">2</data>
  <data key="year">2018</data>
</edge>
<edge source="86" target="119">
  <data key="weight">4.082483258116554E-7</data>
  <data key="slice">2</data>
  <data key="year">2018</data>
</edge>
<edge source="86" target="133">
  <data key="weight">4.082483258116554E-7</data>
  <data key="slice">2</data>
  <data key="year">2018</data>
</edge>
<edge source="86" target="136">
  <data key="weight">0.5</data>
  <data key="slice">0</data>
  <data key="year">2016</data>
</edge>
<edge source="86" target="174">
  <data key="weight">4.082483258116554E-7</data>
  <data key="slice">2</data>
  <data key="year">2018</data>
</edge>
<edge source="86" target="176">
  <data key="weight">4.082483258116554E-7</data>
  <data key="slice">2</data>
  <data key="year">2018</data>
</edge>
<edge source="86" target="178">
  <data key="weight">0.40824830532073975</data>
  <data key="slice">2</data>
  <data key="year">2018</data>
</edge>
<edge source="87" target="91">
  <data key="weight">0.40824830532073975</data>
  <data key="slice">4</data>
  <data key="year">2020</data>
</edge>
<edge source="87" target="140">
  <data key="weight">0.4714045226573944</data>
  <data key="slice">4</data>
  <data key="year">2020</data>
</edge>
<edge source="88" target="148">
  <data key="weight">0.5</data>
  <data key="slice">0</data>
  <data key="year">2016</data>
</edge>
<edge source="88" target="159">
  <data key="weight">0.5</data>
  <data key="slice">0</data>
  <data key="year">2016</data>
</edge>
<edge source="88" target="163">
  <data key="weight">0.5</data>
  <data key="slice">0</data>
  <data key="year">2016</data>
</edge>
<edge source="88" target="166">
  <data key="weight">0.7071067690849304</data>
  <data key="slice">0</data>
  <data key="year">2016</data>
</edge>
<edge source="89" target="94">
  <data key="weight">0.5</data>
  <data key="slice">3</data>
  <data key="year">2019</data>
</edge>
<edge source="89" target="100">
  <data key="weight">0.5</data>
  <data key="slice">3</data>
  <data key="year">2019</data>
</edge>
<edge source="89" target="101">
  <data key="weight">0.6666666865348816</data>
  <data key="slice">4</data>
  <data key="year">2020</data>
</edge>
<edge source="89" target="104">
  <data key="weight">4.999999987376214E-7</data>
  <data key="slice">3</data>
  <data key="year">2019</data>
</edge>
<edge source="89" target="132">
  <data key="weight">0.8164966106414795</data>
  <data key="slice">2</data>
  <data key="year">2018</data>
</edge>
<edge source="89" target="136">
  <data key="weight">0.7071067690849304</data>
  <data key="slice">0</data>
  <data key="year">2016</data>
</edge>
<edge source="89" target="150">
  <data key="weight">0.5</data>
  <data key="slice">3</data>
  <data key="year">2019</data>
</edge>
<edge source="89" target="173">
  <data key="weight">4.082483258116554E-7</data>
  <data key="slice">4</data>
  <data key="year">2020</data>
</edge>
<edge source="89" target="174">
  <data key="weight">0.5</data>
  <data key="slice">2</data>
  <data key="year">2018</data>
</edge>
<edge source="89" target="176">
  <data key="weight">1.0</data>
  <data key="slice">2</data>
  <data key="year">2018</data>
</edge>
<edge source="90" target="125">
  <data key="weight">0.4472135901451111</data>
  <data key="slice">0</data>
  <data key="year">2016</data>
</edge>
<edge source="90" target="133">
  <data key="weight">0.7745966911315918</data>
  <data key="slice">0</data>
  <data key="year">2016</data>
</edge>
<edge source="90" target="142">
  <data key="weight">0.7745966911315918</data>
  <data key="slice">4</data>
  <data key="year">2020</data>
</edge>
<edge source="90" target="152">
  <data key="weight">0.40824830532073975</data>
  <data key="slice">4</data>
  <data key="year">2020</data>
</edge>
<edge source="90" target="165">
  <data key="weight">0.4472135901451111</data>
  <data key="slice">0</data>
  <data key="year">2016</data>
</edge>
<edge source="90" target="166">
  <data key="weight">4.4721360836774693E-7</data>
  <data key="slice">0</data>
  <data key="year">2016</data>
</edge>
<edge source="90" target="177">
  <data key="weight">0.40824830532073975</data>
  <data key="slice">4</data>
  <data key="year">2020</data>
</edge>
<edge source="91" target="92">
  <data key="weight">0.5</data>
  <data key="slice">3</data>
  <data key="year">2019</data>
</edge>
<edge source="91" target="102">
  <data key="weight">0.5</data>
  <data key="slice">4</data>
  <data key="year">2020</data>
</edge>
<edge source="91" target="104">
  <data key="weight">0.5</data>
  <data key="slice">3</data>
  <data key="year">2019</data>
</edge>
<edge source="91" target="143">
  <data key="weight">0.3535533845424652</data>
  <data key="slice">4</data>
  <data key="year">2020</data>
</edge>
<edge source="91" target="145">
  <data key="weight">0.5</data>
  <data key="slice">4</data>
  <data key="year">2020</data>
</edge>
<edge source="91" target="150">
  <data key="weight">4.999999987376214E-7</data>
  <data key="slice">3</data>
  <data key="year">2019</data>
</edge>
<edge source="91" target="157">
  <data key="weight">4.999999987376214E-7</data>
  <data key="slice">3</data>
  <data key="year">2019</data>
</edge>
<edge source="91" target="160">
  <data key="weight">0.7071067690849304</data>
  <data key="slice">3</data>
  <data key="year">2019</data>
</edge>
<edge source="92" target="104">
  <data key="weight">4.999999987376214E-7</data>
  <data key="slice">3</data>
  <data key="year">2019</data>
</edge>
<edge source="92" target="107">
  <data key="weight">0.7071067690849304</data>
  <data key="slice">3</data>
  <data key="year">2019</data>
</edge>
<edge source="92" target="140">
  <data key="weight">4.999999987376214E-7</data>
  <data key="slice">3</data>
  <data key="year">2019</data>
</edge>
<edge source="92" target="141">
  <data key="weight">0.40824830532073975</data>
  <data key="slice">4</data>
  <data key="year">2020</data>
</edge>
<edge source="92" target="160">
  <data key="weight">7.071067784636398E-7</data>
  <data key="slice">3</data>
  <data key="year">2019</data>
</edge>
<edge source="92" target="173">
  <data key="weight">0.5</data>
  <data key="slice">3</data>
  <data key="year">2019</data>
</edge>
<edge source="93" target="142">
  <data key="weight">0.5</data>
  <data key="slice">0</data>
  <data key="year">2016</data>
</edge>
<edge source="93" target="147">
  <data key="weight">0.5</data>
  <data key="slice">0</data>
  <data key="year">2016</data>
</edge>
<edge source="93" target="178">
  <data key="weight">0.7071067690849304</data>
  <data key="slice">0</data>
  <data key="year">2016</data>
</edge>
<edge source="94" target="100">
  <data key="weight">1.0</data>
  <data key="slice">3</data>
  <data key="year">2019</data>
</edge>
<edge source="94" target="104">
  <data key="weight">4.999999987376214E-7</data>
  <data key="slice">3</data>
  <data key="year">2019</data>
</edge>
<edge source="94" target="121">
  <data key="weight">4.999999987376214E-7</data>
  <data key="slice">2</data>
  <data key="year">2018</data>
</edge>
<edge source="94" target="128">
  <data key="weight">0.7071067690849304</data>
  <data key="slice">2</data>
  <data key="year">2018</data>
</edge>
<edge source="94" target="150">
  <data key="weight">0.5</data>
  <data key="slice">3</data>
  <data key="year">2019</data>
</edge>
<edge source="94" target="173">
  <data key="weight">0.5</data>
  <data key="slice">3</data>
  <data key="year">2019</data>
</edge>
<edge source="96" target="113">
  <data key="weight">0.7071067690849304</data>
  <data key="slice">2</data>
  <data key="year">2018</data>
</edge>
<edge source="96" target="115">
  <data key="weight">1.0</data>
  <data key="slice">2</data>
  <data key="year">2018</data>
</edge>
<edge source="97" target="137">
  <data key="weight">1.0</data>
  <data key="slice">0</data>
  <data key="year">2016</data>
</edge>
<edge source="97" target="178">
  <data key="weight">0.7071067690849304</data>
  <data key="slice">0</data>
  <data key="year">2016</data>
</edge>
<edge source="98" target="151">
  <data key="weight">0.7071067690849304</data>
  <data key="slice">1</data>
  <data key="year">2017</data>
</edge>
<edge source="99" target="129">
  <data key="weight">0.7071067690849304</data>
  <data key="slice">2</data>
  <data key="year">2018</data>
</edge>
<edge source="100" target="104">
  <data key="weight">4.999999987376214E-7</data>
  <data key="slice">3</data>
  <data key="year">2019</data>
</edge>
<edge source="100" target="150">
  <data key="weight">0.5</data>
  <data key="slice">3</data>
  <data key="year">2019</data>
</edge>
<edge source="100" target="173">
  <data key="weight">0.5</data>
  <data key="slice">3</data>
  <data key="year">2019</data>
</edge>
<edge source="101" target="120">
  <data key="weight">7.071067784636398E-7</data>
  <data key="slice">0</data>
  <data key="year">2016</data>
</edge>
<edge source="101" target="132">
  <data key="weight">0.5773502588272095</data>
  <data key="slice">2</data>
  <data key="year">2018</data>
</edge>
<edge source="101" target="140">
  <data key="weight">0.40824830532073975</data>
  <data key="slice">1</data>
  <data key="year">2017</data>
</edge>
<edge source="101" target="159">
  <data key="weight">4.999999987376214E-7</data>
  <data key="slice">0</data>
  <data key="year">2016</data>
</edge>
<edge source="101" target="163">
  <data key="weight">0.5</data>
  <data key="slice">0</data>
  <data key="year">2016</data>
</edge>
<edge source="101" target="169">
  <data key="weight">7.071067784636398E-7</data>
  <data key="slice">0</data>
  <data key="year">2016</data>
</edge>
<edge source="101" target="173">
  <data key="weight">4.082483258116554E-7</data>
  <data key="slice">4</data>
  <data key="year">2020</data>
</edge>
<edge source="101" target="176">
  <data key="weight">0.7071067690849304</data>
  <data key="slice">2</data>
  <data key="year">2018</data>
</edge>
<edge source="102" target="145">
  <data key="weight">0.5</data>
  <data key="slice">4</data>
  <data key="year">2020</data>
</edge>
<edge source="103" target="104">
  <data key="weight">0.40824830532073975</data>
  <data key="slice">4</data>
  <data key="year">2020</data>
</edge>
<edge source="103" target="171">
  <data key="weight">0.5</data>
  <data key="slice">4</data>
  <data key="year">2020</data>
</edge>
<edge source="104" target="140">
  <data key="weight">0.4714045226573944</data>
  <data key="slice">4</data>
  <data key="year">2020</data>
</edge>
<edge source="104" target="145">
  <data key="weight">0.40824830532073975</data>
  <data key="slice">4</data>
  <data key="year">2020</data>
</edge>
<edge source="104" target="150">
  <data key="weight">0.5</data>
  <data key="slice">3</data>
  <data key="year">2019</data>
</edge>
<edge source="104" target="160">
  <data key="weight">0.7071067690849304</data>
  <data key="slice">3</data>
  <data key="year">2019</data>
</edge>
<edge source="104" target="171">
  <data key="weight">0.8164966106414795</data>
  <data key="slice">4</data>
  <data key="year">2020</data>
</edge>
<edge source="105" target="177">
  <data key="weight">0.8164966106414795</data>
  <data key="slice">4</data>
  <data key="year">2020</data>
</edge>
<edge source="106" target="109">
  <data key="weight">1.0</data>
  <data key="slice">4</data>
  <data key="year">2020</data>
</edge>
<edge source="107" target="140">
  <data key="weight">0.7071067690849304</data>
  <data key="slice">3</data>
  <data key="year">2019</data>
</edge>
<edge source="107" target="173">
  <data key="weight">0.7071067690849304</data>
  <data key="slice">3</data>
  <data key="year">2019</data>
</edge>
<edge source="108" target="142">
  <data key="weight">0.5</data>
  <data key="slice">0</data>
  <data key="year">2016</data>
</edge>
<edge source="108" target="147">
  <data key="weight">0.5</data>
  <data key="slice">0</data>
  <data key="year">2016</data>
</edge>
<edge source="108" target="152">
  <data key="weight">0.7071067690849304</data>
  <data key="slice">0</data>
  <data key="year">2016</data>
</edge>
<edge source="110" target="134">
  <data key="weight">1.0</data>
  <data key="slice">2</data>
  <data key="year">2018</data>
</edge>
<edge source="112" target="133">
  <data key="weight">0.6666666865348816</data>
  <data key="slice">3</data>
  <data key="year">2019</data>
</edge>
<edge source="112" target="142">
  <data key="weight">0.5773502588272095</data>
  <data key="slice">3</data>
  <data key="year">2019</data>
</edge>
<edge source="113" target="115">
  <data key="weight">0.7071067690849304</data>
  <data key="slice">2</data>
  <data key="year">2018</data>
</edge>
<edge source="113" target="119">
  <data key="weight">0.5</data>
  <data key="slice">2</data>
  <data key="year">2018</data>
</edge>
<edge source="113" target="133">
  <data key="weight">0.5</data>
  <data key="slice">2</data>
  <data key="year">2018</data>
</edge>
<edge source="113" target="151">
  <data key="weight">0.5</data>
  <data key="slice">1</data>
  <data key="year">2017</data>
</edge>
<edge source="113" target="155">
  <data key="weight">0.7071067690849304</data>
  <data key="slice">1</data>
  <data key="year">2017</data>
</edge>
<edge source="113" target="172">
  <data key="weight">0.7071067690849304</data>
  <data key="slice">1</data>
  <data key="year">2017</data>
</edge>
<edge source="113" target="178">
  <data key="weight">0.5</data>
  <data key="slice">2</data>
  <data key="year">2018</data>
</edge>
<edge source="114" target="117">
  <data key="weight">0.7071067690849304</data>
  <data key="slice">1</data>
  <data key="year">2017</data>
</edge>
<edge source="114" target="118">
  <data key="weight">0.5773502588272095</data>
  <data key="slice">1</data>
  <data key="year">2017</data>
</edge>
<edge source="116" target="127">
  <data key="weight">0.40824830532073975</data>
  <data key="slice">4</data>
  <data key="year">2020</data>
</edge>
<edge source="116" target="141">
  <data key="weight">0.40824830532073975</data>
  <data key="slice">4</data>
  <data key="year">2020</data>
</edge>
<edge source="116" target="175">
  <data key="weight">0.40824830532073975</data>
  <data key="slice">4</data>
  <data key="year">2020</data>
</edge>
<edge source="117" target="118">
  <data key="weight">0.8164966106414795</data>
  <data key="slice">1</data>
  <data key="year">2017</data>
</edge>
<edge source="118" target="126">
  <data key="weight">0.5773502588272095</data>
  <data key="slice">1</data>
  <data key="year">2017</data>
</edge>
<edge source="119" target="133">
  <data key="weight">1.0</data>
  <data key="slice">2</data>
  <data key="year">2018</data>
</edge>
<edge source="119" target="142">
  <data key="weight">0.5</data>
  <data key="slice">2</data>
  <data key="year">2018</data>
</edge>
<edge source="119" target="152">
  <data key="weight">0.5</data>
  <data key="slice">2</data>
  <data key="year">2018</data>
</edge>
<edge source="119" target="156">
  <data key="weight">0.7071067690849304</data>
  <data key="slice">2</data>
  <data key="year">2018</data>
</edge>
<edge source="119" target="178">
  <data key="weight">0.5</data>
  <data key="slice">2</data>
  <data key="year">2018</data>
</edge>
<edge source="120" target="169">
  <data key="weight">1.0</data>
  <data key="slice">0</data>
  <data key="year">2016</data>
</edge>
<edge source="121" target="127">
  <data key="weight">0.40824830532073975</data>
  <data key="slice">4</data>
  <data key="year">2020</data>
</edge>
<edge source="121" target="128">
  <data key="weight">7.071067784636398E-7</data>
  <data key="slice">2</data>
  <data key="year">2018</data>
</edge>
<edge source="121" target="139">
  <data key="weight">0.7071067690849304</data>
  <data key="slice">2</data>
  <data key="year">2018</data>
</edge>
<edge source="121" target="143">
  <data key="weight">0.5773502588272095</data>
  <data key="slice">4</data>
  <data key="year">2020</data>
</edge>
<edge source="121" target="173">
  <data key="weight">0.40824830532073975</data>
  <data key="slice">4</data>
  <data key="year">2020</data>
</edge>
<edge source="121" target="175">
  <data key="weight">0.8164966106414795</data>
  <data key="slice">4</data>
  <data key="year">2020</data>
</edge>
<edge source="122" target="142">
  <data key="weight">0.4472135901451111</data>
  <data key="slice">4</data>
  <data key="year">2020</data>
</edge>
<edge source="122" target="147">
  <data key="weight">0.5</data>
  <data key="slice">4</data>
  <data key="year">2020</data>
</edge>
<edge source="122" target="152">
  <data key="weight">0.7071067690849304</data>
  <data key="slice">4</data>
  <data key="year">2020</data>
</edge>
<edge source="122" target="161">
  <data key="weight">0.7071067690849304</data>
  <data key="slice">4</data>
  <data key="year">2020</data>
</edge>
<edge source="122" target="168">
  <data key="weight">1.0</data>
  <data key="slice">4</data>
  <data key="year">2020</data>
</edge>
<edge source="122" target="180">
  <data key="weight">0.7071067690849304</data>
  <data key="slice">4</data>
  <data key="year">2020</data>
</edge>
<edge source="123" target="137">
  <data key="weight">1.0</data>
  <data key="slice">2</data>
  <data key="year">2018</data>
</edge>
<edge source="123" target="143">
  <data key="weight">0.7071067690849304</data>
  <data key="slice">2</data>
  <data key="year">2018</data>
</edge>
<edge source="124" target="152">
  <data key="weight">0.40824830532073975</data>
  <data key="slice">3</data>
  <data key="year">2019</data>
</edge>
<edge source="124" target="158">
  <data key="weight">4.999999987376214E-7</data>
  <data key="slice">3</data>
  <data key="year">2019</data>
</edge>
<edge source="124" target="180">
  <data key="weight">0.5</data>
  <data key="slice">3</data>
  <data key="year">2019</data>
</edge>
<edge source="125" target="133">
  <data key="weight">0.5773502588272095</data>
  <data key="slice">0</data>
  <data key="year">2016</data>
</edge>
<edge source="125" target="156">
  <data key="weight">0.7071067690849304</data>
  <data key="slice">0</data>
  <data key="year">2016</data>
</edge>
<edge source="127" target="143">
  <data key="weight">0.3535533845424652</data>
  <data key="slice">4</data>
  <data key="year">2020</data>
</edge>
<edge source="127" target="175">
  <data key="weight">0.5</data>
  <data key="slice">4</data>
  <data key="year">2020</data>
</edge>
<edge source="129" target="170">
  <data key="weight">0.7071067690849304</data>
  <data key="slice">2</data>
  <data key="year">2018</data>
</edge>
<edge source="132" target="140">
  <data key="weight">0.40824830532073975</data>
  <data key="slice">1</data>
  <data key="year">2017</data>
</edge>
<edge source="132" target="174">
  <data key="weight">0.40824830532073975</data>
  <data key="slice">2</data>
  <data key="year">2018</data>
</edge>
<edge source="132" target="176">
  <data key="weight">0.8164966106414795</data>
  <data key="slice">2</data>
  <data key="year">2018</data>
</edge>
<edge source="133" target="142">
  <data key="weight">0.5</data>
  <data key="slice">3</data>
  <data key="year">2019</data>
</edge>
<edge source="133" target="146">
  <data key="weight">0.40824830532073975</data>
  <data key="slice">4</data>
  <data key="year">2020</data>
</edge>
<edge source="133" target="147">
  <data key="weight">0.5773502588272095</data>
  <data key="slice">4</data>
  <data key="year">2020</data>
</edge>
<edge source="133" target="148">
  <data key="weight">0.40824830532073975</data>
  <data key="slice">0</data>
  <data key="year">2016</data>
</edge>
<edge source="133" target="152">
  <data key="weight">0.40824830532073975</data>
  <data key="slice">0</data>
  <data key="year">2016</data>
</edge>
<edge source="133" target="156">
  <data key="weight">0.40824830532073975</data>
  <data key="slice">0</data>
  <data key="year">2016</data>
</edge>
<edge source="133" target="165">
  <data key="weight">0.5773502588272095</data>
  <data key="slice">0</data>
  <data key="year">2016</data>
</edge>
<edge source="133" target="178">
  <data key="weight">4.999999987376214E-7</data>
  <data key="slice">2</data>
  <data key="year">2018</data>
</edge>
<edge source="133" target="180">
  <data key="weight">0.40824830532073975</data>
  <data key="slice">3</data>
  <data key="year">2019</data>
</edge>
<edge source="134" target="135">
  <data key="weight">1.0</data>
  <data key="slice">0</data>
  <data key="year">2016</data>
</edge>
<edge source="134" target="147">
  <data key="weight">0.5</data>
  <data key="slice">0</data>
  <data key="year">2016</data>
</edge>
<edge source="134" target="156">
  <data key="weight">0.7071067690849304</data>
  <data key="slice">0</data>
  <data key="year">2016</data>
</edge>
<edge source="135" target="147">
  <data key="weight">0.5</data>
  <data key="slice">0</data>
  <data key="year">2016</data>
</edge>
<edge source="135" target="156">
  <data key="weight">0.7071067690849304</data>
  <data key="slice">0</data>
  <data key="year">2016</data>
</edge>
<edge source="137" target="143">
  <data key="weight">0.7071067690849304</data>
  <data key="slice">2</data>
  <data key="year">2018</data>
</edge>
<edge source="137" target="178">
  <data key="weight">0.7071067690849304</data>
  <data key="slice">0</data>
  <data key="year">2016</data>
</edge>
<edge source="138" target="175">
  <data key="weight">0.5</data>
  <data key="slice">3</data>
  <data key="year">2019</data>
</edge>
<edge source="140" target="153">
  <data key="weight">0.6123724579811096</data>
  <data key="slice">4</data>
  <data key="year">2020</data>
</edge>
<edge source="140" target="173">
  <data key="weight">0.5</data>
  <data key="slice">3</data>
  <data key="year">2019</data>
</edge>
<edge source="140" target="174">
  <data key="weight">0.5</data>
  <data key="slice">3</data>
  <data key="year">2019</data>
</edge>
<edge source="142" target="147">
  <data key="weight">0.5</data>
  <data key="slice">0</data>
  <data key="year">2016</data>
</edge>
<edge source="142" target="152">
  <data key="weight">1.0</data>
  <data key="slice">2</data>
  <data key="year">2018</data>
</edge>
<edge source="142" target="156">
  <data key="weight">0.7071067690849304</data>
  <data key="slice">2</data>
  <data key="year">2018</data>
</edge>
<edge source="142" target="165">
  <data key="weight">0.5</data>
  <data key="slice">0</data>
  <data key="year">2016</data>
</edge>
<edge source="142" target="168">
  <data key="weight">0.4472135901451111</data>
  <data key="slice">4</data>
  <data key="year">2020</data>
</edge>
<edge source="142" target="178">
  <data key="weight">4.999999987376214E-7</data>
  <data key="slice">2</data>
  <data key="year">2018</data>
</edge>
<edge source="142" target="180">
  <data key="weight">0.7071067690849304</data>
  <data key="slice">3</data>
  <data key="year">2019</data>
</edge>
<edge source="143" target="152">
  <data key="weight">3.535533892318199E-7</data>
  <data key="slice">4</data>
  <data key="year">2020</data>
</edge>
<edge source="143" target="173">
  <data key="weight">0.3535533845424652</data>
  <data key="slice">4</data>
  <data key="year">2020</data>
</edge>
<edge source="143" target="175">
  <data key="weight">0.3535533845424652</data>
  <data key="slice">4</data>
  <data key="year">2020</data>
</edge>
<edge source="145" target="171">
  <data key="weight">0.5</data>
  <data key="slice">4</data>
  <data key="year">2020</data>
</edge>
<edge source="146" target="164">
  <data key="weight">0.7071067690849304</data>
  <data key="slice">4</data>
  <data key="year">2020</data>
</edge>
<edge source="147" target="168">
  <data key="weight">0.5</data>
  <data key="slice">4</data>
  <data key="year">2020</data>
</edge>
<edge source="147" target="180">
  <data key="weight">0.7071067690849304</data>
  <data key="slice">4</data>
  <data key="year">2020</data>
</edge>
<edge source="148" target="152">
  <data key="weight">0.5</data>
  <data key="slice">0</data>
  <data key="year">2016</data>
</edge>
<edge source="148" target="165">
  <data key="weight">0.7071067690849304</data>
  <data key="slice">0</data>
  <data key="year">2016</data>
</edge>
<edge source="148" target="179">
  <data key="weight">0.5773502588272095</data>
  <data key="slice">3</data>
  <data key="year">2019</data>
</edge>
<edge source="149" target="154">
  <data key="weight">1.0</data>
  <data key="slice">1</data>
  <data key="year">2017</data>
</edge>
<edge source="150" target="157">
  <data key="weight">4.999999987376214E-7</data>
  <data key="slice">3</data>
  <data key="year">2019</data>
</edge>
<edge source="151" target="155">
  <data key="weight">0.7071067690849304</data>
  <data key="slice">1</data>
  <data key="year">2017</data>
</edge>
<edge source="152" target="156">
  <data key="weight">0.7071067690849304</data>
  <data key="slice">2</data>
  <data key="year">2018</data>
</edge>
<edge source="152" target="158">
  <data key="weight">4.082483258116554E-7</data>
  <data key="slice">3</data>
  <data key="year">2019</data>
</edge>
<edge source="152" target="161">
  <data key="weight">0.5</data>
  <data key="slice">4</data>
  <data key="year">2020</data>
</edge>
<edge source="152" target="165">
  <data key="weight">0.7071067690849304</data>
  <data key="slice">0</data>
  <data key="year">2016</data>
</edge>
<edge source="152" target="168">
  <data key="weight">0.7071067690849304</data>
  <data key="slice">4</data>
  <data key="year">2020</data>
</edge>
<edge source="152" target="178">
  <data key="weight">4.999999987376214E-7</data>
  <data key="slice">2</data>
  <data key="year">2018</data>
</edge>
<edge source="152" target="180">
  <data key="weight">0.8164966106414795</data>
  <data key="slice">3</data>
  <data key="year">2019</data>
</edge>
<edge source="153" target="174">
  <data key="weight">0.4472135901451111</data>
  <data key="slice">4</data>
  <data key="year">2020</data>
</edge>
<edge source="157" target="158">
  <data key="weight">0.5</data>
  <data key="slice">3</data>
  <data key="year">2019</data>
</edge>
<edge source="157" target="175">
  <data key="weight">0.5</data>
  <data key="slice">3</data>
  <data key="year">2019</data>
</edge>
<edge source="158" target="175">
  <data key="weight">0.5</data>
  <data key="slice">3</data>
  <data key="year">2019</data>
</edge>
<edge source="158" target="180">
  <data key="weight">0.5</data>
  <data key="slice">3</data>
  <data key="year">2019</data>
</edge>
<edge source="159" target="163">
  <data key="weight">1.0</data>
  <data key="slice">0</data>
  <data key="year">2016</data>
</edge>
<edge source="159" target="166">
  <data key="weight">0.7071067690849304</data>
  <data key="slice">0</data>
  <data key="year">2016</data>
</edge>
<edge source="161" target="168">
  <data key="weight">0.7071067690849304</data>
  <data key="slice">4</data>
  <data key="year">2020</data>
</edge>
<edge source="161" target="180">
  <data key="weight">0.5</data>
  <data key="slice">4</data>
  <data key="year">2020</data>
</edge>
<edge source="162" target="177">
  <data key="weight">0.4472135901451111</data>
  <data key="slice">3</data>
  <data key="year">2019</data>
</edge>
<edge source="163" target="166">
  <data key="weight">0.7071067690849304</data>
  <data key="slice">0</data>
  <data key="year">2016</data>
</edge>
<edge source="167" target="174">
  <data key="weight">0.5</data>
  <data key="slice">3</data>
  <data key="year">2019</data>
</edge>
<edge source="168" target="180">
  <data key="weight">0.7071067690849304</data>
  <data key="slice">4</data>
  <data key="year">2020</data>
</edge>
<edge source="174" target="176">
  <data key="weight">0.5</data>
  <data key="slice">2</data>
  <data key="year">2018</data>
</edge>
<edge source="177" target="179">
  <data key="weight">0.4472135901451111</data>
  <data key="slice">3</data>
  <data key="year">2019</data>
</edge>
</graph>
</graphml>
