# Supplementary material for: Evolution of Research on Persistent Postural-Perceptual Dizziness: A Bibliometric and Visualization Analysis from 1994 to 2025
Source: Audiol Res. 2026 Apr 1;16(2):52. doi: 10.3390/audiolres16020052 (PMC13113745; doi:10.3390/audiolres16020052)
Supplement: Supplementary file 1 [file audiolres-16-00052-s001.zip › results/project/192.graphml]

<?xml version="1.0" encoding="UTF-8"?>
<graphml xmlns="http://graphml.graphdrawing.org/xmlns">
<key id="name" for="node" attr.name="name" attr.type="string"/>
<key id="label" for="node" attr.name="label" attr.type="string"/>
<key id="author" for="node" attr.name="author" attr.type="string"/>
<key id="year" for="node" attr.name="year" attr.type="string"/>
<key id="title" for="node" attr.name="title" attr.type="string"/>
<key id="so" for="node" attr.name="so" attr.type="string"/>
<key id="vol" for="node" attr.name="vol" attr.type="string"/>
<key id="page" for="node" attr.name="pg" attr.type="string"/>
<key id="ut" for="node" attr.name="ut" attr.type="string"/>
<key id="freq" for="node" attr.name="freq" attr.type="integer"/>
<key id="centrality" for="node" attr.name="centrality" attr.type="double"/>
<key id="weight" for="edge" attr.name="weight" attr.type="float"/>
<key id="slice" for="edge" attr.name="slice" attr.type="integer"/>
<key id="year" for="edge" attr.name="year" attr.type="string"/>
<graph edgedefault="undirected">
<node id="0">
  <data key="name">balance disorders</data>
  <data key="label">balance disorders</data>
  <data key="author">balance disorders</data>
  <data key="year"></data>
  <data key="title">...</data>
  <data key="so">SO</data>
  <data key="vol">0</data>
  <data key="page">0</data>
  <data key="ut"></data>
  <data key="freq">2</data>
</node>
<node id="1">
  <data key="name">biobehavioral health</data>
  <data key="label">biobehavioral health</data>
  <data key="author">biobehavioral health</data>
  <data key="year"></data>
  <data key="title">...</data>
  <data key="so">SO</data>
  <data key="vol">0</data>
  <data key="page">0</data>
  <data key="ut"></data>
  <data key="freq">1</data>
</node>
<node id="2">
  <data key="name">cognitive behavior therapy</data>
  <data key="label">cognitive behavior therapy</data>
  <data key="author">cognitive behavior therapy</data>
  <data key="year"></data>
  <data key="title">...</data>
  <data key="so">SO</data>
  <data key="vol">0</data>
  <data key="page">0</data>
  <data key="ut"></data>
  <data key="freq">12</data>
</node>
<node id="3">
  <data key="name">brain</data>
  <data key="label">brain</data>
  <data key="author">brain</data>
  <data key="year"></data>
  <data key="title">...</data>
  <data key="so">SO</data>
  <data key="vol">0</data>
  <data key="page">0</data>
  <data key="ut"></data>
  <data key="freq">2</data>
</node>
<node id="4">
  <data key="name">chronic subjective dizziness</data>
  <data key="label">chronic subjective dizziness</data>
  <data key="author">chronic subjective dizziness</data>
  <data key="year"></data>
  <data key="title">...</data>
  <data key="so">SO</data>
  <data key="vol">0</data>
  <data key="page">0</data>
  <data key="ut"></data>
  <data key="freq">42</data>
</node>
<node id="5">
  <data key="name">mechanisms</data>
  <data key="label">mechanisms</data>
  <data key="author">mechanisms</data>
  <data key="year"></data>
  <data key="title">...</data>
  <data key="so">SO</data>
  <data key="vol">0</data>
  <data key="page">0</data>
  <data key="ut"></data>
  <data key="freq">2</data>
</node>
<node id="6">
  <data key="name">dizziness handicap</data>
  <data key="label">dizziness handicap</data>
  <data key="author">dizziness handicap</data>
  <data key="year"></data>
  <data key="title">...</data>
  <data key="so">SO</data>
  <data key="vol">0</data>
  <data key="page">0</data>
  <data key="ut"></data>
  <data key="freq">2</data>
</node>
<node id="7">
  <data key="name">behavior</data>
  <data key="label">behavior</data>
  <data key="author">behavior</data>
  <data key="year"></data>
  <data key="title">...</data>
  <data key="so">SO</data>
  <data key="vol">0</data>
  <data key="page">0</data>
  <data key="ut"></data>
  <data key="freq">1</data>
</node>
<node id="8">
  <data key="name">burden</data>
  <data key="label">burden</data>
  <data key="author">burden</data>
  <data key="year"></data>
  <data key="title">...</data>
  <data key="so">SO</data>
  <data key="vol">0</data>
  <data key="page">0</data>
  <data key="ut"></data>
  <data key="freq">1</data>
</node>
<node id="9">
  <data key="name">phobic postural vertigo</data>
  <data key="label">phobic postural vertigo</data>
  <data key="author">phobic postural vertigo</data>
  <data key="year"></data>
  <data key="title">...</data>
  <data key="so">SO</data>
  <data key="vol">0</data>
  <data key="page">0</data>
  <data key="ut"></data>
  <data key="freq">8</data>
</node>
<node id="10">
  <data key="name">vestibular migraine</data>
  <data key="label">vestibular migraine</data>
  <data key="author">vestibular migraine</data>
  <data key="year"></data>
  <data key="title">...</data>
  <data key="so">SO</data>
  <data key="vol">0</data>
  <data key="page">0</data>
  <data key="ut"></data>
  <data key="freq">24</data>
</node>
<node id="11">
  <data key="name">vestibular disorders</data>
  <data key="label">vestibular disorders</data>
  <data key="author">vestibular disorders</data>
  <data key="year"></data>
  <data key="title">...</data>
  <data key="so">SO</data>
  <data key="vol">0</data>
  <data key="page">0</data>
  <data key="ut"></data>
  <data key="freq">17</data>
</node>
<node id="12">
  <data key="name">motion</data>
  <data key="label">motion</data>
  <data key="author">motion</data>
  <data key="year"></data>
  <data key="title">...</data>
  <data key="so">SO</data>
  <data key="vol">0</data>
  <data key="page">0</data>
  <data key="ut"></data>
  <data key="freq">2</data>
</node>
<node id="13">
  <data key="name">perceptual dizziness</data>
  <data key="label">perceptual dizziness</data>
  <data key="author">perceptual dizziness</data>
  <data key="year"></data>
  <data key="title">...</data>
  <data key="so">SO</data>
  <data key="vol">0</data>
  <data key="page">0</data>
  <data key="ut"></data>
  <data key="freq">4</data>
</node>
<node id="14">
  <data key="name">attention</data>
  <data key="label">attention</data>
  <data key="author">attention</data>
  <data key="year"></data>
  <data key="title">...</data>
  <data key="so">SO</data>
  <data key="vol">0</data>
  <data key="page">0</data>
  <data key="ut"></data>
  <data key="freq">10</data>
</node>
<node id="15">
  <data key="name">acupuncture</data>
  <data key="label">acupuncture</data>
  <data key="author">acupuncture</data>
  <data key="year"></data>
  <data key="title">...</data>
  <data key="so">SO</data>
  <data key="vol">0</data>
  <data key="page">0</data>
  <data key="ut"></data>
  <data key="freq">1</data>
</node>
<node id="16">
  <data key="name">lifestyle modifications</data>
  <data key="label">lifestyle modifications</data>
  <data key="author">lifestyle modifications</data>
  <data key="year"></data>
  <data key="title">...</data>
  <data key="so">SO</data>
  <data key="vol">0</data>
  <data key="page">0</data>
  <data key="ut"></data>
  <data key="freq">2</data>
</node>
<node id="17">
  <data key="name">3d spatial pointing task</data>
  <data key="label">3d spatial pointing task</data>
  <data key="author">3d spatial pointing task</data>
  <data key="year"></data>
  <data key="title">...</data>
  <data key="so">SO</data>
  <data key="vol">0</data>
  <data key="page">0</data>
  <data key="ut"></data>
  <data key="freq">1</data>
</node>
<node id="18">
  <data key="name">anxiety</data>
  <data key="label">anxiety</data>
  <data key="author">anxiety</data>
  <data key="year"></data>
  <data key="title">...</data>
  <data key="so">SO</data>
  <data key="vol">0</data>
  <data key="page">0</data>
  <data key="ut"></data>
  <data key="freq">37</data>
</node>
<node id="19">
  <data key="name">stroke</data>
  <data key="label">stroke</data>
  <data key="author">stroke</data>
  <data key="year"></data>
  <data key="title">...</data>
  <data key="so">SO</data>
  <data key="vol">0</data>
  <data key="page">0</data>
  <data key="ut"></data>
  <data key="freq">4</data>
</node>
<node id="20">
  <data key="name">recovery</data>
  <data key="label">recovery</data>
  <data key="author">recovery</data>
  <data key="year"></data>
  <data key="title">...</data>
  <data key="so">SO</data>
  <data key="vol">0</data>
  <data key="page">0</data>
  <data key="ut"></data>
  <data key="freq">6</data>
</node>
<node id="21">
  <data key="name">blood flow</data>
  <data key="label">blood flow</data>
  <data key="author">blood flow</data>
  <data key="year"></data>
  <data key="title">...</data>
  <data key="so">SO</data>
  <data key="vol">0</data>
  <data key="page">0</data>
  <data key="ut"></data>
  <data key="freq">1</data>
</node>
<node id="22">
  <data key="name">assessment tool</data>
  <data key="label">assessment tool</data>
  <data key="author">assessment tool</data>
  <data key="year"></data>
  <data key="title">...</data>
  <data key="so">SO</data>
  <data key="vol">0</data>
  <data key="page">0</data>
  <data key="ut"></data>
  <data key="freq">1</data>
</node>
<node id="23">
  <data key="name">migraine</data>
  <data key="label">migraine</data>
  <data key="author">migraine</data>
  <data key="year"></data>
  <data key="title">...</data>
  <data key="so">SO</data>
  <data key="vol">0</data>
  <data key="page">0</data>
  <data key="ut"></data>
  <data key="freq">10</data>
</node>
<node id="24">
  <data key="name">body orientation</data>
  <data key="label">body orientation</data>
  <data key="author">body orientation</data>
  <data key="year"></data>
  <data key="title">...</data>
  <data key="so">SO</data>
  <data key="vol">0</data>
  <data key="page">0</data>
  <data key="ut"></data>
  <data key="freq">1</data>
</node>
<node id="25">
  <data key="name">dysfunction</data>
  <data key="label">dysfunction</data>
  <data key="author">dysfunction</data>
  <data key="year"></data>
  <data key="title">...</data>
  <data key="so">SO</data>
  <data key="vol">0</data>
  <data key="page">0</data>
  <data key="ut"></data>
  <data key="freq">2</data>
</node>
<node id="26">
  <data key="name">personality traits</data>
  <data key="label">personality traits</data>
  <data key="author">personality traits</data>
  <data key="year"></data>
  <data key="title">...</data>
  <data key="so">SO</data>
  <data key="vol">0</data>
  <data key="page">0</data>
  <data key="ut"></data>
  <data key="freq">4</data>
</node>
<node id="27">
  <data key="name">blast exposure</data>
  <data key="label">blast exposure</data>
  <data key="author">blast exposure</data>
  <data key="year"></data>
  <data key="title">...</data>
  <data key="so">SO</data>
  <data key="vol">0</data>
  <data key="page">0</data>
  <data key="ut"></data>
  <data key="freq">1</data>
</node>
<node id="28">
  <data key="name">galvanic vestibular stimulation</data>
  <data key="label">galvanic vestibular stimulation</data>
  <data key="author">galvanic vestibular stimulation</data>
  <data key="year"></data>
  <data key="title">...</data>
  <data key="so">SO</data>
  <data key="vol">0</data>
  <data key="page">0</data>
  <data key="ut"></data>
  <data key="freq">2</data>
</node>
<node id="29">
  <data key="name">augmented and virtual reality</data>
  <data key="label">augmented and virtual reality</data>
  <data key="author">augmented and virtual reality</data>
  <data key="year"></data>
  <data key="title">...</data>
  <data key="so">SO</data>
  <data key="vol">0</data>
  <data key="page">0</data>
  <data key="ut"></data>
  <data key="freq">1</data>
</node>
<node id="30">
  <data key="name">body sway</data>
  <data key="label">body sway</data>
  <data key="author">body sway</data>
  <data key="year"></data>
  <data key="title">...</data>
  <data key="so">SO</data>
  <data key="vol">0</data>
  <data key="page">0</data>
  <data key="ut"></data>
  <data key="freq">3</data>
</node>
<node id="31">
  <data key="name">committee</data>
  <data key="label">committee</data>
  <data key="author">committee</data>
  <data key="year"></data>
  <data key="title">...</data>
  <data key="so">SO</data>
  <data key="vol">0</data>
  <data key="page">0</data>
  <data key="ut"></data>
  <data key="freq">26</data>
</node>
<node id="32">
  <data key="name">balance</data>
  <data key="label">balance</data>
  <data key="author">balance</data>
  <data key="year"></data>
  <data key="title">...</data>
  <data key="so">SO</data>
  <data key="vol">0</data>
  <data key="page">0</data>
  <data key="ut"></data>
  <data key="freq">14</data>
</node>
<node id="33">
  <data key="name">canal occlusion</data>
  <data key="label">canal occlusion</data>
  <data key="author">canal occlusion</data>
  <data key="year"></data>
  <data key="title">...</data>
  <data key="so">SO</data>
  <data key="vol">0</data>
  <data key="page">0</data>
  <data key="ut"></data>
  <data key="freq">1</data>
</node>
<node id="34">
  <data key="name">black tea</data>
  <data key="label">black tea</data>
  <data key="author">black tea</data>
  <data key="year"></data>
  <data key="title">...</data>
  <data key="so">SO</data>
  <data key="vol">0</data>
  <data key="page">0</data>
  <data key="ut"></data>
  <data key="freq">1</data>
</node>
<node id="35">
  <data key="name">sensitivity</data>
  <data key="label">sensitivity</data>
  <data key="author">sensitivity</data>
  <data key="year"></data>
  <data key="title">...</data>
  <data key="so">SO</data>
  <data key="vol">0</data>
  <data key="page">0</data>
  <data key="ut"></data>
  <data key="freq">2</data>
</node>
<node id="36">
  <data key="name">clinical characteristics</data>
  <data key="label">clinical characteristics</data>
  <data key="author">clinical characteristics</data>
  <data key="year"></data>
  <data key="title">...</data>
  <data key="so">SO</data>
  <data key="vol">0</data>
  <data key="page">0</data>
  <data key="ut"></data>
  <data key="freq">5</data>
</node>
<node id="37">
  <data key="name">cervical dizziness</data>
  <data key="label">cervical dizziness</data>
  <data key="author">cervical dizziness</data>
  <data key="year"></data>
  <data key="title">...</data>
  <data key="so">SO</data>
  <data key="vol">0</data>
  <data key="page">0</data>
  <data key="ut"></data>
  <data key="freq">1</data>
</node>
<node id="38">
  <data key="name">questionnaire</data>
  <data key="label">questionnaire</data>
  <data key="author">questionnaire</data>
  <data key="year"></data>
  <data key="title">...</data>
  <data key="so">SO</data>
  <data key="vol">0</data>
  <data key="page">0</data>
  <data key="ut"></data>
  <data key="freq">4</data>
</node>
<node id="39">
  <data key="name">case-control study</data>
  <data key="label">case-control study</data>
  <data key="author">case-control study</data>
  <data key="year"></data>
  <data key="title">...</data>
  <data key="so">SO</data>
  <data key="vol">0</data>
  <data key="page">0</data>
  <data key="ut"></data>
  <data key="freq">1</data>
</node>
<node id="40">
  <data key="name">international classification</data>
  <data key="label">international classification</data>
  <data key="author">international classification</data>
  <data key="year"></data>
  <data key="title">...</data>
  <data key="so">SO</data>
  <data key="vol">0</data>
  <data key="page">0</data>
  <data key="ut"></data>
  <data key="freq">2</data>
</node>
<node id="41">
  <data key="name">brain function</data>
  <data key="label">brain function</data>
  <data key="author">brain function</data>
  <data key="year"></data>
  <data key="title">...</data>
  <data key="so">SO</data>
  <data key="vol">0</data>
  <data key="page">0</data>
  <data key="ut"></data>
  <data key="freq">1</data>
</node>
<node id="42">
  <data key="name">alff</data>
  <data key="label">alff</data>
  <data key="author">alff</data>
  <data key="year"></data>
  <data key="title">...</data>
  <data key="so">SO</data>
  <data key="vol">0</data>
  <data key="page">0</data>
  <data key="ut"></data>
  <data key="freq">1</data>
</node>
<node id="43">
  <data key="name">video head impulse test</data>
  <data key="label">video head impulse test</data>
  <data key="author">video head impulse test</data>
  <data key="year"></data>
  <data key="title">...</data>
  <data key="so">SO</data>
  <data key="vol">0</data>
  <data key="page">0</data>
  <data key="ut"></data>
  <data key="freq">2</data>
</node>
<node id="44">
  <data key="name">activation</data>
  <data key="label">activation</data>
  <data key="author">activation</data>
  <data key="year"></data>
  <data key="title">...</data>
  <data key="so">SO</data>
  <data key="vol">0</data>
  <data key="page">0</data>
  <data key="ut"></data>
  <data key="freq">2</data>
</node>
<node id="45">
  <data key="name">spatial anxiety</data>
  <data key="label">spatial anxiety</data>
  <data key="author">spatial anxiety</data>
  <data key="year"></data>
  <data key="title">...</data>
  <data key="so">SO</data>
  <data key="vol">0</data>
  <data key="page">0</data>
  <data key="ut"></data>
  <data key="freq">2</data>
</node>
<node id="46">
  <data key="name">vestibular rehabilitation therapy (vrt)</data>
  <data key="label">vestibular rehabilitation therapy (vrt)</data>
  <data key="author">vestibular rehabilitation therapy (vrt)</data>
  <data key="year"></data>
  <data key="title">...</data>
  <data key="so">SO</data>
  <data key="vol">0</data>
  <data key="page">0</data>
  <data key="ut"></data>
  <data key="freq">2</data>
</node>
<node id="47">
  <data key="name">caloric stimulation</data>
  <data key="label">caloric stimulation</data>
  <data key="author">caloric stimulation</data>
  <data key="year"></data>
  <data key="title">...</data>
  <data key="so">SO</data>
  <data key="vol">0</data>
  <data key="page">0</data>
  <data key="ut"></data>
  <data key="freq">1</data>
</node>
<node id="48">
  <data key="name">sleep quality index</data>
  <data key="label">sleep quality index</data>
  <data key="author">sleep quality index</data>
  <data key="year"></data>
  <data key="title">...</data>
  <data key="so">SO</data>
  <data key="vol">0</data>
  <data key="page">0</data>
  <data key="ut"></data>
  <data key="freq">3</data>
</node>
<node id="49">
  <data key="name">bone conducted vibration</data>
  <data key="label">bone conducted vibration</data>
  <data key="author">bone conducted vibration</data>
  <data key="year"></data>
  <data key="title">...</data>
  <data key="so">SO</data>
  <data key="vol">0</data>
  <data key="page">0</data>
  <data key="ut"></data>
  <data key="freq">1</data>
</node>
<node id="50">
  <data key="name">caloric test</data>
  <data key="label">caloric test</data>
  <data key="author">caloric test</data>
  <data key="year"></data>
  <data key="title">...</data>
  <data key="so">SO</data>
  <data key="vol">0</data>
  <data key="page">0</data>
  <data key="ut"></data>
  <data key="freq">1</data>
</node>
<node id="51">
  <data key="name">vertigo</data>
  <data key="label">vertigo</data>
  <data key="author">vertigo</data>
  <data key="year"></data>
  <data key="title">...</data>
  <data key="so">SO</data>
  <data key="vol">0</data>
  <data key="page">0</data>
  <data key="ut"></data>
  <data key="freq">68</data>
</node>
<node id="52">
  <data key="name">psychosomatic disorder</data>
  <data key="label">psychosomatic disorder</data>
  <data key="author">psychosomatic disorder</data>
  <data key="year"></data>
  <data key="title">...</data>
  <data key="so">SO</data>
  <data key="vol">0</data>
  <data key="page">0</data>
  <data key="ut"></data>
  <data key="freq">2</data>
</node>
<node id="53">
  <data key="name">vestibular rehabilitation</data>
  <data key="label">vestibular rehabilitation</data>
  <data key="author">vestibular rehabilitation</data>
  <data key="year"></data>
  <data key="title">...</data>
  <data key="so">SO</data>
  <data key="vol">0</data>
  <data key="page">0</data>
  <data key="ut"></data>
  <data key="freq">24</data>
</node>
<node id="54">
  <data key="name">autonomic dysfunction</data>
  <data key="label">autonomic dysfunction</data>
  <data key="author">autonomic dysfunction</data>
  <data key="year"></data>
  <data key="title">...</data>
  <data key="so">SO</data>
  <data key="vol">0</data>
  <data key="page">0</data>
  <data key="ut"></data>
  <data key="freq">1</data>
</node>
<node id="55">
  <data key="name">adolescents</data>
  <data key="label">adolescents</data>
  <data key="author">adolescents</data>
  <data key="year"></data>
  <data key="title">...</data>
  <data key="so">SO</data>
  <data key="vol">0</data>
  <data key="page">0</data>
  <data key="ut"></data>
  <data key="freq">2</data>
</node>
<node id="56">
  <data key="name">clinical judgment</data>
  <data key="label">clinical judgment</data>
  <data key="author">clinical judgment</data>
  <data key="year"></data>
  <data key="title">...</data>
  <data key="so">SO</data>
  <data key="vol">0</data>
  <data key="page">0</data>
  <data key="ut"></data>
  <data key="freq">1</data>
</node>
<node id="57">
  <data key="name">vestibular diseases</data>
  <data key="label">vestibular diseases</data>
  <data key="author">vestibular diseases</data>
  <data key="year"></data>
  <data key="title">...</data>
  <data key="so">SO</data>
  <data key="vol">0</data>
  <data key="page">0</data>
  <data key="ut"></data>
  <data key="freq">2</data>
</node>
<node id="58">
  <data key="name">double blind</data>
  <data key="label">double blind</data>
  <data key="author">double blind</data>
  <data key="year"></data>
  <data key="title">...</data>
  <data key="so">SO</data>
  <data key="vol">0</data>
  <data key="page">0</data>
  <data key="ut"></data>
  <data key="freq">2</data>
</node>
<node id="59">
  <data key="name">sensorineural hearing loss</data>
  <data key="label">sensorineural hearing loss</data>
  <data key="author">sensorineural hearing loss</data>
  <data key="year"></data>
  <data key="title">...</data>
  <data key="so">SO</data>
  <data key="vol">0</data>
  <data key="page">0</data>
  <data key="ut"></data>
  <data key="freq">2</data>
</node>
<node id="60">
  <data key="name">blast-related tbi</data>
  <data key="label">blast-related tbi</data>
  <data key="author">blast-related tbi</data>
  <data key="year"></data>
  <data key="title">...</data>
  <data key="so">SO</data>
  <data key="vol">0</data>
  <data key="page">0</data>
  <data key="ut"></data>
  <data key="freq">1</data>
</node>
<node id="61">
  <data key="name">attitudes</data>
  <data key="label">attitudes</data>
  <data key="author">attitudes</data>
  <data key="year"></data>
  <data key="title">...</data>
  <data key="so">SO</data>
  <data key="vol">0</data>
  <data key="page">0</data>
  <data key="ut"></data>
  <data key="freq">1</data>
</node>
<node id="62">
  <data key="name">paroxysmal positional vertigo</data>
  <data key="label">paroxysmal positional vertigo</data>
  <data key="author">paroxysmal positional vertigo</data>
  <data key="year"></data>
  <data key="title">...</data>
  <data key="so">SO</data>
  <data key="vol">0</data>
  <data key="page">0</data>
  <data key="ut"></data>
  <data key="freq">13</data>
</node>
<node id="63">
  <data key="name">persistent postural-perceptual dizziness (pppd)</data>
  <data key="label">persistent postural-perceptual dizziness (pppd)</data>
  <data key="author">persistent postural-perceptual dizziness (pppd)</data>
  <data key="year"></data>
  <data key="title">...</data>
  <data key="so">SO</data>
  <data key="vol">0</data>
  <data key="page">0</data>
  <data key="ut"></data>
  <data key="freq">8</data>
</node>
<node id="64">
  <data key="name">functional cognitive disorder</data>
  <data key="label">functional cognitive disorder</data>
  <data key="author">functional cognitive disorder</data>
  <data key="year"></data>
  <data key="title">...</data>
  <data key="so">SO</data>
  <data key="vol">0</data>
  <data key="page">0</data>
  <data key="ut"></data>
  <data key="freq">2</data>
</node>
<node id="65">
  <data key="name">irritable bowel syndrome</data>
  <data key="label">irritable bowel syndrome</data>
  <data key="author">irritable bowel syndrome</data>
  <data key="year"></data>
  <data key="title">...</data>
  <data key="so">SO</data>
  <data key="vol">0</data>
  <data key="page">0</data>
  <data key="ut"></data>
  <data key="freq">2</data>
</node>
<node id="66">
  <data key="name">apnea syndrome</data>
  <data key="label">apnea syndrome</data>
  <data key="author">apnea syndrome</data>
  <data key="year"></data>
  <data key="title">...</data>
  <data key="so">SO</data>
  <data key="vol">0</data>
  <data key="page">0</data>
  <data key="ut"></data>
  <data key="freq">1</data>
</node>
<node id="67">
  <data key="name">virtual reality</data>
  <data key="label">virtual reality</data>
  <data key="author">virtual reality</data>
  <data key="year"></data>
  <data key="title">...</data>
  <data key="so">SO</data>
  <data key="vol">0</data>
  <data key="page">0</data>
  <data key="ut"></data>
  <data key="freq">6</data>
</node>
<node id="68">
  <data key="name">diagnostic criteria</data>
  <data key="label">diagnostic criteria</data>
  <data key="author">diagnostic criteria</data>
  <data key="year"></data>
  <data key="title">...</data>
  <data key="so">SO</data>
  <data key="vol">0</data>
  <data key="page">0</data>
  <data key="ut"></data>
  <data key="freq">34</data>
</node>
<node id="69">
  <data key="name">dizziness handicap inventory</data>
  <data key="label">dizziness handicap inventory</data>
  <data key="author">dizziness handicap inventory</data>
  <data key="year"></data>
  <data key="title">...</data>
  <data key="so">SO</data>
  <data key="vol">0</data>
  <data key="page">0</data>
  <data key="ut"></data>
  <data key="freq">9</data>
</node>
<node id="70">
  <data key="name">caloric testing</data>
  <data key="label">caloric testing</data>
  <data key="author">caloric testing</data>
  <data key="year"></data>
  <data key="title">...</data>
  <data key="so">SO</data>
  <data key="vol">0</data>
  <data key="page">0</data>
  <data key="ut"></data>
  <data key="freq">1</data>
</node>
<node id="71">
  <data key="name">vestibular dysfunction</data>
  <data key="label">vestibular dysfunction</data>
  <data key="author">vestibular dysfunction</data>
  <data key="year"></data>
  <data key="title">...</data>
  <data key="so">SO</data>
  <data key="vol">0</data>
  <data key="page">0</data>
  <data key="ut"></data>
  <data key="freq">2</data>
</node>
<node id="72">
  <data key="name">dizziness</data>
  <data key="label">dizziness</data>
  <data key="author">dizziness</data>
  <data key="year"></data>
  <data key="title">...</data>
  <data key="so">SO</data>
  <data key="vol">0</data>
  <data key="page">0</data>
  <data key="ut"></data>
  <data key="freq">10</data>
</node>
<node id="73">
  <data key="name">criteria consensus document</data>
  <data key="label">criteria consensus document</data>
  <data key="author">criteria consensus document</data>
  <data key="year"></data>
  <data key="title">...</data>
  <data key="so">SO</data>
  <data key="vol">0</data>
  <data key="page">0</data>
  <data key="ut"></data>
  <data key="freq">6</data>
</node>
<node id="74">
  <data key="name">chronic vertigo</data>
  <data key="label">chronic vertigo</data>
  <data key="author">chronic vertigo</data>
  <data key="year"></data>
  <data key="title">...</data>
  <data key="so">SO</data>
  <data key="vol">0</data>
  <data key="page">0</data>
  <data key="ut"></data>
  <data key="freq">1</data>
</node>
<node id="75">
  <data key="name">barany society</data>
  <data key="label">barany society</data>
  <data key="author">barany society</data>
  <data key="year"></data>
  <data key="title">...</data>
  <data key="so">SO</data>
  <data key="vol">0</data>
  <data key="page">0</data>
  <data key="ut"></data>
  <data key="freq">1</data>
</node>
<node id="76">
  <data key="name">bilateral vestibulopathy</data>
  <data key="label">bilateral vestibulopathy</data>
  <data key="author">bilateral vestibulopathy</data>
  <data key="year"></data>
  <data key="title">...</data>
  <data key="so">SO</data>
  <data key="vol">0</data>
  <data key="page">0</data>
  <data key="ut"></data>
  <data key="freq">3</data>
</node>
<node id="77">
  <data key="name">chronic vestibular syndromes</data>
  <data key="label">chronic vestibular syndromes</data>
  <data key="author">chronic vestibular syndromes</data>
  <data key="year"></data>
  <data key="title">...</data>
  <data key="so">SO</data>
  <data key="vol">0</data>
  <data key="page">0</data>
  <data key="ut"></data>
  <data key="freq">1</data>
</node>
<node id="78">
  <data key="name">avoidance behavior</data>
  <data key="label">avoidance behavior</data>
  <data key="author">avoidance behavior</data>
  <data key="year"></data>
  <data key="title">...</data>
  <data key="so">SO</data>
  <data key="vol">0</data>
  <data key="page">0</data>
  <data key="ut"></data>
  <data key="freq">1</data>
</node>
<node id="79">
  <data key="name">cognitive behavioral therapy</data>
  <data key="label">cognitive behavioral therapy</data>
  <data key="author">cognitive behavioral therapy</data>
  <data key="year"></data>
  <data key="title">...</data>
  <data key="so">SO</data>
  <data key="vol">0</data>
  <data key="page">0</data>
  <data key="ut"></data>
  <data key="freq">6</data>
</node>
<node id="80">
  <data key="name">connectivity</data>
  <data key="label">connectivity</data>
  <data key="author">connectivity</data>
  <data key="year"></data>
  <data key="title">...</data>
  <data key="so">SO</data>
  <data key="vol">0</data>
  <data key="page">0</data>
  <data key="ut"></data>
  <data key="freq">4</data>
</node>
<node id="81">
  <data key="name">chronic dizziness</data>
  <data key="label">chronic dizziness</data>
  <data key="author">chronic dizziness</data>
  <data key="year"></data>
  <data key="title">...</data>
  <data key="so">SO</data>
  <data key="vol">0</data>
  <data key="page">0</data>
  <data key="ut"></data>
  <data key="freq">15</data>
</node>
<node id="82">
  <data key="name">persistent postural perceptual dizziness</data>
  <data key="label">persistent postural perceptual dizziness</data>
  <data key="author">persistent postural perceptual dizziness</data>
  <data key="year"></data>
  <data key="title">...</data>
  <data key="so">SO</data>
  <data key="vol">0</data>
  <data key="page">0</data>
  <data key="ut"></data>
  <data key="freq">15</data>
</node>
<node id="83">
  <data key="name">residual dizziness</data>
  <data key="label">residual dizziness</data>
  <data key="author">residual dizziness</data>
  <data key="year"></data>
  <data key="title">...</data>
  <data key="so">SO</data>
  <data key="vol">0</data>
  <data key="page">0</data>
  <data key="ut"></data>
  <data key="freq">2</data>
</node>
<node id="84">
  <data key="name">bone conducted stimuli</data>
  <data key="label">bone conducted stimuli</data>
  <data key="author">bone conducted stimuli</data>
  <data key="year"></data>
  <data key="title">...</data>
  <data key="so">SO</data>
  <data key="vol">0</data>
  <data key="page">0</data>
  <data key="ut"></data>
  <data key="freq">1</data>
</node>
<node id="85">
  <data key="name">normative values</data>
  <data key="label">normative values</data>
  <data key="author">normative values</data>
  <data key="year"></data>
  <data key="title">...</data>
  <data key="so">SO</data>
  <data key="vol">0</data>
  <data key="page">0</data>
  <data key="ut"></data>
  <data key="freq">2</data>
</node>
<node id="86">
  <data key="name">bilateral disease</data>
  <data key="label">bilateral disease</data>
  <data key="author">bilateral disease</data>
  <data key="year"></data>
  <data key="title">...</data>
  <data key="so">SO</data>
  <data key="vol">0</data>
  <data key="page">0</data>
  <data key="ut"></data>
  <data key="freq">1</data>
</node>
<node id="87">
  <data key="name">atrophy</data>
  <data key="label">atrophy</data>
  <data key="author">atrophy</data>
  <data key="year"></data>
  <data key="title">...</data>
  <data key="so">SO</data>
  <data key="vol">0</data>
  <data key="page">0</data>
  <data key="ut"></data>
  <data key="freq">1</data>
</node>
<node id="88">
  <data key="name">blood pressure</data>
  <data key="label">blood pressure</data>
  <data key="author">blood pressure</data>
  <data key="year"></data>
  <data key="title">...</data>
  <data key="so">SO</data>
  <data key="vol">0</data>
  <data key="page">0</data>
  <data key="ut"></data>
  <data key="freq">1</data>
</node>
<node id="89">
  <data key="name">scale</data>
  <data key="label">scale</data>
  <data key="author">scale</data>
  <data key="year"></data>
  <data key="title">...</data>
  <data key="so">SO</data>
  <data key="vol">0</data>
  <data key="page">0</data>
  <data key="ut"></data>
  <data key="freq">3</data>
</node>
<node id="90">
  <data key="name">acupuncture treatment</data>
  <data key="label">acupuncture treatment</data>
  <data key="author">acupuncture treatment</data>
  <data key="year"></data>
  <data key="title">...</data>
  <data key="so">SO</data>
  <data key="vol">0</data>
  <data key="page">0</data>
  <data key="ut"></data>
  <data key="freq">1</data>
</node>
<node id="91">
  <data key="name">adolescents clinical features</data>
  <data key="label">adolescents clinical features</data>
  <data key="author">adolescents clinical features</data>
  <data key="year"></data>
  <data key="title">...</data>
  <data key="so">SO</data>
  <data key="vol">0</data>
  <data key="page">0</data>
  <data key="ut"></data>
  <data key="freq">3</data>
</node>
<node id="92">
  <data key="name">body awareness</data>
  <data key="label">body awareness</data>
  <data key="author">body awareness</data>
  <data key="year"></data>
  <data key="title">...</data>
  <data key="so">SO</data>
  <data key="vol">0</data>
  <data key="page">0</data>
  <data key="ut"></data>
  <data key="freq">1</data>
</node>
<node id="93">
  <data key="name">associations</data>
  <data key="label">associations</data>
  <data key="author">associations</data>
  <data key="year"></data>
  <data key="title">...</data>
  <data key="so">SO</data>
  <data key="vol">0</data>
  <data key="page">0</data>
  <data key="ut"></data>
  <data key="freq">1</data>
</node>
<node id="94">
  <data key="name">body vigilance</data>
  <data key="label">body vigilance</data>
  <data key="author">body vigilance</data>
  <data key="year"></data>
  <data key="title">...</data>
  <data key="so">SO</data>
  <data key="vol">0</data>
  <data key="page">0</data>
  <data key="ut"></data>
  <data key="freq">1</data>
</node>
<node id="95">
  <data key="name">follow up</data>
  <data key="label">follow up</data>
  <data key="author">follow up</data>
  <data key="year"></data>
  <data key="title">...</data>
  <data key="so">SO</data>
  <data key="vol">0</data>
  <data key="page">0</data>
  <data key="ut"></data>
  <data key="freq">9</data>
</node>
<node id="96">
  <data key="name">biofeedback</data>
  <data key="label">biofeedback</data>
  <data key="author">biofeedback</data>
  <data key="year"></data>
  <data key="title">...</data>
  <data key="so">SO</data>
  <data key="vol">0</data>
  <data key="page">0</data>
  <data key="ut"></data>
  <data key="freq">1</data>
</node>
<node id="97">
  <data key="name">vestibular evoked myogenic potentials</data>
  <data key="label">vestibular evoked myogenic potentials</data>
  <data key="author">vestibular evoked myogenic potentials</data>
  <data key="year"></data>
  <data key="title">...</data>
  <data key="so">SO</data>
  <data key="vol">0</data>
  <data key="page">0</data>
  <data key="ut"></data>
  <data key="freq">2</data>
</node>
<node id="98">
  <data key="name">accumulated source imaging</data>
  <data key="label">accumulated source imaging</data>
  <data key="author">accumulated source imaging</data>
  <data key="year"></data>
  <data key="title">...</data>
  <data key="so">SO</data>
  <data key="vol">0</data>
  <data key="page">0</data>
  <data key="ut"></data>
  <data key="freq">1</data>
</node>
<node id="99">
  <data key="name">validation</data>
  <data key="label">validation</data>
  <data key="author">validation</data>
  <data key="year"></data>
  <data key="title">...</data>
  <data key="so">SO</data>
  <data key="vol">0</data>
  <data key="page">0</data>
  <data key="ut"></data>
  <data key="freq">4</data>
</node>
<node id="100">
  <data key="name">visual vertigo</data>
  <data key="label">visual vertigo</data>
  <data key="author">visual vertigo</data>
  <data key="year"></data>
  <data key="title">...</data>
  <data key="so">SO</data>
  <data key="vol">0</data>
  <data key="page">0</data>
  <data key="ut"></data>
  <data key="freq">20</data>
</node>
<node id="101">
  <data key="name">short form</data>
  <data key="label">short form</data>
  <data key="author">short form</data>
  <data key="year"></data>
  <data key="title">...</data>
  <data key="so">SO</data>
  <data key="vol">0</data>
  <data key="page">0</data>
  <data key="ut"></data>
  <data key="freq">2</data>
</node>
<node id="102">
  <data key="name">anxiety sensitivity</data>
  <data key="label">anxiety sensitivity</data>
  <data key="author">anxiety sensitivity</data>
  <data key="year"></data>
  <data key="title">...</data>
  <data key="so">SO</data>
  <data key="vol">0</data>
  <data key="page">0</data>
  <data key="ut"></data>
  <data key="freq">1</data>
</node>
<node id="103">
  <data key="name">thresholds</data>
  <data key="label">thresholds</data>
  <data key="author">thresholds</data>
  <data key="year"></data>
  <data key="title">...</data>
  <data key="so">SO</data>
  <data key="vol">0</data>
  <data key="page">0</data>
  <data key="ut"></data>
  <data key="freq">2</data>
</node>
<node id="104">
  <data key="name">body</data>
  <data key="label">body</data>
  <data key="author">body</data>
  <data key="year"></data>
  <data key="title">...</data>
  <data key="so">SO</data>
  <data key="vol">0</data>
  <data key="page">0</data>
  <data key="ut"></data>
  <data key="freq">1</data>
</node>
<node id="105">
  <data key="name">orientation</data>
  <data key="label">orientation</data>
  <data key="author">orientation</data>
  <data key="year"></data>
  <data key="title">...</data>
  <data key="so">SO</data>
  <data key="vol">0</data>
  <data key="page">0</data>
  <data key="ut"></data>
  <data key="freq">2</data>
</node>
<node id="106">
  <data key="name">cognitive behavioral therapy (cbt)</data>
  <data key="label">cognitive behavioral therapy (cbt)</data>
  <data key="author">cognitive behavioral therapy (cbt)</data>
  <data key="year"></data>
  <data key="title">...</data>
  <data key="so">SO</data>
  <data key="vol">0</data>
  <data key="page">0</data>
  <data key="ut"></data>
  <data key="freq">1</data>
</node>
<node id="107">
  <data key="name">impact</data>
  <data key="label">impact</data>
  <data key="author">impact</data>
  <data key="year"></data>
  <data key="title">...</data>
  <data key="so">SO</data>
  <data key="vol">0</data>
  <data key="page">0</data>
  <data key="ut"></data>
  <data key="freq">3</data>
</node>
<node id="108">
  <data key="name">quality of life</data>
  <data key="label">quality of life</data>
  <data key="author">quality of life</data>
  <data key="year"></data>
  <data key="title">...</data>
  <data key="so">SO</data>
  <data key="vol">0</data>
  <data key="page">0</data>
  <data key="ut"></data>
  <data key="freq">15</data>
</node>
<node id="109">
  <data key="name">antidepressants</data>
  <data key="label">antidepressants</data>
  <data key="author">antidepressants</data>
  <data key="year"></data>
  <data key="title">...</data>
  <data key="so">SO</data>
  <data key="vol">0</data>
  <data key="page">0</data>
  <data key="ut"></data>
  <data key="freq">1</data>
</node>
<node id="110">
  <data key="name">barquement syndrome</data>
  <data key="label">barquement syndrome</data>
  <data key="author">barquement syndrome</data>
  <data key="year"></data>
  <data key="title">...</data>
  <data key="so">SO</data>
  <data key="vol">0</data>
  <data key="page">0</data>
  <data key="ut"></data>
  <data key="freq">1</data>
</node>
<node id="111">
  <data key="name">angular gyrus</data>
  <data key="label">angular gyrus</data>
  <data key="author">angular gyrus</data>
  <data key="year"></data>
  <data key="title">...</data>
  <data key="so">SO</data>
  <data key="vol">0</data>
  <data key="page">0</data>
  <data key="ut"></data>
  <data key="freq">1</data>
</node>
<node id="112">
  <data key="name">evoked myogenic potentials</data>
  <data key="label">evoked myogenic potentials</data>
  <data key="author">evoked myogenic potentials</data>
  <data key="year"></data>
  <data key="title">...</data>
  <data key="so">SO</data>
  <data key="vol">0</data>
  <data key="page">0</data>
  <data key="ut"></data>
  <data key="freq">8</data>
</node>
<node id="113">
  <data key="name">alzheimer disease</data>
  <data key="label">alzheimer disease</data>
  <data key="author">alzheimer disease</data>
  <data key="year"></data>
  <data key="title">...</data>
  <data key="so">SO</data>
  <data key="vol">0</data>
  <data key="page">0</data>
  <data key="ut"></data>
  <data key="freq">1</data>
</node>
<node id="114">
  <data key="name">anxiety disorder</data>
  <data key="label">anxiety disorder</data>
  <data key="author">anxiety disorder</data>
  <data key="year"></data>
  <data key="title">...</data>
  <data key="so">SO</data>
  <data key="vol">0</data>
  <data key="page">0</data>
  <data key="ut"></data>
  <data key="freq">2</data>
</node>
<node id="115">
  <data key="name">anxiety sensitivity reduction</data>
  <data key="label">anxiety sensitivity reduction</data>
  <data key="author">anxiety sensitivity reduction</data>
  <data key="year"></data>
  <data key="title">...</data>
  <data key="so">SO</data>
  <data key="vol">0</data>
  <data key="page">0</data>
  <data key="ut"></data>
  <data key="freq">1</data>
</node>
<node id="116">
  <data key="name">vestibular rehabilitation therapy</data>
  <data key="label">vestibular rehabilitation therapy</data>
  <data key="author">vestibular rehabilitation therapy</data>
  <data key="year"></data>
  <data key="title">...</data>
  <data key="so">SO</data>
  <data key="vol">0</data>
  <data key="page">0</data>
  <data key="ut"></data>
  <data key="freq">2</data>
</node>
<node id="117">
  <data key="name">prevalence</data>
  <data key="label">prevalence</data>
  <data key="author">prevalence</data>
  <data key="year"></data>
  <data key="title">...</data>
  <data key="so">SO</data>
  <data key="vol">0</data>
  <data key="page">0</data>
  <data key="ut"></data>
  <data key="freq">13</data>
</node>
<node id="118">
  <data key="name">adaptation</data>
  <data key="label">adaptation</data>
  <data key="author">adaptation</data>
  <data key="year"></data>
  <data key="title">...</data>
  <data key="so">SO</data>
  <data key="vol">0</data>
  <data key="page">0</data>
  <data key="ut"></data>
  <data key="freq">3</data>
</node>
<node id="119">
  <data key="name">physical therapy</data>
  <data key="label">physical therapy</data>
  <data key="author">physical therapy</data>
  <data key="year"></data>
  <data key="title">...</data>
  <data key="so">SO</data>
  <data key="vol">0</data>
  <data key="page">0</data>
  <data key="ut"></data>
  <data key="freq">4</data>
</node>
<node id="120">
  <data key="name">version</data>
  <data key="label">version</data>
  <data key="author">version</data>
  <data key="year"></data>
  <data key="title">...</data>
  <data key="so">SO</data>
  <data key="vol">0</data>
  <data key="page">0</data>
  <data key="ut"></data>
  <data key="freq">4</data>
</node>
<node id="121">
  <data key="name">benign paroxysmal positional vertigo</data>
  <data key="label">benign paroxysmal positional vertigo</data>
  <data key="author">benign paroxysmal positional vertigo</data>
  <data key="year"></data>
  <data key="title">...</data>
  <data key="so">SO</data>
  <data key="vol">0</data>
  <data key="page">0</data>
  <data key="ut"></data>
  <data key="freq">6</data>
</node>
<node id="122">
  <data key="name">balance deficit</data>
  <data key="label">balance deficit</data>
  <data key="author">balance deficit</data>
  <data key="year"></data>
  <data key="title">...</data>
  <data key="so">SO</data>
  <data key="vol">0</data>
  <data key="page">0</data>
  <data key="ut"></data>
  <data key="freq">1</data>
</node>
<node id="123">
  <data key="name">niigata pppd questionnaire (npq)</data>
  <data key="label">niigata pppd questionnaire (npq)</data>
  <data key="author">niigata pppd questionnaire (npq)</data>
  <data key="year"></data>
  <data key="title">...</data>
  <data key="so">SO</data>
  <data key="vol">0</data>
  <data key="page">0</data>
  <data key="ut"></data>
  <data key="freq">2</data>
</node>
<node id="124">
  <data key="name">activations</data>
  <data key="label">activations</data>
  <data key="author">activations</data>
  <data key="year"></data>
  <data key="title">...</data>
  <data key="so">SO</data>
  <data key="vol">0</data>
  <data key="page">0</data>
  <data key="ut"></data>
  <data key="freq">1</data>
</node>
<node id="125">
  <data key="name">validity</data>
  <data key="label">validity</data>
  <data key="author">validity</data>
  <data key="year"></data>
  <data key="title">...</data>
  <data key="so">SO</data>
  <data key="vol">0</data>
  <data key="page">0</data>
  <data key="ut"></data>
  <data key="freq">3</data>
</node>
<node id="126">
  <data key="name">postural control</data>
  <data key="label">postural control</data>
  <data key="author">postural control</data>
  <data key="year"></data>
  <data key="title">...</data>
  <data key="so">SO</data>
  <data key="vol">0</data>
  <data key="page">0</data>
  <data key="ut"></data>
  <data key="freq">6</data>
</node>
<node id="127">
  <data key="name">tilt</data>
  <data key="label">tilt</data>
  <data key="author">tilt</data>
  <data key="year"></data>
  <data key="title">...</data>
  <data key="so">SO</data>
  <data key="vol">0</data>
  <data key="page">0</data>
  <data key="ut"></data>
  <data key="freq">2</data>
</node>
<node id="128">
  <data key="name">consensus document</data>
  <data key="label">consensus document</data>
  <data key="author">consensus document</data>
  <data key="year"></data>
  <data key="title">...</data>
  <data key="so">SO</data>
  <data key="vol">0</data>
  <data key="page">0</data>
  <data key="ut"></data>
  <data key="freq">24</data>
</node>
<node id="129">
  <data key="name">cervical rotation</data>
  <data key="label">cervical rotation</data>
  <data key="author">cervical rotation</data>
  <data key="year"></data>
  <data key="title">...</data>
  <data key="so">SO</data>
  <data key="vol">0</data>
  <data key="page">0</data>
  <data key="ut"></data>
  <data key="freq">1</data>
</node>
<node id="130">
  <data key="name">predictors</data>
  <data key="label">predictors</data>
  <data key="author">predictors</data>
  <data key="year"></data>
  <data key="title">...</data>
  <data key="so">SO</data>
  <data key="vol">0</data>
  <data key="page">0</data>
  <data key="ut"></data>
  <data key="freq">4</data>
</node>
<node id="131">
  <data key="name">population</data>
  <data key="label">population</data>
  <data key="author">population</data>
  <data key="year"></data>
  <data key="title">...</data>
  <data key="so">SO</data>
  <data key="vol">0</data>
  <data key="page">0</data>
  <data key="ut"></data>
  <data key="freq">4</data>
</node>
<node id="132">
  <data key="name">sample</data>
  <data key="label">sample</data>
  <data key="author">sample</data>
  <data key="year"></data>
  <data key="title">...</data>
  <data key="so">SO</data>
  <data key="vol">0</data>
  <data key="page">0</data>
  <data key="ut"></data>
  <data key="freq">2</data>
</node>
<node id="133">
  <data key="name">afternystagmus</data>
  <data key="label">afternystagmus</data>
  <data key="author">afternystagmus</data>
  <data key="year"></data>
  <data key="title">...</data>
  <data key="so">SO</data>
  <data key="vol">0</data>
  <data key="page">0</data>
  <data key="ut"></data>
  <data key="freq">1</data>
</node>
<node id="134">
  <data key="name">cluster analysis</data>
  <data key="label">cluster analysis</data>
  <data key="author">cluster analysis</data>
  <data key="year"></data>
  <data key="title">...</data>
  <data key="so">SO</data>
  <data key="vol">0</data>
  <data key="page">0</data>
  <data key="ut"></data>
  <data key="freq">1</data>
</node>
<node id="135">
  <data key="name">persistent postural-perceptual dizziness</data>
  <data key="label">persistent postural-perceptual dizziness</data>
  <data key="author">persistent postural-perceptual dizziness</data>
  <data key="year"></data>
  <data key="title">...</data>
  <data key="so">SO</data>
  <data key="vol">0</data>
  <data key="page">0</data>
  <data key="ut"></data>
  <data key="freq">71</data>
</node>
<node id="136">
  <data key="name">acceleration threshold</data>
  <data key="label">acceleration threshold</data>
  <data key="author">acceleration threshold</data>
  <data key="year"></data>
  <data key="title">...</data>
  <data key="so">SO</data>
  <data key="vol">0</data>
  <data key="page">0</data>
  <data key="ut"></data>
  <data key="freq">1</data>
</node>
<node id="137">
  <data key="name">cancer</data>
  <data key="label">cancer</data>
  <data key="author">cancer</data>
  <data key="year"></data>
  <data key="title">...</data>
  <data key="so">SO</data>
  <data key="vol">0</data>
  <data key="page">0</data>
  <data key="ut"></data>
  <data key="freq">1</data>
</node>
<node id="138">
  <data key="name">beck depression inventory</data>
  <data key="label">beck depression inventory</data>
  <data key="author">beck depression inventory</data>
  <data key="year"></data>
  <data key="title">...</data>
  <data key="so">SO</data>
  <data key="vol">0</data>
  <data key="page">0</data>
  <data key="ut"></data>
  <data key="freq">1</data>
</node>
<node id="139">
  <data key="name">functional neurological disorder</data>
  <data key="label">functional neurological disorder</data>
  <data key="author">functional neurological disorder</data>
  <data key="year"></data>
  <data key="title">...</data>
  <data key="so">SO</data>
  <data key="vol">0</data>
  <data key="page">0</data>
  <data key="ut"></data>
  <data key="freq">5</data>
</node>
<node id="140">
  <data key="name">rehabilitation</data>
  <data key="label">rehabilitation</data>
  <data key="author">rehabilitation</data>
  <data key="year"></data>
  <data key="title">...</data>
  <data key="so">SO</data>
  <data key="vol">0</data>
  <data key="page">0</data>
  <data key="ut"></data>
  <data key="freq">6</data>
</node>
<node id="141">
  <data key="name">anterior cingulate cortex</data>
  <data key="label">anterior cingulate cortex</data>
  <data key="author">anterior cingulate cortex</data>
  <data key="year"></data>
  <data key="title">...</data>
  <data key="so">SO</data>
  <data key="vol">0</data>
  <data key="page">0</data>
  <data key="ut"></data>
  <data key="freq">1</data>
</node>
<node id="142">
  <data key="name">functional seizures</data>
  <data key="label">functional seizures</data>
  <data key="author">functional seizures</data>
  <data key="year"></data>
  <data key="title">...</data>
  <data key="so">SO</data>
  <data key="vol">0</data>
  <data key="page">0</data>
  <data key="ut"></data>
  <data key="freq">2</data>
</node>
<node id="143">
  <data key="name">chronic knee pain</data>
  <data key="label">chronic knee pain</data>
  <data key="author">chronic knee pain</data>
  <data key="year"></data>
  <data key="title">...</data>
  <data key="so">SO</data>
  <data key="vol">0</data>
  <data key="page">0</data>
  <data key="ut"></data>
  <data key="freq">1</data>
</node>
<node id="144">
  <data key="name">menieres disease</data>
  <data key="label">menieres disease</data>
  <data key="author">menieres disease</data>
  <data key="year"></data>
  <data key="title">...</data>
  <data key="so">SO</data>
  <data key="vol">0</data>
  <data key="page">0</data>
  <data key="ut"></data>
  <data key="freq">10</data>
</node>
<node id="145">
  <data key="name">disorders</data>
  <data key="label">disorders</data>
  <data key="author">disorders</data>
  <data key="year"></data>
  <data key="title">...</data>
  <data key="so">SO</data>
  <data key="vol">0</data>
  <data key="page">0</data>
  <data key="ut"></data>
  <data key="freq">28</data>
</node>
<node id="146">
  <data key="name">age-specific characteristics</data>
  <data key="label">age-specific characteristics</data>
  <data key="author">age-specific characteristics</data>
  <data key="year"></data>
  <data key="title">...</data>
  <data key="so">SO</data>
  <data key="vol">0</data>
  <data key="page">0</data>
  <data key="ut"></data>
  <data key="freq">1</data>
</node>
<node id="147">
  <data key="name">chronic neck pain syndrome</data>
  <data key="label">chronic neck pain syndrome</data>
  <data key="author">chronic neck pain syndrome</data>
  <data key="year"></data>
  <data key="title">...</data>
  <data key="so">SO</data>
  <data key="vol">0</data>
  <data key="page">0</data>
  <data key="ut"></data>
  <data key="freq">1</data>
</node>
<node id="148">
  <data key="name">hospital anxiety</data>
  <data key="label">hospital anxiety</data>
  <data key="author">hospital anxiety</data>
  <data key="year"></data>
  <data key="title">...</data>
  <data key="so">SO</data>
  <data key="vol">0</data>
  <data key="page">0</data>
  <data key="ut"></data>
  <data key="freq">7</data>
</node>
<node id="149">
  <data key="name">classification</data>
  <data key="label">classification</data>
  <data key="author">classification</data>
  <data key="year"></data>
  <data key="title">...</data>
  <data key="so">SO</data>
  <data key="vol">0</data>
  <data key="page">0</data>
  <data key="ut"></data>
  <data key="freq">38</data>
</node>
<node id="150">
  <data key="name">criteria</data>
  <data key="label">criteria</data>
  <data key="author">criteria</data>
  <data key="year"></data>
  <data key="title">...</data>
  <data key="so">SO</data>
  <data key="vol">0</data>
  <data key="page">0</data>
  <data key="ut"></data>
  <data key="freq">7</data>
</node>
<node id="151">
  <data key="name">neuritis</data>
  <data key="label">neuritis</data>
  <data key="author">neuritis</data>
  <data key="year"></data>
  <data key="title">...</data>
  <data key="so">SO</data>
  <data key="vol">0</data>
  <data key="page">0</data>
  <data key="ut"></data>
  <data key="freq">8</data>
</node>
<node id="152">
  <data key="name">motion sickness</data>
  <data key="label">motion sickness</data>
  <data key="author">motion sickness</data>
  <data key="year"></data>
  <data key="title">...</data>
  <data key="so">SO</data>
  <data key="vol">0</data>
  <data key="page">0</data>
  <data key="ut"></data>
  <data key="freq">5</data>
</node>
<node id="153">
  <data key="name">amyloid-beta positron emission tomography</data>
  <data key="label">amyloid-beta positron emission tomography</data>
  <data key="author">amyloid-beta positron emission tomography</data>
  <data key="year"></data>
  <data key="title">...</data>
  <data key="so">SO</data>
  <data key="vol">0</data>
  <data key="page">0</data>
  <data key="ut"></data>
  <data key="freq">1</data>
</node>
<node id="154">
  <data key="name">analog scale</data>
  <data key="label">analog scale</data>
  <data key="author">analog scale</data>
  <data key="year"></data>
  <data key="title">...</data>
  <data key="so">SO</data>
  <data key="vol">0</data>
  <data key="page">0</data>
  <data key="ut"></data>
  <data key="freq">1</data>
</node>
<node id="155">
  <data key="name">cortex</data>
  <data key="label">cortex</data>
  <data key="author">cortex</data>
  <data key="year"></data>
  <data key="title">...</data>
  <data key="so">SO</data>
  <data key="vol">0</data>
  <data key="page">0</data>
  <data key="ut"></data>
  <data key="freq">4</data>
</node>
<node id="156">
  <data key="name">behavior therapy</data>
  <data key="label">behavior therapy</data>
  <data key="author">behavior therapy</data>
  <data key="year"></data>
  <data key="title">...</data>
  <data key="so">SO</data>
  <data key="vol">0</data>
  <data key="page">0</data>
  <data key="ut"></data>
  <data key="freq">1</data>
</node>
<node id="157">
  <data key="name">1st</data>
  <data key="label">1st</data>
  <data key="author">1st</data>
  <data key="year"></data>
  <data key="title">...</data>
  <data key="so">SO</data>
  <data key="vol">0</data>
  <data key="page">0</data>
  <data key="ut"></data>
  <data key="freq">1</data>
</node>
<node id="158">
  <data key="name">aural fullness</data>
  <data key="label">aural fullness</data>
  <data key="author">aural fullness</data>
  <data key="year"></data>
  <data key="title">...</data>
  <data key="so">SO</data>
  <data key="vol">0</data>
  <data key="page">0</data>
  <data key="ut"></data>
  <data key="freq">1</data>
</node>
<node id="159">
  <data key="name">pain</data>
  <data key="label">pain</data>
  <data key="author">pain</data>
  <data key="year"></data>
  <data key="title">...</data>
  <data key="so">SO</data>
  <data key="vol">0</data>
  <data key="page">0</data>
  <data key="ut"></data>
  <data key="freq">4</data>
</node>
<node id="160">
  <data key="name">binary logistic regression analysis</data>
  <data key="label">binary logistic regression analysis</data>
  <data key="author">binary logistic regression analysis</data>
  <data key="year"></data>
  <data key="title">...</data>
  <data key="so">SO</data>
  <data key="vol">0</data>
  <data key="page">0</data>
  <data key="ut"></data>
  <data key="freq">1</data>
</node>
<node id="161">
  <data key="name">functional dizziness</data>
  <data key="label">functional dizziness</data>
  <data key="author">functional dizziness</data>
  <data key="year"></data>
  <data key="title">...</data>
  <data key="so">SO</data>
  <data key="vol">0</data>
  <data key="page">0</data>
  <data key="ut"></data>
  <data key="freq">11</data>
</node>
<node id="162">
  <data key="name">anxiety disorders</data>
  <data key="label">anxiety disorders</data>
  <data key="author">anxiety disorders</data>
  <data key="year"></data>
  <data key="title">...</data>
  <data key="so">SO</data>
  <data key="vol">0</data>
  <data key="page">0</data>
  <data key="ut"></data>
  <data key="freq">1</data>
</node>
<node id="163">
  <data key="name">artificial intelligence</data>
  <data key="label">artificial intelligence</data>
  <data key="author">artificial intelligence</data>
  <data key="year"></data>
  <data key="title">...</data>
  <data key="so">SO</data>
  <data key="vol">0</data>
  <data key="page">0</data>
  <data key="ut"></data>
  <data key="freq">1</data>
</node>
<node id="164">
  <data key="name">prophylaxis</data>
  <data key="label">prophylaxis</data>
  <data key="author">prophylaxis</data>
  <data key="year"></data>
  <data key="title">...</data>
  <data key="so">SO</data>
  <data key="vol">0</data>
  <data key="page">0</data>
  <data key="ut"></data>
  <data key="freq">2</data>
</node>
<node id="165">
  <data key="name">refractory dizziness</data>
  <data key="label">refractory dizziness</data>
  <data key="author">refractory dizziness</data>
  <data key="year"></data>
  <data key="title">...</data>
  <data key="so">SO</data>
  <data key="vol">0</data>
  <data key="page">0</data>
  <data key="ut"></data>
  <data key="freq">2</data>
</node>
<node id="166">
  <data key="name">diagnosis</data>
  <data key="label">diagnosis</data>
  <data key="author">diagnosis</data>
  <data key="year"></data>
  <data key="title">...</data>
  <data key="so">SO</data>
  <data key="vol">0</data>
  <data key="page">0</data>
  <data key="ut"></data>
  <data key="freq">7</data>
</node>
<node id="167">
  <data key="name">alexithymia</data>
  <data key="label">alexithymia</data>
  <data key="author">alexithymia</data>
  <data key="year"></data>
  <data key="title">...</data>
  <data key="so">SO</data>
  <data key="vol">0</data>
  <data key="page">0</data>
  <data key="ut"></data>
  <data key="freq">1</data>
</node>
<node id="168">
  <data key="name">hypofunction</data>
  <data key="label">hypofunction</data>
  <data key="author">hypofunction</data>
  <data key="year"></data>
  <data key="title">...</data>
  <data key="so">SO</data>
  <data key="vol">0</data>
  <data key="page">0</data>
  <data key="ut"></data>
  <data key="freq">2</data>
</node>
<node id="169">
  <data key="name">children</data>
  <data key="label">children</data>
  <data key="author">children</data>
  <data key="year"></data>
  <data key="title">...</data>
  <data key="so">SO</data>
  <data key="vol">0</data>
  <data key="page">0</data>
  <data key="ut"></data>
  <data key="freq">3</data>
</node>
<node id="170">
  <data key="name">postural perceptual dizziness</data>
  <data key="label">postural perceptual dizziness</data>
  <data key="author">postural perceptual dizziness</data>
  <data key="year"></data>
  <data key="title">...</data>
  <data key="so">SO</data>
  <data key="vol">0</data>
  <data key="page">0</data>
  <data key="ut"></data>
  <data key="freq">16</data>
</node>
<node id="171">
  <data key="name">brain networks</data>
  <data key="label">brain networks</data>
  <data key="author">brain networks</data>
  <data key="year"></data>
  <data key="title">...</data>
  <data key="so">SO</data>
  <data key="vol">0</data>
  <data key="page">0</data>
  <data key="ut"></data>
  <data key="freq">1</data>
</node>
<node id="172">
  <data key="name">therapy</data>
  <data key="label">therapy</data>
  <data key="author">therapy</data>
  <data key="year"></data>
  <data key="title">...</data>
  <data key="so">SO</data>
  <data key="vol">0</data>
  <data key="page">0</data>
  <data key="ut"></data>
  <data key="freq">5</data>
</node>
<node id="173">
  <data key="name">cognitive behavioral model</data>
  <data key="label">cognitive behavioral model</data>
  <data key="author">cognitive behavioral model</data>
  <data key="year"></data>
  <data key="title">...</data>
  <data key="so">SO</data>
  <data key="vol">0</data>
  <data key="page">0</data>
  <data key="ut"></data>
  <data key="freq">1</data>
</node>
<node id="174">
  <data key="name">balance control</data>
  <data key="label">balance control</data>
  <data key="author">balance control</data>
  <data key="year"></data>
  <data key="title">...</data>
  <data key="so">SO</data>
  <data key="vol">0</data>
  <data key="page">0</data>
  <data key="ut"></data>
  <data key="freq">2</data>
</node>
<node id="175">
  <data key="name">functional disorder</data>
  <data key="label">functional disorder</data>
  <data key="author">functional disorder</data>
  <data key="year"></data>
  <data key="title">...</data>
  <data key="so">SO</data>
  <data key="vol">0</data>
  <data key="page">0</data>
  <data key="ut"></data>
  <data key="freq">4</data>
</node>
<node id="176">
  <data key="name">depression scale</data>
  <data key="label">depression scale</data>
  <data key="author">depression scale</data>
  <data key="year"></data>
  <data key="title">...</data>
  <data key="so">SO</data>
  <data key="vol">0</data>
  <data key="page">0</data>
  <data key="ut"></data>
  <data key="freq">5</data>
</node>
<node id="177">
  <data key="name">handicap</data>
  <data key="label">handicap</data>
  <data key="author">handicap</data>
  <data key="year"></data>
  <data key="title">...</data>
  <data key="so">SO</data>
  <data key="vol">0</data>
  <data key="page">0</data>
  <data key="ut"></data>
  <data key="freq">2</data>
</node>
<node id="178">
  <data key="name">central sensitization</data>
  <data key="label">central sensitization</data>
  <data key="author">central sensitization</data>
  <data key="year"></data>
  <data key="title">...</data>
  <data key="so">SO</data>
  <data key="vol">0</data>
  <data key="page">0</data>
  <data key="ut"></data>
  <data key="freq">1</data>
</node>
<node id="179">
  <data key="name">brain ct scan</data>
  <data key="label">brain ct scan</data>
  <data key="author">brain ct scan</data>
  <data key="year"></data>
  <data key="title">...</data>
  <data key="so">SO</data>
  <data key="vol">0</data>
  <data key="page">0</data>
  <data key="ut"></data>
  <data key="freq">1</data>
</node>
<node id="180">
  <data key="name">central disorders</data>
  <data key="label">central disorders</data>
  <data key="author">central disorders</data>
  <data key="year"></data>
  <data key="title">...</data>
  <data key="so">SO</data>
  <data key="vol">0</data>
  <data key="page">0</data>
  <data key="ut"></data>
  <data key="freq">1</data>
</node>
<node id="181">
  <data key="name">anxiety depression</data>
  <data key="label">anxiety depression</data>
  <data key="author">anxiety depression</data>
  <data key="year"></data>
  <data key="title">...</data>
  <data key="so">SO</data>
  <data key="vol">0</data>
  <data key="page">0</data>
  <data key="ut"></data>
  <data key="freq">1</data>
</node>
<node id="182">
  <data key="name">depression</data>
  <data key="label">depression</data>
  <data key="author">depression</data>
  <data key="year"></data>
  <data key="title">...</data>
  <data key="so">SO</data>
  <data key="vol">0</data>
  <data key="page">0</data>
  <data key="ut"></data>
  <data key="freq">8</data>
</node>
<node id="183">
  <data key="name">epidemiology</data>
  <data key="label">epidemiology</data>
  <data key="author">epidemiology</data>
  <data key="year"></data>
  <data key="title">...</data>
  <data key="so">SO</data>
  <data key="vol">0</data>
  <data key="page">0</data>
  <data key="ut"></data>
  <data key="freq">15</data>
</node>
<node id="184">
  <data key="name">symptoms</data>
  <data key="label">symptoms</data>
  <data key="author">symptoms</data>
  <data key="year"></data>
  <data key="title">...</data>
  <data key="so">SO</data>
  <data key="vol">0</data>
  <data key="page">0</data>
  <data key="ut"></data>
  <data key="freq">19</data>
</node>
<node id="185">
  <data key="name">functional connectivity</data>
  <data key="label">functional connectivity</data>
  <data key="author">functional connectivity</data>
  <data key="year"></data>
  <data key="title">...</data>
  <data key="so">SO</data>
  <data key="vol">0</data>
  <data key="page">0</data>
  <data key="ut"></data>
  <data key="freq">6</data>
</node>
<node id="186">
  <data key="name">anxiety and depressive disorders</data>
  <data key="label">anxiety and depressive disorders</data>
  <data key="author">anxiety and depressive disorders</data>
  <data key="year"></data>
  <data key="title">...</data>
  <data key="so">SO</data>
  <data key="vol">0</data>
  <data key="page">0</data>
  <data key="ut"></data>
  <data key="freq">1</data>
</node>
<node id="187">
  <data key="name">handicaps</data>
  <data key="label">handicaps</data>
  <data key="author">handicaps</data>
  <data key="year"></data>
  <data key="title">...</data>
  <data key="so">SO</data>
  <data key="vol">0</data>
  <data key="page">0</data>
  <data key="ut"></data>
  <data key="freq">2</data>
</node>
<node id="188">
  <data key="name">brain activity</data>
  <data key="label">brain activity</data>
  <data key="author">brain activity</data>
  <data key="year"></data>
  <data key="title">...</data>
  <data key="so">SO</data>
  <data key="vol">0</data>
  <data key="page">0</data>
  <data key="ut"></data>
  <data key="freq">2</data>
</node>
<node id="189">
  <data key="name">handicap inventory</data>
  <data key="label">handicap inventory</data>
  <data key="author">handicap inventory</data>
  <data key="year"></data>
  <data key="title">...</data>
  <data key="so">SO</data>
  <data key="vol">0</data>
  <data key="page">0</data>
  <data key="ut"></data>
  <data key="freq">4</data>
</node>
<node id="190">
  <data key="name">functional movement disorder</data>
  <data key="label">functional movement disorder</data>
  <data key="author">functional movement disorder</data>
  <data key="year"></data>
  <data key="title">...</data>
  <data key="so">SO</data>
  <data key="vol">0</data>
  <data key="page">0</data>
  <data key="ut"></data>
  <data key="freq">2</data>
</node>
<node id="191">
  <data key="name">bases</data>
  <data key="label">bases</data>
  <data key="author">bases</data>
  <data key="year"></data>
  <data key="title">...</data>
  <data key="so">SO</data>
  <data key="vol">0</data>
  <data key="page">0</data>
  <data key="ut"></data>
  <data key="freq">1</data>
</node>
<edge source="0" target="10">
  <data key="weight">0.7071067690849304</data>
  <data key="slice">0</data>
  <data key="year">2021</data>
</edge>
<edge source="0" target="11">
  <data key="weight">0.5773502588272095</data>
  <data key="slice">0</data>
  <data key="year">2021</data>
</edge>
<edge source="0" target="23">
  <data key="weight">0.5773502588272095</data>
  <data key="slice">0</data>
  <data key="year">2021</data>
</edge>
<edge source="0" target="36">
  <data key="weight">1.0</data>
  <data key="slice">0</data>
  <data key="year">2021</data>
</edge>
<edge source="0" target="55">
  <data key="weight">1.0</data>
  <data key="slice">0</data>
  <data key="year">2021</data>
</edge>
<edge source="0" target="62">
  <data key="weight">0.5773502588272095</data>
  <data key="slice">0</data>
  <data key="year">2021</data>
</edge>
<edge source="0" target="63">
  <data key="weight">0.40824830532073975</data>
  <data key="slice">4</data>
  <data key="year">2025</data>
</edge>
<edge source="0" target="81">
  <data key="weight">0.5773502588272095</data>
  <data key="slice">4</data>
  <data key="year">2025</data>
</edge>
<edge source="0" target="169">
  <data key="weight">1.0</data>
  <data key="slice">0</data>
  <data key="year">2021</data>
</edge>
<edge source="0" target="186">
  <data key="weight">1.0</data>
  <data key="slice">4</data>
  <data key="year">2025</data>
</edge>
<edge source="1" target="4">
  <data key="weight">0.3535533845424652</data>
  <data key="slice">3</data>
  <data key="year">2024</data>
</edge>
<edge source="1" target="108">
  <data key="weight">0.5773502588272095</data>
  <data key="slice">3</data>
  <data key="year">2024</data>
</edge>
<edge source="2" target="4">
  <data key="weight">0.7385489344596863</data>
  <data key="slice">0</data>
  <data key="year">2021</data>
</edge>
<edge source="2" target="9">
  <data key="weight">0.3535533845424652</data>
  <data key="slice">2</data>
  <data key="year">2023</data>
</edge>
<edge source="2" target="18">
  <data key="weight">0.37796446681022644</data>
  <data key="slice">2</data>
  <data key="year">2023</data>
</edge>
<edge source="2" target="20">
  <data key="weight">0.5773502588272095</data>
  <data key="slice">0</data>
  <data key="year">2021</data>
</edge>
<edge source="2" target="33">
  <data key="weight">0.40824830532073975</data>
  <data key="slice">0</data>
  <data key="year">2021</data>
</edge>
<edge source="2" target="36">
  <data key="weight">3.535533892318199E-7</data>
  <data key="slice">2</data>
  <data key="year">2023</data>
</edge>
<edge source="2" target="53">
  <data key="weight">0.6123724579811096</data>
  <data key="slice">0</data>
  <data key="year">2021</data>
</edge>
<edge source="2" target="60">
  <data key="weight">4.999999987376214E-7</data>
  <data key="slice">2</data>
  <data key="year">2023</data>
</edge>
<edge source="2" target="78">
  <data key="weight">0.40824830532073975</data>
  <data key="slice">0</data>
  <data key="year">2021</data>
</edge>
<edge source="2" target="86">
  <data key="weight">0.7071067690849304</data>
  <data key="slice">3</data>
  <data key="year">2024</data>
</edge>
<edge source="2" target="93">
  <data key="weight">4.999999987376214E-7</data>
  <data key="slice">2</data>
  <data key="year">2023</data>
</edge>
<edge source="2" target="95">
  <data key="weight">0.5773502588272095</data>
  <data key="slice">2</data>
  <data key="year">2023</data>
</edge>
<edge source="2" target="108">
  <data key="weight">0.40824830532073975</data>
  <data key="slice">3</data>
  <data key="year">2024</data>
</edge>
<edge source="2" target="117">
  <data key="weight">0.40824830532073975</data>
  <data key="slice">3</data>
  <data key="year">2024</data>
</edge>
<edge source="2" target="125">
  <data key="weight">0.4714045226573944</data>
  <data key="slice">0</data>
  <data key="year">2021</data>
</edge>
<edge source="2" target="130">
  <data key="weight">0.5773502588272095</data>
  <data key="slice">0</data>
  <data key="year">2021</data>
</edge>
<edge source="2" target="140">
  <data key="weight">3.535533892318199E-7</data>
  <data key="slice">2</data>
  <data key="year">2023</data>
</edge>
<edge source="2" target="174">
  <data key="weight">4.999999987376214E-7</data>
  <data key="slice">2</data>
  <data key="year">2023</data>
</edge>
<edge source="2" target="179">
  <data key="weight">0.7071067690849304</data>
  <data key="slice">3</data>
  <data key="year">2024</data>
</edge>
<edge source="2" target="187">
  <data key="weight">0.3535533845424652</data>
  <data key="slice">2</data>
  <data key="year">2023</data>
</edge>
<edge source="3" target="11">
  <data key="weight">4.999999987376214E-7</data>
  <data key="slice">1</data>
  <data key="year">2022</data>
</edge>
<edge source="3" target="13">
  <data key="weight">0.5</data>
  <data key="slice">1</data>
  <data key="year">2022</data>
</edge>
<edge source="3" target="51">
  <data key="weight">0.37796446681022644</data>
  <data key="slice">1</data>
  <data key="year">2022</data>
</edge>
<edge source="3" target="80">
  <data key="weight">0.5</data>
  <data key="slice">1</data>
  <data key="year">2022</data>
</edge>
<edge source="4" target="9">
  <data key="weight">0.45226702094078064</data>
  <data key="slice">0</data>
  <data key="year">2021</data>
</edge>
<edge source="4" target="10">
  <data key="weight">5.070925794825598E-7</data>
  <data key="slice">1</data>
  <data key="year">2022</data>
</edge>
<edge source="4" target="18">
  <data key="weight">3.7796448282279016E-7</data>
  <data key="slice">2</data>
  <data key="year">2023</data>
</edge>
<edge source="4" target="20">
  <data key="weight">0.42640143632888794</data>
  <data key="slice">0</data>
  <data key="year">2021</data>
</edge>
<edge source="4" target="26">
  <data key="weight">4.2640147057682043E-7</data>
  <data key="slice">0</data>
  <data key="year">2021</data>
</edge>
<edge source="4" target="31">
  <data key="weight">0.3535533845424652</data>
  <data key="slice">3</data>
  <data key="year">2024</data>
</edge>
<edge source="4" target="32">
  <data key="weight">0.5345224738121033</data>
  <data key="slice">1</data>
  <data key="year">2022</data>
</edge>
<edge source="4" target="51">
  <data key="weight">3.6363638855618774E-7</data>
  <data key="slice">2</data>
  <data key="year">2023</data>
</edge>
<edge source="4" target="53">
  <data key="weight">0.45226702094078064</data>
  <data key="slice">0</data>
  <data key="year">2021</data>
</edge>
<edge source="4" target="54">
  <data key="weight">3.7796448282279016E-7</data>
  <data key="slice">4</data>
  <data key="year">2025</data>
</edge>
<edge source="4" target="79">
  <data key="weight">0.6546536684036255</data>
  <data key="slice">4</data>
  <data key="year">2025</data>
</edge>
<edge source="4" target="86">
  <data key="weight">0.3535533845424652</data>
  <data key="slice">3</data>
  <data key="year">2024</data>
</edge>
<edge source="4" target="92">
  <data key="weight">0.37796446681022644</data>
  <data key="slice">4</data>
  <data key="year">2025</data>
</edge>
<edge source="4" target="95">
  <data key="weight">0.42640143632888794</data>
  <data key="slice">0</data>
  <data key="year">2021</data>
</edge>
<edge source="4" target="100">
  <data key="weight">3.7796448282279016E-7</data>
  <data key="slice">1</data>
  <data key="year">2022</data>
</edge>
<edge source="4" target="102">
  <data key="weight">0.37796446681022644</data>
  <data key="slice">4</data>
  <data key="year">2025</data>
</edge>
<edge source="4" target="108">
  <data key="weight">4.082483258116554E-7</data>
  <data key="slice">3</data>
  <data key="year">2024</data>
</edge>
<edge source="4" target="113">
  <data key="weight">0.37796446681022644</data>
  <data key="slice">1</data>
  <data key="year">2022</data>
</edge>
<edge source="4" target="114">
  <data key="weight">3.7796448282279016E-7</data>
  <data key="slice">4</data>
  <data key="year">2025</data>
</edge>
<edge source="4" target="115">
  <data key="weight">0.37796446681022644</data>
  <data key="slice">4</data>
  <data key="year">2025</data>
</edge>
<edge source="4" target="117">
  <data key="weight">4.082483258116554E-7</data>
  <data key="slice">3</data>
  <data key="year">2024</data>
</edge>
<edge source="4" target="119">
  <data key="weight">0.5345224738121033</data>
  <data key="slice">1</data>
  <data key="year">2022</data>
</edge>
<edge source="4" target="126">
  <data key="weight">4.999999987376214E-7</data>
  <data key="slice">2</data>
  <data key="year">2023</data>
</edge>
<edge source="4" target="130">
  <data key="weight">0.42640143632888794</data>
  <data key="slice">0</data>
  <data key="year">2021</data>
</edge>
<edge source="4" target="149">
  <data key="weight">0.40089187026023865</data>
  <data key="slice">1</data>
  <data key="year">2022</data>
</edge>
<edge source="4" target="153">
  <data key="weight">0.37796446681022644</data>
  <data key="slice">1</data>
  <data key="year">2022</data>
</edge>
<edge source="4" target="155">
  <data key="weight">4.2640147057682043E-7</data>
  <data key="slice">0</data>
  <data key="year">2021</data>
</edge>
<edge source="4" target="156">
  <data key="weight">3.7796448282279016E-7</data>
  <data key="slice">4</data>
  <data key="year">2025</data>
</edge>
<edge source="4" target="174">
  <data key="weight">3.7796448282279016E-7</data>
  <data key="slice">4</data>
  <data key="year">2025</data>
</edge>
<edge source="4" target="179">
  <data key="weight">0.3535533845424652</data>
  <data key="slice">3</data>
  <data key="year">2024</data>
</edge>
<edge source="4" target="187">
  <data key="weight">0.4714045226573944</data>
  <data key="slice">2</data>
  <data key="year">2023</data>
</edge>
<edge source="5" target="30">
  <data key="weight">0.7071067690849304</data>
  <data key="slice">3</data>
  <data key="year">2024</data>
</edge>
<edge source="5" target="68">
  <data key="weight">0.40824830532073975</data>
  <data key="slice">3</data>
  <data key="year">2024</data>
</edge>
<edge source="5" target="85">
  <data key="weight">1.0</data>
  <data key="slice">3</data>
  <data key="year">2024</data>
</edge>
<edge source="5" target="103">
  <data key="weight">0.5</data>
  <data key="slice">3</data>
  <data key="year">2024</data>
</edge>
<edge source="5" target="128">
  <data key="weight">0.4714045226573944</data>
  <data key="slice">3</data>
  <data key="year">2024</data>
</edge>
<edge source="5" target="135">
  <data key="weight">0.37796446681022644</data>
  <data key="slice">3</data>
  <data key="year">2024</data>
</edge>
<edge source="5" target="148">
  <data key="weight">0.6324555277824402</data>
  <data key="slice">3</data>
  <data key="year">2024</data>
</edge>
<edge source="5" target="149">
  <data key="weight">0.40824830532073975</data>
  <data key="slice">3</data>
  <data key="year">2024</data>
</edge>
<edge source="5" target="175">
  <data key="weight">1.0</data>
  <data key="slice">3</data>
  <data key="year">2024</data>
</edge>
<edge source="5" target="176">
  <data key="weight">0.8164966106414795</data>
  <data key="slice">3</data>
  <data key="year">2024</data>
</edge>
<edge source="6" target="69">
  <data key="weight">0.5</data>
  <data key="slice">1</data>
  <data key="year">2022</data>
</edge>
<edge source="6" target="108">
  <data key="weight">0.8164966106414795</data>
  <data key="slice">1</data>
  <data key="year">2022</data>
</edge>
<edge source="6" target="138">
  <data key="weight">0.7071067690849304</data>
  <data key="slice">1</data>
  <data key="year">2022</data>
</edge>
<edge source="6" target="144">
  <data key="weight">4.999999987376214E-7</data>
  <data key="slice">1</data>
  <data key="year">2022</data>
</edge>
<edge source="6" target="184">
  <data key="weight">0.40824830532073975</data>
  <data key="slice">1</data>
  <data key="year">2022</data>
</edge>
<edge source="7" target="18">
  <data key="weight">0.37796446681022644</data>
  <data key="slice">3</data>
  <data key="year">2024</data>
</edge>
<edge source="8" target="108">
  <data key="weight">0.7071067690849304</data>
  <data key="slice">0</data>
  <data key="year">2021</data>
</edge>
<edge source="9" target="14">
  <data key="weight">7.071067784636398E-7</data>
  <data key="slice">4</data>
  <data key="year">2025</data>
</edge>
<edge source="9" target="65">
  <data key="weight">0.5</data>
  <data key="slice">4</data>
  <data key="year">2025</data>
</edge>
<edge source="9" target="76">
  <data key="weight">7.071067784636398E-7</data>
  <data key="slice">2</data>
  <data key="year">2023</data>
</edge>
<edge source="9" target="79">
  <data key="weight">0.5</data>
  <data key="slice">4</data>
  <data key="year">2025</data>
</edge>
<edge source="9" target="95">
  <data key="weight">0.7071067690849304</data>
  <data key="slice">0</data>
  <data key="year">2021</data>
</edge>
<edge source="9" target="96">
  <data key="weight">0.5</data>
  <data key="slice">0</data>
  <data key="year">2021</data>
</edge>
<edge source="9" target="99">
  <data key="weight">4.999999987376214E-7</data>
  <data key="slice">4</data>
  <data key="year">2025</data>
</edge>
<edge source="9" target="102">
  <data key="weight">0.7071067690849304</data>
  <data key="slice">4</data>
  <data key="year">2025</data>
</edge>
<edge source="9" target="115">
  <data key="weight">0.7071067690849304</data>
  <data key="slice">4</data>
  <data key="year">2025</data>
</edge>
<edge source="9" target="128">
  <data key="weight">0.3535533845424652</data>
  <data key="slice">2</data>
  <data key="year">2023</data>
</edge>
<edge source="9" target="145">
  <data key="weight">0.40824830532073975</data>
  <data key="slice">4</data>
  <data key="year">2025</data>
</edge>
<edge source="9" target="148">
  <data key="weight">0.5</data>
  <data key="slice">4</data>
  <data key="year">2025</data>
</edge>
<edge source="9" target="150">
  <data key="weight">0.3535533845424652</data>
  <data key="slice">4</data>
  <data key="year">2025</data>
</edge>
<edge source="9" target="161">
  <data key="weight">0.5</data>
  <data key="slice">2</data>
  <data key="year">2023</data>
</edge>
<edge source="9" target="174">
  <data key="weight">7.071067784636398E-7</data>
  <data key="slice">2</data>
  <data key="year">2023</data>
</edge>
<edge source="9" target="176">
  <data key="weight">0.5</data>
  <data key="slice">4</data>
  <data key="year">2025</data>
</edge>
<edge source="10" target="11">
  <data key="weight">0.8164966106414795</data>
  <data key="slice">0</data>
  <data key="year">2021</data>
</edge>
<edge source="10" target="16">
  <data key="weight">0.8164966106414795</data>
  <data key="slice">2</data>
  <data key="year">2023</data>
</edge>
<edge source="10" target="18">
  <data key="weight">0.40824830532073975</data>
  <data key="slice">4</data>
  <data key="year">2025</data>
</edge>
<edge source="10" target="21">
  <data key="weight">0.5</data>
  <data key="slice">4</data>
  <data key="year">2025</data>
</edge>
<edge source="10" target="23">
  <data key="weight">0.40824830532073975</data>
  <data key="slice">0</data>
  <data key="year">2021</data>
</edge>
<edge source="10" target="36">
  <data key="weight">0.7071067690849304</data>
  <data key="slice">0</data>
  <data key="year">2021</data>
</edge>
<edge source="10" target="51">
  <data key="weight">0.34503278136253357</data>
  <data key="slice">3</data>
  <data key="year">2024</data>
</edge>
<edge source="10" target="53">
  <data key="weight">4.000000330961484E-7</data>
  <data key="slice">1</data>
  <data key="year">2022</data>
</edge>
<edge source="10" target="55">
  <data key="weight">0.7071067690849304</data>
  <data key="slice">0</data>
  <data key="year">2021</data>
</edge>
<edge source="10" target="58">
  <data key="weight">0.6324555277824402</data>
  <data key="slice">1</data>
  <data key="year">2022</data>
</edge>
<edge source="10" target="59">
  <data key="weight">0.8164966106414795</data>
  <data key="slice">2</data>
  <data key="year">2023</data>
</edge>
<edge source="10" target="62">
  <data key="weight">0.40824830532073975</data>
  <data key="slice">0</data>
  <data key="year">2021</data>
</edge>
<edge source="10" target="68">
  <data key="weight">0.5773502588272095</data>
  <data key="slice">2</data>
  <data key="year">2023</data>
</edge>
<edge source="10" target="72">
  <data key="weight">0.5163977742195129</data>
  <data key="slice">2</data>
  <data key="year">2023</data>
</edge>
<edge source="10" target="83">
  <data key="weight">4.082483258116554E-7</data>
  <data key="slice">2</data>
  <data key="year">2023</data>
</edge>
<edge source="10" target="91">
  <data key="weight">0.4472135901451111</data>
  <data key="slice">1</data>
  <data key="year">2022</data>
</edge>
<edge source="10" target="110">
  <data key="weight">0.5</data>
  <data key="slice">4</data>
  <data key="year">2025</data>
</edge>
<edge source="10" target="117">
  <data key="weight">0.3651483654975891</data>
  <data key="slice">4</data>
  <data key="year">2025</data>
</edge>
<edge source="10" target="121">
  <data key="weight">0.5773502588272095</data>
  <data key="slice">2</data>
  <data key="year">2023</data>
</edge>
<edge source="10" target="131">
  <data key="weight">0.47434166073799133</data>
  <data key="slice">3</data>
  <data key="year">2024</data>
</edge>
<edge source="10" target="144">
  <data key="weight">0.6666666865348816</data>
  <data key="slice">2</data>
  <data key="year">2023</data>
</edge>
<edge source="10" target="152">
  <data key="weight">3.651483950761758E-7</data>
  <data key="slice">3</data>
  <data key="year">2024</data>
</edge>
<edge source="10" target="158">
  <data key="weight">0.5773502588272095</data>
  <data key="slice">2</data>
  <data key="year">2023</data>
</edge>
<edge source="10" target="164">
  <data key="weight">0.8164966106414795</data>
  <data key="slice">2</data>
  <data key="year">2023</data>
</edge>
<edge source="10" target="169">
  <data key="weight">0.7071067690849304</data>
  <data key="slice">0</data>
  <data key="year">2021</data>
</edge>
<edge source="10" target="170">
  <data key="weight">0.5163977742195129</data>
  <data key="slice">1</data>
  <data key="year">2022</data>
</edge>
<edge source="10" target="182">
  <data key="weight">3.651483950761758E-7</data>
  <data key="slice">3</data>
  <data key="year">2024</data>
</edge>
<edge source="10" target="184">
  <data key="weight">0.5</data>
  <data key="slice">4</data>
  <data key="year">2025</data>
</edge>
<edge source="11" target="22">
  <data key="weight">0.5</data>
  <data key="slice">2</data>
  <data key="year">2023</data>
</edge>
<edge source="11" target="31">
  <data key="weight">0.4364357888698578</data>
  <data key="slice">4</data>
  <data key="year">2025</data>
</edge>
<edge source="11" target="36">
  <data key="weight">0.5773502588272095</data>
  <data key="slice">0</data>
  <data key="year">2021</data>
</edge>
<edge source="11" target="47">
  <data key="weight">5.773503062300733E-7</data>
  <data key="slice">4</data>
  <data key="year">2025</data>
</edge>
<edge source="11" target="55">
  <data key="weight">0.5773502588272095</data>
  <data key="slice">0</data>
  <data key="year">2021</data>
</edge>
<edge source="11" target="61">
  <data key="weight">4.4721360836774693E-7</data>
  <data key="slice">3</data>
  <data key="year">2024</data>
</edge>
<edge source="11" target="62">
  <data key="weight">0.6666666865348816</data>
  <data key="slice">0</data>
  <data key="year">2021</data>
</edge>
<edge source="11" target="68">
  <data key="weight">4.082483258116554E-7</data>
  <data key="slice">0</data>
  <data key="year">2021</data>
</edge>
<edge source="11" target="71">
  <data key="weight">0.40824830532073975</data>
  <data key="slice">4</data>
  <data key="year">2025</data>
</edge>
<edge source="11" target="73">
  <data key="weight">4.082483258116554E-7</data>
  <data key="slice">4</data>
  <data key="year">2025</data>
</edge>
<edge source="11" target="82">
  <data key="weight">0.3535533845424652</data>
  <data key="slice">1</data>
  <data key="year">2022</data>
</edge>
<edge source="11" target="91">
  <data key="weight">0.5</data>
  <data key="slice">2</data>
  <data key="year">2023</data>
</edge>
<edge source="11" target="117">
  <data key="weight">0.5773502588272095</data>
  <data key="slice">4</data>
  <data key="year">2025</data>
</edge>
<edge source="11" target="121">
  <data key="weight">0.5</data>
  <data key="slice">1</data>
  <data key="year">2022</data>
</edge>
<edge source="11" target="132">
  <data key="weight">4.082483258116554E-7</data>
  <data key="slice">4</data>
  <data key="year">2025</data>
</edge>
<edge source="11" target="136">
  <data key="weight">4.999999987376214E-7</data>
  <data key="slice">2</data>
  <data key="year">2023</data>
</edge>
<edge source="11" target="137">
  <data key="weight">4.4721360836774693E-7</data>
  <data key="slice">3</data>
  <data key="year">2024</data>
</edge>
<edge source="11" target="140">
  <data key="weight">0.5</data>
  <data key="slice">1</data>
  <data key="year">2022</data>
</edge>
<edge source="11" target="149">
  <data key="weight">0.40824830532073975</data>
  <data key="slice">4</data>
  <data key="year">2025</data>
</edge>
<edge source="11" target="169">
  <data key="weight">0.5773502588272095</data>
  <data key="slice">0</data>
  <data key="year">2021</data>
</edge>
<edge source="11" target="170">
  <data key="weight">0.40824830532073975</data>
  <data key="slice">1</data>
  <data key="year">2022</data>
</edge>
<edge source="11" target="180">
  <data key="weight">4.4721360836774693E-7</data>
  <data key="slice">3</data>
  <data key="year">2024</data>
</edge>
<edge source="11" target="183">
  <data key="weight">0.5</data>
  <data key="slice">2</data>
  <data key="year">2023</data>
</edge>
<edge source="12" target="14">
  <data key="weight">0.3535533845424652</data>
  <data key="slice">0</data>
  <data key="year">2021</data>
</edge>
<edge source="12" target="32">
  <data key="weight">0.5</data>
  <data key="slice">0</data>
  <data key="year">2021</data>
</edge>
<edge source="12" target="67">
  <data key="weight">4.999999987376214E-7</data>
  <data key="slice">0</data>
  <data key="year">2021</data>
</edge>
<edge source="12" target="81">
  <data key="weight">0.3535533845424652</data>
  <data key="slice">0</data>
  <data key="year">2021</data>
</edge>
<edge source="12" target="134">
  <data key="weight">0.7071067690849304</data>
  <data key="slice">0</data>
  <data key="year">2021</data>
</edge>
<edge source="13" target="14">
  <data key="weight">0.3535533845424652</data>
  <data key="slice">0</data>
  <data key="year">2021</data>
</edge>
<edge source="13" target="18">
  <data key="weight">0.4714045226573944</data>
  <data key="slice">1</data>
  <data key="year">2022</data>
</edge>
<edge source="13" target="23">
  <data key="weight">0.40824830532073975</data>
  <data key="slice">0</data>
  <data key="year">2021</data>
</edge>
<edge source="13" target="32">
  <data key="weight">0.5</data>
  <data key="slice">1</data>
  <data key="year">2022</data>
</edge>
<edge source="13" target="51">
  <data key="weight">0.37796446681022644</data>
  <data key="slice">1</data>
  <data key="year">2022</data>
</edge>
<edge source="13" target="80">
  <data key="weight">0.5</data>
  <data key="slice">1</data>
  <data key="year">2022</data>
</edge>
<edge source="13" target="95">
  <data key="weight">0.5</data>
  <data key="slice">0</data>
  <data key="year">2021</data>
</edge>
<edge source="13" target="109">
  <data key="weight">0.7071067690849304</data>
  <data key="slice">0</data>
  <data key="year">2021</data>
</edge>
<edge source="13" target="112">
  <data key="weight">0.40824830532073975</data>
  <data key="slice">1</data>
  <data key="year">2022</data>
</edge>
<edge source="13" target="130">
  <data key="weight">4.999999987376214E-7</data>
  <data key="slice">0</data>
  <data key="year">2021</data>
</edge>
<edge source="13" target="145">
  <data key="weight">0.6324555277824402</data>
  <data key="slice">1</data>
  <data key="year">2022</data>
</edge>
<edge source="13" target="172">
  <data key="weight">0.40824830532073975</data>
  <data key="slice">1</data>
  <data key="year">2022</data>
</edge>
<edge source="13" target="181">
  <data key="weight">0.7071067690849304</data>
  <data key="slice">0</data>
  <data key="year">2021</data>
</edge>
<edge source="14" target="18">
  <data key="weight">0.3535533845424652</data>
  <data key="slice">0</data>
  <data key="year">2021</data>
</edge>
<edge source="14" target="26">
  <data key="weight">0.3535533845424652</data>
  <data key="slice">0</data>
  <data key="year">2021</data>
</edge>
<edge source="14" target="32">
  <data key="weight">3.535533892318199E-7</data>
  <data key="slice">0</data>
  <data key="year">2021</data>
</edge>
<edge source="14" target="51">
  <data key="weight">0.45226702094078064</data>
  <data key="slice">0</data>
  <data key="year">2021</data>
</edge>
<edge source="14" target="53">
  <data key="weight">0.4472135901451111</data>
  <data key="slice">1</data>
  <data key="year">2022</data>
</edge>
<edge source="14" target="67">
  <data key="weight">3.535533892318199E-7</data>
  <data key="slice">0</data>
  <data key="year">2021</data>
</edge>
<edge source="14" target="79">
  <data key="weight">0.7071067690849304</data>
  <data key="slice">1</data>
  <data key="year">2022</data>
</edge>
<edge source="14" target="81">
  <data key="weight">0.40824830532073975</data>
  <data key="slice">2</data>
  <data key="year">2023</data>
</edge>
<edge source="14" target="95">
  <data key="weight">3.535533892318199E-7</data>
  <data key="slice">1</data>
  <data key="year">2022</data>
</edge>
<edge source="14" target="99">
  <data key="weight">0.7071067690849304</data>
  <data key="slice">4</data>
  <data key="year">2025</data>
</edge>
<edge source="14" target="126">
  <data key="weight">0.5773502588272095</data>
  <data key="slice">2</data>
  <data key="year">2023</data>
</edge>
<edge source="14" target="130">
  <data key="weight">3.535533892318199E-7</data>
  <data key="slice">0</data>
  <data key="year">2021</data>
</edge>
<edge source="14" target="131">
  <data key="weight">0.5</data>
  <data key="slice">3</data>
  <data key="year">2024</data>
</edge>
<edge source="14" target="145">
  <data key="weight">0.5773502588272095</data>
  <data key="slice">4</data>
  <data key="year">2025</data>
</edge>
<edge source="14" target="148">
  <data key="weight">0.7071067690849304</data>
  <data key="slice">4</data>
  <data key="year">2025</data>
</edge>
<edge source="14" target="150">
  <data key="weight">0.5</data>
  <data key="slice">4</data>
  <data key="year">2025</data>
</edge>
<edge source="14" target="151">
  <data key="weight">4.082483258116554E-7</data>
  <data key="slice">2</data>
  <data key="year">2023</data>
</edge>
<edge source="14" target="155">
  <data key="weight">0.3535533845424652</data>
  <data key="slice">0</data>
  <data key="year">2021</data>
</edge>
<edge source="14" target="161">
  <data key="weight">3.535533892318199E-7</data>
  <data key="slice">4</data>
  <data key="year">2025</data>
</edge>
<edge source="14" target="166">
  <data key="weight">4.082483258116554E-7</data>
  <data key="slice">2</data>
  <data key="year">2023</data>
</edge>
<edge source="14" target="171">
  <data key="weight">1.0</data>
  <data key="slice">3</data>
  <data key="year">2024</data>
</edge>
<edge source="14" target="176">
  <data key="weight">0.7071067690849304</data>
  <data key="slice">4</data>
  <data key="year">2025</data>
</edge>
<edge source="14" target="182">
  <data key="weight">0.5773502588272095</data>
  <data key="slice">3</data>
  <data key="year">2024</data>
</edge>
<edge source="14" target="185">
  <data key="weight">0.40824830532073975</data>
  <data key="slice">3</data>
  <data key="year">2024</data>
</edge>
<edge source="14" target="191">
  <data key="weight">0.5</data>
  <data key="slice">0</data>
  <data key="year">2021</data>
</edge>
<edge source="16" target="36">
  <data key="weight">0.5</data>
  <data key="slice">2</data>
  <data key="year">2023</data>
</edge>
<edge source="16" target="59">
  <data key="weight">1.0</data>
  <data key="slice">2</data>
  <data key="year">2023</data>
</edge>
<edge source="16" target="68">
  <data key="weight">0.4714045226573944</data>
  <data key="slice">2</data>
  <data key="year">2023</data>
</edge>
<edge source="16" target="72">
  <data key="weight">0.6324555277824402</data>
  <data key="slice">2</data>
  <data key="year">2023</data>
</edge>
<edge source="16" target="144">
  <data key="weight">0.8164966106414795</data>
  <data key="slice">2</data>
  <data key="year">2023</data>
</edge>
<edge source="16" target="158">
  <data key="weight">0.7071067690849304</data>
  <data key="slice">2</data>
  <data key="year">2023</data>
</edge>
<edge source="16" target="164">
  <data key="weight">1.0</data>
  <data key="slice">2</data>
  <data key="year">2023</data>
</edge>
<edge source="17" target="30">
  <data key="weight">1.0</data>
  <data key="slice">4</data>
  <data key="year">2025</data>
</edge>
<edge source="17" target="31">
  <data key="weight">0.37796446681022644</data>
  <data key="slice">4</data>
  <data key="year">2025</data>
</edge>
<edge source="17" target="68">
  <data key="weight">0.5</data>
  <data key="slice">4</data>
  <data key="year">2025</data>
</edge>
<edge source="17" target="76">
  <data key="weight">0.7071067690849304</data>
  <data key="slice">4</data>
  <data key="year">2025</data>
</edge>
<edge source="17" target="100">
  <data key="weight">0.5</data>
  <data key="slice">4</data>
  <data key="year">2025</data>
</edge>
<edge source="17" target="128">
  <data key="weight">0.40824830532073975</data>
  <data key="slice">4</data>
  <data key="year">2025</data>
</edge>
<edge source="17" target="145">
  <data key="weight">0.5773502588272095</data>
  <data key="slice">4</data>
  <data key="year">2025</data>
</edge>
<edge source="17" target="149">
  <data key="weight">0.3535533845424652</data>
  <data key="slice">4</data>
  <data key="year">2025</data>
</edge>
<edge source="17" target="161">
  <data key="weight">0.5</data>
  <data key="slice">4</data>
  <data key="year">2025</data>
</edge>
<edge source="18" target="20">
  <data key="weight">5.345224849406804E-7</data>
  <data key="slice">2</data>
  <data key="year">2023</data>
</edge>
<edge source="18" target="23">
  <data key="weight">4.082483258116554E-7</data>
  <data key="slice">0</data>
  <data key="year">2021</data>
</edge>
<edge source="18" target="26">
  <data key="weight">0.5</data>
  <data key="slice">0</data>
  <data key="year">2021</data>
</edge>
<edge source="18" target="38">
  <data key="weight">5.345224849406804E-7</data>
  <data key="slice">3</data>
  <data key="year">2024</data>
</edge>
<edge source="18" target="44">
  <data key="weight">3.535533892318199E-7</data>
  <data key="slice">0</data>
  <data key="year">2021</data>
</edge>
<edge source="18" target="48">
  <data key="weight">3.849002041533822E-7</data>
  <data key="slice">1</data>
  <data key="year">2022</data>
</edge>
<edge source="18" target="51">
  <data key="weight">0.35634833574295044</data>
  <data key="slice">1</data>
  <data key="year">2022</data>
</edge>
<edge source="18" target="53">
  <data key="weight">3.7796448282279016E-7</data>
  <data key="slice">4</data>
  <data key="year">2025</data>
</edge>
<edge source="18" target="66">
  <data key="weight">4.082483258116554E-7</data>
  <data key="slice">4</data>
  <data key="year">2025</data>
</edge>
<edge source="18" target="81">
  <data key="weight">0.5303300619125366</data>
  <data key="slice">0</data>
  <data key="year">2021</data>
</edge>
<edge source="18" target="82">
  <data key="weight">4.999999987376214E-7</data>
  <data key="slice">0</data>
  <data key="year">2021</data>
</edge>
<edge source="18" target="89">
  <data key="weight">4.082483258116554E-7</data>
  <data key="slice">0</data>
  <data key="year">2021</data>
</edge>
<edge source="18" target="92">
  <data key="weight">4.082483258116554E-7</data>
  <data key="slice">4</data>
  <data key="year">2025</data>
</edge>
<edge source="18" target="95">
  <data key="weight">4.364358119346434E-7</data>
  <data key="slice">2</data>
  <data key="year">2023</data>
</edge>
<edge source="18" target="100">
  <data key="weight">3.535533892318199E-7</data>
  <data key="slice">0</data>
  <data key="year">2021</data>
</edge>
<edge source="18" target="109">
  <data key="weight">0.3535533845424652</data>
  <data key="slice">0</data>
  <data key="year">2021</data>
</edge>
<edge source="18" target="111">
  <data key="weight">0.3535533845424652</data>
  <data key="slice">0</data>
  <data key="year">2021</data>
</edge>
<edge source="18" target="119">
  <data key="weight">4.999999987376214E-7</data>
  <data key="slice">0</data>
  <data key="year">2021</data>
</edge>
<edge source="18" target="120">
  <data key="weight">4.714045473974693E-7</data>
  <data key="slice">1</data>
  <data key="year">2022</data>
</edge>
<edge source="18" target="134">
  <data key="weight">0.3535533845424652</data>
  <data key="slice">0</data>
  <data key="year">2021</data>
</edge>
<edge source="18" target="135">
  <data key="weight">0.4166666567325592</data>
  <data key="slice">1</data>
  <data key="year">2022</data>
</edge>
<edge source="18" target="141">
  <data key="weight">0.3535533845424652</data>
  <data key="slice">0</data>
  <data key="year">2021</data>
</edge>
<edge source="18" target="145">
  <data key="weight">0.375</data>
  <data key="slice">0</data>
  <data key="year">2021</data>
</edge>
<edge source="18" target="151">
  <data key="weight">5.345224849406804E-7</data>
  <data key="slice">2</data>
  <data key="year">2023</data>
</edge>
<edge source="18" target="155">
  <data key="weight">0.5</data>
  <data key="slice">0</data>
  <data key="year">2021</data>
</edge>
<edge source="18" target="157">
  <data key="weight">3.7796448282279016E-7</data>
  <data key="slice">2</data>
  <data key="year">2023</data>
</edge>
<edge source="18" target="172">
  <data key="weight">5.773503062300733E-7</data>
  <data key="slice">1</data>
  <data key="year">2022</data>
</edge>
<edge source="18" target="174">
  <data key="weight">0.37796446681022644</data>
  <data key="slice">2</data>
  <data key="year">2023</data>
</edge>
<edge source="18" target="180">
  <data key="weight">3.7796448282279016E-7</data>
  <data key="slice">3</data>
  <data key="year">2024</data>
</edge>
<edge source="18" target="181">
  <data key="weight">0.3535533845424652</data>
  <data key="slice">0</data>
  <data key="year">2021</data>
</edge>
<edge source="18" target="184">
  <data key="weight">6.172134590087808E-7</data>
  <data key="slice">2</data>
  <data key="year">2023</data>
</edge>
<edge source="18" target="191">
  <data key="weight">0.3535533845424652</data>
  <data key="slice">0</data>
  <data key="year">2021</data>
</edge>
<edge source="19" target="25">
  <data key="weight">0.5</data>
  <data key="slice">1</data>
  <data key="year">2022</data>
</edge>
<edge source="19" target="32">
  <data key="weight">0.3535533845424652</data>
  <data key="slice">2</data>
  <data key="year">2023</data>
</edge>
<edge source="19" target="41">
  <data key="weight">0.7071067690849304</data>
  <data key="slice">1</data>
  <data key="year">2022</data>
</edge>
<edge source="19" target="48">
  <data key="weight">0.40824830532073975</data>
  <data key="slice">1</data>
  <data key="year">2022</data>
</edge>
<edge source="19" target="67">
  <data key="weight">0.5</data>
  <data key="slice">1</data>
  <data key="year">2022</data>
</edge>
<edge source="19" target="87">
  <data key="weight">0.7071067690849304</data>
  <data key="slice">1</data>
  <data key="year">2022</data>
</edge>
<edge source="19" target="88">
  <data key="weight">0.7071067690849304</data>
  <data key="slice">1</data>
  <data key="year">2022</data>
</edge>
<edge source="19" target="120">
  <data key="weight">0.5</data>
  <data key="slice">1</data>
  <data key="year">2022</data>
</edge>
<edge source="19" target="140">
  <data key="weight">0.5</data>
  <data key="slice">1</data>
  <data key="year">2022</data>
</edge>
<edge source="19" target="160">
  <data key="weight">0.7071067690849304</data>
  <data key="slice">1</data>
  <data key="year">2022</data>
</edge>
<edge source="19" target="172">
  <data key="weight">0.40824830532073975</data>
  <data key="slice">1</data>
  <data key="year">2022</data>
</edge>
<edge source="20" target="51">
  <data key="weight">0.4472135901451111</data>
  <data key="slice">4</data>
  <data key="year">2025</data>
</edge>
<edge source="20" target="78">
  <data key="weight">0.7071067690849304</data>
  <data key="slice">0</data>
  <data key="year">2021</data>
</edge>
<edge source="20" target="79">
  <data key="weight">0.40824830532073975</data>
  <data key="slice">4</data>
  <data key="year">2025</data>
</edge>
<edge source="20" target="82">
  <data key="weight">0.40824830532073975</data>
  <data key="slice">4</data>
  <data key="year">2025</data>
</edge>
<edge source="20" target="83">
  <data key="weight">0.5</data>
  <data key="slice">2</data>
  <data key="year">2023</data>
</edge>
<edge source="20" target="89">
  <data key="weight">0.40824830532073975</data>
  <data key="slice">0</data>
  <data key="year">2021</data>
</edge>
<edge source="20" target="92">
  <data key="weight">0.7071067690849304</data>
  <data key="slice">4</data>
  <data key="year">2025</data>
</edge>
<edge source="20" target="112">
  <data key="weight">0.5</data>
  <data key="slice">2</data>
  <data key="year">2023</data>
</edge>
<edge source="20" target="125">
  <data key="weight">0.8164966106414795</data>
  <data key="slice">0</data>
  <data key="year">2021</data>
</edge>
<edge source="20" target="130">
  <data key="weight">0.5</data>
  <data key="slice">0</data>
  <data key="year">2021</data>
</edge>
<edge source="20" target="132">
  <data key="weight">0.5</data>
  <data key="slice">4</data>
  <data key="year">2025</data>
</edge>
<edge source="20" target="140">
  <data key="weight">4.999999987376214E-7</data>
  <data key="slice">0</data>
  <data key="year">2021</data>
</edge>
<edge source="20" target="151">
  <data key="weight">0.5</data>
  <data key="slice">0</data>
  <data key="year">2021</data>
</edge>
<edge source="20" target="157">
  <data key="weight">0.7071067690849304</data>
  <data key="slice">2</data>
  <data key="year">2023</data>
</edge>
<edge source="20" target="177">
  <data key="weight">0.5</data>
  <data key="slice">4</data>
  <data key="year">2025</data>
</edge>
<edge source="20" target="184">
  <data key="weight">0.5773502588272095</data>
  <data key="slice">2</data>
  <data key="year">2023</data>
</edge>
<edge source="21" target="110">
  <data key="weight">1.0</data>
  <data key="slice">4</data>
  <data key="year">2025</data>
</edge>
<edge source="21" target="121">
  <data key="weight">0.7071067690849304</data>
  <data key="slice">4</data>
  <data key="year">2025</data>
</edge>
<edge source="21" target="144">
  <data key="weight">0.7071067690849304</data>
  <data key="slice">4</data>
  <data key="year">2025</data>
</edge>
<edge source="21" target="152">
  <data key="weight">0.7071067690849304</data>
  <data key="slice">4</data>
  <data key="year">2025</data>
</edge>
<edge source="21" target="184">
  <data key="weight">0.5</data>
  <data key="slice">4</data>
  <data key="year">2025</data>
</edge>
<edge source="23" target="35">
  <data key="weight">4.999999987376214E-7</data>
  <data key="slice">3</data>
  <data key="year">2024</data>
</edge>
<edge source="23" target="36">
  <data key="weight">0.5773502588272095</data>
  <data key="slice">0</data>
  <data key="year">2021</data>
</edge>
<edge source="23" target="38">
  <data key="weight">6.324555670289556E-7</data>
  <data key="slice">1</data>
  <data key="year">2022</data>
</edge>
<edge source="23" target="55">
  <data key="weight">0.5773502588272095</data>
  <data key="slice">0</data>
  <data key="year">2021</data>
</edge>
<edge source="23" target="62">
  <data key="weight">0.4000000059604645</data>
  <data key="slice">1</data>
  <data key="year">2022</data>
</edge>
<edge source="23" target="82">
  <data key="weight">4.4721360836774693E-7</data>
  <data key="slice">1</data>
  <data key="year">2022</data>
</edge>
<edge source="23" target="103">
  <data key="weight">4.999999987376214E-7</data>
  <data key="slice">3</data>
  <data key="year">2024</data>
</edge>
<edge source="23" target="109">
  <data key="weight">5.773503062300733E-7</data>
  <data key="slice">0</data>
  <data key="year">2021</data>
</edge>
<edge source="23" target="121">
  <data key="weight">0.7071067690849304</data>
  <data key="slice">3</data>
  <data key="year">2024</data>
</edge>
<edge source="23" target="127">
  <data key="weight">4.999999987376214E-7</data>
  <data key="slice">3</data>
  <data key="year">2024</data>
</edge>
<edge source="23" target="131">
  <data key="weight">0.3535533845424652</data>
  <data key="slice">3</data>
  <data key="year">2024</data>
</edge>
<edge source="23" target="145">
  <data key="weight">0.40824830532073975</data>
  <data key="slice">0</data>
  <data key="year">2021</data>
</edge>
<edge source="23" target="169">
  <data key="weight">0.5773502588272095</data>
  <data key="slice">0</data>
  <data key="year">2021</data>
</edge>
<edge source="23" target="181">
  <data key="weight">5.773503062300733E-7</data>
  <data key="slice">0</data>
  <data key="year">2021</data>
</edge>
<edge source="23" target="183">
  <data key="weight">0.3535533845424652</data>
  <data key="slice">3</data>
  <data key="year">2024</data>
</edge>
<edge source="23" target="191">
  <data key="weight">5.773503062300733E-7</data>
  <data key="slice">0</data>
  <data key="year">2021</data>
</edge>
<edge source="24" target="36">
  <data key="weight">0.7071067690849304</data>
  <data key="slice">3</data>
  <data key="year">2024</data>
</edge>
<edge source="24" target="37">
  <data key="weight">1.0</data>
  <data key="slice">3</data>
  <data key="year">2024</data>
</edge>
<edge source="24" target="129">
  <data key="weight">1.0</data>
  <data key="slice">3</data>
  <data key="year">2024</data>
</edge>
<edge source="24" target="147">
  <data key="weight">1.0</data>
  <data key="slice">3</data>
  <data key="year">2024</data>
</edge>
<edge source="25" target="41">
  <data key="weight">0.7071067690849304</data>
  <data key="slice">1</data>
  <data key="year">2022</data>
</edge>
<edge source="25" target="87">
  <data key="weight">0.7071067690849304</data>
  <data key="slice">1</data>
  <data key="year">2022</data>
</edge>
<edge source="25" target="88">
  <data key="weight">0.7071067690849304</data>
  <data key="slice">1</data>
  <data key="year">2022</data>
</edge>
<edge source="25" target="160">
  <data key="weight">0.7071067690849304</data>
  <data key="slice">1</data>
  <data key="year">2022</data>
</edge>
<edge source="26" target="51">
  <data key="weight">0.42640143632888794</data>
  <data key="slice">0</data>
  <data key="year">2021</data>
</edge>
<edge source="26" target="79">
  <data key="weight">0.40824830532073975</data>
  <data key="slice">4</data>
  <data key="year">2025</data>
</edge>
<edge source="26" target="81">
  <data key="weight">0.3535533845424652</data>
  <data key="slice">0</data>
  <data key="year">2021</data>
</edge>
<edge source="26" target="82">
  <data key="weight">0.5</data>
  <data key="slice">0</data>
  <data key="year">2021</data>
</edge>
<edge source="26" target="111">
  <data key="weight">0.7071067690849304</data>
  <data key="slice">0</data>
  <data key="year">2021</data>
</edge>
<edge source="26" target="114">
  <data key="weight">0.7071067690849304</data>
  <data key="slice">4</data>
  <data key="year">2025</data>
</edge>
<edge source="26" target="135">
  <data key="weight">0.3535533845424652</data>
  <data key="slice">4</data>
  <data key="year">2025</data>
</edge>
<edge source="26" target="141">
  <data key="weight">0.7071067690849304</data>
  <data key="slice">0</data>
  <data key="year">2021</data>
</edge>
<edge source="26" target="151">
  <data key="weight">0.5</data>
  <data key="slice">4</data>
  <data key="year">2025</data>
</edge>
<edge source="26" target="155">
  <data key="weight">1.0</data>
  <data key="slice">0</data>
  <data key="year">2021</data>
</edge>
<edge source="26" target="161">
  <data key="weight">0.5</data>
  <data key="slice">0</data>
  <data key="year">2021</data>
</edge>
<edge source="26" target="166">
  <data key="weight">0.5</data>
  <data key="slice">0</data>
  <data key="year">2021</data>
</edge>
<edge source="26" target="174">
  <data key="weight">0.7071067690849304</data>
  <data key="slice">4</data>
  <data key="year">2025</data>
</edge>
<edge source="26" target="185">
  <data key="weight">1.0</data>
  <data key="slice">4</data>
  <data key="year">2025</data>
</edge>
<edge source="27" target="72">
  <data key="weight">0.5773502588272095</data>
  <data key="slice">3</data>
  <data key="year">2024</data>
</edge>
<edge source="28" target="32">
  <data key="weight">0.7071067690849304</data>
  <data key="slice">4</data>
  <data key="year">2025</data>
</edge>
<edge source="28" target="177">
  <data key="weight">0.5</data>
  <data key="slice">4</data>
  <data key="year">2025</data>
</edge>
<edge source="29" target="32">
  <data key="weight">0.5</data>
  <data key="slice">4</data>
  <data key="year">2025</data>
</edge>
<edge source="29" target="82">
  <data key="weight">0.5773502588272095</data>
  <data key="slice">4</data>
  <data key="year">2025</data>
</edge>
<edge source="30" target="31">
  <data key="weight">0.37796446681022644</data>
  <data key="slice">4</data>
  <data key="year">2025</data>
</edge>
<edge source="30" target="49">
  <data key="weight">9.999999974752427E-7</data>
  <data key="slice">2</data>
  <data key="year">2023</data>
</edge>
<edge source="30" target="68">
  <data key="weight">0.5</data>
  <data key="slice">4</data>
  <data key="year">2025</data>
</edge>
<edge source="30" target="76">
  <data key="weight">0.7071067690849304</data>
  <data key="slice">4</data>
  <data key="year">2025</data>
</edge>
<edge source="30" target="85">
  <data key="weight">0.7071067690849304</data>
  <data key="slice">3</data>
  <data key="year">2024</data>
</edge>
<edge source="30" target="97">
  <data key="weight">0.7071067690849304</data>
  <data key="slice">2</data>
  <data key="year">2023</data>
</edge>
<edge source="30" target="100">
  <data key="weight">0.5</data>
  <data key="slice">4</data>
  <data key="year">2025</data>
</edge>
<edge source="30" target="128">
  <data key="weight">0.40824830532073975</data>
  <data key="slice">4</data>
  <data key="year">2025</data>
</edge>
<edge source="30" target="145">
  <data key="weight">0.5773502588272095</data>
  <data key="slice">4</data>
  <data key="year">2025</data>
</edge>
<edge source="30" target="148">
  <data key="weight">0.4472135901451111</data>
  <data key="slice">3</data>
  <data key="year">2024</data>
</edge>
<edge source="30" target="149">
  <data key="weight">0.3535533845424652</data>
  <data key="slice">4</data>
  <data key="year">2025</data>
</edge>
<edge source="30" target="161">
  <data key="weight">0.5</data>
  <data key="slice">4</data>
  <data key="year">2025</data>
</edge>
<edge source="30" target="175">
  <data key="weight">0.7071067690849304</data>
  <data key="slice">3</data>
  <data key="year">2024</data>
</edge>
<edge source="30" target="176">
  <data key="weight">0.5773502588272095</data>
  <data key="slice">3</data>
  <data key="year">2024</data>
</edge>
<edge source="31" target="40">
  <data key="weight">0.4714045226573944</data>
  <data key="slice">3</data>
  <data key="year">2024</data>
</edge>
<edge source="31" target="47">
  <data key="weight">0.37796446681022644</data>
  <data key="slice">4</data>
  <data key="year">2025</data>
</edge>
<edge source="31" target="51">
  <data key="weight">0.37796446681022644</data>
  <data key="slice">1</data>
  <data key="year">2022</data>
</edge>
<edge source="31" target="68">
  <data key="weight">0.5345224738121033</data>
  <data key="slice">1</data>
  <data key="year">2022</data>
</edge>
<edge source="31" target="73">
  <data key="weight">0.4714045226573944</data>
  <data key="slice">3</data>
  <data key="year">2024</data>
</edge>
<edge source="31" target="76">
  <data key="weight">0.4472135901451111</data>
  <data key="slice">2</data>
  <data key="year">2023</data>
</edge>
<edge source="31" target="77">
  <data key="weight">0.5773502588272095</data>
  <data key="slice">0</data>
  <data key="year">2021</data>
</edge>
<edge source="31" target="106">
  <data key="weight">0.5773502588272095</data>
  <data key="slice">0</data>
  <data key="year">2021</data>
</edge>
<edge source="31" target="112">
  <data key="weight">0.40824830532073975</data>
  <data key="slice">1</data>
  <data key="year">2022</data>
</edge>
<edge source="31" target="117">
  <data key="weight">3.849002041533822E-7</data>
  <data key="slice">3</data>
  <data key="year">2024</data>
</edge>
<edge source="31" target="121">
  <data key="weight">4.4721360836774693E-7</data>
  <data key="slice">2</data>
  <data key="year">2023</data>
</edge>
<edge source="31" target="124">
  <data key="weight">0.37796446681022644</data>
  <data key="slice">4</data>
  <data key="year">2025</data>
</edge>
<edge source="31" target="128">
  <data key="weight">1.0</data>
  <data key="slice">0</data>
  <data key="year">2021</data>
</edge>
<edge source="31" target="133">
  <data key="weight">0.37796446681022644</data>
  <data key="slice">4</data>
  <data key="year">2025</data>
</edge>
<edge source="31" target="135">
  <data key="weight">0.3535533845424652</data>
  <data key="slice">1</data>
  <data key="year">2022</data>
</edge>
<edge source="31" target="136">
  <data key="weight">0.4472135901451111</data>
  <data key="slice">2</data>
  <data key="year">2023</data>
</edge>
<edge source="31" target="149">
  <data key="weight">0.8660253882408142</data>
  <data key="slice">0</data>
  <data key="year">2021</data>
</edge>
<edge source="31" target="152">
  <data key="weight">0.38490018248558044</data>
  <data key="slice">3</data>
  <data key="year">2024</data>
</edge>
<edge source="31" target="161">
  <data key="weight">0.38490018248558044</data>
  <data key="slice">3</data>
  <data key="year">2024</data>
</edge>
<edge source="32" target="33">
  <data key="weight">0.7071067690849304</data>
  <data key="slice">0</data>
  <data key="year">2021</data>
</edge>
<edge source="32" target="62">
  <data key="weight">0.40824830532073975</data>
  <data key="slice">0</data>
  <data key="year">2021</data>
</edge>
<edge source="32" target="67">
  <data key="weight">4.999999987376214E-7</data>
  <data key="slice">0</data>
  <data key="year">2021</data>
</edge>
<edge source="32" target="69">
  <data key="weight">0.40824830532073975</data>
  <data key="slice">3</data>
  <data key="year">2024</data>
</edge>
<edge source="32" target="79">
  <data key="weight">0.5</data>
  <data key="slice">1</data>
  <data key="year">2022</data>
</edge>
<edge source="32" target="81">
  <data key="weight">3.535533892318199E-7</data>
  <data key="slice">2</data>
  <data key="year">2023</data>
</edge>
<edge source="32" target="95">
  <data key="weight">0.5</data>
  <data key="slice">1</data>
  <data key="year">2022</data>
</edge>
<edge source="32" target="100">
  <data key="weight">0.3535533845424652</data>
  <data key="slice">1</data>
  <data key="year">2022</data>
</edge>
<edge source="32" target="105">
  <data key="weight">0.3535533845424652</data>
  <data key="slice">2</data>
  <data key="year">2023</data>
</edge>
<edge source="32" target="107">
  <data key="weight">0.5773502588272095</data>
  <data key="slice">2</data>
  <data key="year">2023</data>
</edge>
<edge source="32" target="112">
  <data key="weight">0.40824830532073975</data>
  <data key="slice">1</data>
  <data key="year">2022</data>
</edge>
<edge source="32" target="119">
  <data key="weight">0.5</data>
  <data key="slice">1</data>
  <data key="year">2022</data>
</edge>
<edge source="32" target="126">
  <data key="weight">4.999999987376214E-7</data>
  <data key="slice">3</data>
  <data key="year">2024</data>
</edge>
<edge source="32" target="131">
  <data key="weight">0.3535533845424652</data>
  <data key="slice">3</data>
  <data key="year">2024</data>
</edge>
<edge source="32" target="145">
  <data key="weight">0.4714045226573944</data>
  <data key="slice">3</data>
  <data key="year">2024</data>
</edge>
<edge source="32" target="149">
  <data key="weight">0.5</data>
  <data key="slice">1</data>
  <data key="year">2022</data>
</edge>
<edge source="32" target="159">
  <data key="weight">4.999999987376214E-7</data>
  <data key="slice">3</data>
  <data key="year">2024</data>
</edge>
<edge source="32" target="168">
  <data key="weight">0.5</data>
  <data key="slice">0</data>
  <data key="year">2021</data>
</edge>
<edge source="32" target="170">
  <data key="weight">4.999999987376214E-7</data>
  <data key="slice">0</data>
  <data key="year">2021</data>
</edge>
<edge source="32" target="172">
  <data key="weight">0.40824830532073975</data>
  <data key="slice">1</data>
  <data key="year">2022</data>
</edge>
<edge source="32" target="177">
  <data key="weight">0.3535533845424652</data>
  <data key="slice">4</data>
  <data key="year">2025</data>
</edge>
<edge source="32" target="183">
  <data key="weight">0.3535533845424652</data>
  <data key="slice">3</data>
  <data key="year">2024</data>
</edge>
<edge source="33" target="53">
  <data key="weight">0.5</data>
  <data key="slice">0</data>
  <data key="year">2021</data>
</edge>
<edge source="33" target="62">
  <data key="weight">0.5773502588272095</data>
  <data key="slice">0</data>
  <data key="year">2021</data>
</edge>
<edge source="33" target="168">
  <data key="weight">0.7071067690849304</data>
  <data key="slice">0</data>
  <data key="year">2021</data>
</edge>
<edge source="33" target="170">
  <data key="weight">0.7071067690849304</data>
  <data key="slice">0</data>
  <data key="year">2021</data>
</edge>
<edge source="34" target="57">
  <data key="weight">0.7071067690849304</data>
  <data key="slice">1</data>
  <data key="year">2022</data>
</edge>
<edge source="34" target="72">
  <data key="weight">0.7071067690849304</data>
  <data key="slice">1</data>
  <data key="year">2022</data>
</edge>
<edge source="35" target="103">
  <data key="weight">0.5</data>
  <data key="slice">3</data>
  <data key="year">2024</data>
</edge>
<edge source="35" target="104">
  <data key="weight">0.7071067690849304</data>
  <data key="slice">3</data>
  <data key="year">2024</data>
</edge>
<edge source="35" target="127">
  <data key="weight">0.5</data>
  <data key="slice">3</data>
  <data key="year">2024</data>
</edge>
<edge source="35" target="150">
  <data key="weight">0.40824830532073975</data>
  <data key="slice">3</data>
  <data key="year">2024</data>
</edge>
<edge source="35" target="159">
  <data key="weight">0.5</data>
  <data key="slice">3</data>
  <data key="year">2024</data>
</edge>
<edge source="36" target="37">
  <data key="weight">0.7071067690849304</data>
  <data key="slice">3</data>
  <data key="year">2024</data>
</edge>
<edge source="36" target="55">
  <data key="weight">1.0</data>
  <data key="slice">0</data>
  <data key="year">2021</data>
</edge>
<edge source="36" target="59">
  <data key="weight">0.5</data>
  <data key="slice">2</data>
  <data key="year">2023</data>
</edge>
<edge source="36" target="62">
  <data key="weight">0.5773502588272095</data>
  <data key="slice">0</data>
  <data key="year">2021</data>
</edge>
<edge source="36" target="95">
  <data key="weight">0.40824830532073975</data>
  <data key="slice">2</data>
  <data key="year">2023</data>
</edge>
<edge source="36" target="129">
  <data key="weight">0.7071067690849304</data>
  <data key="slice">3</data>
  <data key="year">2024</data>
</edge>
<edge source="36" target="144">
  <data key="weight">0.40824830532073975</data>
  <data key="slice">2</data>
  <data key="year">2023</data>
</edge>
<edge source="36" target="147">
  <data key="weight">0.7071067690849304</data>
  <data key="slice">3</data>
  <data key="year">2024</data>
</edge>
<edge source="36" target="164">
  <data key="weight">0.5</data>
  <data key="slice">2</data>
  <data key="year">2023</data>
</edge>
<edge source="36" target="169">
  <data key="weight">1.0</data>
  <data key="slice">0</data>
  <data key="year">2021</data>
</edge>
<edge source="36" target="170">
  <data key="weight">0.40824830532073975</data>
  <data key="slice">2</data>
  <data key="year">2023</data>
</edge>
<edge source="37" target="129">
  <data key="weight">1.0</data>
  <data key="slice">3</data>
  <data key="year">2024</data>
</edge>
<edge source="37" target="147">
  <data key="weight">1.0</data>
  <data key="slice">3</data>
  <data key="year">2024</data>
</edge>
<edge source="38" target="45">
  <data key="weight">0.5</data>
  <data key="slice">3</data>
  <data key="year">2024</data>
</edge>
<edge source="38" target="53">
  <data key="weight">0.3535533845424652</data>
  <data key="slice">3</data>
  <data key="year">2024</data>
</edge>
<edge source="38" target="72">
  <data key="weight">0.40824830532073975</data>
  <data key="slice">3</data>
  <data key="year">2024</data>
</edge>
<edge source="38" target="82">
  <data key="weight">0.3535533845424652</data>
  <data key="slice">1</data>
  <data key="year">2022</data>
</edge>
<edge source="38" target="99">
  <data key="weight">4.999999987376214E-7</data>
  <data key="slice">3</data>
  <data key="year">2024</data>
</edge>
<edge source="38" target="100">
  <data key="weight">0.40824830532073975</data>
  <data key="slice">3</data>
  <data key="year">2024</data>
</edge>
<edge source="38" target="117">
  <data key="weight">0.40824830532073975</data>
  <data key="slice">1</data>
  <data key="year">2022</data>
</edge>
<edge source="38" target="151">
  <data key="weight">0.5</data>
  <data key="slice">3</data>
  <data key="year">2024</data>
</edge>
<edge source="38" target="152">
  <data key="weight">0.40824830532073975</data>
  <data key="slice">3</data>
  <data key="year">2024</data>
</edge>
<edge source="38" target="180">
  <data key="weight">0.7071067690849304</data>
  <data key="slice">3</data>
  <data key="year">2024</data>
</edge>
<edge source="38" target="189">
  <data key="weight">0.5</data>
  <data key="slice">1</data>
  <data key="year">2022</data>
</edge>
<edge source="40" target="68">
  <data key="weight">0.40824830532073975</data>
  <data key="slice">3</data>
  <data key="year">2024</data>
</edge>
<edge source="40" target="73">
  <data key="weight">1.0</data>
  <data key="slice">3</data>
  <data key="year">2024</data>
</edge>
<edge source="40" target="152">
  <data key="weight">0.8164966106414795</data>
  <data key="slice">3</data>
  <data key="year">2024</data>
</edge>
<edge source="41" target="87">
  <data key="weight">1.0</data>
  <data key="slice">1</data>
  <data key="year">2022</data>
</edge>
<edge source="41" target="88">
  <data key="weight">1.0</data>
  <data key="slice">1</data>
  <data key="year">2022</data>
</edge>
<edge source="41" target="160">
  <data key="weight">1.0</data>
  <data key="slice">1</data>
  <data key="year">2022</data>
</edge>
<edge source="42" target="185">
  <data key="weight">0.7071067690849304</data>
  <data key="slice">3</data>
  <data key="year">2024</data>
</edge>
<edge source="44" target="53">
  <data key="weight">0.5</data>
  <data key="slice">0</data>
  <data key="year">2021</data>
</edge>
<edge source="44" target="67">
  <data key="weight">0.7071067690849304</data>
  <data key="slice">0</data>
  <data key="year">2021</data>
</edge>
<edge source="44" target="82">
  <data key="weight">0.7071067690849304</data>
  <data key="slice">0</data>
  <data key="year">2021</data>
</edge>
<edge source="44" target="100">
  <data key="weight">0.5</data>
  <data key="slice">0</data>
  <data key="year">2021</data>
</edge>
<edge source="44" target="119">
  <data key="weight">0.7071067690849304</data>
  <data key="slice">0</data>
  <data key="year">2021</data>
</edge>
<edge source="44" target="166">
  <data key="weight">0.5773502588272095</data>
  <data key="slice">1</data>
  <data key="year">2022</data>
</edge>
<edge source="44" target="184">
  <data key="weight">0.5773502588272095</data>
  <data key="slice">1</data>
  <data key="year">2022</data>
</edge>
<edge source="45" target="72">
  <data key="weight">0.40824830532073975</data>
  <data key="slice">3</data>
  <data key="year">2024</data>
</edge>
<edge source="45" target="99">
  <data key="weight">4.999999987376214E-7</data>
  <data key="slice">3</data>
  <data key="year">2024</data>
</edge>
<edge source="45" target="126">
  <data key="weight">0.5</data>
  <data key="slice">3</data>
  <data key="year">2024</data>
</edge>
<edge source="45" target="127">
  <data key="weight">4.999999987376214E-7</data>
  <data key="slice">3</data>
  <data key="year">2024</data>
</edge>
<edge source="45" target="151">
  <data key="weight">0.5</data>
  <data key="slice">3</data>
  <data key="year">2024</data>
</edge>
<edge source="45" target="180">
  <data key="weight">0.7071067690849304</data>
  <data key="slice">3</data>
  <data key="year">2024</data>
</edge>
<edge source="46" target="63">
  <data key="weight">0.5773502588272095</data>
  <data key="slice">4</data>
  <data key="year">2025</data>
</edge>
<edge source="47" target="128">
  <data key="weight">0.40824830532073975</data>
  <data key="slice">4</data>
  <data key="year">2025</data>
</edge>
<edge source="47" target="149">
  <data key="weight">0.3535533845424652</data>
  <data key="slice">4</data>
  <data key="year">2025</data>
</edge>
<edge source="47" target="150">
  <data key="weight">0.5</data>
  <data key="slice">4</data>
  <data key="year">2025</data>
</edge>
<edge source="48" target="52">
  <data key="weight">4.082483258116554E-7</data>
  <data key="slice">1</data>
  <data key="year">2022</data>
</edge>
<edge source="48" target="67">
  <data key="weight">0.40824830532073975</data>
  <data key="slice">1</data>
  <data key="year">2022</data>
</edge>
<edge source="48" target="68">
  <data key="weight">0.4364357888698578</data>
  <data key="slice">1</data>
  <data key="year">2022</data>
</edge>
<edge source="48" target="120">
  <data key="weight">0.8164966106414795</data>
  <data key="slice">1</data>
  <data key="year">2022</data>
</edge>
<edge source="48" target="140">
  <data key="weight">4.082483258116554E-7</data>
  <data key="slice">1</data>
  <data key="year">2022</data>
</edge>
<edge source="48" target="159">
  <data key="weight">4.082483258116554E-7</data>
  <data key="slice">1</data>
  <data key="year">2022</data>
</edge>
<edge source="48" target="172">
  <data key="weight">0.6666666865348816</data>
  <data key="slice">1</data>
  <data key="year">2022</data>
</edge>
<edge source="48" target="178">
  <data key="weight">5.773503062300733E-7</data>
  <data key="slice">1</data>
  <data key="year">2022</data>
</edge>
<edge source="48" target="182">
  <data key="weight">0.5163977742195129</data>
  <data key="slice">1</data>
  <data key="year">2022</data>
</edge>
<edge source="49" target="97">
  <data key="weight">0.7071067690849304</data>
  <data key="slice">2</data>
  <data key="year">2023</data>
</edge>
<edge source="50" target="62">
  <data key="weight">0.7071067690849304</data>
  <data key="slice">3</data>
  <data key="year">2024</data>
</edge>
<edge source="50" target="108">
  <data key="weight">0.5773502588272095</data>
  <data key="slice">3</data>
  <data key="year">2024</data>
</edge>
<edge source="50" target="144">
  <data key="weight">0.5773502588272095</data>
  <data key="slice">3</data>
  <data key="year">2024</data>
</edge>
<edge source="50" target="150">
  <data key="weight">0.5773502588272095</data>
  <data key="slice">3</data>
  <data key="year">2024</data>
</edge>
<edge source="50" target="170">
  <data key="weight">0.40824830532073975</data>
  <data key="slice">3</data>
  <data key="year">2024</data>
</edge>
<edge source="51" target="53">
  <data key="weight">3.585685988127807E-7</data>
  <data key="slice">4</data>
  <data key="year">2025</data>
</edge>
<edge source="51" target="68">
  <data key="weight">5.050762865721481E-7</data>
  <data key="slice">1</data>
  <data key="year">2022</data>
</edge>
<edge source="51" target="80">
  <data key="weight">0.37796446681022644</data>
  <data key="slice">1</data>
  <data key="year">2022</data>
</edge>
<edge source="51" target="81">
  <data key="weight">0.37796446681022644</data>
  <data key="slice">3</data>
  <data key="year">2024</data>
</edge>
<edge source="51" target="82">
  <data key="weight">3.651483950761758E-7</data>
  <data key="slice">4</data>
  <data key="year">2025</data>
</edge>
<edge source="51" target="97">
  <data key="weight">0.40824830532073975</data>
  <data key="slice">2</data>
  <data key="year">2023</data>
</edge>
<edge source="51" target="112">
  <data key="weight">0.40824830532073975</data>
  <data key="slice">2</data>
  <data key="year">2023</data>
</edge>
<edge source="51" target="117">
  <data key="weight">4.7434167527171667E-7</data>
  <data key="slice">4</data>
  <data key="year">2025</data>
</edge>
<edge source="51" target="120">
  <data key="weight">3.7796448282279016E-7</data>
  <data key="slice">1</data>
  <data key="year">2022</data>
</edge>
<edge source="51" target="126">
  <data key="weight">5.773503062300733E-7</data>
  <data key="slice">2</data>
  <data key="year">2023</data>
</edge>
<edge source="51" target="128">
  <data key="weight">3.7796448282279016E-7</data>
  <data key="slice">1</data>
  <data key="year">2022</data>
</edge>
<edge source="51" target="131">
  <data key="weight">4.364358119346434E-7</data>
  <data key="slice">3</data>
  <data key="year">2024</data>
</edge>
<edge source="51" target="132">
  <data key="weight">4.4721360836774693E-7</data>
  <data key="slice">4</data>
  <data key="year">2025</data>
</edge>
<edge source="51" target="135">
  <data key="weight">4.665695030325878E-7</data>
  <data key="slice">3</data>
  <data key="year">2024</data>
</edge>
<edge source="51" target="145">
  <data key="weight">0.42640143632888794</data>
  <data key="slice">0</data>
  <data key="year">2021</data>
</edge>
<edge source="51" target="149">
  <data key="weight">4.4095858697801305E-7</data>
  <data key="slice">3</data>
  <data key="year">2024</data>
</edge>
<edge source="51" target="151">
  <data key="weight">4.082483258116554E-7</data>
  <data key="slice">2</data>
  <data key="year">2023</data>
</edge>
<edge source="51" target="155">
  <data key="weight">0.42640143632888794</data>
  <data key="slice">0</data>
  <data key="year">2021</data>
</edge>
<edge source="51" target="161">
  <data key="weight">4.2640147057682043E-7</data>
  <data key="slice">0</data>
  <data key="year">2021</data>
</edge>
<edge source="51" target="172">
  <data key="weight">4.6291006583487615E-7</data>
  <data key="slice">1</data>
  <data key="year">2022</data>
</edge>
<edge source="51" target="182">
  <data key="weight">3.7796448282279016E-7</data>
  <data key="slice">3</data>
  <data key="year">2024</data>
</edge>
<edge source="51" target="183">
  <data key="weight">4.364358119346434E-7</data>
  <data key="slice">3</data>
  <data key="year">2024</data>
</edge>
<edge source="51" target="185">
  <data key="weight">0.40824830532073975</data>
  <data key="slice">2</data>
  <data key="year">2023</data>
</edge>
<edge source="52" target="149">
  <data key="weight">0.5</data>
  <data key="slice">1</data>
  <data key="year">2022</data>
</edge>
<edge source="52" target="159">
  <data key="weight">0.5</data>
  <data key="slice">1</data>
  <data key="year">2022</data>
</edge>
<edge source="52" target="166">
  <data key="weight">0.40824830532073975</data>
  <data key="slice">1</data>
  <data key="year">2022</data>
</edge>
<edge source="52" target="178">
  <data key="weight">0.7071067690849304</data>
  <data key="slice">1</data>
  <data key="year">2022</data>
</edge>
<edge source="53" target="66">
  <data key="weight">3.7796448282279016E-7</data>
  <data key="slice">4</data>
  <data key="year">2025</data>
</edge>
<edge source="53" target="78">
  <data key="weight">0.5</data>
  <data key="slice">0</data>
  <data key="year">2021</data>
</edge>
<edge source="53" target="79">
  <data key="weight">0.6324555277824402</data>
  <data key="slice">1</data>
  <data key="year">2022</data>
</edge>
<edge source="53" target="92">
  <data key="weight">0.37796446681022644</data>
  <data key="slice">4</data>
  <data key="year">2025</data>
</edge>
<edge source="53" target="95">
  <data key="weight">0.6324555277824402</data>
  <data key="slice">1</data>
  <data key="year">2022</data>
</edge>
<edge source="53" target="119">
  <data key="weight">0.6324555277824402</data>
  <data key="slice">1</data>
  <data key="year">2022</data>
</edge>
<edge source="53" target="120">
  <data key="weight">3.535533892318199E-7</data>
  <data key="slice">3</data>
  <data key="year">2024</data>
</edge>
<edge source="53" target="122">
  <data key="weight">4.999999987376214E-7</data>
  <data key="slice">2</data>
  <data key="year">2023</data>
</edge>
<edge source="53" target="130">
  <data key="weight">0.7071067690849304</data>
  <data key="slice">2</data>
  <data key="year">2023</data>
</edge>
<edge source="53" target="184">
  <data key="weight">0.40824830532073975</data>
  <data key="slice">2</data>
  <data key="year">2023</data>
</edge>
<edge source="53" target="187">
  <data key="weight">0.7071067690849304</data>
  <data key="slice">2</data>
  <data key="year">2023</data>
</edge>
<edge source="54" target="62">
  <data key="weight">0.5773502588272095</data>
  <data key="slice">4</data>
  <data key="year">2025</data>
</edge>
<edge source="54" target="76">
  <data key="weight">0.7071067690849304</data>
  <data key="slice">4</data>
  <data key="year">2025</data>
</edge>
<edge source="54" target="128">
  <data key="weight">0.40824830532073975</data>
  <data key="slice">4</data>
  <data key="year">2025</data>
</edge>
<edge source="54" target="150">
  <data key="weight">0.5</data>
  <data key="slice">4</data>
  <data key="year">2025</data>
</edge>
<edge source="55" target="62">
  <data key="weight">0.5773502588272095</data>
  <data key="slice">0</data>
  <data key="year">2021</data>
</edge>
<edge source="55" target="82">
  <data key="weight">0.5</data>
  <data key="slice">1</data>
  <data key="year">2022</data>
</edge>
<edge source="55" target="121">
  <data key="weight">0.7071067690849304</data>
  <data key="slice">1</data>
  <data key="year">2022</data>
</edge>
<edge source="55" target="140">
  <data key="weight">0.7071067690849304</data>
  <data key="slice">1</data>
  <data key="year">2022</data>
</edge>
<edge source="55" target="169">
  <data key="weight">1.0</data>
  <data key="slice">0</data>
  <data key="year">2021</data>
</edge>
<edge source="55" target="170">
  <data key="weight">0.5773502588272095</data>
  <data key="slice">1</data>
  <data key="year">2022</data>
</edge>
<edge source="55" target="183">
  <data key="weight">0.4472135901451111</data>
  <data key="slice">1</data>
  <data key="year">2022</data>
</edge>
<edge source="56" target="117">
  <data key="weight">0.5773502588272095</data>
  <data key="slice">0</data>
  <data key="year">2021</data>
</edge>
<edge source="57" target="72">
  <data key="weight">0.5</data>
  <data key="slice">1</data>
  <data key="year">2022</data>
</edge>
<edge source="57" target="81">
  <data key="weight">0.40824830532073975</data>
  <data key="slice">1</data>
  <data key="year">2022</data>
</edge>
<edge source="57" target="166">
  <data key="weight">0.40824830532073975</data>
  <data key="slice">1</data>
  <data key="year">2022</data>
</edge>
<edge source="58" target="91">
  <data key="weight">0.7071067690849304</data>
  <data key="slice">1</data>
  <data key="year">2022</data>
</edge>
<edge source="58" target="121">
  <data key="weight">0.5</data>
  <data key="slice">1</data>
  <data key="year">2022</data>
</edge>
<edge source="58" target="144">
  <data key="weight">0.5</data>
  <data key="slice">1</data>
  <data key="year">2022</data>
</edge>
<edge source="58" target="170">
  <data key="weight">0.40824830532073975</data>
  <data key="slice">1</data>
  <data key="year">2022</data>
</edge>
<edge source="59" target="68">
  <data key="weight">0.4714045226573944</data>
  <data key="slice">2</data>
  <data key="year">2023</data>
</edge>
<edge source="59" target="72">
  <data key="weight">0.6324555277824402</data>
  <data key="slice">2</data>
  <data key="year">2023</data>
</edge>
<edge source="59" target="144">
  <data key="weight">0.8164966106414795</data>
  <data key="slice">2</data>
  <data key="year">2023</data>
</edge>
<edge source="59" target="158">
  <data key="weight">0.7071067690849304</data>
  <data key="slice">2</data>
  <data key="year">2023</data>
</edge>
<edge source="59" target="164">
  <data key="weight">1.0</data>
  <data key="slice">2</data>
  <data key="year">2023</data>
</edge>
<edge source="60" target="93">
  <data key="weight">1.0</data>
  <data key="slice">2</data>
  <data key="year">2023</data>
</edge>
<edge source="60" target="140">
  <data key="weight">0.7071067690849304</data>
  <data key="slice">2</data>
  <data key="year">2023</data>
</edge>
<edge source="61" target="137">
  <data key="weight">1.0</data>
  <data key="slice">3</data>
  <data key="year">2024</data>
</edge>
<edge source="61" target="182">
  <data key="weight">0.5773502588272095</data>
  <data key="slice">3</data>
  <data key="year">2024</data>
</edge>
<edge source="62" target="66">
  <data key="weight">0.5773502588272095</data>
  <data key="slice">4</data>
  <data key="year">2025</data>
</edge>
<edge source="62" target="68">
  <data key="weight">4.082483258116554E-7</data>
  <data key="slice">0</data>
  <data key="year">2021</data>
</edge>
<edge source="62" target="71">
  <data key="weight">0.40824830532073975</data>
  <data key="slice">4</data>
  <data key="year">2025</data>
</edge>
<edge source="62" target="76">
  <data key="weight">4.082483258116554E-7</data>
  <data key="slice">4</data>
  <data key="year">2025</data>
</edge>
<edge source="62" target="91">
  <data key="weight">0.4472135901451111</data>
  <data key="slice">1</data>
  <data key="year">2022</data>
</edge>
<edge source="62" target="95">
  <data key="weight">0.5</data>
  <data key="slice">3</data>
  <data key="year">2024</data>
</edge>
<edge source="62" target="108">
  <data key="weight">0.40824830532073975</data>
  <data key="slice">3</data>
  <data key="year">2024</data>
</edge>
<edge source="62" target="117">
  <data key="weight">0.5163977742195129</data>
  <data key="slice">1</data>
  <data key="year">2022</data>
</edge>
<edge source="62" target="128">
  <data key="weight">0.4714045226573944</data>
  <data key="slice">3</data>
  <data key="year">2024</data>
</edge>
<edge source="62" target="144">
  <data key="weight">0.40824830532073975</data>
  <data key="slice">4</data>
  <data key="year">2025</data>
</edge>
<edge source="62" target="146">
  <data key="weight">0.4472135901451111</data>
  <data key="slice">1</data>
  <data key="year">2022</data>
</edge>
<edge source="62" target="149">
  <data key="weight">0.40824830532073975</data>
  <data key="slice">3</data>
  <data key="year">2024</data>
</edge>
<edge source="62" target="150">
  <data key="weight">0.40824830532073975</data>
  <data key="slice">3</data>
  <data key="year">2024</data>
</edge>
<edge source="62" target="168">
  <data key="weight">4.082483258116554E-7</data>
  <data key="slice">0</data>
  <data key="year">2021</data>
</edge>
<edge source="62" target="169">
  <data key="weight">0.5773502588272095</data>
  <data key="slice">0</data>
  <data key="year">2021</data>
</edge>
<edge source="62" target="170">
  <data key="weight">0.40824830532073975</data>
  <data key="slice">3</data>
  <data key="year">2024</data>
</edge>
<edge source="62" target="183">
  <data key="weight">0.6000000238418579</data>
  <data key="slice">1</data>
  <data key="year">2022</data>
</edge>
<edge source="63" target="90">
  <data key="weight">0.7071067690849304</data>
  <data key="slice">3</data>
  <data key="year">2024</data>
</edge>
<edge source="63" target="99">
  <data key="weight">0.5</data>
  <data key="slice">3</data>
  <data key="year">2024</data>
</edge>
<edge source="63" target="143">
  <data key="weight">0.7071067690849304</data>
  <data key="slice">3</data>
  <data key="year">2024</data>
</edge>
<edge source="63" target="150">
  <data key="weight">0.40824830532073975</data>
  <data key="slice">3</data>
  <data key="year">2024</data>
</edge>
<edge source="63" target="165">
  <data key="weight">0.5773502588272095</data>
  <data key="slice">4</data>
  <data key="year">2025</data>
</edge>
<edge source="63" target="172">
  <data key="weight">0.5</data>
  <data key="slice">3</data>
  <data key="year">2024</data>
</edge>
<edge source="63" target="176">
  <data key="weight">0.40824830532073975</data>
  <data key="slice">3</data>
  <data key="year">2024</data>
</edge>
<edge source="63" target="186">
  <data key="weight">0.40824830532073975</data>
  <data key="slice">4</data>
  <data key="year">2025</data>
</edge>
<edge source="64" target="82">
  <data key="weight">0.8164966106414795</data>
  <data key="slice">2</data>
  <data key="year">2023</data>
</edge>
<edge source="64" target="139">
  <data key="weight">0.8164966106414795</data>
  <data key="slice">2</data>
  <data key="year">2023</data>
</edge>
<edge source="64" target="140">
  <data key="weight">0.5</data>
  <data key="slice">2</data>
  <data key="year">2023</data>
</edge>
<edge source="64" target="142">
  <data key="weight">1.0</data>
  <data key="slice">2</data>
  <data key="year">2023</data>
</edge>
<edge source="64" target="166">
  <data key="weight">0.5</data>
  <data key="slice">2</data>
  <data key="year">2023</data>
</edge>
<edge source="64" target="190">
  <data key="weight">1.0</data>
  <data key="slice">2</data>
  <data key="year">2023</data>
</edge>
<edge source="65" target="79">
  <data key="weight">0.40824830532073975</data>
  <data key="slice">4</data>
  <data key="year">2025</data>
</edge>
<edge source="65" target="102">
  <data key="weight">0.7071067690849304</data>
  <data key="slice">4</data>
  <data key="year">2025</data>
</edge>
<edge source="65" target="115">
  <data key="weight">0.7071067690849304</data>
  <data key="slice">4</data>
  <data key="year">2025</data>
</edge>
<edge source="65" target="139">
  <data key="weight">0.5</data>
  <data key="slice">4</data>
  <data key="year">2025</data>
</edge>
<edge source="66" target="71">
  <data key="weight">0.7071067690849304</data>
  <data key="slice">4</data>
  <data key="year">2025</data>
</edge>
<edge source="66" target="144">
  <data key="weight">0.7071067690849304</data>
  <data key="slice">4</data>
  <data key="year">2025</data>
</edge>
<edge source="67" target="79">
  <data key="weight">0.5</data>
  <data key="slice">1</data>
  <data key="year">2022</data>
</edge>
<edge source="67" target="82">
  <data key="weight">0.5</data>
  <data key="slice">0</data>
  <data key="year">2021</data>
</edge>
<edge source="67" target="95">
  <data key="weight">0.5</data>
  <data key="slice">1</data>
  <data key="year">2022</data>
</edge>
<edge source="67" target="119">
  <data key="weight">0.5</data>
  <data key="slice">0</data>
  <data key="year">2021</data>
</edge>
<edge source="67" target="120">
  <data key="weight">0.5</data>
  <data key="slice">1</data>
  <data key="year">2022</data>
</edge>
<edge source="67" target="128">
  <data key="weight">0.3535533845424652</data>
  <data key="slice">2</data>
  <data key="year">2023</data>
</edge>
<edge source="67" target="135">
  <data key="weight">0.3535533845424652</data>
  <data key="slice">1</data>
  <data key="year">2022</data>
</edge>
<edge source="67" target="140">
  <data key="weight">0.5</data>
  <data key="slice">1</data>
  <data key="year">2022</data>
</edge>
<edge source="67" target="170">
  <data key="weight">0.40824830532073975</data>
  <data key="slice">2</data>
  <data key="year">2023</data>
</edge>
<edge source="67" target="172">
  <data key="weight">0.40824830532073975</data>
  <data key="slice">1</data>
  <data key="year">2022</data>
</edge>
<edge source="68" target="72">
  <data key="weight">4.4721360836774693E-7</data>
  <data key="slice">2</data>
  <data key="year">2023</data>
</edge>
<edge source="68" target="73">
  <data key="weight">0.4714045226573944</data>
  <data key="slice">2</data>
  <data key="year">2023</data>
</edge>
<edge source="68" target="76">
  <data key="weight">0.3535533845424652</data>
  <data key="slice">4</data>
  <data key="year">2025</data>
</edge>
<edge source="68" target="80">
  <data key="weight">3.535533892318199E-7</data>
  <data key="slice">4</data>
  <data key="year">2025</data>
</edge>
<edge source="68" target="82">
  <data key="weight">3.33333360913457E-7</data>
  <data key="slice">3</data>
  <data key="year">2024</data>
</edge>
<edge source="68" target="85">
  <data key="weight">0.40824830532073975</data>
  <data key="slice">3</data>
  <data key="year">2024</data>
</edge>
<edge source="68" target="106">
  <data key="weight">0.7071067690849304</data>
  <data key="slice">0</data>
  <data key="year">2021</data>
</edge>
<edge source="68" target="112">
  <data key="weight">4.364358119346434E-7</data>
  <data key="slice">1</data>
  <data key="year">2022</data>
</edge>
<edge source="68" target="117">
  <data key="weight">3.33333360913457E-7</data>
  <data key="slice">3</data>
  <data key="year">2024</data>
</edge>
<edge source="68" target="120">
  <data key="weight">5.345224849406804E-7</data>
  <data key="slice">1</data>
  <data key="year">2022</data>
</edge>
<edge source="68" target="124">
  <data key="weight">0.5</data>
  <data key="slice">4</data>
  <data key="year">2025</data>
</edge>
<edge source="68" target="128">
  <data key="weight">0.8164966106414795</data>
  <data key="slice">1</data>
  <data key="year">2022</data>
</edge>
<edge source="68" target="135">
  <data key="weight">0.47245559096336365</data>
  <data key="slice">1</data>
  <data key="year">2022</data>
</edge>
<edge source="68" target="139">
  <data key="weight">3.535533892318199E-7</data>
  <data key="slice">4</data>
  <data key="year">2025</data>
</edge>
<edge source="68" target="144">
  <data key="weight">3.849002041533822E-7</data>
  <data key="slice">2</data>
  <data key="year">2023</data>
</edge>
<edge source="68" target="149">
  <data key="weight">0.7071067690849304</data>
  <data key="slice">2</data>
  <data key="year">2023</data>
</edge>
<edge source="68" target="152">
  <data key="weight">0.3333333432674408</data>
  <data key="slice">3</data>
  <data key="year">2024</data>
</edge>
<edge source="68" target="161">
  <data key="weight">0.3333333432674408</data>
  <data key="slice">3</data>
  <data key="year">2024</data>
</edge>
<edge source="68" target="164">
  <data key="weight">4.714045473974693E-7</data>
  <data key="slice">2</data>
  <data key="year">2023</data>
</edge>
<edge source="68" target="172">
  <data key="weight">4.364358119346434E-7</data>
  <data key="slice">1</data>
  <data key="year">2022</data>
</edge>
<edge source="68" target="175">
  <data key="weight">0.40824830532073975</data>
  <data key="slice">3</data>
  <data key="year">2024</data>
</edge>
<edge source="68" target="176">
  <data key="weight">0.3333333432674408</data>
  <data key="slice">3</data>
  <data key="year">2024</data>
</edge>
<edge source="69" target="72">
  <data key="weight">0.5</data>
  <data key="slice">1</data>
  <data key="year">2022</data>
</edge>
<edge source="69" target="84">
  <data key="weight">7.071067784636398E-7</data>
  <data key="slice">2</data>
  <data key="year">2023</data>
</edge>
<edge source="69" target="97">
  <data key="weight">4.999999987376214E-7</data>
  <data key="slice">2</data>
  <data key="year">2023</data>
</edge>
<edge source="69" target="108">
  <data key="weight">0.8164966106414795</data>
  <data key="slice">1</data>
  <data key="year">2022</data>
</edge>
<edge source="69" target="112">
  <data key="weight">4.999999987376214E-7</data>
  <data key="slice">2</data>
  <data key="year">2023</data>
</edge>
<edge source="69" target="116">
  <data key="weight">0.5</data>
  <data key="slice">4</data>
  <data key="year">2025</data>
</edge>
<edge source="69" target="118">
  <data key="weight">0.5</data>
  <data key="slice">1</data>
  <data key="year">2022</data>
</edge>
<edge source="69" target="120">
  <data key="weight">4.082483258116554E-7</data>
  <data key="slice">3</data>
  <data key="year">2024</data>
</edge>
<edge source="69" target="126">
  <data key="weight">0.40824830532073975</data>
  <data key="slice">3</data>
  <data key="year">2024</data>
</edge>
<edge source="69" target="135">
  <data key="weight">0.3922322690486908</data>
  <data key="slice">2</data>
  <data key="year">2023</data>
</edge>
<edge source="69" target="138">
  <data key="weight">0.7071067690849304</data>
  <data key="slice">1</data>
  <data key="year">2022</data>
</edge>
<edge source="69" target="144">
  <data key="weight">4.999999987376214E-7</data>
  <data key="slice">1</data>
  <data key="year">2022</data>
</edge>
<edge source="69" target="145">
  <data key="weight">0.40824830532073975</data>
  <data key="slice">2</data>
  <data key="year">2023</data>
</edge>
<edge source="69" target="156">
  <data key="weight">0.7071067690849304</data>
  <data key="slice">4</data>
  <data key="year">2025</data>
</edge>
<edge source="69" target="159">
  <data key="weight">0.5</data>
  <data key="slice">1</data>
  <data key="year">2022</data>
</edge>
<edge source="69" target="184">
  <data key="weight">0.40824830532073975</data>
  <data key="slice">1</data>
  <data key="year">2022</data>
</edge>
<edge source="69" target="189">
  <data key="weight">0.5</data>
  <data key="slice">1</data>
  <data key="year">2022</data>
</edge>
<edge source="71" target="144">
  <data key="weight">0.5</data>
  <data key="slice">4</data>
  <data key="year">2025</data>
</edge>
<edge source="72" target="91">
  <data key="weight">4.4721360836774693E-7</data>
  <data key="slice">2</data>
  <data key="year">2023</data>
</edge>
<edge source="72" target="99">
  <data key="weight">4.082483258116554E-7</data>
  <data key="slice">3</data>
  <data key="year">2024</data>
</edge>
<edge source="72" target="100">
  <data key="weight">0.4000000059604645</data>
  <data key="slice">2</data>
  <data key="year">2023</data>
</edge>
<edge source="72" target="108">
  <data key="weight">0.40824830532073975</data>
  <data key="slice">1</data>
  <data key="year">2022</data>
</edge>
<edge source="72" target="118">
  <data key="weight">0.5</data>
  <data key="slice">1</data>
  <data key="year">2022</data>
</edge>
<edge source="72" target="144">
  <data key="weight">5.163977903066552E-7</data>
  <data key="slice">2</data>
  <data key="year">2023</data>
</edge>
<edge source="72" target="151">
  <data key="weight">4.082483258116554E-7</data>
  <data key="slice">3</data>
  <data key="year">2024</data>
</edge>
<edge source="72" target="158">
  <data key="weight">4.4721360836774693E-7</data>
  <data key="slice">2</data>
  <data key="year">2023</data>
</edge>
<edge source="72" target="159">
  <data key="weight">0.5</data>
  <data key="slice">1</data>
  <data key="year">2022</data>
</edge>
<edge source="72" target="164">
  <data key="weight">6.324555670289556E-7</data>
  <data key="slice">2</data>
  <data key="year">2023</data>
</edge>
<edge source="72" target="180">
  <data key="weight">0.5773502588272095</data>
  <data key="slice">3</data>
  <data key="year">2024</data>
</edge>
<edge source="72" target="189">
  <data key="weight">0.5</data>
  <data key="slice">1</data>
  <data key="year">2022</data>
</edge>
<edge source="73" target="105">
  <data key="weight">4.999999987376214E-7</data>
  <data key="slice">2</data>
  <data key="year">2023</data>
</edge>
<edge source="73" target="132">
  <data key="weight">4.999999987376214E-7</data>
  <data key="slice">4</data>
  <data key="year">2025</data>
</edge>
<edge source="73" target="133">
  <data key="weight">0.7071067690849304</data>
  <data key="slice">4</data>
  <data key="year">2025</data>
</edge>
<edge source="73" target="136">
  <data key="weight">0.7071067690849304</data>
  <data key="slice">2</data>
  <data key="year">2023</data>
</edge>
<edge source="73" target="152">
  <data key="weight">0.8164966106414795</data>
  <data key="slice">4</data>
  <data key="year">2025</data>
</edge>
<edge source="74" target="81">
  <data key="weight">0.5773502588272095</data>
  <data key="slice">3</data>
  <data key="year">2024</data>
</edge>
<edge source="74" target="82">
  <data key="weight">0.5773502588272095</data>
  <data key="slice">3</data>
  <data key="year">2024</data>
</edge>
<edge source="74" target="161">
  <data key="weight">0.5773502588272095</data>
  <data key="slice">3</data>
  <data key="year">2024</data>
</edge>
<edge source="74" target="170">
  <data key="weight">0.40824830532073975</data>
  <data key="slice">3</data>
  <data key="year">2024</data>
</edge>
<edge source="75" target="183">
  <data key="weight">0.5</data>
  <data key="slice">3</data>
  <data key="year">2024</data>
</edge>
<edge source="76" target="128">
  <data key="weight">0.5</data>
  <data key="slice">2</data>
  <data key="year">2023</data>
</edge>
<edge source="76" target="135">
  <data key="weight">0.3535533845424652</data>
  <data key="slice">4</data>
  <data key="year">2025</data>
</edge>
<edge source="76" target="145">
  <data key="weight">0.40824830532073975</data>
  <data key="slice">4</data>
  <data key="year">2025</data>
</edge>
<edge source="76" target="149">
  <data key="weight">0.40824830532073975</data>
  <data key="slice">2</data>
  <data key="year">2023</data>
</edge>
<edge source="76" target="150">
  <data key="weight">0.3535533845424652</data>
  <data key="slice">4</data>
  <data key="year">2025</data>
</edge>
<edge source="76" target="161">
  <data key="weight">0.7071067690849304</data>
  <data key="slice">2</data>
  <data key="year">2023</data>
</edge>
<edge source="77" target="128">
  <data key="weight">0.5773502588272095</data>
  <data key="slice">0</data>
  <data key="year">2021</data>
</edge>
<edge source="77" target="149">
  <data key="weight">0.5</data>
  <data key="slice">0</data>
  <data key="year">2021</data>
</edge>
<edge source="78" target="125">
  <data key="weight">0.5773502588272095</data>
  <data key="slice">0</data>
  <data key="year">2021</data>
</edge>
<edge source="78" target="140">
  <data key="weight">0.7071067690849304</data>
  <data key="slice">0</data>
  <data key="year">2021</data>
</edge>
<edge source="79" target="92">
  <data key="weight">0.5773502588272095</data>
  <data key="slice">4</data>
  <data key="year">2025</data>
</edge>
<edge source="79" target="95">
  <data key="weight">1.0</data>
  <data key="slice">1</data>
  <data key="year">2022</data>
</edge>
<edge source="79" target="96">
  <data key="weight">1.0</data>
  <data key="slice">0</data>
  <data key="year">2021</data>
</edge>
<edge source="79" target="100">
  <data key="weight">0.3535533845424652</data>
  <data key="slice">1</data>
  <data key="year">2022</data>
</edge>
<edge source="79" target="102">
  <data key="weight">0.5773502588272095</data>
  <data key="slice">4</data>
  <data key="year">2025</data>
</edge>
<edge source="79" target="114">
  <data key="weight">5.773503062300733E-7</data>
  <data key="slice">4</data>
  <data key="year">2025</data>
</edge>
<edge source="79" target="115">
  <data key="weight">0.5773502588272095</data>
  <data key="slice">4</data>
  <data key="year">2025</data>
</edge>
<edge source="79" target="119">
  <data key="weight">0.5</data>
  <data key="slice">1</data>
  <data key="year">2022</data>
</edge>
<edge source="79" target="145">
  <data key="weight">0.3535533845424652</data>
  <data key="slice">0</data>
  <data key="year">2021</data>
</edge>
<edge source="79" target="151">
  <data key="weight">0.40824830532073975</data>
  <data key="slice">4</data>
  <data key="year">2025</data>
</edge>
<edge source="79" target="174">
  <data key="weight">5.773503062300733E-7</data>
  <data key="slice">4</data>
  <data key="year">2025</data>
</edge>
<edge source="79" target="185">
  <data key="weight">4.082483258116554E-7</data>
  <data key="slice">4</data>
  <data key="year">2025</data>
</edge>
<edge source="80" target="98">
  <data key="weight">0.7071067690849304</data>
  <data key="slice">1</data>
  <data key="year">2022</data>
</edge>
<edge source="80" target="121">
  <data key="weight">0.5</data>
  <data key="slice">4</data>
  <data key="year">2025</data>
</edge>
<edge source="80" target="124">
  <data key="weight">7.071067784636398E-7</data>
  <data key="slice">4</data>
  <data key="year">2025</data>
</edge>
<edge source="80" target="135">
  <data key="weight">0.3535533845424652</data>
  <data key="slice">4</data>
  <data key="year">2025</data>
</edge>
<edge source="80" target="148">
  <data key="weight">4.999999987376214E-7</data>
  <data key="slice">4</data>
  <data key="year">2025</data>
</edge>
<edge source="80" target="155">
  <data key="weight">0.5</data>
  <data key="slice">1</data>
  <data key="year">2022</data>
</edge>
<edge source="80" target="176">
  <data key="weight">4.999999987376214E-7</data>
  <data key="slice">4</data>
  <data key="year">2025</data>
</edge>
<edge source="80" target="188">
  <data key="weight">0.7071067690849304</data>
  <data key="slice">1</data>
  <data key="year">2022</data>
</edge>
<edge source="81" target="82">
  <data key="weight">3.535533892318199E-7</data>
  <data key="slice">0</data>
  <data key="year">2021</data>
</edge>
<edge source="81" target="107">
  <data key="weight">0.40824830532073975</data>
  <data key="slice">2</data>
  <data key="year">2023</data>
</edge>
<edge source="81" target="111">
  <data key="weight">0.5</data>
  <data key="slice">0</data>
  <data key="year">2021</data>
</edge>
<edge source="81" target="120">
  <data key="weight">4.082483258116554E-7</data>
  <data key="slice">3</data>
  <data key="year">2024</data>
</edge>
<edge source="81" target="134">
  <data key="weight">0.5</data>
  <data key="slice">0</data>
  <data key="year">2021</data>
</edge>
<edge source="81" target="135">
  <data key="weight">0.4330126941204071</data>
  <data key="slice">1</data>
  <data key="year">2022</data>
</edge>
<edge source="81" target="139">
  <data key="weight">4.082483258116554E-7</data>
  <data key="slice">4</data>
  <data key="year">2025</data>
</edge>
<edge source="81" target="141">
  <data key="weight">0.5</data>
  <data key="slice">0</data>
  <data key="year">2021</data>
</edge>
<edge source="81" target="144">
  <data key="weight">0.40824830532073975</data>
  <data key="slice">2</data>
  <data key="year">2023</data>
</edge>
<edge source="81" target="145">
  <data key="weight">0.3535533845424652</data>
  <data key="slice">0</data>
  <data key="year">2021</data>
</edge>
<edge source="81" target="155">
  <data key="weight">0.3535533845424652</data>
  <data key="slice">0</data>
  <data key="year">2021</data>
</edge>
<edge source="81" target="166">
  <data key="weight">3.535533892318199E-7</data>
  <data key="slice">0</data>
  <data key="year">2021</data>
</edge>
<edge source="81" target="170">
  <data key="weight">4.082483258116554E-7</data>
  <data key="slice">4</data>
  <data key="year">2025</data>
</edge>
<edge source="81" target="175">
  <data key="weight">4.082483258116554E-7</data>
  <data key="slice">1</data>
  <data key="year">2022</data>
</edge>
<edge source="81" target="185">
  <data key="weight">0.5</data>
  <data key="slice">2</data>
  <data key="year">2023</data>
</edge>
<edge source="81" target="186">
  <data key="weight">5.773503062300733E-7</data>
  <data key="slice">4</data>
  <data key="year">2025</data>
</edge>
<edge source="82" target="100">
  <data key="weight">4.999999987376214E-7</data>
  <data key="slice">1</data>
  <data key="year">2022</data>
</edge>
<edge source="82" target="111">
  <data key="weight">7.071067784636398E-7</data>
  <data key="slice">0</data>
  <data key="year">2021</data>
</edge>
<edge source="82" target="119">
  <data key="weight">4.999999987376214E-7</data>
  <data key="slice">0</data>
  <data key="year">2021</data>
</edge>
<edge source="82" target="121">
  <data key="weight">3.535533892318199E-7</data>
  <data key="slice">1</data>
  <data key="year">2022</data>
</edge>
<edge source="82" target="123">
  <data key="weight">0.40824830532073975</data>
  <data key="slice">3</data>
  <data key="year">2024</data>
</edge>
<edge source="82" target="132">
  <data key="weight">4.082483258116554E-7</data>
  <data key="slice">4</data>
  <data key="year">2025</data>
</edge>
<edge source="82" target="139">
  <data key="weight">0.40824830532073975</data>
  <data key="slice">4</data>
  <data key="year">2025</data>
</edge>
<edge source="82" target="140">
  <data key="weight">0.3535533845424652</data>
  <data key="slice">1</data>
  <data key="year">2022</data>
</edge>
<edge source="82" target="141">
  <data key="weight">7.071067784636398E-7</data>
  <data key="slice">0</data>
  <data key="year">2021</data>
</edge>
<edge source="82" target="142">
  <data key="weight">0.8164966106414795</data>
  <data key="slice">2</data>
  <data key="year">2023</data>
</edge>
<edge source="82" target="155">
  <data key="weight">0.5</data>
  <data key="slice">0</data>
  <data key="year">2021</data>
</edge>
<edge source="82" target="166">
  <data key="weight">0.5</data>
  <data key="slice">2</data>
  <data key="year">2023</data>
</edge>
<edge source="82" target="170">
  <data key="weight">4.082483258116554E-7</data>
  <data key="slice">4</data>
  <data key="year">2025</data>
</edge>
<edge source="82" target="177">
  <data key="weight">4.082483258116554E-7</data>
  <data key="slice">4</data>
  <data key="year">2025</data>
</edge>
<edge source="82" target="189">
  <data key="weight">3.535533892318199E-7</data>
  <data key="slice">1</data>
  <data key="year">2022</data>
</edge>
<edge source="82" target="190">
  <data key="weight">0.8164966106414795</data>
  <data key="slice">2</data>
  <data key="year">2023</data>
</edge>
<edge source="83" target="107">
  <data key="weight">0.40824830532073975</data>
  <data key="slice">2</data>
  <data key="year">2023</data>
</edge>
<edge source="83" target="108">
  <data key="weight">0.40824830532073975</data>
  <data key="slice">2</data>
  <data key="year">2023</data>
</edge>
<edge source="83" target="112">
  <data key="weight">0.5</data>
  <data key="slice">2</data>
  <data key="year">2023</data>
</edge>
<edge source="83" target="121">
  <data key="weight">7.071067784636398E-7</data>
  <data key="slice">2</data>
  <data key="year">2023</data>
</edge>
<edge source="83" target="128">
  <data key="weight">0.3535533845424652</data>
  <data key="slice">2</data>
  <data key="year">2023</data>
</edge>
<edge source="83" target="151">
  <data key="weight">0.5</data>
  <data key="slice">2</data>
  <data key="year">2023</data>
</edge>
<edge source="83" target="157">
  <data key="weight">0.7071067690849304</data>
  <data key="slice">2</data>
  <data key="year">2023</data>
</edge>
<edge source="84" target="97">
  <data key="weight">0.7071067690849304</data>
  <data key="slice">2</data>
  <data key="year">2023</data>
</edge>
<edge source="84" target="112">
  <data key="weight">0.7071067690849304</data>
  <data key="slice">2</data>
  <data key="year">2023</data>
</edge>
<edge source="84" target="145">
  <data key="weight">0.5773502588272095</data>
  <data key="slice">2</data>
  <data key="year">2023</data>
</edge>
<edge source="85" target="103">
  <data key="weight">0.5</data>
  <data key="slice">3</data>
  <data key="year">2024</data>
</edge>
<edge source="85" target="128">
  <data key="weight">0.4714045226573944</data>
  <data key="slice">3</data>
  <data key="year">2024</data>
</edge>
<edge source="85" target="135">
  <data key="weight">0.37796446681022644</data>
  <data key="slice">3</data>
  <data key="year">2024</data>
</edge>
<edge source="85" target="148">
  <data key="weight">0.6324555277824402</data>
  <data key="slice">3</data>
  <data key="year">2024</data>
</edge>
<edge source="85" target="149">
  <data key="weight">0.40824830532073975</data>
  <data key="slice">3</data>
  <data key="year">2024</data>
</edge>
<edge source="85" target="175">
  <data key="weight">1.0</data>
  <data key="slice">3</data>
  <data key="year">2024</data>
</edge>
<edge source="85" target="176">
  <data key="weight">0.8164966106414795</data>
  <data key="slice">3</data>
  <data key="year">2024</data>
</edge>
<edge source="86" target="95">
  <data key="weight">0.7071067690849304</data>
  <data key="slice">3</data>
  <data key="year">2024</data>
</edge>
<edge source="86" target="108">
  <data key="weight">0.5773502588272095</data>
  <data key="slice">3</data>
  <data key="year">2024</data>
</edge>
<edge source="86" target="117">
  <data key="weight">0.5773502588272095</data>
  <data key="slice">3</data>
  <data key="year">2024</data>
</edge>
<edge source="87" target="88">
  <data key="weight">1.0</data>
  <data key="slice">1</data>
  <data key="year">2022</data>
</edge>
<edge source="87" target="160">
  <data key="weight">1.0</data>
  <data key="slice">1</data>
  <data key="year">2022</data>
</edge>
<edge source="88" target="160">
  <data key="weight">1.0</data>
  <data key="slice">1</data>
  <data key="year">2022</data>
</edge>
<edge source="89" target="100">
  <data key="weight">0.5773502588272095</data>
  <data key="slice">0</data>
  <data key="year">2021</data>
</edge>
<edge source="89" target="130">
  <data key="weight">0.40824830532073975</data>
  <data key="slice">0</data>
  <data key="year">2021</data>
</edge>
<edge source="89" target="140">
  <data key="weight">4.082483258116554E-7</data>
  <data key="slice">0</data>
  <data key="year">2021</data>
</edge>
<edge source="89" target="145">
  <data key="weight">0.40824830532073975</data>
  <data key="slice">0</data>
  <data key="year">2021</data>
</edge>
<edge source="89" target="151">
  <data key="weight">0.40824830532073975</data>
  <data key="slice">0</data>
  <data key="year">2021</data>
</edge>
<edge source="89" target="168">
  <data key="weight">0.40824830532073975</data>
  <data key="slice">0</data>
  <data key="year">2021</data>
</edge>
<edge source="89" target="191">
  <data key="weight">5.773503062300733E-7</data>
  <data key="slice">0</data>
  <data key="year">2021</data>
</edge>
<edge source="90" target="99">
  <data key="weight">0.7071067690849304</data>
  <data key="slice">3</data>
  <data key="year">2024</data>
</edge>
<edge source="90" target="143">
  <data key="weight">1.0</data>
  <data key="slice">3</data>
  <data key="year">2024</data>
</edge>
<edge source="90" target="172">
  <data key="weight">0.7071067690849304</data>
  <data key="slice">3</data>
  <data key="year">2024</data>
</edge>
<edge source="91" target="112">
  <data key="weight">0.5773502588272095</data>
  <data key="slice">3</data>
  <data key="year">2024</data>
</edge>
<edge source="91" target="117">
  <data key="weight">0.5773502588272095</data>
  <data key="slice">3</data>
  <data key="year">2024</data>
</edge>
<edge source="91" target="144">
  <data key="weight">0.7071067690849304</data>
  <data key="slice">1</data>
  <data key="year">2022</data>
</edge>
<edge source="91" target="169">
  <data key="weight">0.7071067690849304</data>
  <data key="slice">3</data>
  <data key="year">2024</data>
</edge>
<edge source="91" target="170">
  <data key="weight">0.5773502588272095</data>
  <data key="slice">1</data>
  <data key="year">2022</data>
</edge>
<edge source="91" target="183">
  <data key="weight">0.5</data>
  <data key="slice">2</data>
  <data key="year">2023</data>
</edge>
<edge source="91" target="184">
  <data key="weight">0.40824830532073975</data>
  <data key="slice">3</data>
  <data key="year">2024</data>
</edge>
<edge source="92" target="151">
  <data key="weight">0.7071067690849304</data>
  <data key="slice">4</data>
  <data key="year">2025</data>
</edge>
<edge source="93" target="140">
  <data key="weight">0.7071067690849304</data>
  <data key="slice">2</data>
  <data key="year">2023</data>
</edge>
<edge source="95" target="96">
  <data key="weight">0.7071067690849304</data>
  <data key="slice">0</data>
  <data key="year">2021</data>
</edge>
<edge source="95" target="108">
  <data key="weight">0.40824830532073975</data>
  <data key="slice">3</data>
  <data key="year">2024</data>
</edge>
<edge source="95" target="117">
  <data key="weight">0.40824830532073975</data>
  <data key="slice">3</data>
  <data key="year">2024</data>
</edge>
<edge source="95" target="119">
  <data key="weight">0.5</data>
  <data key="slice">1</data>
  <data key="year">2022</data>
</edge>
<edge source="95" target="128">
  <data key="weight">0.4714045226573944</data>
  <data key="slice">3</data>
  <data key="year">2024</data>
</edge>
<edge source="95" target="130">
  <data key="weight">0.5</data>
  <data key="slice">0</data>
  <data key="year">2021</data>
</edge>
<edge source="95" target="149">
  <data key="weight">0.40824830532073975</data>
  <data key="slice">3</data>
  <data key="year">2024</data>
</edge>
<edge source="95" target="151">
  <data key="weight">0.40824830532073975</data>
  <data key="slice">2</data>
  <data key="year">2023</data>
</edge>
<edge source="95" target="161">
  <data key="weight">4.082483258116554E-7</data>
  <data key="slice">2</data>
  <data key="year">2023</data>
</edge>
<edge source="95" target="166">
  <data key="weight">4.082483258116554E-7</data>
  <data key="slice">2</data>
  <data key="year">2023</data>
</edge>
<edge source="95" target="187">
  <data key="weight">0.40824830532073975</data>
  <data key="slice">2</data>
  <data key="year">2023</data>
</edge>
<edge source="96" target="145">
  <data key="weight">0.3535533845424652</data>
  <data key="slice">0</data>
  <data key="year">2021</data>
</edge>
<edge source="97" target="112">
  <data key="weight">0.5</data>
  <data key="slice">2</data>
  <data key="year">2023</data>
</edge>
<edge source="97" target="135">
  <data key="weight">0.3922322690486908</data>
  <data key="slice">2</data>
  <data key="year">2023</data>
</edge>
<edge source="97" target="145">
  <data key="weight">0.40824830532073975</data>
  <data key="slice">2</data>
  <data key="year">2023</data>
</edge>
<edge source="98" target="155">
  <data key="weight">0.7071067690849304</data>
  <data key="slice">1</data>
  <data key="year">2022</data>
</edge>
<edge source="98" target="188">
  <data key="weight">1.0</data>
  <data key="slice">1</data>
  <data key="year">2022</data>
</edge>
<edge source="99" target="143">
  <data key="weight">0.7071067690849304</data>
  <data key="slice">3</data>
  <data key="year">2024</data>
</edge>
<edge source="99" target="145">
  <data key="weight">0.40824830532073975</data>
  <data key="slice">4</data>
  <data key="year">2025</data>
</edge>
<edge source="99" target="148">
  <data key="weight">0.5</data>
  <data key="slice">4</data>
  <data key="year">2025</data>
</edge>
<edge source="99" target="150">
  <data key="weight">0.3535533845424652</data>
  <data key="slice">4</data>
  <data key="year">2025</data>
</edge>
<edge source="99" target="151">
  <data key="weight">0.5</data>
  <data key="slice">3</data>
  <data key="year">2024</data>
</edge>
<edge source="99" target="172">
  <data key="weight">0.5</data>
  <data key="slice">3</data>
  <data key="year">2024</data>
</edge>
<edge source="99" target="176">
  <data key="weight">0.5</data>
  <data key="slice">4</data>
  <data key="year">2025</data>
</edge>
<edge source="99" target="180">
  <data key="weight">7.071067784636398E-7</data>
  <data key="slice">3</data>
  <data key="year">2024</data>
</edge>
<edge source="100" target="118">
  <data key="weight">0.5</data>
  <data key="slice">4</data>
  <data key="year">2025</data>
</edge>
<edge source="100" target="154">
  <data key="weight">0.4472135901451111</data>
  <data key="slice">2</data>
  <data key="year">2023</data>
</edge>
<edge source="100" target="184">
  <data key="weight">0.3651483654975891</data>
  <data key="slice">2</data>
  <data key="year">2023</data>
</edge>
<edge source="101" target="189">
  <data key="weight">1.0</data>
  <data key="slice">2</data>
  <data key="year">2023</data>
</edge>
<edge source="102" target="115">
  <data key="weight">1.0</data>
  <data key="slice">4</data>
  <data key="year">2025</data>
</edge>
<edge source="103" target="127">
  <data key="weight">0.5</data>
  <data key="slice">3</data>
  <data key="year">2024</data>
</edge>
<edge source="103" target="135">
  <data key="weight">0.37796446681022644</data>
  <data key="slice">3</data>
  <data key="year">2024</data>
</edge>
<edge source="103" target="149">
  <data key="weight">0.40824830532073975</data>
  <data key="slice">3</data>
  <data key="year">2024</data>
</edge>
<edge source="103" target="175">
  <data key="weight">0.5</data>
  <data key="slice">3</data>
  <data key="year">2024</data>
</edge>
<edge source="103" target="176">
  <data key="weight">0.40824830532073975</data>
  <data key="slice">3</data>
  <data key="year">2024</data>
</edge>
<edge source="104" target="148">
  <data key="weight">0.4472135901451111</data>
  <data key="slice">3</data>
  <data key="year">2024</data>
</edge>
<edge source="104" target="150">
  <data key="weight">0.5773502588272095</data>
  <data key="slice">3</data>
  <data key="year">2024</data>
</edge>
<edge source="104" target="159">
  <data key="weight">0.7071067690849304</data>
  <data key="slice">3</data>
  <data key="year">2024</data>
</edge>
<edge source="104" target="170">
  <data key="weight">0.40824830532073975</data>
  <data key="slice">3</data>
  <data key="year">2024</data>
</edge>
<edge source="104" target="184">
  <data key="weight">0.40824830532073975</data>
  <data key="slice">3</data>
  <data key="year">2024</data>
</edge>
<edge source="105" target="107">
  <data key="weight">0.40824830532073975</data>
  <data key="slice">2</data>
  <data key="year">2023</data>
</edge>
<edge source="105" target="136">
  <data key="weight">7.071067784636398E-7</data>
  <data key="slice">2</data>
  <data key="year">2023</data>
</edge>
<edge source="105" target="145">
  <data key="weight">0.40824830532073975</data>
  <data key="slice">2</data>
  <data key="year">2023</data>
</edge>
<edge source="106" target="128">
  <data key="weight">0.5773502588272095</data>
  <data key="slice">0</data>
  <data key="year">2021</data>
</edge>
<edge source="106" target="149">
  <data key="weight">0.5</data>
  <data key="slice">0</data>
  <data key="year">2021</data>
</edge>
<edge source="107" target="121">
  <data key="weight">5.773503062300733E-7</data>
  <data key="slice">2</data>
  <data key="year">2023</data>
</edge>
<edge source="108" target="118">
  <data key="weight">0.40824830532073975</data>
  <data key="slice">1</data>
  <data key="year">2022</data>
</edge>
<edge source="108" target="121">
  <data key="weight">5.773503062300733E-7</data>
  <data key="slice">2</data>
  <data key="year">2023</data>
</edge>
<edge source="108" target="128">
  <data key="weight">0.38490018248558044</data>
  <data key="slice">3</data>
  <data key="year">2024</data>
</edge>
<edge source="108" target="135">
  <data key="weight">0.4803844690322876</data>
  <data key="slice">2</data>
  <data key="year">2023</data>
</edge>
<edge source="108" target="138">
  <data key="weight">0.5773502588272095</data>
  <data key="slice">1</data>
  <data key="year">2022</data>
</edge>
<edge source="108" target="144">
  <data key="weight">4.082483258116554E-7</data>
  <data key="slice">1</data>
  <data key="year">2022</data>
</edge>
<edge source="108" target="149">
  <data key="weight">0.3333333432674408</data>
  <data key="slice">3</data>
  <data key="year">2024</data>
</edge>
<edge source="108" target="159">
  <data key="weight">0.40824830532073975</data>
  <data key="slice">1</data>
  <data key="year">2022</data>
</edge>
<edge source="108" target="182">
  <data key="weight">0.5163977742195129</data>
  <data key="slice">1</data>
  <data key="year">2022</data>
</edge>
<edge source="108" target="189">
  <data key="weight">0.40824830532073975</data>
  <data key="slice">1</data>
  <data key="year">2022</data>
</edge>
<edge source="109" target="145">
  <data key="weight">0.3535533845424652</data>
  <data key="slice">0</data>
  <data key="year">2021</data>
</edge>
<edge source="109" target="181">
  <data key="weight">1.0</data>
  <data key="slice">0</data>
  <data key="year">2021</data>
</edge>
<edge source="110" target="121">
  <data key="weight">0.7071067690849304</data>
  <data key="slice">4</data>
  <data key="year">2025</data>
</edge>
<edge source="110" target="144">
  <data key="weight">0.7071067690849304</data>
  <data key="slice">4</data>
  <data key="year">2025</data>
</edge>
<edge source="110" target="152">
  <data key="weight">0.7071067690849304</data>
  <data key="slice">4</data>
  <data key="year">2025</data>
</edge>
<edge source="110" target="184">
  <data key="weight">0.5</data>
  <data key="slice">4</data>
  <data key="year">2025</data>
</edge>
<edge source="111" target="141">
  <data key="weight">1.0</data>
  <data key="slice">0</data>
  <data key="year">2021</data>
</edge>
<edge source="111" target="145">
  <data key="weight">0.3535533845424652</data>
  <data key="slice">0</data>
  <data key="year">2021</data>
</edge>
<edge source="111" target="155">
  <data key="weight">0.7071067690849304</data>
  <data key="slice">0</data>
  <data key="year">2021</data>
</edge>
<edge source="111" target="166">
  <data key="weight">0.7071067690849304</data>
  <data key="slice">0</data>
  <data key="year">2021</data>
</edge>
<edge source="112" target="128">
  <data key="weight">4.082483258116554E-7</data>
  <data key="slice">1</data>
  <data key="year">2022</data>
</edge>
<edge source="112" target="145">
  <data key="weight">0.40824830532073975</data>
  <data key="slice">2</data>
  <data key="year">2023</data>
</edge>
<edge source="112" target="149">
  <data key="weight">0.40824830532073975</data>
  <data key="slice">1</data>
  <data key="year">2022</data>
</edge>
<edge source="112" target="151">
  <data key="weight">4.999999987376214E-7</data>
  <data key="slice">2</data>
  <data key="year">2023</data>
</edge>
<edge source="112" target="157">
  <data key="weight">7.071067784636398E-7</data>
  <data key="slice">2</data>
  <data key="year">2023</data>
</edge>
<edge source="112" target="169">
  <data key="weight">4.082483258116554E-7</data>
  <data key="slice">3</data>
  <data key="year">2024</data>
</edge>
<edge source="113" target="153">
  <data key="weight">1.0</data>
  <data key="slice">1</data>
  <data key="year">2022</data>
</edge>
<edge source="114" target="161">
  <data key="weight">0.5</data>
  <data key="slice">4</data>
  <data key="year">2025</data>
</edge>
<edge source="114" target="167">
  <data key="weight">1.0</data>
  <data key="slice">2</data>
  <data key="year">2023</data>
</edge>
<edge source="114" target="174">
  <data key="weight">1.0</data>
  <data key="slice">4</data>
  <data key="year">2025</data>
</edge>
<edge source="114" target="185">
  <data key="weight">0.7071067690849304</data>
  <data key="slice">2</data>
  <data key="year">2023</data>
</edge>
<edge source="116" target="156">
  <data key="weight">0.7071067690849304</data>
  <data key="slice">4</data>
  <data key="year">2025</data>
</edge>
<edge source="117" target="132">
  <data key="weight">7.071067784636398E-7</data>
  <data key="slice">4</data>
  <data key="year">2025</data>
</edge>
<edge source="117" target="146">
  <data key="weight">0.5773502588272095</data>
  <data key="slice">1</data>
  <data key="year">2022</data>
</edge>
<edge source="117" target="149">
  <data key="weight">0.3333333432674408</data>
  <data key="slice">3</data>
  <data key="year">2024</data>
</edge>
<edge source="117" target="169">
  <data key="weight">0.40824830532073975</data>
  <data key="slice">3</data>
  <data key="year">2024</data>
</edge>
<edge source="117" target="183">
  <data key="weight">0.5163977742195129</data>
  <data key="slice">1</data>
  <data key="year">2022</data>
</edge>
<edge source="117" target="184">
  <data key="weight">0.4714045226573944</data>
  <data key="slice">3</data>
  <data key="year">2024</data>
</edge>
<edge source="117" target="188">
  <data key="weight">5.773503062300733E-7</data>
  <data key="slice">0</data>
  <data key="year">2021</data>
</edge>
<edge source="117" target="189">
  <data key="weight">4.082483258116554E-7</data>
  <data key="slice">1</data>
  <data key="year">2022</data>
</edge>
<edge source="118" target="149">
  <data key="weight">0.5</data>
  <data key="slice">1</data>
  <data key="year">2022</data>
</edge>
<edge source="118" target="159">
  <data key="weight">0.5</data>
  <data key="slice">1</data>
  <data key="year">2022</data>
</edge>
<edge source="118" target="189">
  <data key="weight">0.5</data>
  <data key="slice">1</data>
  <data key="year">2022</data>
</edge>
<edge source="119" target="135">
  <data key="weight">0.3535533845424652</data>
  <data key="slice">1</data>
  <data key="year">2022</data>
</edge>
<edge source="119" target="170">
  <data key="weight">4.999999987376214E-7</data>
  <data key="slice">1</data>
  <data key="year">2022</data>
</edge>
<edge source="120" target="135">
  <data key="weight">0.3535533845424652</data>
  <data key="slice">1</data>
  <data key="year">2022</data>
</edge>
<edge source="120" target="140">
  <data key="weight">0.5</data>
  <data key="slice">1</data>
  <data key="year">2022</data>
</edge>
<edge source="120" target="172">
  <data key="weight">0.8164966106414795</data>
  <data key="slice">1</data>
  <data key="year">2022</data>
</edge>
<edge source="121" target="128">
  <data key="weight">0.5</data>
  <data key="slice">2</data>
  <data key="year">2023</data>
</edge>
<edge source="121" target="131">
  <data key="weight">0.5</data>
  <data key="slice">3</data>
  <data key="year">2024</data>
</edge>
<edge source="121" target="135">
  <data key="weight">0.3535533845424652</data>
  <data key="slice">4</data>
  <data key="year">2025</data>
</edge>
<edge source="121" target="140">
  <data key="weight">4.999999987376214E-7</data>
  <data key="slice">1</data>
  <data key="year">2022</data>
</edge>
<edge source="121" target="144">
  <data key="weight">0.5</data>
  <data key="slice">4</data>
  <data key="year">2025</data>
</edge>
<edge source="121" target="149">
  <data key="weight">0.40824830532073975</data>
  <data key="slice">2</data>
  <data key="year">2023</data>
</edge>
<edge source="121" target="152">
  <data key="weight">4.999999987376214E-7</data>
  <data key="slice">4</data>
  <data key="year">2025</data>
</edge>
<edge source="121" target="170">
  <data key="weight">0.40824830532073975</data>
  <data key="slice">1</data>
  <data key="year">2022</data>
</edge>
<edge source="121" target="183">
  <data key="weight">0.6324555277824402</data>
  <data key="slice">1</data>
  <data key="year">2022</data>
</edge>
<edge source="122" target="126">
  <data key="weight">0.5</data>
  <data key="slice">2</data>
  <data key="year">2023</data>
</edge>
<edge source="122" target="149">
  <data key="weight">0.40824830532073975</data>
  <data key="slice">2</data>
  <data key="year">2023</data>
</edge>
<edge source="123" target="144">
  <data key="weight">0.40824830532073975</data>
  <data key="slice">3</data>
  <data key="year">2024</data>
</edge>
<edge source="124" target="128">
  <data key="weight">0.40824830532073975</data>
  <data key="slice">4</data>
  <data key="year">2025</data>
</edge>
<edge source="124" target="148">
  <data key="weight">0.7071067690849304</data>
  <data key="slice">4</data>
  <data key="year">2025</data>
</edge>
<edge source="124" target="149">
  <data key="weight">0.3535533845424652</data>
  <data key="slice">4</data>
  <data key="year">2025</data>
</edge>
<edge source="124" target="176">
  <data key="weight">0.7071067690849304</data>
  <data key="slice">4</data>
  <data key="year">2025</data>
</edge>
<edge source="125" target="130">
  <data key="weight">0.40824830532073975</data>
  <data key="slice">0</data>
  <data key="year">2021</data>
</edge>
<edge source="125" target="140">
  <data key="weight">4.082483258116554E-7</data>
  <data key="slice">0</data>
  <data key="year">2021</data>
</edge>
<edge source="125" target="151">
  <data key="weight">0.40824830532073975</data>
  <data key="slice">0</data>
  <data key="year">2021</data>
</edge>
<edge source="126" target="127">
  <data key="weight">4.999999987376214E-7</data>
  <data key="slice">3</data>
  <data key="year">2024</data>
</edge>
<edge source="126" target="145">
  <data key="weight">0.4714045226573944</data>
  <data key="slice">3</data>
  <data key="year">2024</data>
</edge>
<edge source="126" target="159">
  <data key="weight">0.5</data>
  <data key="slice">3</data>
  <data key="year">2024</data>
</edge>
<edge source="127" target="135">
  <data key="weight">0.37796446681022644</data>
  <data key="slice">3</data>
  <data key="year">2024</data>
</edge>
<edge source="128" target="135">
  <data key="weight">0.3535533845424652</data>
  <data key="slice">1</data>
  <data key="year">2022</data>
</edge>
<edge source="128" target="149">
  <data key="weight">0.8660253882408142</data>
  <data key="slice">0</data>
  <data key="year">2021</data>
</edge>
<edge source="128" target="150">
  <data key="weight">0.40824830532073975</data>
  <data key="slice">4</data>
  <data key="year">2025</data>
</edge>
<edge source="128" target="161">
  <data key="weight">0.3535533845424652</data>
  <data key="slice">2</data>
  <data key="year">2023</data>
</edge>
<edge source="128" target="170">
  <data key="weight">4.082483258116554E-7</data>
  <data key="slice">3</data>
  <data key="year">2024</data>
</edge>
<edge source="128" target="175">
  <data key="weight">0.4714045226573944</data>
  <data key="slice">3</data>
  <data key="year">2024</data>
</edge>
<edge source="128" target="176">
  <data key="weight">0.38490018248558044</data>
  <data key="slice">3</data>
  <data key="year">2024</data>
</edge>
<edge source="129" target="147">
  <data key="weight">1.0</data>
  <data key="slice">3</data>
  <data key="year">2024</data>
</edge>
<edge source="130" target="145">
  <data key="weight">0.40824830532073975</data>
  <data key="slice">2</data>
  <data key="year">2023</data>
</edge>
<edge source="130" target="151">
  <data key="weight">0.5</data>
  <data key="slice">0</data>
  <data key="year">2021</data>
</edge>
<edge source="130" target="184">
  <data key="weight">0.5773502588272095</data>
  <data key="slice">2</data>
  <data key="year">2023</data>
</edge>
<edge source="130" target="187">
  <data key="weight">1.0</data>
  <data key="slice">2</data>
  <data key="year">2023</data>
</edge>
<edge source="131" target="171">
  <data key="weight">4.999999987376214E-7</data>
  <data key="slice">3</data>
  <data key="year">2024</data>
</edge>
<edge source="131" target="183">
  <data key="weight">0.5</data>
  <data key="slice">3</data>
  <data key="year">2024</data>
</edge>
<edge source="131" target="184">
  <data key="weight">0.40824830532073975</data>
  <data key="slice">3</data>
  <data key="year">2024</data>
</edge>
<edge source="131" target="185">
  <data key="weight">3.535533892318199E-7</data>
  <data key="slice">3</data>
  <data key="year">2024</data>
</edge>
<edge source="132" target="177">
  <data key="weight">0.5</data>
  <data key="slice">4</data>
  <data key="year">2025</data>
</edge>
<edge source="133" target="152">
  <data key="weight">0.7071067690849304</data>
  <data key="slice">4</data>
  <data key="year">2025</data>
</edge>
<edge source="135" target="145">
  <data key="weight">4.3301270125084557E-7</data>
  <data key="slice">4</data>
  <data key="year">2025</data>
</edge>
<edge source="135" target="148">
  <data key="weight">0.35856857895851135</data>
  <data key="slice">3</data>
  <data key="year">2024</data>
</edge>
<edge source="135" target="149">
  <data key="weight">0.4419417381286621</data>
  <data key="slice">1</data>
  <data key="year">2022</data>
</edge>
<edge source="135" target="150">
  <data key="weight">0.375</data>
  <data key="slice">4</data>
  <data key="year">2025</data>
</edge>
<edge source="135" target="161">
  <data key="weight">0.40824830532073975</data>
  <data key="slice">0</data>
  <data key="year">2021</data>
</edge>
<edge source="135" target="169">
  <data key="weight">3.7796448282279016E-7</data>
  <data key="slice">3</data>
  <data key="year">2024</data>
</edge>
<edge source="135" target="175">
  <data key="weight">0.37796446681022644</data>
  <data key="slice">3</data>
  <data key="year">2024</data>
</edge>
<edge source="135" target="176">
  <data key="weight">0.3535533845424652</data>
  <data key="slice">4</data>
  <data key="year">2025</data>
</edge>
<edge source="135" target="185">
  <data key="weight">3.922322946436907E-7</data>
  <data key="slice">2</data>
  <data key="year">2023</data>
</edge>
<edge source="136" target="149">
  <data key="weight">0.40824830532073975</data>
  <data key="slice">2</data>
  <data key="year">2023</data>
</edge>
<edge source="137" target="182">
  <data key="weight">0.5773502588272095</data>
  <data key="slice">3</data>
  <data key="year">2024</data>
</edge>
<edge source="138" target="144">
  <data key="weight">0.7071067690849304</data>
  <data key="slice">1</data>
  <data key="year">2022</data>
</edge>
<edge source="138" target="184">
  <data key="weight">0.5773502588272095</data>
  <data key="slice">1</data>
  <data key="year">2022</data>
</edge>
<edge source="139" target="140">
  <data key="weight">0.40824830532073975</data>
  <data key="slice">2</data>
  <data key="year">2023</data>
</edge>
<edge source="139" target="142">
  <data key="weight">0.8164966106414795</data>
  <data key="slice">2</data>
  <data key="year">2023</data>
</edge>
<edge source="139" target="151">
  <data key="weight">4.082483258116554E-7</data>
  <data key="slice">2</data>
  <data key="year">2023</data>
</edge>
<edge source="139" target="161">
  <data key="weight">4.082483258116554E-7</data>
  <data key="slice">2</data>
  <data key="year">2023</data>
</edge>
<edge source="139" target="166">
  <data key="weight">0.8164966106414795</data>
  <data key="slice">2</data>
  <data key="year">2023</data>
</edge>
<edge source="139" target="170">
  <data key="weight">4.999999987376214E-7</data>
  <data key="slice">4</data>
  <data key="year">2025</data>
</edge>
<edge source="139" target="190">
  <data key="weight">0.8164966106414795</data>
  <data key="slice">2</data>
  <data key="year">2023</data>
</edge>
<edge source="140" target="142">
  <data key="weight">0.5</data>
  <data key="slice">2</data>
  <data key="year">2023</data>
</edge>
<edge source="140" target="166">
  <data key="weight">0.5</data>
  <data key="slice">2</data>
  <data key="year">2023</data>
</edge>
<edge source="140" target="168">
  <data key="weight">0.5</data>
  <data key="slice">0</data>
  <data key="year">2021</data>
</edge>
<edge source="140" target="170">
  <data key="weight">0.40824830532073975</data>
  <data key="slice">1</data>
  <data key="year">2022</data>
</edge>
<edge source="140" target="172">
  <data key="weight">0.40824830532073975</data>
  <data key="slice">1</data>
  <data key="year">2022</data>
</edge>
<edge source="140" target="190">
  <data key="weight">0.5</data>
  <data key="slice">2</data>
  <data key="year">2023</data>
</edge>
<edge source="141" target="145">
  <data key="weight">0.3535533845424652</data>
  <data key="slice">0</data>
  <data key="year">2021</data>
</edge>
<edge source="141" target="155">
  <data key="weight">0.7071067690849304</data>
  <data key="slice">0</data>
  <data key="year">2021</data>
</edge>
<edge source="141" target="166">
  <data key="weight">0.7071067690849304</data>
  <data key="slice">0</data>
  <data key="year">2021</data>
</edge>
<edge source="142" target="166">
  <data key="weight">0.5</data>
  <data key="slice">2</data>
  <data key="year">2023</data>
</edge>
<edge source="142" target="190">
  <data key="weight">1.0</data>
  <data key="slice">2</data>
  <data key="year">2023</data>
</edge>
<edge source="143" target="172">
  <data key="weight">0.7071067690849304</data>
  <data key="slice">3</data>
  <data key="year">2024</data>
</edge>
<edge source="144" target="149">
  <data key="weight">0.3333333432674408</data>
  <data key="slice">3</data>
  <data key="year">2024</data>
</edge>
<edge source="144" target="152">
  <data key="weight">4.999999987376214E-7</data>
  <data key="slice">4</data>
  <data key="year">2025</data>
</edge>
<edge source="144" target="158">
  <data key="weight">0.5773502588272095</data>
  <data key="slice">2</data>
  <data key="year">2023</data>
</edge>
<edge source="144" target="164">
  <data key="weight">0.8164966106414795</data>
  <data key="slice">2</data>
  <data key="year">2023</data>
</edge>
<edge source="144" target="170">
  <data key="weight">0.40824830532073975</data>
  <data key="slice">1</data>
  <data key="year">2022</data>
</edge>
<edge source="144" target="184">
  <data key="weight">0.40824830532073975</data>
  <data key="slice">1</data>
  <data key="year">2022</data>
</edge>
<edge source="145" target="146">
  <data key="weight">4.4721360836774693E-7</data>
  <data key="slice">1</data>
  <data key="year">2022</data>
</edge>
<edge source="145" target="148">
  <data key="weight">4.082483258116554E-7</data>
  <data key="slice">4</data>
  <data key="year">2025</data>
</edge>
<edge source="145" target="161">
  <data key="weight">0.5773502588272095</data>
  <data key="slice">4</data>
  <data key="year">2025</data>
</edge>
<edge source="145" target="166">
  <data key="weight">4.999999987376214E-7</data>
  <data key="slice">0</data>
  <data key="year">2021</data>
</edge>
<edge source="145" target="176">
  <data key="weight">4.082483258116554E-7</data>
  <data key="slice">4</data>
  <data key="year">2025</data>
</edge>
<edge source="145" target="181">
  <data key="weight">0.3535533845424652</data>
  <data key="slice">0</data>
  <data key="year">2021</data>
</edge>
<edge source="145" target="184">
  <data key="weight">0.4714045226573944</data>
  <data key="slice">2</data>
  <data key="year">2023</data>
</edge>
<edge source="145" target="187">
  <data key="weight">4.082483258116554E-7</data>
  <data key="slice">2</data>
  <data key="year">2023</data>
</edge>
<edge source="145" target="191">
  <data key="weight">0.3535533845424652</data>
  <data key="slice">0</data>
  <data key="year">2021</data>
</edge>
<edge source="146" target="183">
  <data key="weight">0.4472135901451111</data>
  <data key="slice">1</data>
  <data key="year">2022</data>
</edge>
<edge source="148" target="150">
  <data key="weight">0.5163977742195129</data>
  <data key="slice">4</data>
  <data key="year">2025</data>
</edge>
<edge source="148" target="175">
  <data key="weight">0.6324555277824402</data>
  <data key="slice">3</data>
  <data key="year">2024</data>
</edge>
<edge source="148" target="176">
  <data key="weight">1.0</data>
  <data key="slice">4</data>
  <data key="year">2025</data>
</edge>
<edge source="149" target="159">
  <data key="weight">4.999999987376214E-7</data>
  <data key="slice">1</data>
  <data key="year">2022</data>
</edge>
<edge source="149" target="161">
  <data key="weight">0.3333333432674408</data>
  <data key="slice">3</data>
  <data key="year">2024</data>
</edge>
<edge source="149" target="162">
  <data key="weight">0.5</data>
  <data key="slice">0</data>
  <data key="year">2021</data>
</edge>
<edge source="149" target="170">
  <data key="weight">3.535533892318199E-7</data>
  <data key="slice">3</data>
  <data key="year">2024</data>
</edge>
<edge source="149" target="173">
  <data key="weight">0.5</data>
  <data key="slice">0</data>
  <data key="year">2021</data>
</edge>
<edge source="149" target="175">
  <data key="weight">0.40824830532073975</data>
  <data key="slice">3</data>
  <data key="year">2024</data>
</edge>
<edge source="149" target="176">
  <data key="weight">0.3333333432674408</data>
  <data key="slice">3</data>
  <data key="year">2024</data>
</edge>
<edge source="149" target="178">
  <data key="weight">3.535533892318199E-7</data>
  <data key="slice">1</data>
  <data key="year">2022</data>
</edge>
<edge source="149" target="184">
  <data key="weight">4.714045473974693E-7</data>
  <data key="slice">3</data>
  <data key="year">2024</data>
</edge>
<edge source="150" target="159">
  <data key="weight">4.082483258116554E-7</data>
  <data key="slice">3</data>
  <data key="year">2024</data>
</edge>
<edge source="150" target="170">
  <data key="weight">0.4714045226573944</data>
  <data key="slice">3</data>
  <data key="year">2024</data>
</edge>
<edge source="150" target="176">
  <data key="weight">0.3535533845424652</data>
  <data key="slice">4</data>
  <data key="year">2025</data>
</edge>
<edge source="151" target="157">
  <data key="weight">0.7071067690849304</data>
  <data key="slice">2</data>
  <data key="year">2023</data>
</edge>
<edge source="151" target="161">
  <data key="weight">0.5</data>
  <data key="slice">0</data>
  <data key="year">2021</data>
</edge>
<edge source="151" target="166">
  <data key="weight">0.5</data>
  <data key="slice">2</data>
  <data key="year">2023</data>
</edge>
<edge source="151" target="180">
  <data key="weight">7.071067784636398E-7</data>
  <data key="slice">3</data>
  <data key="year">2024</data>
</edge>
<edge source="151" target="183">
  <data key="weight">0.3535533845424652</data>
  <data key="slice">3</data>
  <data key="year">2024</data>
</edge>
<edge source="151" target="185">
  <data key="weight">0.5</data>
  <data key="slice">4</data>
  <data key="year">2025</data>
</edge>
<edge source="154" target="170">
  <data key="weight">0.5773502588272095</data>
  <data key="slice">2</data>
  <data key="year">2023</data>
</edge>
<edge source="155" target="161">
  <data key="weight">4.999999987376214E-7</data>
  <data key="slice">0</data>
  <data key="year">2021</data>
</edge>
<edge source="155" target="166">
  <data key="weight">4.999999987376214E-7</data>
  <data key="slice">0</data>
  <data key="year">2021</data>
</edge>
<edge source="155" target="175">
  <data key="weight">4.999999987376214E-7</data>
  <data key="slice">1</data>
  <data key="year">2022</data>
</edge>
<edge source="155" target="188">
  <data key="weight">0.7071067690849304</data>
  <data key="slice">1</data>
  <data key="year">2022</data>
</edge>
<edge source="157" target="184">
  <data key="weight">0.40824830532073975</data>
  <data key="slice">2</data>
  <data key="year">2023</data>
</edge>
<edge source="158" target="164">
  <data key="weight">0.7071067690849304</data>
  <data key="slice">2</data>
  <data key="year">2023</data>
</edge>
<edge source="159" target="166">
  <data key="weight">0.40824830532073975</data>
  <data key="slice">1</data>
  <data key="year">2022</data>
</edge>
<edge source="159" target="178">
  <data key="weight">0.7071067690849304</data>
  <data key="slice">1</data>
  <data key="year">2022</data>
</edge>
<edge source="159" target="182">
  <data key="weight">0.6324555277824402</data>
  <data key="slice">1</data>
  <data key="year">2022</data>
</edge>
<edge source="159" target="189">
  <data key="weight">0.5</data>
  <data key="slice">1</data>
  <data key="year">2022</data>
</edge>
<edge source="161" target="166">
  <data key="weight">0.5</data>
  <data key="slice">2</data>
  <data key="year">2023</data>
</edge>
<edge source="161" target="174">
  <data key="weight">4.999999987376214E-7</data>
  <data key="slice">4</data>
  <data key="year">2025</data>
</edge>
<edge source="162" target="173">
  <data key="weight">1.0</data>
  <data key="slice">0</data>
  <data key="year">2021</data>
</edge>
<edge source="163" target="183">
  <data key="weight">0.4472135901451111</data>
  <data key="slice">1</data>
  <data key="year">2022</data>
</edge>
<edge source="166" target="178">
  <data key="weight">5.773503062300733E-7</data>
  <data key="slice">1</data>
  <data key="year">2022</data>
</edge>
<edge source="166" target="183">
  <data key="weight">4.999999987376214E-7</data>
  <data key="slice">0</data>
  <data key="year">2021</data>
</edge>
<edge source="166" target="190">
  <data key="weight">0.5</data>
  <data key="slice">2</data>
  <data key="year">2023</data>
</edge>
<edge source="167" target="185">
  <data key="weight">0.7071067690849304</data>
  <data key="slice">2</data>
  <data key="year">2023</data>
</edge>
<edge source="168" target="170">
  <data key="weight">4.999999987376214E-7</data>
  <data key="slice">0</data>
  <data key="year">2021</data>
</edge>
<edge source="170" target="184">
  <data key="weight">0.5</data>
  <data key="slice">3</data>
  <data key="year">2024</data>
</edge>
<edge source="171" target="182">
  <data key="weight">0.5773502588272095</data>
  <data key="slice">3</data>
  <data key="year">2024</data>
</edge>
<edge source="171" target="185">
  <data key="weight">0.7071067690849304</data>
  <data key="slice">3</data>
  <data key="year">2024</data>
</edge>
<edge source="174" target="183">
  <data key="weight">0.5</data>
  <data key="slice">2</data>
  <data key="year">2023</data>
</edge>
<edge source="174" target="185">
  <data key="weight">0.7071067690849304</data>
  <data key="slice">4</data>
  <data key="year">2025</data>
</edge>
<edge source="175" target="176">
  <data key="weight">0.8164966106414795</data>
  <data key="slice">3</data>
  <data key="year">2024</data>
</edge>
<edge source="178" target="182">
  <data key="weight">0.4472135901451111</data>
  <data key="slice">1</data>
  <data key="year">2022</data>
</edge>
<edge source="182" target="185">
  <data key="weight">4.082483258116554E-7</data>
  <data key="slice">3</data>
  <data key="year">2024</data>
</edge>
<edge source="182" target="189">
  <data key="weight">0.6324555277824402</data>
  <data key="slice">1</data>
  <data key="year">2022</data>
</edge>
<edge source="184" target="187">
  <data key="weight">5.773503062300733E-7</data>
  <data key="slice">2</data>
  <data key="year">2023</data>
</edge>
</graph>
</graphml>
