# Supplementary material for: Evolution of Research on Persistent Postural-Perceptual Dizziness: A Bibliometric and Visualization Analysis from 1994 to 2025
Source: Audiol Res. 2026 Apr 1;16(2):52. doi: 10.3390/audiolres16020052 (PMC13113745; doi:10.3390/audiolres16020052)
Supplement: Supplementary file 1 [file audiolres-16-00052-s001.zip › results/project/196.graphml]

<?xml version="1.0" encoding="UTF-8"?>
<graphml xmlns="http://graphml.graphdrawing.org/xmlns">
<key id="name" for="node" attr.name="name" attr.type="string"/>
<key id="label" for="node" attr.name="label" attr.type="string"/>
<key id="author" for="node" attr.name="author" attr.type="string"/>
<key id="year" for="node" attr.name="year" attr.type="string"/>
<key id="title" for="node" attr.name="title" attr.type="string"/>
<key id="so" for="node" attr.name="so" attr.type="string"/>
<key id="vol" for="node" attr.name="vol" attr.type="string"/>
<key id="page" for="node" attr.name="pg" attr.type="string"/>
<key id="ut" for="node" attr.name="ut" attr.type="string"/>
<key id="freq" for="node" attr.name="freq" attr.type="integer"/>
<key id="centrality" for="node" attr.name="centrality" attr.type="double"/>
<key id="weight" for="edge" attr.name="weight" attr.type="float"/>
<key id="slice" for="edge" attr.name="slice" attr.type="integer"/>
<key id="year" for="edge" attr.name="year" attr.type="string"/>
<graph edgedefault="undirected">
<node id="0">
  <data key="name">differential diagnosis</data>
  <data key="label">differential diagnosis</data>
  <data key="author">differential diagnosis</data>
  <data key="year"></data>
  <data key="title">...</data>
  <data key="so">SO</data>
  <data key="vol">0</data>
  <data key="page">0</data>
  <data key="ut"></data>
  <data key="freq">2</data>
</node>
<node id="1">
  <data key="name">chronic subjective dizziness</data>
  <data key="label">chronic subjective dizziness</data>
  <data key="author">chronic subjective dizziness</data>
  <data key="year"></data>
  <data key="title">...</data>
  <data key="so">SO</data>
  <data key="vol">0</data>
  <data key="page">0</data>
  <data key="ut"></data>
  <data key="freq">15</data>
</node>
<node id="2">
  <data key="name">community sample</data>
  <data key="label">community sample</data>
  <data key="author">community sample</data>
  <data key="year"></data>
  <data key="title">...</data>
  <data key="so">SO</data>
  <data key="vol">0</data>
  <data key="page">0</data>
  <data key="ut"></data>
  <data key="freq">2</data>
</node>
<node id="3">
  <data key="name">behavior</data>
  <data key="label">behavior</data>
  <data key="author">behavior</data>
  <data key="year"></data>
  <data key="title">...</data>
  <data key="so">SO</data>
  <data key="vol">0</data>
  <data key="page">0</data>
  <data key="ut"></data>
  <data key="freq">2</data>
</node>
<node id="4">
  <data key="name">nystagmus</data>
  <data key="label">nystagmus</data>
  <data key="author">nystagmus</data>
  <data key="year"></data>
  <data key="title">...</data>
  <data key="so">SO</data>
  <data key="vol">0</data>
  <data key="page">0</data>
  <data key="ut"></data>
  <data key="freq">1</data>
</node>
<node id="5">
  <data key="name">phobic postural vertigo</data>
  <data key="label">phobic postural vertigo</data>
  <data key="author">phobic postural vertigo</data>
  <data key="year"></data>
  <data key="title">...</data>
  <data key="so">SO</data>
  <data key="vol">0</data>
  <data key="page">0</data>
  <data key="ut"></data>
  <data key="freq">31</data>
</node>
<node id="6">
  <data key="name">vestibular migraine</data>
  <data key="label">vestibular migraine</data>
  <data key="author">vestibular migraine</data>
  <data key="year"></data>
  <data key="title">...</data>
  <data key="so">SO</data>
  <data key="vol">0</data>
  <data key="page">0</data>
  <data key="ut"></data>
  <data key="freq">3</data>
</node>
<node id="7">
  <data key="name">benign recurrent vertigo</data>
  <data key="label">benign recurrent vertigo</data>
  <data key="author">benign recurrent vertigo</data>
  <data key="year"></data>
  <data key="title">...</data>
  <data key="so">SO</data>
  <data key="vol">0</data>
  <data key="page">0</data>
  <data key="ut"></data>
  <data key="freq">1</data>
</node>
<node id="8">
  <data key="name">attention</data>
  <data key="label">attention</data>
  <data key="author">attention</data>
  <data key="year"></data>
  <data key="title">...</data>
  <data key="so">SO</data>
  <data key="vol">0</data>
  <data key="page">0</data>
  <data key="ut"></data>
  <data key="freq">2</data>
</node>
<node id="9">
  <data key="name">anxiety</data>
  <data key="label">anxiety</data>
  <data key="author">anxiety</data>
  <data key="year"></data>
  <data key="title">...</data>
  <data key="so">SO</data>
  <data key="vol">0</data>
  <data key="page">0</data>
  <data key="ut"></data>
  <data key="freq">21</data>
</node>
<node id="10">
  <data key="name">experience</data>
  <data key="label">experience</data>
  <data key="author">experience</data>
  <data key="year"></data>
  <data key="title">...</data>
  <data key="so">SO</data>
  <data key="vol">0</data>
  <data key="page">0</data>
  <data key="ut"></data>
  <data key="freq">1</data>
</node>
<node id="11">
  <data key="name">control mechanisms</data>
  <data key="label">control mechanisms</data>
  <data key="author">control mechanisms</data>
  <data key="year"></data>
  <data key="title">...</data>
  <data key="so">SO</data>
  <data key="vol">0</data>
  <data key="page">0</data>
  <data key="ut"></data>
  <data key="freq">1</data>
</node>
<node id="12">
  <data key="name">open field</data>
  <data key="label">open field</data>
  <data key="author">open field</data>
  <data key="year"></data>
  <data key="title">...</data>
  <data key="so">SO</data>
  <data key="vol">0</data>
  <data key="page">0</data>
  <data key="ut"></data>
  <data key="freq">1</data>
</node>
<node id="13">
  <data key="name">migraine</data>
  <data key="label">migraine</data>
  <data key="author">migraine</data>
  <data key="year"></data>
  <data key="title">...</data>
  <data key="so">SO</data>
  <data key="vol">0</data>
  <data key="page">0</data>
  <data key="ut"></data>
  <data key="freq">6</data>
</node>
<node id="14">
  <data key="name">vestibular neuritis</data>
  <data key="label">vestibular neuritis</data>
  <data key="author">vestibular neuritis</data>
  <data key="year"></data>
  <data key="title">...</data>
  <data key="so">SO</data>
  <data key="vol">0</data>
  <data key="page">0</data>
  <data key="ut"></data>
  <data key="freq">4</data>
</node>
<node id="15">
  <data key="name">habituation</data>
  <data key="label">habituation</data>
  <data key="author">habituation</data>
  <data key="year"></data>
  <data key="title">...</data>
  <data key="so">SO</data>
  <data key="vol">0</data>
  <data key="page">0</data>
  <data key="ut"></data>
  <data key="freq">1</data>
</node>
<node id="16">
  <data key="name">community</data>
  <data key="label">community</data>
  <data key="author">community</data>
  <data key="year"></data>
  <data key="title">...</data>
  <data key="so">SO</data>
  <data key="vol">0</data>
  <data key="page">0</data>
  <data key="ut"></data>
  <data key="freq">2</data>
</node>
<node id="17">
  <data key="name">body sway</data>
  <data key="label">body sway</data>
  <data key="author">body sway</data>
  <data key="year"></data>
  <data key="title">...</data>
  <data key="so">SO</data>
  <data key="vol">0</data>
  <data key="page">0</data>
  <data key="ut"></data>
  <data key="freq">10</data>
</node>
<node id="18">
  <data key="name">balance</data>
  <data key="label">balance</data>
  <data key="author">balance</data>
  <data key="year"></data>
  <data key="title">...</data>
  <data key="so">SO</data>
  <data key="vol">0</data>
  <data key="page">0</data>
  <data key="ut"></data>
  <data key="freq">6</data>
</node>
<node id="19">
  <data key="name">downbeat nystagmus</data>
  <data key="label">downbeat nystagmus</data>
  <data key="author">downbeat nystagmus</data>
  <data key="year"></data>
  <data key="title">...</data>
  <data key="so">SO</data>
  <data key="vol">0</data>
  <data key="page">0</data>
  <data key="ut"></data>
  <data key="freq">3</data>
</node>
<node id="20">
  <data key="name">dorsal raphe nucleus</data>
  <data key="label">dorsal raphe nucleus</data>
  <data key="author">dorsal raphe nucleus</data>
  <data key="year"></data>
  <data key="title">...</data>
  <data key="so">SO</data>
  <data key="vol">0</data>
  <data key="page">0</data>
  <data key="ut"></data>
  <data key="freq">2</data>
</node>
<node id="21">
  <data key="name">compression</data>
  <data key="label">compression</data>
  <data key="author">compression</data>
  <data key="year"></data>
  <data key="title">...</data>
  <data key="so">SO</data>
  <data key="vol">0</data>
  <data key="page">0</data>
  <data key="ut"></data>
  <data key="freq">1</data>
</node>
<node id="22">
  <data key="name">bechterews phenomenon</data>
  <data key="label">bechterews phenomenon</data>
  <data key="author">bechterews phenomenon</data>
  <data key="year"></data>
  <data key="title">...</data>
  <data key="so">SO</data>
  <data key="vol">0</data>
  <data key="page">0</data>
  <data key="ut"></data>
  <data key="freq">1</data>
</node>
<node id="23">
  <data key="name">falls</data>
  <data key="label">falls</data>
  <data key="author">falls</data>
  <data key="year"></data>
  <data key="title">...</data>
  <data key="so">SO</data>
  <data key="vol">0</data>
  <data key="page">0</data>
  <data key="ut"></data>
  <data key="freq">1</data>
</node>
<node id="24">
  <data key="name">artificial neural networks (ann)</data>
  <data key="label">artificial neural networks (ann)</data>
  <data key="author">artificial neural networks (ann)</data>
  <data key="year"></data>
  <data key="title">...</data>
  <data key="so">SO</data>
  <data key="vol">0</data>
  <data key="page">0</data>
  <data key="ut"></data>
  <data key="freq">1</data>
</node>
<node id="25">
  <data key="name">fear</data>
  <data key="label">fear</data>
  <data key="author">fear</data>
  <data key="year"></data>
  <data key="title">...</data>
  <data key="so">SO</data>
  <data key="vol">0</data>
  <data key="page">0</data>
  <data key="ut"></data>
  <data key="freq">1</data>
</node>
<node id="26">
  <data key="name">myofascial trigger points</data>
  <data key="label">myofascial trigger points</data>
  <data key="author">myofascial trigger points</data>
  <data key="year"></data>
  <data key="title">...</data>
  <data key="so">SO</data>
  <data key="vol">0</data>
  <data key="page">0</data>
  <data key="ut"></data>
  <data key="freq">1</data>
</node>
<node id="27">
  <data key="name">conversion disorder</data>
  <data key="label">conversion disorder</data>
  <data key="author">conversion disorder</data>
  <data key="year"></data>
  <data key="title">...</data>
  <data key="so">SO</data>
  <data key="vol">0</data>
  <data key="page">0</data>
  <data key="ut"></data>
  <data key="freq">2</data>
</node>
<node id="28">
  <data key="name">vertigo</data>
  <data key="label">vertigo</data>
  <data key="author">vertigo</data>
  <data key="year"></data>
  <data key="title">...</data>
  <data key="so">SO</data>
  <data key="vol">0</data>
  <data key="page">0</data>
  <data key="ut"></data>
  <data key="freq">1</data>
</node>
<node id="29">
  <data key="name">k-nearest neighbor (knn)</data>
  <data key="label">k-nearest neighbor (knn)</data>
  <data key="author">k-nearest neighbor (knn)</data>
  <data key="year"></data>
  <data key="title">...</data>
  <data key="so">SO</data>
  <data key="vol">0</data>
  <data key="page">0</data>
  <data key="ut"></data>
  <data key="freq">1</data>
</node>
<node id="30">
  <data key="name">anxiety spectrum disorders</data>
  <data key="label">anxiety spectrum disorders</data>
  <data key="author">anxiety spectrum disorders</data>
  <data key="year"></data>
  <data key="title">...</data>
  <data key="so">SO</data>
  <data key="vol">0</data>
  <data key="page">0</data>
  <data key="ut"></data>
  <data key="freq">1</data>
</node>
<node id="31">
  <data key="name">disorder</data>
  <data key="label">disorder</data>
  <data key="author">disorder</data>
  <data key="year"></data>
  <data key="title">...</data>
  <data key="so">SO</data>
  <data key="vol">0</data>
  <data key="page">0</data>
  <data key="ut"></data>
  <data key="freq">1</data>
</node>
<node id="32">
  <data key="name">double blind</data>
  <data key="label">double blind</data>
  <data key="author">double blind</data>
  <data key="year"></data>
  <data key="title">...</data>
  <data key="so">SO</data>
  <data key="vol">0</data>
  <data key="page">0</data>
  <data key="ut"></data>
  <data key="freq">1</data>
</node>
<node id="33">
  <data key="name">information</data>
  <data key="label">information</data>
  <data key="author">information</data>
  <data key="year"></data>
  <data key="title">...</data>
  <data key="so">SO</data>
  <data key="vol">0</data>
  <data key="page">0</data>
  <data key="ut"></data>
  <data key="freq">1</data>
</node>
<node id="34">
  <data key="name">skew deviation</data>
  <data key="label">skew deviation</data>
  <data key="author">skew deviation</data>
  <data key="year"></data>
  <data key="title">...</data>
  <data key="so">SO</data>
  <data key="vol">0</data>
  <data key="page">0</data>
  <data key="ut"></data>
  <data key="freq">1</data>
</node>
<node id="35">
  <data key="name">antimotion sickness drugs</data>
  <data key="label">antimotion sickness drugs</data>
  <data key="author">antimotion sickness drugs</data>
  <data key="year"></data>
  <data key="title">...</data>
  <data key="so">SO</data>
  <data key="vol">0</data>
  <data key="page">0</data>
  <data key="ut"></data>
  <data key="freq">1</data>
</node>
<node id="36">
  <data key="name">involvement</data>
  <data key="label">involvement</data>
  <data key="author">involvement</data>
  <data key="year"></data>
  <data key="title">...</data>
  <data key="so">SO</data>
  <data key="vol">0</data>
  <data key="page">0</data>
  <data key="ut"></data>
  <data key="freq">1</data>
</node>
<node id="37">
  <data key="name">cautious gait</data>
  <data key="label">cautious gait</data>
  <data key="author">cautious gait</data>
  <data key="year"></data>
  <data key="title">...</data>
  <data key="so">SO</data>
  <data key="vol">0</data>
  <data key="page">0</data>
  <data key="ut"></data>
  <data key="freq">1</data>
</node>
<node id="38">
  <data key="name">neurotology</data>
  <data key="label">neurotology</data>
  <data key="author">neurotology</data>
  <data key="year"></data>
  <data key="title">...</data>
  <data key="so">SO</data>
  <data key="vol">0</data>
  <data key="page">0</data>
  <data key="ut"></data>
  <data key="freq">1</data>
</node>
<node id="39">
  <data key="name">diagnostic criteria</data>
  <data key="label">diagnostic criteria</data>
  <data key="author">diagnostic criteria</data>
  <data key="year"></data>
  <data key="title">...</data>
  <data key="so">SO</data>
  <data key="vol">0</data>
  <data key="page">0</data>
  <data key="ut"></data>
  <data key="freq">1</data>
</node>
<node id="40">
  <data key="name">episodic ataxia type 2</data>
  <data key="label">episodic ataxia type 2</data>
  <data key="author">episodic ataxia type 2</data>
  <data key="year"></data>
  <data key="title">...</data>
  <data key="so">SO</data>
  <data key="vol">0</data>
  <data key="page">0</data>
  <data key="ut"></data>
  <data key="freq">2</data>
</node>
<node id="41">
  <data key="name">genotype</data>
  <data key="label">genotype</data>
  <data key="author">genotype</data>
  <data key="year"></data>
  <data key="title">...</data>
  <data key="so">SO</data>
  <data key="vol">0</data>
  <data key="page">0</data>
  <data key="ut"></data>
  <data key="freq">1</data>
</node>
<node id="42">
  <data key="name">task</data>
  <data key="label">task</data>
  <data key="author">task</data>
  <data key="year"></data>
  <data key="title">...</data>
  <data key="so">SO</data>
  <data key="vol">0</data>
  <data key="page">0</data>
  <data key="ut"></data>
  <data key="freq">1</data>
</node>
<node id="43">
  <data key="name">spatial orientation</data>
  <data key="label">spatial orientation</data>
  <data key="author">spatial orientation</data>
  <data key="year"></data>
  <data key="title">...</data>
  <data key="so">SO</data>
  <data key="vol">0</data>
  <data key="page">0</data>
  <data key="ut"></data>
  <data key="freq">2</data>
</node>
<node id="44">
  <data key="name">randomized controlled trial</data>
  <data key="label">randomized controlled trial</data>
  <data key="author">randomized controlled trial</data>
  <data key="year"></data>
  <data key="title">...</data>
  <data key="so">SO</data>
  <data key="vol">0</data>
  <data key="page">0</data>
  <data key="ut"></data>
  <data key="freq">3</data>
</node>
<node id="45">
  <data key="name">fuzzy</data>
  <data key="label">fuzzy</data>
  <data key="author">fuzzy</data>
  <data key="year"></data>
  <data key="title">...</data>
  <data key="so">SO</data>
  <data key="vol">0</data>
  <data key="page">0</data>
  <data key="ut"></data>
  <data key="freq">1</data>
</node>
<node id="46">
  <data key="name">inner ear</data>
  <data key="label">inner ear</data>
  <data key="author">inner ear</data>
  <data key="year"></data>
  <data key="title">...</data>
  <data key="so">SO</data>
  <data key="vol">0</data>
  <data key="page">0</data>
  <data key="ut"></data>
  <data key="freq">1</data>
</node>
<node id="47">
  <data key="name">cognitive behavioral therapy</data>
  <data key="label">cognitive behavioral therapy</data>
  <data key="author">cognitive behavioral therapy</data>
  <data key="year"></data>
  <data key="title">...</data>
  <data key="so">SO</data>
  <data key="vol">0</data>
  <data key="page">0</data>
  <data key="ut"></data>
  <data key="freq">5</data>
</node>
<node id="48">
  <data key="name">debarquement</data>
  <data key="label">debarquement</data>
  <data key="author">debarquement</data>
  <data key="year"></data>
  <data key="title">...</data>
  <data key="so">SO</data>
  <data key="vol">0</data>
  <data key="page">0</data>
  <data key="ut"></data>
  <data key="freq">1</data>
</node>
<node id="49">
  <data key="name">hippocampal</data>
  <data key="label">hippocampal</data>
  <data key="author">hippocampal</data>
  <data key="year"></data>
  <data key="title">...</data>
  <data key="so">SO</data>
  <data key="vol">0</data>
  <data key="page">0</data>
  <data key="ut"></data>
  <data key="freq">1</data>
</node>
<node id="50">
  <data key="name">endolymphatic sac</data>
  <data key="label">endolymphatic sac</data>
  <data key="author">endolymphatic sac</data>
  <data key="year"></data>
  <data key="title">...</data>
  <data key="so">SO</data>
  <data key="vol">0</data>
  <data key="page">0</data>
  <data key="ut"></data>
  <data key="freq">1</data>
</node>
<node id="51">
  <data key="name">controlled clinical trial</data>
  <data key="label">controlled clinical trial</data>
  <data key="author">controlled clinical trial</data>
  <data key="year"></data>
  <data key="title">...</data>
  <data key="so">SO</data>
  <data key="vol">0</data>
  <data key="page">0</data>
  <data key="ut"></data>
  <data key="freq">1</data>
</node>
<node id="52">
  <data key="name">scale</data>
  <data key="label">scale</data>
  <data key="author">scale</data>
  <data key="year"></data>
  <data key="title">...</data>
  <data key="so">SO</data>
  <data key="vol">0</data>
  <data key="page">0</data>
  <data key="ut"></data>
  <data key="freq">1</data>
</node>
<node id="53">
  <data key="name">cognitive therapy</data>
  <data key="label">cognitive therapy</data>
  <data key="author">cognitive therapy</data>
  <data key="year"></data>
  <data key="title">...</data>
  <data key="so">SO</data>
  <data key="vol">0</data>
  <data key="page">0</data>
  <data key="ut"></data>
  <data key="freq">1</data>
</node>
<node id="54">
  <data key="name">peripheral vestibular vertigo</data>
  <data key="label">peripheral vestibular vertigo</data>
  <data key="author">peripheral vestibular vertigo</data>
  <data key="year"></data>
  <data key="title">...</data>
  <data key="so">SO</data>
  <data key="vol">0</data>
  <data key="page">0</data>
  <data key="ut"></data>
  <data key="freq">1</data>
</node>
<node id="55">
  <data key="name">balance confidence</data>
  <data key="label">balance confidence</data>
  <data key="author">balance confidence</data>
  <data key="year"></data>
  <data key="title">...</data>
  <data key="so">SO</data>
  <data key="vol">0</data>
  <data key="page">0</data>
  <data key="ut"></data>
  <data key="freq">1</data>
</node>
<node id="56">
  <data key="name">quality of life</data>
  <data key="label">quality of life</data>
  <data key="author">quality of life</data>
  <data key="year"></data>
  <data key="title">...</data>
  <data key="so">SO</data>
  <data key="vol">0</data>
  <data key="page">0</data>
  <data key="ut"></data>
  <data key="freq">1</data>
</node>
<node id="57">
  <data key="name">childhood</data>
  <data key="label">childhood</data>
  <data key="author">childhood</data>
  <data key="year"></data>
  <data key="title">...</data>
  <data key="so">SO</data>
  <data key="vol">0</data>
  <data key="page">0</data>
  <data key="ut"></data>
  <data key="freq">1</data>
</node>
<node id="58">
  <data key="name">behavioral inhibition</data>
  <data key="label">behavioral inhibition</data>
  <data key="author">behavioral inhibition</data>
  <data key="year"></data>
  <data key="title">...</data>
  <data key="so">SO</data>
  <data key="vol">0</data>
  <data key="page">0</data>
  <data key="ut"></data>
  <data key="freq">1</data>
</node>
<node id="59">
  <data key="name">anxiety disorder</data>
  <data key="label">anxiety disorder</data>
  <data key="author">anxiety disorder</data>
  <data key="year"></data>
  <data key="title">...</data>
  <data key="so">SO</data>
  <data key="vol">0</data>
  <data key="page">0</data>
  <data key="ut"></data>
  <data key="freq">2</data>
</node>
<node id="60">
  <data key="name">field dependence</data>
  <data key="label">field dependence</data>
  <data key="author">field dependence</data>
  <data key="year"></data>
  <data key="title">...</data>
  <data key="so">SO</data>
  <data key="vol">0</data>
  <data key="page">0</data>
  <data key="ut"></data>
  <data key="freq">1</data>
</node>
<node id="61">
  <data key="name">dizzy patients</data>
  <data key="label">dizzy patients</data>
  <data key="author">dizzy patients</data>
  <data key="year"></data>
  <data key="title">...</data>
  <data key="so">SO</data>
  <data key="vol">0</data>
  <data key="page">0</data>
  <data key="ut"></data>
  <data key="freq">1</data>
</node>
<node id="62">
  <data key="name">non-organic dizziness</data>
  <data key="label">non-organic dizziness</data>
  <data key="author">non-organic dizziness</data>
  <data key="year"></data>
  <data key="title">...</data>
  <data key="so">SO</data>
  <data key="vol">0</data>
  <data key="page">0</data>
  <data key="ut"></data>
  <data key="freq">1</data>
</node>
<node id="63">
  <data key="name">polymorphism</data>
  <data key="label">polymorphism</data>
  <data key="author">polymorphism</data>
  <data key="year"></data>
  <data key="title">...</data>
  <data key="so">SO</data>
  <data key="vol">0</data>
  <data key="page">0</data>
  <data key="ut"></data>
  <data key="freq">1</data>
</node>
<node id="64">
  <data key="name">cerebellar infarctions</data>
  <data key="label">cerebellar infarctions</data>
  <data key="author">cerebellar infarctions</data>
  <data key="year"></data>
  <data key="title">...</data>
  <data key="so">SO</data>
  <data key="vol">0</data>
  <data key="page">0</data>
  <data key="ut"></data>
  <data key="freq">1</data>
</node>
<node id="65">
  <data key="name">chronic idiopathic dizziness</data>
  <data key="label">chronic idiopathic dizziness</data>
  <data key="author">chronic idiopathic dizziness</data>
  <data key="year"></data>
  <data key="title">...</data>
  <data key="so">SO</data>
  <data key="vol">0</data>
  <data key="page">0</data>
  <data key="ut"></data>
  <data key="freq">1</data>
</node>
<node id="66">
  <data key="name">extraversion</data>
  <data key="label">extraversion</data>
  <data key="author">extraversion</data>
  <data key="year"></data>
  <data key="title">...</data>
  <data key="so">SO</data>
  <data key="vol">0</data>
  <data key="page">0</data>
  <data key="ut"></data>
  <data key="freq">1</data>
</node>
<node id="67">
  <data key="name">contralateral ear</data>
  <data key="label">contralateral ear</data>
  <data key="author">contralateral ear</data>
  <data key="year"></data>
  <data key="title">...</data>
  <data key="so">SO</data>
  <data key="vol">0</data>
  <data key="page">0</data>
  <data key="ut"></data>
  <data key="freq">1</data>
</node>
<node id="68">
  <data key="name">german version</data>
  <data key="label">german version</data>
  <data key="author">german version</data>
  <data key="year"></data>
  <data key="title">...</data>
  <data key="so">SO</data>
  <data key="vol">0</data>
  <data key="page">0</data>
  <data key="ut"></data>
  <data key="freq">3</data>
</node>
<node id="69">
  <data key="name">ocular torsion</data>
  <data key="label">ocular torsion</data>
  <data key="author">ocular torsion</data>
  <data key="year"></data>
  <data key="title">...</data>
  <data key="so">SO</data>
  <data key="vol">0</data>
  <data key="page">0</data>
  <data key="ut"></data>
  <data key="freq">1</data>
</node>
<node id="70">
  <data key="name">avoidance</data>
  <data key="label">avoidance</data>
  <data key="author">avoidance</data>
  <data key="year"></data>
  <data key="title">...</data>
  <data key="so">SO</data>
  <data key="vol">0</data>
  <data key="page">0</data>
  <data key="ut"></data>
  <data key="freq">1</data>
</node>
<node id="71">
  <data key="name">menieres disease</data>
  <data key="label">menieres disease</data>
  <data key="author">menieres disease</data>
  <data key="year"></data>
  <data key="title">...</data>
  <data key="so">SO</data>
  <data key="vol">0</data>
  <data key="page">0</data>
  <data key="ut"></data>
  <data key="freq">7</data>
</node>
<node id="72">
  <data key="name">disorders</data>
  <data key="label">disorders</data>
  <data key="author">disorders</data>
  <data key="year"></data>
  <data key="title">...</data>
  <data key="so">SO</data>
  <data key="vol">0</data>
  <data key="page">0</data>
  <data key="ut"></data>
  <data key="freq">12</data>
</node>
<node id="73">
  <data key="name">classification</data>
  <data key="label">classification</data>
  <data key="author">classification</data>
  <data key="year"></data>
  <data key="title">...</data>
  <data key="so">SO</data>
  <data key="vol">0</data>
  <data key="page">0</data>
  <data key="ut"></data>
  <data key="freq">1</data>
</node>
<node id="74">
  <data key="name">gaze bias</data>
  <data key="label">gaze bias</data>
  <data key="author">gaze bias</data>
  <data key="year"></data>
  <data key="title">...</data>
  <data key="so">SO</data>
  <data key="vol">0</data>
  <data key="page">0</data>
  <data key="ut"></data>
  <data key="freq">1</data>
</node>
<node id="75">
  <data key="name">1st</data>
  <data key="label">1st</data>
  <data key="author">1st</data>
  <data key="year"></data>
  <data key="title">...</data>
  <data key="so">SO</data>
  <data key="vol">0</data>
  <data key="page">0</data>
  <data key="ut"></data>
  <data key="freq">1</data>
</node>
<node id="76">
  <data key="name">performance</data>
  <data key="label">performance</data>
  <data key="author">performance</data>
  <data key="year"></data>
  <data key="title">...</data>
  <data key="so">SO</data>
  <data key="vol">0</data>
  <data key="page">0</data>
  <data key="ut"></data>
  <data key="freq">1</data>
</node>
<node id="77">
  <data key="name">diagnosis</data>
  <data key="label">diagnosis</data>
  <data key="author">diagnosis</data>
  <data key="year"></data>
  <data key="title">...</data>
  <data key="so">SO</data>
  <data key="vol">0</data>
  <data key="page">0</data>
  <data key="ut"></data>
  <data key="freq">2</data>
</node>
<node id="78">
  <data key="name">children</data>
  <data key="label">children</data>
  <data key="author">children</data>
  <data key="year"></data>
  <data key="title">...</data>
  <data key="so">SO</data>
  <data key="vol">0</data>
  <data key="page">0</data>
  <data key="ut"></data>
  <data key="freq">1</data>
</node>
<node id="79">
  <data key="name">mice</data>
  <data key="label">mice</data>
  <data key="author">mice</data>
  <data key="year"></data>
  <data key="title">...</data>
  <data key="so">SO</data>
  <data key="vol">0</data>
  <data key="page">0</data>
  <data key="ut"></data>
  <data key="freq">1</data>
</node>
<node id="80">
  <data key="name">therapy</data>
  <data key="label">therapy</data>
  <data key="author">therapy</data>
  <data key="year"></data>
  <data key="title">...</data>
  <data key="so">SO</data>
  <data key="vol">0</data>
  <data key="page">0</data>
  <data key="ut"></data>
  <data key="freq">7</data>
</node>
<node id="81">
  <data key="name">contractions</data>
  <data key="label">contractions</data>
  <data key="author">contractions</data>
  <data key="year"></data>
  <data key="title">...</data>
  <data key="so">SO</data>
  <data key="vol">0</data>
  <data key="page">0</data>
  <data key="ut"></data>
  <data key="freq">1</data>
</node>
<node id="82">
  <data key="name">balance control</data>
  <data key="label">balance control</data>
  <data key="author">balance control</data>
  <data key="year"></data>
  <data key="title">...</data>
  <data key="so">SO</data>
  <data key="vol">0</data>
  <data key="page">0</data>
  <data key="ut"></data>
  <data key="freq">7</data>
</node>
<node id="83">
  <data key="name">model</data>
  <data key="label">model</data>
  <data key="author">model</data>
  <data key="year"></data>
  <data key="title">...</data>
  <data key="so">SO</data>
  <data key="vol">0</data>
  <data key="page">0</data>
  <data key="ut"></data>
  <data key="freq">1</data>
</node>
<node id="84">
  <data key="name">posturography</data>
  <data key="label">posturography</data>
  <data key="author">posturography</data>
  <data key="year"></data>
  <data key="title">...</data>
  <data key="so">SO</data>
  <data key="vol">0</data>
  <data key="page">0</data>
  <data key="ut"></data>
  <data key="freq">1</data>
</node>
<node id="85">
  <data key="name">behavioral therapy</data>
  <data key="label">behavioral therapy</data>
  <data key="author">behavioral therapy</data>
  <data key="year"></data>
  <data key="title">...</data>
  <data key="so">SO</data>
  <data key="vol">0</data>
  <data key="page">0</data>
  <data key="ut"></data>
  <data key="freq">1</data>
</node>
<node id="86">
  <data key="name">discomfort</data>
  <data key="label">discomfort</data>
  <data key="author">discomfort</data>
  <data key="year"></data>
  <data key="title">...</data>
  <data key="so">SO</data>
  <data key="vol">0</data>
  <data key="page">0</data>
  <data key="ut"></data>
  <data key="freq">1</data>
</node>
<node id="87">
  <data key="name">central vertigo</data>
  <data key="label">central vertigo</data>
  <data key="author">central vertigo</data>
  <data key="year"></data>
  <data key="title">...</data>
  <data key="so">SO</data>
  <data key="vol">0</data>
  <data key="page">0</data>
  <data key="ut"></data>
  <data key="freq">1</data>
</node>
<node id="88">
  <data key="name">ganglia</data>
  <data key="label">ganglia</data>
  <data key="author">ganglia</data>
  <data key="year"></data>
  <data key="title">...</data>
  <data key="so">SO</data>
  <data key="vol">0</data>
  <data key="page">0</data>
  <data key="ut"></data>
  <data key="freq">1</data>
</node>
<node id="89">
  <data key="name">symptoms</data>
  <data key="label">symptoms</data>
  <data key="author">symptoms</data>
  <data key="year"></data>
  <data key="title">...</data>
  <data key="so">SO</data>
  <data key="vol">0</data>
  <data key="page">0</data>
  <data key="ut"></data>
  <data key="freq">8</data>
</node>
<node id="90">
  <data key="name">prognosis</data>
  <data key="label">prognosis</data>
  <data key="author">prognosis</data>
  <data key="year"></data>
  <data key="title">...</data>
  <data key="so">SO</data>
  <data key="vol">0</data>
  <data key="page">0</data>
  <data key="ut"></data>
  <data key="freq">1</data>
</node>
<node id="91">
  <data key="name">epley</data>
  <data key="label">epley</data>
  <data key="author">epley</data>
  <data key="year"></data>
  <data key="title">...</data>
  <data key="so">SO</data>
  <data key="vol">0</data>
  <data key="page">0</data>
  <data key="ut"></data>
  <data key="freq">1</data>
</node>
<node id="92">
  <data key="name">functional connectivity</data>
  <data key="label">functional connectivity</data>
  <data key="author">functional connectivity</data>
  <data key="year"></data>
  <data key="title">...</data>
  <data key="so">SO</data>
  <data key="vol">0</data>
  <data key="page">0</data>
  <data key="ut"></data>
  <data key="freq">1</data>
</node>
<node id="93">
  <data key="name">migraine related vertigo</data>
  <data key="label">migraine related vertigo</data>
  <data key="author">migraine related vertigo</data>
  <data key="year"></data>
  <data key="title">...</data>
  <data key="so">SO</data>
  <data key="vol">0</data>
  <data key="page">0</data>
  <data key="ut"></data>
  <data key="freq">1</data>
</node>
<node id="94">
  <data key="name">management</data>
  <data key="label">management</data>
  <data key="author">management</data>
  <data key="year"></data>
  <data key="title">...</data>
  <data key="so">SO</data>
  <data key="vol">0</data>
  <data key="page">0</data>
  <data key="ut"></data>
  <data key="freq">1</data>
</node>
<node id="95">
  <data key="name">balance rehabilitation</data>
  <data key="label">balance rehabilitation</data>
  <data key="author">balance rehabilitation</data>
  <data key="year"></data>
  <data key="title">...</data>
  <data key="so">SO</data>
  <data key="vol">0</data>
  <data key="page">0</data>
  <data key="ut"></data>
  <data key="freq">1</data>
</node>
<node id="96">
  <data key="name">ocular tilt reaction</data>
  <data key="label">ocular tilt reaction</data>
  <data key="author">ocular tilt reaction</data>
  <data key="year"></data>
  <data key="title">...</data>
  <data key="so">SO</data>
  <data key="vol">0</data>
  <data key="page">0</data>
  <data key="ut"></data>
  <data key="freq">1</data>
</node>
<node id="97">
  <data key="name">balance disorders</data>
  <data key="label">balance disorders</data>
  <data key="author">balance disorders</data>
  <data key="year"></data>
  <data key="title">...</data>
  <data key="so">SO</data>
  <data key="vol">0</data>
  <data key="page">0</data>
  <data key="ut"></data>
  <data key="freq">1</data>
</node>
<node id="98">
  <data key="name">interface</data>
  <data key="label">interface</data>
  <data key="author">interface</data>
  <data key="year"></data>
  <data key="title">...</data>
  <data key="so">SO</data>
  <data key="vol">0</data>
  <data key="page">0</data>
  <data key="ut"></data>
  <data key="freq">2</data>
</node>
<node id="99">
  <data key="name">cognitive behavior therapy</data>
  <data key="label">cognitive behavior therapy</data>
  <data key="author">cognitive behavior therapy</data>
  <data key="year"></data>
  <data key="title">...</data>
  <data key="so">SO</data>
  <data key="vol">0</data>
  <data key="page">0</data>
  <data key="ut"></data>
  <data key="freq">2</data>
</node>
<node id="100">
  <data key="name">4 aminopyridine</data>
  <data key="label">4 aminopyridine</data>
  <data key="author">4 aminopyridine</data>
  <data key="year"></data>
  <data key="title">...</data>
  <data key="so">SO</data>
  <data key="vol">0</data>
  <data key="page">0</data>
  <data key="ut"></data>
  <data key="freq">1</data>
</node>
<node id="101">
  <data key="name">tension type headache</data>
  <data key="label">tension type headache</data>
  <data key="author">tension type headache</data>
  <data key="year"></data>
  <data key="title">...</data>
  <data key="so">SO</data>
  <data key="vol">0</data>
  <data key="page">0</data>
  <data key="ut"></data>
  <data key="freq">1</data>
</node>
<node id="102">
  <data key="name">dizziness handicap</data>
  <data key="label">dizziness handicap</data>
  <data key="author">dizziness handicap</data>
  <data key="year"></data>
  <data key="title">...</data>
  <data key="so">SO</data>
  <data key="vol">0</data>
  <data key="page">0</data>
  <data key="ut"></data>
  <data key="freq">1</data>
</node>
<node id="103">
  <data key="name">manual medicine</data>
  <data key="label">manual medicine</data>
  <data key="author">manual medicine</data>
  <data key="year"></data>
  <data key="title">...</data>
  <data key="so">SO</data>
  <data key="vol">0</data>
  <data key="page">0</data>
  <data key="ut"></data>
  <data key="freq">1</data>
</node>
<node id="104">
  <data key="name">toxin type a</data>
  <data key="label">toxin type a</data>
  <data key="author">toxin type a</data>
  <data key="year"></data>
  <data key="title">...</data>
  <data key="so">SO</data>
  <data key="vol">0</data>
  <data key="page">0</data>
  <data key="ut"></data>
  <data key="freq">1</data>
</node>
<node id="105">
  <data key="name">bells palsy</data>
  <data key="label">bells palsy</data>
  <data key="author">bells palsy</data>
  <data key="year"></data>
  <data key="title">...</data>
  <data key="so">SO</data>
  <data key="vol">0</data>
  <data key="page">0</data>
  <data key="ut"></data>
  <data key="freq">1</data>
</node>
<node id="106">
  <data key="name">age</data>
  <data key="label">age</data>
  <data key="author">age</data>
  <data key="year"></data>
  <data key="title">...</data>
  <data key="so">SO</data>
  <data key="vol">0</data>
  <data key="page">0</data>
  <data key="ut"></data>
  <data key="freq">1</data>
</node>
<node id="107">
  <data key="name">cervicogenic headache</data>
  <data key="label">cervicogenic headache</data>
  <data key="author">cervicogenic headache</data>
  <data key="year"></data>
  <data key="title">...</data>
  <data key="so">SO</data>
  <data key="vol">0</data>
  <data key="page">0</data>
  <data key="ut"></data>
  <data key="freq">1</data>
</node>
<node id="108">
  <data key="name">mouse models</data>
  <data key="label">mouse models</data>
  <data key="author">mouse models</data>
  <data key="year"></data>
  <data key="title">...</data>
  <data key="so">SO</data>
  <data key="vol">0</data>
  <data key="page">0</data>
  <data key="ut"></data>
  <data key="freq">1</data>
</node>
<node id="109">
  <data key="name">neurological diseases</data>
  <data key="label">neurological diseases</data>
  <data key="author">neurological diseases</data>
  <data key="year"></data>
  <data key="title">...</data>
  <data key="so">SO</data>
  <data key="vol">0</data>
  <data key="page">0</data>
  <data key="ut"></data>
  <data key="freq">1</data>
</node>
<node id="110">
  <data key="name">dysfunction</data>
  <data key="label">dysfunction</data>
  <data key="author">dysfunction</data>
  <data key="year"></data>
  <data key="title">...</data>
  <data key="so">SO</data>
  <data key="vol">0</data>
  <data key="page">0</data>
  <data key="ut"></data>
  <data key="freq">3</data>
</node>
<node id="111">
  <data key="name">psychometric property</data>
  <data key="label">psychometric property</data>
  <data key="author">psychometric property</data>
  <data key="year"></data>
  <data key="title">...</data>
  <data key="so">SO</data>
  <data key="vol">0</data>
  <data key="page">0</data>
  <data key="ut"></data>
  <data key="freq">1</data>
</node>
<node id="112">
  <data key="name">behavioral phenotyping</data>
  <data key="label">behavioral phenotyping</data>
  <data key="author">behavioral phenotyping</data>
  <data key="year"></data>
  <data key="title">...</data>
  <data key="so">SO</data>
  <data key="vol">0</data>
  <data key="page">0</data>
  <data key="ut"></data>
  <data key="freq">1</data>
</node>
<node id="113">
  <data key="name">benign paroxysmal vertigo</data>
  <data key="label">benign paroxysmal vertigo</data>
  <data key="author">benign paroxysmal vertigo</data>
  <data key="year"></data>
  <data key="title">...</data>
  <data key="so">SO</data>
  <data key="vol">0</data>
  <data key="page">0</data>
  <data key="ut"></data>
  <data key="freq">2</data>
</node>
<node id="114">
  <data key="name">clinical features</data>
  <data key="label">clinical features</data>
  <data key="author">clinical features</data>
  <data key="year"></data>
  <data key="title">...</data>
  <data key="so">SO</data>
  <data key="vol">0</data>
  <data key="page">0</data>
  <data key="ut"></data>
  <data key="freq">1</data>
</node>
<node id="115">
  <data key="name">neck tongue syndrome</data>
  <data key="label">neck tongue syndrome</data>
  <data key="author">neck tongue syndrome</data>
  <data key="year"></data>
  <data key="title">...</data>
  <data key="so">SO</data>
  <data key="vol">0</data>
  <data key="page">0</data>
  <data key="ut"></data>
  <data key="freq">1</data>
</node>
<node id="116">
  <data key="name">human brain</data>
  <data key="label">human brain</data>
  <data key="author">human brain</data>
  <data key="year"></data>
  <data key="title">...</data>
  <data key="so">SO</data>
  <data key="vol">0</data>
  <data key="page">0</data>
  <data key="ut"></data>
  <data key="freq">1</data>
</node>
<node id="117">
  <data key="name">serum prolactin</data>
  <data key="label">serum prolactin</data>
  <data key="author">serum prolactin</data>
  <data key="year"></data>
  <data key="title">...</data>
  <data key="so">SO</data>
  <data key="vol">0</data>
  <data key="page">0</data>
  <data key="ut"></data>
  <data key="freq">1</data>
</node>
<node id="118">
  <data key="name">activation</data>
  <data key="label">activation</data>
  <data key="author">activation</data>
  <data key="year"></data>
  <data key="title">...</data>
  <data key="so">SO</data>
  <data key="vol">0</data>
  <data key="page">0</data>
  <data key="ut"></data>
  <data key="freq">2</data>
</node>
<node id="119">
  <data key="name">central causes</data>
  <data key="label">central causes</data>
  <data key="author">central causes</data>
  <data key="year"></data>
  <data key="title">...</data>
  <data key="so">SO</data>
  <data key="vol">0</data>
  <data key="page">0</data>
  <data key="ut"></data>
  <data key="freq">1</data>
</node>
<node id="120">
  <data key="name">somatoform</data>
  <data key="label">somatoform</data>
  <data key="author">somatoform</data>
  <data key="year"></data>
  <data key="title">...</data>
  <data key="so">SO</data>
  <data key="vol">0</data>
  <data key="page">0</data>
  <data key="ut"></data>
  <data key="freq">3</data>
</node>
<node id="121">
  <data key="name">depression anxiety</data>
  <data key="label">depression anxiety</data>
  <data key="author">depression anxiety</data>
  <data key="year"></data>
  <data key="title">...</data>
  <data key="so">SO</data>
  <data key="vol">0</data>
  <data key="page">0</data>
  <data key="ut"></data>
  <data key="freq">2</data>
</node>
<node id="122">
  <data key="name">antagonist muscles</data>
  <data key="label">antagonist muscles</data>
  <data key="author">antagonist muscles</data>
  <data key="year"></data>
  <data key="title">...</data>
  <data key="so">SO</data>
  <data key="vol">0</data>
  <data key="page">0</data>
  <data key="ut"></data>
  <data key="freq">1</data>
</node>
<node id="123">
  <data key="name">trigger points</data>
  <data key="label">trigger points</data>
  <data key="author">trigger points</data>
  <data key="year"></data>
  <data key="title">...</data>
  <data key="so">SO</data>
  <data key="vol">0</data>
  <data key="page">0</data>
  <data key="ut"></data>
  <data key="freq">1</data>
</node>
<node id="124">
  <data key="name">vestibular rehabilitation</data>
  <data key="label">vestibular rehabilitation</data>
  <data key="author">vestibular rehabilitation</data>
  <data key="year"></data>
  <data key="title">...</data>
  <data key="so">SO</data>
  <data key="vol">0</data>
  <data key="page">0</data>
  <data key="ut"></data>
  <data key="freq">9</data>
</node>
<node id="125">
  <data key="name">elevated plus-maze</data>
  <data key="label">elevated plus-maze</data>
  <data key="author">elevated plus-maze</data>
  <data key="year"></data>
  <data key="title">...</data>
  <data key="so">SO</data>
  <data key="vol">0</data>
  <data key="page">0</data>
  <data key="ut"></data>
  <data key="freq">1</data>
</node>
<node id="126">
  <data key="name">controlled trial</data>
  <data key="label">controlled trial</data>
  <data key="author">controlled trial</data>
  <data key="year"></data>
  <data key="title">...</data>
  <data key="so">SO</data>
  <data key="vol">0</data>
  <data key="page">0</data>
  <data key="ut"></data>
  <data key="freq">4</data>
</node>
<node id="127">
  <data key="name">sensorineural hearing loss</data>
  <data key="label">sensorineural hearing loss</data>
  <data key="author">sensorineural hearing loss</data>
  <data key="year"></data>
  <data key="title">...</data>
  <data key="so">SO</data>
  <data key="vol">0</data>
  <data key="page">0</data>
  <data key="ut"></data>
  <data key="freq">1</data>
</node>
<node id="128">
  <data key="name">herpes simplex virus</data>
  <data key="label">herpes simplex virus</data>
  <data key="author">herpes simplex virus</data>
  <data key="year"></data>
  <data key="title">...</data>
  <data key="so">SO</data>
  <data key="vol">0</data>
  <data key="page">0</data>
  <data key="ut"></data>
  <data key="freq">1</data>
</node>
<node id="129">
  <data key="name">dehiscence</data>
  <data key="label">dehiscence</data>
  <data key="author">dehiscence</data>
  <data key="year"></data>
  <data key="title">...</data>
  <data key="so">SO</data>
  <data key="vol">0</data>
  <data key="page">0</data>
  <data key="ut"></data>
  <data key="freq">1</data>
</node>
<node id="130">
  <data key="name">posture vestibular disorder</data>
  <data key="label">posture vestibular disorder</data>
  <data key="author">posture vestibular disorder</data>
  <data key="year"></data>
  <data key="title">...</data>
  <data key="so">SO</data>
  <data key="vol">0</data>
  <data key="page">0</data>
  <data key="ut"></data>
  <data key="freq">1</data>
</node>
<node id="131">
  <data key="name">dizziness handicap inventory</data>
  <data key="label">dizziness handicap inventory</data>
  <data key="author">dizziness handicap inventory</data>
  <data key="year"></data>
  <data key="title">...</data>
  <data key="so">SO</data>
  <data key="vol">0</data>
  <data key="page">0</data>
  <data key="ut"></data>
  <data key="freq">1</data>
</node>
<node id="132">
  <data key="name">spinal manipulation</data>
  <data key="label">spinal manipulation</data>
  <data key="author">spinal manipulation</data>
  <data key="year"></data>
  <data key="title">...</data>
  <data key="so">SO</data>
  <data key="vol">0</data>
  <data key="page">0</data>
  <data key="ut"></data>
  <data key="freq">1</data>
</node>
<node id="133">
  <data key="name">dizziness</data>
  <data key="label">dizziness</data>
  <data key="author">dizziness</data>
  <data key="year"></data>
  <data key="title">...</data>
  <data key="so">SO</data>
  <data key="vol">0</data>
  <data key="page">0</data>
  <data key="ut"></data>
  <data key="freq">11</data>
</node>
<node id="134">
  <data key="name">bilateral vestibulopathy</data>
  <data key="label">bilateral vestibulopathy</data>
  <data key="author">bilateral vestibulopathy</data>
  <data key="year"></data>
  <data key="title">...</data>
  <data key="so">SO</data>
  <data key="vol">0</data>
  <data key="page">0</data>
  <data key="ut"></data>
  <data key="freq">2</data>
</node>
<node id="135">
  <data key="name">term follow up</data>
  <data key="label">term follow up</data>
  <data key="author">term follow up</data>
  <data key="year"></data>
  <data key="title">...</data>
  <data key="so">SO</data>
  <data key="vol">0</data>
  <data key="page">0</data>
  <data key="ut"></data>
  <data key="freq">3</data>
</node>
<node id="136">
  <data key="name">acoustic neuroma</data>
  <data key="label">acoustic neuroma</data>
  <data key="author">acoustic neuroma</data>
  <data key="year"></data>
  <data key="title">...</data>
  <data key="so">SO</data>
  <data key="vol">0</data>
  <data key="page">0</data>
  <data key="ut"></data>
  <data key="freq">1</data>
</node>
<node id="137">
  <data key="name">connectivity</data>
  <data key="label">connectivity</data>
  <data key="author">connectivity</data>
  <data key="year"></data>
  <data key="title">...</data>
  <data key="so">SO</data>
  <data key="vol">0</data>
  <data key="page">0</data>
  <data key="ut"></data>
  <data key="freq">1</data>
</node>
<node id="138">
  <data key="name">chronic dizziness</data>
  <data key="label">chronic dizziness</data>
  <data key="author">chronic dizziness</data>
  <data key="year"></data>
  <data key="title">...</data>
  <data key="so">SO</data>
  <data key="vol">0</data>
  <data key="page">0</data>
  <data key="ut"></data>
  <data key="freq">5</data>
</node>
<node id="139">
  <data key="name">nerve</data>
  <data key="label">nerve</data>
  <data key="author">nerve</data>
  <data key="year"></data>
  <data key="title">...</data>
  <data key="so">SO</data>
  <data key="vol">0</data>
  <data key="page">0</data>
  <data key="ut"></data>
  <data key="freq">1</data>
</node>
<node id="140">
  <data key="name">mood disorder</data>
  <data key="label">mood disorder</data>
  <data key="author">mood disorder</data>
  <data key="year"></data>
  <data key="title">...</data>
  <data key="so">SO</data>
  <data key="vol">0</data>
  <data key="page">0</data>
  <data key="ut"></data>
  <data key="freq">1</data>
</node>
<node id="141">
  <data key="name">agoraphobia</data>
  <data key="label">agoraphobia</data>
  <data key="author">agoraphobia</data>
  <data key="year"></data>
  <data key="title">...</data>
  <data key="so">SO</data>
  <data key="vol">0</data>
  <data key="page">0</data>
  <data key="ut"></data>
  <data key="freq">4</data>
</node>
<node id="142">
  <data key="name">botulinum toxin</data>
  <data key="label">botulinum toxin</data>
  <data key="author">botulinum toxin</data>
  <data key="year"></data>
  <data key="title">...</data>
  <data key="so">SO</data>
  <data key="vol">0</data>
  <data key="page">0</data>
  <data key="ut"></data>
  <data key="freq">1</data>
</node>
<node id="143">
  <data key="name">genetic and pharmacological models</data>
  <data key="label">genetic and pharmacological models</data>
  <data key="author">genetic and pharmacological models</data>
  <data key="year"></data>
  <data key="title">...</data>
  <data key="so">SO</data>
  <data key="vol">0</data>
  <data key="page">0</data>
  <data key="ut"></data>
  <data key="freq">1</data>
</node>
<node id="144">
  <data key="name">benign paroxysmal positioning vertigo</data>
  <data key="label">benign paroxysmal positioning vertigo</data>
  <data key="author">benign paroxysmal positioning vertigo</data>
  <data key="year"></data>
  <data key="title">...</data>
  <data key="so">SO</data>
  <data key="vol">0</data>
  <data key="page">0</data>
  <data key="ut"></data>
  <data key="freq">1</data>
</node>
<node id="145">
  <data key="name">5 httlpr</data>
  <data key="label">5 httlpr</data>
  <data key="author">5 httlpr</data>
  <data key="year"></data>
  <data key="title">...</data>
  <data key="so">SO</data>
  <data key="vol">0</data>
  <data key="page">0</data>
  <data key="ut"></data>
  <data key="freq">1</data>
</node>
<node id="146">
  <data key="name">pseudoseizures</data>
  <data key="label">pseudoseizures</data>
  <data key="author">pseudoseizures</data>
  <data key="year"></data>
  <data key="title">...</data>
  <data key="so">SO</data>
  <data key="vol">0</data>
  <data key="page">0</data>
  <data key="ut"></data>
  <data key="freq">1</data>
</node>
<node id="147">
  <data key="name">follow up</data>
  <data key="label">follow up</data>
  <data key="author">follow up</data>
  <data key="year"></data>
  <data key="title">...</data>
  <data key="so">SO</data>
  <data key="vol">0</data>
  <data key="page">0</data>
  <data key="ut"></data>
  <data key="freq">3</data>
</node>
<node id="148">
  <data key="name">validation</data>
  <data key="label">validation</data>
  <data key="author">validation</data>
  <data key="year"></data>
  <data key="title">...</data>
  <data key="so">SO</data>
  <data key="vol">0</data>
  <data key="page">0</data>
  <data key="ut"></data>
  <data key="freq">4</data>
</node>
<node id="149">
  <data key="name">animal (experimental) models</data>
  <data key="label">animal (experimental) models</data>
  <data key="author">animal (experimental) models</data>
  <data key="year"></data>
  <data key="title">...</data>
  <data key="so">SO</data>
  <data key="vol">0</data>
  <data key="page">0</data>
  <data key="ut"></data>
  <data key="freq">1</data>
</node>
<node id="150">
  <data key="name">episodic vertigo</data>
  <data key="label">episodic vertigo</data>
  <data key="author">episodic vertigo</data>
  <data key="year"></data>
  <data key="title">...</data>
  <data key="so">SO</data>
  <data key="vol">0</data>
  <data key="page">0</data>
  <data key="ut"></data>
  <data key="freq">2</data>
</node>
<node id="151">
  <data key="name">mental disorders</data>
  <data key="label">mental disorders</data>
  <data key="author">mental disorders</data>
  <data key="year"></data>
  <data key="title">...</data>
  <data key="so">SO</data>
  <data key="vol">0</data>
  <data key="page">0</data>
  <data key="ut"></data>
  <data key="freq">1</data>
</node>
<node id="152">
  <data key="name">dwelling older adults</data>
  <data key="label">dwelling older adults</data>
  <data key="author">dwelling older adults</data>
  <data key="year"></data>
  <data key="title">...</data>
  <data key="so">SO</data>
  <data key="vol">0</data>
  <data key="page">0</data>
  <data key="ut"></data>
  <data key="freq">1</data>
</node>
<node id="153">
  <data key="name">animal models</data>
  <data key="label">animal models</data>
  <data key="author">animal models</data>
  <data key="year"></data>
  <data key="title">...</data>
  <data key="so">SO</data>
  <data key="vol">0</data>
  <data key="page">0</data>
  <data key="ut"></data>
  <data key="freq">1</data>
</node>
<node id="154">
  <data key="name">long-term follow-up</data>
  <data key="label">long-term follow-up</data>
  <data key="author">long-term follow-up</data>
  <data key="year"></data>
  <data key="title">...</data>
  <data key="so">SO</data>
  <data key="vol">0</data>
  <data key="page">0</data>
  <data key="ut"></data>
  <data key="freq">1</data>
</node>
<node id="155">
  <data key="name">normals</data>
  <data key="label">normals</data>
  <data key="author">normals</data>
  <data key="year"></data>
  <data key="title">...</data>
  <data key="so">SO</data>
  <data key="vol">0</data>
  <data key="page">0</data>
  <data key="ut"></data>
  <data key="freq">1</data>
</node>
<node id="156">
  <data key="name">disease</data>
  <data key="label">disease</data>
  <data key="author">disease</data>
  <data key="year"></data>
  <data key="title">...</data>
  <data key="so">SO</data>
  <data key="vol">0</data>
  <data key="page">0</data>
  <data key="ut"></data>
  <data key="freq">1</data>
</node>
<node id="157">
  <data key="name">clinical assessment</data>
  <data key="label">clinical assessment</data>
  <data key="author">clinical assessment</data>
  <data key="year"></data>
  <data key="title">...</data>
  <data key="so">SO</data>
  <data key="vol">0</data>
  <data key="page">0</data>
  <data key="ut"></data>
  <data key="freq">1</data>
</node>
<node id="158">
  <data key="name">adaptation</data>
  <data key="label">adaptation</data>
  <data key="author">adaptation</data>
  <data key="year"></data>
  <data key="title">...</data>
  <data key="so">SO</data>
  <data key="vol">0</data>
  <data key="page">0</data>
  <data key="ut"></data>
  <data key="freq">1</data>
</node>
<node id="159">
  <data key="name">prevalence</data>
  <data key="label">prevalence</data>
  <data key="author">prevalence</data>
  <data key="year"></data>
  <data key="title">...</data>
  <data key="so">SO</data>
  <data key="vol">0</data>
  <data key="page">0</data>
  <data key="ut"></data>
  <data key="freq">6</data>
</node>
<node id="160">
  <data key="name">tender points</data>
  <data key="label">tender points</data>
  <data key="author">tender points</data>
  <data key="year"></data>
  <data key="title">...</data>
  <data key="so">SO</data>
  <data key="vol">0</data>
  <data key="page">0</data>
  <data key="ut"></data>
  <data key="freq">1</data>
</node>
<node id="161">
  <data key="name">myogenic potentials</data>
  <data key="label">myogenic potentials</data>
  <data key="author">myogenic potentials</data>
  <data key="year"></data>
  <data key="title">...</data>
  <data key="so">SO</data>
  <data key="vol">0</data>
  <data key="page">0</data>
  <data key="ut"></data>
  <data key="freq">1</data>
</node>
<node id="162">
  <data key="name">vibratory proprioceptive stimulation</data>
  <data key="label">vibratory proprioceptive stimulation</data>
  <data key="author">vibratory proprioceptive stimulation</data>
  <data key="year"></data>
  <data key="title">...</data>
  <data key="so">SO</data>
  <data key="vol">0</data>
  <data key="page">0</data>
  <data key="ut"></data>
  <data key="freq">1</data>
</node>
<node id="163">
  <data key="name">movement disorders</data>
  <data key="label">movement disorders</data>
  <data key="author">movement disorders</data>
  <data key="year"></data>
  <data key="title">...</data>
  <data key="so">SO</data>
  <data key="vol">0</data>
  <data key="page">0</data>
  <data key="ut"></data>
  <data key="freq">1</data>
</node>
<node id="164">
  <data key="name">fear of falling</data>
  <data key="label">fear of falling</data>
  <data key="author">fear of falling</data>
  <data key="year"></data>
  <data key="title">...</data>
  <data key="so">SO</data>
  <data key="vol">0</data>
  <data key="page">0</data>
  <data key="ut"></data>
  <data key="freq">1</data>
</node>
<node id="165">
  <data key="name">congenital nystagmus</data>
  <data key="label">congenital nystagmus</data>
  <data key="author">congenital nystagmus</data>
  <data key="year"></data>
  <data key="title">...</data>
  <data key="so">SO</data>
  <data key="vol">0</data>
  <data key="page">0</data>
  <data key="ut"></data>
  <data key="freq">1</data>
</node>
<node id="166">
  <data key="name">headache</data>
  <data key="label">headache</data>
  <data key="author">headache</data>
  <data key="year"></data>
  <data key="title">...</data>
  <data key="so">SO</data>
  <data key="vol">0</data>
  <data key="page">0</data>
  <data key="ut"></data>
  <data key="freq">3</data>
</node>
<node id="167">
  <data key="name">complexity</data>
  <data key="label">complexity</data>
  <data key="author">complexity</data>
  <data key="year"></data>
  <data key="title">...</data>
  <data key="so">SO</data>
  <data key="vol">0</data>
  <data key="page">0</data>
  <data key="ut"></data>
  <data key="freq">1</data>
</node>
<node id="168">
  <data key="name">association</data>
  <data key="label">association</data>
  <data key="author">association</data>
  <data key="year"></data>
  <data key="title">...</data>
  <data key="so">SO</data>
  <data key="vol">0</data>
  <data key="page">0</data>
  <data key="ut"></data>
  <data key="freq">1</data>
</node>
<node id="169">
  <data key="name">functional symptoms</data>
  <data key="label">functional symptoms</data>
  <data key="author">functional symptoms</data>
  <data key="year"></data>
  <data key="title">...</data>
  <data key="so">SO</data>
  <data key="vol">0</data>
  <data key="page">0</data>
  <data key="ut"></data>
  <data key="freq">1</data>
</node>
<node id="170">
  <data key="name">anxiety stress scales</data>
  <data key="label">anxiety stress scales</data>
  <data key="author">anxiety stress scales</data>
  <data key="year"></data>
  <data key="title">...</data>
  <data key="so">SO</data>
  <data key="vol">0</data>
  <data key="page">0</data>
  <data key="ut"></data>
  <data key="freq">1</data>
</node>
<node id="171">
  <data key="name">rehabilitation</data>
  <data key="label">rehabilitation</data>
  <data key="author">rehabilitation</data>
  <data key="year"></data>
  <data key="title">...</data>
  <data key="so">SO</data>
  <data key="vol">0</data>
  <data key="page">0</data>
  <data key="ut"></data>
  <data key="freq">2</data>
</node>
<node id="172">
  <data key="name">artificial neural network</data>
  <data key="label">artificial neural network</data>
  <data key="author">artificial neural network</data>
  <data key="year"></data>
  <data key="title">...</data>
  <data key="so">SO</data>
  <data key="vol">0</data>
  <data key="page">0</data>
  <data key="ut"></data>
  <data key="freq">2</data>
</node>
<node id="173">
  <data key="name">hospital anxiety</data>
  <data key="label">hospital anxiety</data>
  <data key="author">hospital anxiety</data>
  <data key="year"></data>
  <data key="title">...</data>
  <data key="so">SO</data>
  <data key="vol">0</data>
  <data key="page">0</data>
  <data key="ut"></data>
  <data key="freq">1</data>
</node>
<node id="174">
  <data key="name">criteria</data>
  <data key="label">criteria</data>
  <data key="author">criteria</data>
  <data key="year"></data>
  <data key="title">...</data>
  <data key="so">SO</data>
  <data key="vol">0</data>
  <data key="page">0</data>
  <data key="ut"></data>
  <data key="freq">1</data>
</node>
<node id="175">
  <data key="name">cortex</data>
  <data key="label">cortex</data>
  <data key="author">cortex</data>
  <data key="year"></data>
  <data key="title">...</data>
  <data key="so">SO</data>
  <data key="vol">0</data>
  <data key="page">0</data>
  <data key="ut"></data>
  <data key="freq">2</data>
</node>
<node id="176">
  <data key="name">cognitive behavioral treatment</data>
  <data key="label">cognitive behavioral treatment</data>
  <data key="author">cognitive behavioral treatment</data>
  <data key="year"></data>
  <data key="title">...</data>
  <data key="so">SO</data>
  <data key="vol">0</data>
  <data key="page">0</data>
  <data key="ut"></data>
  <data key="freq">1</data>
</node>
<node id="177">
  <data key="name">of pressure trajectory</data>
  <data key="label">of pressure trajectory</data>
  <data key="author">of pressure trajectory</data>
  <data key="year"></data>
  <data key="title">...</data>
  <data key="so">SO</data>
  <data key="vol">0</data>
  <data key="page">0</data>
  <data key="ut"></data>
  <data key="freq">2</data>
</node>
<node id="178">
  <data key="name">cerebellar diseases</data>
  <data key="label">cerebellar diseases</data>
  <data key="author">cerebellar diseases</data>
  <data key="year"></data>
  <data key="title">...</data>
  <data key="so">SO</data>
  <data key="vol">0</data>
  <data key="page">0</data>
  <data key="ut"></data>
  <data key="freq">1</data>
</node>
<node id="179">
  <data key="name">childhood trauma questionnaire</data>
  <data key="label">childhood trauma questionnaire</data>
  <data key="author">childhood trauma questionnaire</data>
  <data key="year"></data>
  <data key="title">...</data>
  <data key="so">SO</data>
  <data key="vol">0</data>
  <data key="page">0</data>
  <data key="ut"></data>
  <data key="freq">1</data>
</node>
<node id="180">
  <data key="name">anxiety disorders</data>
  <data key="label">anxiety disorders</data>
  <data key="author">anxiety disorders</data>
  <data key="year"></data>
  <data key="title">...</data>
  <data key="so">SO</data>
  <data key="vol">0</data>
  <data key="page">0</data>
  <data key="ut"></data>
  <data key="freq">3</data>
</node>
<node id="181">
  <data key="name">ataxia</data>
  <data key="label">ataxia</data>
  <data key="author">ataxia</data>
  <data key="year"></data>
  <data key="title">...</data>
  <data key="so">SO</data>
  <data key="vol">0</data>
  <data key="page">0</data>
  <data key="ut"></data>
  <data key="freq">2</data>
</node>
<node id="182">
  <data key="name">coactivation</data>
  <data key="label">coactivation</data>
  <data key="author">coactivation</data>
  <data key="year"></data>
  <data key="title">...</data>
  <data key="so">SO</data>
  <data key="vol">0</data>
  <data key="page">0</data>
  <data key="ut"></data>
  <data key="freq">1</data>
</node>
<node id="183">
  <data key="name">3</data>
  <data key="label">3</data>
  <data key="author">3</data>
  <data key="year"></data>
  <data key="title">...</data>
  <data key="so">SO</data>
  <data key="vol">0</data>
  <data key="page">0</data>
  <data key="ut"></data>
  <data key="freq">1</data>
</node>
<node id="184">
  <data key="name">depression scale</data>
  <data key="label">depression scale</data>
  <data key="author">depression scale</data>
  <data key="year"></data>
  <data key="title">...</data>
  <data key="so">SO</data>
  <data key="vol">0</data>
  <data key="page">0</data>
  <data key="ut"></data>
  <data key="freq">1</data>
</node>
<node id="185">
  <data key="name">quantification</data>
  <data key="label">quantification</data>
  <data key="author">quantification</data>
  <data key="year"></data>
  <data key="title">...</data>
  <data key="so">SO</data>
  <data key="vol">0</data>
  <data key="page">0</data>
  <data key="ut"></data>
  <data key="freq">1</data>
</node>
<node id="186">
  <data key="name">handicap</data>
  <data key="label">handicap</data>
  <data key="author">handicap</data>
  <data key="year"></data>
  <data key="title">...</data>
  <data key="so">SO</data>
  <data key="vol">0</data>
  <data key="page">0</data>
  <data key="ut"></data>
  <data key="freq">4</data>
</node>
<node id="187">
  <data key="name">facial signals</data>
  <data key="label">facial signals</data>
  <data key="author">facial signals</data>
  <data key="year"></data>
  <data key="title">...</data>
  <data key="so">SO</data>
  <data key="vol">0</data>
  <data key="page">0</data>
  <data key="ut"></data>
  <data key="freq">2</data>
</node>
<node id="188">
  <data key="name">compensation</data>
  <data key="label">compensation</data>
  <data key="author">compensation</data>
  <data key="year"></data>
  <data key="title">...</data>
  <data key="so">SO</data>
  <data key="vol">0</data>
  <data key="page">0</data>
  <data key="ut"></data>
  <data key="freq">1</data>
</node>
<node id="189">
  <data key="name">nonepileptic seizures</data>
  <data key="label">nonepileptic seizures</data>
  <data key="author">nonepileptic seizures</data>
  <data key="year"></data>
  <data key="title">...</data>
  <data key="so">SO</data>
  <data key="vol">0</data>
  <data key="page">0</data>
  <data key="ut"></data>
  <data key="freq">1</data>
</node>
<node id="190">
  <data key="name">attacks</data>
  <data key="label">attacks</data>
  <data key="author">attacks</data>
  <data key="year"></data>
  <data key="title">...</data>
  <data key="so">SO</data>
  <data key="vol">0</data>
  <data key="page">0</data>
  <data key="ut"></data>
  <data key="freq">1</data>
</node>
<node id="191">
  <data key="name">depression</data>
  <data key="label">depression</data>
  <data key="author">depression</data>
  <data key="year"></data>
  <data key="title">...</data>
  <data key="so">SO</data>
  <data key="vol">0</data>
  <data key="page">0</data>
  <data key="ut"></data>
  <data key="freq">2</data>
</node>
<node id="192">
  <data key="name">epidemiology</data>
  <data key="label">epidemiology</data>
  <data key="author">epidemiology</data>
  <data key="year"></data>
  <data key="title">...</data>
  <data key="so">SO</data>
  <data key="vol">0</data>
  <data key="page">0</data>
  <data key="ut"></data>
  <data key="freq">2</data>
</node>
<node id="193">
  <data key="name">genetic variation</data>
  <data key="label">genetic variation</data>
  <data key="author">genetic variation</data>
  <data key="year"></data>
  <data key="title">...</data>
  <data key="so">SO</data>
  <data key="vol">0</data>
  <data key="page">0</data>
  <data key="ut"></data>
  <data key="freq">1</data>
</node>
<node id="194">
  <data key="name">balance-anxiety comorbidity</data>
  <data key="label">balance-anxiety comorbidity</data>
  <data key="author">balance-anxiety comorbidity</data>
  <data key="year"></data>
  <data key="title">...</data>
  <data key="so">SO</data>
  <data key="vol">0</data>
  <data key="page">0</data>
  <data key="ut"></data>
  <data key="freq">1</data>
</node>
<node id="195">
  <data key="name">panic disorder</data>
  <data key="label">panic disorder</data>
  <data key="author">panic disorder</data>
  <data key="year"></data>
  <data key="title">...</data>
  <data key="so">SO</data>
  <data key="vol">0</data>
  <data key="page">0</data>
  <data key="ut"></data>
  <data key="freq">5</data>
</node>
<edge source="0" target="1">
  <data key="weight">1.0</data>
  <data key="slice">5</data>
  <data key="year">2011</data>
</edge>
<edge source="0" target="4">
  <data key="weight">1.0</data>
  <data key="slice">2</data>
  <data key="year">2008</data>
</edge>
<edge source="0" target="71">
  <data key="weight">0.7071067690849304</data>
  <data key="slice">5</data>
  <data key="year">2011</data>
</edge>
<edge source="0" target="72">
  <data key="weight">1.0</data>
  <data key="slice">2</data>
  <data key="year">2008</data>
</edge>
<edge source="0" target="73">
  <data key="weight">1.0</data>
  <data key="slice">5</data>
  <data key="year">2011</data>
</edge>
<edge source="0" target="87">
  <data key="weight">1.0</data>
  <data key="slice">2</data>
  <data key="year">2008</data>
</edge>
<edge source="0" target="93">
  <data key="weight">1.0</data>
  <data key="slice">2</data>
  <data key="year">2008</data>
</edge>
<edge source="0" target="94">
  <data key="weight">1.0</data>
  <data key="slice">2</data>
  <data key="year">2008</data>
</edge>
<edge source="0" target="119">
  <data key="weight">1.0</data>
  <data key="slice">2</data>
  <data key="year">2008</data>
</edge>
<edge source="0" target="133">
  <data key="weight">0.5773502588272095</data>
  <data key="slice">5</data>
  <data key="year">2011</data>
</edge>
<edge source="0" target="150">
  <data key="weight">1.0</data>
  <data key="slice">2</data>
  <data key="year">2008</data>
</edge>
<edge source="0" target="181">
  <data key="weight">1.0</data>
  <data key="slice">2</data>
  <data key="year">2008</data>
</edge>
<edge source="1" target="2">
  <data key="weight">7.071067784636398E-7</data>
  <data key="slice">4</data>
  <data key="year">2010</data>
</edge>
<edge source="1" target="5">
  <data key="weight">6.123725029283378E-7</data>
  <data key="slice">9</data>
  <data key="year">2015</data>
</edge>
<edge source="1" target="7">
  <data key="weight">1.0</data>
  <data key="slice">6</data>
  <data key="year">2012</data>
</edge>
<edge source="1" target="9">
  <data key="weight">0.8164966106414795</data>
  <data key="slice">4</data>
  <data key="year">2010</data>
</edge>
<edge source="1" target="19">
  <data key="weight">4.082483258116554E-7</data>
  <data key="slice">9</data>
  <data key="year">2015</data>
</edge>
<edge source="1" target="20">
  <data key="weight">5.773503062300733E-7</data>
  <data key="slice">7</data>
  <data key="year">2013</data>
</edge>
<edge source="1" target="25">
  <data key="weight">7.071067784636398E-7</data>
  <data key="slice">8</data>
  <data key="year">2014</data>
</edge>
<edge source="1" target="27">
  <data key="weight">7.071067784636398E-7</data>
  <data key="slice">4</data>
  <data key="year">2010</data>
</edge>
<edge source="1" target="48">
  <data key="weight">0.5773502588272095</data>
  <data key="slice">7</data>
  <data key="year">2013</data>
</edge>
<edge source="1" target="49">
  <data key="weight">4.082483258116554E-7</data>
  <data key="slice">9</data>
  <data key="year">2015</data>
</edge>
<edge source="1" target="59">
  <data key="weight">4.082483258116554E-7</data>
  <data key="slice">9</data>
  <data key="year">2015</data>
</edge>
<edge source="1" target="68">
  <data key="weight">0.40824830532073975</data>
  <data key="slice">9</data>
  <data key="year">2015</data>
</edge>
<edge source="1" target="71">
  <data key="weight">9.999999974752427E-7</data>
  <data key="slice">6</data>
  <data key="year">2012</data>
</edge>
<edge source="1" target="73">
  <data key="weight">9.999999974752427E-7</data>
  <data key="slice">5</data>
  <data key="year">2011</data>
</edge>
<edge source="1" target="80">
  <data key="weight">0.8164966106414795</data>
  <data key="slice">7</data>
  <data key="year">2013</data>
</edge>
<edge source="1" target="82">
  <data key="weight">7.071067784636398E-7</data>
  <data key="slice">8</data>
  <data key="year">2014</data>
</edge>
<edge source="1" target="92">
  <data key="weight">4.082483258116554E-7</data>
  <data key="slice">9</data>
  <data key="year">2015</data>
</edge>
<edge source="1" target="98">
  <data key="weight">7.071067784636398E-7</data>
  <data key="slice">4</data>
  <data key="year">2010</data>
</edge>
<edge source="1" target="99">
  <data key="weight">0.5773502588272095</data>
  <data key="slice">9</data>
  <data key="year">2015</data>
</edge>
<edge source="1" target="106">
  <data key="weight">0.5773502588272095</data>
  <data key="slice">7</data>
  <data key="year">2013</data>
</edge>
<edge source="1" target="110">
  <data key="weight">1.0</data>
  <data key="slice">6</data>
  <data key="year">2012</data>
</edge>
<edge source="1" target="114">
  <data key="weight">0.5773502588272095</data>
  <data key="slice">7</data>
  <data key="year">2013</data>
</edge>
<edge source="1" target="116">
  <data key="weight">4.082483258116554E-7</data>
  <data key="slice">9</data>
  <data key="year">2015</data>
</edge>
<edge source="1" target="124">
  <data key="weight">5.773503062300733E-7</data>
  <data key="slice">9</data>
  <data key="year">2015</data>
</edge>
<edge source="1" target="126">
  <data key="weight">0.40824830532073975</data>
  <data key="slice">9</data>
  <data key="year">2015</data>
</edge>
<edge source="1" target="127">
  <data key="weight">1.0</data>
  <data key="slice">6</data>
  <data key="year">2012</data>
</edge>
<edge source="1" target="133">
  <data key="weight">0.5773502588272095</data>
  <data key="slice">5</data>
  <data key="year">2011</data>
</edge>
<edge source="1" target="134">
  <data key="weight">4.082483258116554E-7</data>
  <data key="slice">9</data>
  <data key="year">2015</data>
</edge>
<edge source="1" target="137">
  <data key="weight">7.071067784636398E-7</data>
  <data key="slice">8</data>
  <data key="year">2014</data>
</edge>
<edge source="1" target="138">
  <data key="weight">7.071067784636398E-7</data>
  <data key="slice">4</data>
  <data key="year">2010</data>
</edge>
<edge source="1" target="152">
  <data key="weight">5.773503062300733E-7</data>
  <data key="slice">7</data>
  <data key="year">2013</data>
</edge>
<edge source="1" target="157">
  <data key="weight">0.5773502588272095</data>
  <data key="slice">7</data>
  <data key="year">2013</data>
</edge>
<edge source="1" target="159">
  <data key="weight">1.0</data>
  <data key="slice">6</data>
  <data key="year">2012</data>
</edge>
<edge source="1" target="166">
  <data key="weight">1.0</data>
  <data key="slice">6</data>
  <data key="year">2012</data>
</edge>
<edge source="1" target="175">
  <data key="weight">7.071067784636398E-7</data>
  <data key="slice">8</data>
  <data key="year">2014</data>
</edge>
<edge source="1" target="179">
  <data key="weight">0.40824830532073975</data>
  <data key="slice">9</data>
  <data key="year">2015</data>
</edge>
<edge source="1" target="186">
  <data key="weight">4.082483258116554E-7</data>
  <data key="slice">9</data>
  <data key="year">2015</data>
</edge>
<edge source="1" target="187">
  <data key="weight">7.071067784636398E-7</data>
  <data key="slice">8</data>
  <data key="year">2014</data>
</edge>
<edge source="1" target="188">
  <data key="weight">0.7071067690849304</data>
  <data key="slice">8</data>
  <data key="year">2014</data>
</edge>
<edge source="1" target="192">
  <data key="weight">1.0</data>
  <data key="slice">6</data>
  <data key="year">2012</data>
</edge>
<edge source="2" target="27">
  <data key="weight">1.0</data>
  <data key="slice">4</data>
  <data key="year">2010</data>
</edge>
<edge source="2" target="47">
  <data key="weight">0.7071067690849304</data>
  <data key="slice">4</data>
  <data key="year">2010</data>
</edge>
<edge source="2" target="98">
  <data key="weight">1.0</data>
  <data key="slice">4</data>
  <data key="year">2010</data>
</edge>
<edge source="2" target="111">
  <data key="weight">1.0</data>
  <data key="slice">6</data>
  <data key="year">2012</data>
</edge>
<edge source="2" target="121">
  <data key="weight">1.0</data>
  <data key="slice">6</data>
  <data key="year">2012</data>
</edge>
<edge source="2" target="138">
  <data key="weight">1.0</data>
  <data key="slice">4</data>
  <data key="year">2010</data>
</edge>
<edge source="2" target="170">
  <data key="weight">1.0</data>
  <data key="slice">6</data>
  <data key="year">2012</data>
</edge>
<edge source="3" target="8">
  <data key="weight">1.0</data>
  <data key="slice">8</data>
  <data key="year">2014</data>
</edge>
<edge source="3" target="12">
  <data key="weight">1.0</data>
  <data key="slice">4</data>
  <data key="year">2010</data>
</edge>
<edge source="3" target="36">
  <data key="weight">1.0</data>
  <data key="slice">4</data>
  <data key="year">2010</data>
</edge>
<edge source="3" target="41">
  <data key="weight">1.0</data>
  <data key="slice">8</data>
  <data key="year">2014</data>
</edge>
<edge source="3" target="70">
  <data key="weight">1.0</data>
  <data key="slice">8</data>
  <data key="year">2014</data>
</edge>
<edge source="3" target="72">
  <data key="weight">9.999999974752427E-7</data>
  <data key="slice">4</data>
  <data key="year">2010</data>
</edge>
<edge source="3" target="74">
  <data key="weight">1.0</data>
  <data key="slice">8</data>
  <data key="year">2014</data>
</edge>
<edge source="3" target="79">
  <data key="weight">1.0</data>
  <data key="slice">4</data>
  <data key="year">2010</data>
</edge>
<edge source="3" target="82">
  <data key="weight">1.0</data>
  <data key="slice">4</data>
  <data key="year">2010</data>
</edge>
<edge source="3" target="89">
  <data key="weight">0.7071067690849304</data>
  <data key="slice">8</data>
  <data key="year">2014</data>
</edge>
<edge source="3" target="125">
  <data key="weight">1.0</data>
  <data key="slice">4</data>
  <data key="year">2010</data>
</edge>
<edge source="3" target="145">
  <data key="weight">1.0</data>
  <data key="slice">8</data>
  <data key="year">2014</data>
</edge>
<edge source="3" target="164">
  <data key="weight">1.0</data>
  <data key="slice">8</data>
  <data key="year">2014</data>
</edge>
<edge source="3" target="191">
  <data key="weight">1.0</data>
  <data key="slice">8</data>
  <data key="year">2014</data>
</edge>
<edge source="3" target="194">
  <data key="weight">1.0</data>
  <data key="slice">4</data>
  <data key="year">2010</data>
</edge>
<edge source="4" target="72">
  <data key="weight">1.0</data>
  <data key="slice">2</data>
  <data key="year">2008</data>
</edge>
<edge source="4" target="87">
  <data key="weight">1.0</data>
  <data key="slice">2</data>
  <data key="year">2008</data>
</edge>
<edge source="4" target="93">
  <data key="weight">1.0</data>
  <data key="slice">2</data>
  <data key="year">2008</data>
</edge>
<edge source="4" target="94">
  <data key="weight">1.0</data>
  <data key="slice">2</data>
  <data key="year">2008</data>
</edge>
<edge source="4" target="119">
  <data key="weight">1.0</data>
  <data key="slice">2</data>
  <data key="year">2008</data>
</edge>
<edge source="4" target="150">
  <data key="weight">1.0</data>
  <data key="slice">2</data>
  <data key="year">2008</data>
</edge>
<edge source="4" target="181">
  <data key="weight">1.0</data>
  <data key="slice">2</data>
  <data key="year">2008</data>
</edge>
<edge source="5" target="13">
  <data key="weight">5.773503062300733E-7</data>
  <data key="slice">5</data>
  <data key="year">2011</data>
</edge>
<edge source="5" target="14">
  <data key="weight">6.123725029283378E-7</data>
  <data key="slice">5</data>
  <data key="year">2011</data>
</edge>
<edge source="5" target="17">
  <data key="weight">7.071067784636398E-7</data>
  <data key="slice">8</data>
  <data key="year">2014</data>
</edge>
<edge source="5" target="18">
  <data key="weight">7.071067784636398E-7</data>
  <data key="slice">8</data>
  <data key="year">2014</data>
</edge>
<edge source="5" target="19">
  <data key="weight">4.999999987376214E-7</data>
  <data key="slice">9</data>
  <data key="year">2015</data>
</edge>
<edge source="5" target="26">
  <data key="weight">1.0</data>
  <data key="slice">1</data>
  <data key="year">2007</data>
</edge>
<edge source="5" target="37">
  <data key="weight">7.071067784636398E-7</data>
  <data key="slice">8</data>
  <data key="year">2014</data>
</edge>
<edge source="5" target="40">
  <data key="weight">5.773503062300733E-7</data>
  <data key="slice">5</data>
  <data key="year">2011</data>
</edge>
<edge source="5" target="44">
  <data key="weight">0.5773502588272095</data>
  <data key="slice">5</data>
  <data key="year">2011</data>
</edge>
<edge source="5" target="51">
  <data key="weight">1.0</data>
  <data key="slice">1</data>
  <data key="year">2007</data>
</edge>
<edge source="5" target="68">
  <data key="weight">7.071067784636398E-7</data>
  <data key="slice">7</data>
  <data key="year">2013</data>
</edge>
<edge source="5" target="80">
  <data key="weight">5.773503062300733E-7</data>
  <data key="slice">5</data>
  <data key="year">2011</data>
</edge>
<edge source="5" target="89">
  <data key="weight">5.773503062300733E-7</data>
  <data key="slice">9</data>
  <data key="year">2015</data>
</edge>
<edge source="5" target="103">
  <data key="weight">1.0</data>
  <data key="slice">1</data>
  <data key="year">2007</data>
</edge>
<edge source="5" target="107">
  <data key="weight">1.0</data>
  <data key="slice">1</data>
  <data key="year">2007</data>
</edge>
<edge source="5" target="118">
  <data key="weight">7.071067784636398E-7</data>
  <data key="slice">8</data>
  <data key="year">2014</data>
</edge>
<edge source="5" target="124">
  <data key="weight">5.773503062300733E-7</data>
  <data key="slice">5</data>
  <data key="year">2011</data>
</edge>
<edge source="5" target="126">
  <data key="weight">7.071067784636398E-7</data>
  <data key="slice">7</data>
  <data key="year">2013</data>
</edge>
<edge source="5" target="133">
  <data key="weight">4.999999987376214E-7</data>
  <data key="slice">9</data>
  <data key="year">2015</data>
</edge>
<edge source="5" target="134">
  <data key="weight">4.999999987376214E-7</data>
  <data key="slice">9</data>
  <data key="year">2015</data>
</edge>
<edge source="5" target="135">
  <data key="weight">7.071067784636398E-7</data>
  <data key="slice">5</data>
  <data key="year">2011</data>
</edge>
<edge source="5" target="142">
  <data key="weight">1.0</data>
  <data key="slice">1</data>
  <data key="year">2007</data>
</edge>
<edge source="5" target="147">
  <data key="weight">8.164966516233108E-7</data>
  <data key="slice">4</data>
  <data key="year">2010</data>
</edge>
<edge source="5" target="148">
  <data key="weight">7.071067784636398E-7</data>
  <data key="slice">7</data>
  <data key="year">2013</data>
</edge>
<edge source="5" target="183">
  <data key="weight">5.773503062300733E-7</data>
  <data key="slice">2</data>
  <data key="year">2008</data>
</edge>
<edge source="5" target="186">
  <data key="weight">5.773503062300733E-7</data>
  <data key="slice">5</data>
  <data key="year">2011</data>
</edge>
<edge source="5" target="188">
  <data key="weight">7.071067784636398E-7</data>
  <data key="slice">8</data>
  <data key="year">2014</data>
</edge>
<edge source="5" target="191">
  <data key="weight">4.999999987376214E-7</data>
  <data key="slice">9</data>
  <data key="year">2015</data>
</edge>
<edge source="6" target="14">
  <data key="weight">0.5773502588272095</data>
  <data key="slice">5</data>
  <data key="year">2011</data>
</edge>
<edge source="6" target="71">
  <data key="weight">0.8164966106414795</data>
  <data key="slice">5</data>
  <data key="year">2011</data>
</edge>
<edge source="6" target="133">
  <data key="weight">0.6666666865348816</data>
  <data key="slice">5</data>
  <data key="year">2011</data>
</edge>
<edge source="6" target="135">
  <data key="weight">0.6666666865348816</data>
  <data key="slice">5</data>
  <data key="year">2011</data>
</edge>
<edge source="7" target="9">
  <data key="weight">1.0</data>
  <data key="slice">6</data>
  <data key="year">2012</data>
</edge>
<edge source="7" target="71">
  <data key="weight">9.999999974752427E-7</data>
  <data key="slice">6</data>
  <data key="year">2012</data>
</edge>
<edge source="7" target="110">
  <data key="weight">1.0</data>
  <data key="slice">6</data>
  <data key="year">2012</data>
</edge>
<edge source="7" target="127">
  <data key="weight">1.0</data>
  <data key="slice">6</data>
  <data key="year">2012</data>
</edge>
<edge source="7" target="159">
  <data key="weight">1.0</data>
  <data key="slice">6</data>
  <data key="year">2012</data>
</edge>
<edge source="7" target="166">
  <data key="weight">1.0</data>
  <data key="slice">6</data>
  <data key="year">2012</data>
</edge>
<edge source="7" target="192">
  <data key="weight">1.0</data>
  <data key="slice">6</data>
  <data key="year">2012</data>
</edge>
<edge source="8" target="18">
  <data key="weight">0.7071067690849304</data>
  <data key="slice">7</data>
  <data key="year">2013</data>
</edge>
<edge source="8" target="41">
  <data key="weight">1.0</data>
  <data key="slice">8</data>
  <data key="year">2014</data>
</edge>
<edge source="8" target="70">
  <data key="weight">1.0</data>
  <data key="slice">8</data>
  <data key="year">2014</data>
</edge>
<edge source="8" target="72">
  <data key="weight">0.7071067690849304</data>
  <data key="slice">7</data>
  <data key="year">2013</data>
</edge>
<edge source="8" target="74">
  <data key="weight">1.0</data>
  <data key="slice">8</data>
  <data key="year">2014</data>
</edge>
<edge source="8" target="89">
  <data key="weight">0.7071067690849304</data>
  <data key="slice">8</data>
  <data key="year">2014</data>
</edge>
<edge source="8" target="120">
  <data key="weight">0.5773502588272095</data>
  <data key="slice">7</data>
  <data key="year">2013</data>
</edge>
<edge source="8" target="145">
  <data key="weight">1.0</data>
  <data key="slice">8</data>
  <data key="year">2014</data>
</edge>
<edge source="8" target="164">
  <data key="weight">1.0</data>
  <data key="slice">8</data>
  <data key="year">2014</data>
</edge>
<edge source="8" target="167">
  <data key="weight">9.999999974752427E-7</data>
  <data key="slice">7</data>
  <data key="year">2013</data>
</edge>
<edge source="8" target="177">
  <data key="weight">0.7071067690849304</data>
  <data key="slice">7</data>
  <data key="year">2013</data>
</edge>
<edge source="8" target="182">
  <data key="weight">9.999999974752427E-7</data>
  <data key="slice">7</data>
  <data key="year">2013</data>
</edge>
<edge source="8" target="191">
  <data key="weight">1.0</data>
  <data key="slice">8</data>
  <data key="year">2014</data>
</edge>
<edge source="9" target="15">
  <data key="weight">0.7071067690849304</data>
  <data key="slice">9</data>
  <data key="year">2015</data>
</edge>
<edge source="9" target="17">
  <data key="weight">7.071067784636398E-7</data>
  <data key="slice">9</data>
  <data key="year">2015</data>
</edge>
<edge source="9" target="18">
  <data key="weight">9.999999974752427E-7</data>
  <data key="slice">2</data>
  <data key="year">2008</data>
</edge>
<edge source="9" target="39">
  <data key="weight">5.773503062300733E-7</data>
  <data key="slice">8</data>
  <data key="year">2014</data>
</edge>
<edge source="9" target="65">
  <data key="weight">1.0</data>
  <data key="slice">7</data>
  <data key="year">2013</data>
</edge>
<edge source="9" target="68">
  <data key="weight">0.7071067690849304</data>
  <data key="slice">7</data>
  <data key="year">2013</data>
</edge>
<edge source="9" target="71">
  <data key="weight">9.999999974752427E-7</data>
  <data key="slice">6</data>
  <data key="year">2012</data>
</edge>
<edge source="9" target="72">
  <data key="weight">6.66666721826914E-7</data>
  <data key="slice">8</data>
  <data key="year">2014</data>
</edge>
<edge source="9" target="77">
  <data key="weight">7.071067784636398E-7</data>
  <data key="slice">9</data>
  <data key="year">2015</data>
</edge>
<edge source="9" target="80">
  <data key="weight">0.7071067690849304</data>
  <data key="slice">5</data>
  <data key="year">2011</data>
</edge>
<edge source="9" target="82">
  <data key="weight">0.7071067690849304</data>
  <data key="slice">7</data>
  <data key="year">2013</data>
</edge>
<edge source="9" target="86">
  <data key="weight">1.0</data>
  <data key="slice">7</data>
  <data key="year">2013</data>
</edge>
<edge source="9" target="97">
  <data key="weight">1.0</data>
  <data key="slice">5</data>
  <data key="year">2011</data>
</edge>
<edge source="9" target="98">
  <data key="weight">9.999999974752427E-7</data>
  <data key="slice">2</data>
  <data key="year">2008</data>
</edge>
<edge source="9" target="110">
  <data key="weight">1.0</data>
  <data key="slice">6</data>
  <data key="year">2012</data>
</edge>
<edge source="9" target="113">
  <data key="weight">5.773503062300733E-7</data>
  <data key="slice">8</data>
  <data key="year">2014</data>
</edge>
<edge source="9" target="120">
  <data key="weight">0.5773502588272095</data>
  <data key="slice">7</data>
  <data key="year">2013</data>
</edge>
<edge source="9" target="124">
  <data key="weight">0.7071067690849304</data>
  <data key="slice">5</data>
  <data key="year">2011</data>
</edge>
<edge source="9" target="126">
  <data key="weight">1.0</data>
  <data key="slice">5</data>
  <data key="year">2011</data>
</edge>
<edge source="9" target="127">
  <data key="weight">1.0</data>
  <data key="slice">6</data>
  <data key="year">2012</data>
</edge>
<edge source="9" target="133">
  <data key="weight">7.071067784636398E-7</data>
  <data key="slice">5</data>
  <data key="year">2011</data>
</edge>
<edge source="9" target="148">
  <data key="weight">0.7071067690849304</data>
  <data key="slice">7</data>
  <data key="year">2013</data>
</edge>
<edge source="9" target="150">
  <data key="weight">5.773503062300733E-7</data>
  <data key="slice">8</data>
  <data key="year">2014</data>
</edge>
<edge source="9" target="159">
  <data key="weight">1.0</data>
  <data key="slice">6</data>
  <data key="year">2012</data>
</edge>
<edge source="9" target="166">
  <data key="weight">1.0</data>
  <data key="slice">6</data>
  <data key="year">2012</data>
</edge>
<edge source="9" target="171">
  <data key="weight">8.164966516233108E-7</data>
  <data key="slice">0</data>
  <data key="year">2006</data>
</edge>
<edge source="9" target="176">
  <data key="weight">1.0</data>
  <data key="slice">5</data>
  <data key="year">2011</data>
</edge>
<edge source="9" target="186">
  <data key="weight">0.7071067690849304</data>
  <data key="slice">5</data>
  <data key="year">2011</data>
</edge>
<edge source="9" target="188">
  <data key="weight">0.5773502588272095</data>
  <data key="slice">8</data>
  <data key="year">2014</data>
</edge>
<edge source="9" target="192">
  <data key="weight">1.0</data>
  <data key="slice">6</data>
  <data key="year">2012</data>
</edge>
<edge source="10" target="59">
  <data key="weight">1.0</data>
  <data key="slice">4</data>
  <data key="year">2010</data>
</edge>
<edge source="10" target="110">
  <data key="weight">1.0</data>
  <data key="slice">4</data>
  <data key="year">2010</data>
</edge>
<edge source="10" target="140">
  <data key="weight">1.0</data>
  <data key="slice">4</data>
  <data key="year">2010</data>
</edge>
<edge source="10" target="147">
  <data key="weight">0.7071067690849304</data>
  <data key="slice">4</data>
  <data key="year">2010</data>
</edge>
<edge source="10" target="151">
  <data key="weight">1.0</data>
  <data key="slice">4</data>
  <data key="year">2010</data>
</edge>
<edge source="11" target="17">
  <data key="weight">1.0</data>
  <data key="slice">7</data>
  <data key="year">2013</data>
</edge>
<edge source="11" target="18">
  <data key="weight">0.7071067690849304</data>
  <data key="slice">7</data>
  <data key="year">2013</data>
</edge>
<edge source="11" target="81">
  <data key="weight">1.0</data>
  <data key="slice">7</data>
  <data key="year">2013</data>
</edge>
<edge source="11" target="118">
  <data key="weight">1.0</data>
  <data key="slice">7</data>
  <data key="year">2013</data>
</edge>
<edge source="11" target="120">
  <data key="weight">0.5773502588272095</data>
  <data key="slice">7</data>
  <data key="year">2013</data>
</edge>
<edge source="11" target="122">
  <data key="weight">1.0</data>
  <data key="slice">7</data>
  <data key="year">2013</data>
</edge>
<edge source="11" target="133">
  <data key="weight">9.999999974752427E-7</data>
  <data key="slice">7</data>
  <data key="year">2013</data>
</edge>
<edge source="11" target="177">
  <data key="weight">0.7071067690849304</data>
  <data key="slice">7</data>
  <data key="year">2013</data>
</edge>
<edge source="12" target="36">
  <data key="weight">1.0</data>
  <data key="slice">4</data>
  <data key="year">2010</data>
</edge>
<edge source="12" target="72">
  <data key="weight">1.0</data>
  <data key="slice">4</data>
  <data key="year">2010</data>
</edge>
<edge source="12" target="79">
  <data key="weight">1.0</data>
  <data key="slice">4</data>
  <data key="year">2010</data>
</edge>
<edge source="12" target="82">
  <data key="weight">1.0</data>
  <data key="slice">4</data>
  <data key="year">2010</data>
</edge>
<edge source="12" target="125">
  <data key="weight">1.0</data>
  <data key="slice">4</data>
  <data key="year">2010</data>
</edge>
<edge source="12" target="194">
  <data key="weight">1.0</data>
  <data key="slice">4</data>
  <data key="year">2010</data>
</edge>
<edge source="13" target="14">
  <data key="weight">0.7071067690849304</data>
  <data key="slice">5</data>
  <data key="year">2011</data>
</edge>
<edge source="13" target="19">
  <data key="weight">1.0</data>
  <data key="slice">2</data>
  <data key="year">2008</data>
</edge>
<edge source="13" target="57">
  <data key="weight">0.7071067690849304</data>
  <data key="slice">5</data>
  <data key="year">2011</data>
</edge>
<edge source="13" target="58">
  <data key="weight">1.0</data>
  <data key="slice">0</data>
  <data key="year">2006</data>
</edge>
<edge source="13" target="63">
  <data key="weight">9.999999974752427E-7</data>
  <data key="slice">0</data>
  <data key="year">2006</data>
</edge>
<edge source="13" target="71">
  <data key="weight">1.0</data>
  <data key="slice">2</data>
  <data key="year">2008</data>
</edge>
<edge source="13" target="72">
  <data key="weight">1.0</data>
  <data key="slice">1</data>
  <data key="year">2007</data>
</edge>
<edge source="13" target="75">
  <data key="weight">1.0</data>
  <data key="slice">1</data>
  <data key="year">2007</data>
</edge>
<edge source="13" target="78">
  <data key="weight">0.7071067690849304</data>
  <data key="slice">5</data>
  <data key="year">2011</data>
</edge>
<edge source="13" target="82">
  <data key="weight">7.071067784636398E-7</data>
  <data key="slice">5</data>
  <data key="year">2011</data>
</edge>
<edge source="13" target="100">
  <data key="weight">1.0</data>
  <data key="slice">2</data>
  <data key="year">2008</data>
</edge>
<edge source="13" target="113">
  <data key="weight">0.7071067690849304</data>
  <data key="slice">5</data>
  <data key="year">2011</data>
</edge>
<edge source="13" target="135">
  <data key="weight">0.8164966106414795</data>
  <data key="slice">5</data>
  <data key="year">2011</data>
</edge>
<edge source="13" target="138">
  <data key="weight">1.0</data>
  <data key="slice">0</data>
  <data key="year">2006</data>
</edge>
<edge source="13" target="168">
  <data key="weight">1.0</data>
  <data key="slice">0</data>
  <data key="year">2006</data>
</edge>
<edge source="13" target="171">
  <data key="weight">0.7071067690849304</data>
  <data key="slice">0</data>
  <data key="year">2006</data>
</edge>
<edge source="13" target="183">
  <data key="weight">1.0</data>
  <data key="slice">2</data>
  <data key="year">2008</data>
</edge>
<edge source="13" target="193">
  <data key="weight">1.0</data>
  <data key="slice">0</data>
  <data key="year">2006</data>
</edge>
<edge source="14" target="40">
  <data key="weight">0.7071067690849304</data>
  <data key="slice">5</data>
  <data key="year">2011</data>
</edge>
<edge source="14" target="135">
  <data key="weight">0.8660253882408142</data>
  <data key="slice">5</data>
  <data key="year">2011</data>
</edge>
<edge source="15" target="17">
  <data key="weight">1.0</data>
  <data key="slice">9</data>
  <data key="year">2015</data>
</edge>
<edge source="15" target="72">
  <data key="weight">0.7071067690849304</data>
  <data key="slice">9</data>
  <data key="year">2015</data>
</edge>
<edge source="15" target="166">
  <data key="weight">0.7071067690849304</data>
  <data key="slice">9</data>
  <data key="year">2015</data>
</edge>
<edge source="16" target="47">
  <data key="weight">0.7071067690849304</data>
  <data key="slice">7</data>
  <data key="year">2013</data>
</edge>
<edge source="16" target="68">
  <data key="weight">0.7071067690849304</data>
  <data key="slice">7</data>
  <data key="year">2013</data>
</edge>
<edge source="16" target="80">
  <data key="weight">0.7071067690849304</data>
  <data key="slice">9</data>
  <data key="year">2015</data>
</edge>
<edge source="16" target="89">
  <data key="weight">0.5773502588272095</data>
  <data key="slice">9</data>
  <data key="year">2015</data>
</edge>
<edge source="16" target="91">
  <data key="weight">1.0</data>
  <data key="slice">9</data>
  <data key="year">2015</data>
</edge>
<edge source="16" target="124">
  <data key="weight">0.7071067690849304</data>
  <data key="slice">7</data>
  <data key="year">2013</data>
</edge>
<edge source="16" target="126">
  <data key="weight">0.7071067690849304</data>
  <data key="slice">7</data>
  <data key="year">2013</data>
</edge>
<edge source="16" target="148">
  <data key="weight">0.7071067690849304</data>
  <data key="slice">7</data>
  <data key="year">2013</data>
</edge>
<edge source="16" target="159">
  <data key="weight">0.5773502588272095</data>
  <data key="slice">7</data>
  <data key="year">2013</data>
</edge>
<edge source="16" target="166">
  <data key="weight">0.7071067690849304</data>
  <data key="slice">9</data>
  <data key="year">2015</data>
</edge>
<edge source="16" target="180">
  <data key="weight">0.7071067690849304</data>
  <data key="slice">7</data>
  <data key="year">2013</data>
</edge>
<edge source="16" target="192">
  <data key="weight">1.0</data>
  <data key="slice">9</data>
  <data key="year">2015</data>
</edge>
<edge source="17" target="18">
  <data key="weight">1.0</data>
  <data key="slice">3</data>
  <data key="year">2009</data>
</edge>
<edge source="17" target="32">
  <data key="weight">1.0</data>
  <data key="slice">4</data>
  <data key="year">2010</data>
</edge>
<edge source="17" target="37">
  <data key="weight">1.0</data>
  <data key="slice">8</data>
  <data key="year">2014</data>
</edge>
<edge source="17" target="47">
  <data key="weight">0.7071067690849304</data>
  <data key="slice">4</data>
  <data key="year">2010</data>
</edge>
<edge source="17" target="52">
  <data key="weight">9.999999974752427E-7</data>
  <data key="slice">1</data>
  <data key="year">2007</data>
</edge>
<edge source="17" target="61">
  <data key="weight">9.999999974752427E-7</data>
  <data key="slice">1</data>
  <data key="year">2007</data>
</edge>
<edge source="17" target="67">
  <data key="weight">1.0</data>
  <data key="slice">4</data>
  <data key="year">2010</data>
</edge>
<edge source="17" target="71">
  <data key="weight">9.999999974752427E-7</data>
  <data key="slice">4</data>
  <data key="year">2010</data>
</edge>
<edge source="17" target="72">
  <data key="weight">7.071067784636398E-7</data>
  <data key="slice">9</data>
  <data key="year">2015</data>
</edge>
<edge source="17" target="81">
  <data key="weight">1.0</data>
  <data key="slice">7</data>
  <data key="year">2013</data>
</edge>
<edge source="17" target="118">
  <data key="weight">1.0</data>
  <data key="slice">7</data>
  <data key="year">2013</data>
</edge>
<edge source="17" target="120">
  <data key="weight">0.5773502588272095</data>
  <data key="slice">7</data>
  <data key="year">2013</data>
</edge>
<edge source="17" target="122">
  <data key="weight">1.0</data>
  <data key="slice">7</data>
  <data key="year">2013</data>
</edge>
<edge source="17" target="130">
  <data key="weight">9.999999974752427E-7</data>
  <data key="slice">1</data>
  <data key="year">2007</data>
</edge>
<edge source="17" target="133">
  <data key="weight">9.999999974752427E-7</data>
  <data key="slice">1</data>
  <data key="year">2007</data>
</edge>
<edge source="17" target="134">
  <data key="weight">1.0</data>
  <data key="slice">4</data>
  <data key="year">2010</data>
</edge>
<edge source="17" target="141">
  <data key="weight">8.164966516233108E-7</data>
  <data key="slice">1</data>
  <data key="year">2007</data>
</edge>
<edge source="17" target="144">
  <data key="weight">1.0</data>
  <data key="slice">4</data>
  <data key="year">2010</data>
</edge>
<edge source="17" target="147">
  <data key="weight">0.7071067690849304</data>
  <data key="slice">4</data>
  <data key="year">2010</data>
</edge>
<edge source="17" target="154">
  <data key="weight">1.0</data>
  <data key="slice">4</data>
  <data key="year">2010</data>
</edge>
<edge source="17" target="158">
  <data key="weight">0.7071067690849304</data>
  <data key="slice">3</data>
  <data key="year">2009</data>
</edge>
<edge source="17" target="166">
  <data key="weight">0.7071067690849304</data>
  <data key="slice">9</data>
  <data key="year">2015</data>
</edge>
<edge source="17" target="177">
  <data key="weight">0.7071067690849304</data>
  <data key="slice">7</data>
  <data key="year">2013</data>
</edge>
<edge source="17" target="186">
  <data key="weight">9.999999974752427E-7</data>
  <data key="slice">1</data>
  <data key="year">2007</data>
</edge>
<edge source="17" target="195">
  <data key="weight">8.164966516233108E-7</data>
  <data key="slice">0</data>
  <data key="year">2006</data>
</edge>
<edge source="18" target="37">
  <data key="weight">1.0</data>
  <data key="slice">8</data>
  <data key="year">2014</data>
</edge>
<edge source="18" target="42">
  <data key="weight">0.7071067690849304</data>
  <data key="slice">3</data>
  <data key="year">2009</data>
</edge>
<edge source="18" target="62">
  <data key="weight">0.7071067690849304</data>
  <data key="slice">3</data>
  <data key="year">2009</data>
</edge>
<edge source="18" target="72">
  <data key="weight">7.071067784636398E-7</data>
  <data key="slice">3</data>
  <data key="year">2009</data>
</edge>
<edge source="18" target="81">
  <data key="weight">0.7071067690849304</data>
  <data key="slice">7</data>
  <data key="year">2013</data>
</edge>
<edge source="18" target="98">
  <data key="weight">9.999999974752427E-7</data>
  <data key="slice">2</data>
  <data key="year">2008</data>
</edge>
<edge source="18" target="118">
  <data key="weight">0.7071067690849304</data>
  <data key="slice">8</data>
  <data key="year">2014</data>
</edge>
<edge source="18" target="120">
  <data key="weight">0.8164966106414795</data>
  <data key="slice">7</data>
  <data key="year">2013</data>
</edge>
<edge source="18" target="122">
  <data key="weight">0.7071067690849304</data>
  <data key="slice">7</data>
  <data key="year">2013</data>
</edge>
<edge source="18" target="133">
  <data key="weight">7.071067784636398E-7</data>
  <data key="slice">7</data>
  <data key="year">2013</data>
</edge>
<edge source="18" target="147">
  <data key="weight">0.7071067690849304</data>
  <data key="slice">3</data>
  <data key="year">2009</data>
</edge>
<edge source="18" target="158">
  <data key="weight">0.7071067690849304</data>
  <data key="slice">3</data>
  <data key="year">2009</data>
</edge>
<edge source="18" target="162">
  <data key="weight">0.7071067690849304</data>
  <data key="slice">3</data>
  <data key="year">2009</data>
</edge>
<edge source="18" target="167">
  <data key="weight">0.7071067690849304</data>
  <data key="slice">7</data>
  <data key="year">2013</data>
</edge>
<edge source="18" target="177">
  <data key="weight">1.0</data>
  <data key="slice">7</data>
  <data key="year">2013</data>
</edge>
<edge source="18" target="182">
  <data key="weight">0.7071067690849304</data>
  <data key="slice">7</data>
  <data key="year">2013</data>
</edge>
<edge source="19" target="35">
  <data key="weight">1.0</data>
  <data key="slice">5</data>
  <data key="year">2011</data>
</edge>
<edge source="19" target="40">
  <data key="weight">0.7071067690849304</data>
  <data key="slice">5</data>
  <data key="year">2011</data>
</edge>
<edge source="19" target="71">
  <data key="weight">0.7071067690849304</data>
  <data key="slice">5</data>
  <data key="year">2011</data>
</edge>
<edge source="19" target="100">
  <data key="weight">1.0</data>
  <data key="slice">2</data>
  <data key="year">2008</data>
</edge>
<edge source="19" target="134">
  <data key="weight">1.0</data>
  <data key="slice">9</data>
  <data key="year">2015</data>
</edge>
<edge source="19" target="165">
  <data key="weight">1.0</data>
  <data key="slice">5</data>
  <data key="year">2011</data>
</edge>
<edge source="19" target="183">
  <data key="weight">1.0</data>
  <data key="slice">2</data>
  <data key="year">2008</data>
</edge>
<edge source="20" target="25">
  <data key="weight">1.0</data>
  <data key="slice">8</data>
  <data key="year">2014</data>
</edge>
<edge source="20" target="43">
  <data key="weight">0.7071067690849304</data>
  <data key="slice">7</data>
  <data key="year">2013</data>
</edge>
<edge source="20" target="47">
  <data key="weight">0.7071067690849304</data>
  <data key="slice">7</data>
  <data key="year">2013</data>
</edge>
<edge source="20" target="82">
  <data key="weight">0.7071067690849304</data>
  <data key="slice">7</data>
  <data key="year">2013</data>
</edge>
<edge source="20" target="137">
  <data key="weight">1.0</data>
  <data key="slice">8</data>
  <data key="year">2014</data>
</edge>
<edge source="20" target="138">
  <data key="weight">0.7071067690849304</data>
  <data key="slice">8</data>
  <data key="year">2014</data>
</edge>
<edge source="20" target="152">
  <data key="weight">1.0</data>
  <data key="slice">7</data>
  <data key="year">2013</data>
</edge>
<edge source="20" target="175">
  <data key="weight">1.0</data>
  <data key="slice">8</data>
  <data key="year">2014</data>
</edge>
<edge source="20" target="180">
  <data key="weight">0.7071067690849304</data>
  <data key="slice">7</data>
  <data key="year">2013</data>
</edge>
<edge source="20" target="187">
  <data key="weight">1.0</data>
  <data key="slice">8</data>
  <data key="year">2014</data>
</edge>
<edge source="20" target="195">
  <data key="weight">0.7071067690849304</data>
  <data key="slice">7</data>
  <data key="year">2013</data>
</edge>
<edge source="21" target="129">
  <data key="weight">1.0</data>
  <data key="slice">5</data>
  <data key="year">2011</data>
</edge>
<edge source="21" target="136">
  <data key="weight">1.0</data>
  <data key="slice">5</data>
  <data key="year">2011</data>
</edge>
<edge source="21" target="156">
  <data key="weight">1.0</data>
  <data key="slice">5</data>
  <data key="year">2011</data>
</edge>
<edge source="21" target="178">
  <data key="weight">1.0</data>
  <data key="slice">5</data>
  <data key="year">2011</data>
</edge>
<edge source="22" target="34">
  <data key="weight">1.0</data>
  <data key="slice">3</data>
  <data key="year">2009</data>
</edge>
<edge source="22" target="54">
  <data key="weight">1.0</data>
  <data key="slice">3</data>
  <data key="year">2009</data>
</edge>
<edge source="22" target="64">
  <data key="weight">1.0</data>
  <data key="slice">3</data>
  <data key="year">2009</data>
</edge>
<edge source="22" target="88">
  <data key="weight">1.0</data>
  <data key="slice">3</data>
  <data key="year">2009</data>
</edge>
<edge source="22" target="96">
  <data key="weight">1.0</data>
  <data key="slice">3</data>
  <data key="year">2009</data>
</edge>
<edge source="22" target="105">
  <data key="weight">1.0</data>
  <data key="slice">3</data>
  <data key="year">2009</data>
</edge>
<edge source="22" target="124">
  <data key="weight">1.0</data>
  <data key="slice">3</data>
  <data key="year">2009</data>
</edge>
<edge source="22" target="128">
  <data key="weight">1.0</data>
  <data key="slice">3</data>
  <data key="year">2009</data>
</edge>
<edge source="22" target="139">
  <data key="weight">1.0</data>
  <data key="slice">3</data>
  <data key="year">2009</data>
</edge>
<edge source="22" target="161">
  <data key="weight">1.0</data>
  <data key="slice">3</data>
  <data key="year">2009</data>
</edge>
<edge source="23" target="24">
  <data key="weight">1.0</data>
  <data key="slice">9</data>
  <data key="year">2015</data>
</edge>
<edge source="23" target="29">
  <data key="weight">1.0</data>
  <data key="slice">9</data>
  <data key="year">2015</data>
</edge>
<edge source="23" target="45">
  <data key="weight">1.0</data>
  <data key="slice">9</data>
  <data key="year">2015</data>
</edge>
<edge source="23" target="159">
  <data key="weight">0.7071067690849304</data>
  <data key="slice">9</data>
  <data key="year">2015</data>
</edge>
<edge source="23" target="172">
  <data key="weight">1.0</data>
  <data key="slice">9</data>
  <data key="year">2015</data>
</edge>
<edge source="23" target="181">
  <data key="weight">1.0</data>
  <data key="slice">9</data>
  <data key="year">2015</data>
</edge>
<edge source="24" target="29">
  <data key="weight">1.0</data>
  <data key="slice">9</data>
  <data key="year">2015</data>
</edge>
<edge source="24" target="45">
  <data key="weight">1.0</data>
  <data key="slice">9</data>
  <data key="year">2015</data>
</edge>
<edge source="24" target="159">
  <data key="weight">0.7071067690849304</data>
  <data key="slice">9</data>
  <data key="year">2015</data>
</edge>
<edge source="24" target="172">
  <data key="weight">1.0</data>
  <data key="slice">9</data>
  <data key="year">2015</data>
</edge>
<edge source="24" target="181">
  <data key="weight">1.0</data>
  <data key="slice">9</data>
  <data key="year">2015</data>
</edge>
<edge source="25" target="82">
  <data key="weight">1.0</data>
  <data key="slice">8</data>
  <data key="year">2014</data>
</edge>
<edge source="25" target="137">
  <data key="weight">1.0</data>
  <data key="slice">8</data>
  <data key="year">2014</data>
</edge>
<edge source="25" target="138">
  <data key="weight">0.7071067690849304</data>
  <data key="slice">8</data>
  <data key="year">2014</data>
</edge>
<edge source="25" target="175">
  <data key="weight">1.0</data>
  <data key="slice">8</data>
  <data key="year">2014</data>
</edge>
<edge source="25" target="187">
  <data key="weight">1.0</data>
  <data key="slice">8</data>
  <data key="year">2014</data>
</edge>
<edge source="26" target="44">
  <data key="weight">1.0</data>
  <data key="slice">1</data>
  <data key="year">2007</data>
</edge>
<edge source="26" target="51">
  <data key="weight">1.0</data>
  <data key="slice">1</data>
  <data key="year">2007</data>
</edge>
<edge source="26" target="103">
  <data key="weight">1.0</data>
  <data key="slice">1</data>
  <data key="year">2007</data>
</edge>
<edge source="26" target="107">
  <data key="weight">1.0</data>
  <data key="slice">1</data>
  <data key="year">2007</data>
</edge>
<edge source="26" target="115">
  <data key="weight">1.0</data>
  <data key="slice">1</data>
  <data key="year">2007</data>
</edge>
<edge source="26" target="132">
  <data key="weight">1.0</data>
  <data key="slice">1</data>
  <data key="year">2007</data>
</edge>
<edge source="26" target="142">
  <data key="weight">1.0</data>
  <data key="slice">1</data>
  <data key="year">2007</data>
</edge>
<edge source="26" target="160">
  <data key="weight">1.0</data>
  <data key="slice">1</data>
  <data key="year">2007</data>
</edge>
<edge source="27" target="47">
  <data key="weight">0.7071067690849304</data>
  <data key="slice">4</data>
  <data key="year">2010</data>
</edge>
<edge source="27" target="53">
  <data key="weight">1.0</data>
  <data key="slice">6</data>
  <data key="year">2012</data>
</edge>
<edge source="27" target="56">
  <data key="weight">1.0</data>
  <data key="slice">6</data>
  <data key="year">2012</data>
</edge>
<edge source="27" target="77">
  <data key="weight">1.0</data>
  <data key="slice">6</data>
  <data key="year">2012</data>
</edge>
<edge source="27" target="85">
  <data key="weight">1.0</data>
  <data key="slice">6</data>
  <data key="year">2012</data>
</edge>
<edge source="27" target="90">
  <data key="weight">1.0</data>
  <data key="slice">6</data>
  <data key="year">2012</data>
</edge>
<edge source="27" target="98">
  <data key="weight">1.0</data>
  <data key="slice">4</data>
  <data key="year">2010</data>
</edge>
<edge source="27" target="117">
  <data key="weight">1.0</data>
  <data key="slice">6</data>
  <data key="year">2012</data>
</edge>
<edge source="27" target="138">
  <data key="weight">1.0</data>
  <data key="slice">4</data>
  <data key="year">2010</data>
</edge>
<edge source="27" target="146">
  <data key="weight">1.0</data>
  <data key="slice">6</data>
  <data key="year">2012</data>
</edge>
<edge source="27" target="163">
  <data key="weight">1.0</data>
  <data key="slice">6</data>
  <data key="year">2012</data>
</edge>
<edge source="27" target="169">
  <data key="weight">1.0</data>
  <data key="slice">6</data>
  <data key="year">2012</data>
</edge>
<edge source="27" target="189">
  <data key="weight">1.0</data>
  <data key="slice">6</data>
  <data key="year">2012</data>
</edge>
<edge source="29" target="45">
  <data key="weight">1.0</data>
  <data key="slice">9</data>
  <data key="year">2015</data>
</edge>
<edge source="29" target="159">
  <data key="weight">0.7071067690849304</data>
  <data key="slice">9</data>
  <data key="year">2015</data>
</edge>
<edge source="29" target="172">
  <data key="weight">1.0</data>
  <data key="slice">9</data>
  <data key="year">2015</data>
</edge>
<edge source="29" target="181">
  <data key="weight">1.0</data>
  <data key="slice">9</data>
  <data key="year">2015</data>
</edge>
<edge source="30" target="46">
  <data key="weight">1.0</data>
  <data key="slice">2</data>
  <data key="year">2008</data>
</edge>
<edge source="30" target="82">
  <data key="weight">1.0</data>
  <data key="slice">2</data>
  <data key="year">2008</data>
</edge>
<edge source="30" target="108">
  <data key="weight">1.0</data>
  <data key="slice">2</data>
  <data key="year">2008</data>
</edge>
<edge source="30" target="112">
  <data key="weight">1.0</data>
  <data key="slice">2</data>
  <data key="year">2008</data>
</edge>
<edge source="30" target="143">
  <data key="weight">1.0</data>
  <data key="slice">2</data>
  <data key="year">2008</data>
</edge>
<edge source="30" target="149">
  <data key="weight">1.0</data>
  <data key="slice">2</data>
  <data key="year">2008</data>
</edge>
<edge source="30" target="153">
  <data key="weight">1.0</data>
  <data key="slice">2</data>
  <data key="year">2008</data>
</edge>
<edge source="31" target="33">
  <data key="weight">1.0</data>
  <data key="slice">0</data>
  <data key="year">2006</data>
</edge>
<edge source="31" target="38">
  <data key="weight">1.0</data>
  <data key="slice">0</data>
  <data key="year">2006</data>
</edge>
<edge source="31" target="60">
  <data key="weight">1.0</data>
  <data key="slice">0</data>
  <data key="year">2006</data>
</edge>
<edge source="31" target="82">
  <data key="weight">1.0</data>
  <data key="slice">0</data>
  <data key="year">2006</data>
</edge>
<edge source="31" target="84">
  <data key="weight">1.0</data>
  <data key="slice">0</data>
  <data key="year">2006</data>
</edge>
<edge source="31" target="124">
  <data key="weight">0.7071067690849304</data>
  <data key="slice">0</data>
  <data key="year">2006</data>
</edge>
<edge source="31" target="171">
  <data key="weight">0.7071067690849304</data>
  <data key="slice">0</data>
  <data key="year">2006</data>
</edge>
<edge source="32" target="47">
  <data key="weight">0.7071067690849304</data>
  <data key="slice">4</data>
  <data key="year">2010</data>
</edge>
<edge source="32" target="67">
  <data key="weight">1.0</data>
  <data key="slice">4</data>
  <data key="year">2010</data>
</edge>
<edge source="32" target="71">
  <data key="weight">9.999999974752427E-7</data>
  <data key="slice">4</data>
  <data key="year">2010</data>
</edge>
<edge source="32" target="134">
  <data key="weight">1.0</data>
  <data key="slice">4</data>
  <data key="year">2010</data>
</edge>
<edge source="32" target="144">
  <data key="weight">1.0</data>
  <data key="slice">4</data>
  <data key="year">2010</data>
</edge>
<edge source="32" target="147">
  <data key="weight">0.7071067690849304</data>
  <data key="slice">4</data>
  <data key="year">2010</data>
</edge>
<edge source="32" target="154">
  <data key="weight">1.0</data>
  <data key="slice">4</data>
  <data key="year">2010</data>
</edge>
<edge source="33" target="38">
  <data key="weight">1.0</data>
  <data key="slice">0</data>
  <data key="year">2006</data>
</edge>
<edge source="33" target="60">
  <data key="weight">1.0</data>
  <data key="slice">0</data>
  <data key="year">2006</data>
</edge>
<edge source="33" target="82">
  <data key="weight">1.0</data>
  <data key="slice">0</data>
  <data key="year">2006</data>
</edge>
<edge source="33" target="84">
  <data key="weight">1.0</data>
  <data key="slice">0</data>
  <data key="year">2006</data>
</edge>
<edge source="33" target="124">
  <data key="weight">0.7071067690849304</data>
  <data key="slice">0</data>
  <data key="year">2006</data>
</edge>
<edge source="33" target="171">
  <data key="weight">0.7071067690849304</data>
  <data key="slice">0</data>
  <data key="year">2006</data>
</edge>
<edge source="34" target="54">
  <data key="weight">1.0</data>
  <data key="slice">3</data>
  <data key="year">2009</data>
</edge>
<edge source="34" target="64">
  <data key="weight">1.0</data>
  <data key="slice">3</data>
  <data key="year">2009</data>
</edge>
<edge source="34" target="88">
  <data key="weight">1.0</data>
  <data key="slice">3</data>
  <data key="year">2009</data>
</edge>
<edge source="34" target="96">
  <data key="weight">1.0</data>
  <data key="slice">3</data>
  <data key="year">2009</data>
</edge>
<edge source="34" target="105">
  <data key="weight">1.0</data>
  <data key="slice">3</data>
  <data key="year">2009</data>
</edge>
<edge source="34" target="124">
  <data key="weight">1.0</data>
  <data key="slice">3</data>
  <data key="year">2009</data>
</edge>
<edge source="34" target="128">
  <data key="weight">1.0</data>
  <data key="slice">3</data>
  <data key="year">2009</data>
</edge>
<edge source="34" target="139">
  <data key="weight">1.0</data>
  <data key="slice">3</data>
  <data key="year">2009</data>
</edge>
<edge source="34" target="161">
  <data key="weight">1.0</data>
  <data key="slice">3</data>
  <data key="year">2009</data>
</edge>
<edge source="35" target="40">
  <data key="weight">0.7071067690849304</data>
  <data key="slice">5</data>
  <data key="year">2011</data>
</edge>
<edge source="35" target="71">
  <data key="weight">0.7071067690849304</data>
  <data key="slice">5</data>
  <data key="year">2011</data>
</edge>
<edge source="35" target="135">
  <data key="weight">0.5773502588272095</data>
  <data key="slice">5</data>
  <data key="year">2011</data>
</edge>
<edge source="35" target="165">
  <data key="weight">1.0</data>
  <data key="slice">5</data>
  <data key="year">2011</data>
</edge>
<edge source="36" target="72">
  <data key="weight">1.0</data>
  <data key="slice">4</data>
  <data key="year">2010</data>
</edge>
<edge source="36" target="79">
  <data key="weight">1.0</data>
  <data key="slice">4</data>
  <data key="year">2010</data>
</edge>
<edge source="36" target="82">
  <data key="weight">1.0</data>
  <data key="slice">4</data>
  <data key="year">2010</data>
</edge>
<edge source="36" target="125">
  <data key="weight">1.0</data>
  <data key="slice">4</data>
  <data key="year">2010</data>
</edge>
<edge source="36" target="194">
  <data key="weight">1.0</data>
  <data key="slice">4</data>
  <data key="year">2010</data>
</edge>
<edge source="37" target="118">
  <data key="weight">1.0</data>
  <data key="slice">8</data>
  <data key="year">2014</data>
</edge>
<edge source="38" target="60">
  <data key="weight">1.0</data>
  <data key="slice">0</data>
  <data key="year">2006</data>
</edge>
<edge source="38" target="82">
  <data key="weight">1.0</data>
  <data key="slice">0</data>
  <data key="year">2006</data>
</edge>
<edge source="38" target="84">
  <data key="weight">1.0</data>
  <data key="slice">0</data>
  <data key="year">2006</data>
</edge>
<edge source="38" target="171">
  <data key="weight">0.7071067690849304</data>
  <data key="slice">0</data>
  <data key="year">2006</data>
</edge>
<edge source="39" target="71">
  <data key="weight">0.7071067690849304</data>
  <data key="slice">8</data>
  <data key="year">2014</data>
</edge>
<edge source="39" target="89">
  <data key="weight">0.7071067690849304</data>
  <data key="slice">8</data>
  <data key="year">2014</data>
</edge>
<edge source="39" target="113">
  <data key="weight">1.0</data>
  <data key="slice">8</data>
  <data key="year">2014</data>
</edge>
<edge source="39" target="133">
  <data key="weight">0.7071067690849304</data>
  <data key="slice">8</data>
  <data key="year">2014</data>
</edge>
<edge source="39" target="150">
  <data key="weight">9.999999974752427E-7</data>
  <data key="slice">8</data>
  <data key="year">2014</data>
</edge>
<edge source="40" target="78">
  <data key="weight">0.7071067690849304</data>
  <data key="slice">5</data>
  <data key="year">2011</data>
</edge>
<edge source="40" target="113">
  <data key="weight">0.7071067690849304</data>
  <data key="slice">5</data>
  <data key="year">2011</data>
</edge>
<edge source="40" target="135">
  <data key="weight">0.8164966106414795</data>
  <data key="slice">5</data>
  <data key="year">2011</data>
</edge>
<edge source="40" target="165">
  <data key="weight">0.7071067690849304</data>
  <data key="slice">5</data>
  <data key="year">2011</data>
</edge>
<edge source="41" target="70">
  <data key="weight">1.0</data>
  <data key="slice">8</data>
  <data key="year">2014</data>
</edge>
<edge source="41" target="74">
  <data key="weight">1.0</data>
  <data key="slice">8</data>
  <data key="year">2014</data>
</edge>
<edge source="41" target="89">
  <data key="weight">0.7071067690849304</data>
  <data key="slice">8</data>
  <data key="year">2014</data>
</edge>
<edge source="41" target="145">
  <data key="weight">1.0</data>
  <data key="slice">8</data>
  <data key="year">2014</data>
</edge>
<edge source="41" target="164">
  <data key="weight">1.0</data>
  <data key="slice">8</data>
  <data key="year">2014</data>
</edge>
<edge source="41" target="191">
  <data key="weight">1.0</data>
  <data key="slice">8</data>
  <data key="year">2014</data>
</edge>
<edge source="42" target="158">
  <data key="weight">1.0</data>
  <data key="slice">3</data>
  <data key="year">2009</data>
</edge>
<edge source="42" target="162">
  <data key="weight">1.0</data>
  <data key="slice">3</data>
  <data key="year">2009</data>
</edge>
<edge source="43" target="152">
  <data key="weight">0.7071067690849304</data>
  <data key="slice">7</data>
  <data key="year">2013</data>
</edge>
<edge source="44" target="47">
  <data key="weight">7.071067784636398E-7</data>
  <data key="slice">5</data>
  <data key="year">2011</data>
</edge>
<edge source="44" target="51">
  <data key="weight">1.0</data>
  <data key="slice">1</data>
  <data key="year">2007</data>
</edge>
<edge source="44" target="55">
  <data key="weight">7.071067784636398E-7</data>
  <data key="slice">5</data>
  <data key="year">2011</data>
</edge>
<edge source="44" target="72">
  <data key="weight">7.071067784636398E-7</data>
  <data key="slice">5</data>
  <data key="year">2011</data>
</edge>
<edge source="44" target="95">
  <data key="weight">7.071067784636398E-7</data>
  <data key="slice">5</data>
  <data key="year">2011</data>
</edge>
<edge source="44" target="102">
  <data key="weight">7.071067784636398E-7</data>
  <data key="slice">5</data>
  <data key="year">2011</data>
</edge>
<edge source="44" target="103">
  <data key="weight">1.0</data>
  <data key="slice">1</data>
  <data key="year">2007</data>
</edge>
<edge source="44" target="107">
  <data key="weight">1.0</data>
  <data key="slice">1</data>
  <data key="year">2007</data>
</edge>
<edge source="44" target="110">
  <data key="weight">7.071067784636398E-7</data>
  <data key="slice">5</data>
  <data key="year">2011</data>
</edge>
<edge source="44" target="138">
  <data key="weight">7.071067784636398E-7</data>
  <data key="slice">5</data>
  <data key="year">2011</data>
</edge>
<edge source="44" target="142">
  <data key="weight">1.0</data>
  <data key="slice">1</data>
  <data key="year">2007</data>
</edge>
<edge source="45" target="159">
  <data key="weight">0.7071067690849304</data>
  <data key="slice">9</data>
  <data key="year">2015</data>
</edge>
<edge source="45" target="172">
  <data key="weight">1.0</data>
  <data key="slice">9</data>
  <data key="year">2015</data>
</edge>
<edge source="45" target="181">
  <data key="weight">1.0</data>
  <data key="slice">9</data>
  <data key="year">2015</data>
</edge>
<edge source="46" target="82">
  <data key="weight">1.0</data>
  <data key="slice">2</data>
  <data key="year">2008</data>
</edge>
<edge source="46" target="108">
  <data key="weight">1.0</data>
  <data key="slice">2</data>
  <data key="year">2008</data>
</edge>
<edge source="46" target="112">
  <data key="weight">1.0</data>
  <data key="slice">2</data>
  <data key="year">2008</data>
</edge>
<edge source="46" target="143">
  <data key="weight">1.0</data>
  <data key="slice">2</data>
  <data key="year">2008</data>
</edge>
<edge source="46" target="149">
  <data key="weight">1.0</data>
  <data key="slice">2</data>
  <data key="year">2008</data>
</edge>
<edge source="46" target="153">
  <data key="weight">1.0</data>
  <data key="slice">2</data>
  <data key="year">2008</data>
</edge>
<edge source="47" target="67">
  <data key="weight">0.7071067690849304</data>
  <data key="slice">4</data>
  <data key="year">2010</data>
</edge>
<edge source="47" target="71">
  <data key="weight">7.071067784636398E-7</data>
  <data key="slice">4</data>
  <data key="year">2010</data>
</edge>
<edge source="47" target="98">
  <data key="weight">7.071067784636398E-7</data>
  <data key="slice">4</data>
  <data key="year">2010</data>
</edge>
<edge source="47" target="124">
  <data key="weight">0.7071067690849304</data>
  <data key="slice">5</data>
  <data key="year">2011</data>
</edge>
<edge source="47" target="134">
  <data key="weight">0.7071067690849304</data>
  <data key="slice">4</data>
  <data key="year">2010</data>
</edge>
<edge source="47" target="138">
  <data key="weight">7.071067784636398E-7</data>
  <data key="slice">4</data>
  <data key="year">2010</data>
</edge>
<edge source="47" target="144">
  <data key="weight">0.7071067690849304</data>
  <data key="slice">4</data>
  <data key="year">2010</data>
</edge>
<edge source="47" target="152">
  <data key="weight">7.071067784636398E-7</data>
  <data key="slice">7</data>
  <data key="year">2013</data>
</edge>
<edge source="47" target="154">
  <data key="weight">0.7071067690849304</data>
  <data key="slice">4</data>
  <data key="year">2010</data>
</edge>
<edge source="47" target="180">
  <data key="weight">1.0</data>
  <data key="slice">7</data>
  <data key="year">2013</data>
</edge>
<edge source="47" target="186">
  <data key="weight">0.7071067690849304</data>
  <data key="slice">5</data>
  <data key="year">2011</data>
</edge>
<edge source="48" target="80">
  <data key="weight">0.7071067690849304</data>
  <data key="slice">7</data>
  <data key="year">2013</data>
</edge>
<edge source="48" target="106">
  <data key="weight">1.0</data>
  <data key="slice">7</data>
  <data key="year">2013</data>
</edge>
<edge source="48" target="114">
  <data key="weight">1.0</data>
  <data key="slice">7</data>
  <data key="year">2013</data>
</edge>
<edge source="48" target="159">
  <data key="weight">0.5773502588272095</data>
  <data key="slice">7</data>
  <data key="year">2013</data>
</edge>
<edge source="49" target="59">
  <data key="weight">1.0</data>
  <data key="slice">9</data>
  <data key="year">2015</data>
</edge>
<edge source="49" target="92">
  <data key="weight">1.0</data>
  <data key="slice">9</data>
  <data key="year">2015</data>
</edge>
<edge source="49" target="116">
  <data key="weight">1.0</data>
  <data key="slice">9</data>
  <data key="year">2015</data>
</edge>
<edge source="49" target="175">
  <data key="weight">1.0</data>
  <data key="slice">9</data>
  <data key="year">2015</data>
</edge>
<edge source="49" target="187">
  <data key="weight">1.0</data>
  <data key="slice">9</data>
  <data key="year">2015</data>
</edge>
<edge source="50" target="71">
  <data key="weight">0.7071067690849304</data>
  <data key="slice">8</data>
  <data key="year">2014</data>
</edge>
<edge source="50" target="133">
  <data key="weight">0.7071067690849304</data>
  <data key="slice">8</data>
  <data key="year">2014</data>
</edge>
<edge source="51" target="101">
  <data key="weight">1.0</data>
  <data key="slice">1</data>
  <data key="year">2007</data>
</edge>
<edge source="51" target="103">
  <data key="weight">1.0</data>
  <data key="slice">1</data>
  <data key="year">2007</data>
</edge>
<edge source="51" target="104">
  <data key="weight">1.0</data>
  <data key="slice">1</data>
  <data key="year">2007</data>
</edge>
<edge source="51" target="107">
  <data key="weight">1.0</data>
  <data key="slice">1</data>
  <data key="year">2007</data>
</edge>
<edge source="51" target="115">
  <data key="weight">1.0</data>
  <data key="slice">1</data>
  <data key="year">2007</data>
</edge>
<edge source="51" target="123">
  <data key="weight">1.0</data>
  <data key="slice">1</data>
  <data key="year">2007</data>
</edge>
<edge source="51" target="132">
  <data key="weight">1.0</data>
  <data key="slice">1</data>
  <data key="year">2007</data>
</edge>
<edge source="51" target="142">
  <data key="weight">1.0</data>
  <data key="slice">1</data>
  <data key="year">2007</data>
</edge>
<edge source="51" target="160">
  <data key="weight">1.0</data>
  <data key="slice">1</data>
  <data key="year">2007</data>
</edge>
<edge source="52" target="61">
  <data key="weight">1.0</data>
  <data key="slice">1</data>
  <data key="year">2007</data>
</edge>
<edge source="52" target="133">
  <data key="weight">1.0</data>
  <data key="slice">1</data>
  <data key="year">2007</data>
</edge>
<edge source="52" target="141">
  <data key="weight">1.0</data>
  <data key="slice">1</data>
  <data key="year">2007</data>
</edge>
<edge source="52" target="186">
  <data key="weight">1.0</data>
  <data key="slice">1</data>
  <data key="year">2007</data>
</edge>
<edge source="53" target="56">
  <data key="weight">1.0</data>
  <data key="slice">6</data>
  <data key="year">2012</data>
</edge>
<edge source="53" target="77">
  <data key="weight">1.0</data>
  <data key="slice">6</data>
  <data key="year">2012</data>
</edge>
<edge source="53" target="85">
  <data key="weight">1.0</data>
  <data key="slice">6</data>
  <data key="year">2012</data>
</edge>
<edge source="53" target="90">
  <data key="weight">1.0</data>
  <data key="slice">6</data>
  <data key="year">2012</data>
</edge>
<edge source="53" target="117">
  <data key="weight">1.0</data>
  <data key="slice">6</data>
  <data key="year">2012</data>
</edge>
<edge source="53" target="146">
  <data key="weight">1.0</data>
  <data key="slice">6</data>
  <data key="year">2012</data>
</edge>
<edge source="53" target="163">
  <data key="weight">1.0</data>
  <data key="slice">6</data>
  <data key="year">2012</data>
</edge>
<edge source="53" target="169">
  <data key="weight">1.0</data>
  <data key="slice">6</data>
  <data key="year">2012</data>
</edge>
<edge source="53" target="189">
  <data key="weight">1.0</data>
  <data key="slice">6</data>
  <data key="year">2012</data>
</edge>
<edge source="54" target="64">
  <data key="weight">1.0</data>
  <data key="slice">3</data>
  <data key="year">2009</data>
</edge>
<edge source="54" target="88">
  <data key="weight">1.0</data>
  <data key="slice">3</data>
  <data key="year">2009</data>
</edge>
<edge source="54" target="96">
  <data key="weight">1.0</data>
  <data key="slice">3</data>
  <data key="year">2009</data>
</edge>
<edge source="54" target="105">
  <data key="weight">1.0</data>
  <data key="slice">3</data>
  <data key="year">2009</data>
</edge>
<edge source="54" target="124">
  <data key="weight">1.0</data>
  <data key="slice">3</data>
  <data key="year">2009</data>
</edge>
<edge source="54" target="128">
  <data key="weight">1.0</data>
  <data key="slice">3</data>
  <data key="year">2009</data>
</edge>
<edge source="54" target="139">
  <data key="weight">1.0</data>
  <data key="slice">3</data>
  <data key="year">2009</data>
</edge>
<edge source="54" target="161">
  <data key="weight">1.0</data>
  <data key="slice">3</data>
  <data key="year">2009</data>
</edge>
<edge source="55" target="72">
  <data key="weight">9.999999974752427E-7</data>
  <data key="slice">5</data>
  <data key="year">2011</data>
</edge>
<edge source="55" target="80">
  <data key="weight">0.7071067690849304</data>
  <data key="slice">5</data>
  <data key="year">2011</data>
</edge>
<edge source="55" target="95">
  <data key="weight">1.0</data>
  <data key="slice">5</data>
  <data key="year">2011</data>
</edge>
<edge source="55" target="102">
  <data key="weight">1.0</data>
  <data key="slice">5</data>
  <data key="year">2011</data>
</edge>
<edge source="55" target="110">
  <data key="weight">1.0</data>
  <data key="slice">5</data>
  <data key="year">2011</data>
</edge>
<edge source="55" target="138">
  <data key="weight">9.999999974752427E-7</data>
  <data key="slice">5</data>
  <data key="year">2011</data>
</edge>
<edge source="56" target="77">
  <data key="weight">1.0</data>
  <data key="slice">6</data>
  <data key="year">2012</data>
</edge>
<edge source="56" target="85">
  <data key="weight">1.0</data>
  <data key="slice">6</data>
  <data key="year">2012</data>
</edge>
<edge source="56" target="169">
  <data key="weight">1.0</data>
  <data key="slice">6</data>
  <data key="year">2012</data>
</edge>
<edge source="57" target="82">
  <data key="weight">1.0</data>
  <data key="slice">5</data>
  <data key="year">2011</data>
</edge>
<edge source="57" target="133">
  <data key="weight">0.5773502588272095</data>
  <data key="slice">5</data>
  <data key="year">2011</data>
</edge>
<edge source="57" target="135">
  <data key="weight">0.5773502588272095</data>
  <data key="slice">5</data>
  <data key="year">2011</data>
</edge>
<edge source="58" target="63">
  <data key="weight">1.0</data>
  <data key="slice">0</data>
  <data key="year">2006</data>
</edge>
<edge source="58" target="138">
  <data key="weight">1.0</data>
  <data key="slice">0</data>
  <data key="year">2006</data>
</edge>
<edge source="58" target="168">
  <data key="weight">1.0</data>
  <data key="slice">0</data>
  <data key="year">2006</data>
</edge>
<edge source="58" target="171">
  <data key="weight">0.7071067690849304</data>
  <data key="slice">0</data>
  <data key="year">2006</data>
</edge>
<edge source="58" target="193">
  <data key="weight">1.0</data>
  <data key="slice">0</data>
  <data key="year">2006</data>
</edge>
<edge source="59" target="92">
  <data key="weight">1.0</data>
  <data key="slice">9</data>
  <data key="year">2015</data>
</edge>
<edge source="59" target="110">
  <data key="weight">9.999999974752427E-7</data>
  <data key="slice">4</data>
  <data key="year">2010</data>
</edge>
<edge source="59" target="116">
  <data key="weight">1.0</data>
  <data key="slice">9</data>
  <data key="year">2015</data>
</edge>
<edge source="59" target="140">
  <data key="weight">1.0</data>
  <data key="slice">4</data>
  <data key="year">2010</data>
</edge>
<edge source="59" target="147">
  <data key="weight">0.7071067690849304</data>
  <data key="slice">4</data>
  <data key="year">2010</data>
</edge>
<edge source="59" target="151">
  <data key="weight">1.0</data>
  <data key="slice">4</data>
  <data key="year">2010</data>
</edge>
<edge source="59" target="175">
  <data key="weight">1.0</data>
  <data key="slice">9</data>
  <data key="year">2015</data>
</edge>
<edge source="59" target="187">
  <data key="weight">1.0</data>
  <data key="slice">9</data>
  <data key="year">2015</data>
</edge>
<edge source="60" target="82">
  <data key="weight">1.0</data>
  <data key="slice">0</data>
  <data key="year">2006</data>
</edge>
<edge source="60" target="84">
  <data key="weight">1.0</data>
  <data key="slice">0</data>
  <data key="year">2006</data>
</edge>
<edge source="60" target="124">
  <data key="weight">0.7071067690849304</data>
  <data key="slice">0</data>
  <data key="year">2006</data>
</edge>
<edge source="60" target="171">
  <data key="weight">0.7071067690849304</data>
  <data key="slice">0</data>
  <data key="year">2006</data>
</edge>
<edge source="61" target="130">
  <data key="weight">1.0</data>
  <data key="slice">1</data>
  <data key="year">2007</data>
</edge>
<edge source="61" target="133">
  <data key="weight">1.0</data>
  <data key="slice">1</data>
  <data key="year">2007</data>
</edge>
<edge source="61" target="141">
  <data key="weight">1.0</data>
  <data key="slice">1</data>
  <data key="year">2007</data>
</edge>
<edge source="61" target="186">
  <data key="weight">1.0</data>
  <data key="slice">1</data>
  <data key="year">2007</data>
</edge>
<edge source="61" target="195">
  <data key="weight">1.0</data>
  <data key="slice">1</data>
  <data key="year">2007</data>
</edge>
<edge source="62" target="72">
  <data key="weight">1.0</data>
  <data key="slice">3</data>
  <data key="year">2009</data>
</edge>
<edge source="62" target="147">
  <data key="weight">1.0</data>
  <data key="slice">3</data>
  <data key="year">2009</data>
</edge>
<edge source="63" target="138">
  <data key="weight">1.0</data>
  <data key="slice">0</data>
  <data key="year">2006</data>
</edge>
<edge source="63" target="168">
  <data key="weight">1.0</data>
  <data key="slice">0</data>
  <data key="year">2006</data>
</edge>
<edge source="63" target="171">
  <data key="weight">0.7071067690849304</data>
  <data key="slice">0</data>
  <data key="year">2006</data>
</edge>
<edge source="63" target="193">
  <data key="weight">1.0</data>
  <data key="slice">0</data>
  <data key="year">2006</data>
</edge>
<edge source="64" target="88">
  <data key="weight">1.0</data>
  <data key="slice">3</data>
  <data key="year">2009</data>
</edge>
<edge source="64" target="96">
  <data key="weight">1.0</data>
  <data key="slice">3</data>
  <data key="year">2009</data>
</edge>
<edge source="64" target="105">
  <data key="weight">1.0</data>
  <data key="slice">3</data>
  <data key="year">2009</data>
</edge>
<edge source="64" target="124">
  <data key="weight">1.0</data>
  <data key="slice">3</data>
  <data key="year">2009</data>
</edge>
<edge source="64" target="128">
  <data key="weight">1.0</data>
  <data key="slice">3</data>
  <data key="year">2009</data>
</edge>
<edge source="64" target="139">
  <data key="weight">1.0</data>
  <data key="slice">3</data>
  <data key="year">2009</data>
</edge>
<edge source="64" target="161">
  <data key="weight">1.0</data>
  <data key="slice">3</data>
  <data key="year">2009</data>
</edge>
<edge source="65" target="68">
  <data key="weight">0.7071067690849304</data>
  <data key="slice">7</data>
  <data key="year">2013</data>
</edge>
<edge source="65" target="82">
  <data key="weight">0.7071067690849304</data>
  <data key="slice">7</data>
  <data key="year">2013</data>
</edge>
<edge source="65" target="86">
  <data key="weight">1.0</data>
  <data key="slice">7</data>
  <data key="year">2013</data>
</edge>
<edge source="65" target="120">
  <data key="weight">0.5773502588272095</data>
  <data key="slice">7</data>
  <data key="year">2013</data>
</edge>
<edge source="65" target="148">
  <data key="weight">0.7071067690849304</data>
  <data key="slice">7</data>
  <data key="year">2013</data>
</edge>
<edge source="66" target="138">
  <data key="weight">0.7071067690849304</data>
  <data key="slice">8</data>
  <data key="year">2014</data>
</edge>
<edge source="67" target="71">
  <data key="weight">9.999999974752427E-7</data>
  <data key="slice">4</data>
  <data key="year">2010</data>
</edge>
<edge source="67" target="134">
  <data key="weight">1.0</data>
  <data key="slice">4</data>
  <data key="year">2010</data>
</edge>
<edge source="67" target="144">
  <data key="weight">1.0</data>
  <data key="slice">4</data>
  <data key="year">2010</data>
</edge>
<edge source="67" target="147">
  <data key="weight">0.7071067690849304</data>
  <data key="slice">4</data>
  <data key="year">2010</data>
</edge>
<edge source="67" target="154">
  <data key="weight">1.0</data>
  <data key="slice">4</data>
  <data key="year">2010</data>
</edge>
<edge source="68" target="86">
  <data key="weight">0.7071067690849304</data>
  <data key="slice">7</data>
  <data key="year">2013</data>
</edge>
<edge source="68" target="99">
  <data key="weight">0.7071067690849304</data>
  <data key="slice">9</data>
  <data key="year">2015</data>
</edge>
<edge source="68" target="126">
  <data key="weight">1.0</data>
  <data key="slice">9</data>
  <data key="year">2015</data>
</edge>
<edge source="68" target="148">
  <data key="weight">1.0</data>
  <data key="slice">7</data>
  <data key="year">2013</data>
</edge>
<edge source="68" target="179">
  <data key="weight">1.0</data>
  <data key="slice">9</data>
  <data key="year">2015</data>
</edge>
<edge source="69" target="133">
  <data key="weight">1.0</data>
  <data key="slice">0</data>
  <data key="year">2006</data>
</edge>
<edge source="69" target="141">
  <data key="weight">0.7071067690849304</data>
  <data key="slice">0</data>
  <data key="year">2006</data>
</edge>
<edge source="69" target="195">
  <data key="weight">0.7071067690849304</data>
  <data key="slice">0</data>
  <data key="year">2006</data>
</edge>
<edge source="70" target="74">
  <data key="weight">1.0</data>
  <data key="slice">8</data>
  <data key="year">2014</data>
</edge>
<edge source="70" target="89">
  <data key="weight">0.7071067690849304</data>
  <data key="slice">8</data>
  <data key="year">2014</data>
</edge>
<edge source="70" target="145">
  <data key="weight">1.0</data>
  <data key="slice">8</data>
  <data key="year">2014</data>
</edge>
<edge source="70" target="164">
  <data key="weight">1.0</data>
  <data key="slice">8</data>
  <data key="year">2014</data>
</edge>
<edge source="70" target="191">
  <data key="weight">1.0</data>
  <data key="slice">8</data>
  <data key="year">2014</data>
</edge>
<edge source="71" target="73">
  <data key="weight">0.7071067690849304</data>
  <data key="slice">5</data>
  <data key="year">2011</data>
</edge>
<edge source="71" target="100">
  <data key="weight">1.0</data>
  <data key="slice">2</data>
  <data key="year">2008</data>
</edge>
<edge source="71" target="110">
  <data key="weight">1.0</data>
  <data key="slice">6</data>
  <data key="year">2012</data>
</edge>
<edge source="71" target="113">
  <data key="weight">0.7071067690849304</data>
  <data key="slice">8</data>
  <data key="year">2014</data>
</edge>
<edge source="71" target="133">
  <data key="weight">1.0</data>
  <data key="slice">8</data>
  <data key="year">2014</data>
</edge>
<edge source="71" target="134">
  <data key="weight">1.0</data>
  <data key="slice">4</data>
  <data key="year">2010</data>
</edge>
<edge source="71" target="144">
  <data key="weight">1.0</data>
  <data key="slice">4</data>
  <data key="year">2010</data>
</edge>
<edge source="71" target="150">
  <data key="weight">7.071067784636398E-7</data>
  <data key="slice">8</data>
  <data key="year">2014</data>
</edge>
<edge source="71" target="154">
  <data key="weight">1.0</data>
  <data key="slice">4</data>
  <data key="year">2010</data>
</edge>
<edge source="71" target="165">
  <data key="weight">0.7071067690849304</data>
  <data key="slice">5</data>
  <data key="year">2011</data>
</edge>
<edge source="71" target="183">
  <data key="weight">1.0</data>
  <data key="slice">2</data>
  <data key="year">2008</data>
</edge>
<edge source="71" target="192">
  <data key="weight">1.0</data>
  <data key="slice">6</data>
  <data key="year">2012</data>
</edge>
<edge source="72" target="75">
  <data key="weight">1.0</data>
  <data key="slice">1</data>
  <data key="year">2007</data>
</edge>
<edge source="72" target="79">
  <data key="weight">9.999999974752427E-7</data>
  <data key="slice">4</data>
  <data key="year">2010</data>
</edge>
<edge source="72" target="80">
  <data key="weight">0.7071067690849304</data>
  <data key="slice">5</data>
  <data key="year">2011</data>
</edge>
<edge source="72" target="82">
  <data key="weight">1.0</data>
  <data key="slice">4</data>
  <data key="year">2010</data>
</edge>
<edge source="72" target="87">
  <data key="weight">1.0</data>
  <data key="slice">2</data>
  <data key="year">2008</data>
</edge>
<edge source="72" target="89">
  <data key="weight">0.40824830532073975</data>
  <data key="slice">9</data>
  <data key="year">2015</data>
</edge>
<edge source="72" target="93">
  <data key="weight">1.0</data>
  <data key="slice">2</data>
  <data key="year">2008</data>
</edge>
<edge source="72" target="94">
  <data key="weight">1.0</data>
  <data key="slice">2</data>
  <data key="year">2008</data>
</edge>
<edge source="72" target="95">
  <data key="weight">1.0</data>
  <data key="slice">5</data>
  <data key="year">2011</data>
</edge>
<edge source="72" target="102">
  <data key="weight">9.999999974752427E-7</data>
  <data key="slice">5</data>
  <data key="year">2011</data>
</edge>
<edge source="72" target="110">
  <data key="weight">9.999999974752427E-7</data>
  <data key="slice">5</data>
  <data key="year">2011</data>
</edge>
<edge source="72" target="119">
  <data key="weight">1.0</data>
  <data key="slice">2</data>
  <data key="year">2008</data>
</edge>
<edge source="72" target="125">
  <data key="weight">9.999999974752427E-7</data>
  <data key="slice">4</data>
  <data key="year">2010</data>
</edge>
<edge source="72" target="138">
  <data key="weight">1.0</data>
  <data key="slice">5</data>
  <data key="year">2011</data>
</edge>
<edge source="72" target="147">
  <data key="weight">9.999999974752427E-7</data>
  <data key="slice">3</data>
  <data key="year">2009</data>
</edge>
<edge source="72" target="148">
  <data key="weight">4.999999987376214E-7</data>
  <data key="slice">9</data>
  <data key="year">2015</data>
</edge>
<edge source="72" target="150">
  <data key="weight">1.0</data>
  <data key="slice">2</data>
  <data key="year">2008</data>
</edge>
<edge source="72" target="157">
  <data key="weight">7.071067784636398E-7</data>
  <data key="slice">7</data>
  <data key="year">2013</data>
</edge>
<edge source="72" target="166">
  <data key="weight">4.999999987376214E-7</data>
  <data key="slice">9</data>
  <data key="year">2015</data>
</edge>
<edge source="72" target="167">
  <data key="weight">7.071067784636398E-7</data>
  <data key="slice">7</data>
  <data key="year">2013</data>
</edge>
<edge source="72" target="181">
  <data key="weight">1.0</data>
  <data key="slice">2</data>
  <data key="year">2008</data>
</edge>
<edge source="72" target="182">
  <data key="weight">7.071067784636398E-7</data>
  <data key="slice">7</data>
  <data key="year">2013</data>
</edge>
<edge source="72" target="186">
  <data key="weight">7.071067784636398E-7</data>
  <data key="slice">9</data>
  <data key="year">2015</data>
</edge>
<edge source="72" target="194">
  <data key="weight">1.0</data>
  <data key="slice">4</data>
  <data key="year">2010</data>
</edge>
<edge source="73" target="133">
  <data key="weight">0.5773502588272095</data>
  <data key="slice">5</data>
  <data key="year">2011</data>
</edge>
<edge source="74" target="89">
  <data key="weight">0.7071067690849304</data>
  <data key="slice">8</data>
  <data key="year">2014</data>
</edge>
<edge source="74" target="145">
  <data key="weight">1.0</data>
  <data key="slice">8</data>
  <data key="year">2014</data>
</edge>
<edge source="74" target="164">
  <data key="weight">1.0</data>
  <data key="slice">8</data>
  <data key="year">2014</data>
</edge>
<edge source="74" target="191">
  <data key="weight">1.0</data>
  <data key="slice">8</data>
  <data key="year">2014</data>
</edge>
<edge source="76" target="131">
  <data key="weight">1.0</data>
  <data key="slice">0</data>
  <data key="year">2006</data>
</edge>
<edge source="76" target="141">
  <data key="weight">0.7071067690849304</data>
  <data key="slice">0</data>
  <data key="year">2006</data>
</edge>
<edge source="76" target="173">
  <data key="weight">1.0</data>
  <data key="slice">0</data>
  <data key="year">2006</data>
</edge>
<edge source="76" target="180">
  <data key="weight">1.0</data>
  <data key="slice">0</data>
  <data key="year">2006</data>
</edge>
<edge source="76" target="184">
  <data key="weight">1.0</data>
  <data key="slice">0</data>
  <data key="year">2006</data>
</edge>
<edge source="76" target="190">
  <data key="weight">1.0</data>
  <data key="slice">0</data>
  <data key="year">2006</data>
</edge>
<edge source="76" target="195">
  <data key="weight">0.7071067690849304</data>
  <data key="slice">0</data>
  <data key="year">2006</data>
</edge>
<edge source="77" target="85">
  <data key="weight">1.0</data>
  <data key="slice">6</data>
  <data key="year">2012</data>
</edge>
<edge source="77" target="90">
  <data key="weight">1.0</data>
  <data key="slice">6</data>
  <data key="year">2012</data>
</edge>
<edge source="77" target="117">
  <data key="weight">1.0</data>
  <data key="slice">6</data>
  <data key="year">2012</data>
</edge>
<edge source="77" target="146">
  <data key="weight">1.0</data>
  <data key="slice">6</data>
  <data key="year">2012</data>
</edge>
<edge source="77" target="163">
  <data key="weight">1.0</data>
  <data key="slice">6</data>
  <data key="year">2012</data>
</edge>
<edge source="77" target="169">
  <data key="weight">1.0</data>
  <data key="slice">6</data>
  <data key="year">2012</data>
</edge>
<edge source="77" target="189">
  <data key="weight">1.0</data>
  <data key="slice">6</data>
  <data key="year">2012</data>
</edge>
<edge source="78" target="113">
  <data key="weight">1.0</data>
  <data key="slice">5</data>
  <data key="year">2011</data>
</edge>
<edge source="78" target="135">
  <data key="weight">0.5773502588272095</data>
  <data key="slice">5</data>
  <data key="year">2011</data>
</edge>
<edge source="79" target="82">
  <data key="weight">1.0</data>
  <data key="slice">4</data>
  <data key="year">2010</data>
</edge>
<edge source="79" target="125">
  <data key="weight">1.0</data>
  <data key="slice">4</data>
  <data key="year">2010</data>
</edge>
<edge source="79" target="194">
  <data key="weight">1.0</data>
  <data key="slice">4</data>
  <data key="year">2010</data>
</edge>
<edge source="80" target="89">
  <data key="weight">0.8164966106414795</data>
  <data key="slice">9</data>
  <data key="year">2015</data>
</edge>
<edge source="80" target="91">
  <data key="weight">0.7071067690849304</data>
  <data key="slice">9</data>
  <data key="year">2015</data>
</edge>
<edge source="80" target="95">
  <data key="weight">0.7071067690849304</data>
  <data key="slice">5</data>
  <data key="year">2011</data>
</edge>
<edge source="80" target="97">
  <data key="weight">0.7071067690849304</data>
  <data key="slice">5</data>
  <data key="year">2011</data>
</edge>
<edge source="80" target="102">
  <data key="weight">0.7071067690849304</data>
  <data key="slice">5</data>
  <data key="year">2011</data>
</edge>
<edge source="80" target="106">
  <data key="weight">0.7071067690849304</data>
  <data key="slice">7</data>
  <data key="year">2013</data>
</edge>
<edge source="80" target="110">
  <data key="weight">0.7071067690849304</data>
  <data key="slice">5</data>
  <data key="year">2011</data>
</edge>
<edge source="80" target="114">
  <data key="weight">0.7071067690849304</data>
  <data key="slice">7</data>
  <data key="year">2013</data>
</edge>
<edge source="80" target="126">
  <data key="weight">0.7071067690849304</data>
  <data key="slice">5</data>
  <data key="year">2011</data>
</edge>
<edge source="80" target="133">
  <data key="weight">7.071067784636398E-7</data>
  <data key="slice">9</data>
  <data key="year">2015</data>
</edge>
<edge source="80" target="138">
  <data key="weight">7.071067784636398E-7</data>
  <data key="slice">5</data>
  <data key="year">2011</data>
</edge>
<edge source="80" target="148">
  <data key="weight">0.5</data>
  <data key="slice">9</data>
  <data key="year">2015</data>
</edge>
<edge source="80" target="157">
  <data key="weight">0.7071067690849304</data>
  <data key="slice">7</data>
  <data key="year">2013</data>
</edge>
<edge source="80" target="159">
  <data key="weight">0.8164966106414795</data>
  <data key="slice">7</data>
  <data key="year">2013</data>
</edge>
<edge source="80" target="166">
  <data key="weight">0.5</data>
  <data key="slice">9</data>
  <data key="year">2015</data>
</edge>
<edge source="80" target="176">
  <data key="weight">0.7071067690849304</data>
  <data key="slice">5</data>
  <data key="year">2011</data>
</edge>
<edge source="80" target="191">
  <data key="weight">7.071067784636398E-7</data>
  <data key="slice">9</data>
  <data key="year">2015</data>
</edge>
<edge source="80" target="192">
  <data key="weight">0.7071067690849304</data>
  <data key="slice">9</data>
  <data key="year">2015</data>
</edge>
<edge source="81" target="118">
  <data key="weight">1.0</data>
  <data key="slice">7</data>
  <data key="year">2013</data>
</edge>
<edge source="81" target="120">
  <data key="weight">0.5773502588272095</data>
  <data key="slice">7</data>
  <data key="year">2013</data>
</edge>
<edge source="81" target="122">
  <data key="weight">1.0</data>
  <data key="slice">7</data>
  <data key="year">2013</data>
</edge>
<edge source="81" target="133">
  <data key="weight">9.999999974752427E-7</data>
  <data key="slice">7</data>
  <data key="year">2013</data>
</edge>
<edge source="81" target="177">
  <data key="weight">0.7071067690849304</data>
  <data key="slice">7</data>
  <data key="year">2013</data>
</edge>
<edge source="82" target="84">
  <data key="weight">1.0</data>
  <data key="slice">0</data>
  <data key="year">2006</data>
</edge>
<edge source="82" target="86">
  <data key="weight">7.071067784636398E-7</data>
  <data key="slice">7</data>
  <data key="year">2013</data>
</edge>
<edge source="82" target="108">
  <data key="weight">1.0</data>
  <data key="slice">2</data>
  <data key="year">2008</data>
</edge>
<edge source="82" target="112">
  <data key="weight">1.0</data>
  <data key="slice">2</data>
  <data key="year">2008</data>
</edge>
<edge source="82" target="124">
  <data key="weight">0.7071067690849304</data>
  <data key="slice">0</data>
  <data key="year">2006</data>
</edge>
<edge source="82" target="125">
  <data key="weight">9.999999974752427E-7</data>
  <data key="slice">4</data>
  <data key="year">2010</data>
</edge>
<edge source="82" target="133">
  <data key="weight">0.5773502588272095</data>
  <data key="slice">5</data>
  <data key="year">2011</data>
</edge>
<edge source="82" target="135">
  <data key="weight">0.5773502588272095</data>
  <data key="slice">5</data>
  <data key="year">2011</data>
</edge>
<edge source="82" target="137">
  <data key="weight">1.0</data>
  <data key="slice">8</data>
  <data key="year">2014</data>
</edge>
<edge source="82" target="138">
  <data key="weight">0.7071067690849304</data>
  <data key="slice">8</data>
  <data key="year">2014</data>
</edge>
<edge source="82" target="143">
  <data key="weight">1.0</data>
  <data key="slice">2</data>
  <data key="year">2008</data>
</edge>
<edge source="82" target="149">
  <data key="weight">1.0</data>
  <data key="slice">2</data>
  <data key="year">2008</data>
</edge>
<edge source="82" target="152">
  <data key="weight">0.7071067690849304</data>
  <data key="slice">7</data>
  <data key="year">2013</data>
</edge>
<edge source="82" target="153">
  <data key="weight">1.0</data>
  <data key="slice">2</data>
  <data key="year">2008</data>
</edge>
<edge source="82" target="171">
  <data key="weight">0.7071067690849304</data>
  <data key="slice">0</data>
  <data key="year">2006</data>
</edge>
<edge source="82" target="175">
  <data key="weight">1.0</data>
  <data key="slice">8</data>
  <data key="year">2014</data>
</edge>
<edge source="82" target="187">
  <data key="weight">1.0</data>
  <data key="slice">8</data>
  <data key="year">2014</data>
</edge>
<edge source="82" target="194">
  <data key="weight">9.999999974752427E-7</data>
  <data key="slice">4</data>
  <data key="year">2010</data>
</edge>
<edge source="83" target="109">
  <data key="weight">1.0</data>
  <data key="slice">0</data>
  <data key="year">2006</data>
</edge>
<edge source="83" target="155">
  <data key="weight">1.0</data>
  <data key="slice">0</data>
  <data key="year">2006</data>
</edge>
<edge source="83" target="172">
  <data key="weight">1.0</data>
  <data key="slice">0</data>
  <data key="year">2006</data>
</edge>
<edge source="83" target="185">
  <data key="weight">1.0</data>
  <data key="slice">0</data>
  <data key="year">2006</data>
</edge>
<edge source="84" target="171">
  <data key="weight">0.7071067690849304</data>
  <data key="slice">0</data>
  <data key="year">2006</data>
</edge>
<edge source="85" target="90">
  <data key="weight">1.0</data>
  <data key="slice">6</data>
  <data key="year">2012</data>
</edge>
<edge source="85" target="117">
  <data key="weight">1.0</data>
  <data key="slice">6</data>
  <data key="year">2012</data>
</edge>
<edge source="85" target="146">
  <data key="weight">1.0</data>
  <data key="slice">6</data>
  <data key="year">2012</data>
</edge>
<edge source="85" target="163">
  <data key="weight">1.0</data>
  <data key="slice">6</data>
  <data key="year">2012</data>
</edge>
<edge source="85" target="169">
  <data key="weight">1.0</data>
  <data key="slice">6</data>
  <data key="year">2012</data>
</edge>
<edge source="85" target="189">
  <data key="weight">1.0</data>
  <data key="slice">6</data>
  <data key="year">2012</data>
</edge>
<edge source="86" target="148">
  <data key="weight">0.7071067690849304</data>
  <data key="slice">7</data>
  <data key="year">2013</data>
</edge>
<edge source="87" target="93">
  <data key="weight">1.0</data>
  <data key="slice">2</data>
  <data key="year">2008</data>
</edge>
<edge source="87" target="94">
  <data key="weight">1.0</data>
  <data key="slice">2</data>
  <data key="year">2008</data>
</edge>
<edge source="87" target="119">
  <data key="weight">1.0</data>
  <data key="slice">2</data>
  <data key="year">2008</data>
</edge>
<edge source="87" target="150">
  <data key="weight">1.0</data>
  <data key="slice">2</data>
  <data key="year">2008</data>
</edge>
<edge source="87" target="181">
  <data key="weight">1.0</data>
  <data key="slice">2</data>
  <data key="year">2008</data>
</edge>
<edge source="88" target="96">
  <data key="weight">1.0</data>
  <data key="slice">3</data>
  <data key="year">2009</data>
</edge>
<edge source="88" target="105">
  <data key="weight">1.0</data>
  <data key="slice">3</data>
  <data key="year">2009</data>
</edge>
<edge source="88" target="124">
  <data key="weight">1.0</data>
  <data key="slice">3</data>
  <data key="year">2009</data>
</edge>
<edge source="88" target="128">
  <data key="weight">1.0</data>
  <data key="slice">3</data>
  <data key="year">2009</data>
</edge>
<edge source="88" target="139">
  <data key="weight">1.0</data>
  <data key="slice">3</data>
  <data key="year">2009</data>
</edge>
<edge source="88" target="161">
  <data key="weight">1.0</data>
  <data key="slice">3</data>
  <data key="year">2009</data>
</edge>
<edge source="89" target="91">
  <data key="weight">5.773503062300733E-7</data>
  <data key="slice">9</data>
  <data key="year">2015</data>
</edge>
<edge source="89" target="113">
  <data key="weight">7.071067784636398E-7</data>
  <data key="slice">8</data>
  <data key="year">2014</data>
</edge>
<edge source="89" target="133">
  <data key="weight">5.773503062300733E-7</data>
  <data key="slice">9</data>
  <data key="year">2015</data>
</edge>
<edge source="89" target="141">
  <data key="weight">8.164966516233108E-7</data>
  <data key="slice">0</data>
  <data key="year">2006</data>
</edge>
<edge source="89" target="145">
  <data key="weight">0.7071067690849304</data>
  <data key="slice">8</data>
  <data key="year">2014</data>
</edge>
<edge source="89" target="148">
  <data key="weight">8.164966516233108E-7</data>
  <data key="slice">9</data>
  <data key="year">2015</data>
</edge>
<edge source="89" target="150">
  <data key="weight">7.071067784636398E-7</data>
  <data key="slice">8</data>
  <data key="year">2014</data>
</edge>
<edge source="89" target="164">
  <data key="weight">0.7071067690849304</data>
  <data key="slice">8</data>
  <data key="year">2014</data>
</edge>
<edge source="89" target="166">
  <data key="weight">4.082483258116554E-7</data>
  <data key="slice">9</data>
  <data key="year">2015</data>
</edge>
<edge source="89" target="186">
  <data key="weight">5.773503062300733E-7</data>
  <data key="slice">9</data>
  <data key="year">2015</data>
</edge>
<edge source="89" target="191">
  <data key="weight">0.7071067690849304</data>
  <data key="slice">8</data>
  <data key="year">2014</data>
</edge>
<edge source="89" target="192">
  <data key="weight">5.773503062300733E-7</data>
  <data key="slice">9</data>
  <data key="year">2015</data>
</edge>
<edge source="89" target="195">
  <data key="weight">8.164966516233108E-7</data>
  <data key="slice">0</data>
  <data key="year">2006</data>
</edge>
<edge source="90" target="169">
  <data key="weight">1.0</data>
  <data key="slice">6</data>
  <data key="year">2012</data>
</edge>
<edge source="91" target="159">
  <data key="weight">0.7071067690849304</data>
  <data key="slice">9</data>
  <data key="year">2015</data>
</edge>
<edge source="91" target="166">
  <data key="weight">0.7071067690849304</data>
  <data key="slice">9</data>
  <data key="year">2015</data>
</edge>
<edge source="91" target="192">
  <data key="weight">1.0</data>
  <data key="slice">9</data>
  <data key="year">2015</data>
</edge>
<edge source="92" target="116">
  <data key="weight">1.0</data>
  <data key="slice">9</data>
  <data key="year">2015</data>
</edge>
<edge source="92" target="175">
  <data key="weight">1.0</data>
  <data key="slice">9</data>
  <data key="year">2015</data>
</edge>
<edge source="92" target="187">
  <data key="weight">1.0</data>
  <data key="slice">9</data>
  <data key="year">2015</data>
</edge>
<edge source="93" target="94">
  <data key="weight">1.0</data>
  <data key="slice">2</data>
  <data key="year">2008</data>
</edge>
<edge source="93" target="119">
  <data key="weight">1.0</data>
  <data key="slice">2</data>
  <data key="year">2008</data>
</edge>
<edge source="93" target="150">
  <data key="weight">1.0</data>
  <data key="slice">2</data>
  <data key="year">2008</data>
</edge>
<edge source="93" target="181">
  <data key="weight">1.0</data>
  <data key="slice">2</data>
  <data key="year">2008</data>
</edge>
<edge source="94" target="119">
  <data key="weight">1.0</data>
  <data key="slice">2</data>
  <data key="year">2008</data>
</edge>
<edge source="94" target="150">
  <data key="weight">1.0</data>
  <data key="slice">2</data>
  <data key="year">2008</data>
</edge>
<edge source="94" target="181">
  <data key="weight">1.0</data>
  <data key="slice">2</data>
  <data key="year">2008</data>
</edge>
<edge source="95" target="102">
  <data key="weight">1.0</data>
  <data key="slice">5</data>
  <data key="year">2011</data>
</edge>
<edge source="95" target="110">
  <data key="weight">1.0</data>
  <data key="slice">5</data>
  <data key="year">2011</data>
</edge>
<edge source="95" target="138">
  <data key="weight">9.999999974752427E-7</data>
  <data key="slice">5</data>
  <data key="year">2011</data>
</edge>
<edge source="96" target="105">
  <data key="weight">1.0</data>
  <data key="slice">3</data>
  <data key="year">2009</data>
</edge>
<edge source="96" target="124">
  <data key="weight">1.0</data>
  <data key="slice">3</data>
  <data key="year">2009</data>
</edge>
<edge source="96" target="128">
  <data key="weight">1.0</data>
  <data key="slice">3</data>
  <data key="year">2009</data>
</edge>
<edge source="96" target="139">
  <data key="weight">1.0</data>
  <data key="slice">3</data>
  <data key="year">2009</data>
</edge>
<edge source="96" target="161">
  <data key="weight">1.0</data>
  <data key="slice">3</data>
  <data key="year">2009</data>
</edge>
<edge source="97" target="124">
  <data key="weight">0.7071067690849304</data>
  <data key="slice">5</data>
  <data key="year">2011</data>
</edge>
<edge source="97" target="126">
  <data key="weight">1.0</data>
  <data key="slice">5</data>
  <data key="year">2011</data>
</edge>
<edge source="97" target="133">
  <data key="weight">0.5773502588272095</data>
  <data key="slice">5</data>
  <data key="year">2011</data>
</edge>
<edge source="97" target="176">
  <data key="weight">1.0</data>
  <data key="slice">5</data>
  <data key="year">2011</data>
</edge>
<edge source="97" target="186">
  <data key="weight">0.7071067690849304</data>
  <data key="slice">5</data>
  <data key="year">2011</data>
</edge>
<edge source="98" target="138">
  <data key="weight">1.0</data>
  <data key="slice">4</data>
  <data key="year">2010</data>
</edge>
<edge source="99" target="124">
  <data key="weight">4.999999987376214E-7</data>
  <data key="slice">9</data>
  <data key="year">2015</data>
</edge>
<edge source="99" target="126">
  <data key="weight">0.7071067690849304</data>
  <data key="slice">9</data>
  <data key="year">2015</data>
</edge>
<edge source="99" target="179">
  <data key="weight">0.7071067690849304</data>
  <data key="slice">9</data>
  <data key="year">2015</data>
</edge>
<edge source="100" target="183">
  <data key="weight">1.0</data>
  <data key="slice">2</data>
  <data key="year">2008</data>
</edge>
<edge source="101" target="103">
  <data key="weight">1.0</data>
  <data key="slice">1</data>
  <data key="year">2007</data>
</edge>
<edge source="101" target="107">
  <data key="weight">1.0</data>
  <data key="slice">1</data>
  <data key="year">2007</data>
</edge>
<edge source="101" target="142">
  <data key="weight">1.0</data>
  <data key="slice">1</data>
  <data key="year">2007</data>
</edge>
<edge source="102" target="110">
  <data key="weight">1.0</data>
  <data key="slice">5</data>
  <data key="year">2011</data>
</edge>
<edge source="102" target="138">
  <data key="weight">1.0</data>
  <data key="slice">5</data>
  <data key="year">2011</data>
</edge>
<edge source="103" target="104">
  <data key="weight">1.0</data>
  <data key="slice">1</data>
  <data key="year">2007</data>
</edge>
<edge source="103" target="107">
  <data key="weight">1.0</data>
  <data key="slice">1</data>
  <data key="year">2007</data>
</edge>
<edge source="103" target="115">
  <data key="weight">1.0</data>
  <data key="slice">1</data>
  <data key="year">2007</data>
</edge>
<edge source="103" target="123">
  <data key="weight">1.0</data>
  <data key="slice">1</data>
  <data key="year">2007</data>
</edge>
<edge source="103" target="132">
  <data key="weight">1.0</data>
  <data key="slice">1</data>
  <data key="year">2007</data>
</edge>
<edge source="103" target="142">
  <data key="weight">1.0</data>
  <data key="slice">1</data>
  <data key="year">2007</data>
</edge>
<edge source="103" target="160">
  <data key="weight">1.0</data>
  <data key="slice">1</data>
  <data key="year">2007</data>
</edge>
<edge source="104" target="107">
  <data key="weight">1.0</data>
  <data key="slice">1</data>
  <data key="year">2007</data>
</edge>
<edge source="104" target="142">
  <data key="weight">1.0</data>
  <data key="slice">1</data>
  <data key="year">2007</data>
</edge>
<edge source="105" target="124">
  <data key="weight">1.0</data>
  <data key="slice">3</data>
  <data key="year">2009</data>
</edge>
<edge source="105" target="128">
  <data key="weight">1.0</data>
  <data key="slice">3</data>
  <data key="year">2009</data>
</edge>
<edge source="105" target="139">
  <data key="weight">1.0</data>
  <data key="slice">3</data>
  <data key="year">2009</data>
</edge>
<edge source="105" target="161">
  <data key="weight">1.0</data>
  <data key="slice">3</data>
  <data key="year">2009</data>
</edge>
<edge source="106" target="114">
  <data key="weight">1.0</data>
  <data key="slice">7</data>
  <data key="year">2013</data>
</edge>
<edge source="106" target="159">
  <data key="weight">0.5773502588272095</data>
  <data key="slice">7</data>
  <data key="year">2013</data>
</edge>
<edge source="107" target="115">
  <data key="weight">1.0</data>
  <data key="slice">1</data>
  <data key="year">2007</data>
</edge>
<edge source="107" target="123">
  <data key="weight">1.0</data>
  <data key="slice">1</data>
  <data key="year">2007</data>
</edge>
<edge source="107" target="132">
  <data key="weight">1.0</data>
  <data key="slice">1</data>
  <data key="year">2007</data>
</edge>
<edge source="107" target="142">
  <data key="weight">1.0</data>
  <data key="slice">1</data>
  <data key="year">2007</data>
</edge>
<edge source="107" target="160">
  <data key="weight">1.0</data>
  <data key="slice">1</data>
  <data key="year">2007</data>
</edge>
<edge source="108" target="112">
  <data key="weight">1.0</data>
  <data key="slice">2</data>
  <data key="year">2008</data>
</edge>
<edge source="108" target="143">
  <data key="weight">1.0</data>
  <data key="slice">2</data>
  <data key="year">2008</data>
</edge>
<edge source="108" target="149">
  <data key="weight">1.0</data>
  <data key="slice">2</data>
  <data key="year">2008</data>
</edge>
<edge source="108" target="153">
  <data key="weight">1.0</data>
  <data key="slice">2</data>
  <data key="year">2008</data>
</edge>
<edge source="109" target="155">
  <data key="weight">1.0</data>
  <data key="slice">0</data>
  <data key="year">2006</data>
</edge>
<edge source="109" target="172">
  <data key="weight">1.0</data>
  <data key="slice">0</data>
  <data key="year">2006</data>
</edge>
<edge source="109" target="185">
  <data key="weight">1.0</data>
  <data key="slice">0</data>
  <data key="year">2006</data>
</edge>
<edge source="110" target="127">
  <data key="weight">1.0</data>
  <data key="slice">6</data>
  <data key="year">2012</data>
</edge>
<edge source="110" target="138">
  <data key="weight">1.0</data>
  <data key="slice">5</data>
  <data key="year">2011</data>
</edge>
<edge source="110" target="140">
  <data key="weight">9.999999974752427E-7</data>
  <data key="slice">4</data>
  <data key="year">2010</data>
</edge>
<edge source="110" target="147">
  <data key="weight">0.7071067690849304</data>
  <data key="slice">4</data>
  <data key="year">2010</data>
</edge>
<edge source="110" target="151">
  <data key="weight">9.999999974752427E-7</data>
  <data key="slice">4</data>
  <data key="year">2010</data>
</edge>
<edge source="110" target="159">
  <data key="weight">1.0</data>
  <data key="slice">6</data>
  <data key="year">2012</data>
</edge>
<edge source="110" target="166">
  <data key="weight">1.0</data>
  <data key="slice">6</data>
  <data key="year">2012</data>
</edge>
<edge source="110" target="192">
  <data key="weight">1.0</data>
  <data key="slice">6</data>
  <data key="year">2012</data>
</edge>
<edge source="111" target="121">
  <data key="weight">1.0</data>
  <data key="slice">6</data>
  <data key="year">2012</data>
</edge>
<edge source="111" target="170">
  <data key="weight">1.0</data>
  <data key="slice">6</data>
  <data key="year">2012</data>
</edge>
<edge source="112" target="143">
  <data key="weight">1.0</data>
  <data key="slice">2</data>
  <data key="year">2008</data>
</edge>
<edge source="112" target="149">
  <data key="weight">1.0</data>
  <data key="slice">2</data>
  <data key="year">2008</data>
</edge>
<edge source="112" target="153">
  <data key="weight">1.0</data>
  <data key="slice">2</data>
  <data key="year">2008</data>
</edge>
<edge source="113" target="133">
  <data key="weight">0.7071067690849304</data>
  <data key="slice">8</data>
  <data key="year">2014</data>
</edge>
<edge source="113" target="135">
  <data key="weight">0.5773502588272095</data>
  <data key="slice">5</data>
  <data key="year">2011</data>
</edge>
<edge source="113" target="150">
  <data key="weight">9.999999974752427E-7</data>
  <data key="slice">8</data>
  <data key="year">2014</data>
</edge>
<edge source="114" target="159">
  <data key="weight">0.5773502588272095</data>
  <data key="slice">7</data>
  <data key="year">2013</data>
</edge>
<edge source="115" target="142">
  <data key="weight">1.0</data>
  <data key="slice">1</data>
  <data key="year">2007</data>
</edge>
<edge source="116" target="175">
  <data key="weight">1.0</data>
  <data key="slice">9</data>
  <data key="year">2015</data>
</edge>
<edge source="116" target="187">
  <data key="weight">1.0</data>
  <data key="slice">9</data>
  <data key="year">2015</data>
</edge>
<edge source="118" target="120">
  <data key="weight">0.5773502588272095</data>
  <data key="slice">7</data>
  <data key="year">2013</data>
</edge>
<edge source="118" target="122">
  <data key="weight">1.0</data>
  <data key="slice">7</data>
  <data key="year">2013</data>
</edge>
<edge source="118" target="133">
  <data key="weight">9.999999974752427E-7</data>
  <data key="slice">7</data>
  <data key="year">2013</data>
</edge>
<edge source="118" target="177">
  <data key="weight">0.7071067690849304</data>
  <data key="slice">7</data>
  <data key="year">2013</data>
</edge>
<edge source="119" target="150">
  <data key="weight">1.0</data>
  <data key="slice">2</data>
  <data key="year">2008</data>
</edge>
<edge source="119" target="181">
  <data key="weight">1.0</data>
  <data key="slice">2</data>
  <data key="year">2008</data>
</edge>
<edge source="120" target="122">
  <data key="weight">0.5773502588272095</data>
  <data key="slice">7</data>
  <data key="year">2013</data>
</edge>
<edge source="120" target="167">
  <data key="weight">0.5773502588272095</data>
  <data key="slice">7</data>
  <data key="year">2013</data>
</edge>
<edge source="120" target="177">
  <data key="weight">0.8164966106414795</data>
  <data key="slice">7</data>
  <data key="year">2013</data>
</edge>
<edge source="120" target="182">
  <data key="weight">0.5773502588272095</data>
  <data key="slice">7</data>
  <data key="year">2013</data>
</edge>
<edge source="121" target="124">
  <data key="weight">0.7071067690849304</data>
  <data key="slice">7</data>
  <data key="year">2013</data>
</edge>
<edge source="121" target="126">
  <data key="weight">0.7071067690849304</data>
  <data key="slice">7</data>
  <data key="year">2013</data>
</edge>
<edge source="121" target="141">
  <data key="weight">1.0</data>
  <data key="slice">7</data>
  <data key="year">2013</data>
</edge>
<edge source="121" target="170">
  <data key="weight">1.0</data>
  <data key="slice">6</data>
  <data key="year">2012</data>
</edge>
<edge source="121" target="195">
  <data key="weight">0.7071067690849304</data>
  <data key="slice">7</data>
  <data key="year">2013</data>
</edge>
<edge source="122" target="133">
  <data key="weight">9.999999974752427E-7</data>
  <data key="slice">7</data>
  <data key="year">2013</data>
</edge>
<edge source="122" target="177">
  <data key="weight">0.7071067690849304</data>
  <data key="slice">7</data>
  <data key="year">2013</data>
</edge>
<edge source="123" target="142">
  <data key="weight">1.0</data>
  <data key="slice">1</data>
  <data key="year">2007</data>
</edge>
<edge source="124" target="126">
  <data key="weight">7.071067784636398E-7</data>
  <data key="slice">7</data>
  <data key="year">2013</data>
</edge>
<edge source="124" target="128">
  <data key="weight">1.0</data>
  <data key="slice">3</data>
  <data key="year">2009</data>
</edge>
<edge source="124" target="131">
  <data key="weight">7.071067784636398E-7</data>
  <data key="slice">0</data>
  <data key="year">2006</data>
</edge>
<edge source="124" target="139">
  <data key="weight">1.0</data>
  <data key="slice">3</data>
  <data key="year">2009</data>
</edge>
<edge source="124" target="141">
  <data key="weight">7.071067784636398E-7</data>
  <data key="slice">7</data>
  <data key="year">2013</data>
</edge>
<edge source="124" target="161">
  <data key="weight">1.0</data>
  <data key="slice">3</data>
  <data key="year">2009</data>
</edge>
<edge source="124" target="173">
  <data key="weight">7.071067784636398E-7</data>
  <data key="slice">0</data>
  <data key="year">2006</data>
</edge>
<edge source="124" target="176">
  <data key="weight">7.071067784636398E-7</data>
  <data key="slice">5</data>
  <data key="year">2011</data>
</edge>
<edge source="124" target="180">
  <data key="weight">7.071067784636398E-7</data>
  <data key="slice">0</data>
  <data key="year">2006</data>
</edge>
<edge source="124" target="184">
  <data key="weight">7.071067784636398E-7</data>
  <data key="slice">0</data>
  <data key="year">2006</data>
</edge>
<edge source="124" target="186">
  <data key="weight">1.0</data>
  <data key="slice">5</data>
  <data key="year">2011</data>
</edge>
<edge source="124" target="190">
  <data key="weight">7.071067784636398E-7</data>
  <data key="slice">0</data>
  <data key="year">2006</data>
</edge>
<edge source="125" target="194">
  <data key="weight">1.0</data>
  <data key="slice">4</data>
  <data key="year">2010</data>
</edge>
<edge source="126" target="133">
  <data key="weight">0.5773502588272095</data>
  <data key="slice">5</data>
  <data key="year">2011</data>
</edge>
<edge source="126" target="141">
  <data key="weight">7.071067784636398E-7</data>
  <data key="slice">7</data>
  <data key="year">2013</data>
</edge>
<edge source="126" target="176">
  <data key="weight">1.0</data>
  <data key="slice">5</data>
  <data key="year">2011</data>
</edge>
<edge source="126" target="179">
  <data key="weight">1.0</data>
  <data key="slice">9</data>
  <data key="year">2015</data>
</edge>
<edge source="126" target="186">
  <data key="weight">0.7071067690849304</data>
  <data key="slice">5</data>
  <data key="year">2011</data>
</edge>
<edge source="127" target="192">
  <data key="weight">1.0</data>
  <data key="slice">6</data>
  <data key="year">2012</data>
</edge>
<edge source="128" target="139">
  <data key="weight">1.0</data>
  <data key="slice">3</data>
  <data key="year">2009</data>
</edge>
<edge source="128" target="161">
  <data key="weight">1.0</data>
  <data key="slice">3</data>
  <data key="year">2009</data>
</edge>
<edge source="129" target="136">
  <data key="weight">1.0</data>
  <data key="slice">5</data>
  <data key="year">2011</data>
</edge>
<edge source="129" target="156">
  <data key="weight">1.0</data>
  <data key="slice">5</data>
  <data key="year">2011</data>
</edge>
<edge source="129" target="178">
  <data key="weight">1.0</data>
  <data key="slice">5</data>
  <data key="year">2011</data>
</edge>
<edge source="130" target="133">
  <data key="weight">1.0</data>
  <data key="slice">1</data>
  <data key="year">2007</data>
</edge>
<edge source="130" target="141">
  <data key="weight">1.0</data>
  <data key="slice">1</data>
  <data key="year">2007</data>
</edge>
<edge source="130" target="186">
  <data key="weight">1.0</data>
  <data key="slice">1</data>
  <data key="year">2007</data>
</edge>
<edge source="131" target="141">
  <data key="weight">0.7071067690849304</data>
  <data key="slice">0</data>
  <data key="year">2006</data>
</edge>
<edge source="131" target="173">
  <data key="weight">1.0</data>
  <data key="slice">0</data>
  <data key="year">2006</data>
</edge>
<edge source="131" target="180">
  <data key="weight">1.0</data>
  <data key="slice">0</data>
  <data key="year">2006</data>
</edge>
<edge source="131" target="184">
  <data key="weight">1.0</data>
  <data key="slice">0</data>
  <data key="year">2006</data>
</edge>
<edge source="131" target="190">
  <data key="weight">1.0</data>
  <data key="slice">0</data>
  <data key="year">2006</data>
</edge>
<edge source="131" target="195">
  <data key="weight">0.7071067690849304</data>
  <data key="slice">0</data>
  <data key="year">2006</data>
</edge>
<edge source="132" target="142">
  <data key="weight">1.0</data>
  <data key="slice">1</data>
  <data key="year">2007</data>
</edge>
<edge source="133" target="141">
  <data key="weight">0.7071067690849304</data>
  <data key="slice">0</data>
  <data key="year">2006</data>
</edge>
<edge source="133" target="148">
  <data key="weight">0.7071067690849304</data>
  <data key="slice">9</data>
  <data key="year">2015</data>
</edge>
<edge source="133" target="150">
  <data key="weight">7.071067784636398E-7</data>
  <data key="slice">8</data>
  <data key="year">2014</data>
</edge>
<edge source="133" target="176">
  <data key="weight">5.773503062300733E-7</data>
  <data key="slice">5</data>
  <data key="year">2011</data>
</edge>
<edge source="133" target="177">
  <data key="weight">0.7071067690849304</data>
  <data key="slice">7</data>
  <data key="year">2013</data>
</edge>
<edge source="133" target="186">
  <data key="weight">1.0</data>
  <data key="slice">1</data>
  <data key="year">2007</data>
</edge>
<edge source="133" target="191">
  <data key="weight">1.0</data>
  <data key="slice">9</data>
  <data key="year">2015</data>
</edge>
<edge source="133" target="195">
  <data key="weight">0.7071067690849304</data>
  <data key="slice">1</data>
  <data key="year">2007</data>
</edge>
<edge source="134" target="144">
  <data key="weight">1.0</data>
  <data key="slice">4</data>
  <data key="year">2010</data>
</edge>
<edge source="134" target="147">
  <data key="weight">0.7071067690849304</data>
  <data key="slice">4</data>
  <data key="year">2010</data>
</edge>
<edge source="134" target="154">
  <data key="weight">1.0</data>
  <data key="slice">4</data>
  <data key="year">2010</data>
</edge>
<edge source="135" target="165">
  <data key="weight">0.5773502588272095</data>
  <data key="slice">5</data>
  <data key="year">2011</data>
</edge>
<edge source="136" target="156">
  <data key="weight">1.0</data>
  <data key="slice">5</data>
  <data key="year">2011</data>
</edge>
<edge source="136" target="178">
  <data key="weight">1.0</data>
  <data key="slice">5</data>
  <data key="year">2011</data>
</edge>
<edge source="137" target="138">
  <data key="weight">0.7071067690849304</data>
  <data key="slice">8</data>
  <data key="year">2014</data>
</edge>
<edge source="137" target="175">
  <data key="weight">1.0</data>
  <data key="slice">8</data>
  <data key="year">2014</data>
</edge>
<edge source="137" target="187">
  <data key="weight">1.0</data>
  <data key="slice">8</data>
  <data key="year">2014</data>
</edge>
<edge source="138" target="168">
  <data key="weight">1.0</data>
  <data key="slice">0</data>
  <data key="year">2006</data>
</edge>
<edge source="138" target="171">
  <data key="weight">0.7071067690849304</data>
  <data key="slice">0</data>
  <data key="year">2006</data>
</edge>
<edge source="138" target="175">
  <data key="weight">0.7071067690849304</data>
  <data key="slice">8</data>
  <data key="year">2014</data>
</edge>
<edge source="138" target="187">
  <data key="weight">0.7071067690849304</data>
  <data key="slice">8</data>
  <data key="year">2014</data>
</edge>
<edge source="138" target="193">
  <data key="weight">1.0</data>
  <data key="slice">0</data>
  <data key="year">2006</data>
</edge>
<edge source="139" target="161">
  <data key="weight">1.0</data>
  <data key="slice">3</data>
  <data key="year">2009</data>
</edge>
<edge source="140" target="151">
  <data key="weight">1.0</data>
  <data key="slice">4</data>
  <data key="year">2010</data>
</edge>
<edge source="141" target="173">
  <data key="weight">0.7071067690849304</data>
  <data key="slice">0</data>
  <data key="year">2006</data>
</edge>
<edge source="141" target="180">
  <data key="weight">0.7071067690849304</data>
  <data key="slice">0</data>
  <data key="year">2006</data>
</edge>
<edge source="141" target="184">
  <data key="weight">0.7071067690849304</data>
  <data key="slice">0</data>
  <data key="year">2006</data>
</edge>
<edge source="141" target="186">
  <data key="weight">1.0</data>
  <data key="slice">1</data>
  <data key="year">2007</data>
</edge>
<edge source="141" target="190">
  <data key="weight">0.7071067690849304</data>
  <data key="slice">0</data>
  <data key="year">2006</data>
</edge>
<edge source="141" target="195">
  <data key="weight">1.0</data>
  <data key="slice">7</data>
  <data key="year">2013</data>
</edge>
<edge source="142" target="160">
  <data key="weight">1.0</data>
  <data key="slice">1</data>
  <data key="year">2007</data>
</edge>
<edge source="143" target="149">
  <data key="weight">1.0</data>
  <data key="slice">2</data>
  <data key="year">2008</data>
</edge>
<edge source="143" target="153">
  <data key="weight">1.0</data>
  <data key="slice">2</data>
  <data key="year">2008</data>
</edge>
<edge source="144" target="147">
  <data key="weight">0.7071067690849304</data>
  <data key="slice">4</data>
  <data key="year">2010</data>
</edge>
<edge source="144" target="154">
  <data key="weight">1.0</data>
  <data key="slice">4</data>
  <data key="year">2010</data>
</edge>
<edge source="145" target="164">
  <data key="weight">1.0</data>
  <data key="slice">8</data>
  <data key="year">2014</data>
</edge>
<edge source="145" target="191">
  <data key="weight">1.0</data>
  <data key="slice">8</data>
  <data key="year">2014</data>
</edge>
<edge source="146" target="169">
  <data key="weight">1.0</data>
  <data key="slice">6</data>
  <data key="year">2012</data>
</edge>
<edge source="148" target="186">
  <data key="weight">7.071067784636398E-7</data>
  <data key="slice">9</data>
  <data key="year">2015</data>
</edge>
<edge source="148" target="191">
  <data key="weight">7.071067784636398E-7</data>
  <data key="slice">9</data>
  <data key="year">2015</data>
</edge>
<edge source="149" target="153">
  <data key="weight">1.0</data>
  <data key="slice">2</data>
  <data key="year">2008</data>
</edge>
<edge source="150" target="181">
  <data key="weight">1.0</data>
  <data key="slice">2</data>
  <data key="year">2008</data>
</edge>
<edge source="152" target="180">
  <data key="weight">0.7071067690849304</data>
  <data key="slice">7</data>
  <data key="year">2013</data>
</edge>
<edge source="152" target="195">
  <data key="weight">0.7071067690849304</data>
  <data key="slice">7</data>
  <data key="year">2013</data>
</edge>
<edge source="155" target="172">
  <data key="weight">1.0</data>
  <data key="slice">0</data>
  <data key="year">2006</data>
</edge>
<edge source="155" target="185">
  <data key="weight">1.0</data>
  <data key="slice">0</data>
  <data key="year">2006</data>
</edge>
<edge source="156" target="178">
  <data key="weight">1.0</data>
  <data key="slice">5</data>
  <data key="year">2011</data>
</edge>
<edge source="157" target="159">
  <data key="weight">0.5773502588272095</data>
  <data key="slice">7</data>
  <data key="year">2013</data>
</edge>
<edge source="158" target="162">
  <data key="weight">1.0</data>
  <data key="slice">3</data>
  <data key="year">2009</data>
</edge>
<edge source="159" target="166">
  <data key="weight">0.5</data>
  <data key="slice">9</data>
  <data key="year">2015</data>
</edge>
<edge source="159" target="172">
  <data key="weight">7.071067784636398E-7</data>
  <data key="slice">9</data>
  <data key="year">2015</data>
</edge>
<edge source="159" target="181">
  <data key="weight">7.071067784636398E-7</data>
  <data key="slice">9</data>
  <data key="year">2015</data>
</edge>
<edge source="159" target="192">
  <data key="weight">0.7071067690849304</data>
  <data key="slice">9</data>
  <data key="year">2015</data>
</edge>
<edge source="163" target="169">
  <data key="weight">1.0</data>
  <data key="slice">6</data>
  <data key="year">2012</data>
</edge>
<edge source="164" target="191">
  <data key="weight">1.0</data>
  <data key="slice">8</data>
  <data key="year">2014</data>
</edge>
<edge source="166" target="192">
  <data key="weight">1.0</data>
  <data key="slice">9</data>
  <data key="year">2015</data>
</edge>
<edge source="167" target="177">
  <data key="weight">0.7071067690849304</data>
  <data key="slice">7</data>
  <data key="year">2013</data>
</edge>
<edge source="167" target="182">
  <data key="weight">1.0</data>
  <data key="slice">7</data>
  <data key="year">2013</data>
</edge>
<edge source="168" target="171">
  <data key="weight">0.7071067690849304</data>
  <data key="slice">0</data>
  <data key="year">2006</data>
</edge>
<edge source="168" target="193">
  <data key="weight">1.0</data>
  <data key="slice">0</data>
  <data key="year">2006</data>
</edge>
<edge source="169" target="189">
  <data key="weight">1.0</data>
  <data key="slice">6</data>
  <data key="year">2012</data>
</edge>
<edge source="171" target="193">
  <data key="weight">0.7071067690849304</data>
  <data key="slice">0</data>
  <data key="year">2006</data>
</edge>
<edge source="172" target="181">
  <data key="weight">1.0</data>
  <data key="slice">9</data>
  <data key="year">2015</data>
</edge>
<edge source="172" target="185">
  <data key="weight">1.0</data>
  <data key="slice">0</data>
  <data key="year">2006</data>
</edge>
<edge source="173" target="180">
  <data key="weight">1.0</data>
  <data key="slice">0</data>
  <data key="year">2006</data>
</edge>
<edge source="173" target="184">
  <data key="weight">1.0</data>
  <data key="slice">0</data>
  <data key="year">2006</data>
</edge>
<edge source="173" target="190">
  <data key="weight">1.0</data>
  <data key="slice">0</data>
  <data key="year">2006</data>
</edge>
<edge source="173" target="195">
  <data key="weight">0.7071067690849304</data>
  <data key="slice">0</data>
  <data key="year">2006</data>
</edge>
<edge source="175" target="187">
  <data key="weight">1.0</data>
  <data key="slice">8</data>
  <data key="year">2014</data>
</edge>
<edge source="176" target="186">
  <data key="weight">0.7071067690849304</data>
  <data key="slice">5</data>
  <data key="year">2011</data>
</edge>
<edge source="177" target="182">
  <data key="weight">0.7071067690849304</data>
  <data key="slice">7</data>
  <data key="year">2013</data>
</edge>
<edge source="180" target="184">
  <data key="weight">1.0</data>
  <data key="slice">0</data>
  <data key="year">2006</data>
</edge>
<edge source="180" target="190">
  <data key="weight">1.0</data>
  <data key="slice">0</data>
  <data key="year">2006</data>
</edge>
<edge source="180" target="195">
  <data key="weight">0.7071067690849304</data>
  <data key="slice">0</data>
  <data key="year">2006</data>
</edge>
<edge source="184" target="190">
  <data key="weight">1.0</data>
  <data key="slice">0</data>
  <data key="year">2006</data>
</edge>
<edge source="184" target="195">
  <data key="weight">0.7071067690849304</data>
  <data key="slice">0</data>
  <data key="year">2006</data>
</edge>
<edge source="186" target="195">
  <data key="weight">1.0</data>
  <data key="slice">1</data>
  <data key="year">2007</data>
</edge>
<edge source="190" target="195">
  <data key="weight">0.7071067690849304</data>
  <data key="slice">0</data>
  <data key="year">2006</data>
</edge>
</graph>
</graphml>
