# Supplementary material for: Evolution of Research on Persistent Postural-Perceptual Dizziness: A Bibliometric and Visualization Analysis from 1994 to 2025
Source: Audiol Res. 2026 Apr 1;16(2):52. doi: 10.3390/audiolres16020052 (PMC13113745; doi:10.3390/audiolres16020052)
Supplement: Supplementary file 1 [file audiolres-16-00052-s001.zip › results/project/198.graphml]

<?xml version="1.0" encoding="UTF-8"?>
<graphml xmlns="http://graphml.graphdrawing.org/xmlns">
<key id="name" for="node" attr.name="name" attr.type="string"/>
<key id="label" for="node" attr.name="label" attr.type="string"/>
<key id="author" for="node" attr.name="author" attr.type="string"/>
<key id="year" for="node" attr.name="year" attr.type="string"/>
<key id="title" for="node" attr.name="title" attr.type="string"/>
<key id="so" for="node" attr.name="so" attr.type="string"/>
<key id="vol" for="node" attr.name="vol" attr.type="string"/>
<key id="page" for="node" attr.name="pg" attr.type="string"/>
<key id="ut" for="node" attr.name="ut" attr.type="string"/>
<key id="freq" for="node" attr.name="freq" attr.type="integer"/>
<key id="centrality" for="node" attr.name="centrality" attr.type="double"/>
<key id="weight" for="edge" attr.name="weight" attr.type="float"/>
<key id="slice" for="edge" attr.name="slice" attr.type="integer"/>
<key id="year" for="edge" attr.name="year" attr.type="string"/>
<graph edgedefault="undirected">
<node id="0">
  <data key="name">chronic subjective dizziness</data>
  <data key="label">chronic subjective dizziness</data>
  <data key="author">chronic subjective dizziness</data>
  <data key="year"></data>
  <data key="title">...</data>
  <data key="so">SO</data>
  <data key="vol">0</data>
  <data key="page">0</data>
  <data key="ut"></data>
  <data key="freq">42</data>
</node>
<node id="1">
  <data key="name">mechanisms</data>
  <data key="label">mechanisms</data>
  <data key="author">mechanisms</data>
  <data key="year"></data>
  <data key="title">...</data>
  <data key="so">SO</data>
  <data key="vol">0</data>
  <data key="page">0</data>
  <data key="ut"></data>
  <data key="freq">2</data>
</node>
<node id="2">
  <data key="name">behavior</data>
  <data key="label">behavior</data>
  <data key="author">behavior</data>
  <data key="year"></data>
  <data key="title">...</data>
  <data key="so">SO</data>
  <data key="vol">0</data>
  <data key="page">0</data>
  <data key="ut"></data>
  <data key="freq">3</data>
</node>
<node id="3">
  <data key="name">phobic postural vertigo</data>
  <data key="label">phobic postural vertigo</data>
  <data key="author">phobic postural vertigo</data>
  <data key="year"></data>
  <data key="title">...</data>
  <data key="so">SO</data>
  <data key="vol">0</data>
  <data key="page">0</data>
  <data key="ut"></data>
  <data key="freq">8</data>
</node>
<node id="4">
  <data key="name">vestibular migraine</data>
  <data key="label">vestibular migraine</data>
  <data key="author">vestibular migraine</data>
  <data key="year"></data>
  <data key="title">...</data>
  <data key="so">SO</data>
  <data key="vol">0</data>
  <data key="page">0</data>
  <data key="ut"></data>
  <data key="freq">24</data>
</node>
<node id="5">
  <data key="name">motion</data>
  <data key="label">motion</data>
  <data key="author">motion</data>
  <data key="year"></data>
  <data key="title">...</data>
  <data key="so">SO</data>
  <data key="vol">0</data>
  <data key="page">0</data>
  <data key="ut"></data>
  <data key="freq">2</data>
</node>
<node id="6">
  <data key="name">attention</data>
  <data key="label">attention</data>
  <data key="author">attention</data>
  <data key="year"></data>
  <data key="title">...</data>
  <data key="so">SO</data>
  <data key="vol">0</data>
  <data key="page">0</data>
  <data key="ut"></data>
  <data key="freq">8</data>
</node>
<node id="7">
  <data key="name">lifestyle modifications</data>
  <data key="label">lifestyle modifications</data>
  <data key="author">lifestyle modifications</data>
  <data key="year"></data>
  <data key="title">...</data>
  <data key="so">SO</data>
  <data key="vol">0</data>
  <data key="page">0</data>
  <data key="ut"></data>
  <data key="freq">2</data>
</node>
<node id="8">
  <data key="name">adjuvant chemotherapy</data>
  <data key="label">adjuvant chemotherapy</data>
  <data key="author">adjuvant chemotherapy</data>
  <data key="year"></data>
  <data key="title">...</data>
  <data key="so">SO</data>
  <data key="vol">0</data>
  <data key="page">0</data>
  <data key="ut"></data>
  <data key="freq">1</data>
</node>
<node id="9">
  <data key="name">anxiety</data>
  <data key="label">anxiety</data>
  <data key="author">anxiety</data>
  <data key="year"></data>
  <data key="title">...</data>
  <data key="so">SO</data>
  <data key="vol">0</data>
  <data key="page">0</data>
  <data key="ut"></data>
  <data key="freq">40</data>
</node>
<node id="10">
  <data key="name">stroke</data>
  <data key="label">stroke</data>
  <data key="author">stroke</data>
  <data key="year"></data>
  <data key="title">...</data>
  <data key="so">SO</data>
  <data key="vol">0</data>
  <data key="page">0</data>
  <data key="ut"></data>
  <data key="freq">4</data>
</node>
<node id="11">
  <data key="name">sarcopenia</data>
  <data key="label">sarcopenia</data>
  <data key="author">sarcopenia</data>
  <data key="year"></data>
  <data key="title">...</data>
  <data key="so">SO</data>
  <data key="vol">0</data>
  <data key="page">0</data>
  <data key="ut"></data>
  <data key="freq">2</data>
</node>
<node id="12">
  <data key="name">migraine</data>
  <data key="label">migraine</data>
  <data key="author">migraine</data>
  <data key="year"></data>
  <data key="title">...</data>
  <data key="so">SO</data>
  <data key="vol">0</data>
  <data key="page">0</data>
  <data key="ut"></data>
  <data key="freq">10</data>
</node>
<node id="13">
  <data key="name">vestibular neuritis</data>
  <data key="label">vestibular neuritis</data>
  <data key="author">vestibular neuritis</data>
  <data key="year"></data>
  <data key="title">...</data>
  <data key="so">SO</data>
  <data key="vol">0</data>
  <data key="page">0</data>
  <data key="ut"></data>
  <data key="freq">2</data>
</node>
<node id="14">
  <data key="name">polymers</data>
  <data key="label">polymers</data>
  <data key="author">polymers</data>
  <data key="year"></data>
  <data key="title">...</data>
  <data key="so">SO</data>
  <data key="vol">0</data>
  <data key="page">0</data>
  <data key="ut"></data>
  <data key="freq">3</data>
</node>
<node id="15">
  <data key="name">committee</data>
  <data key="label">committee</data>
  <data key="author">committee</data>
  <data key="year"></data>
  <data key="title">...</data>
  <data key="so">SO</data>
  <data key="vol">0</data>
  <data key="page">0</data>
  <data key="ut"></data>
  <data key="freq">27</data>
</node>
<node id="16">
  <data key="name">balance</data>
  <data key="label">balance</data>
  <data key="author">balance</data>
  <data key="year"></data>
  <data key="title">...</data>
  <data key="so">SO</data>
  <data key="vol">0</data>
  <data key="page">0</data>
  <data key="ut"></data>
  <data key="freq">14</data>
</node>
<node id="17">
  <data key="name">questionnaire</data>
  <data key="label">questionnaire</data>
  <data key="author">questionnaire</data>
  <data key="year"></data>
  <data key="title">...</data>
  <data key="so">SO</data>
  <data key="vol">0</data>
  <data key="page">0</data>
  <data key="ut"></data>
  <data key="freq">4</data>
</node>
<node id="18">
  <data key="name">preoperative biliary drainage</data>
  <data key="label">preoperative biliary drainage</data>
  <data key="author">preoperative biliary drainage</data>
  <data key="year"></data>
  <data key="title">...</data>
  <data key="so">SO</data>
  <data key="vol">0</data>
  <data key="page">0</data>
  <data key="ut"></data>
  <data key="freq">2</data>
</node>
<node id="19">
  <data key="name">international classification</data>
  <data key="label">international classification</data>
  <data key="author">international classification</data>
  <data key="year"></data>
  <data key="title">...</data>
  <data key="so">SO</data>
  <data key="vol">0</data>
  <data key="page">0</data>
  <data key="ut"></data>
  <data key="freq">2</data>
</node>
<node id="20">
  <data key="name">complications</data>
  <data key="label">complications</data>
  <data key="author">complications</data>
  <data key="year"></data>
  <data key="title">...</data>
  <data key="so">SO</data>
  <data key="vol">0</data>
  <data key="page">0</data>
  <data key="ut"></data>
  <data key="freq">14</data>
</node>
<node id="21">
  <data key="name">vestibular rehabilitation therapy (vrt)</data>
  <data key="label">vestibular rehabilitation therapy (vrt)</data>
  <data key="author">vestibular rehabilitation therapy (vrt)</data>
  <data key="year"></data>
  <data key="title">...</data>
  <data key="so">SO</data>
  <data key="vol">0</data>
  <data key="page">0</data>
  <data key="ut"></data>
  <data key="freq">2</data>
</node>
<node id="22">
  <data key="name">sleep quality index</data>
  <data key="label">sleep quality index</data>
  <data key="author">sleep quality index</data>
  <data key="year"></data>
  <data key="title">...</data>
  <data key="so">SO</data>
  <data key="vol">0</data>
  <data key="page">0</data>
  <data key="ut"></data>
  <data key="freq">3</data>
</node>
<node id="23">
  <data key="name">drainage</data>
  <data key="label">drainage</data>
  <data key="author">drainage</data>
  <data key="year"></data>
  <data key="title">...</data>
  <data key="so">SO</data>
  <data key="vol">0</data>
  <data key="page">0</data>
  <data key="ut"></data>
  <data key="freq">2</data>
</node>
<node id="24">
  <data key="name">vertigo</data>
  <data key="label">vertigo</data>
  <data key="author">vertigo</data>
  <data key="year"></data>
  <data key="title">...</data>
  <data key="so">SO</data>
  <data key="vol">0</data>
  <data key="page">0</data>
  <data key="ut"></data>
  <data key="freq">70</data>
</node>
<node id="25">
  <data key="name">clinicopathological analysis</data>
  <data key="label">clinicopathological analysis</data>
  <data key="author">clinicopathological analysis</data>
  <data key="year"></data>
  <data key="title">...</data>
  <data key="so">SO</data>
  <data key="vol">0</data>
  <data key="page">0</data>
  <data key="ut"></data>
  <data key="freq">2</data>
</node>
<node id="26">
  <data key="name">psychosomatic disorder</data>
  <data key="label">psychosomatic disorder</data>
  <data key="author">psychosomatic disorder</data>
  <data key="year"></data>
  <data key="title">...</data>
  <data key="so">SO</data>
  <data key="vol">0</data>
  <data key="page">0</data>
  <data key="ut"></data>
  <data key="freq">2</data>
</node>
<node id="27">
  <data key="name">adolescents</data>
  <data key="label">adolescents</data>
  <data key="author">adolescents</data>
  <data key="year"></data>
  <data key="title">...</data>
  <data key="so">SO</data>
  <data key="vol">0</data>
  <data key="page">0</data>
  <data key="ut"></data>
  <data key="freq">1</data>
</node>
<node id="28">
  <data key="name">vestibular diseases</data>
  <data key="label">vestibular diseases</data>
  <data key="author">vestibular diseases</data>
  <data key="year"></data>
  <data key="title">...</data>
  <data key="so">SO</data>
  <data key="vol">0</data>
  <data key="page">0</data>
  <data key="ut"></data>
  <data key="freq">2</data>
</node>
<node id="29">
  <data key="name">double blind</data>
  <data key="label">double blind</data>
  <data key="author">double blind</data>
  <data key="year"></data>
  <data key="title">...</data>
  <data key="so">SO</data>
  <data key="vol">0</data>
  <data key="page">0</data>
  <data key="ut"></data>
  <data key="freq">4</data>
</node>
<node id="30">
  <data key="name">psychogenic nonepileptic seizures</data>
  <data key="label">psychogenic nonepileptic seizures</data>
  <data key="author">psychogenic nonepileptic seizures</data>
  <data key="year"></data>
  <data key="title">...</data>
  <data key="so">SO</data>
  <data key="vol">0</data>
  <data key="page">0</data>
  <data key="ut"></data>
  <data key="freq">2</data>
</node>
<node id="31">
  <data key="name">paroxysmal positional vertigo</data>
  <data key="label">paroxysmal positional vertigo</data>
  <data key="author">paroxysmal positional vertigo</data>
  <data key="year"></data>
  <data key="title">...</data>
  <data key="so">SO</data>
  <data key="vol">0</data>
  <data key="page">0</data>
  <data key="ut"></data>
  <data key="freq">13</data>
</node>
<node id="32">
  <data key="name">transduodenal ampullectomy</data>
  <data key="label">transduodenal ampullectomy</data>
  <data key="author">transduodenal ampullectomy</data>
  <data key="year"></data>
  <data key="title">...</data>
  <data key="so">SO</data>
  <data key="vol">0</data>
  <data key="page">0</data>
  <data key="ut"></data>
  <data key="freq">2</data>
</node>
<node id="33">
  <data key="name">composite</data>
  <data key="label">composite</data>
  <data key="author">composite</data>
  <data key="year"></data>
  <data key="title">...</data>
  <data key="so">SO</data>
  <data key="vol">0</data>
  <data key="page">0</data>
  <data key="ut"></data>
  <data key="freq">4</data>
</node>
<node id="34">
  <data key="name">delayed gastric emptying</data>
  <data key="label">delayed gastric emptying</data>
  <data key="author">delayed gastric emptying</data>
  <data key="year"></data>
  <data key="title">...</data>
  <data key="so">SO</data>
  <data key="vol">0</data>
  <data key="page">0</data>
  <data key="ut"></data>
  <data key="freq">10</data>
</node>
<node id="35">
  <data key="name">health</data>
  <data key="label">health</data>
  <data key="author">health</data>
  <data key="year"></data>
  <data key="title">...</data>
  <data key="so">SO</data>
  <data key="vol">0</data>
  <data key="page">0</data>
  <data key="ut"></data>
  <data key="freq">2</data>
</node>
<node id="36">
  <data key="name">irritable bowel syndrome</data>
  <data key="label">irritable bowel syndrome</data>
  <data key="author">irritable bowel syndrome</data>
  <data key="year"></data>
  <data key="title">...</data>
  <data key="so">SO</data>
  <data key="vol">0</data>
  <data key="page">0</data>
  <data key="ut"></data>
  <data key="freq">2</data>
</node>
<node id="37">
  <data key="name">adenoma</data>
  <data key="label">adenoma</data>
  <data key="author">adenoma</data>
  <data key="year"></data>
  <data key="title">...</data>
  <data key="so">SO</data>
  <data key="vol">0</data>
  <data key="page">0</data>
  <data key="ut"></data>
  <data key="freq">1</data>
</node>
<node id="38">
  <data key="name">diagnostic criteria</data>
  <data key="label">diagnostic criteria</data>
  <data key="author">diagnostic criteria</data>
  <data key="year"></data>
  <data key="title">...</data>
  <data key="so">SO</data>
  <data key="vol">0</data>
  <data key="page">0</data>
  <data key="ut"></data>
  <data key="freq">35</data>
</node>
<node id="39">
  <data key="name">adult surgery</data>
  <data key="label">adult surgery</data>
  <data key="author">adult surgery</data>
  <data key="year"></data>
  <data key="title">...</data>
  <data key="so">SO</data>
  <data key="vol">0</data>
  <data key="page">0</data>
  <data key="ut"></data>
  <data key="freq">1</data>
</node>
<node id="40">
  <data key="name">barany society</data>
  <data key="label">barany society</data>
  <data key="author">barany society</data>
  <data key="year"></data>
  <data key="title">...</data>
  <data key="so">SO</data>
  <data key="vol">0</data>
  <data key="page">0</data>
  <data key="ut"></data>
  <data key="freq">1</data>
</node>
<node id="41">
  <data key="name">randomized controlled trial</data>
  <data key="label">randomized controlled trial</data>
  <data key="author">randomized controlled trial</data>
  <data key="year"></data>
  <data key="title">...</data>
  <data key="so">SO</data>
  <data key="vol">0</data>
  <data key="page">0</data>
  <data key="ut"></data>
  <data key="freq">5</data>
</node>
<node id="42">
  <data key="name">cognitive behavioral therapy</data>
  <data key="label">cognitive behavioral therapy</data>
  <data key="author">cognitive behavioral therapy</data>
  <data key="year"></data>
  <data key="title">...</data>
  <data key="so">SO</data>
  <data key="vol">0</data>
  <data key="page">0</data>
  <data key="ut"></data>
  <data key="freq">5</data>
</node>
<node id="43">
  <data key="name">persistent postural perceptual dizziness</data>
  <data key="label">persistent postural perceptual dizziness</data>
  <data key="author">persistent postural perceptual dizziness</data>
  <data key="year"></data>
  <data key="title">...</data>
  <data key="so">SO</data>
  <data key="vol">0</data>
  <data key="page">0</data>
  <data key="ut"></data>
  <data key="freq">15</data>
</node>
<node id="44">
  <data key="name">residual dizziness</data>
  <data key="label">residual dizziness</data>
  <data key="author">residual dizziness</data>
  <data key="year"></data>
  <data key="title">...</data>
  <data key="so">SO</data>
  <data key="vol">0</data>
  <data key="page">0</data>
  <data key="ut"></data>
  <data key="freq">2</data>
</node>
<node id="45">
  <data key="name">normative values</data>
  <data key="label">normative values</data>
  <data key="author">normative values</data>
  <data key="year"></data>
  <data key="title">...</data>
  <data key="so">SO</data>
  <data key="vol">0</data>
  <data key="page">0</data>
  <data key="ut"></data>
  <data key="freq">2</data>
</node>
<node id="46">
  <data key="name">scale</data>
  <data key="label">scale</data>
  <data key="author">scale</data>
  <data key="year"></data>
  <data key="title">...</data>
  <data key="so">SO</data>
  <data key="vol">0</data>
  <data key="page">0</data>
  <data key="ut"></data>
  <data key="freq">3</data>
</node>
<node id="47">
  <data key="name">transcranial magnetic stimulation</data>
  <data key="label">transcranial magnetic stimulation</data>
  <data key="author">transcranial magnetic stimulation</data>
  <data key="year"></data>
  <data key="title">...</data>
  <data key="so">SO</data>
  <data key="vol">0</data>
  <data key="page">0</data>
  <data key="ut"></data>
  <data key="freq">2</data>
</node>
<node id="48">
  <data key="name">visual vertigo</data>
  <data key="label">visual vertigo</data>
  <data key="author">visual vertigo</data>
  <data key="year"></data>
  <data key="title">...</data>
  <data key="so">SO</data>
  <data key="vol">0</data>
  <data key="page">0</data>
  <data key="ut"></data>
  <data key="freq">21</data>
</node>
<node id="49">
  <data key="name">orientation</data>
  <data key="label">orientation</data>
  <data key="author">orientation</data>
  <data key="year"></data>
  <data key="title">...</data>
  <data key="so">SO</data>
  <data key="vol">0</data>
  <data key="page">0</data>
  <data key="ut"></data>
  <data key="freq">2</data>
</node>
<node id="50">
  <data key="name">quality of life</data>
  <data key="label">quality of life</data>
  <data key="author">quality of life</data>
  <data key="year"></data>
  <data key="title">...</data>
  <data key="so">SO</data>
  <data key="vol">0</data>
  <data key="page">0</data>
  <data key="ut"></data>
  <data key="freq">22</data>
</node>
<node id="51">
  <data key="name">accountability</data>
  <data key="label">accountability</data>
  <data key="author">accountability</data>
  <data key="year"></data>
  <data key="title">...</data>
  <data key="so">SO</data>
  <data key="vol">0</data>
  <data key="page">0</data>
  <data key="ut"></data>
  <data key="freq">1</data>
</node>
<node id="52">
  <data key="name">version</data>
  <data key="label">version</data>
  <data key="author">version</data>
  <data key="year"></data>
  <data key="title">...</data>
  <data key="so">SO</data>
  <data key="vol">0</data>
  <data key="page">0</data>
  <data key="ut"></data>
  <data key="freq">4</data>
</node>
<node id="53">
  <data key="name">agents</data>
  <data key="label">agents</data>
  <data key="author">agents</data>
  <data key="year"></data>
  <data key="title">...</data>
  <data key="so">SO</data>
  <data key="vol">0</data>
  <data key="page">0</data>
  <data key="ut"></data>
  <data key="freq">1</data>
</node>
<node id="54">
  <data key="name">activations</data>
  <data key="label">activations</data>
  <data key="author">activations</data>
  <data key="year"></data>
  <data key="title">...</data>
  <data key="so">SO</data>
  <data key="vol">0</data>
  <data key="page">0</data>
  <data key="ut"></data>
  <data key="freq">1</data>
</node>
<node id="55">
  <data key="name">validity</data>
  <data key="label">validity</data>
  <data key="author">validity</data>
  <data key="year"></data>
  <data key="title">...</data>
  <data key="so">SO</data>
  <data key="vol">0</data>
  <data key="page">0</data>
  <data key="ut"></data>
  <data key="freq">3</data>
</node>
<node id="56">
  <data key="name">adenocarcinoma</data>
  <data key="label">adenocarcinoma</data>
  <data key="author">adenocarcinoma</data>
  <data key="year"></data>
  <data key="title">...</data>
  <data key="so">SO</data>
  <data key="vol">0</data>
  <data key="page">0</data>
  <data key="ut"></data>
  <data key="freq">2</data>
</node>
<node id="57">
  <data key="name">tilt</data>
  <data key="label">tilt</data>
  <data key="author">tilt</data>
  <data key="year"></data>
  <data key="title">...</data>
  <data key="so">SO</data>
  <data key="vol">0</data>
  <data key="page">0</data>
  <data key="ut"></data>
  <data key="freq">2</data>
</node>
<node id="58">
  <data key="name">consensus document</data>
  <data key="label">consensus document</data>
  <data key="author">consensus document</data>
  <data key="year"></data>
  <data key="title">...</data>
  <data key="so">SO</data>
  <data key="vol">0</data>
  <data key="page">0</data>
  <data key="ut"></data>
  <data key="freq">25</data>
</node>
<node id="59">
  <data key="name">predictors</data>
  <data key="label">predictors</data>
  <data key="author">predictors</data>
  <data key="year"></data>
  <data key="title">...</data>
  <data key="so">SO</data>
  <data key="vol">0</data>
  <data key="page">0</data>
  <data key="ut"></data>
  <data key="freq">6</data>
</node>
<node id="60">
  <data key="name">population</data>
  <data key="label">population</data>
  <data key="author">population</data>
  <data key="year"></data>
  <data key="title">...</data>
  <data key="so">SO</data>
  <data key="vol">0</data>
  <data key="page">0</data>
  <data key="ut"></data>
  <data key="freq">4</data>
</node>
<node id="61">
  <data key="name">sample</data>
  <data key="label">sample</data>
  <data key="author">sample</data>
  <data key="year"></data>
  <data key="title">...</data>
  <data key="so">SO</data>
  <data key="vol">0</data>
  <data key="page">0</data>
  <data key="ut"></data>
  <data key="freq">2</data>
</node>
<node id="62">
  <data key="name">persistent postural-perceptual dizziness</data>
  <data key="label">persistent postural-perceptual dizziness</data>
  <data key="author">persistent postural-perceptual dizziness</data>
  <data key="year"></data>
  <data key="title">...</data>
  <data key="so">SO</data>
  <data key="vol">0</data>
  <data key="page">0</data>
  <data key="ut"></data>
  <data key="freq">71</data>
</node>
<node id="63">
  <data key="name">endoscopic retrograde</data>
  <data key="label">endoscopic retrograde</data>
  <data key="author">endoscopic retrograde</data>
  <data key="year"></data>
  <data key="title">...</data>
  <data key="so">SO</data>
  <data key="vol">0</data>
  <data key="page">0</data>
  <data key="ut"></data>
  <data key="freq">2</data>
</node>
<node id="64">
  <data key="name">cancer</data>
  <data key="label">cancer</data>
  <data key="author">cancer</data>
  <data key="year"></data>
  <data key="title">...</data>
  <data key="so">SO</data>
  <data key="vol">0</data>
  <data key="page">0</data>
  <data key="ut"></data>
  <data key="freq">6</data>
</node>
<node id="65">
  <data key="name">system</data>
  <data key="label">system</data>
  <data key="author">system</data>
  <data key="year"></data>
  <data key="title">...</data>
  <data key="so">SO</data>
  <data key="vol">0</data>
  <data key="page">0</data>
  <data key="ut"></data>
  <data key="freq">4</data>
</node>
<node id="66">
  <data key="name">functional neurological disorder</data>
  <data key="label">functional neurological disorder</data>
  <data key="author">functional neurological disorder</data>
  <data key="year"></data>
  <data key="title">...</data>
  <data key="so">SO</data>
  <data key="vol">0</data>
  <data key="page">0</data>
  <data key="ut"></data>
  <data key="freq">6</data>
</node>
<node id="67">
  <data key="name">menieres disease</data>
  <data key="label">menieres disease</data>
  <data key="author">menieres disease</data>
  <data key="year"></data>
  <data key="title">...</data>
  <data key="so">SO</data>
  <data key="vol">0</data>
  <data key="page">0</data>
  <data key="ut"></data>
  <data key="freq">11</data>
</node>
<node id="68">
  <data key="name">disorders</data>
  <data key="label">disorders</data>
  <data key="author">disorders</data>
  <data key="year"></data>
  <data key="title">...</data>
  <data key="so">SO</data>
  <data key="vol">0</data>
  <data key="page">0</data>
  <data key="ut"></data>
  <data key="freq">28</data>
</node>
<node id="69">
  <data key="name">classification</data>
  <data key="label">classification</data>
  <data key="author">classification</data>
  <data key="year"></data>
  <data key="title">...</data>
  <data key="so">SO</data>
  <data key="vol">0</data>
  <data key="page">0</data>
  <data key="ut"></data>
  <data key="freq">42</data>
</node>
<node id="70">
  <data key="name">international study group</data>
  <data key="label">international study group</data>
  <data key="author">international study group</data>
  <data key="year"></data>
  <data key="title">...</data>
  <data key="so">SO</data>
  <data key="vol">0</data>
  <data key="page">0</data>
  <data key="ut"></data>
  <data key="freq">17</data>
</node>
<node id="71">
  <data key="name">risk</data>
  <data key="label">risk</data>
  <data key="author">risk</data>
  <data key="year"></data>
  <data key="title">...</data>
  <data key="so">SO</data>
  <data key="vol">0</data>
  <data key="page">0</data>
  <data key="ut"></data>
  <data key="freq">5</data>
</node>
<node id="72">
  <data key="name">reduced graphene oxide</data>
  <data key="label">reduced graphene oxide</data>
  <data key="author">reduced graphene oxide</data>
  <data key="year"></data>
  <data key="title">...</data>
  <data key="so">SO</data>
  <data key="vol">0</data>
  <data key="page">0</data>
  <data key="ut"></data>
  <data key="freq">2</data>
</node>
<node id="73">
  <data key="name">motion sickness</data>
  <data key="label">motion sickness</data>
  <data key="author">motion sickness</data>
  <data key="year"></data>
  <data key="title">...</data>
  <data key="so">SO</data>
  <data key="vol">0</data>
  <data key="page">0</data>
  <data key="ut"></data>
  <data key="freq">5</data>
</node>
<node id="74">
  <data key="name">1st</data>
  <data key="label">1st</data>
  <data key="author">1st</data>
  <data key="year"></data>
  <data key="title">...</data>
  <data key="so">SO</data>
  <data key="vol">0</data>
  <data key="page">0</data>
  <data key="ut"></data>
  <data key="freq">1</data>
</node>
<node id="75">
  <data key="name">pain</data>
  <data key="label">pain</data>
  <data key="author">pain</data>
  <data key="year"></data>
  <data key="title">...</data>
  <data key="so">SO</data>
  <data key="vol">0</data>
  <data key="page">0</data>
  <data key="ut"></data>
  <data key="freq">5</data>
</node>
<node id="76">
  <data key="name">definition</data>
  <data key="label">definition</data>
  <data key="author">definition</data>
  <data key="year"></data>
  <data key="title">...</data>
  <data key="so">SO</data>
  <data key="vol">0</data>
  <data key="page">0</data>
  <data key="ut"></data>
  <data key="freq">13</data>
</node>
<node id="77">
  <data key="name">functional dizziness</data>
  <data key="label">functional dizziness</data>
  <data key="author">functional dizziness</data>
  <data key="year"></data>
  <data key="title">...</data>
  <data key="so">SO</data>
  <data key="vol">0</data>
  <data key="page">0</data>
  <data key="ut"></data>
  <data key="freq">12</data>
</node>
<node id="78">
  <data key="name">performance</data>
  <data key="label">performance</data>
  <data key="author">performance</data>
  <data key="year"></data>
  <data key="title">...</data>
  <data key="so">SO</data>
  <data key="vol">0</data>
  <data key="page">0</data>
  <data key="ut"></data>
  <data key="freq">7</data>
</node>
<node id="79">
  <data key="name">prophylaxis</data>
  <data key="label">prophylaxis</data>
  <data key="author">prophylaxis</data>
  <data key="year"></data>
  <data key="title">...</data>
  <data key="so">SO</data>
  <data key="vol">0</data>
  <data key="page">0</data>
  <data key="ut"></data>
  <data key="freq">2</data>
</node>
<node id="80">
  <data key="name">refractory dizziness</data>
  <data key="label">refractory dizziness</data>
  <data key="author">refractory dizziness</data>
  <data key="year"></data>
  <data key="title">...</data>
  <data key="so">SO</data>
  <data key="vol">0</data>
  <data key="page">0</data>
  <data key="ut"></data>
  <data key="freq">2</data>
</node>
<node id="81">
  <data key="name">diagnosis</data>
  <data key="label">diagnosis</data>
  <data key="author">diagnosis</data>
  <data key="year"></data>
  <data key="title">...</data>
  <data key="so">SO</data>
  <data key="vol">0</data>
  <data key="page">0</data>
  <data key="ut"></data>
  <data key="freq">12</data>
</node>
<node id="82">
  <data key="name">alexithymia</data>
  <data key="label">alexithymia</data>
  <data key="author">alexithymia</data>
  <data key="year"></data>
  <data key="title">...</data>
  <data key="so">SO</data>
  <data key="vol">0</data>
  <data key="page">0</data>
  <data key="ut"></data>
  <data key="freq">1</data>
</node>
<node id="83">
  <data key="name">children</data>
  <data key="label">children</data>
  <data key="author">children</data>
  <data key="year"></data>
  <data key="title">...</data>
  <data key="so">SO</data>
  <data key="vol">0</data>
  <data key="page">0</data>
  <data key="ut"></data>
  <data key="freq">3</data>
</node>
<node id="84">
  <data key="name">therapy</data>
  <data key="label">therapy</data>
  <data key="author">therapy</data>
  <data key="year"></data>
  <data key="title">...</data>
  <data key="so">SO</data>
  <data key="vol">0</data>
  <data key="page">0</data>
  <data key="ut"></data>
  <data key="freq">8</data>
</node>
<node id="85">
  <data key="name">cohort</data>
  <data key="label">cohort</data>
  <data key="author">cohort</data>
  <data key="year"></data>
  <data key="title">...</data>
  <data key="so">SO</data>
  <data key="vol">0</data>
  <data key="page">0</data>
  <data key="ut"></data>
  <data key="freq">4</data>
</node>
<node id="86">
  <data key="name">postoperative pancreatic fistula</data>
  <data key="label">postoperative pancreatic fistula</data>
  <data key="author">postoperative pancreatic fistula</data>
  <data key="year"></data>
  <data key="title">...</data>
  <data key="so">SO</data>
  <data key="vol">0</data>
  <data key="page">0</data>
  <data key="ut"></data>
  <data key="freq">2</data>
</node>
<node id="87">
  <data key="name">advanced endoscopy</data>
  <data key="label">advanced endoscopy</data>
  <data key="author">advanced endoscopy</data>
  <data key="year"></data>
  <data key="title">...</data>
  <data key="so">SO</data>
  <data key="vol">0</data>
  <data key="page">0</data>
  <data key="ut"></data>
  <data key="freq">1</data>
</node>
<node id="88">
  <data key="name">symptoms</data>
  <data key="label">symptoms</data>
  <data key="author">symptoms</data>
  <data key="year"></data>
  <data key="title">...</data>
  <data key="so">SO</data>
  <data key="vol">0</data>
  <data key="page">0</data>
  <data key="ut"></data>
  <data key="freq">24</data>
</node>
<node id="89">
  <data key="name">functional connectivity</data>
  <data key="label">functional connectivity</data>
  <data key="author">functional connectivity</data>
  <data key="year"></data>
  <data key="title">...</data>
  <data key="so">SO</data>
  <data key="vol">0</data>
  <data key="page">0</data>
  <data key="ut"></data>
  <data key="freq">6</data>
</node>
<node id="90">
  <data key="name">management</data>
  <data key="label">management</data>
  <data key="author">management</data>
  <data key="year"></data>
  <data key="title">...</data>
  <data key="so">SO</data>
  <data key="vol">0</data>
  <data key="page">0</data>
  <data key="ut"></data>
  <data key="freq">7</data>
</node>
<node id="91">
  <data key="name">graphene</data>
  <data key="label">graphene</data>
  <data key="author">graphene</data>
  <data key="year"></data>
  <data key="title">...</data>
  <data key="so">SO</data>
  <data key="vol">0</data>
  <data key="page">0</data>
  <data key="ut"></data>
  <data key="freq">3</data>
</node>
<node id="92">
  <data key="name">distal pancreatectomy</data>
  <data key="label">distal pancreatectomy</data>
  <data key="author">distal pancreatectomy</data>
  <data key="year"></data>
  <data key="title">...</data>
  <data key="so">SO</data>
  <data key="vol">0</data>
  <data key="page">0</data>
  <data key="ut"></data>
  <data key="freq">2</data>
</node>
<node id="93">
  <data key="name">functional movement disorder</data>
  <data key="label">functional movement disorder</data>
  <data key="author">functional movement disorder</data>
  <data key="year"></data>
  <data key="title">...</data>
  <data key="so">SO</data>
  <data key="vol">0</data>
  <data key="page">0</data>
  <data key="ut"></data>
  <data key="freq">2</data>
</node>
<node id="94">
  <data key="name">case report</data>
  <data key="label">case report</data>
  <data key="author">case report</data>
  <data key="year"></data>
  <data key="title">...</data>
  <data key="so">SO</data>
  <data key="vol">0</data>
  <data key="page">0</data>
  <data key="ut"></data>
  <data key="freq">2</data>
</node>
<node id="95">
  <data key="name">preservation</data>
  <data key="label">preservation</data>
  <data key="author">preservation</data>
  <data key="year"></data>
  <data key="title">...</data>
  <data key="so">SO</data>
  <data key="vol">0</data>
  <data key="page">0</data>
  <data key="ut"></data>
  <data key="freq">2</data>
</node>
<node id="96">
  <data key="name">cognitive behavior therapy</data>
  <data key="label">cognitive behavior therapy</data>
  <data key="author">cognitive behavior therapy</data>
  <data key="year"></data>
  <data key="title">...</data>
  <data key="so">SO</data>
  <data key="vol">0</data>
  <data key="page">0</data>
  <data key="ut"></data>
  <data key="freq">12</data>
</node>
<node id="97">
  <data key="name">risk factors</data>
  <data key="label">risk factors</data>
  <data key="author">risk factors</data>
  <data key="year"></data>
  <data key="title">...</data>
  <data key="so">SO</data>
  <data key="vol">0</data>
  <data key="page">0</data>
  <data key="ut"></data>
  <data key="freq">16</data>
</node>
<node id="98">
  <data key="name">brain</data>
  <data key="label">brain</data>
  <data key="author">brain</data>
  <data key="year"></data>
  <data key="title">...</data>
  <data key="so">SO</data>
  <data key="vol">0</data>
  <data key="page">0</data>
  <data key="ut"></data>
  <data key="freq">2</data>
</node>
<node id="99">
  <data key="name">dizziness handicap</data>
  <data key="label">dizziness handicap</data>
  <data key="author">dizziness handicap</data>
  <data key="year"></data>
  <data key="title">...</data>
  <data key="so">SO</data>
  <data key="vol">0</data>
  <data key="page">0</data>
  <data key="ut"></data>
  <data key="freq">2</data>
</node>
<node id="100">
  <data key="name">amine groups</data>
  <data key="label">amine groups</data>
  <data key="author">amine groups</data>
  <data key="year"></data>
  <data key="title">...</data>
  <data key="so">SO</data>
  <data key="vol">0</data>
  <data key="page">0</data>
  <data key="ut"></data>
  <data key="freq">1</data>
</node>
<node id="101">
  <data key="name">visual sensitivity</data>
  <data key="label">visual sensitivity</data>
  <data key="author">visual sensitivity</data>
  <data key="year"></data>
  <data key="title">...</data>
  <data key="so">SO</data>
  <data key="vol">0</data>
  <data key="page">0</data>
  <data key="ut"></data>
  <data key="freq">2</data>
</node>
<node id="102">
  <data key="name">vestibular disorders</data>
  <data key="label">vestibular disorders</data>
  <data key="author">vestibular disorders</data>
  <data key="year"></data>
  <data key="title">...</data>
  <data key="so">SO</data>
  <data key="vol">0</data>
  <data key="page">0</data>
  <data key="ut"></data>
  <data key="freq">18</data>
</node>
<node id="103">
  <data key="name">perceptual dizziness</data>
  <data key="label">perceptual dizziness</data>
  <data key="author">perceptual dizziness</data>
  <data key="year"></data>
  <data key="title">...</data>
  <data key="so">SO</data>
  <data key="vol">0</data>
  <data key="page">0</data>
  <data key="ut"></data>
  <data key="freq">4</data>
</node>
<node id="104">
  <data key="name">3d spatial pointing task</data>
  <data key="label">3d spatial pointing task</data>
  <data key="author">3d spatial pointing task</data>
  <data key="year"></data>
  <data key="title">...</data>
  <data key="so">SO</data>
  <data key="vol">0</data>
  <data key="page">0</data>
  <data key="ut"></data>
  <data key="freq">1</data>
</node>
<node id="105">
  <data key="name">pancreaticoduodenectomy</data>
  <data key="label">pancreaticoduodenectomy</data>
  <data key="author">pancreaticoduodenectomy</data>
  <data key="year"></data>
  <data key="title">...</data>
  <data key="so">SO</data>
  <data key="vol">0</data>
  <data key="page">0</data>
  <data key="ut"></data>
  <data key="freq">4</data>
</node>
<node id="106">
  <data key="name">recovery</data>
  <data key="label">recovery</data>
  <data key="author">recovery</data>
  <data key="year"></data>
  <data key="title">...</data>
  <data key="so">SO</data>
  <data key="vol">0</data>
  <data key="page">0</data>
  <data key="ut"></data>
  <data key="freq">7</data>
</node>
<node id="107">
  <data key="name">age</data>
  <data key="label">age</data>
  <data key="author">age</data>
  <data key="year"></data>
  <data key="title">...</data>
  <data key="so">SO</data>
  <data key="vol">0</data>
  <data key="page">0</data>
  <data key="ut"></data>
  <data key="freq">1</data>
</node>
<node id="108">
  <data key="name">dysfunction</data>
  <data key="label">dysfunction</data>
  <data key="author">dysfunction</data>
  <data key="year"></data>
  <data key="title">...</data>
  <data key="so">SO</data>
  <data key="vol">0</data>
  <data key="page">0</data>
  <data key="ut"></data>
  <data key="freq">2</data>
</node>
<node id="109">
  <data key="name">personality traits</data>
  <data key="label">personality traits</data>
  <data key="author">personality traits</data>
  <data key="year"></data>
  <data key="title">...</data>
  <data key="so">SO</data>
  <data key="vol">0</data>
  <data key="page">0</data>
  <data key="ut"></data>
  <data key="freq">4</data>
</node>
<node id="110">
  <data key="name">galvanic vestibular stimulation</data>
  <data key="label">galvanic vestibular stimulation</data>
  <data key="author">galvanic vestibular stimulation</data>
  <data key="year"></data>
  <data key="title">...</data>
  <data key="so">SO</data>
  <data key="vol">0</data>
  <data key="page">0</data>
  <data key="ut"></data>
  <data key="freq">2</data>
</node>
<node id="111">
  <data key="name">sensitivity</data>
  <data key="label">sensitivity</data>
  <data key="author">sensitivity</data>
  <data key="year"></data>
  <data key="title">...</data>
  <data key="so">SO</data>
  <data key="vol">0</data>
  <data key="page">0</data>
  <data key="ut"></data>
  <data key="freq">2</data>
</node>
<node id="112">
  <data key="name">clinical characteristics</data>
  <data key="label">clinical characteristics</data>
  <data key="author">clinical characteristics</data>
  <data key="year"></data>
  <data key="title">...</data>
  <data key="so">SO</data>
  <data key="vol">0</data>
  <data key="page">0</data>
  <data key="ut"></data>
  <data key="freq">4</data>
</node>
<node id="113">
  <data key="name">head resection</data>
  <data key="label">head resection</data>
  <data key="author">head resection</data>
  <data key="year"></data>
  <data key="title">...</data>
  <data key="so">SO</data>
  <data key="vol">0</data>
  <data key="page">0</data>
  <data key="ut"></data>
  <data key="freq">3</data>
</node>
<node id="114">
  <data key="name">alff</data>
  <data key="label">alff</data>
  <data key="author">alff</data>
  <data key="year"></data>
  <data key="title">...</data>
  <data key="so">SO</data>
  <data key="vol">0</data>
  <data key="page">0</data>
  <data key="ut"></data>
  <data key="freq">1</data>
</node>
<node id="115">
  <data key="name">video head impulse test</data>
  <data key="label">video head impulse test</data>
  <data key="author">video head impulse test</data>
  <data key="year"></data>
  <data key="title">...</data>
  <data key="so">SO</data>
  <data key="vol">0</data>
  <data key="page">0</data>
  <data key="ut"></data>
  <data key="freq">2</data>
</node>
<node id="116">
  <data key="name">activation</data>
  <data key="label">activation</data>
  <data key="author">activation</data>
  <data key="year"></data>
  <data key="title">...</data>
  <data key="so">SO</data>
  <data key="vol">0</data>
  <data key="page">0</data>
  <data key="ut"></data>
  <data key="freq">1</data>
</node>
<node id="117">
  <data key="name">spatial anxiety</data>
  <data key="label">spatial anxiety</data>
  <data key="author">spatial anxiety</data>
  <data key="year"></data>
  <data key="title">...</data>
  <data key="so">SO</data>
  <data key="vol">0</data>
  <data key="page">0</data>
  <data key="ut"></data>
  <data key="freq">2</data>
</node>
<node id="118">
  <data key="name">pattern glare</data>
  <data key="label">pattern glare</data>
  <data key="author">pattern glare</data>
  <data key="year"></data>
  <data key="title">...</data>
  <data key="so">SO</data>
  <data key="vol">0</data>
  <data key="page">0</data>
  <data key="ut"></data>
  <data key="freq">2</data>
</node>
<node id="119">
  <data key="name">fabrication</data>
  <data key="label">fabrication</data>
  <data key="author">fabrication</data>
  <data key="year"></data>
  <data key="title">...</data>
  <data key="so">SO</data>
  <data key="vol">0</data>
  <data key="page">0</data>
  <data key="ut"></data>
  <data key="freq">2</data>
</node>
<node id="120">
  <data key="name">aberrant hepatic artery origin</data>
  <data key="label">aberrant hepatic artery origin</data>
  <data key="author">aberrant hepatic artery origin</data>
  <data key="year"></data>
  <data key="title">...</data>
  <data key="so">SO</data>
  <data key="vol">0</data>
  <data key="page">0</data>
  <data key="ut"></data>
  <data key="freq">1</data>
</node>
<node id="121">
  <data key="name">fistula</data>
  <data key="label">fistula</data>
  <data key="author">fistula</data>
  <data key="year"></data>
  <data key="title">...</data>
  <data key="so">SO</data>
  <data key="vol">0</data>
  <data key="page">0</data>
  <data key="ut"></data>
  <data key="freq">4</data>
</node>
<node id="122">
  <data key="name">exocrine insufficiency</data>
  <data key="label">exocrine insufficiency</data>
  <data key="author">exocrine insufficiency</data>
  <data key="year"></data>
  <data key="title">...</data>
  <data key="so">SO</data>
  <data key="vol">0</data>
  <data key="page">0</data>
  <data key="ut"></data>
  <data key="freq">2</data>
</node>
<node id="123">
  <data key="name">reconstruction</data>
  <data key="label">reconstruction</data>
  <data key="author">reconstruction</data>
  <data key="year"></data>
  <data key="title">...</data>
  <data key="so">SO</data>
  <data key="vol">0</data>
  <data key="page">0</data>
  <data key="ut"></data>
  <data key="freq">7</data>
</node>
<node id="124">
  <data key="name">pancreatic surgery</data>
  <data key="label">pancreatic surgery</data>
  <data key="author">pancreatic surgery</data>
  <data key="year"></data>
  <data key="title">...</data>
  <data key="so">SO</data>
  <data key="vol">0</data>
  <data key="page">0</data>
  <data key="ut"></data>
  <data key="freq">5</data>
</node>
<node id="125">
  <data key="name">hepatic steatosis</data>
  <data key="label">hepatic steatosis</data>
  <data key="author">hepatic steatosis</data>
  <data key="year"></data>
  <data key="title">...</data>
  <data key="so">SO</data>
  <data key="vol">0</data>
  <data key="page">0</data>
  <data key="ut"></data>
  <data key="freq">2</data>
</node>
<node id="126">
  <data key="name">vestibular rehabilitation</data>
  <data key="label">vestibular rehabilitation</data>
  <data key="author">vestibular rehabilitation</data>
  <data key="year"></data>
  <data key="title">...</data>
  <data key="so">SO</data>
  <data key="vol">0</data>
  <data key="page">0</data>
  <data key="ut"></data>
  <data key="freq">25</data>
</node>
<node id="127">
  <data key="name">anesthesia recovery period</data>
  <data key="label">anesthesia recovery period</data>
  <data key="author">anesthesia recovery period</data>
  <data key="year"></data>
  <data key="title">...</data>
  <data key="so">SO</data>
  <data key="vol">0</data>
  <data key="page">0</data>
  <data key="ut"></data>
  <data key="freq">1</data>
</node>
<node id="128">
  <data key="name">sensorineural hearing loss</data>
  <data key="label">sensorineural hearing loss</data>
  <data key="author">sensorineural hearing loss</data>
  <data key="year"></data>
  <data key="title">...</data>
  <data key="so">SO</data>
  <data key="vol">0</data>
  <data key="page">0</data>
  <data key="ut"></data>
  <data key="freq">2</data>
</node>
<node id="129">
  <data key="name">adsorption</data>
  <data key="label">adsorption</data>
  <data key="author">adsorption</data>
  <data key="year"></data>
  <data key="title">...</data>
  <data key="so">SO</data>
  <data key="vol">0</data>
  <data key="page">0</data>
  <data key="ut"></data>
  <data key="freq">2</data>
</node>
<node id="130">
  <data key="name">attitudes</data>
  <data key="label">attitudes</data>
  <data key="author">attitudes</data>
  <data key="year"></data>
  <data key="title">...</data>
  <data key="so">SO</data>
  <data key="vol">0</data>
  <data key="page">0</data>
  <data key="ut"></data>
  <data key="freq">1</data>
</node>
<node id="131">
  <data key="name">persistent postural-perceptual dizziness (pppd)</data>
  <data key="label">persistent postural-perceptual dizziness (pppd)</data>
  <data key="author">persistent postural-perceptual dizziness (pppd)</data>
  <data key="year"></data>
  <data key="title">...</data>
  <data key="so">SO</data>
  <data key="vol">0</data>
  <data key="page">0</data>
  <data key="ut"></data>
  <data key="freq">8</data>
</node>
<node id="132">
  <data key="name">resection</data>
  <data key="label">resection</data>
  <data key="author">resection</data>
  <data key="year"></data>
  <data key="title">...</data>
  <data key="so">SO</data>
  <data key="vol">0</data>
  <data key="page">0</data>
  <data key="ut"></data>
  <data key="freq">2</data>
</node>
<node id="133">
  <data key="name">functional cognitive disorder</data>
  <data key="label">functional cognitive disorder</data>
  <data key="author">functional cognitive disorder</data>
  <data key="year"></data>
  <data key="title">...</data>
  <data key="so">SO</data>
  <data key="vol">0</data>
  <data key="page">0</data>
  <data key="ut"></data>
  <data key="freq">2</data>
</node>
<node id="134">
  <data key="name">virtual reality</data>
  <data key="label">virtual reality</data>
  <data key="author">virtual reality</data>
  <data key="year"></data>
  <data key="title">...</data>
  <data key="so">SO</data>
  <data key="vol">0</data>
  <data key="page">0</data>
  <data key="ut"></data>
  <data key="freq">6</data>
</node>
<node id="135">
  <data key="name">dizziness handicap inventory</data>
  <data key="label">dizziness handicap inventory</data>
  <data key="author">dizziness handicap inventory</data>
  <data key="year"></data>
  <data key="title">...</data>
  <data key="so">SO</data>
  <data key="vol">0</data>
  <data key="page">0</data>
  <data key="ut"></data>
  <data key="freq">9</data>
</node>
<node id="136">
  <data key="name">periampullary</data>
  <data key="label">periampullary</data>
  <data key="author">periampullary</data>
  <data key="year"></data>
  <data key="title">...</data>
  <data key="so">SO</data>
  <data key="vol">0</data>
  <data key="page">0</data>
  <data key="ut"></data>
  <data key="freq">2</data>
</node>
<node id="137">
  <data key="name">vestibular dysfunction</data>
  <data key="label">vestibular dysfunction</data>
  <data key="author">vestibular dysfunction</data>
  <data key="year"></data>
  <data key="title">...</data>
  <data key="so">SO</data>
  <data key="vol">0</data>
  <data key="page">0</data>
  <data key="ut"></data>
  <data key="freq">2</data>
</node>
<node id="138">
  <data key="name">dizziness</data>
  <data key="label">dizziness</data>
  <data key="author">dizziness</data>
  <data key="year"></data>
  <data key="title">...</data>
  <data key="so">SO</data>
  <data key="vol">0</data>
  <data key="page">0</data>
  <data key="ut"></data>
  <data key="freq">12</data>
</node>
<node id="139">
  <data key="name">criteria consensus document</data>
  <data key="label">criteria consensus document</data>
  <data key="author">criteria consensus document</data>
  <data key="year"></data>
  <data key="title">...</data>
  <data key="so">SO</data>
  <data key="vol">0</data>
  <data key="page">0</data>
  <data key="ut"></data>
  <data key="freq">7</data>
</node>
<node id="140">
  <data key="name">bilateral vestibulopathy</data>
  <data key="label">bilateral vestibulopathy</data>
  <data key="author">bilateral vestibulopathy</data>
  <data key="year"></data>
  <data key="title">...</data>
  <data key="so">SO</data>
  <data key="vol">0</data>
  <data key="page">0</data>
  <data key="ut"></data>
  <data key="freq">2</data>
</node>
<node id="141">
  <data key="name">altered gastrointestinal anatomy</data>
  <data key="label">altered gastrointestinal anatomy</data>
  <data key="author">altered gastrointestinal anatomy</data>
  <data key="year"></data>
  <data key="title">...</data>
  <data key="so">SO</data>
  <data key="vol">0</data>
  <data key="page">0</data>
  <data key="ut"></data>
  <data key="freq">2</data>
</node>
<node id="142">
  <data key="name">pancreatic cancer</data>
  <data key="label">pancreatic cancer</data>
  <data key="author">pancreatic cancer</data>
  <data key="year"></data>
  <data key="title">...</data>
  <data key="so">SO</data>
  <data key="vol">0</data>
  <data key="page">0</data>
  <data key="ut"></data>
  <data key="freq">4</data>
</node>
<node id="143">
  <data key="name">gamma oscillations</data>
  <data key="label">gamma oscillations</data>
  <data key="author">gamma oscillations</data>
  <data key="year"></data>
  <data key="title">...</data>
  <data key="so">SO</data>
  <data key="vol">0</data>
  <data key="page">0</data>
  <data key="ut"></data>
  <data key="freq">2</data>
</node>
<node id="144">
  <data key="name">surgery</data>
  <data key="label">surgery</data>
  <data key="author">surgery</data>
  <data key="year"></data>
  <data key="title">...</data>
  <data key="so">SO</data>
  <data key="vol">0</data>
  <data key="page">0</data>
  <data key="ut"></data>
  <data key="freq">16</data>
</node>
<node id="145">
  <data key="name">connectivity</data>
  <data key="label">connectivity</data>
  <data key="author">connectivity</data>
  <data key="year"></data>
  <data key="title">...</data>
  <data key="so">SO</data>
  <data key="vol">0</data>
  <data key="page">0</data>
  <data key="ut"></data>
  <data key="freq">4</data>
</node>
<node id="146">
  <data key="name">chronic dizziness</data>
  <data key="label">chronic dizziness</data>
  <data key="author">chronic dizziness</data>
  <data key="year"></data>
  <data key="title">...</data>
  <data key="so">SO</data>
  <data key="vol">0</data>
  <data key="page">0</data>
  <data key="ut"></data>
  <data key="freq">15</data>
</node>
<node id="147">
  <data key="name">acupuncture treatment</data>
  <data key="label">acupuncture treatment</data>
  <data key="author">acupuncture treatment</data>
  <data key="year"></data>
  <data key="title">...</data>
  <data key="so">SO</data>
  <data key="vol">0</data>
  <data key="page">0</data>
  <data key="ut"></data>
  <data key="freq">1</data>
</node>
<node id="148">
  <data key="name">adolescents clinical features</data>
  <data key="label">adolescents clinical features</data>
  <data key="author">adolescents clinical features</data>
  <data key="year"></data>
  <data key="title">...</data>
  <data key="so">SO</data>
  <data key="vol">0</data>
  <data key="page">0</data>
  <data key="ut"></data>
  <data key="freq">2</data>
</node>
<node id="149">
  <data key="name">follow up</data>
  <data key="label">follow up</data>
  <data key="author">follow up</data>
  <data key="year"></data>
  <data key="title">...</data>
  <data key="so">SO</data>
  <data key="vol">0</data>
  <data key="page">0</data>
  <data key="ut"></data>
  <data key="freq">11</data>
</node>
<node id="150">
  <data key="name">vestibular evoked myogenic potentials</data>
  <data key="label">vestibular evoked myogenic potentials</data>
  <data key="author">vestibular evoked myogenic potentials</data>
  <data key="year"></data>
  <data key="title">...</data>
  <data key="so">SO</data>
  <data key="vol">0</data>
  <data key="page">0</data>
  <data key="ut"></data>
  <data key="freq">2</data>
</node>
<node id="151">
  <data key="name">validation</data>
  <data key="label">validation</data>
  <data key="author">validation</data>
  <data key="year"></data>
  <data key="title">...</data>
  <data key="so">SO</data>
  <data key="vol">0</data>
  <data key="page">0</data>
  <data key="ut"></data>
  <data key="freq">5</data>
</node>
<node id="152">
  <data key="name">short form</data>
  <data key="label">short form</data>
  <data key="author">short form</data>
  <data key="year"></data>
  <data key="title">...</data>
  <data key="so">SO</data>
  <data key="vol">0</data>
  <data key="page">0</data>
  <data key="ut"></data>
  <data key="freq">2</data>
</node>
<node id="153">
  <data key="name">outcm</data>
  <data key="label">outcm</data>
  <data key="author">outcm</data>
  <data key="year"></data>
  <data key="title">...</data>
  <data key="so">SO</data>
  <data key="vol">0</data>
  <data key="page">0</data>
  <data key="ut"></data>
  <data key="freq">6</data>
</node>
<node id="154">
  <data key="name">thresholds</data>
  <data key="label">thresholds</data>
  <data key="author">thresholds</data>
  <data key="year"></data>
  <data key="title">...</data>
  <data key="so">SO</data>
  <data key="vol">0</data>
  <data key="page">0</data>
  <data key="ut"></data>
  <data key="freq">2</data>
</node>
<node id="155">
  <data key="name">stress</data>
  <data key="label">stress</data>
  <data key="author">stress</data>
  <data key="year"></data>
  <data key="title">...</data>
  <data key="so">SO</data>
  <data key="vol">0</data>
  <data key="page">0</data>
  <data key="ut"></data>
  <data key="freq">2</data>
</node>
<node id="156">
  <data key="name">impact</data>
  <data key="label">impact</data>
  <data key="author">impact</data>
  <data key="year"></data>
  <data key="title">...</data>
  <data key="so">SO</data>
  <data key="vol">0</data>
  <data key="page">0</data>
  <data key="ut"></data>
  <data key="freq">7</data>
</node>
<node id="157">
  <data key="name">phenylenediamine</data>
  <data key="label">phenylenediamine</data>
  <data key="author">phenylenediamine</data>
  <data key="year"></data>
  <data key="title">...</data>
  <data key="so">SO</data>
  <data key="vol">0</data>
  <data key="page">0</data>
  <data key="ut"></data>
  <data key="freq">2</data>
</node>
<node id="158">
  <data key="name">evoked myogenic potentials</data>
  <data key="label">evoked myogenic potentials</data>
  <data key="author">evoked myogenic potentials</data>
  <data key="year"></data>
  <data key="title">...</data>
  <data key="so">SO</data>
  <data key="vol">0</data>
  <data key="page">0</data>
  <data key="ut"></data>
  <data key="freq">8</data>
</node>
<node id="159">
  <data key="name">disease</data>
  <data key="label">disease</data>
  <data key="author">disease</data>
  <data key="year"></data>
  <data key="title">...</data>
  <data key="so">SO</data>
  <data key="vol">0</data>
  <data key="page">0</data>
  <data key="ut"></data>
  <data key="freq">2</data>
</node>
<node id="160">
  <data key="name">vestibular rehabilitation therapy</data>
  <data key="label">vestibular rehabilitation therapy</data>
  <data key="author">vestibular rehabilitation therapy</data>
  <data key="year"></data>
  <data key="title">...</data>
  <data key="so">SO</data>
  <data key="vol">0</data>
  <data key="page">0</data>
  <data key="ut"></data>
  <data key="freq">2</data>
</node>
<node id="161">
  <data key="name">pancreaticojejunostomy</data>
  <data key="label">pancreaticojejunostomy</data>
  <data key="author">pancreaticojejunostomy</data>
  <data key="year"></data>
  <data key="title">...</data>
  <data key="so">SO</data>
  <data key="vol">0</data>
  <data key="page">0</data>
  <data key="ut"></data>
  <data key="freq">2</data>
</node>
<node id="162">
  <data key="name">nanoparticles</data>
  <data key="label">nanoparticles</data>
  <data key="author">nanoparticles</data>
  <data key="year"></data>
  <data key="title">...</data>
  <data key="so">SO</data>
  <data key="vol">0</data>
  <data key="page">0</data>
  <data key="ut"></data>
  <data key="freq">2</data>
</node>
<node id="163">
  <data key="name">prevalence</data>
  <data key="label">prevalence</data>
  <data key="author">prevalence</data>
  <data key="year"></data>
  <data key="title">...</data>
  <data key="so">SO</data>
  <data key="vol">0</data>
  <data key="page">0</data>
  <data key="ut"></data>
  <data key="freq">17</data>
</node>
<node id="164">
  <data key="name">adaptation</data>
  <data key="label">adaptation</data>
  <data key="author">adaptation</data>
  <data key="year"></data>
  <data key="title">...</data>
  <data key="so">SO</data>
  <data key="vol">0</data>
  <data key="page">0</data>
  <data key="ut"></data>
  <data key="freq">3</data>
</node>
<node id="165">
  <data key="name">physical therapy</data>
  <data key="label">physical therapy</data>
  <data key="author">physical therapy</data>
  <data key="year"></data>
  <data key="title">...</data>
  <data key="so">SO</data>
  <data key="vol">0</data>
  <data key="page">0</data>
  <data key="ut"></data>
  <data key="freq">4</data>
</node>
<node id="166">
  <data key="name">benign paroxysmal positional vertigo</data>
  <data key="label">benign paroxysmal positional vertigo</data>
  <data key="author">benign paroxysmal positional vertigo</data>
  <data key="year"></data>
  <data key="title">...</data>
  <data key="so">SO</data>
  <data key="vol">0</data>
  <data key="page">0</data>
  <data key="ut"></data>
  <data key="freq">5</data>
</node>
<node id="167">
  <data key="name">niigata pppd questionnaire (npq)</data>
  <data key="label">niigata pppd questionnaire (npq)</data>
  <data key="author">niigata pppd questionnaire (npq)</data>
  <data key="year"></data>
  <data key="title">...</data>
  <data key="so">SO</data>
  <data key="vol">0</data>
  <data key="page">0</data>
  <data key="ut"></data>
  <data key="freq">2</data>
</node>
<node id="168">
  <data key="name">postural control</data>
  <data key="label">postural control</data>
  <data key="author">postural control</data>
  <data key="year"></data>
  <data key="title">...</data>
  <data key="so">SO</data>
  <data key="vol">0</data>
  <data key="page">0</data>
  <data key="ut"></data>
  <data key="freq">6</data>
</node>
<node id="169">
  <data key="name">surface plasmon resonance</data>
  <data key="label">surface plasmon resonance</data>
  <data key="author">surface plasmon resonance</data>
  <data key="year"></data>
  <data key="title">...</data>
  <data key="so">SO</data>
  <data key="vol">0</data>
  <data key="page">0</data>
  <data key="ut"></data>
  <data key="freq">2</data>
</node>
<node id="170">
  <data key="name">acceleration threshold</data>
  <data key="label">acceleration threshold</data>
  <data key="author">acceleration threshold</data>
  <data key="year"></data>
  <data key="title">...</data>
  <data key="so">SO</data>
  <data key="vol">0</data>
  <data key="page">0</data>
  <data key="ut"></data>
  <data key="freq">1</data>
</node>
<node id="171">
  <data key="name">tumors</data>
  <data key="label">tumors</data>
  <data key="author">tumors</data>
  <data key="year"></data>
  <data key="title">...</data>
  <data key="so">SO</data>
  <data key="vol">0</data>
  <data key="page">0</data>
  <data key="ut"></data>
  <data key="freq">3</data>
</node>
<node id="172">
  <data key="name">ercp</data>
  <data key="label">ercp</data>
  <data key="author">ercp</data>
  <data key="year"></data>
  <data key="title">...</data>
  <data key="so">SO</data>
  <data key="vol">0</data>
  <data key="page">0</data>
  <data key="ut"></data>
  <data key="freq">2</data>
</node>
<node id="173">
  <data key="name">rehabilitation</data>
  <data key="label">rehabilitation</data>
  <data key="author">rehabilitation</data>
  <data key="year"></data>
  <data key="title">...</data>
  <data key="so">SO</data>
  <data key="vol">0</data>
  <data key="page">0</data>
  <data key="ut"></data>
  <data key="freq">6</data>
</node>
<node id="174">
  <data key="name">functional seizures</data>
  <data key="label">functional seizures</data>
  <data key="author">functional seizures</data>
  <data key="year"></data>
  <data key="title">...</data>
  <data key="so">SO</data>
  <data key="vol">0</data>
  <data key="page">0</data>
  <data key="ut"></data>
  <data key="freq">2</data>
</node>
<node id="175">
  <data key="name">head</data>
  <data key="label">head</data>
  <data key="author">head</data>
  <data key="year"></data>
  <data key="title">...</data>
  <data key="so">SO</data>
  <data key="vol">0</data>
  <data key="page">0</data>
  <data key="ut"></data>
  <data key="freq">3</data>
</node>
<node id="176">
  <data key="name">hospital anxiety</data>
  <data key="label">hospital anxiety</data>
  <data key="author">hospital anxiety</data>
  <data key="year"></data>
  <data key="title">...</data>
  <data key="so">SO</data>
  <data key="vol">0</data>
  <data key="page">0</data>
  <data key="ut"></data>
  <data key="freq">7</data>
</node>
<node id="177">
  <data key="name">criteria</data>
  <data key="label">criteria</data>
  <data key="author">criteria</data>
  <data key="year"></data>
  <data key="title">...</data>
  <data key="so">SO</data>
  <data key="vol">0</data>
  <data key="page">0</data>
  <data key="ut"></data>
  <data key="freq">6</data>
</node>
<node id="178">
  <data key="name">neuritis</data>
  <data key="label">neuritis</data>
  <data key="author">neuritis</data>
  <data key="year"></data>
  <data key="title">...</data>
  <data key="so">SO</data>
  <data key="vol">0</data>
  <data key="page">0</data>
  <data key="ut"></data>
  <data key="freq">8</data>
</node>
<node id="179">
  <data key="name">polymerization</data>
  <data key="label">polymerization</data>
  <data key="author">polymerization</data>
  <data key="year"></data>
  <data key="title">...</data>
  <data key="so">SO</data>
  <data key="vol">0</data>
  <data key="page">0</data>
  <data key="ut"></data>
  <data key="freq">4</data>
</node>
<node id="180">
  <data key="name">mortality</data>
  <data key="label">mortality</data>
  <data key="author">mortality</data>
  <data key="year"></data>
  <data key="title">...</data>
  <data key="so">SO</data>
  <data key="vol">0</data>
  <data key="page">0</data>
  <data key="ut"></data>
  <data key="freq">2</data>
</node>
<node id="181">
  <data key="name">cortex</data>
  <data key="label">cortex</data>
  <data key="author">cortex</data>
  <data key="year"></data>
  <data key="title">...</data>
  <data key="so">SO</data>
  <data key="vol">0</data>
  <data key="page">0</data>
  <data key="ut"></data>
  <data key="freq">4</data>
</node>
<node id="182">
  <data key="name">chronic pancreatitis</data>
  <data key="label">chronic pancreatitis</data>
  <data key="author">chronic pancreatitis</data>
  <data key="year"></data>
  <data key="title">...</data>
  <data key="so">SO</data>
  <data key="vol">0</data>
  <data key="page">0</data>
  <data key="ut"></data>
  <data key="freq">3</data>
</node>
<node id="183">
  <data key="name">carcinoma</data>
  <data key="label">carcinoma</data>
  <data key="author">carcinoma</data>
  <data key="year"></data>
  <data key="title">...</data>
  <data key="so">SO</data>
  <data key="vol">0</data>
  <data key="page">0</data>
  <data key="ut"></data>
  <data key="freq">2</data>
</node>
<node id="184">
  <data key="name">hypofunction</data>
  <data key="label">hypofunction</data>
  <data key="author">hypofunction</data>
  <data key="year"></data>
  <data key="title">...</data>
  <data key="so">SO</data>
  <data key="vol">0</data>
  <data key="page">0</data>
  <data key="ut"></data>
  <data key="freq">2</data>
</node>
<node id="185">
  <data key="name">postural perceptual dizziness</data>
  <data key="label">postural perceptual dizziness</data>
  <data key="author">postural perceptual dizziness</data>
  <data key="year"></data>
  <data key="title">...</data>
  <data key="so">SO</data>
  <data key="vol">0</data>
  <data key="page">0</data>
  <data key="ut"></data>
  <data key="freq">20</data>
</node>
<node id="186">
  <data key="name">removal</data>
  <data key="label">removal</data>
  <data key="author">removal</data>
  <data key="year"></data>
  <data key="title">...</data>
  <data key="so">SO</data>
  <data key="vol">0</data>
  <data key="page">0</data>
  <data key="ut"></data>
  <data key="freq">2</data>
</node>
<node id="187">
  <data key="name">functional disorder</data>
  <data key="label">functional disorder</data>
  <data key="author">functional disorder</data>
  <data key="year"></data>
  <data key="title">...</data>
  <data key="so">SO</data>
  <data key="vol">0</data>
  <data key="page">0</data>
  <data key="ut"></data>
  <data key="freq">4</data>
</node>
<node id="188">
  <data key="name">depression scale</data>
  <data key="label">depression scale</data>
  <data key="author">depression scale</data>
  <data key="year"></data>
  <data key="title">...</data>
  <data key="so">SO</data>
  <data key="vol">0</data>
  <data key="page">0</data>
  <data key="ut"></data>
  <data key="freq">5</data>
</node>
<node id="189">
  <data key="name">handicap</data>
  <data key="label">handicap</data>
  <data key="author">handicap</data>
  <data key="year"></data>
  <data key="title">...</data>
  <data key="so">SO</data>
  <data key="vol">0</data>
  <data key="page">0</data>
  <data key="ut"></data>
  <data key="freq">2</data>
</node>
<node id="190">
  <data key="name">artery</data>
  <data key="label">artery</data>
  <data key="author">artery</data>
  <data key="year"></data>
  <data key="title">...</data>
  <data key="so">SO</data>
  <data key="vol">0</data>
  <data key="page">0</data>
  <data key="ut"></data>
  <data key="freq">1</data>
</node>
<node id="191">
  <data key="name">depression</data>
  <data key="label">depression</data>
  <data key="author">depression</data>
  <data key="year"></data>
  <data key="title">...</data>
  <data key="so">SO</data>
  <data key="vol">0</data>
  <data key="page">0</data>
  <data key="ut"></data>
  <data key="freq">11</data>
</node>
<node id="192">
  <data key="name">epidemiology</data>
  <data key="label">epidemiology</data>
  <data key="author">epidemiology</data>
  <data key="year"></data>
  <data key="title">...</data>
  <data key="so">SO</data>
  <data key="vol">0</data>
  <data key="page">0</data>
  <data key="ut"></data>
  <data key="freq">15</data>
</node>
<node id="193">
  <data key="name">handicaps</data>
  <data key="label">handicaps</data>
  <data key="author">handicaps</data>
  <data key="year"></data>
  <data key="title">...</data>
  <data key="so">SO</data>
  <data key="vol">0</data>
  <data key="page">0</data>
  <data key="ut"></data>
  <data key="freq">2</data>
</node>
<node id="194">
  <data key="name">handicap inventory</data>
  <data key="label">handicap inventory</data>
  <data key="author">handicap inventory</data>
  <data key="year"></data>
  <data key="title">...</data>
  <data key="so">SO</data>
  <data key="vol">0</data>
  <data key="page">0</data>
  <data key="ut"></data>
  <data key="freq">6</data>
</node>
<node id="195">
  <data key="name">metaanalysis</data>
  <data key="label">metaanalysis</data>
  <data key="author">metaanalysis</data>
  <data key="year"></data>
  <data key="title">...</data>
  <data key="so">SO</data>
  <data key="vol">0</data>
  <data key="page">0</data>
  <data key="ut"></data>
  <data key="freq">13</data>
</node>
<node id="196">
  <data key="name">depressive symptoms</data>
  <data key="label">depressive symptoms</data>
  <data key="author">depressive symptoms</data>
  <data key="year"></data>
  <data key="title">...</data>
  <data key="so">SO</data>
  <data key="vol">0</data>
  <data key="page">0</data>
  <data key="ut"></data>
  <data key="freq">2</data>
</node>
<node id="197">
  <data key="name">panic disorder</data>
  <data key="label">panic disorder</data>
  <data key="author">panic disorder</data>
  <data key="year"></data>
  <data key="title">...</data>
  <data key="so">SO</data>
  <data key="vol">0</data>
  <data key="page">0</data>
  <data key="ut"></data>
  <data key="freq">2</data>
</node>
<edge source="0" target="3">
  <data key="weight">4.522670451478916E-7</data>
  <data key="slice">0</data>
  <data key="year">2021</data>
</edge>
<edge source="0" target="4">
  <data key="weight">5.070925794825598E-7</data>
  <data key="slice">1</data>
  <data key="year">2022</data>
</edge>
<edge source="0" target="9">
  <data key="weight">0.37796446681022644</data>
  <data key="slice">2</data>
  <data key="year">2023</data>
</edge>
<edge source="0" target="15">
  <data key="weight">0.3535533845424652</data>
  <data key="slice">3</data>
  <data key="year">2024</data>
</edge>
<edge source="0" target="16">
  <data key="weight">0.5345224738121033</data>
  <data key="slice">1</data>
  <data key="year">2022</data>
</edge>
<edge source="0" target="24">
  <data key="weight">0.48112523555755615</data>
  <data key="slice">2</data>
  <data key="year">2023</data>
</edge>
<edge source="0" target="42">
  <data key="weight">0.6546536684036255</data>
  <data key="slice">4</data>
  <data key="year">2025</data>
</edge>
<edge source="0" target="48">
  <data key="weight">0.37796446681022644</data>
  <data key="slice">1</data>
  <data key="year">2022</data>
</edge>
<edge source="0" target="50">
  <data key="weight">4.082483258116554E-7</data>
  <data key="slice">3</data>
  <data key="year">2024</data>
</edge>
<edge source="0" target="59">
  <data key="weight">0.42640143632888794</data>
  <data key="slice">0</data>
  <data key="year">2021</data>
</edge>
<edge source="0" target="68">
  <data key="weight">3.3806171018113673E-7</data>
  <data key="slice">1</data>
  <data key="year">2022</data>
</edge>
<edge source="0" target="69">
  <data key="weight">0.35856857895851135</data>
  <data key="slice">1</data>
  <data key="year">2022</data>
</edge>
<edge source="0" target="82">
  <data key="weight">0.3333333432674408</data>
  <data key="slice">2</data>
  <data key="year">2023</data>
</edge>
<edge source="0" target="96">
  <data key="weight">0.7385489344596863</data>
  <data key="slice">0</data>
  <data key="year">2021</data>
</edge>
<edge source="0" target="106">
  <data key="weight">0.42640143632888794</data>
  <data key="slice">0</data>
  <data key="year">2021</data>
</edge>
<edge source="0" target="109">
  <data key="weight">0.42640143632888794</data>
  <data key="slice">0</data>
  <data key="year">2021</data>
</edge>
<edge source="0" target="126">
  <data key="weight">0.45226702094078064</data>
  <data key="slice">0</data>
  <data key="year">2021</data>
</edge>
<edge source="0" target="149">
  <data key="weight">0.42640143632888794</data>
  <data key="slice">0</data>
  <data key="year">2021</data>
</edge>
<edge source="0" target="163">
  <data key="weight">4.082483258116554E-7</data>
  <data key="slice">3</data>
  <data key="year">2024</data>
</edge>
<edge source="0" target="165">
  <data key="weight">0.5345224738121033</data>
  <data key="slice">1</data>
  <data key="year">2022</data>
</edge>
<edge source="0" target="168">
  <data key="weight">0.5</data>
  <data key="slice">2</data>
  <data key="year">2023</data>
</edge>
<edge source="0" target="181">
  <data key="weight">0.42640143632888794</data>
  <data key="slice">0</data>
  <data key="year">2021</data>
</edge>
<edge source="0" target="192">
  <data key="weight">3.33333360913457E-7</data>
  <data key="slice">2</data>
  <data key="year">2023</data>
</edge>
<edge source="0" target="193">
  <data key="weight">0.4714045226573944</data>
  <data key="slice">2</data>
  <data key="year">2023</data>
</edge>
<edge source="1" target="38">
  <data key="weight">0.40824830532073975</data>
  <data key="slice">3</data>
  <data key="year">2024</data>
</edge>
<edge source="1" target="45">
  <data key="weight">1.0</data>
  <data key="slice">3</data>
  <data key="year">2024</data>
</edge>
<edge source="1" target="58">
  <data key="weight">0.4714045226573944</data>
  <data key="slice">3</data>
  <data key="year">2024</data>
</edge>
<edge source="1" target="62">
  <data key="weight">0.37796446681022644</data>
  <data key="slice">3</data>
  <data key="year">2024</data>
</edge>
<edge source="1" target="69">
  <data key="weight">0.40824830532073975</data>
  <data key="slice">3</data>
  <data key="year">2024</data>
</edge>
<edge source="1" target="154">
  <data key="weight">0.5</data>
  <data key="slice">3</data>
  <data key="year">2024</data>
</edge>
<edge source="1" target="176">
  <data key="weight">0.6324555277824402</data>
  <data key="slice">3</data>
  <data key="year">2024</data>
</edge>
<edge source="1" target="187">
  <data key="weight">1.0</data>
  <data key="slice">3</data>
  <data key="year">2024</data>
</edge>
<edge source="1" target="188">
  <data key="weight">0.8164966106414795</data>
  <data key="slice">3</data>
  <data key="year">2024</data>
</edge>
<edge source="2" target="9">
  <data key="weight">0.3333333432674408</data>
  <data key="slice">3</data>
  <data key="year">2024</data>
</edge>
<edge source="2" target="14">
  <data key="weight">0.40824830532073975</data>
  <data key="slice">1</data>
  <data key="year">2022</data>
</edge>
<edge source="2" target="91">
  <data key="weight">0.40824830532073975</data>
  <data key="slice">1</data>
  <data key="year">2022</data>
</edge>
<edge source="2" target="162">
  <data key="weight">0.5</data>
  <data key="slice">1</data>
  <data key="year">2022</data>
</edge>
<edge source="2" target="179">
  <data key="weight">0.5</data>
  <data key="slice">1</data>
  <data key="year">2022</data>
</edge>
<edge source="2" target="186">
  <data key="weight">0.5</data>
  <data key="slice">1</data>
  <data key="year">2022</data>
</edge>
<edge source="3" target="6">
  <data key="weight">0.5</data>
  <data key="slice">0</data>
  <data key="year">2021</data>
</edge>
<edge source="3" target="36">
  <data key="weight">0.5</data>
  <data key="slice">4</data>
  <data key="year">2025</data>
</edge>
<edge source="3" target="41">
  <data key="weight">0.40824830532073975</data>
  <data key="slice">4</data>
  <data key="year">2025</data>
</edge>
<edge source="3" target="42">
  <data key="weight">0.40824830532073975</data>
  <data key="slice">4</data>
  <data key="year">2025</data>
</edge>
<edge source="3" target="58">
  <data key="weight">0.3535533845424652</data>
  <data key="slice">2</data>
  <data key="year">2023</data>
</edge>
<edge source="3" target="68">
  <data key="weight">0.40824830532073975</data>
  <data key="slice">4</data>
  <data key="year">2025</data>
</edge>
<edge source="3" target="77">
  <data key="weight">0.5</data>
  <data key="slice">2</data>
  <data key="year">2023</data>
</edge>
<edge source="3" target="96">
  <data key="weight">0.3535533845424652</data>
  <data key="slice">2</data>
  <data key="year">2023</data>
</edge>
<edge source="3" target="103">
  <data key="weight">3.535533892318199E-7</data>
  <data key="slice">0</data>
  <data key="year">2021</data>
</edge>
<edge source="3" target="109">
  <data key="weight">3.535533892318199E-7</data>
  <data key="slice">0</data>
  <data key="year">2021</data>
</edge>
<edge source="3" target="138">
  <data key="weight">0.5</data>
  <data key="slice">4</data>
  <data key="year">2025</data>
</edge>
<edge source="3" target="149">
  <data key="weight">7.071067784636398E-7</data>
  <data key="slice">0</data>
  <data key="year">2021</data>
</edge>
<edge source="3" target="151">
  <data key="weight">0.5</data>
  <data key="slice">4</data>
  <data key="year">2025</data>
</edge>
<edge source="3" target="156">
  <data key="weight">3.535533892318199E-7</data>
  <data key="slice">0</data>
  <data key="year">2021</data>
</edge>
<edge source="3" target="176">
  <data key="weight">0.5</data>
  <data key="slice">4</data>
  <data key="year">2025</data>
</edge>
<edge source="3" target="177">
  <data key="weight">0.40824830532073975</data>
  <data key="slice">4</data>
  <data key="year">2025</data>
</edge>
<edge source="3" target="181">
  <data key="weight">3.535533892318199E-7</data>
  <data key="slice">0</data>
  <data key="year">2021</data>
</edge>
<edge source="3" target="188">
  <data key="weight">0.5</data>
  <data key="slice">4</data>
  <data key="year">2025</data>
</edge>
<edge source="3" target="192">
  <data key="weight">0.3535533845424652</data>
  <data key="slice">2</data>
  <data key="year">2023</data>
</edge>
<edge source="4" target="7">
  <data key="weight">0.8164966106414795</data>
  <data key="slice">2</data>
  <data key="year">2023</data>
</edge>
<edge source="4" target="9">
  <data key="weight">0.40824830532073975</data>
  <data key="slice">4</data>
  <data key="year">2025</data>
</edge>
<edge source="4" target="12">
  <data key="weight">0.40824830532073975</data>
  <data key="slice">0</data>
  <data key="year">2021</data>
</edge>
<edge source="4" target="24">
  <data key="weight">0.33709993958473206</data>
  <data key="slice">3</data>
  <data key="year">2024</data>
</edge>
<edge source="4" target="27">
  <data key="weight">0.7071067690849304</data>
  <data key="slice">0</data>
  <data key="year">2021</data>
</edge>
<edge source="4" target="29">
  <data key="weight">0.6324555277824402</data>
  <data key="slice">1</data>
  <data key="year">2022</data>
</edge>
<edge source="4" target="31">
  <data key="weight">0.40824830532073975</data>
  <data key="slice">0</data>
  <data key="year">2021</data>
</edge>
<edge source="4" target="38">
  <data key="weight">0.5773502588272095</data>
  <data key="slice">2</data>
  <data key="year">2023</data>
</edge>
<edge source="4" target="44">
  <data key="weight">4.082483258116554E-7</data>
  <data key="slice">2</data>
  <data key="year">2023</data>
</edge>
<edge source="4" target="60">
  <data key="weight">0.47434166073799133</data>
  <data key="slice">3</data>
  <data key="year">2024</data>
</edge>
<edge source="4" target="61">
  <data key="weight">0.3535533845424652</data>
  <data key="slice">4</data>
  <data key="year">2025</data>
</edge>
<edge source="4" target="67">
  <data key="weight">0.3535533845424652</data>
  <data key="slice">4</data>
  <data key="year">2025</data>
</edge>
<edge source="4" target="73">
  <data key="weight">3.651483950761758E-7</data>
  <data key="slice">3</data>
  <data key="year">2024</data>
</edge>
<edge source="4" target="79">
  <data key="weight">0.8164966106414795</data>
  <data key="slice">2</data>
  <data key="year">2023</data>
</edge>
<edge source="4" target="88">
  <data key="weight">4.4721360836774693E-7</data>
  <data key="slice">4</data>
  <data key="year">2025</data>
</edge>
<edge source="4" target="102">
  <data key="weight">0.8164966106414795</data>
  <data key="slice">0</data>
  <data key="year">2021</data>
</edge>
<edge source="4" target="112">
  <data key="weight">0.40824830532073975</data>
  <data key="slice">2</data>
  <data key="year">2023</data>
</edge>
<edge source="4" target="115">
  <data key="weight">0.3535533845424652</data>
  <data key="slice">4</data>
  <data key="year">2025</data>
</edge>
<edge source="4" target="126">
  <data key="weight">4.000000330961484E-7</data>
  <data key="slice">1</data>
  <data key="year">2022</data>
</edge>
<edge source="4" target="128">
  <data key="weight">0.8164966106414795</data>
  <data key="slice">2</data>
  <data key="year">2023</data>
</edge>
<edge source="4" target="138">
  <data key="weight">0.5163977742195129</data>
  <data key="slice">2</data>
  <data key="year">2023</data>
</edge>
<edge source="4" target="163">
  <data key="weight">0.3651483654975891</data>
  <data key="slice">4</data>
  <data key="year">2025</data>
</edge>
<edge source="4" target="166">
  <data key="weight">0.3535533845424652</data>
  <data key="slice">4</data>
  <data key="year">2025</data>
</edge>
<edge source="4" target="185">
  <data key="weight">0.5163977742195129</data>
  <data key="slice">1</data>
  <data key="year">2022</data>
</edge>
<edge source="4" target="191">
  <data key="weight">3.651483950761758E-7</data>
  <data key="slice">3</data>
  <data key="year">2024</data>
</edge>
<edge source="4" target="194">
  <data key="weight">3.535533892318199E-7</data>
  <data key="slice">4</data>
  <data key="year">2025</data>
</edge>
<edge source="5" target="6">
  <data key="weight">0.3535533845424652</data>
  <data key="slice">0</data>
  <data key="year">2021</data>
</edge>
<edge source="5" target="16">
  <data key="weight">0.5</data>
  <data key="slice">0</data>
  <data key="year">2021</data>
</edge>
<edge source="5" target="134">
  <data key="weight">0.5</data>
  <data key="slice">0</data>
  <data key="year">2021</data>
</edge>
<edge source="5" target="146">
  <data key="weight">0.3535533845424652</data>
  <data key="slice">0</data>
  <data key="year">2021</data>
</edge>
<edge source="6" target="9">
  <data key="weight">0.3535533845424652</data>
  <data key="slice">0</data>
  <data key="year">2021</data>
</edge>
<edge source="6" target="16">
  <data key="weight">0.3535533845424652</data>
  <data key="slice">0</data>
  <data key="year">2021</data>
</edge>
<edge source="6" target="24">
  <data key="weight">0.45226702094078064</data>
  <data key="slice">0</data>
  <data key="year">2021</data>
</edge>
<edge source="6" target="41">
  <data key="weight">0.3535533845424652</data>
  <data key="slice">0</data>
  <data key="year">2021</data>
</edge>
<edge source="6" target="43">
  <data key="weight">3.33333360913457E-7</data>
  <data key="slice">2</data>
  <data key="year">2023</data>
</edge>
<edge source="6" target="59">
  <data key="weight">0.3535533845424652</data>
  <data key="slice">0</data>
  <data key="year">2021</data>
</edge>
<edge source="6" target="60">
  <data key="weight">0.5</data>
  <data key="slice">3</data>
  <data key="year">2024</data>
</edge>
<edge source="6" target="66">
  <data key="weight">3.33333360913457E-7</data>
  <data key="slice">2</data>
  <data key="year">2023</data>
</edge>
<edge source="6" target="77">
  <data key="weight">3.535533892318199E-7</data>
  <data key="slice">0</data>
  <data key="year">2021</data>
</edge>
<edge source="6" target="89">
  <data key="weight">0.40824830532073975</data>
  <data key="slice">3</data>
  <data key="year">2024</data>
</edge>
<edge source="6" target="103">
  <data key="weight">0.3535533845424652</data>
  <data key="slice">0</data>
  <data key="year">2021</data>
</edge>
<edge source="6" target="109">
  <data key="weight">0.3535533845424652</data>
  <data key="slice">0</data>
  <data key="year">2021</data>
</edge>
<edge source="6" target="134">
  <data key="weight">0.3535533845424652</data>
  <data key="slice">0</data>
  <data key="year">2021</data>
</edge>
<edge source="6" target="146">
  <data key="weight">0.40824830532073975</data>
  <data key="slice">2</data>
  <data key="year">2023</data>
</edge>
<edge source="6" target="149">
  <data key="weight">0.3535533845424652</data>
  <data key="slice">0</data>
  <data key="year">2021</data>
</edge>
<edge source="6" target="168">
  <data key="weight">0.5773502588272095</data>
  <data key="slice">2</data>
  <data key="year">2023</data>
</edge>
<edge source="6" target="178">
  <data key="weight">0.40824830532073975</data>
  <data key="slice">2</data>
  <data key="year">2023</data>
</edge>
<edge source="6" target="181">
  <data key="weight">0.3535533845424652</data>
  <data key="slice">0</data>
  <data key="year">2021</data>
</edge>
<edge source="6" target="191">
  <data key="weight">0.5773502588272095</data>
  <data key="slice">3</data>
  <data key="year">2024</data>
</edge>
<edge source="7" target="38">
  <data key="weight">0.4714045226573944</data>
  <data key="slice">2</data>
  <data key="year">2023</data>
</edge>
<edge source="7" target="67">
  <data key="weight">0.8164966106414795</data>
  <data key="slice">2</data>
  <data key="year">2023</data>
</edge>
<edge source="7" target="79">
  <data key="weight">1.0</data>
  <data key="slice">2</data>
  <data key="year">2023</data>
</edge>
<edge source="7" target="112">
  <data key="weight">0.5</data>
  <data key="slice">2</data>
  <data key="year">2023</data>
</edge>
<edge source="7" target="128">
  <data key="weight">1.0</data>
  <data key="slice">2</data>
  <data key="year">2023</data>
</edge>
<edge source="7" target="138">
  <data key="weight">0.6324555277824402</data>
  <data key="slice">2</data>
  <data key="year">2023</data>
</edge>
<edge source="8" target="171">
  <data key="weight">0.5773502588272095</data>
  <data key="slice">2</data>
  <data key="year">2023</data>
</edge>
<edge source="9" target="12">
  <data key="weight">4.082483258116554E-7</data>
  <data key="slice">0</data>
  <data key="year">2021</data>
</edge>
<edge source="9" target="17">
  <data key="weight">4.714045473974693E-7</data>
  <data key="slice">3</data>
  <data key="year">2024</data>
</edge>
<edge source="9" target="22">
  <data key="weight">3.651483950761758E-7</data>
  <data key="slice">1</data>
  <data key="year">2022</data>
</edge>
<edge source="9" target="24">
  <data key="weight">0.33806169033050537</data>
  <data key="slice">1</data>
  <data key="year">2022</data>
</edge>
<edge source="9" target="43">
  <data key="weight">4.999999987376214E-7</data>
  <data key="slice">0</data>
  <data key="year">2021</data>
</edge>
<edge source="9" target="46">
  <data key="weight">0.40824830532073975</data>
  <data key="slice">0</data>
  <data key="year">2021</data>
</edge>
<edge source="9" target="48">
  <data key="weight">0.3535533845424652</data>
  <data key="slice">0</data>
  <data key="year">2021</data>
</edge>
<edge source="9" target="52">
  <data key="weight">0.4472135901451111</data>
  <data key="slice">1</data>
  <data key="year">2022</data>
</edge>
<edge source="9" target="62">
  <data key="weight">0.3952847123146057</data>
  <data key="slice">1</data>
  <data key="year">2022</data>
</edge>
<edge source="9" target="68">
  <data key="weight">3.7500001326407073E-7</data>
  <data key="slice">0</data>
  <data key="year">2021</data>
</edge>
<edge source="9" target="74">
  <data key="weight">0.37796446681022644</data>
  <data key="slice">2</data>
  <data key="year">2023</data>
</edge>
<edge source="9" target="77">
  <data key="weight">3.33333360913457E-7</data>
  <data key="slice">3</data>
  <data key="year">2024</data>
</edge>
<edge source="9" target="84">
  <data key="weight">0.547722578048706</data>
  <data key="slice">1</data>
  <data key="year">2022</data>
</edge>
<edge source="9" target="88">
  <data key="weight">0.5714285969734192</data>
  <data key="slice">2</data>
  <data key="year">2023</data>
</edge>
<edge source="9" target="96">
  <data key="weight">0.37796446681022644</data>
  <data key="slice">2</data>
  <data key="year">2023</data>
</edge>
<edge source="9" target="103">
  <data key="weight">0.4472135901451111</data>
  <data key="slice">1</data>
  <data key="year">2022</data>
</edge>
<edge source="9" target="106">
  <data key="weight">0.5345224738121033</data>
  <data key="slice">2</data>
  <data key="year">2023</data>
</edge>
<edge source="9" target="107">
  <data key="weight">0.3333333432674408</data>
  <data key="slice">3</data>
  <data key="year">2024</data>
</edge>
<edge source="9" target="109">
  <data key="weight">0.5</data>
  <data key="slice">0</data>
  <data key="year">2021</data>
</edge>
<edge source="9" target="116">
  <data key="weight">0.3535533845424652</data>
  <data key="slice">0</data>
  <data key="year">2021</data>
</edge>
<edge source="9" target="126">
  <data key="weight">0.4472135901451111</data>
  <data key="slice">4</data>
  <data key="year">2025</data>
</edge>
<edge source="9" target="146">
  <data key="weight">0.5303300619125366</data>
  <data key="slice">0</data>
  <data key="year">2021</data>
</edge>
<edge source="9" target="149">
  <data key="weight">0.37796446681022644</data>
  <data key="slice">2</data>
  <data key="year">2023</data>
</edge>
<edge source="9" target="165">
  <data key="weight">0.5</data>
  <data key="slice">0</data>
  <data key="year">2021</data>
</edge>
<edge source="9" target="178">
  <data key="weight">0.5345224738121033</data>
  <data key="slice">2</data>
  <data key="year">2023</data>
</edge>
<edge source="9" target="181">
  <data key="weight">0.5</data>
  <data key="slice">0</data>
  <data key="year">2021</data>
</edge>
<edge source="10" target="16">
  <data key="weight">0.3535533845424652</data>
  <data key="slice">2</data>
  <data key="year">2023</data>
</edge>
<edge source="10" target="22">
  <data key="weight">0.40824830532073975</data>
  <data key="slice">1</data>
  <data key="year">2022</data>
</edge>
<edge source="10" target="52">
  <data key="weight">0.5</data>
  <data key="slice">1</data>
  <data key="year">2022</data>
</edge>
<edge source="10" target="84">
  <data key="weight">0.40824830532073975</data>
  <data key="slice">1</data>
  <data key="year">2022</data>
</edge>
<edge source="10" target="108">
  <data key="weight">0.5</data>
  <data key="slice">1</data>
  <data key="year">2022</data>
</edge>
<edge source="10" target="134">
  <data key="weight">0.5</data>
  <data key="slice">1</data>
  <data key="year">2022</data>
</edge>
<edge source="10" target="173">
  <data key="weight">0.5</data>
  <data key="slice">1</data>
  <data key="year">2022</data>
</edge>
<edge source="11" target="29">
  <data key="weight">0.5</data>
  <data key="slice">3</data>
  <data key="year">2024</data>
</edge>
<edge source="11" target="71">
  <data key="weight">0.5</data>
  <data key="slice">3</data>
  <data key="year">2024</data>
</edge>
<edge source="11" target="127">
  <data key="weight">0.7071067690849304</data>
  <data key="slice">3</data>
  <data key="year">2024</data>
</edge>
<edge source="11" target="142">
  <data key="weight">0.5</data>
  <data key="slice">3</data>
  <data key="year">2024</data>
</edge>
<edge source="11" target="144">
  <data key="weight">0.5</data>
  <data key="slice">3</data>
  <data key="year">2024</data>
</edge>
<edge source="12" target="17">
  <data key="weight">6.324555670289556E-7</data>
  <data key="slice">1</data>
  <data key="year">2022</data>
</edge>
<edge source="12" target="27">
  <data key="weight">0.5773502588272095</data>
  <data key="slice">0</data>
  <data key="year">2021</data>
</edge>
<edge source="12" target="31">
  <data key="weight">0.3651483654975891</data>
  <data key="slice">1</data>
  <data key="year">2022</data>
</edge>
<edge source="12" target="43">
  <data key="weight">4.4721360836774693E-7</data>
  <data key="slice">1</data>
  <data key="year">2022</data>
</edge>
<edge source="12" target="57">
  <data key="weight">4.999999987376214E-7</data>
  <data key="slice">3</data>
  <data key="year">2024</data>
</edge>
<edge source="12" target="60">
  <data key="weight">0.3535533845424652</data>
  <data key="slice">3</data>
  <data key="year">2024</data>
</edge>
<edge source="12" target="68">
  <data key="weight">0.40824830532073975</data>
  <data key="slice">0</data>
  <data key="year">2021</data>
</edge>
<edge source="12" target="103">
  <data key="weight">4.082483258116554E-7</data>
  <data key="slice">0</data>
  <data key="year">2021</data>
</edge>
<edge source="12" target="111">
  <data key="weight">4.999999987376214E-7</data>
  <data key="slice">3</data>
  <data key="year">2024</data>
</edge>
<edge source="12" target="154">
  <data key="weight">4.999999987376214E-7</data>
  <data key="slice">3</data>
  <data key="year">2024</data>
</edge>
<edge source="12" target="166">
  <data key="weight">0.7071067690849304</data>
  <data key="slice">3</data>
  <data key="year">2024</data>
</edge>
<edge source="12" target="192">
  <data key="weight">0.3535533845424652</data>
  <data key="slice">3</data>
  <data key="year">2024</data>
</edge>
<edge source="13" target="29">
  <data key="weight">0.5</data>
  <data key="slice">1</data>
  <data key="year">2022</data>
</edge>
<edge source="13" target="65">
  <data key="weight">0.5</data>
  <data key="slice">1</data>
  <data key="year">2022</data>
</edge>
<edge source="13" target="67">
  <data key="weight">0.40824830532073975</data>
  <data key="slice">1</data>
  <data key="year">2022</data>
</edge>
<edge source="13" target="166">
  <data key="weight">0.5</data>
  <data key="slice">1</data>
  <data key="year">2022</data>
</edge>
<edge source="14" target="78">
  <data key="weight">0.6666666865348816</data>
  <data key="slice">1</data>
  <data key="year">2022</data>
</edge>
<edge source="14" target="157">
  <data key="weight">0.40824830532073975</data>
  <data key="slice">1</data>
  <data key="year">2022</data>
</edge>
<edge source="14" target="162">
  <data key="weight">0.40824830532073975</data>
  <data key="slice">1</data>
  <data key="year">2022</data>
</edge>
<edge source="14" target="179">
  <data key="weight">0.8164966106414795</data>
  <data key="slice">1</data>
  <data key="year">2022</data>
</edge>
<edge source="15" target="19">
  <data key="weight">0.4714045226573944</data>
  <data key="slice">3</data>
  <data key="year">2024</data>
</edge>
<edge source="15" target="24">
  <data key="weight">0.37796446681022644</data>
  <data key="slice">1</data>
  <data key="year">2022</data>
</edge>
<edge source="15" target="38">
  <data key="weight">0.5</data>
  <data key="slice">1</data>
  <data key="year">2022</data>
</edge>
<edge source="15" target="40">
  <data key="weight">0.3333333432674408</data>
  <data key="slice">3</data>
  <data key="year">2024</data>
</edge>
<edge source="15" target="54">
  <data key="weight">0.3535533845424652</data>
  <data key="slice">4</data>
  <data key="year">2025</data>
</edge>
<edge source="15" target="58">
  <data key="weight">1.0</data>
  <data key="slice">1</data>
  <data key="year">2022</data>
</edge>
<edge source="15" target="62">
  <data key="weight">0.3535533845424652</data>
  <data key="slice">1</data>
  <data key="year">2022</data>
</edge>
<edge source="15" target="69">
  <data key="weight">0.7071067690849304</data>
  <data key="slice">0</data>
  <data key="year">2021</data>
</edge>
<edge source="15" target="73">
  <data key="weight">0.38490018248558044</data>
  <data key="slice">3</data>
  <data key="year">2024</data>
</edge>
<edge source="15" target="77">
  <data key="weight">0.3333333432674408</data>
  <data key="slice">3</data>
  <data key="year">2024</data>
</edge>
<edge source="15" target="102">
  <data key="weight">4.082483258116554E-7</data>
  <data key="slice">4</data>
  <data key="year">2025</data>
</edge>
<edge source="15" target="104">
  <data key="weight">0.3535533845424652</data>
  <data key="slice">4</data>
  <data key="year">2025</data>
</edge>
<edge source="15" target="139">
  <data key="weight">0.4714045226573944</data>
  <data key="slice">3</data>
  <data key="year">2024</data>
</edge>
<edge source="15" target="158">
  <data key="weight">0.40824830532073975</data>
  <data key="slice">1</data>
  <data key="year">2022</data>
</edge>
<edge source="15" target="163">
  <data key="weight">3.849002041533822E-7</data>
  <data key="slice">3</data>
  <data key="year">2024</data>
</edge>
<edge source="15" target="170">
  <data key="weight">0.4472135901451111</data>
  <data key="slice">2</data>
  <data key="year">2023</data>
</edge>
<edge source="15" target="192">
  <data key="weight">3.33333360913457E-7</data>
  <data key="slice">3</data>
  <data key="year">2024</data>
</edge>
<edge source="16" target="31">
  <data key="weight">0.40824830532073975</data>
  <data key="slice">0</data>
  <data key="year">2021</data>
</edge>
<edge source="16" target="42">
  <data key="weight">0.5</data>
  <data key="slice">1</data>
  <data key="year">2022</data>
</edge>
<edge source="16" target="48">
  <data key="weight">0.3535533845424652</data>
  <data key="slice">1</data>
  <data key="year">2022</data>
</edge>
<edge source="16" target="49">
  <data key="weight">3.535533892318199E-7</data>
  <data key="slice">2</data>
  <data key="year">2023</data>
</edge>
<edge source="16" target="60">
  <data key="weight">0.3535533845424652</data>
  <data key="slice">3</data>
  <data key="year">2024</data>
</edge>
<edge source="16" target="68">
  <data key="weight">0.4714045226573944</data>
  <data key="slice">3</data>
  <data key="year">2024</data>
</edge>
<edge source="16" target="69">
  <data key="weight">0.4472135901451111</data>
  <data key="slice">1</data>
  <data key="year">2022</data>
</edge>
<edge source="16" target="71">
  <data key="weight">4.999999987376214E-7</data>
  <data key="slice">3</data>
  <data key="year">2024</data>
</edge>
<edge source="16" target="75">
  <data key="weight">4.999999987376214E-7</data>
  <data key="slice">3</data>
  <data key="year">2024</data>
</edge>
<edge source="16" target="84">
  <data key="weight">0.40824830532073975</data>
  <data key="slice">4</data>
  <data key="year">2025</data>
</edge>
<edge source="16" target="103">
  <data key="weight">0.5</data>
  <data key="slice">1</data>
  <data key="year">2022</data>
</edge>
<edge source="16" target="110">
  <data key="weight">0.7071067690849304</data>
  <data key="slice">4</data>
  <data key="year">2025</data>
</edge>
<edge source="16" target="134">
  <data key="weight">0.5</data>
  <data key="slice">0</data>
  <data key="year">2021</data>
</edge>
<edge source="16" target="135">
  <data key="weight">0.40824830532073975</data>
  <data key="slice">3</data>
  <data key="year">2024</data>
</edge>
<edge source="16" target="146">
  <data key="weight">0.3535533845424652</data>
  <data key="slice">2</data>
  <data key="year">2023</data>
</edge>
<edge source="16" target="149">
  <data key="weight">0.40824830532073975</data>
  <data key="slice">1</data>
  <data key="year">2022</data>
</edge>
<edge source="16" target="156">
  <data key="weight">5.773503062300733E-7</data>
  <data key="slice">2</data>
  <data key="year">2023</data>
</edge>
<edge source="16" target="158">
  <data key="weight">0.40824830532073975</data>
  <data key="slice">1</data>
  <data key="year">2022</data>
</edge>
<edge source="16" target="165">
  <data key="weight">0.5</data>
  <data key="slice">1</data>
  <data key="year">2022</data>
</edge>
<edge source="16" target="168">
  <data key="weight">0.5</data>
  <data key="slice">3</data>
  <data key="year">2024</data>
</edge>
<edge source="16" target="184">
  <data key="weight">4.999999987376214E-7</data>
  <data key="slice">0</data>
  <data key="year">2021</data>
</edge>
<edge source="16" target="185">
  <data key="weight">4.999999987376214E-7</data>
  <data key="slice">0</data>
  <data key="year">2021</data>
</edge>
<edge source="16" target="192">
  <data key="weight">0.3535533845424652</data>
  <data key="slice">3</data>
  <data key="year">2024</data>
</edge>
<edge source="17" target="43">
  <data key="weight">0.3535533845424652</data>
  <data key="slice">1</data>
  <data key="year">2022</data>
</edge>
<edge source="17" target="48">
  <data key="weight">0.3535533845424652</data>
  <data key="slice">1</data>
  <data key="year">2022</data>
</edge>
<edge source="17" target="73">
  <data key="weight">0.40824830532073975</data>
  <data key="slice">3</data>
  <data key="year">2024</data>
</edge>
<edge source="17" target="117">
  <data key="weight">0.5</data>
  <data key="slice">3</data>
  <data key="year">2024</data>
</edge>
<edge source="17" target="138">
  <data key="weight">0.40824830532073975</data>
  <data key="slice">3</data>
  <data key="year">2024</data>
</edge>
<edge source="17" target="151">
  <data key="weight">0.40824830532073975</data>
  <data key="slice">3</data>
  <data key="year">2024</data>
</edge>
<edge source="17" target="163">
  <data key="weight">0.3535533845424652</data>
  <data key="slice">1</data>
  <data key="year">2022</data>
</edge>
<edge source="17" target="178">
  <data key="weight">0.5</data>
  <data key="slice">3</data>
  <data key="year">2024</data>
</edge>
<edge source="17" target="194">
  <data key="weight">0.5</data>
  <data key="slice">1</data>
  <data key="year">2022</data>
</edge>
<edge source="18" target="64">
  <data key="weight">0.5</data>
  <data key="slice">2</data>
  <data key="year">2023</data>
</edge>
<edge source="18" target="70">
  <data key="weight">0.3535533845424652</data>
  <data key="slice">2</data>
  <data key="year">2023</data>
</edge>
<edge source="18" target="76">
  <data key="weight">0.40824830532073975</data>
  <data key="slice">2</data>
  <data key="year">2023</data>
</edge>
<edge source="18" target="144">
  <data key="weight">0.40824830532073975</data>
  <data key="slice">2</data>
  <data key="year">2023</data>
</edge>
<edge source="18" target="195">
  <data key="weight">1.0</data>
  <data key="slice">2</data>
  <data key="year">2023</data>
</edge>
<edge source="19" target="38">
  <data key="weight">0.40824830532073975</data>
  <data key="slice">3</data>
  <data key="year">2024</data>
</edge>
<edge source="19" target="73">
  <data key="weight">0.8164966106414795</data>
  <data key="slice">3</data>
  <data key="year">2024</data>
</edge>
<edge source="19" target="139">
  <data key="weight">1.0</data>
  <data key="slice">3</data>
  <data key="year">2024</data>
</edge>
<edge source="20" target="34">
  <data key="weight">0.40824830532073975</data>
  <data key="slice">1</data>
  <data key="year">2022</data>
</edge>
<edge source="20" target="39">
  <data key="weight">0.5</data>
  <data key="slice">0</data>
  <data key="year">2021</data>
</edge>
<edge source="20" target="41">
  <data key="weight">3.535533892318199E-7</data>
  <data key="slice">0</data>
  <data key="year">2021</data>
</edge>
<edge source="20" target="56">
  <data key="weight">0.5</data>
  <data key="slice">0</data>
  <data key="year">2021</data>
</edge>
<edge source="20" target="64">
  <data key="weight">0.3535533845424652</data>
  <data key="slice">4</data>
  <data key="year">2025</data>
</edge>
<edge source="20" target="70">
  <data key="weight">0.3333333432674408</data>
  <data key="slice">3</data>
  <data key="year">2024</data>
</edge>
<edge source="20" target="76">
  <data key="weight">0.5</data>
  <data key="slice">0</data>
  <data key="year">2021</data>
</edge>
<edge source="20" target="85">
  <data key="weight">0.3535533845424652</data>
  <data key="slice">0</data>
  <data key="year">2021</data>
</edge>
<edge source="20" target="86">
  <data key="weight">0.3535533845424652</data>
  <data key="slice">0</data>
  <data key="year">2021</data>
</edge>
<edge source="20" target="97">
  <data key="weight">0.3333333432674408</data>
  <data key="slice">3</data>
  <data key="year">2024</data>
</edge>
<edge source="20" target="121">
  <data key="weight">0.3535533845424652</data>
  <data key="slice">0</data>
  <data key="year">2021</data>
</edge>
<edge source="20" target="124">
  <data key="weight">0.40824830532073975</data>
  <data key="slice">3</data>
  <data key="year">2024</data>
</edge>
<edge source="20" target="125">
  <data key="weight">0.40824830532073975</data>
  <data key="slice">1</data>
  <data key="year">2022</data>
</edge>
<edge source="20" target="132">
  <data key="weight">0.40824830532073975</data>
  <data key="slice">3</data>
  <data key="year">2024</data>
</edge>
<edge source="20" target="136">
  <data key="weight">0.3535533845424652</data>
  <data key="slice">4</data>
  <data key="year">2025</data>
</edge>
<edge source="20" target="144">
  <data key="weight">0.5</data>
  <data key="slice">0</data>
  <data key="year">2021</data>
</edge>
<edge source="20" target="153">
  <data key="weight">0.3535533845424652</data>
  <data key="slice">0</data>
  <data key="year">2021</data>
</edge>
<edge source="20" target="156">
  <data key="weight">0.7071067690849304</data>
  <data key="slice">4</data>
  <data key="year">2025</data>
</edge>
<edge source="20" target="159">
  <data key="weight">0.7071067690849304</data>
  <data key="slice">4</data>
  <data key="year">2025</data>
</edge>
<edge source="20" target="161">
  <data key="weight">0.3535533845424652</data>
  <data key="slice">0</data>
  <data key="year">2021</data>
</edge>
<edge source="20" target="180">
  <data key="weight">0.3535533845424652</data>
  <data key="slice">0</data>
  <data key="year">2021</data>
</edge>
<edge source="20" target="195">
  <data key="weight">0.3535533845424652</data>
  <data key="slice">4</data>
  <data key="year">2025</data>
</edge>
<edge source="21" target="131">
  <data key="weight">0.5773502588272095</data>
  <data key="slice">4</data>
  <data key="year">2025</data>
</edge>
<edge source="22" target="26">
  <data key="weight">0.40824830532073975</data>
  <data key="slice">1</data>
  <data key="year">2022</data>
</edge>
<edge source="22" target="38">
  <data key="weight">0.40824830532073975</data>
  <data key="slice">1</data>
  <data key="year">2022</data>
</edge>
<edge source="22" target="52">
  <data key="weight">8.164966516233108E-7</data>
  <data key="slice">1</data>
  <data key="year">2022</data>
</edge>
<edge source="22" target="75">
  <data key="weight">0.3333333432674408</data>
  <data key="slice">1</data>
  <data key="year">2022</data>
</edge>
<edge source="22" target="84">
  <data key="weight">6.66666721826914E-7</data>
  <data key="slice">1</data>
  <data key="year">2022</data>
</edge>
<edge source="22" target="134">
  <data key="weight">4.082483258116554E-7</data>
  <data key="slice">1</data>
  <data key="year">2022</data>
</edge>
<edge source="22" target="173">
  <data key="weight">4.082483258116554E-7</data>
  <data key="slice">1</data>
  <data key="year">2022</data>
</edge>
<edge source="22" target="191">
  <data key="weight">0.5163977742195129</data>
  <data key="slice">1</data>
  <data key="year">2022</data>
</edge>
<edge source="23" target="63">
  <data key="weight">0.5</data>
  <data key="slice">1</data>
  <data key="year">2022</data>
</edge>
<edge source="23" target="94">
  <data key="weight">0.5</data>
  <data key="slice">1</data>
  <data key="year">2022</data>
</edge>
<edge source="23" target="105">
  <data key="weight">0.7071067690849304</data>
  <data key="slice">1</data>
  <data key="year">2022</data>
</edge>
<edge source="23" target="141">
  <data key="weight">0.5</data>
  <data key="slice">1</data>
  <data key="year">2022</data>
</edge>
<edge source="23" target="144">
  <data key="weight">0.40824830532073975</data>
  <data key="slice">1</data>
  <data key="year">2022</data>
</edge>
<edge source="23" target="149">
  <data key="weight">0.40824830532073975</data>
  <data key="slice">1</data>
  <data key="year">2022</data>
</edge>
<edge source="23" target="172">
  <data key="weight">0.5</data>
  <data key="slice">1</data>
  <data key="year">2022</data>
</edge>
<edge source="23" target="182">
  <data key="weight">0.40824830532073975</data>
  <data key="slice">1</data>
  <data key="year">2022</data>
</edge>
<edge source="24" target="38">
  <data key="weight">4.7245561063391506E-7</data>
  <data key="slice">1</data>
  <data key="year">2022</data>
</edge>
<edge source="24" target="43">
  <data key="weight">3.4815533922483155E-7</data>
  <data key="slice">4</data>
  <data key="year">2025</data>
</edge>
<edge source="24" target="52">
  <data key="weight">0.37796446681022644</data>
  <data key="slice">1</data>
  <data key="year">2022</data>
</edge>
<edge source="24" target="58">
  <data key="weight">3.553345493401139E-7</data>
  <data key="slice">3</data>
  <data key="year">2024</data>
</edge>
<edge source="24" target="60">
  <data key="weight">4.2640147057682043E-7</data>
  <data key="slice">3</data>
  <data key="year">2024</data>
</edge>
<edge source="24" target="61">
  <data key="weight">4.2640147057682043E-7</data>
  <data key="slice">4</data>
  <data key="year">2025</data>
</edge>
<edge source="24" target="62">
  <data key="weight">4.5584232566397986E-7</data>
  <data key="slice">3</data>
  <data key="year">2024</data>
</edge>
<edge source="24" target="68">
  <data key="weight">4.2640147057682043E-7</data>
  <data key="slice">0</data>
  <data key="year">2021</data>
</edge>
<edge source="24" target="69">
  <data key="weight">4.308202505853842E-7</data>
  <data key="slice">3</data>
  <data key="year">2024</data>
</edge>
<edge source="24" target="77">
  <data key="weight">4.2640147057682043E-7</data>
  <data key="slice">0</data>
  <data key="year">2021</data>
</edge>
<edge source="24" target="84">
  <data key="weight">0.4629100561141968</data>
  <data key="slice">1</data>
  <data key="year">2022</data>
</edge>
<edge source="24" target="89">
  <data key="weight">0.40824830532073975</data>
  <data key="slice">2</data>
  <data key="year">2023</data>
</edge>
<edge source="24" target="98">
  <data key="weight">0.37796446681022644</data>
  <data key="slice">1</data>
  <data key="year">2022</data>
</edge>
<edge source="24" target="103">
  <data key="weight">0.37796446681022644</data>
  <data key="slice">1</data>
  <data key="year">2022</data>
</edge>
<edge source="24" target="106">
  <data key="weight">0.34815531969070435</data>
  <data key="slice">4</data>
  <data key="year">2025</data>
</edge>
<edge source="24" target="109">
  <data key="weight">0.42640143632888794</data>
  <data key="slice">0</data>
  <data key="year">2021</data>
</edge>
<edge source="24" target="126">
  <data key="weight">0.34188172221183777</data>
  <data key="slice">4</data>
  <data key="year">2025</data>
</edge>
<edge source="24" target="145">
  <data key="weight">3.7796448282279016E-7</data>
  <data key="slice">1</data>
  <data key="year">2022</data>
</edge>
<edge source="24" target="146">
  <data key="weight">0.36927446722984314</data>
  <data key="slice">3</data>
  <data key="year">2024</data>
</edge>
<edge source="24" target="150">
  <data key="weight">4.082483258116554E-7</data>
  <data key="slice">2</data>
  <data key="year">2023</data>
</edge>
<edge source="24" target="158">
  <data key="weight">0.40824830532073975</data>
  <data key="slice">2</data>
  <data key="year">2023</data>
</edge>
<edge source="24" target="163">
  <data key="weight">3.418817300371302E-7</data>
  <data key="slice">4</data>
  <data key="year">2025</data>
</edge>
<edge source="24" target="168">
  <data key="weight">0.5773502588272095</data>
  <data key="slice">2</data>
  <data key="year">2023</data>
</edge>
<edge source="24" target="178">
  <data key="weight">0.40824830532073975</data>
  <data key="slice">2</data>
  <data key="year">2023</data>
</edge>
<edge source="24" target="181">
  <data key="weight">0.42640143632888794</data>
  <data key="slice">0</data>
  <data key="year">2021</data>
</edge>
<edge source="24" target="191">
  <data key="weight">3.692744883210253E-7</data>
  <data key="slice">3</data>
  <data key="year">2024</data>
</edge>
<edge source="24" target="192">
  <data key="weight">4.2640147057682043E-7</data>
  <data key="slice">3</data>
  <data key="year">2024</data>
</edge>
<edge source="25" target="32">
  <data key="weight">1.0</data>
  <data key="slice">0</data>
  <data key="year">2021</data>
</edge>
<edge source="25" target="37">
  <data key="weight">0.7071067690849304</data>
  <data key="slice">0</data>
  <data key="year">2021</data>
</edge>
<edge source="25" target="183">
  <data key="weight">1.0</data>
  <data key="slice">0</data>
  <data key="year">2021</data>
</edge>
<edge source="26" target="69">
  <data key="weight">0.4472135901451111</data>
  <data key="slice">1</data>
  <data key="year">2022</data>
</edge>
<edge source="26" target="75">
  <data key="weight">0.40824830532073975</data>
  <data key="slice">1</data>
  <data key="year">2022</data>
</edge>
<edge source="26" target="81">
  <data key="weight">0.3535533845424652</data>
  <data key="slice">1</data>
  <data key="year">2022</data>
</edge>
<edge source="27" target="31">
  <data key="weight">0.5773502588272095</data>
  <data key="slice">0</data>
  <data key="year">2021</data>
</edge>
<edge source="27" target="102">
  <data key="weight">0.5773502588272095</data>
  <data key="slice">0</data>
  <data key="year">2021</data>
</edge>
<edge source="28" target="81">
  <data key="weight">0.3535533845424652</data>
  <data key="slice">1</data>
  <data key="year">2022</data>
</edge>
<edge source="28" target="138">
  <data key="weight">0.5</data>
  <data key="slice">1</data>
  <data key="year">2022</data>
</edge>
<edge source="28" target="146">
  <data key="weight">0.40824830532073975</data>
  <data key="slice">1</data>
  <data key="year">2022</data>
</edge>
<edge source="29" target="31">
  <data key="weight">0.5</data>
  <data key="slice">3</data>
  <data key="year">2024</data>
</edge>
<edge source="29" target="67">
  <data key="weight">0.40824830532073975</data>
  <data key="slice">1</data>
  <data key="year">2022</data>
</edge>
<edge source="29" target="142">
  <data key="weight">4.999999987376214E-7</data>
  <data key="slice">3</data>
  <data key="year">2024</data>
</edge>
<edge source="29" target="144">
  <data key="weight">4.999999987376214E-7</data>
  <data key="slice">3</data>
  <data key="year">2024</data>
</edge>
<edge source="29" target="149">
  <data key="weight">4.999999987376214E-7</data>
  <data key="slice">3</data>
  <data key="year">2024</data>
</edge>
<edge source="29" target="166">
  <data key="weight">0.5</data>
  <data key="slice">1</data>
  <data key="year">2022</data>
</edge>
<edge source="29" target="185">
  <data key="weight">0.40824830532073975</data>
  <data key="slice">1</data>
  <data key="year">2022</data>
</edge>
<edge source="30" target="36">
  <data key="weight">0.5</data>
  <data key="slice">4</data>
  <data key="year">2025</data>
</edge>
<edge source="30" target="66">
  <data key="weight">0.8164966106414795</data>
  <data key="slice">4</data>
  <data key="year">2025</data>
</edge>
<edge source="30" target="81">
  <data key="weight">0.5</data>
  <data key="slice">4</data>
  <data key="year">2025</data>
</edge>
<edge source="30" target="88">
  <data key="weight">0.6324555277824402</data>
  <data key="slice">4</data>
  <data key="year">2025</data>
</edge>
<edge source="30" target="97">
  <data key="weight">0.3535533845424652</data>
  <data key="slice">4</data>
  <data key="year">2025</data>
</edge>
<edge source="30" target="153">
  <data key="weight">0.5</data>
  <data key="slice">4</data>
  <data key="year">2025</data>
</edge>
<edge source="31" target="38">
  <data key="weight">4.082483258116554E-7</data>
  <data key="slice">0</data>
  <data key="year">2021</data>
</edge>
<edge source="31" target="50">
  <data key="weight">0.40824830532073975</data>
  <data key="slice">3</data>
  <data key="year">2024</data>
</edge>
<edge source="31" target="58">
  <data key="weight">0.4714045226573944</data>
  <data key="slice">3</data>
  <data key="year">2024</data>
</edge>
<edge source="31" target="65">
  <data key="weight">0.5</data>
  <data key="slice">4</data>
  <data key="year">2025</data>
</edge>
<edge source="31" target="67">
  <data key="weight">0.40824830532073975</data>
  <data key="slice">3</data>
  <data key="year">2024</data>
</edge>
<edge source="31" target="69">
  <data key="weight">0.40824830532073975</data>
  <data key="slice">3</data>
  <data key="year">2024</data>
</edge>
<edge source="31" target="102">
  <data key="weight">0.6666666865348816</data>
  <data key="slice">0</data>
  <data key="year">2021</data>
</edge>
<edge source="31" target="137">
  <data key="weight">0.5</data>
  <data key="slice">4</data>
  <data key="year">2025</data>
</edge>
<edge source="31" target="140">
  <data key="weight">0.5</data>
  <data key="slice">4</data>
  <data key="year">2025</data>
</edge>
<edge source="31" target="149">
  <data key="weight">0.5</data>
  <data key="slice">3</data>
  <data key="year">2024</data>
</edge>
<edge source="31" target="163">
  <data key="weight">0.40824830532073975</data>
  <data key="slice">1</data>
  <data key="year">2022</data>
</edge>
<edge source="31" target="177">
  <data key="weight">0.40824830532073975</data>
  <data key="slice">3</data>
  <data key="year">2024</data>
</edge>
<edge source="31" target="184">
  <data key="weight">0.40824830532073975</data>
  <data key="slice">0</data>
  <data key="year">2021</data>
</edge>
<edge source="31" target="185">
  <data key="weight">0.40824830532073975</data>
  <data key="slice">3</data>
  <data key="year">2024</data>
</edge>
<edge source="31" target="192">
  <data key="weight">0.547722578048706</data>
  <data key="slice">1</data>
  <data key="year">2022</data>
</edge>
<edge source="32" target="37">
  <data key="weight">0.7071067690849304</data>
  <data key="slice">0</data>
  <data key="year">2021</data>
</edge>
<edge source="32" target="183">
  <data key="weight">1.0</data>
  <data key="slice">0</data>
  <data key="year">2021</data>
</edge>
<edge source="33" target="72">
  <data key="weight">1.0</data>
  <data key="slice">0</data>
  <data key="year">2021</data>
</edge>
<edge source="33" target="78">
  <data key="weight">0.5</data>
  <data key="slice">0</data>
  <data key="year">2021</data>
</edge>
<edge source="33" target="100">
  <data key="weight">0.7071067690849304</data>
  <data key="slice">0</data>
  <data key="year">2021</data>
</edge>
<edge source="33" target="119">
  <data key="weight">0.5</data>
  <data key="slice">2</data>
  <data key="year">2023</data>
</edge>
<edge source="33" target="179">
  <data key="weight">0.5</data>
  <data key="slice">2</data>
  <data key="year">2023</data>
</edge>
<edge source="34" target="41">
  <data key="weight">4.082483258116554E-7</data>
  <data key="slice">0</data>
  <data key="year">2021</data>
</edge>
<edge source="34" target="50">
  <data key="weight">0.5773502588272095</data>
  <data key="slice">1</data>
  <data key="year">2022</data>
</edge>
<edge source="34" target="64">
  <data key="weight">0.8164966106414795</data>
  <data key="slice">4</data>
  <data key="year">2025</data>
</edge>
<edge source="34" target="70">
  <data key="weight">0.5163977742195129</data>
  <data key="slice">0</data>
  <data key="year">2021</data>
</edge>
<edge source="34" target="76">
  <data key="weight">0.40824830532073975</data>
  <data key="slice">1</data>
  <data key="year">2022</data>
</edge>
<edge source="34" target="85">
  <data key="weight">0.8164966106414795</data>
  <data key="slice">4</data>
  <data key="year">2025</data>
</edge>
<edge source="34" target="95">
  <data key="weight">0.5</data>
  <data key="slice">1</data>
  <data key="year">2022</data>
</edge>
<edge source="34" target="97">
  <data key="weight">0.40824830532073975</data>
  <data key="slice">3</data>
  <data key="year">2024</data>
</edge>
<edge source="34" target="123">
  <data key="weight">0.5</data>
  <data key="slice">1</data>
  <data key="year">2022</data>
</edge>
<edge source="34" target="124">
  <data key="weight">0.6666666865348816</data>
  <data key="slice">0</data>
  <data key="year">2021</data>
</edge>
<edge source="34" target="136">
  <data key="weight">0.40824830532073975</data>
  <data key="slice">4</data>
  <data key="year">2025</data>
</edge>
<edge source="34" target="144">
  <data key="weight">0.5773502588272095</data>
  <data key="slice">4</data>
  <data key="year">2025</data>
</edge>
<edge source="34" target="156">
  <data key="weight">0.8164966106414795</data>
  <data key="slice">4</data>
  <data key="year">2025</data>
</edge>
<edge source="34" target="159">
  <data key="weight">0.40824830532073975</data>
  <data key="slice">4</data>
  <data key="year">2025</data>
</edge>
<edge source="34" target="195">
  <data key="weight">0.40824830532073975</data>
  <data key="slice">4</data>
  <data key="year">2025</data>
</edge>
<edge source="35" target="59">
  <data key="weight">4.999999987376214E-7</data>
  <data key="slice">3</data>
  <data key="year">2024</data>
</edge>
<edge source="35" target="64">
  <data key="weight">0.5</data>
  <data key="slice">3</data>
  <data key="year">2024</data>
</edge>
<edge source="35" target="97">
  <data key="weight">0.40824830532073975</data>
  <data key="slice">3</data>
  <data key="year">2024</data>
</edge>
<edge source="35" target="107">
  <data key="weight">7.071067784636398E-7</data>
  <data key="slice">3</data>
  <data key="year">2024</data>
</edge>
<edge source="35" target="130">
  <data key="weight">0.7071067690849304</data>
  <data key="slice">3</data>
  <data key="year">2024</data>
</edge>
<edge source="35" target="191">
  <data key="weight">0.40824830532073975</data>
  <data key="slice">3</data>
  <data key="year">2024</data>
</edge>
<edge source="36" target="41">
  <data key="weight">0.40824830532073975</data>
  <data key="slice">4</data>
  <data key="year">2025</data>
</edge>
<edge source="36" target="42">
  <data key="weight">0.40824830532073975</data>
  <data key="slice">4</data>
  <data key="year">2025</data>
</edge>
<edge source="36" target="66">
  <data key="weight">0.40824830532073975</data>
  <data key="slice">4</data>
  <data key="year">2025</data>
</edge>
<edge source="36" target="97">
  <data key="weight">0.3535533845424652</data>
  <data key="slice">4</data>
  <data key="year">2025</data>
</edge>
<edge source="37" target="183">
  <data key="weight">0.7071067690849304</data>
  <data key="slice">0</data>
  <data key="year">2021</data>
</edge>
<edge source="38" target="43">
  <data key="weight">3.33333360913457E-7</data>
  <data key="slice">3</data>
  <data key="year">2024</data>
</edge>
<edge source="38" target="45">
  <data key="weight">0.40824830532073975</data>
  <data key="slice">3</data>
  <data key="year">2024</data>
</edge>
<edge source="38" target="52">
  <data key="weight">4.999999987376214E-7</data>
  <data key="slice">1</data>
  <data key="year">2022</data>
</edge>
<edge source="38" target="54">
  <data key="weight">0.5</data>
  <data key="slice">4</data>
  <data key="year">2025</data>
</edge>
<edge source="38" target="58">
  <data key="weight">0.8164966106414795</data>
  <data key="slice">1</data>
  <data key="year">2022</data>
</edge>
<edge source="38" target="62">
  <data key="weight">0.4419417381286621</data>
  <data key="slice">1</data>
  <data key="year">2022</data>
</edge>
<edge source="38" target="67">
  <data key="weight">3.849002041533822E-7</data>
  <data key="slice">2</data>
  <data key="year">2023</data>
</edge>
<edge source="38" target="69">
  <data key="weight">0.5773502588272095</data>
  <data key="slice">2</data>
  <data key="year">2023</data>
</edge>
<edge source="38" target="71">
  <data key="weight">0.40824830532073975</data>
  <data key="slice">0</data>
  <data key="year">2021</data>
</edge>
<edge source="38" target="73">
  <data key="weight">0.3333333432674408</data>
  <data key="slice">3</data>
  <data key="year">2024</data>
</edge>
<edge source="38" target="77">
  <data key="weight">0.5</data>
  <data key="slice">4</data>
  <data key="year">2025</data>
</edge>
<edge source="38" target="79">
  <data key="weight">4.714045473974693E-7</data>
  <data key="slice">2</data>
  <data key="year">2023</data>
</edge>
<edge source="38" target="84">
  <data key="weight">4.082483258116554E-7</data>
  <data key="slice">1</data>
  <data key="year">2022</data>
</edge>
<edge source="38" target="102">
  <data key="weight">0.40824830532073975</data>
  <data key="slice">0</data>
  <data key="year">2021</data>
</edge>
<edge source="38" target="104">
  <data key="weight">0.5</data>
  <data key="slice">4</data>
  <data key="year">2025</data>
</edge>
<edge source="38" target="128">
  <data key="weight">4.714045473974693E-7</data>
  <data key="slice">2</data>
  <data key="year">2023</data>
</edge>
<edge source="38" target="138">
  <data key="weight">0.4472135901451111</data>
  <data key="slice">2</data>
  <data key="year">2023</data>
</edge>
<edge source="38" target="139">
  <data key="weight">0.4714045226573944</data>
  <data key="slice">2</data>
  <data key="year">2023</data>
</edge>
<edge source="38" target="140">
  <data key="weight">0.3535533845424652</data>
  <data key="slice">4</data>
  <data key="year">2025</data>
</edge>
<edge source="38" target="145">
  <data key="weight">0.3535533845424652</data>
  <data key="slice">4</data>
  <data key="year">2025</data>
</edge>
<edge source="38" target="151">
  <data key="weight">0.3535533845424652</data>
  <data key="slice">4</data>
  <data key="year">2025</data>
</edge>
<edge source="38" target="158">
  <data key="weight">4.082483258116554E-7</data>
  <data key="slice">1</data>
  <data key="year">2022</data>
</edge>
<edge source="38" target="163">
  <data key="weight">3.33333360913457E-7</data>
  <data key="slice">3</data>
  <data key="year">2024</data>
</edge>
<edge source="38" target="170">
  <data key="weight">0.3333333432674408</data>
  <data key="slice">2</data>
  <data key="year">2023</data>
</edge>
<edge source="38" target="176">
  <data key="weight">0.3535533845424652</data>
  <data key="slice">4</data>
  <data key="year">2025</data>
</edge>
<edge source="38" target="187">
  <data key="weight">0.40824830532073975</data>
  <data key="slice">3</data>
  <data key="year">2024</data>
</edge>
<edge source="38" target="188">
  <data key="weight">0.3333333432674408</data>
  <data key="slice">3</data>
  <data key="year">2024</data>
</edge>
<edge source="39" target="69">
  <data key="weight">0.40824830532073975</data>
  <data key="slice">0</data>
  <data key="year">2021</data>
</edge>
<edge source="39" target="70">
  <data key="weight">0.4472135901451111</data>
  <data key="slice">0</data>
  <data key="year">2021</data>
</edge>
<edge source="39" target="76">
  <data key="weight">0.5</data>
  <data key="slice">0</data>
  <data key="year">2021</data>
</edge>
<edge source="39" target="124">
  <data key="weight">0.5773502588272095</data>
  <data key="slice">0</data>
  <data key="year">2021</data>
</edge>
<edge source="39" target="195">
  <data key="weight">0.5773502588272095</data>
  <data key="slice">0</data>
  <data key="year">2021</data>
</edge>
<edge source="40" target="58">
  <data key="weight">0.3333333432674408</data>
  <data key="slice">3</data>
  <data key="year">2024</data>
</edge>
<edge source="40" target="192">
  <data key="weight">0.5</data>
  <data key="slice">3</data>
  <data key="year">2024</data>
</edge>
<edge source="41" target="42">
  <data key="weight">0.3333333432674408</data>
  <data key="slice">4</data>
  <data key="year">2025</data>
</edge>
<edge source="41" target="59">
  <data key="weight">0.5</data>
  <data key="slice">0</data>
  <data key="year">2021</data>
</edge>
<edge source="41" target="85">
  <data key="weight">4.082483258116554E-7</data>
  <data key="slice">4</data>
  <data key="year">2025</data>
</edge>
<edge source="41" target="103">
  <data key="weight">0.5</data>
  <data key="slice">0</data>
  <data key="year">2021</data>
</edge>
<edge source="41" target="149">
  <data key="weight">0.5</data>
  <data key="slice">0</data>
  <data key="year">2021</data>
</edge>
<edge source="41" target="156">
  <data key="weight">4.082483258116554E-7</data>
  <data key="slice">4</data>
  <data key="year">2025</data>
</edge>
<edge source="42" target="48">
  <data key="weight">0.3535533845424652</data>
  <data key="slice">1</data>
  <data key="year">2022</data>
</edge>
<edge source="42" target="89">
  <data key="weight">0.40824830532073975</data>
  <data key="slice">4</data>
  <data key="year">2025</data>
</edge>
<edge source="42" target="106">
  <data key="weight">0.3333333432674408</data>
  <data key="slice">4</data>
  <data key="year">2025</data>
</edge>
<edge source="42" target="109">
  <data key="weight">0.40824830532073975</data>
  <data key="slice">4</data>
  <data key="year">2025</data>
</edge>
<edge source="42" target="126">
  <data key="weight">0.6324555277824402</data>
  <data key="slice">1</data>
  <data key="year">2022</data>
</edge>
<edge source="42" target="134">
  <data key="weight">0.5</data>
  <data key="slice">1</data>
  <data key="year">2022</data>
</edge>
<edge source="42" target="149">
  <data key="weight">0.8164966106414795</data>
  <data key="slice">1</data>
  <data key="year">2022</data>
</edge>
<edge source="42" target="165">
  <data key="weight">0.5</data>
  <data key="slice">1</data>
  <data key="year">2022</data>
</edge>
<edge source="42" target="178">
  <data key="weight">0.40824830532073975</data>
  <data key="slice">4</data>
  <data key="year">2025</data>
</edge>
<edge source="42" target="197">
  <data key="weight">4.082483258116554E-7</data>
  <data key="slice">4</data>
  <data key="year">2025</data>
</edge>
<edge source="43" target="48">
  <data key="weight">4.999999987376214E-7</data>
  <data key="slice">1</data>
  <data key="year">2022</data>
</edge>
<edge source="43" target="61">
  <data key="weight">4.082483258116554E-7</data>
  <data key="slice">4</data>
  <data key="year">2025</data>
</edge>
<edge source="43" target="66">
  <data key="weight">0.6666666865348816</data>
  <data key="slice">2</data>
  <data key="year">2023</data>
</edge>
<edge source="43" target="67">
  <data key="weight">0.3333333432674408</data>
  <data key="slice">3</data>
  <data key="year">2024</data>
</edge>
<edge source="43" target="81">
  <data key="weight">0.5</data>
  <data key="slice">0</data>
  <data key="year">2021</data>
</edge>
<edge source="43" target="90">
  <data key="weight">0.40824830532073975</data>
  <data key="slice">2</data>
  <data key="year">2023</data>
</edge>
<edge source="43" target="93">
  <data key="weight">0.8164966106414795</data>
  <data key="slice">2</data>
  <data key="year">2023</data>
</edge>
<edge source="43" target="109">
  <data key="weight">4.999999987376214E-7</data>
  <data key="slice">0</data>
  <data key="year">2021</data>
</edge>
<edge source="43" target="116">
  <data key="weight">7.071067784636398E-7</data>
  <data key="slice">0</data>
  <data key="year">2021</data>
</edge>
<edge source="43" target="133">
  <data key="weight">0.8164966106414795</data>
  <data key="slice">2</data>
  <data key="year">2023</data>
</edge>
<edge source="43" target="134">
  <data key="weight">4.999999987376214E-7</data>
  <data key="slice">0</data>
  <data key="year">2021</data>
</edge>
<edge source="43" target="146">
  <data key="weight">0.3535533845424652</data>
  <data key="slice">0</data>
  <data key="year">2021</data>
</edge>
<edge source="43" target="165">
  <data key="weight">4.999999987376214E-7</data>
  <data key="slice">0</data>
  <data key="year">2021</data>
</edge>
<edge source="43" target="166">
  <data key="weight">3.535533892318199E-7</data>
  <data key="slice">1</data>
  <data key="year">2022</data>
</edge>
<edge source="43" target="167">
  <data key="weight">0.40824830532073975</data>
  <data key="slice">3</data>
  <data key="year">2024</data>
</edge>
<edge source="43" target="173">
  <data key="weight">0.3535533845424652</data>
  <data key="slice">1</data>
  <data key="year">2022</data>
</edge>
<edge source="43" target="174">
  <data key="weight">0.8164966106414795</data>
  <data key="slice">2</data>
  <data key="year">2023</data>
</edge>
<edge source="43" target="181">
  <data key="weight">0.5</data>
  <data key="slice">0</data>
  <data key="year">2021</data>
</edge>
<edge source="43" target="194">
  <data key="weight">3.535533892318199E-7</data>
  <data key="slice">1</data>
  <data key="year">2022</data>
</edge>
<edge source="44" target="50">
  <data key="weight">0.3535533845424652</data>
  <data key="slice">2</data>
  <data key="year">2023</data>
</edge>
<edge source="44" target="58">
  <data key="weight">0.3535533845424652</data>
  <data key="slice">2</data>
  <data key="year">2023</data>
</edge>
<edge source="44" target="74">
  <data key="weight">0.7071067690849304</data>
  <data key="slice">2</data>
  <data key="year">2023</data>
</edge>
<edge source="44" target="97">
  <data key="weight">0.40824830532073975</data>
  <data key="slice">2</data>
  <data key="year">2023</data>
</edge>
<edge source="44" target="106">
  <data key="weight">0.5</data>
  <data key="slice">2</data>
  <data key="year">2023</data>
</edge>
<edge source="44" target="156">
  <data key="weight">0.40824830532073975</data>
  <data key="slice">2</data>
  <data key="year">2023</data>
</edge>
<edge source="44" target="158">
  <data key="weight">0.5</data>
  <data key="slice">2</data>
  <data key="year">2023</data>
</edge>
<edge source="44" target="178">
  <data key="weight">0.5</data>
  <data key="slice">2</data>
  <data key="year">2023</data>
</edge>
<edge source="44" target="192">
  <data key="weight">0.3535533845424652</data>
  <data key="slice">2</data>
  <data key="year">2023</data>
</edge>
<edge source="45" target="58">
  <data key="weight">0.4714045226573944</data>
  <data key="slice">3</data>
  <data key="year">2024</data>
</edge>
<edge source="45" target="62">
  <data key="weight">0.37796446681022644</data>
  <data key="slice">3</data>
  <data key="year">2024</data>
</edge>
<edge source="45" target="69">
  <data key="weight">0.40824830532073975</data>
  <data key="slice">3</data>
  <data key="year">2024</data>
</edge>
<edge source="45" target="154">
  <data key="weight">0.5</data>
  <data key="slice">3</data>
  <data key="year">2024</data>
</edge>
<edge source="45" target="176">
  <data key="weight">0.6324555277824402</data>
  <data key="slice">3</data>
  <data key="year">2024</data>
</edge>
<edge source="45" target="187">
  <data key="weight">1.0</data>
  <data key="slice">3</data>
  <data key="year">2024</data>
</edge>
<edge source="45" target="188">
  <data key="weight">0.8164966106414795</data>
  <data key="slice">3</data>
  <data key="year">2024</data>
</edge>
<edge source="46" target="48">
  <data key="weight">0.5773502588272095</data>
  <data key="slice">0</data>
  <data key="year">2021</data>
</edge>
<edge source="46" target="59">
  <data key="weight">0.40824830532073975</data>
  <data key="slice">0</data>
  <data key="year">2021</data>
</edge>
<edge source="46" target="68">
  <data key="weight">0.40824830532073975</data>
  <data key="slice">0</data>
  <data key="year">2021</data>
</edge>
<edge source="46" target="106">
  <data key="weight">0.40824830532073975</data>
  <data key="slice">0</data>
  <data key="year">2021</data>
</edge>
<edge source="46" target="173">
  <data key="weight">4.082483258116554E-7</data>
  <data key="slice">0</data>
  <data key="year">2021</data>
</edge>
<edge source="46" target="178">
  <data key="weight">0.40824830532073975</data>
  <data key="slice">0</data>
  <data key="year">2021</data>
</edge>
<edge source="46" target="184">
  <data key="weight">4.082483258116554E-7</data>
  <data key="slice">0</data>
  <data key="year">2021</data>
</edge>
<edge source="47" target="68">
  <data key="weight">0.40824830532073975</data>
  <data key="slice">4</data>
  <data key="year">2025</data>
</edge>
<edge source="47" target="135">
  <data key="weight">0.5</data>
  <data key="slice">4</data>
  <data key="year">2025</data>
</edge>
<edge source="47" target="191">
  <data key="weight">0.40824830532073975</data>
  <data key="slice">4</data>
  <data key="year">2025</data>
</edge>
<edge source="48" target="77">
  <data key="weight">0.5</data>
  <data key="slice">3</data>
  <data key="year">2024</data>
</edge>
<edge source="48" target="81">
  <data key="weight">3.535533892318199E-7</data>
  <data key="slice">4</data>
  <data key="year">2025</data>
</edge>
<edge source="48" target="88">
  <data key="weight">0.33806169033050537</data>
  <data key="slice">2</data>
  <data key="year">2023</data>
</edge>
<edge source="48" target="89">
  <data key="weight">0.3535533845424652</data>
  <data key="slice">4</data>
  <data key="year">2025</data>
</edge>
<edge source="48" target="104">
  <data key="weight">4.999999987376214E-7</data>
  <data key="slice">4</data>
  <data key="year">2025</data>
</edge>
<edge source="48" target="109">
  <data key="weight">0.3535533845424652</data>
  <data key="slice">4</data>
  <data key="year">2025</data>
</edge>
<edge source="48" target="116">
  <data key="weight">0.5</data>
  <data key="slice">0</data>
  <data key="year">2021</data>
</edge>
<edge source="48" target="126">
  <data key="weight">0.4472135901451111</data>
  <data key="slice">3</data>
  <data key="year">2024</data>
</edge>
<edge source="48" target="134">
  <data key="weight">0.3535533845424652</data>
  <data key="slice">1</data>
  <data key="year">2022</data>
</edge>
<edge source="48" target="138">
  <data key="weight">0.4000000059604645</data>
  <data key="slice">2</data>
  <data key="year">2023</data>
</edge>
<edge source="48" target="140">
  <data key="weight">3.535533892318199E-7</data>
  <data key="slice">4</data>
  <data key="year">2025</data>
</edge>
<edge source="48" target="155">
  <data key="weight">0.3535533845424652</data>
  <data key="slice">4</data>
  <data key="year">2025</data>
</edge>
<edge source="48" target="164">
  <data key="weight">4.999999987376214E-7</data>
  <data key="slice">4</data>
  <data key="year">2025</data>
</edge>
<edge source="48" target="165">
  <data key="weight">0.3535533845424652</data>
  <data key="slice">1</data>
  <data key="year">2022</data>
</edge>
<edge source="48" target="178">
  <data key="weight">0.3535533845424652</data>
  <data key="slice">4</data>
  <data key="year">2025</data>
</edge>
<edge source="48" target="194">
  <data key="weight">3.535533892318199E-7</data>
  <data key="slice">1</data>
  <data key="year">2022</data>
</edge>
<edge source="49" target="68">
  <data key="weight">0.40824830532073975</data>
  <data key="slice">2</data>
  <data key="year">2023</data>
</edge>
<edge source="49" target="102">
  <data key="weight">0.3535533845424652</data>
  <data key="slice">2</data>
  <data key="year">2023</data>
</edge>
<edge source="49" target="139">
  <data key="weight">0.5</data>
  <data key="slice">2</data>
  <data key="year">2023</data>
</edge>
<edge source="49" target="156">
  <data key="weight">0.40824830532073975</data>
  <data key="slice">2</data>
  <data key="year">2023</data>
</edge>
<edge source="49" target="170">
  <data key="weight">0.7071067690849304</data>
  <data key="slice">2</data>
  <data key="year">2023</data>
</edge>
<edge source="50" target="58">
  <data key="weight">0.38490018248558044</data>
  <data key="slice">3</data>
  <data key="year">2024</data>
</edge>
<edge source="50" target="62">
  <data key="weight">0.41602516174316406</data>
  <data key="slice">2</data>
  <data key="year">2023</data>
</edge>
<edge source="50" target="64">
  <data key="weight">3.535533892318199E-7</data>
  <data key="slice">2</data>
  <data key="year">2023</data>
</edge>
<edge source="50" target="69">
  <data key="weight">0.3333333432674408</data>
  <data key="slice">3</data>
  <data key="year">2024</data>
</edge>
<edge source="50" target="70">
  <data key="weight">3.651483950761758E-7</data>
  <data key="slice">1</data>
  <data key="year">2022</data>
</edge>
<edge source="50" target="96">
  <data key="weight">4.082483258116554E-7</data>
  <data key="slice">3</data>
  <data key="year">2024</data>
</edge>
<edge source="50" target="97">
  <data key="weight">5.773503062300733E-7</data>
  <data key="slice">2</data>
  <data key="year">2023</data>
</edge>
<edge source="50" target="99">
  <data key="weight">0.5773502588272095</data>
  <data key="slice">1</data>
  <data key="year">2022</data>
</edge>
<edge source="50" target="121">
  <data key="weight">4.082483258116554E-7</data>
  <data key="slice">0</data>
  <data key="year">2021</data>
</edge>
<edge source="50" target="135">
  <data key="weight">0.5773502588272095</data>
  <data key="slice">1</data>
  <data key="year">2022</data>
</edge>
<edge source="50" target="149">
  <data key="weight">4.082483258116554E-7</data>
  <data key="slice">3</data>
  <data key="year">2024</data>
</edge>
<edge source="50" target="164">
  <data key="weight">0.40824830532073975</data>
  <data key="slice">4</data>
  <data key="year">2025</data>
</edge>
<edge source="50" target="177">
  <data key="weight">0.3333333432674408</data>
  <data key="slice">3</data>
  <data key="year">2024</data>
</edge>
<edge source="50" target="180">
  <data key="weight">4.082483258116554E-7</data>
  <data key="slice">0</data>
  <data key="year">2021</data>
</edge>
<edge source="50" target="191">
  <data key="weight">0.3651483654975891</data>
  <data key="slice">1</data>
  <data key="year">2022</data>
</edge>
<edge source="50" target="194">
  <data key="weight">0.5773502588272095</data>
  <data key="slice">4</data>
  <data key="year">2025</data>
</edge>
<edge source="50" target="195">
  <data key="weight">4.082483258116554E-7</data>
  <data key="slice">1</data>
  <data key="year">2022</data>
</edge>
<edge source="51" target="53">
  <data key="weight">1.0</data>
  <data key="slice">0</data>
  <data key="year">2021</data>
</edge>
<edge source="52" target="62">
  <data key="weight">0.3535533845424652</data>
  <data key="slice">1</data>
  <data key="year">2022</data>
</edge>
<edge source="52" target="84">
  <data key="weight">0.8164966106414795</data>
  <data key="slice">1</data>
  <data key="year">2022</data>
</edge>
<edge source="52" target="134">
  <data key="weight">0.5</data>
  <data key="slice">1</data>
  <data key="year">2022</data>
</edge>
<edge source="52" target="135">
  <data key="weight">0.40824830532073975</data>
  <data key="slice">3</data>
  <data key="year">2024</data>
</edge>
<edge source="52" target="146">
  <data key="weight">0.40824830532073975</data>
  <data key="slice">3</data>
  <data key="year">2024</data>
</edge>
<edge source="52" target="173">
  <data key="weight">0.5</data>
  <data key="slice">1</data>
  <data key="year">2022</data>
</edge>
<edge source="54" target="58">
  <data key="weight">0.40824830532073975</data>
  <data key="slice">4</data>
  <data key="year">2025</data>
</edge>
<edge source="54" target="69">
  <data key="weight">0.3535533845424652</data>
  <data key="slice">4</data>
  <data key="year">2025</data>
</edge>
<edge source="54" target="145">
  <data key="weight">0.7071067690849304</data>
  <data key="slice">4</data>
  <data key="year">2025</data>
</edge>
<edge source="54" target="176">
  <data key="weight">0.7071067690849304</data>
  <data key="slice">4</data>
  <data key="year">2025</data>
</edge>
<edge source="54" target="188">
  <data key="weight">0.7071067690849304</data>
  <data key="slice">4</data>
  <data key="year">2025</data>
</edge>
<edge source="55" target="59">
  <data key="weight">0.40824830532073975</data>
  <data key="slice">0</data>
  <data key="year">2021</data>
</edge>
<edge source="55" target="96">
  <data key="weight">0.4714045226573944</data>
  <data key="slice">0</data>
  <data key="year">2021</data>
</edge>
<edge source="55" target="106">
  <data key="weight">0.8164966106414795</data>
  <data key="slice">0</data>
  <data key="year">2021</data>
</edge>
<edge source="55" target="173">
  <data key="weight">4.082483258116554E-7</data>
  <data key="slice">0</data>
  <data key="year">2021</data>
</edge>
<edge source="55" target="178">
  <data key="weight">0.40824830532073975</data>
  <data key="slice">0</data>
  <data key="year">2021</data>
</edge>
<edge source="56" target="70">
  <data key="weight">0.4472135901451111</data>
  <data key="slice">0</data>
  <data key="year">2021</data>
</edge>
<edge source="56" target="76">
  <data key="weight">0.5</data>
  <data key="slice">0</data>
  <data key="year">2021</data>
</edge>
<edge source="56" target="85">
  <data key="weight">0.7071067690849304</data>
  <data key="slice">0</data>
  <data key="year">2021</data>
</edge>
<edge source="56" target="86">
  <data key="weight">0.7071067690849304</data>
  <data key="slice">0</data>
  <data key="year">2021</data>
</edge>
<edge source="56" target="144">
  <data key="weight">0.5</data>
  <data key="slice">0</data>
  <data key="year">2021</data>
</edge>
<edge source="56" target="153">
  <data key="weight">0.7071067690849304</data>
  <data key="slice">0</data>
  <data key="year">2021</data>
</edge>
<edge source="56" target="161">
  <data key="weight">0.7071067690849304</data>
  <data key="slice">0</data>
  <data key="year">2021</data>
</edge>
<edge source="57" target="62">
  <data key="weight">0.37796446681022644</data>
  <data key="slice">3</data>
  <data key="year">2024</data>
</edge>
<edge source="57" target="111">
  <data key="weight">0.5</data>
  <data key="slice">3</data>
  <data key="year">2024</data>
</edge>
<edge source="57" target="117">
  <data key="weight">0.5</data>
  <data key="slice">3</data>
  <data key="year">2024</data>
</edge>
<edge source="57" target="154">
  <data key="weight">0.5</data>
  <data key="slice">3</data>
  <data key="year">2024</data>
</edge>
<edge source="57" target="168">
  <data key="weight">0.5</data>
  <data key="slice">3</data>
  <data key="year">2024</data>
</edge>
<edge source="58" target="62">
  <data key="weight">0.40824830532073975</data>
  <data key="slice">4</data>
  <data key="year">2025</data>
</edge>
<edge source="58" target="69">
  <data key="weight">0.7071067690849304</data>
  <data key="slice">0</data>
  <data key="year">2021</data>
</edge>
<edge source="58" target="77">
  <data key="weight">0.3535533845424652</data>
  <data key="slice">2</data>
  <data key="year">2023</data>
</edge>
<edge source="58" target="102">
  <data key="weight">3.33333360913457E-7</data>
  <data key="slice">1</data>
  <data key="year">2022</data>
</edge>
<edge source="58" target="104">
  <data key="weight">0.40824830532073975</data>
  <data key="slice">4</data>
  <data key="year">2025</data>
</edge>
<edge source="58" target="134">
  <data key="weight">3.535533892318199E-7</data>
  <data key="slice">2</data>
  <data key="year">2023</data>
</edge>
<edge source="58" target="140">
  <data key="weight">0.5773502588272095</data>
  <data key="slice">4</data>
  <data key="year">2025</data>
</edge>
<edge source="58" target="149">
  <data key="weight">4.714045473974693E-7</data>
  <data key="slice">3</data>
  <data key="year">2024</data>
</edge>
<edge source="58" target="158">
  <data key="weight">3.33333360913457E-7</data>
  <data key="slice">1</data>
  <data key="year">2022</data>
</edge>
<edge source="58" target="177">
  <data key="weight">0.4714045226573944</data>
  <data key="slice">4</data>
  <data key="year">2025</data>
</edge>
<edge source="58" target="185">
  <data key="weight">3.7796448282279016E-7</data>
  <data key="slice">3</data>
  <data key="year">2024</data>
</edge>
<edge source="58" target="187">
  <data key="weight">0.4714045226573944</data>
  <data key="slice">3</data>
  <data key="year">2024</data>
</edge>
<edge source="58" target="188">
  <data key="weight">0.38490018248558044</data>
  <data key="slice">3</data>
  <data key="year">2024</data>
</edge>
<edge source="58" target="189">
  <data key="weight">0.3535533845424652</data>
  <data key="slice">2</data>
  <data key="year">2023</data>
</edge>
<edge source="58" target="192">
  <data key="weight">3.33333360913457E-7</data>
  <data key="slice">3</data>
  <data key="year">2024</data>
</edge>
<edge source="59" target="68">
  <data key="weight">0.40824830532073975</data>
  <data key="slice">2</data>
  <data key="year">2023</data>
</edge>
<edge source="59" target="88">
  <data key="weight">0.5345224738121033</data>
  <data key="slice">2</data>
  <data key="year">2023</data>
</edge>
<edge source="59" target="96">
  <data key="weight">0.5773502588272095</data>
  <data key="slice">0</data>
  <data key="year">2021</data>
</edge>
<edge source="59" target="97">
  <data key="weight">0.40824830532073975</data>
  <data key="slice">3</data>
  <data key="year">2024</data>
</edge>
<edge source="59" target="102">
  <data key="weight">0.3535533845424652</data>
  <data key="slice">2</data>
  <data key="year">2023</data>
</edge>
<edge source="59" target="103">
  <data key="weight">0.5</data>
  <data key="slice">0</data>
  <data key="year">2021</data>
</edge>
<edge source="59" target="106">
  <data key="weight">0.5</data>
  <data key="slice">0</data>
  <data key="year">2021</data>
</edge>
<edge source="59" target="107">
  <data key="weight">0.7071067690849304</data>
  <data key="slice">3</data>
  <data key="year">2024</data>
</edge>
<edge source="59" target="126">
  <data key="weight">0.7071067690849304</data>
  <data key="slice">2</data>
  <data key="year">2023</data>
</edge>
<edge source="59" target="149">
  <data key="weight">0.5</data>
  <data key="slice">0</data>
  <data key="year">2021</data>
</edge>
<edge source="59" target="178">
  <data key="weight">0.5</data>
  <data key="slice">0</data>
  <data key="year">2021</data>
</edge>
<edge source="59" target="192">
  <data key="weight">0.3535533845424652</data>
  <data key="slice">2</data>
  <data key="year">2023</data>
</edge>
<edge source="59" target="193">
  <data key="weight">1.0</data>
  <data key="slice">2</data>
  <data key="year">2023</data>
</edge>
<edge source="60" target="71">
  <data key="weight">3.535533892318199E-7</data>
  <data key="slice">3</data>
  <data key="year">2024</data>
</edge>
<edge source="60" target="88">
  <data key="weight">0.3535533845424652</data>
  <data key="slice">3</data>
  <data key="year">2024</data>
</edge>
<edge source="60" target="89">
  <data key="weight">3.535533892318199E-7</data>
  <data key="slice">3</data>
  <data key="year">2024</data>
</edge>
<edge source="60" target="166">
  <data key="weight">0.5</data>
  <data key="slice">3</data>
  <data key="year">2024</data>
</edge>
<edge source="60" target="192">
  <data key="weight">0.5</data>
  <data key="slice">3</data>
  <data key="year">2024</data>
</edge>
<edge source="61" target="102">
  <data key="weight">0.40824830532073975</data>
  <data key="slice">4</data>
  <data key="year">2025</data>
</edge>
<edge source="61" target="106">
  <data key="weight">0.40824830532073975</data>
  <data key="slice">4</data>
  <data key="year">2025</data>
</edge>
<edge source="61" target="139">
  <data key="weight">0.40824830532073975</data>
  <data key="slice">4</data>
  <data key="year">2025</data>
</edge>
<edge source="61" target="163">
  <data key="weight">0.5345224738121033</data>
  <data key="slice">4</data>
  <data key="year">2025</data>
</edge>
<edge source="61" target="194">
  <data key="weight">0.5</data>
  <data key="slice">4</data>
  <data key="year">2025</data>
</edge>
<edge source="62" target="68">
  <data key="weight">0.4330126941204071</data>
  <data key="slice">4</data>
  <data key="year">2025</data>
</edge>
<edge source="62" target="69">
  <data key="weight">0.3952847123146057</data>
  <data key="slice">1</data>
  <data key="year">2022</data>
</edge>
<edge source="62" target="77">
  <data key="weight">0.40824830532073975</data>
  <data key="slice">0</data>
  <data key="year">2021</data>
</edge>
<edge source="62" target="89">
  <data key="weight">3.922322946436907E-7</data>
  <data key="slice">2</data>
  <data key="year">2023</data>
</edge>
<edge source="62" target="109">
  <data key="weight">3.535533892318199E-7</data>
  <data key="slice">4</data>
  <data key="year">2025</data>
</edge>
<edge source="62" target="134">
  <data key="weight">3.535533892318199E-7</data>
  <data key="slice">1</data>
  <data key="year">2022</data>
</edge>
<edge source="62" target="135">
  <data key="weight">3.922322946436907E-7</data>
  <data key="slice">2</data>
  <data key="year">2023</data>
</edge>
<edge source="62" target="140">
  <data key="weight">0.3535533845424652</data>
  <data key="slice">4</data>
  <data key="year">2025</data>
</edge>
<edge source="62" target="145">
  <data key="weight">0.3535533845424652</data>
  <data key="slice">4</data>
  <data key="year">2025</data>
</edge>
<edge source="62" target="146">
  <data key="weight">4.3301270125084557E-7</data>
  <data key="slice">1</data>
  <data key="year">2022</data>
</edge>
<edge source="62" target="150">
  <data key="weight">0.3922322690486908</data>
  <data key="slice">2</data>
  <data key="year">2023</data>
</edge>
<edge source="62" target="154">
  <data key="weight">0.37796446681022644</data>
  <data key="slice">3</data>
  <data key="year">2024</data>
</edge>
<edge source="62" target="165">
  <data key="weight">3.535533892318199E-7</data>
  <data key="slice">1</data>
  <data key="year">2022</data>
</edge>
<edge source="62" target="166">
  <data key="weight">3.535533892318199E-7</data>
  <data key="slice">4</data>
  <data key="year">2025</data>
</edge>
<edge source="62" target="176">
  <data key="weight">0.35856857895851135</data>
  <data key="slice">3</data>
  <data key="year">2024</data>
</edge>
<edge source="62" target="177">
  <data key="weight">0.4330126941204071</data>
  <data key="slice">4</data>
  <data key="year">2025</data>
</edge>
<edge source="62" target="187">
  <data key="weight">0.37796446681022644</data>
  <data key="slice">3</data>
  <data key="year">2024</data>
</edge>
<edge source="62" target="188">
  <data key="weight">0.3535533845424652</data>
  <data key="slice">4</data>
  <data key="year">2025</data>
</edge>
<edge source="62" target="191">
  <data key="weight">3.354102204866649E-7</data>
  <data key="slice">1</data>
  <data key="year">2022</data>
</edge>
<edge source="63" target="94">
  <data key="weight">0.5</data>
  <data key="slice">1</data>
  <data key="year">2022</data>
</edge>
<edge source="63" target="105">
  <data key="weight">0.3535533845424652</data>
  <data key="slice">1</data>
  <data key="year">2022</data>
</edge>
<edge source="63" target="141">
  <data key="weight">1.0</data>
  <data key="slice">1</data>
  <data key="year">2022</data>
</edge>
<edge source="63" target="172">
  <data key="weight">1.0</data>
  <data key="slice">1</data>
  <data key="year">2022</data>
</edge>
<edge source="64" target="70">
  <data key="weight">0.7071067690849304</data>
  <data key="slice">2</data>
  <data key="year">2023</data>
</edge>
<edge source="64" target="76">
  <data key="weight">0.8164966106414795</data>
  <data key="slice">2</data>
  <data key="year">2023</data>
</edge>
<edge source="64" target="85">
  <data key="weight">0.5</data>
  <data key="slice">4</data>
  <data key="year">2025</data>
</edge>
<edge source="64" target="97">
  <data key="weight">0.40824830532073975</data>
  <data key="slice">2</data>
  <data key="year">2023</data>
</edge>
<edge source="64" target="121">
  <data key="weight">0.5</data>
  <data key="slice">2</data>
  <data key="year">2023</data>
</edge>
<edge source="64" target="123">
  <data key="weight">0.5</data>
  <data key="slice">3</data>
  <data key="year">2024</data>
</edge>
<edge source="64" target="124">
  <data key="weight">0.5</data>
  <data key="slice">3</data>
  <data key="year">2024</data>
</edge>
<edge source="64" target="130">
  <data key="weight">7.071067784636398E-7</data>
  <data key="slice">3</data>
  <data key="year">2024</data>
</edge>
<edge source="64" target="136">
  <data key="weight">0.5</data>
  <data key="slice">4</data>
  <data key="year">2025</data>
</edge>
<edge source="64" target="144">
  <data key="weight">0.40824830532073975</data>
  <data key="slice">2</data>
  <data key="year">2023</data>
</edge>
<edge source="64" target="156">
  <data key="weight">0.5</data>
  <data key="slice">4</data>
  <data key="year">2025</data>
</edge>
<edge source="64" target="159">
  <data key="weight">0.5</data>
  <data key="slice">4</data>
  <data key="year">2025</data>
</edge>
<edge source="64" target="171">
  <data key="weight">0.40824830532073975</data>
  <data key="slice">2</data>
  <data key="year">2023</data>
</edge>
<edge source="64" target="175">
  <data key="weight">0.40824830532073975</data>
  <data key="slice">4</data>
  <data key="year">2025</data>
</edge>
<edge source="64" target="191">
  <data key="weight">0.40824830532073975</data>
  <data key="slice">3</data>
  <data key="year">2024</data>
</edge>
<edge source="64" target="195">
  <data key="weight">0.5</data>
  <data key="slice">2</data>
  <data key="year">2023</data>
</edge>
<edge source="65" target="67">
  <data key="weight">0.40824830532073975</data>
  <data key="slice">1</data>
  <data key="year">2022</data>
</edge>
<edge source="65" target="108">
  <data key="weight">0.5</data>
  <data key="slice">1</data>
  <data key="year">2022</data>
</edge>
<edge source="65" target="140">
  <data key="weight">0.5</data>
  <data key="slice">4</data>
  <data key="year">2025</data>
</edge>
<edge source="65" target="175">
  <data key="weight">0.40824830532073975</data>
  <data key="slice">4</data>
  <data key="year">2025</data>
</edge>
<edge source="65" target="177">
  <data key="weight">0.40824830532073975</data>
  <data key="slice">4</data>
  <data key="year">2025</data>
</edge>
<edge source="66" target="77">
  <data key="weight">4.082483258116554E-7</data>
  <data key="slice">2</data>
  <data key="year">2023</data>
</edge>
<edge source="66" target="81">
  <data key="weight">0.40824830532073975</data>
  <data key="slice">4</data>
  <data key="year">2025</data>
</edge>
<edge source="66" target="88">
  <data key="weight">0.5163977742195129</data>
  <data key="slice">4</data>
  <data key="year">2025</data>
</edge>
<edge source="66" target="90">
  <data key="weight">0.40824830532073975</data>
  <data key="slice">2</data>
  <data key="year">2023</data>
</edge>
<edge source="66" target="93">
  <data key="weight">0.8164966106414795</data>
  <data key="slice">2</data>
  <data key="year">2023</data>
</edge>
<edge source="66" target="133">
  <data key="weight">0.8164966106414795</data>
  <data key="slice">2</data>
  <data key="year">2023</data>
</edge>
<edge source="66" target="146">
  <data key="weight">0.3333333432674408</data>
  <data key="slice">4</data>
  <data key="year">2025</data>
</edge>
<edge source="66" target="153">
  <data key="weight">4.082483258116554E-7</data>
  <data key="slice">4</data>
  <data key="year">2025</data>
</edge>
<edge source="66" target="173">
  <data key="weight">0.40824830532073975</data>
  <data key="slice">2</data>
  <data key="year">2023</data>
</edge>
<edge source="66" target="174">
  <data key="weight">0.8164966106414795</data>
  <data key="slice">2</data>
  <data key="year">2023</data>
</edge>
<edge source="66" target="178">
  <data key="weight">4.082483258116554E-7</data>
  <data key="slice">2</data>
  <data key="year">2023</data>
</edge>
<edge source="67" target="69">
  <data key="weight">0.3333333432674408</data>
  <data key="slice">3</data>
  <data key="year">2024</data>
</edge>
<edge source="67" target="73">
  <data key="weight">4.999999987376214E-7</data>
  <data key="slice">4</data>
  <data key="year">2025</data>
</edge>
<edge source="67" target="79">
  <data key="weight">0.8164966106414795</data>
  <data key="slice">2</data>
  <data key="year">2023</data>
</edge>
<edge source="67" target="99">
  <data key="weight">4.082483258116554E-7</data>
  <data key="slice">1</data>
  <data key="year">2022</data>
</edge>
<edge source="67" target="112">
  <data key="weight">0.40824830532073975</data>
  <data key="slice">2</data>
  <data key="year">2023</data>
</edge>
<edge source="67" target="128">
  <data key="weight">0.8164966106414795</data>
  <data key="slice">2</data>
  <data key="year">2023</data>
</edge>
<edge source="67" target="135">
  <data key="weight">4.082483258116554E-7</data>
  <data key="slice">1</data>
  <data key="year">2022</data>
</edge>
<edge source="67" target="137">
  <data key="weight">0.5</data>
  <data key="slice">4</data>
  <data key="year">2025</data>
</edge>
<edge source="67" target="138">
  <data key="weight">0.5163977742195129</data>
  <data key="slice">2</data>
  <data key="year">2023</data>
</edge>
<edge source="67" target="146">
  <data key="weight">4.082483258116554E-7</data>
  <data key="slice">2</data>
  <data key="year">2023</data>
</edge>
<edge source="67" target="156">
  <data key="weight">0.3333333432674408</data>
  <data key="slice">2</data>
  <data key="year">2023</data>
</edge>
<edge source="67" target="166">
  <data key="weight">0.5</data>
  <data key="slice">4</data>
  <data key="year">2025</data>
</edge>
<edge source="67" target="167">
  <data key="weight">4.082483258116554E-7</data>
  <data key="slice">3</data>
  <data key="year">2024</data>
</edge>
<edge source="67" target="177">
  <data key="weight">0.3333333432674408</data>
  <data key="slice">3</data>
  <data key="year">2024</data>
</edge>
<edge source="67" target="185">
  <data key="weight">0.3333333432674408</data>
  <data key="slice">1</data>
  <data key="year">2022</data>
</edge>
<edge source="68" target="77">
  <data key="weight">0.5773502588272095</data>
  <data key="slice">4</data>
  <data key="year">2025</data>
</edge>
<edge source="68" target="81">
  <data key="weight">4.999999987376214E-7</data>
  <data key="slice">0</data>
  <data key="year">2021</data>
</edge>
<edge source="68" target="88">
  <data key="weight">0.4364357888698578</data>
  <data key="slice">2</data>
  <data key="year">2023</data>
</edge>
<edge source="68" target="103">
  <data key="weight">6.324555670289556E-7</data>
  <data key="slice">1</data>
  <data key="year">2022</data>
</edge>
<edge source="68" target="104">
  <data key="weight">0.5773502588272095</data>
  <data key="slice">4</data>
  <data key="year">2025</data>
</edge>
<edge source="68" target="135">
  <data key="weight">4.082483258116554E-7</data>
  <data key="slice">2</data>
  <data key="year">2023</data>
</edge>
<edge source="68" target="138">
  <data key="weight">0.40824830532073975</data>
  <data key="slice">4</data>
  <data key="year">2025</data>
</edge>
<edge source="68" target="140">
  <data key="weight">0.40824830532073975</data>
  <data key="slice">4</data>
  <data key="year">2025</data>
</edge>
<edge source="68" target="146">
  <data key="weight">3.535533892318199E-7</data>
  <data key="slice">0</data>
  <data key="year">2021</data>
</edge>
<edge source="68" target="150">
  <data key="weight">0.40824830532073975</data>
  <data key="slice">2</data>
  <data key="year">2023</data>
</edge>
<edge source="68" target="151">
  <data key="weight">0.40824830532073975</data>
  <data key="slice">4</data>
  <data key="year">2025</data>
</edge>
<edge source="68" target="156">
  <data key="weight">3.33333360913457E-7</data>
  <data key="slice">2</data>
  <data key="year">2023</data>
</edge>
<edge source="68" target="158">
  <data key="weight">4.082483258116554E-7</data>
  <data key="slice">2</data>
  <data key="year">2023</data>
</edge>
<edge source="68" target="168">
  <data key="weight">4.714045473974693E-7</data>
  <data key="slice">3</data>
  <data key="year">2024</data>
</edge>
<edge source="68" target="176">
  <data key="weight">0.40824830532073975</data>
  <data key="slice">4</data>
  <data key="year">2025</data>
</edge>
<edge source="68" target="188">
  <data key="weight">0.40824830532073975</data>
  <data key="slice">4</data>
  <data key="year">2025</data>
</edge>
<edge source="68" target="193">
  <data key="weight">4.082483258116554E-7</data>
  <data key="slice">2</data>
  <data key="year">2023</data>
</edge>
<edge source="69" target="71">
  <data key="weight">4.714045473974693E-7</data>
  <data key="slice">0</data>
  <data key="year">2021</data>
</edge>
<edge source="69" target="75">
  <data key="weight">3.651483950761758E-7</data>
  <data key="slice">1</data>
  <data key="year">2022</data>
</edge>
<edge source="69" target="77">
  <data key="weight">0.3535533845424652</data>
  <data key="slice">4</data>
  <data key="year">2025</data>
</edge>
<edge source="69" target="88">
  <data key="weight">4.082483258116554E-7</data>
  <data key="slice">3</data>
  <data key="year">2024</data>
</edge>
<edge source="69" target="102">
  <data key="weight">4.082483258116554E-7</data>
  <data key="slice">4</data>
  <data key="year">2025</data>
</edge>
<edge source="69" target="104">
  <data key="weight">0.3535533845424652</data>
  <data key="slice">4</data>
  <data key="year">2025</data>
</edge>
<edge source="69" target="149">
  <data key="weight">4.082483258116554E-7</data>
  <data key="slice">3</data>
  <data key="year">2024</data>
</edge>
<edge source="69" target="154">
  <data key="weight">0.40824830532073975</data>
  <data key="slice">3</data>
  <data key="year">2024</data>
</edge>
<edge source="69" target="158">
  <data key="weight">3.651483950761758E-7</data>
  <data key="slice">1</data>
  <data key="year">2022</data>
</edge>
<edge source="69" target="163">
  <data key="weight">3.33333360913457E-7</data>
  <data key="slice">3</data>
  <data key="year">2024</data>
</edge>
<edge source="69" target="164">
  <data key="weight">4.4721360836774693E-7</data>
  <data key="slice">1</data>
  <data key="year">2022</data>
</edge>
<edge source="69" target="170">
  <data key="weight">0.40824830532073975</data>
  <data key="slice">2</data>
  <data key="year">2023</data>
</edge>
<edge source="69" target="187">
  <data key="weight">0.40824830532073975</data>
  <data key="slice">3</data>
  <data key="year">2024</data>
</edge>
<edge source="69" target="188">
  <data key="weight">0.3333333432674408</data>
  <data key="slice">3</data>
  <data key="year">2024</data>
</edge>
<edge source="69" target="195">
  <data key="weight">4.714045473974693E-7</data>
  <data key="slice">0</data>
  <data key="year">2021</data>
</edge>
<edge source="70" target="76">
  <data key="weight">1.0</data>
  <data key="slice">3</data>
  <data key="year">2024</data>
</edge>
<edge source="70" target="86">
  <data key="weight">0.6324555277824402</data>
  <data key="slice">0</data>
  <data key="year">2021</data>
</edge>
<edge source="70" target="95">
  <data key="weight">0.6324555277824402</data>
  <data key="slice">1</data>
  <data key="year">2022</data>
</edge>
<edge source="70" target="97">
  <data key="weight">0.6324555277824402</data>
  <data key="slice">0</data>
  <data key="year">2021</data>
</edge>
<edge source="70" target="121">
  <data key="weight">0.7071067690849304</data>
  <data key="slice">2</data>
  <data key="year">2023</data>
</edge>
<edge source="70" target="123">
  <data key="weight">0.5163977742195129</data>
  <data key="slice">0</data>
  <data key="year">2021</data>
</edge>
<edge source="70" target="124">
  <data key="weight">0.7745966911315918</data>
  <data key="slice">0</data>
  <data key="year">2021</data>
</edge>
<edge source="70" target="144">
  <data key="weight">0.4472135901451111</data>
  <data key="slice">0</data>
  <data key="year">2021</data>
</edge>
<edge source="70" target="195">
  <data key="weight">0.5163977742195129</data>
  <data key="slice">0</data>
  <data key="year">2021</data>
</edge>
<edge source="71" target="85">
  <data key="weight">0.40824830532073975</data>
  <data key="slice">0</data>
  <data key="year">2021</data>
</edge>
<edge source="71" target="121">
  <data key="weight">0.40824830532073975</data>
  <data key="slice">0</data>
  <data key="year">2021</data>
</edge>
<edge source="71" target="127">
  <data key="weight">0.7071067690849304</data>
  <data key="slice">3</data>
  <data key="year">2024</data>
</edge>
<edge source="71" target="153">
  <data key="weight">0.40824830532073975</data>
  <data key="slice">0</data>
  <data key="year">2021</data>
</edge>
<edge source="71" target="161">
  <data key="weight">0.40824830532073975</data>
  <data key="slice">0</data>
  <data key="year">2021</data>
</edge>
<edge source="71" target="192">
  <data key="weight">0.3535533845424652</data>
  <data key="slice">3</data>
  <data key="year">2024</data>
</edge>
<edge source="72" target="78">
  <data key="weight">0.5</data>
  <data key="slice">0</data>
  <data key="year">2021</data>
</edge>
<edge source="72" target="100">
  <data key="weight">0.7071067690849304</data>
  <data key="slice">0</data>
  <data key="year">2021</data>
</edge>
<edge source="73" target="139">
  <data key="weight">0.8164966106414795</data>
  <data key="slice">4</data>
  <data key="year">2025</data>
</edge>
<edge source="73" target="166">
  <data key="weight">0.5</data>
  <data key="slice">4</data>
  <data key="year">2025</data>
</edge>
<edge source="74" target="88">
  <data key="weight">0.37796446681022644</data>
  <data key="slice">2</data>
  <data key="year">2023</data>
</edge>
<edge source="74" target="106">
  <data key="weight">0.7071067690849304</data>
  <data key="slice">2</data>
  <data key="year">2023</data>
</edge>
<edge source="74" target="158">
  <data key="weight">0.7071067690849304</data>
  <data key="slice">2</data>
  <data key="year">2023</data>
</edge>
<edge source="74" target="178">
  <data key="weight">0.7071067690849304</data>
  <data key="slice">2</data>
  <data key="year">2023</data>
</edge>
<edge source="75" target="111">
  <data key="weight">4.999999987376214E-7</data>
  <data key="slice">3</data>
  <data key="year">2024</data>
</edge>
<edge source="75" target="113">
  <data key="weight">0.3333333432674408</data>
  <data key="slice">1</data>
  <data key="year">2022</data>
</edge>
<edge source="75" target="135">
  <data key="weight">0.40824830532073975</data>
  <data key="slice">3</data>
  <data key="year">2024</data>
</edge>
<edge source="75" target="138">
  <data key="weight">4.082483258116554E-7</data>
  <data key="slice">1</data>
  <data key="year">2022</data>
</edge>
<edge source="75" target="153">
  <data key="weight">4.082483258116554E-7</data>
  <data key="slice">1</data>
  <data key="year">2022</data>
</edge>
<edge source="75" target="164">
  <data key="weight">0.40824830532073975</data>
  <data key="slice">1</data>
  <data key="year">2022</data>
</edge>
<edge source="75" target="168">
  <data key="weight">4.999999987376214E-7</data>
  <data key="slice">3</data>
  <data key="year">2024</data>
</edge>
<edge source="75" target="177">
  <data key="weight">0.40824830532073975</data>
  <data key="slice">3</data>
  <data key="year">2024</data>
</edge>
<edge source="75" target="182">
  <data key="weight">0.3333333432674408</data>
  <data key="slice">1</data>
  <data key="year">2022</data>
</edge>
<edge source="75" target="191">
  <data key="weight">0.5163977742195129</data>
  <data key="slice">1</data>
  <data key="year">2022</data>
</edge>
<edge source="75" target="194">
  <data key="weight">0.40824830532073975</data>
  <data key="slice">1</data>
  <data key="year">2022</data>
</edge>
<edge source="76" target="85">
  <data key="weight">0.3535533845424652</data>
  <data key="slice">0</data>
  <data key="year">2021</data>
</edge>
<edge source="76" target="86">
  <data key="weight">0.7071067690849304</data>
  <data key="slice">0</data>
  <data key="year">2021</data>
</edge>
<edge source="76" target="95">
  <data key="weight">0.40824830532073975</data>
  <data key="slice">1</data>
  <data key="year">2022</data>
</edge>
<edge source="76" target="97">
  <data key="weight">0.7071067690849304</data>
  <data key="slice">0</data>
  <data key="year">2021</data>
</edge>
<edge source="76" target="121">
  <data key="weight">0.40824830532073975</data>
  <data key="slice">2</data>
  <data key="year">2023</data>
</edge>
<edge source="76" target="123">
  <data key="weight">0.5773502588272095</data>
  <data key="slice">0</data>
  <data key="year">2021</data>
</edge>
<edge source="76" target="124">
  <data key="weight">0.5773502588272095</data>
  <data key="slice">0</data>
  <data key="year">2021</data>
</edge>
<edge source="76" target="144">
  <data key="weight">0.5</data>
  <data key="slice">0</data>
  <data key="year">2021</data>
</edge>
<edge source="76" target="153">
  <data key="weight">0.3535533845424652</data>
  <data key="slice">0</data>
  <data key="year">2021</data>
</edge>
<edge source="76" target="156">
  <data key="weight">0.3535533845424652</data>
  <data key="slice">0</data>
  <data key="year">2021</data>
</edge>
<edge source="76" target="161">
  <data key="weight">0.3535533845424652</data>
  <data key="slice">0</data>
  <data key="year">2021</data>
</edge>
<edge source="76" target="171">
  <data key="weight">0.3333333432674408</data>
  <data key="slice">2</data>
  <data key="year">2023</data>
</edge>
<edge source="76" target="195">
  <data key="weight">0.5773502588272095</data>
  <data key="slice">1</data>
  <data key="year">2022</data>
</edge>
<edge source="77" target="81">
  <data key="weight">0.3535533845424652</data>
  <data key="slice">2</data>
  <data key="year">2023</data>
</edge>
<edge source="77" target="88">
  <data key="weight">0.3535533845424652</data>
  <data key="slice">3</data>
  <data key="year">2024</data>
</edge>
<edge source="77" target="89">
  <data key="weight">3.535533892318199E-7</data>
  <data key="slice">4</data>
  <data key="year">2025</data>
</edge>
<edge source="77" target="104">
  <data key="weight">0.5</data>
  <data key="slice">4</data>
  <data key="year">2025</data>
</edge>
<edge source="77" target="109">
  <data key="weight">4.999999987376214E-7</data>
  <data key="slice">0</data>
  <data key="year">2021</data>
</edge>
<edge source="77" target="138">
  <data key="weight">0.3535533845424652</data>
  <data key="slice">4</data>
  <data key="year">2025</data>
</edge>
<edge source="77" target="140">
  <data key="weight">0.3535533845424652</data>
  <data key="slice">4</data>
  <data key="year">2025</data>
</edge>
<edge source="77" target="149">
  <data key="weight">0.3535533845424652</data>
  <data key="slice">2</data>
  <data key="year">2023</data>
</edge>
<edge source="77" target="151">
  <data key="weight">0.3535533845424652</data>
  <data key="slice">4</data>
  <data key="year">2025</data>
</edge>
<edge source="77" target="168">
  <data key="weight">0.3535533845424652</data>
  <data key="slice">2</data>
  <data key="year">2023</data>
</edge>
<edge source="77" target="176">
  <data key="weight">0.3535533845424652</data>
  <data key="slice">4</data>
  <data key="year">2025</data>
</edge>
<edge source="77" target="178">
  <data key="weight">4.999999987376214E-7</data>
  <data key="slice">0</data>
  <data key="year">2021</data>
</edge>
<edge source="77" target="181">
  <data key="weight">0.5</data>
  <data key="slice">0</data>
  <data key="year">2021</data>
</edge>
<edge source="77" target="185">
  <data key="weight">0.37796446681022644</data>
  <data key="slice">3</data>
  <data key="year">2024</data>
</edge>
<edge source="77" target="188">
  <data key="weight">0.3535533845424652</data>
  <data key="slice">4</data>
  <data key="year">2025</data>
</edge>
<edge source="77" target="197">
  <data key="weight">3.535533892318199E-7</data>
  <data key="slice">4</data>
  <data key="year">2025</data>
</edge>
<edge source="78" target="100">
  <data key="weight">0.7071067690849304</data>
  <data key="slice">0</data>
  <data key="year">2021</data>
</edge>
<edge source="78" target="119">
  <data key="weight">0.5</data>
  <data key="slice">2</data>
  <data key="year">2023</data>
</edge>
<edge source="78" target="129">
  <data key="weight">0.7071067690849304</data>
  <data key="slice">0</data>
  <data key="year">2021</data>
</edge>
<edge source="78" target="157">
  <data key="weight">0.40824830532073975</data>
  <data key="slice">1</data>
  <data key="year">2022</data>
</edge>
<edge source="78" target="162">
  <data key="weight">0.40824830532073975</data>
  <data key="slice">1</data>
  <data key="year">2022</data>
</edge>
<edge source="78" target="179">
  <data key="weight">0.40824830532073975</data>
  <data key="slice">1</data>
  <data key="year">2022</data>
</edge>
<edge source="79" target="112">
  <data key="weight">0.5</data>
  <data key="slice">2</data>
  <data key="year">2023</data>
</edge>
<edge source="79" target="128">
  <data key="weight">1.0</data>
  <data key="slice">2</data>
  <data key="year">2023</data>
</edge>
<edge source="79" target="138">
  <data key="weight">0.6324555277824402</data>
  <data key="slice">2</data>
  <data key="year">2023</data>
</edge>
<edge source="80" target="131">
  <data key="weight">0.5773502588272095</data>
  <data key="slice">4</data>
  <data key="year">2025</data>
</edge>
<edge source="81" target="89">
  <data key="weight">4.999999987376214E-7</data>
  <data key="slice">4</data>
  <data key="year">2025</data>
</edge>
<edge source="81" target="90">
  <data key="weight">0.3535533845424652</data>
  <data key="slice">2</data>
  <data key="year">2023</data>
</edge>
<edge source="81" target="93">
  <data key="weight">0.3535533845424652</data>
  <data key="slice">2</data>
  <data key="year">2023</data>
</edge>
<edge source="81" target="94">
  <data key="weight">3.535533892318199E-7</data>
  <data key="slice">1</data>
  <data key="year">2022</data>
</edge>
<edge source="81" target="109">
  <data key="weight">4.999999987376214E-7</data>
  <data key="slice">0</data>
  <data key="year">2021</data>
</edge>
<edge source="81" target="133">
  <data key="weight">0.3535533845424652</data>
  <data key="slice">2</data>
  <data key="year">2023</data>
</edge>
<edge source="81" target="146">
  <data key="weight">0.3535533845424652</data>
  <data key="slice">0</data>
  <data key="year">2021</data>
</edge>
<edge source="81" target="153">
  <data key="weight">4.999999987376214E-7</data>
  <data key="slice">4</data>
  <data key="year">2025</data>
</edge>
<edge source="81" target="155">
  <data key="weight">4.999999987376214E-7</data>
  <data key="slice">4</data>
  <data key="year">2025</data>
</edge>
<edge source="81" target="173">
  <data key="weight">0.3535533845424652</data>
  <data key="slice">2</data>
  <data key="year">2023</data>
</edge>
<edge source="81" target="174">
  <data key="weight">0.3535533845424652</data>
  <data key="slice">2</data>
  <data key="year">2023</data>
</edge>
<edge source="81" target="178">
  <data key="weight">3.535533892318199E-7</data>
  <data key="slice">2</data>
  <data key="year">2023</data>
</edge>
<edge source="81" target="181">
  <data key="weight">0.5</data>
  <data key="slice">0</data>
  <data key="year">2021</data>
</edge>
<edge source="81" target="192">
  <data key="weight">4.999999987376214E-7</data>
  <data key="slice">0</data>
  <data key="year">2021</data>
</edge>
<edge source="82" target="89">
  <data key="weight">0.7071067690849304</data>
  <data key="slice">2</data>
  <data key="year">2023</data>
</edge>
<edge source="83" target="148">
  <data key="weight">0.5773502588272095</data>
  <data key="slice">3</data>
  <data key="year">2024</data>
</edge>
<edge source="83" target="151">
  <data key="weight">3.33333360913457E-7</data>
  <data key="slice">3</data>
  <data key="year">2024</data>
</edge>
<edge source="83" target="158">
  <data key="weight">3.33333360913457E-7</data>
  <data key="slice">3</data>
  <data key="year">2024</data>
</edge>
<edge source="83" target="163">
  <data key="weight">0.3333333432674408</data>
  <data key="slice">3</data>
  <data key="year">2024</data>
</edge>
<edge source="84" target="103">
  <data key="weight">0.40824830532073975</data>
  <data key="slice">1</data>
  <data key="year">2022</data>
</edge>
<edge source="84" target="110">
  <data key="weight">0.5</data>
  <data key="slice">4</data>
  <data key="year">2025</data>
</edge>
<edge source="84" target="131">
  <data key="weight">4.082483258116554E-7</data>
  <data key="slice">3</data>
  <data key="year">2024</data>
</edge>
<edge source="84" target="134">
  <data key="weight">0.40824830532073975</data>
  <data key="slice">1</data>
  <data key="year">2022</data>
</edge>
<edge source="84" target="147">
  <data key="weight">5.773503062300733E-7</data>
  <data key="slice">3</data>
  <data key="year">2024</data>
</edge>
<edge source="84" target="155">
  <data key="weight">0.5</data>
  <data key="slice">4</data>
  <data key="year">2025</data>
</edge>
<edge source="84" target="158">
  <data key="weight">0.3333333432674408</data>
  <data key="slice">1</data>
  <data key="year">2022</data>
</edge>
<edge source="84" target="173">
  <data key="weight">4.082483258116554E-7</data>
  <data key="slice">1</data>
  <data key="year">2022</data>
</edge>
<edge source="84" target="191">
  <data key="weight">0.40824830532073975</data>
  <data key="slice">4</data>
  <data key="year">2025</data>
</edge>
<edge source="84" target="195">
  <data key="weight">4.082483258116554E-7</data>
  <data key="slice">3</data>
  <data key="year">2024</data>
</edge>
<edge source="85" target="86">
  <data key="weight">0.5</data>
  <data key="slice">0</data>
  <data key="year">2021</data>
</edge>
<edge source="85" target="97">
  <data key="weight">0.3535533845424652</data>
  <data key="slice">4</data>
  <data key="year">2025</data>
</edge>
<edge source="85" target="121">
  <data key="weight">0.5</data>
  <data key="slice">0</data>
  <data key="year">2021</data>
</edge>
<edge source="85" target="144">
  <data key="weight">0.7071067690849304</data>
  <data key="slice">0</data>
  <data key="year">2021</data>
</edge>
<edge source="85" target="153">
  <data key="weight">1.0</data>
  <data key="slice">0</data>
  <data key="year">2021</data>
</edge>
<edge source="85" target="156">
  <data key="weight">1.0</data>
  <data key="slice">4</data>
  <data key="year">2025</data>
</edge>
<edge source="85" target="159">
  <data key="weight">0.5</data>
  <data key="slice">4</data>
  <data key="year">2025</data>
</edge>
<edge source="85" target="161">
  <data key="weight">0.5</data>
  <data key="slice">0</data>
  <data key="year">2021</data>
</edge>
<edge source="85" target="195">
  <data key="weight">0.40824830532073975</data>
  <data key="slice">0</data>
  <data key="year">2021</data>
</edge>
<edge source="86" target="97">
  <data key="weight">0.5</data>
  <data key="slice">0</data>
  <data key="year">2021</data>
</edge>
<edge source="86" target="123">
  <data key="weight">0.40824830532073975</data>
  <data key="slice">0</data>
  <data key="year">2021</data>
</edge>
<edge source="86" target="144">
  <data key="weight">0.7071067690849304</data>
  <data key="slice">0</data>
  <data key="year">2021</data>
</edge>
<edge source="86" target="153">
  <data key="weight">0.5</data>
  <data key="slice">0</data>
  <data key="year">2021</data>
</edge>
<edge source="86" target="156">
  <data key="weight">0.5</data>
  <data key="slice">0</data>
  <data key="year">2021</data>
</edge>
<edge source="86" target="161">
  <data key="weight">0.5</data>
  <data key="slice">0</data>
  <data key="year">2021</data>
</edge>
<edge source="86" target="195">
  <data key="weight">0.40824830532073975</data>
  <data key="slice">0</data>
  <data key="year">2021</data>
</edge>
<edge source="87" target="142">
  <data key="weight">0.7071067690849304</data>
  <data key="slice">3</data>
  <data key="year">2024</data>
</edge>
<edge source="88" target="99">
  <data key="weight">3.535533892318199E-7</data>
  <data key="slice">1</data>
  <data key="year">2022</data>
</edge>
<edge source="88" target="106">
  <data key="weight">0.5345224738121033</data>
  <data key="slice">2</data>
  <data key="year">2023</data>
</edge>
<edge source="88" target="107">
  <data key="weight">0.3535533845424652</data>
  <data key="slice">3</data>
  <data key="year">2024</data>
</edge>
<edge source="88" target="126">
  <data key="weight">0.37796446681022644</data>
  <data key="slice">2</data>
  <data key="year">2023</data>
</edge>
<edge source="88" target="135">
  <data key="weight">3.535533892318199E-7</data>
  <data key="slice">1</data>
  <data key="year">2022</data>
</edge>
<edge source="88" target="148">
  <data key="weight">3.535533892318199E-7</data>
  <data key="slice">3</data>
  <data key="year">2024</data>
</edge>
<edge source="88" target="163">
  <data key="weight">4.082483258116554E-7</data>
  <data key="slice">3</data>
  <data key="year">2024</data>
</edge>
<edge source="88" target="185">
  <data key="weight">5.345224849406804E-7</data>
  <data key="slice">3</data>
  <data key="year">2024</data>
</edge>
<edge source="88" target="193">
  <data key="weight">0.5345224738121033</data>
  <data key="slice">2</data>
  <data key="year">2023</data>
</edge>
<edge source="89" target="109">
  <data key="weight">1.0</data>
  <data key="slice">4</data>
  <data key="year">2025</data>
</edge>
<edge source="89" target="114">
  <data key="weight">0.7071067690849304</data>
  <data key="slice">3</data>
  <data key="year">2024</data>
</edge>
<edge source="89" target="146">
  <data key="weight">0.5</data>
  <data key="slice">2</data>
  <data key="year">2023</data>
</edge>
<edge source="89" target="155">
  <data key="weight">0.5</data>
  <data key="slice">4</data>
  <data key="year">2025</data>
</edge>
<edge source="89" target="178">
  <data key="weight">0.5</data>
  <data key="slice">4</data>
  <data key="year">2025</data>
</edge>
<edge source="89" target="191">
  <data key="weight">0.40824830532073975</data>
  <data key="slice">3</data>
  <data key="year">2024</data>
</edge>
<edge source="89" target="197">
  <data key="weight">4.999999987376214E-7</data>
  <data key="slice">4</data>
  <data key="year">2025</data>
</edge>
<edge source="90" target="93">
  <data key="weight">0.5</data>
  <data key="slice">2</data>
  <data key="year">2023</data>
</edge>
<edge source="90" target="97">
  <data key="weight">4.4721360836774693E-7</data>
  <data key="slice">1</data>
  <data key="year">2022</data>
</edge>
<edge source="90" target="133">
  <data key="weight">0.5</data>
  <data key="slice">2</data>
  <data key="year">2023</data>
</edge>
<edge source="90" target="173">
  <data key="weight">0.5</data>
  <data key="slice">2</data>
  <data key="year">2023</data>
</edge>
<edge source="90" target="174">
  <data key="weight">0.5</data>
  <data key="slice">2</data>
  <data key="year">2023</data>
</edge>
<edge source="90" target="182">
  <data key="weight">5.163977903066552E-7</data>
  <data key="slice">1</data>
  <data key="year">2022</data>
</edge>
<edge source="91" target="157">
  <data key="weight">0.40824830532073975</data>
  <data key="slice">1</data>
  <data key="year">2022</data>
</edge>
<edge source="91" target="162">
  <data key="weight">0.40824830532073975</data>
  <data key="slice">1</data>
  <data key="year">2022</data>
</edge>
<edge source="91" target="186">
  <data key="weight">0.8164966106414795</data>
  <data key="slice">1</data>
  <data key="year">2022</data>
</edge>
<edge source="92" target="95">
  <data key="weight">0.5</data>
  <data key="slice">1</data>
  <data key="year">2022</data>
</edge>
<edge source="92" target="97">
  <data key="weight">0.3535533845424652</data>
  <data key="slice">1</data>
  <data key="year">2022</data>
</edge>
<edge source="92" target="105">
  <data key="weight">0.3535533845424652</data>
  <data key="slice">1</data>
  <data key="year">2022</data>
</edge>
<edge source="92" target="113">
  <data key="weight">0.8164966106414795</data>
  <data key="slice">1</data>
  <data key="year">2022</data>
</edge>
<edge source="92" target="122">
  <data key="weight">1.0</data>
  <data key="slice">1</data>
  <data key="year">2022</data>
</edge>
<edge source="92" target="125">
  <data key="weight">0.5</data>
  <data key="slice">1</data>
  <data key="year">2022</data>
</edge>
<edge source="93" target="133">
  <data key="weight">1.0</data>
  <data key="slice">2</data>
  <data key="year">2023</data>
</edge>
<edge source="93" target="173">
  <data key="weight">0.5</data>
  <data key="slice">2</data>
  <data key="year">2023</data>
</edge>
<edge source="93" target="174">
  <data key="weight">1.0</data>
  <data key="slice">2</data>
  <data key="year">2023</data>
</edge>
<edge source="94" target="97">
  <data key="weight">0.3535533845424652</data>
  <data key="slice">1</data>
  <data key="year">2022</data>
</edge>
<edge source="94" target="105">
  <data key="weight">0.3535533845424652</data>
  <data key="slice">1</data>
  <data key="year">2022</data>
</edge>
<edge source="94" target="141">
  <data key="weight">0.5</data>
  <data key="slice">1</data>
  <data key="year">2022</data>
</edge>
<edge source="94" target="172">
  <data key="weight">0.5</data>
  <data key="slice">1</data>
  <data key="year">2022</data>
</edge>
<edge source="94" target="182">
  <data key="weight">0.40824830532073975</data>
  <data key="slice">1</data>
  <data key="year">2022</data>
</edge>
<edge source="95" target="105">
  <data key="weight">0.3535533845424652</data>
  <data key="slice">1</data>
  <data key="year">2022</data>
</edge>
<edge source="95" target="113">
  <data key="weight">0.40824830532073975</data>
  <data key="slice">1</data>
  <data key="year">2022</data>
</edge>
<edge source="95" target="122">
  <data key="weight">0.5</data>
  <data key="slice">1</data>
  <data key="year">2022</data>
</edge>
<edge source="95" target="123">
  <data key="weight">0.5</data>
  <data key="slice">1</data>
  <data key="year">2022</data>
</edge>
<edge source="95" target="195">
  <data key="weight">0.3535533845424652</data>
  <data key="slice">1</data>
  <data key="year">2022</data>
</edge>
<edge source="96" target="106">
  <data key="weight">0.5773502588272095</data>
  <data key="slice">0</data>
  <data key="year">2021</data>
</edge>
<edge source="96" target="112">
  <data key="weight">3.535533892318199E-7</data>
  <data key="slice">2</data>
  <data key="year">2023</data>
</edge>
<edge source="96" target="126">
  <data key="weight">0.6123724579811096</data>
  <data key="slice">0</data>
  <data key="year">2021</data>
</edge>
<edge source="96" target="149">
  <data key="weight">0.5</data>
  <data key="slice">2</data>
  <data key="year">2023</data>
</edge>
<edge source="96" target="163">
  <data key="weight">0.40824830532073975</data>
  <data key="slice">3</data>
  <data key="year">2024</data>
</edge>
<edge source="96" target="173">
  <data key="weight">3.535533892318199E-7</data>
  <data key="slice">2</data>
  <data key="year">2023</data>
</edge>
<edge source="96" target="193">
  <data key="weight">0.3535533845424652</data>
  <data key="slice">2</data>
  <data key="year">2023</data>
</edge>
<edge source="97" target="107">
  <data key="weight">5.773503062300733E-7</data>
  <data key="slice">3</data>
  <data key="year">2024</data>
</edge>
<edge source="97" target="121">
  <data key="weight">0.8164966106414795</data>
  <data key="slice">2</data>
  <data key="year">2023</data>
</edge>
<edge source="97" target="122">
  <data key="weight">0.3535533845424652</data>
  <data key="slice">1</data>
  <data key="year">2022</data>
</edge>
<edge source="97" target="123">
  <data key="weight">0.8164966106414795</data>
  <data key="slice">0</data>
  <data key="year">2021</data>
</edge>
<edge source="97" target="124">
  <data key="weight">0.40824830532073975</data>
  <data key="slice">3</data>
  <data key="year">2024</data>
</edge>
<edge source="97" target="125">
  <data key="weight">0.7071067690849304</data>
  <data key="slice">1</data>
  <data key="year">2022</data>
</edge>
<edge source="97" target="156">
  <data key="weight">0.5</data>
  <data key="slice">4</data>
  <data key="year">2025</data>
</edge>
<edge source="97" target="159">
  <data key="weight">0.3535533845424652</data>
  <data key="slice">4</data>
  <data key="year">2025</data>
</edge>
<edge source="97" target="165">
  <data key="weight">3.535533892318199E-7</data>
  <data key="slice">1</data>
  <data key="year">2022</data>
</edge>
<edge source="97" target="195">
  <data key="weight">0.40824830532073975</data>
  <data key="slice">0</data>
  <data key="year">2021</data>
</edge>
<edge source="97" target="196">
  <data key="weight">3.535533892318199E-7</data>
  <data key="slice">4</data>
  <data key="year">2025</data>
</edge>
<edge source="98" target="102">
  <data key="weight">0.40824830532073975</data>
  <data key="slice">1</data>
  <data key="year">2022</data>
</edge>
<edge source="98" target="103">
  <data key="weight">0.5</data>
  <data key="slice">1</data>
  <data key="year">2022</data>
</edge>
<edge source="98" target="145">
  <data key="weight">4.999999987376214E-7</data>
  <data key="slice">1</data>
  <data key="year">2022</data>
</edge>
<edge source="99" target="135">
  <data key="weight">0.5</data>
  <data key="slice">1</data>
  <data key="year">2022</data>
</edge>
<edge source="101" target="118">
  <data key="weight">1.0</data>
  <data key="slice">4</data>
  <data key="year">2025</data>
</edge>
<edge source="101" target="143">
  <data key="weight">1.0</data>
  <data key="slice">4</data>
  <data key="year">2025</data>
</edge>
<edge source="101" target="185">
  <data key="weight">0.6324555277824402</data>
  <data key="slice">4</data>
  <data key="year">2025</data>
</edge>
<edge source="101" target="197">
  <data key="weight">0.5</data>
  <data key="slice">4</data>
  <data key="year">2025</data>
</edge>
<edge source="102" target="130">
  <data key="weight">4.4721360836774693E-7</data>
  <data key="slice">3</data>
  <data key="year">2024</data>
</edge>
<edge source="102" target="137">
  <data key="weight">0.40824830532073975</data>
  <data key="slice">4</data>
  <data key="year">2025</data>
</edge>
<edge source="102" target="139">
  <data key="weight">3.535533892318199E-7</data>
  <data key="slice">2</data>
  <data key="year">2023</data>
</edge>
<edge source="102" target="148">
  <data key="weight">0.5</data>
  <data key="slice">2</data>
  <data key="year">2023</data>
</edge>
<edge source="102" target="163">
  <data key="weight">0.4364357888698578</data>
  <data key="slice">4</data>
  <data key="year">2025</data>
</edge>
<edge source="102" target="166">
  <data key="weight">0.40824830532073975</data>
  <data key="slice">1</data>
  <data key="year">2022</data>
</edge>
<edge source="102" target="170">
  <data key="weight">4.999999987376214E-7</data>
  <data key="slice">2</data>
  <data key="year">2023</data>
</edge>
<edge source="102" target="173">
  <data key="weight">4.082483258116554E-7</data>
  <data key="slice">1</data>
  <data key="year">2022</data>
</edge>
<edge source="102" target="192">
  <data key="weight">0.5</data>
  <data key="slice">2</data>
  <data key="year">2023</data>
</edge>
<edge source="102" target="193">
  <data key="weight">3.535533892318199E-7</data>
  <data key="slice">2</data>
  <data key="year">2023</data>
</edge>
<edge source="102" target="196">
  <data key="weight">0.40824830532073975</data>
  <data key="slice">4</data>
  <data key="year">2025</data>
</edge>
<edge source="103" target="145">
  <data key="weight">0.5</data>
  <data key="slice">1</data>
  <data key="year">2022</data>
</edge>
<edge source="103" target="149">
  <data key="weight">0.5</data>
  <data key="slice">0</data>
  <data key="year">2021</data>
</edge>
<edge source="103" target="158">
  <data key="weight">0.40824830532073975</data>
  <data key="slice">1</data>
  <data key="year">2022</data>
</edge>
<edge source="104" target="140">
  <data key="weight">0.7071067690849304</data>
  <data key="slice">4</data>
  <data key="year">2025</data>
</edge>
<edge source="105" target="113">
  <data key="weight">0.5773502588272095</data>
  <data key="slice">1</data>
  <data key="year">2022</data>
</edge>
<edge source="105" target="122">
  <data key="weight">0.3535533845424652</data>
  <data key="slice">1</data>
  <data key="year">2022</data>
</edge>
<edge source="105" target="141">
  <data key="weight">0.3535533845424652</data>
  <data key="slice">1</data>
  <data key="year">2022</data>
</edge>
<edge source="105" target="153">
  <data key="weight">0.3535533845424652</data>
  <data key="slice">1</data>
  <data key="year">2022</data>
</edge>
<edge source="105" target="172">
  <data key="weight">0.3535533845424652</data>
  <data key="slice">1</data>
  <data key="year">2022</data>
</edge>
<edge source="105" target="182">
  <data key="weight">0.5773502588272095</data>
  <data key="slice">1</data>
  <data key="year">2022</data>
</edge>
<edge source="106" target="158">
  <data key="weight">0.5</data>
  <data key="slice">2</data>
  <data key="year">2023</data>
</edge>
<edge source="106" target="173">
  <data key="weight">4.999999987376214E-7</data>
  <data key="slice">0</data>
  <data key="year">2021</data>
</edge>
<edge source="106" target="178">
  <data key="weight">0.5</data>
  <data key="slice">4</data>
  <data key="year">2025</data>
</edge>
<edge source="106" target="194">
  <data key="weight">4.082483258116554E-7</data>
  <data key="slice">4</data>
  <data key="year">2025</data>
</edge>
<edge source="109" target="146">
  <data key="weight">0.3535533845424652</data>
  <data key="slice">0</data>
  <data key="year">2021</data>
</edge>
<edge source="109" target="155">
  <data key="weight">0.5</data>
  <data key="slice">4</data>
  <data key="year">2025</data>
</edge>
<edge source="109" target="178">
  <data key="weight">0.5</data>
  <data key="slice">4</data>
  <data key="year">2025</data>
</edge>
<edge source="109" target="181">
  <data key="weight">1.0</data>
  <data key="slice">0</data>
  <data key="year">2021</data>
</edge>
<edge source="109" target="197">
  <data key="weight">0.5</data>
  <data key="slice">4</data>
  <data key="year">2025</data>
</edge>
<edge source="111" target="154">
  <data key="weight">0.5</data>
  <data key="slice">3</data>
  <data key="year">2024</data>
</edge>
<edge source="111" target="177">
  <data key="weight">0.40824830532073975</data>
  <data key="slice">3</data>
  <data key="year">2024</data>
</edge>
<edge source="112" target="128">
  <data key="weight">0.5</data>
  <data key="slice">2</data>
  <data key="year">2023</data>
</edge>
<edge source="112" target="149">
  <data key="weight">0.3535533845424652</data>
  <data key="slice">2</data>
  <data key="year">2023</data>
</edge>
<edge source="112" target="185">
  <data key="weight">0.40824830532073975</data>
  <data key="slice">2</data>
  <data key="year">2023</data>
</edge>
<edge source="113" target="122">
  <data key="weight">0.8164966106414795</data>
  <data key="slice">1</data>
  <data key="year">2022</data>
</edge>
<edge source="113" target="125">
  <data key="weight">0.40824830532073975</data>
  <data key="slice">1</data>
  <data key="year">2022</data>
</edge>
<edge source="113" target="153">
  <data key="weight">0.40824830532073975</data>
  <data key="slice">1</data>
  <data key="year">2022</data>
</edge>
<edge source="113" target="182">
  <data key="weight">0.3333333432674408</data>
  <data key="slice">1</data>
  <data key="year">2022</data>
</edge>
<edge source="116" target="126">
  <data key="weight">0.5</data>
  <data key="slice">0</data>
  <data key="year">2021</data>
</edge>
<edge source="116" target="134">
  <data key="weight">0.7071067690849304</data>
  <data key="slice">0</data>
  <data key="year">2021</data>
</edge>
<edge source="116" target="165">
  <data key="weight">0.7071067690849304</data>
  <data key="slice">0</data>
  <data key="year">2021</data>
</edge>
<edge source="117" target="138">
  <data key="weight">0.40824830532073975</data>
  <data key="slice">3</data>
  <data key="year">2024</data>
</edge>
<edge source="117" target="151">
  <data key="weight">0.40824830532073975</data>
  <data key="slice">3</data>
  <data key="year">2024</data>
</edge>
<edge source="117" target="168">
  <data key="weight">0.5</data>
  <data key="slice">3</data>
  <data key="year">2024</data>
</edge>
<edge source="117" target="178">
  <data key="weight">0.5</data>
  <data key="slice">3</data>
  <data key="year">2024</data>
</edge>
<edge source="118" target="143">
  <data key="weight">1.0</data>
  <data key="slice">4</data>
  <data key="year">2025</data>
</edge>
<edge source="118" target="185">
  <data key="weight">0.6324555277824402</data>
  <data key="slice">4</data>
  <data key="year">2025</data>
</edge>
<edge source="118" target="197">
  <data key="weight">0.5</data>
  <data key="slice">4</data>
  <data key="year">2025</data>
</edge>
<edge source="119" target="179">
  <data key="weight">0.5</data>
  <data key="slice">2</data>
  <data key="year">2023</data>
</edge>
<edge source="121" target="144">
  <data key="weight">0.7071067690849304</data>
  <data key="slice">0</data>
  <data key="year">2021</data>
</edge>
<edge source="121" target="153">
  <data key="weight">0.5</data>
  <data key="slice">0</data>
  <data key="year">2021</data>
</edge>
<edge source="121" target="171">
  <data key="weight">0.40824830532073975</data>
  <data key="slice">2</data>
  <data key="year">2023</data>
</edge>
<edge source="121" target="180">
  <data key="weight">0.5</data>
  <data key="slice">0</data>
  <data key="year">2021</data>
</edge>
<edge source="121" target="195">
  <data key="weight">0.40824830532073975</data>
  <data key="slice">0</data>
  <data key="year">2021</data>
</edge>
<edge source="122" target="125">
  <data key="weight">0.5</data>
  <data key="slice">1</data>
  <data key="year">2022</data>
</edge>
<edge source="123" target="124">
  <data key="weight">0.5</data>
  <data key="slice">3</data>
  <data key="year">2024</data>
</edge>
<edge source="123" target="132">
  <data key="weight">0.5</data>
  <data key="slice">3</data>
  <data key="year">2024</data>
</edge>
<edge source="123" target="144">
  <data key="weight">0.40824830532073975</data>
  <data key="slice">1</data>
  <data key="year">2022</data>
</edge>
<edge source="123" target="156">
  <data key="weight">0.40824830532073975</data>
  <data key="slice">0</data>
  <data key="year">2021</data>
</edge>
<edge source="123" target="161">
  <data key="weight">0.40824830532073975</data>
  <data key="slice">0</data>
  <data key="year">2021</data>
</edge>
<edge source="123" target="190">
  <data key="weight">0.7071067690849304</data>
  <data key="slice">3</data>
  <data key="year">2024</data>
</edge>
<edge source="123" target="195">
  <data key="weight">0.7071067690849304</data>
  <data key="slice">1</data>
  <data key="year">2022</data>
</edge>
<edge source="124" target="195">
  <data key="weight">0.5</data>
  <data key="slice">3</data>
  <data key="year">2024</data>
</edge>
<edge source="125" target="163">
  <data key="weight">0.3535533845424652</data>
  <data key="slice">1</data>
  <data key="year">2022</data>
</edge>
<edge source="125" target="195">
  <data key="weight">0.3535533845424652</data>
  <data key="slice">1</data>
  <data key="year">2022</data>
</edge>
<edge source="126" target="149">
  <data key="weight">0.5163977742195129</data>
  <data key="slice">1</data>
  <data key="year">2022</data>
</edge>
<edge source="126" target="152">
  <data key="weight">3.535533892318199E-7</data>
  <data key="slice">2</data>
  <data key="year">2023</data>
</edge>
<edge source="126" target="165">
  <data key="weight">0.6324555277824402</data>
  <data key="slice">1</data>
  <data key="year">2022</data>
</edge>
<edge source="126" target="193">
  <data key="weight">0.7071067690849304</data>
  <data key="slice">2</data>
  <data key="year">2023</data>
</edge>
<edge source="126" target="194">
  <data key="weight">3.535533892318199E-7</data>
  <data key="slice">2</data>
  <data key="year">2023</data>
</edge>
<edge source="128" target="138">
  <data key="weight">0.6324555277824402</data>
  <data key="slice">2</data>
  <data key="year">2023</data>
</edge>
<edge source="130" target="191">
  <data key="weight">0.5773502588272095</data>
  <data key="slice">3</data>
  <data key="year">2024</data>
</edge>
<edge source="131" target="147">
  <data key="weight">0.7071067690849304</data>
  <data key="slice">3</data>
  <data key="year">2024</data>
</edge>
<edge source="131" target="151">
  <data key="weight">0.40824830532073975</data>
  <data key="slice">3</data>
  <data key="year">2024</data>
</edge>
<edge source="131" target="177">
  <data key="weight">0.40824830532073975</data>
  <data key="slice">3</data>
  <data key="year">2024</data>
</edge>
<edge source="131" target="188">
  <data key="weight">0.40824830532073975</data>
  <data key="slice">3</data>
  <data key="year">2024</data>
</edge>
<edge source="131" target="195">
  <data key="weight">0.5</data>
  <data key="slice">3</data>
  <data key="year">2024</data>
</edge>
<edge source="132" target="190">
  <data key="weight">0.7071067690849304</data>
  <data key="slice">3</data>
  <data key="year">2024</data>
</edge>
<edge source="133" target="173">
  <data key="weight">0.5</data>
  <data key="slice">2</data>
  <data key="year">2023</data>
</edge>
<edge source="133" target="174">
  <data key="weight">1.0</data>
  <data key="slice">2</data>
  <data key="year">2023</data>
</edge>
<edge source="134" target="149">
  <data key="weight">0.40824830532073975</data>
  <data key="slice">1</data>
  <data key="year">2022</data>
</edge>
<edge source="134" target="165">
  <data key="weight">0.5</data>
  <data key="slice">0</data>
  <data key="year">2021</data>
</edge>
<edge source="134" target="173">
  <data key="weight">0.5</data>
  <data key="slice">1</data>
  <data key="year">2022</data>
</edge>
<edge source="134" target="185">
  <data key="weight">0.40824830532073975</data>
  <data key="slice">2</data>
  <data key="year">2023</data>
</edge>
<edge source="135" target="138">
  <data key="weight">0.5</data>
  <data key="slice">1</data>
  <data key="year">2022</data>
</edge>
<edge source="135" target="150">
  <data key="weight">4.999999987376214E-7</data>
  <data key="slice">2</data>
  <data key="year">2023</data>
</edge>
<edge source="135" target="158">
  <data key="weight">4.999999987376214E-7</data>
  <data key="slice">2</data>
  <data key="year">2023</data>
</edge>
<edge source="135" target="160">
  <data key="weight">0.5</data>
  <data key="slice">4</data>
  <data key="year">2025</data>
</edge>
<edge source="135" target="164">
  <data key="weight">0.5</data>
  <data key="slice">1</data>
  <data key="year">2022</data>
</edge>
<edge source="135" target="168">
  <data key="weight">4.082483258116554E-7</data>
  <data key="slice">3</data>
  <data key="year">2024</data>
</edge>
<edge source="135" target="194">
  <data key="weight">0.5</data>
  <data key="slice">1</data>
  <data key="year">2022</data>
</edge>
<edge source="136" target="144">
  <data key="weight">0.3535533845424652</data>
  <data key="slice">4</data>
  <data key="year">2025</data>
</edge>
<edge source="136" target="175">
  <data key="weight">0.40824830532073975</data>
  <data key="slice">4</data>
  <data key="year">2025</data>
</edge>
<edge source="136" target="195">
  <data key="weight">1.0</data>
  <data key="slice">4</data>
  <data key="year">2025</data>
</edge>
<edge source="137" target="196">
  <data key="weight">0.5</data>
  <data key="slice">4</data>
  <data key="year">2025</data>
</edge>
<edge source="138" target="139">
  <data key="weight">0.40824830532073975</data>
  <data key="slice">4</data>
  <data key="year">2025</data>
</edge>
<edge source="138" target="148">
  <data key="weight">4.4721360836774693E-7</data>
  <data key="slice">2</data>
  <data key="year">2023</data>
</edge>
<edge source="138" target="151">
  <data key="weight">0.3333333432674408</data>
  <data key="slice">3</data>
  <data key="year">2024</data>
</edge>
<edge source="138" target="164">
  <data key="weight">0.5</data>
  <data key="slice">1</data>
  <data key="year">2022</data>
</edge>
<edge source="138" target="176">
  <data key="weight">0.5</data>
  <data key="slice">4</data>
  <data key="year">2025</data>
</edge>
<edge source="138" target="177">
  <data key="weight">0.40824830532073975</data>
  <data key="slice">4</data>
  <data key="year">2025</data>
</edge>
<edge source="138" target="178">
  <data key="weight">4.082483258116554E-7</data>
  <data key="slice">3</data>
  <data key="year">2024</data>
</edge>
<edge source="138" target="188">
  <data key="weight">0.5</data>
  <data key="slice">4</data>
  <data key="year">2025</data>
</edge>
<edge source="138" target="194">
  <data key="weight">4.999999987376214E-7</data>
  <data key="slice">1</data>
  <data key="year">2022</data>
</edge>
<edge source="139" target="170">
  <data key="weight">0.7071067690849304</data>
  <data key="slice">2</data>
  <data key="year">2023</data>
</edge>
<edge source="140" target="177">
  <data key="weight">0.40824830532073975</data>
  <data key="slice">4</data>
  <data key="year">2025</data>
</edge>
<edge source="141" target="172">
  <data key="weight">1.0</data>
  <data key="slice">1</data>
  <data key="year">2022</data>
</edge>
<edge source="142" target="144">
  <data key="weight">0.3535533845424652</data>
  <data key="slice">4</data>
  <data key="year">2025</data>
</edge>
<edge source="143" target="185">
  <data key="weight">0.6324555277824402</data>
  <data key="slice">4</data>
  <data key="year">2025</data>
</edge>
<edge source="143" target="197">
  <data key="weight">0.5</data>
  <data key="slice">4</data>
  <data key="year">2025</data>
</edge>
<edge source="144" target="149">
  <data key="weight">0.3333333432674408</data>
  <data key="slice">1</data>
  <data key="year">2022</data>
</edge>
<edge source="144" target="153">
  <data key="weight">0.7071067690849304</data>
  <data key="slice">0</data>
  <data key="year">2021</data>
</edge>
<edge source="144" target="156">
  <data key="weight">0.3535533845424652</data>
  <data key="slice">4</data>
  <data key="year">2025</data>
</edge>
<edge source="144" target="159">
  <data key="weight">0.3535533845424652</data>
  <data key="slice">4</data>
  <data key="year">2025</data>
</edge>
<edge source="144" target="182">
  <data key="weight">0.3333333432674408</data>
  <data key="slice">1</data>
  <data key="year">2022</data>
</edge>
<edge source="144" target="195">
  <data key="weight">0.5773502588272095</data>
  <data key="slice">0</data>
  <data key="year">2021</data>
</edge>
<edge source="145" target="166">
  <data key="weight">0.5</data>
  <data key="slice">4</data>
  <data key="year">2025</data>
</edge>
<edge source="145" target="176">
  <data key="weight">0.5</data>
  <data key="slice">4</data>
  <data key="year">2025</data>
</edge>
<edge source="145" target="181">
  <data key="weight">4.999999987376214E-7</data>
  <data key="slice">1</data>
  <data key="year">2022</data>
</edge>
<edge source="145" target="188">
  <data key="weight">0.5</data>
  <data key="slice">4</data>
  <data key="year">2025</data>
</edge>
<edge source="146" target="156">
  <data key="weight">0.40824830532073975</data>
  <data key="slice">2</data>
  <data key="year">2023</data>
</edge>
<edge source="146" target="165">
  <data key="weight">0.3535533845424652</data>
  <data key="slice">0</data>
  <data key="year">2021</data>
</edge>
<edge source="146" target="181">
  <data key="weight">0.3535533845424652</data>
  <data key="slice">0</data>
  <data key="year">2021</data>
</edge>
<edge source="146" target="185">
  <data key="weight">3.535533892318199E-7</data>
  <data key="slice">0</data>
  <data key="year">2021</data>
</edge>
<edge source="146" target="187">
  <data key="weight">4.082483258116554E-7</data>
  <data key="slice">1</data>
  <data key="year">2022</data>
</edge>
<edge source="147" target="151">
  <data key="weight">0.5773502588272095</data>
  <data key="slice">3</data>
  <data key="year">2024</data>
</edge>
<edge source="147" target="195">
  <data key="weight">0.7071067690849304</data>
  <data key="slice">3</data>
  <data key="year">2024</data>
</edge>
<edge source="148" target="158">
  <data key="weight">0.5773502588272095</data>
  <data key="slice">3</data>
  <data key="year">2024</data>
</edge>
<edge source="148" target="163">
  <data key="weight">0.5773502588272095</data>
  <data key="slice">3</data>
  <data key="year">2024</data>
</edge>
<edge source="148" target="185">
  <data key="weight">0.37796446681022644</data>
  <data key="slice">3</data>
  <data key="year">2024</data>
</edge>
<edge source="148" target="192">
  <data key="weight">0.5</data>
  <data key="slice">2</data>
  <data key="year">2023</data>
</edge>
<edge source="149" target="163">
  <data key="weight">0.40824830532073975</data>
  <data key="slice">3</data>
  <data key="year">2024</data>
</edge>
<edge source="149" target="165">
  <data key="weight">0.40824830532073975</data>
  <data key="slice">1</data>
  <data key="year">2022</data>
</edge>
<edge source="149" target="178">
  <data key="weight">0.3535533845424652</data>
  <data key="slice">2</data>
  <data key="year">2023</data>
</edge>
<edge source="149" target="182">
  <data key="weight">0.3333333432674408</data>
  <data key="slice">1</data>
  <data key="year">2022</data>
</edge>
<edge source="149" target="193">
  <data key="weight">0.3535533845424652</data>
  <data key="slice">2</data>
  <data key="year">2023</data>
</edge>
<edge source="150" target="158">
  <data key="weight">0.5</data>
  <data key="slice">2</data>
  <data key="year">2023</data>
</edge>
<edge source="151" target="176">
  <data key="weight">0.5</data>
  <data key="slice">4</data>
  <data key="year">2025</data>
</edge>
<edge source="151" target="177">
  <data key="weight">0.40824830532073975</data>
  <data key="slice">4</data>
  <data key="year">2025</data>
</edge>
<edge source="151" target="178">
  <data key="weight">4.082483258116554E-7</data>
  <data key="slice">3</data>
  <data key="year">2024</data>
</edge>
<edge source="151" target="188">
  <data key="weight">0.5</data>
  <data key="slice">4</data>
  <data key="year">2025</data>
</edge>
<edge source="151" target="195">
  <data key="weight">4.082483258116554E-7</data>
  <data key="slice">3</data>
  <data key="year">2024</data>
</edge>
<edge source="152" target="194">
  <data key="weight">1.0</data>
  <data key="slice">2</data>
  <data key="year">2023</data>
</edge>
<edge source="153" target="161">
  <data key="weight">0.5</data>
  <data key="slice">0</data>
  <data key="year">2021</data>
</edge>
<edge source="153" target="182">
  <data key="weight">0.40824830532073975</data>
  <data key="slice">1</data>
  <data key="year">2022</data>
</edge>
<edge source="153" target="195">
  <data key="weight">0.40824830532073975</data>
  <data key="slice">0</data>
  <data key="year">2021</data>
</edge>
<edge source="154" target="187">
  <data key="weight">0.5</data>
  <data key="slice">3</data>
  <data key="year">2024</data>
</edge>
<edge source="154" target="188">
  <data key="weight">0.40824830532073975</data>
  <data key="slice">3</data>
  <data key="year">2024</data>
</edge>
<edge source="155" target="178">
  <data key="weight">0.5</data>
  <data key="slice">4</data>
  <data key="year">2025</data>
</edge>
<edge source="155" target="191">
  <data key="weight">0.40824830532073975</data>
  <data key="slice">4</data>
  <data key="year">2025</data>
</edge>
<edge source="156" target="159">
  <data key="weight">0.5</data>
  <data key="slice">4</data>
  <data key="year">2025</data>
</edge>
<edge source="156" target="163">
  <data key="weight">0.40824830532073975</data>
  <data key="slice">0</data>
  <data key="year">2021</data>
</edge>
<edge source="156" target="195">
  <data key="weight">0.40824830532073975</data>
  <data key="slice">0</data>
  <data key="year">2021</data>
</edge>
<edge source="157" target="162">
  <data key="weight">0.5</data>
  <data key="slice">1</data>
  <data key="year">2022</data>
</edge>
<edge source="158" target="163">
  <data key="weight">3.33333360913457E-7</data>
  <data key="slice">3</data>
  <data key="year">2024</data>
</edge>
<edge source="158" target="178">
  <data key="weight">0.5</data>
  <data key="slice">2</data>
  <data key="year">2023</data>
</edge>
<edge source="160" target="194">
  <data key="weight">0.5</data>
  <data key="slice">4</data>
  <data key="year">2025</data>
</edge>
<edge source="162" target="186">
  <data key="weight">0.5</data>
  <data key="slice">1</data>
  <data key="year">2022</data>
</edge>
<edge source="163" target="192">
  <data key="weight">0.4472135901451111</data>
  <data key="slice">1</data>
  <data key="year">2022</data>
</edge>
<edge source="163" target="194">
  <data key="weight">3.535533892318199E-7</data>
  <data key="slice">1</data>
  <data key="year">2022</data>
</edge>
<edge source="163" target="196">
  <data key="weight">0.5345224738121033</data>
  <data key="slice">4</data>
  <data key="year">2025</data>
</edge>
<edge source="164" target="194">
  <data key="weight">0.5</data>
  <data key="slice">1</data>
  <data key="year">2022</data>
</edge>
<edge source="165" target="185">
  <data key="weight">4.999999987376214E-7</data>
  <data key="slice">1</data>
  <data key="year">2022</data>
</edge>
<edge source="166" target="173">
  <data key="weight">4.999999987376214E-7</data>
  <data key="slice">1</data>
  <data key="year">2022</data>
</edge>
<edge source="166" target="185">
  <data key="weight">0.40824830532073975</data>
  <data key="slice">1</data>
  <data key="year">2022</data>
</edge>
<edge source="166" target="192">
  <data key="weight">0.6324555277824402</data>
  <data key="slice">1</data>
  <data key="year">2022</data>
</edge>
<edge source="168" target="178">
  <data key="weight">0.3535533845424652</data>
  <data key="slice">2</data>
  <data key="year">2023</data>
</edge>
<edge source="173" target="174">
  <data key="weight">0.5</data>
  <data key="slice">2</data>
  <data key="year">2023</data>
</edge>
<edge source="173" target="184">
  <data key="weight">0.5</data>
  <data key="slice">0</data>
  <data key="year">2021</data>
</edge>
<edge source="173" target="185">
  <data key="weight">0.40824830532073975</data>
  <data key="slice">1</data>
  <data key="year">2022</data>
</edge>
<edge source="175" target="195">
  <data key="weight">0.40824830532073975</data>
  <data key="slice">4</data>
  <data key="year">2025</data>
</edge>
<edge source="176" target="177">
  <data key="weight">0.5163977742195129</data>
  <data key="slice">4</data>
  <data key="year">2025</data>
</edge>
<edge source="176" target="187">
  <data key="weight">0.6324555277824402</data>
  <data key="slice">3</data>
  <data key="year">2024</data>
</edge>
<edge source="176" target="188">
  <data key="weight">1.0</data>
  <data key="slice">4</data>
  <data key="year">2025</data>
</edge>
<edge source="177" target="185">
  <data key="weight">0.4364357888698578</data>
  <data key="slice">3</data>
  <data key="year">2024</data>
</edge>
<edge source="177" target="188">
  <data key="weight">0.3333333432674408</data>
  <data key="slice">3</data>
  <data key="year">2024</data>
</edge>
<edge source="178" target="192">
  <data key="weight">0.3535533845424652</data>
  <data key="slice">3</data>
  <data key="year">2024</data>
</edge>
<edge source="181" target="187">
  <data key="weight">4.999999987376214E-7</data>
  <data key="slice">1</data>
  <data key="year">2022</data>
</edge>
<edge source="184" target="185">
  <data key="weight">0.5</data>
  <data key="slice">0</data>
  <data key="year">2021</data>
</edge>
<edge source="187" target="188">
  <data key="weight">0.8164966106414795</data>
  <data key="slice">3</data>
  <data key="year">2024</data>
</edge>
<edge source="191" target="194">
  <data key="weight">0.6324555277824402</data>
  <data key="slice">1</data>
  <data key="year">2022</data>
</edge>
<edge source="192" target="193">
  <data key="weight">3.535533892318199E-7</data>
  <data key="slice">2</data>
  <data key="year">2023</data>
</edge>
</graph>
</graphml>
