# Supplementary material for: Evolution of Research on Persistent Postural-Perceptual Dizziness: A Bibliometric and Visualization Analysis from 1994 to 2025
Source: Audiol Res. 2026 Apr 1;16(2):52. doi: 10.3390/audiolres16020052 (PMC13113745; doi:10.3390/audiolres16020052)
Supplement: Supplementary file 1 [file audiolres-16-00052-s001.zip › results/project/258.graphml]

<?xml version="1.0" encoding="UTF-8"?>
<graphml xmlns="http://graphml.graphdrawing.org/xmlns">
<key id="name" for="node" attr.name="name" attr.type="string"/>
<key id="label" for="node" attr.name="label" attr.type="string"/>
<key id="author" for="node" attr.name="author" attr.type="string"/>
<key id="year" for="node" attr.name="year" attr.type="string"/>
<key id="title" for="node" attr.name="title" attr.type="string"/>
<key id="so" for="node" attr.name="so" attr.type="string"/>
<key id="vol" for="node" attr.name="vol" attr.type="string"/>
<key id="page" for="node" attr.name="pg" attr.type="string"/>
<key id="ut" for="node" attr.name="ut" attr.type="string"/>
<key id="freq" for="node" attr.name="freq" attr.type="integer"/>
<key id="centrality" for="node" attr.name="centrality" attr.type="double"/>
<key id="weight" for="edge" attr.name="weight" attr.type="float"/>
<key id="slice" for="edge" attr.name="slice" attr.type="integer"/>
<key id="year" for="edge" attr.name="year" attr.type="string"/>
<graph edgedefault="undirected">
<node id="0">
  <data key="name">Medical University of South Carolina</data>
  <data key="label">Medical University of South Carolina</data>
  <data key="author">Medical University of South Carolina</data>
  <data key="year">2020</data>
  <data key="title">...</data>
  <data key="so">SO</data>
  <data key="vol">0</data>
  <data key="page">0</data>
  <data key="ut"></data>
  <data key="freq">1</data>
</node>
<node id="1">
  <data key="name">Hunan University of Chinese Medicine</data>
  <data key="label">Hunan University of Chinese Medicine</data>
  <data key="author">Hunan University of Chinese Medicine</data>
  <data key="year">2022</data>
  <data key="title">...</data>
  <data key="so">SO</data>
  <data key="vol">0</data>
  <data key="page">0</data>
  <data key="ut"></data>
  <data key="freq">1</data>
</node>
<node id="2">
  <data key="name">Charite Universitatsmedizin Berlin</data>
  <data key="label">Charite Universitatsmedizin Berlin</data>
  <data key="author">Charite Universitatsmedizin Berlin</data>
  <data key="year">2005</data>
  <data key="title">...</data>
  <data key="so">SO</data>
  <data key="vol">0</data>
  <data key="page">0</data>
  <data key="ut"></data>
  <data key="freq">1</data>
</node>
<node id="3">
  <data key="name">University of Duisburg Essen</data>
  <data key="label">University of Duisburg Essen</data>
  <data key="author">University of Duisburg Essen</data>
  <data key="year">2015</data>
  <data key="title">...</data>
  <data key="so">SO</data>
  <data key="vol">0</data>
  <data key="page">0</data>
  <data key="ut"></data>
  <data key="freq">4</data>
</node>
<node id="4">
  <data key="name">University Health Network Toronto</data>
  <data key="label">University Health Network Toronto</data>
  <data key="author">University Health Network Toronto</data>
  <data key="year">2023</data>
  <data key="title">...</data>
  <data key="so">SO</data>
  <data key="vol">0</data>
  <data key="page">0</data>
  <data key="ut"></data>
  <data key="freq">2</data>
</node>
<node id="5">
  <data key="name">Harvard University</data>
  <data key="label">Harvard University</data>
  <data key="author">Harvard University</data>
  <data key="year">2021</data>
  <data key="title">...</data>
  <data key="so">SO</data>
  <data key="vol">0</data>
  <data key="page">0</data>
  <data key="ut"></data>
  <data key="freq">8</data>
</node>
<node id="6">
  <data key="name">Toronto Rehabilitation Institute</data>
  <data key="label">Toronto Rehabilitation Institute</data>
  <data key="author">Toronto Rehabilitation Institute</data>
  <data key="year">2023</data>
  <data key="title">...</data>
  <data key="so">SO</data>
  <data key="vol">0</data>
  <data key="page">0</data>
  <data key="ut"></data>
  <data key="freq">2</data>
</node>
<node id="7">
  <data key="name">University of California Irvine</data>
  <data key="label">University of California Irvine</data>
  <data key="author">University of California Irvine</data>
  <data key="year">2023</data>
  <data key="title">...</data>
  <data key="so">SO</data>
  <data key="vol">0</data>
  <data key="page">0</data>
  <data key="ut"></data>
  <data key="freq">2</data>
</node>
<node id="8">
  <data key="name">Fourth Peoples Hosp Kunshan</data>
  <data key="label">Fourth Peoples Hosp Kunshan</data>
  <data key="author">Fourth Peoples Hosp Kunshan</data>
  <data key="year">2021</data>
  <data key="title">...</data>
  <data key="so">SO</data>
  <data key="vol">0</data>
  <data key="page">0</data>
  <data key="ut"></data>
  <data key="freq">1</data>
</node>
<node id="9">
  <data key="name">Ben-Gurion University of the Negev</data>
  <data key="label">Ben-Gurion University of the Negev</data>
  <data key="author">Ben-Gurion University of the Negev</data>
  <data key="year">2016</data>
  <data key="title">...</data>
  <data key="so">SO</data>
  <data key="vol">0</data>
  <data key="page">0</data>
  <data key="ut"></data>
  <data key="freq">1</data>
</node>
<node id="10">
  <data key="name">Guy apos;s  St Thomas apos; NHS Foundation Trust</data>
  <data key="label">Guy apos;s  St Thomas apos; NHS Foundation Trust</data>
  <data key="author">Guy's  St Thomas' NHS Foundation Trust</data>
  <data key="year">2020</data>
  <data key="title">...</data>
  <data key="so">SO</data>
  <data key="vol">0</data>
  <data key="page">0</data>
  <data key="ut"></data>
  <data key="freq">5</data>
</node>
<node id="11">
  <data key="name">Nottingham University Hospital NHS Trust</data>
  <data key="label">Nottingham University Hospital NHS Trust</data>
  <data key="author">Nottingham University Hospital NHS Trust</data>
  <data key="year">2013</data>
  <data key="title">...</data>
  <data key="so">SO</data>
  <data key="vol">0</data>
  <data key="page">0</data>
  <data key="ut"></data>
  <data key="freq">1</data>
</node>
<node id="12">
  <data key="name">Kantonsspital St. Gallen</data>
  <data key="label">Kantonsspital St. Gallen</data>
  <data key="author">Kantonsspital St. Gallen</data>
  <data key="year">2018</data>
  <data key="title">...</data>
  <data key="so">SO</data>
  <data key="vol">0</data>
  <data key="page">0</data>
  <data key="ut"></data>
  <data key="freq">2</data>
</node>
<node id="13">
  <data key="name">Harvard Medical School</data>
  <data key="label">Harvard Medical School</data>
  <data key="author">Harvard Medical School</data>
  <data key="year">2021</data>
  <data key="title">...</data>
  <data key="so">SO</data>
  <data key="vol">0</data>
  <data key="page">0</data>
  <data key="ut"></data>
  <data key="freq">8</data>
</node>
<node id="14">
  <data key="name">Ruhr University Bochum</data>
  <data key="label">Ruhr University Bochum</data>
  <data key="author">Ruhr University Bochum</data>
  <data key="year">2015</data>
  <data key="title">...</data>
  <data key="so">SO</data>
  <data key="vol">0</data>
  <data key="page">0</data>
  <data key="ut"></data>
  <data key="freq">2</data>
</node>
<node id="15">
  <data key="name">Auburn University System</data>
  <data key="label">Auburn University System</data>
  <data key="author">Auburn University System</data>
  <data key="year">2022</data>
  <data key="title">...</data>
  <data key="so">SO</data>
  <data key="vol">0</data>
  <data key="page">0</data>
  <data key="ut"></data>
  <data key="freq">1</data>
</node>
<node id="16">
  <data key="name">University of Bologna</data>
  <data key="label">University of Bologna</data>
  <data key="author">University of Bologna</data>
  <data key="year">2025</data>
  <data key="title">...</data>
  <data key="so">SO</data>
  <data key="vol">0</data>
  <data key="page">0</data>
  <data key="ut"></data>
  <data key="freq">2</data>
</node>
<node id="17">
  <data key="name">Martin Luther University Halle Wittenberg</data>
  <data key="label">Martin Luther University Halle Wittenberg</data>
  <data key="author">Martin Luther University Halle Wittenberg</data>
  <data key="year">2020</data>
  <data key="title">...</data>
  <data key="so">SO</data>
  <data key="vol">0</data>
  <data key="page">0</data>
  <data key="ut"></data>
  <data key="freq">2</data>
</node>
<node id="18">
  <data key="name">Audiol  Phonistr Clin</data>
  <data key="label">Audiol  Phonistr Clin</data>
  <data key="author">Audiol  Phonistr Clin</data>
  <data key="year">2022</data>
  <data key="title">...</data>
  <data key="so">SO</data>
  <data key="vol">0</data>
  <data key="page">0</data>
  <data key="ut"></data>
  <data key="freq">1</data>
</node>
<node id="19">
  <data key="name">Universidade Federal Fluminense</data>
  <data key="label">Universidade Federal Fluminense</data>
  <data key="author">Universidade Federal Fluminense</data>
  <data key="year">2009</data>
  <data key="title">...</data>
  <data key="so">SO</data>
  <data key="vol">0</data>
  <data key="page">0</data>
  <data key="ut"></data>
  <data key="freq">1</data>
</node>
<node id="20">
  <data key="name">Walter Reed National Military Medical Center</data>
  <data key="label">Walter Reed National Military Medical Center</data>
  <data key="author">Walter Reed National Military Medical Center</data>
  <data key="year">2010</data>
  <data key="title">...</data>
  <data key="so">SO</data>
  <data key="vol">0</data>
  <data key="page">0</data>
  <data key="ut"></data>
  <data key="freq">1</data>
</node>
<node id="21">
  <data key="name">University of Nebraska Lincoln</data>
  <data key="label">University of Nebraska Lincoln</data>
  <data key="author">University of Nebraska Lincoln</data>
  <data key="year">2010</data>
  <data key="title">...</data>
  <data key="so">SO</data>
  <data key="vol">0</data>
  <data key="page">0</data>
  <data key="ut"></data>
  <data key="freq">2</data>
</node>
<node id="22">
  <data key="name">Chapman University</data>
  <data key="label">Chapman University</data>
  <data key="author">Chapman University</data>
  <data key="year">2024</data>
  <data key="title">...</data>
  <data key="so">SO</data>
  <data key="vol">0</data>
  <data key="page">0</data>
  <data key="ut"></data>
  <data key="freq">1</data>
</node>
<node id="23">
  <data key="name">Free University of Berlin</data>
  <data key="label">Free University of Berlin</data>
  <data key="author">Free University of Berlin</data>
  <data key="year">2004</data>
  <data key="title">...</data>
  <data key="so">SO</data>
  <data key="vol">0</data>
  <data key="page">0</data>
  <data key="ut"></data>
  <data key="freq">2</data>
</node>
<node id="24">
  <data key="name">McGill University</data>
  <data key="label">McGill University</data>
  <data key="author">McGill University</data>
  <data key="year">2023</data>
  <data key="title">...</data>
  <data key="so">SO</data>
  <data key="vol">0</data>
  <data key="page">0</data>
  <data key="ut"></data>
  <data key="freq">1</data>
</node>
<node id="25">
  <data key="name">University of Toronto</data>
  <data key="label">University of Toronto</data>
  <data key="author">University of Toronto</data>
  <data key="year">2023</data>
  <data key="title">...</data>
  <data key="so">SO</data>
  <data key="vol">0</data>
  <data key="page">0</data>
  <data key="ut"></data>
  <data key="freq">2</data>
</node>
<node id="26">
  <data key="name">Nagoya City University</data>
  <data key="label">Nagoya City University</data>
  <data key="author">Nagoya City University</data>
  <data key="year">2020</data>
  <data key="title">...</data>
  <data key="so">SO</data>
  <data key="vol">0</data>
  <data key="page">0</data>
  <data key="ut"></data>
  <data key="freq">2</data>
</node>
<node id="27">
  <data key="name">University of Munich</data>
  <data key="label">University of Munich</data>
  <data key="author">University of Munich</data>
  <data key="year">1997</data>
  <data key="title">...</data>
  <data key="so">SO</data>
  <data key="vol">0</data>
  <data key="page">0</data>
  <data key="ut"></data>
  <data key="freq">47</data>
</node>
<node id="28">
  <data key="name">California State University System</data>
  <data key="label">California State University System</data>
  <data key="author">California State University System</data>
  <data key="year">2024</data>
  <data key="title">...</data>
  <data key="so">SO</data>
  <data key="vol">0</data>
  <data key="page">0</data>
  <data key="ut"></data>
  <data key="freq">1</data>
</node>
<node id="29">
  <data key="name">Rhode Island Hospital</data>
  <data key="label">Rhode Island Hospital</data>
  <data key="author">Rhode Island Hospital</data>
  <data key="year">2012</data>
  <data key="title">...</data>
  <data key="so">SO</data>
  <data key="vol">0</data>
  <data key="page">0</data>
  <data key="ut"></data>
  <data key="freq">1</data>
</node>
<node id="30">
  <data key="name">Lucerne Cantonal Hospital</data>
  <data key="label">Lucerne Cantonal Hospital</data>
  <data key="author">Lucerne Cantonal Hospital</data>
  <data key="year">2023</data>
  <data key="title">...</data>
  <data key="so">SO</data>
  <data key="vol">0</data>
  <data key="page">0</data>
  <data key="ut"></data>
  <data key="freq">1</data>
</node>
<node id="31">
  <data key="name">Shandong First Medical University  Shandong Academy of Medical Sciences</data>
  <data key="label">Shandong First Medical University  Shandong Academy of Medical Sciences</data>
  <data key="author">Shandong First Medical University  Shandong Academy of Medical Sciences</data>
  <data key="year">2019</data>
  <data key="title">...</data>
  <data key="so">SO</data>
  <data key="vol">0</data>
  <data key="page">0</data>
  <data key="ut"></data>
  <data key="freq">1</data>
</node>
<node id="32">
  <data key="name">University of New South Wales Sydney</data>
  <data key="label">University of New South Wales Sydney</data>
  <data key="author">University of New South Wales Sydney</data>
  <data key="year">2012</data>
  <data key="title">...</data>
  <data key="so">SO</data>
  <data key="vol">0</data>
  <data key="page">0</data>
  <data key="ut"></data>
  <data key="freq">2</data>
</node>
<node id="33">
  <data key="name">Lifespan Health Rhode Island</data>
  <data key="label">Lifespan Health Rhode Island</data>
  <data key="author">Lifespan Health Rhode Island</data>
  <data key="year">2012</data>
  <data key="title">...</data>
  <data key="so">SO</data>
  <data key="vol">0</data>
  <data key="page">0</data>
  <data key="ut"></data>
  <data key="freq">1</data>
</node>
<node id="34">
  <data key="name">Central South University</data>
  <data key="label">Central South University</data>
  <data key="author">Central South University</data>
  <data key="year">2025</data>
  <data key="title">...</data>
  <data key="so">SO</data>
  <data key="vol">0</data>
  <data key="page">0</data>
  <data key="ut"></data>
  <data key="freq">1</data>
</node>
<node id="35">
  <data key="name">Chongqing Medical University</data>
  <data key="label">Chongqing Medical University</data>
  <data key="author">Chongqing Medical University</data>
  <data key="year">2018</data>
  <data key="title">...</data>
  <data key="so">SO</data>
  <data key="vol">0</data>
  <data key="page">0</data>
  <data key="ut"></data>
  <data key="freq">2</data>
</node>
<node id="36">
  <data key="name">Universidade Federal do Rio de Janeiro</data>
  <data key="label">Universidade Federal do Rio de Janeiro</data>
  <data key="author">Universidade Federal do Rio de Janeiro</data>
  <data key="year">2009</data>
  <data key="title">...</data>
  <data key="so">SO</data>
  <data key="vol">0</data>
  <data key="page">0</data>
  <data key="ut"></data>
  <data key="freq">4</data>
</node>
<node id="37">
  <data key="name">Auckland University of Technology</data>
  <data key="label">Auckland University of Technology</data>
  <data key="author">Auckland University of Technology</data>
  <data key="year">2019</data>
  <data key="title">...</data>
  <data key="so">SO</data>
  <data key="vol">0</data>
  <data key="page">0</data>
  <data key="ut"></data>
  <data key="freq">1</data>
</node>
<node id="38">
  <data key="name">University of California Los Angeles Medical Center</data>
  <data key="label">University of California Los Angeles Medical Center</data>
  <data key="author">University of California Los Angeles Medical Center</data>
  <data key="year">2018</data>
  <data key="title">...</data>
  <data key="so">SO</data>
  <data key="vol">0</data>
  <data key="page">0</data>
  <data key="ut"></data>
  <data key="freq">1</data>
</node>
<node id="39">
  <data key="name">Indiana University Bloomington</data>
  <data key="label">Indiana University Bloomington</data>
  <data key="author">Indiana University Bloomington</data>
  <data key="year">2020</data>
  <data key="title">...</data>
  <data key="so">SO</data>
  <data key="vol">0</data>
  <data key="page">0</data>
  <data key="ut"></data>
  <data key="freq">2</data>
</node>
<node id="40">
  <data key="name">Feinberg School of Medicine</data>
  <data key="label">Feinberg School of Medicine</data>
  <data key="author">Feinberg School of Medicine</data>
  <data key="year">2019</data>
  <data key="title">...</data>
  <data key="so">SO</data>
  <data key="vol">0</data>
  <data key="page">0</data>
  <data key="ut"></data>
  <data key="freq">1</data>
</node>
<node id="41">
  <data key="name">Auburn University</data>
  <data key="label">Auburn University</data>
  <data key="author">Auburn University</data>
  <data key="year">2022</data>
  <data key="title">...</data>
  <data key="so">SO</data>
  <data key="vol">0</data>
  <data key="page">0</data>
  <data key="ut"></data>
  <data key="freq">1</data>
</node>
<node id="42">
  <data key="name">Ege University</data>
  <data key="label">Ege University</data>
  <data key="author">Ege University</data>
  <data key="year">2022</data>
  <data key="title">...</data>
  <data key="so">SO</data>
  <data key="vol">0</data>
  <data key="page">0</data>
  <data key="ut"></data>
  <data key="freq">2</data>
</node>
<node id="43">
  <data key="name">Royal Prince Alfred Hospital</data>
  <data key="label">Royal Prince Alfred Hospital</data>
  <data key="author">Royal Prince Alfred Hospital</data>
  <data key="year">2005</data>
  <data key="title">...</data>
  <data key="so">SO</data>
  <data key="vol">0</data>
  <data key="page">0</data>
  <data key="ut"></data>
  <data key="freq">1</data>
</node>
<node id="44">
  <data key="name">Stony Brook University Hospital</data>
  <data key="label">Stony Brook University Hospital</data>
  <data key="author">Stony Brook University Hospital</data>
  <data key="year">2013</data>
  <data key="title">...</data>
  <data key="so">SO</data>
  <data key="vol">0</data>
  <data key="page">0</data>
  <data key="ut"></data>
  <data key="freq">1</data>
</node>
<node id="45">
  <data key="name">University Hospital of Bern</data>
  <data key="label">University Hospital of Bern</data>
  <data key="author">University Hospital of Bern</data>
  <data key="year">2017</data>
  <data key="title">...</data>
  <data key="so">SO</data>
  <data key="vol">0</data>
  <data key="page">0</data>
  <data key="ut"></data>
  <data key="freq">1</data>
</node>
<node id="46">
  <data key="name">NSW Health</data>
  <data key="label">NSW Health</data>
  <data key="author">NSW Health</data>
  <data key="year">2005</data>
  <data key="title">...</data>
  <data key="so">SO</data>
  <data key="vol">0</data>
  <data key="page">0</data>
  <data key="ut"></data>
  <data key="freq">4</data>
</node>
<node id="47">
  <data key="name">Boston Children apos;s Hospital</data>
  <data key="label">Boston Children apos;s Hospital</data>
  <data key="author">Boston Children's Hospital</data>
  <data key="year">2021</data>
  <data key="title">...</data>
  <data key="so">SO</data>
  <data key="vol">0</data>
  <data key="page">0</data>
  <data key="ut"></data>
  <data key="freq">5</data>
</node>
<node id="48">
  <data key="name">Korea Advanced Institute of Science  Technology (KAIST)</data>
  <data key="label">Korea Advanced Institute of Science  Technology (KAIST)</data>
  <data key="author">Korea Advanced Institute of Science  Technology (KAIST)</data>
  <data key="year">2018</data>
  <data key="title">...</data>
  <data key="so">SO</data>
  <data key="vol">0</data>
  <data key="page">0</data>
  <data key="ut"></data>
  <data key="freq">1</data>
</node>
<node id="49">
  <data key="name">Johannes Gutenberg University of Mainz</data>
  <data key="label">Johannes Gutenberg University of Mainz</data>
  <data key="author">Johannes Gutenberg University of Mainz</data>
  <data key="year">2004</data>
  <data key="title">...</data>
  <data key="so">SO</data>
  <data key="vol">0</data>
  <data key="page">0</data>
  <data key="ut"></data>
  <data key="freq">4</data>
</node>
<node id="50">
  <data key="name">Niigata University</data>
  <data key="label">Niigata University</data>
  <data key="author">Niigata University</data>
  <data key="year">2017</data>
  <data key="title">...</data>
  <data key="so">SO</data>
  <data key="vol">0</data>
  <data key="page">0</data>
  <data key="ut"></data>
  <data key="freq">8</data>
</node>
<node id="51">
  <data key="name">Chiba University</data>
  <data key="label">Chiba University</data>
  <data key="author">Chiba University</data>
  <data key="year">2020</data>
  <data key="title">...</data>
  <data key="so">SO</data>
  <data key="vol">0</data>
  <data key="page">0</data>
  <data key="ut"></data>
  <data key="freq">1</data>
</node>
<node id="52">
  <data key="name">SRM Institute of Science  Technology Chennai</data>
  <data key="label">SRM Institute of Science  Technology Chennai</data>
  <data key="author">SRM Institute of Science  Technology Chennai</data>
  <data key="year">2024</data>
  <data key="title">...</data>
  <data key="so">SO</data>
  <data key="vol">0</data>
  <data key="page">0</data>
  <data key="ut"></data>
  <data key="freq">2</data>
</node>
<node id="53">
  <data key="name">University of Cambridge</data>
  <data key="label">University of Cambridge</data>
  <data key="author">University of Cambridge</data>
  <data key="year">2015</data>
  <data key="title">...</data>
  <data key="so">SO</data>
  <data key="vol">0</data>
  <data key="page">0</data>
  <data key="ut"></data>
  <data key="freq">6</data>
</node>
<node id="54">
  <data key="name">Technical University of Munich</data>
  <data key="label">Technical University of Munich</data>
  <data key="author">Technical University of Munich</data>
  <data key="year">2011</data>
  <data key="title">...</data>
  <data key="so">SO</data>
  <data key="vol">0</data>
  <data key="page">0</data>
  <data key="ut"></data>
  <data key="freq">5</data>
</node>
<node id="55">
  <data key="name">CHU Dijon Bourgogne</data>
  <data key="label">CHU Dijon Bourgogne</data>
  <data key="author">CHU Dijon Bourgogne</data>
  <data key="year">2019</data>
  <data key="title">...</data>
  <data key="so">SO</data>
  <data key="vol">0</data>
  <data key="page">0</data>
  <data key="ut"></data>
  <data key="freq">2</data>
</node>
<node id="56">
  <data key="name">University of Messina</data>
  <data key="label">University of Messina</data>
  <data key="author">University of Messina</data>
  <data key="year">2021</data>
  <data key="title">...</data>
  <data key="so">SO</data>
  <data key="vol">0</data>
  <data key="page">0</data>
  <data key="ut"></data>
  <data key="freq">4</data>
</node>
<node id="57">
  <data key="name">University Hospital Brussels</data>
  <data key="label">University Hospital Brussels</data>
  <data key="author">University Hospital Brussels</data>
  <data key="year">2025</data>
  <data key="title">...</data>
  <data key="so">SO</data>
  <data key="vol">0</data>
  <data key="page">0</data>
  <data key="ut"></data>
  <data key="freq">2</data>
</node>
<node id="58">
  <data key="name">University of Nebraska System</data>
  <data key="label">University of Nebraska System</data>
  <data key="author">University of Nebraska System</data>
  <data key="year">2010</data>
  <data key="title">...</data>
  <data key="so">SO</data>
  <data key="vol">0</data>
  <data key="page">0</data>
  <data key="ut"></data>
  <data key="freq">2</data>
</node>
<node id="59">
  <data key="name">Huazhong University of Science  Technology</data>
  <data key="label">Huazhong University of Science  Technology</data>
  <data key="author">Huazhong University of Science  Technology</data>
  <data key="year">2022</data>
  <data key="title">...</data>
  <data key="so">SO</data>
  <data key="vol">0</data>
  <data key="page">0</data>
  <data key="ut"></data>
  <data key="freq">4</data>
</node>
<node id="60">
  <data key="name">California State University Los Angeles</data>
  <data key="label">California State University Los Angeles</data>
  <data key="author">California State University Los Angeles</data>
  <data key="year">2024</data>
  <data key="title">...</data>
  <data key="so">SO</data>
  <data key="vol">0</data>
  <data key="page">0</data>
  <data key="ut"></data>
  <data key="freq">1</data>
</node>
<node id="61">
  <data key="name">G.S.V.M. Medical College</data>
  <data key="label">G.S.V.M. Medical College</data>
  <data key="author">G.S.V.M. Medical College</data>
  <data key="year">2022</data>
  <data key="title">...</data>
  <data key="so">SO</data>
  <data key="vol">0</data>
  <data key="page">0</data>
  <data key="ut"></data>
  <data key="freq">1</data>
</node>
<node id="62">
  <data key="name">Research Institute of Molecular Pathology (IMP)</data>
  <data key="label">Research Institute of Molecular Pathology (IMP)</data>
  <data key="author">Research Institute of Molecular Pathology (IMP)</data>
  <data key="year">2019</data>
  <data key="title">...</data>
  <data key="so">SO</data>
  <data key="vol">0</data>
  <data key="page">0</data>
  <data key="ut"></data>
  <data key="freq">1</data>
</node>
<node id="63">
  <data key="name">All India Inst Med Sci</data>
  <data key="label">All India Inst Med Sci</data>
  <data key="author">All India Inst Med Sci</data>
  <data key="year">2023</data>
  <data key="title">...</data>
  <data key="so">SO</data>
  <data key="vol">0</data>
  <data key="page">0</data>
  <data key="ut"></data>
  <data key="freq">1</data>
</node>
<node id="64">
  <data key="name">United States Army</data>
  <data key="label">United States Army</data>
  <data key="author">United States Army</data>
  <data key="year">2010</data>
  <data key="title">...</data>
  <data key="so">SO</data>
  <data key="vol">0</data>
  <data key="page">0</data>
  <data key="ut"></data>
  <data key="freq">1</data>
</node>
<node id="65">
  <data key="name">Guangzhou University of Chinese Medicine</data>
  <data key="label">Guangzhou University of Chinese Medicine</data>
  <data key="author">Guangzhou University of Chinese Medicine</data>
  <data key="year">2020</data>
  <data key="title">...</data>
  <data key="so">SO</data>
  <data key="vol">0</data>
  <data key="page">0</data>
  <data key="ut"></data>
  <data key="freq">1</data>
</node>
<node id="66">
  <data key="name">Hashemite University</data>
  <data key="label">Hashemite University</data>
  <data key="author">Hashemite University</data>
  <data key="year">2021</data>
  <data key="title">...</data>
  <data key="so">SO</data>
  <data key="vol">0</data>
  <data key="page">0</data>
  <data key="ut"></data>
  <data key="freq">1</data>
</node>
<node id="67">
  <data key="name">University of Lubeck</data>
  <data key="label">University of Lubeck</data>
  <data key="author">University of Lubeck</data>
  <data key="year">2024</data>
  <data key="title">...</data>
  <data key="so">SO</data>
  <data key="vol">0</data>
  <data key="page">0</data>
  <data key="ut"></data>
  <data key="freq">4</data>
</node>
<node id="68">
  <data key="name">Dongguk University</data>
  <data key="label">Dongguk University</data>
  <data key="author">Dongguk University</data>
  <data key="year">2024</data>
  <data key="title">...</data>
  <data key="so">SO</data>
  <data key="vol">0</data>
  <data key="page">0</data>
  <data key="ut"></data>
  <data key="freq">1</data>
</node>
<node id="69">
  <data key="name">University of Milan</data>
  <data key="label">University of Milan</data>
  <data key="author">University of Milan</data>
  <data key="year">2001</data>
  <data key="title">...</data>
  <data key="so">SO</data>
  <data key="vol">0</data>
  <data key="page">0</data>
  <data key="ut"></data>
  <data key="freq">1</data>
</node>
<node id="70">
  <data key="name">Maastricht University</data>
  <data key="label">Maastricht University</data>
  <data key="author">Maastricht University</data>
  <data key="year">2019</data>
  <data key="title">...</data>
  <data key="so">SO</data>
  <data key="vol">0</data>
  <data key="page">0</data>
  <data key="ut"></data>
  <data key="freq">1</data>
</node>
<node id="71">
  <data key="name">German University in Cairo</data>
  <data key="label">German University in Cairo</data>
  <data key="author">German University in Cairo</data>
  <data key="year">2023</data>
  <data key="title">...</data>
  <data key="so">SO</data>
  <data key="vol">0</data>
  <data key="page">0</data>
  <data key="ut"></data>
  <data key="freq">1</data>
</node>
<node id="72">
  <data key="name">Baskent University</data>
  <data key="label">Baskent University</data>
  <data key="author">Baskent University</data>
  <data key="year">2008</data>
  <data key="title">...</data>
  <data key="so">SO</data>
  <data key="vol">0</data>
  <data key="page">0</data>
  <data key="ut"></data>
  <data key="freq">1</data>
</node>
<node id="73">
  <data key="name">Chinese Academy of Medical Sciences - Peking Union Medical College</data>
  <data key="label">Chinese Academy of Medical Sciences - Peking Union Medical College</data>
  <data key="author">Chinese Academy of Medical Sciences - Peking Union Medical College</data>
  <data key="year">2025</data>
  <data key="title">...</data>
  <data key="so">SO</data>
  <data key="vol">0</data>
  <data key="page">0</data>
  <data key="ut"></data>
  <data key="freq">1</data>
</node>
<node id="74">
  <data key="name">Hacettepe University</data>
  <data key="label">Hacettepe University</data>
  <data key="author">Hacettepe University</data>
  <data key="year">2020</data>
  <data key="title">...</data>
  <data key="so">SO</data>
  <data key="vol">0</data>
  <data key="page">0</data>
  <data key="ut"></data>
  <data key="freq">2</data>
</node>
<node id="75">
  <data key="name">G Rummo Hosp</data>
  <data key="label">G Rummo Hosp</data>
  <data key="author">G Rummo Hosp</data>
  <data key="year">2011</data>
  <data key="title">...</data>
  <data key="so">SO</data>
  <data key="vol">0</data>
  <data key="page">0</data>
  <data key="ut"></data>
  <data key="freq">1</data>
</node>
<node id="76">
  <data key="name">Keio University</data>
  <data key="label">Keio University</data>
  <data key="author">Keio University</data>
  <data key="year">2014</data>
  <data key="title">...</data>
  <data key="so">SO</data>
  <data key="vol">0</data>
  <data key="page">0</data>
  <data key="ut"></data>
  <data key="freq">1</data>
</node>
<node id="77">
  <data key="name">Tampere University</data>
  <data key="label">Tampere University</data>
  <data key="author">Tampere University</data>
  <data key="year">2018</data>
  <data key="title">...</data>
  <data key="so">SO</data>
  <data key="vol">0</data>
  <data key="page">0</data>
  <data key="ut"></data>
  <data key="freq">3</data>
</node>
<node id="78">
  <data key="name">University of Maryland Baltimore</data>
  <data key="label">University of Maryland Baltimore</data>
  <data key="author">University of Maryland Baltimore</data>
  <data key="year">2012</data>
  <data key="title">...</data>
  <data key="so">SO</data>
  <data key="vol">0</data>
  <data key="page">0</data>
  <data key="ut"></data>
  <data key="freq">1</data>
</node>
<node id="79">
  <data key="name">Cochrane Centre</data>
  <data key="label">Cochrane Centre</data>
  <data key="author">Cochrane Centre</data>
  <data key="year">2023</data>
  <data key="title">...</data>
  <data key="so">SO</data>
  <data key="vol">0</data>
  <data key="page">0</data>
  <data key="ut"></data>
  <data key="freq">2</data>
</node>
<node id="80">
  <data key="name">Kindai University (Kinki University)</data>
  <data key="label">Kindai University (Kinki University)</data>
  <data key="author">Kindai University (Kinki University)</data>
  <data key="year">2023</data>
  <data key="title">...</data>
  <data key="so">SO</data>
  <data key="vol">0</data>
  <data key="page">0</data>
  <data key="ut"></data>
  <data key="freq">1</data>
</node>
<node id="81">
  <data key="name">University of Edinburgh</data>
  <data key="label">University of Edinburgh</data>
  <data key="author">University of Edinburgh</data>
  <data key="year">2023</data>
  <data key="title">...</data>
  <data key="so">SO</data>
  <data key="vol">0</data>
  <data key="page">0</data>
  <data key="ut"></data>
  <data key="freq">2</data>
</node>
<node id="82">
  <data key="name">Kasturba Medical College</data>
  <data key="label">Kasturba Medical College</data>
  <data key="author">Kasturba Medical College</data>
  <data key="year">2025</data>
  <data key="title">...</data>
  <data key="so">SO</data>
  <data key="vol">0</data>
  <data key="page">0</data>
  <data key="ut"></data>
  <data key="freq">1</data>
</node>
<node id="83">
  <data key="name">Dankook University</data>
  <data key="label">Dankook University</data>
  <data key="author">Dankook University</data>
  <data key="year">2024</data>
  <data key="title">...</data>
  <data key="so">SO</data>
  <data key="vol">0</data>
  <data key="page">0</data>
  <data key="ut"></data>
  <data key="freq">1</data>
</node>
<node id="84">
  <data key="name">INRAE</data>
  <data key="label">INRAE</data>
  <data key="author">INRAE</data>
  <data key="year">2005</data>
  <data key="title">...</data>
  <data key="so">SO</data>
  <data key="vol">0</data>
  <data key="page">0</data>
  <data key="ut"></data>
  <data key="freq">1</data>
</node>
<node id="85">
  <data key="name">University of Sydney</data>
  <data key="label">University of Sydney</data>
  <data key="author">University of Sydney</data>
  <data key="year">2005</data>
  <data key="title">...</data>
  <data key="so">SO</data>
  <data key="vol">0</data>
  <data key="page">0</data>
  <data key="ut"></data>
  <data key="freq">3</data>
</node>
<node id="86">
  <data key="name">University of California System</data>
  <data key="label">University of California System</data>
  <data key="author">University of California System</data>
  <data key="year">2013</data>
  <data key="title">...</data>
  <data key="so">SO</data>
  <data key="vol">0</data>
  <data key="page">0</data>
  <data key="ut"></data>
  <data key="freq">6</data>
</node>
<node id="87">
  <data key="name">Helsinki University Central Hospital</data>
  <data key="label">Helsinki University Central Hospital</data>
  <data key="author">Helsinki University Central Hospital</data>
  <data key="year">2024</data>
  <data key="title">...</data>
  <data key="so">SO</data>
  <data key="vol">0</data>
  <data key="page">0</data>
  <data key="ut"></data>
  <data key="freq">1</data>
</node>
<node id="88">
  <data key="name">UCL Medical School</data>
  <data key="label">UCL Medical School</data>
  <data key="author">UCL Medical School</data>
  <data key="year">2006</data>
  <data key="title">...</data>
  <data key="so">SO</data>
  <data key="vol">0</data>
  <data key="page">0</data>
  <data key="ut"></data>
  <data key="freq">3</data>
</node>
<node id="89">
  <data key="name">Magna Graecia University of Catanzaro</data>
  <data key="label">Magna Graecia University of Catanzaro</data>
  <data key="author">Magna Graecia University of Catanzaro</data>
  <data key="year">2014</data>
  <data key="title">...</data>
  <data key="so">SO</data>
  <data key="vol">0</data>
  <data key="page">0</data>
  <data key="ut"></data>
  <data key="freq">5</data>
</node>
<node id="90">
  <data key="name">University of Basel</data>
  <data key="label">University of Basel</data>
  <data key="author">University of Basel</data>
  <data key="year">2017</data>
  <data key="title">...</data>
  <data key="so">SO</data>
  <data key="vol">0</data>
  <data key="page">0</data>
  <data key="ut"></data>
  <data key="freq">4</data>
</node>
<node id="91">
  <data key="name">Ewha Womans University</data>
  <data key="label">Ewha Womans University</data>
  <data key="author">Ewha Womans University</data>
  <data key="year">2024</data>
  <data key="title">...</data>
  <data key="so">SO</data>
  <data key="vol">0</data>
  <data key="page">0</data>
  <data key="ut"></data>
  <data key="freq">1</data>
</node>
<node id="92">
  <data key="name">Comenius University Bratislava</data>
  <data key="label">Comenius University Bratislava</data>
  <data key="author">Comenius University Bratislava</data>
  <data key="year">2006</data>
  <data key="title">...</data>
  <data key="so">SO</data>
  <data key="vol">0</data>
  <data key="page">0</data>
  <data key="ut"></data>
  <data key="freq">1</data>
</node>
<node id="93">
  <data key="name">Johns Hopkins Medicine</data>
  <data key="label">Johns Hopkins Medicine</data>
  <data key="author">Johns Hopkins Medicine</data>
  <data key="year">2024</data>
  <data key="title">...</data>
  <data key="so">SO</data>
  <data key="vol">0</data>
  <data key="page">0</data>
  <data key="ut"></data>
  <data key="freq">2</data>
</node>
<node id="94">
  <data key="name">St Vincents Hospital Sydney</data>
  <data key="label">St Vincents Hospital Sydney</data>
  <data key="author">St Vincents Hospital Sydney</data>
  <data key="year">2012</data>
  <data key="title">...</data>
  <data key="so">SO</data>
  <data key="vol">0</data>
  <data key="page">0</data>
  <data key="ut"></data>
  <data key="freq">2</data>
</node>
<node id="95">
  <data key="name">National Hospital for Neurology  Neurosurgery</data>
  <data key="label">National Hospital for Neurology  Neurosurgery</data>
  <data key="author">National Hospital for Neurology  Neurosurgery</data>
  <data key="year">2006</data>
  <data key="title">...</data>
  <data key="so">SO</data>
  <data key="vol">0</data>
  <data key="page">0</data>
  <data key="ut"></data>
  <data key="freq">4</data>
</node>
<node id="96">
  <data key="name">Massachusetts General Hospital</data>
  <data key="label">Massachusetts General Hospital</data>
  <data key="author">Massachusetts General Hospital</data>
  <data key="year">2021</data>
  <data key="title">...</data>
  <data key="so">SO</data>
  <data key="vol">0</data>
  <data key="page">0</data>
  <data key="ut"></data>
  <data key="freq">3</data>
</node>
<node id="97">
  <data key="name">RWTH Aachen University Hospital</data>
  <data key="label">RWTH Aachen University Hospital</data>
  <data key="author">RWTH Aachen University Hospital</data>
  <data key="year">2020</data>
  <data key="title">...</data>
  <data key="so">SO</data>
  <data key="vol">0</data>
  <data key="page">0</data>
  <data key="ut"></data>
  <data key="freq">1</data>
</node>
<node id="98">
  <data key="name">Royal North Shore Hospital</data>
  <data key="label">Royal North Shore Hospital</data>
  <data key="author">Royal North Shore Hospital</data>
  <data key="year">2012</data>
  <data key="title">...</data>
  <data key="so">SO</data>
  <data key="vol">0</data>
  <data key="page">0</data>
  <data key="ut"></data>
  <data key="freq">2</data>
</node>
<node id="99">
  <data key="name">Polsko-Japonska Akademia Technik Komputerowych</data>
  <data key="label">Polsko-Japonska Akademia Technik Komputerowych</data>
  <data key="author">Polsko-Japonska Akademia Technik Komputerowych</data>
  <data key="year">2016</data>
  <data key="title">...</data>
  <data key="so">SO</data>
  <data key="vol">0</data>
  <data key="page">0</data>
  <data key="ut"></data>
  <data key="freq">1</data>
</node>
<node id="100">
  <data key="name">Chinese People apos;s Liberation Army General Hospital</data>
  <data key="label">Chinese People apos;s Liberation Army General Hospital</data>
  <data key="author">Chinese People's Liberation Army General Hospital</data>
  <data key="year">2024</data>
  <data key="title">...</data>
  <data key="so">SO</data>
  <data key="vol">0</data>
  <data key="page">0</data>
  <data key="ut"></data>
  <data key="freq">1</data>
</node>
<node id="101">
  <data key="name">HNO Lehrstuhl Univ Witten Herdecke</data>
  <data key="label">HNO Lehrstuhl Univ Witten Herdecke</data>
  <data key="author">HNO Lehrstuhl Univ Witten Herdecke</data>
  <data key="year">2015</data>
  <data key="title">...</data>
  <data key="so">SO</data>
  <data key="vol">0</data>
  <data key="page">0</data>
  <data key="ut"></data>
  <data key="freq">1</data>
</node>
<node id="102">
  <data key="name">Universiti Malaya</data>
  <data key="label">Universiti Malaya</data>
  <data key="author">Universiti Malaya</data>
  <data key="year">2022</data>
  <data key="title">...</data>
  <data key="so">SO</data>
  <data key="vol">0</data>
  <data key="page">0</data>
  <data key="ut"></data>
  <data key="freq">3</data>
</node>
<node id="103">
  <data key="name">Medical University of Silesia</data>
  <data key="label">Medical University of Silesia</data>
  <data key="author">Medical University of Silesia</data>
  <data key="year">2016</data>
  <data key="title">...</data>
  <data key="so">SO</data>
  <data key="vol">0</data>
  <data key="page">0</data>
  <data key="ut"></data>
  <data key="freq">1</data>
</node>
<node id="104">
  <data key="name">Air Force Medical University</data>
  <data key="label">Air Force Medical University</data>
  <data key="author">Air Force Medical University</data>
  <data key="year">2025</data>
  <data key="title">...</data>
  <data key="so">SO</data>
  <data key="vol">0</data>
  <data key="page">0</data>
  <data key="ut"></data>
  <data key="freq">1</data>
</node>
<node id="105">
  <data key="name">University College London Hospitals NHS Foundation Trust</data>
  <data key="label">University College London Hospitals NHS Foundation Trust</data>
  <data key="author">University College London Hospitals NHS Foundation Trust</data>
  <data key="year">2006</data>
  <data key="title">...</data>
  <data key="so">SO</data>
  <data key="vol">0</data>
  <data key="page">0</data>
  <data key="ut"></data>
  <data key="freq">3</data>
</node>
<node id="106">
  <data key="name">Stony Brook University</data>
  <data key="label">Stony Brook University</data>
  <data key="author">Stony Brook University</data>
  <data key="year">2013</data>
  <data key="title">...</data>
  <data key="so">SO</data>
  <data key="vol">0</data>
  <data key="page">0</data>
  <data key="ut"></data>
  <data key="freq">1</data>
</node>
<node id="107">
  <data key="name">Mayo Clinic</data>
  <data key="label">Mayo Clinic</data>
  <data key="author">Mayo Clinic</data>
  <data key="year">2010</data>
  <data key="title">...</data>
  <data key="so">SO</data>
  <data key="vol">0</data>
  <data key="page">0</data>
  <data key="ut"></data>
  <data key="freq">34</data>
</node>
<node id="108">
  <data key="name">State University of New York (SUNY) System</data>
  <data key="label">State University of New York (SUNY) System</data>
  <data key="author">State University of New York (SUNY) System</data>
  <data key="year">2013</data>
  <data key="title">...</data>
  <data key="so">SO</data>
  <data key="vol">0</data>
  <data key="page">0</data>
  <data key="ut"></data>
  <data key="freq">1</data>
</node>
<node id="109">
  <data key="name">Royal Berkshire Hospital</data>
  <data key="label">Royal Berkshire Hospital</data>
  <data key="author">Royal Berkshire Hospital</data>
  <data key="year">2017</data>
  <data key="title">...</data>
  <data key="so">SO</data>
  <data key="vol">0</data>
  <data key="page">0</data>
  <data key="ut"></data>
  <data key="freq">1</data>
</node>
<node id="110">
  <data key="name">Seoul National University Hospital</data>
  <data key="label">Seoul National University Hospital</data>
  <data key="author">Seoul National University Hospital</data>
  <data key="year">2018</data>
  <data key="title">...</data>
  <data key="so">SO</data>
  <data key="vol">0</data>
  <data key="page">0</data>
  <data key="ut"></data>
  <data key="freq">3</data>
</node>
<node id="111">
  <data key="name">Brock University</data>
  <data key="label">Brock University</data>
  <data key="author">Brock University</data>
  <data key="year">2020</data>
  <data key="title">...</data>
  <data key="so">SO</data>
  <data key="vol">0</data>
  <data key="page">0</data>
  <data key="ut"></data>
  <data key="freq">1</data>
</node>
<node id="112">
  <data key="name">Dankook University Hospital</data>
  <data key="label">Dankook University Hospital</data>
  <data key="author">Dankook University Hospital</data>
  <data key="year">2024</data>
  <data key="title">...</data>
  <data key="so">SO</data>
  <data key="vol">0</data>
  <data key="page">0</data>
  <data key="ut"></data>
  <data key="freq">1</data>
</node>
<node id="113">
  <data key="name">Marche Polytechnic University</data>
  <data key="label">Marche Polytechnic University</data>
  <data key="author">Marche Polytechnic University</data>
  <data key="year">2016</data>
  <data key="title">...</data>
  <data key="so">SO</data>
  <data key="vol">0</data>
  <data key="page">0</data>
  <data key="ut"></data>
  <data key="freq">1</data>
</node>
<node id="114">
  <data key="name">University of Stuttgart</data>
  <data key="label">University of Stuttgart</data>
  <data key="author">University of Stuttgart</data>
  <data key="year">2013</data>
  <data key="title">...</data>
  <data key="so">SO</data>
  <data key="vol">0</data>
  <data key="page">0</data>
  <data key="ut"></data>
  <data key="freq">2</data>
</node>
<node id="115">
  <data key="name">Kaiser Permanente</data>
  <data key="label">Kaiser Permanente</data>
  <data key="author">Kaiser Permanente</data>
  <data key="year">2011</data>
  <data key="title">...</data>
  <data key="so">SO</data>
  <data key="vol">0</data>
  <data key="page">0</data>
  <data key="ut"></data>
  <data key="freq">1</data>
</node>
<node id="116">
  <data key="name">National  Kapodistrian University of Athens</data>
  <data key="label">National  Kapodistrian University of Athens</data>
  <data key="author">National  Kapodistrian University of Athens</data>
  <data key="year">2021</data>
  <data key="title">...</data>
  <data key="so">SO</data>
  <data key="vol">0</data>
  <data key="page">0</data>
  <data key="ut"></data>
  <data key="freq">1</data>
</node>
<node id="117">
  <data key="name">Eberhard Karls University Hospital</data>
  <data key="label">Eberhard Karls University Hospital</data>
  <data key="author">Eberhard Karls University Hospital</data>
  <data key="year">2013</data>
  <data key="title">...</data>
  <data key="so">SO</data>
  <data key="vol">0</data>
  <data key="page">0</data>
  <data key="ut"></data>
  <data key="freq">2</data>
</node>
<node id="118">
  <data key="name">Chapman University System</data>
  <data key="label">Chapman University System</data>
  <data key="author">Chapman University System</data>
  <data key="year">2024</data>
  <data key="title">...</data>
  <data key="so">SO</data>
  <data key="vol">0</data>
  <data key="page">0</data>
  <data key="ut"></data>
  <data key="freq">1</data>
</node>
<node id="119">
  <data key="name">Danube University Krems</data>
  <data key="label">Danube University Krems</data>
  <data key="author">Danube University Krems</data>
  <data key="year">2021</data>
  <data key="title">...</data>
  <data key="so">SO</data>
  <data key="vol">0</data>
  <data key="page">0</data>
  <data key="ut"></data>
  <data key="freq">1</data>
</node>
<node id="120">
  <data key="name">Monash University</data>
  <data key="label">Monash University</data>
  <data key="author">Monash University</data>
  <data key="year">2021</data>
  <data key="title">...</data>
  <data key="so">SO</data>
  <data key="vol">0</data>
  <data key="page">0</data>
  <data key="ut"></data>
  <data key="freq">1</data>
</node>
<node id="121">
  <data key="name">Universite Paris Cite</data>
  <data key="label">Universite Paris Cite</data>
  <data key="author">Universite Paris Cite</data>
  <data key="year">2019</data>
  <data key="title">...</data>
  <data key="so">SO</data>
  <data key="vol">0</data>
  <data key="page">0</data>
  <data key="ut"></data>
  <data key="freq">1</data>
</node>
<node id="122">
  <data key="name">Universidade de Sao Paulo</data>
  <data key="label">Universidade de Sao Paulo</data>
  <data key="author">Universidade de Sao Paulo</data>
  <data key="year">2005</data>
  <data key="title">...</data>
  <data key="so">SO</data>
  <data key="vol">0</data>
  <data key="page">0</data>
  <data key="ut"></data>
  <data key="freq">4</data>
</node>
<node id="123">
  <data key="name">Nanjing Medical University</data>
  <data key="label">Nanjing Medical University</data>
  <data key="author">Nanjing Medical University</data>
  <data key="year">2022</data>
  <data key="title">...</data>
  <data key="so">SO</data>
  <data key="vol">0</data>
  <data key="page">0</data>
  <data key="ut"></data>
  <data key="freq">2</data>
</node>
<node id="124">
  <data key="name">Hopital Universitaire Lariboisiere-Fernand-Widal - APHP</data>
  <data key="label">Hopital Universitaire Lariboisiere-Fernand-Widal - APHP</data>
  <data key="author">Hopital Universitaire Lariboisiere-Fernand-Widal - APHP</data>
  <data key="year">2019</data>
  <data key="title">...</data>
  <data key="so">SO</data>
  <data key="vol">0</data>
  <data key="page">0</data>
  <data key="ut"></data>
  <data key="freq">1</data>
</node>
<node id="125">
  <data key="name">Florey Institute of Neuroscience  Mental Health</data>
  <data key="label">Florey Institute of Neuroscience  Mental Health</data>
  <data key="author">Florey Institute of Neuroscience  Mental Health</data>
  <data key="year">2021</data>
  <data key="title">...</data>
  <data key="so">SO</data>
  <data key="vol">0</data>
  <data key="page">0</data>
  <data key="ut"></data>
  <data key="freq">1</data>
</node>
<node id="126">
  <data key="name">China Medical University</data>
  <data key="label">China Medical University</data>
  <data key="author">China Medical University</data>
  <data key="year">2025</data>
  <data key="title">...</data>
  <data key="so">SO</data>
  <data key="vol">0</data>
  <data key="page">0</data>
  <data key="ut"></data>
  <data key="freq">1</data>
</node>
<node id="127">
  <data key="name">University System of Maryland</data>
  <data key="label">University System of Maryland</data>
  <data key="author">University System of Maryland</data>
  <data key="year">2012</data>
  <data key="title">...</data>
  <data key="so">SO</data>
  <data key="vol">0</data>
  <data key="page">0</data>
  <data key="ut"></data>
  <data key="freq">1</data>
</node>
<node id="128">
  <data key="name">Harvard University Medical Affiliates</data>
  <data key="label">Harvard University Medical Affiliates</data>
  <data key="author">Harvard University Medical Affiliates</data>
  <data key="year">2021</data>
  <data key="title">...</data>
  <data key="so">SO</data>
  <data key="vol">0</data>
  <data key="page">0</data>
  <data key="ut"></data>
  <data key="freq">8</data>
</node>
<node id="129">
  <data key="name">Hallym University</data>
  <data key="label">Hallym University</data>
  <data key="author">Hallym University</data>
  <data key="year">2018</data>
  <data key="title">...</data>
  <data key="so">SO</data>
  <data key="vol">0</data>
  <data key="page">0</data>
  <data key="ut"></data>
  <data key="freq">2</data>
</node>
<node id="130">
  <data key="name">University of Haifa</data>
  <data key="label">University of Haifa</data>
  <data key="author">University of Haifa</data>
  <data key="year">2021</data>
  <data key="title">...</data>
  <data key="so">SO</data>
  <data key="vol">0</data>
  <data key="page">0</data>
  <data key="ut"></data>
  <data key="freq">2</data>
</node>
<node id="131">
  <data key="name">Buddhist Tzu Chi General Hospital</data>
  <data key="label">Buddhist Tzu Chi General Hospital</data>
  <data key="author">Buddhist Tzu Chi General Hospital</data>
  <data key="year">2024</data>
  <data key="title">...</data>
  <data key="so">SO</data>
  <data key="vol">0</data>
  <data key="page">0</data>
  <data key="ut"></data>
  <data key="freq">1</data>
</node>
<node id="132">
  <data key="name">Haukeland University Hospital</data>
  <data key="label">Haukeland University Hospital</data>
  <data key="author">Haukeland University Hospital</data>
  <data key="year">2019</data>
  <data key="title">...</data>
  <data key="so">SO</data>
  <data key="vol">0</data>
  <data key="page">0</data>
  <data key="ut"></data>
  <data key="freq">2</data>
</node>
<node id="133">
  <data key="name">Institute of Acupuncture  Moxibustion</data>
  <data key="label">Institute of Acupuncture  Moxibustion</data>
  <data key="author">Institute of Acupuncture  Moxibustion</data>
  <data key="year">2025</data>
  <data key="title">...</data>
  <data key="so">SO</data>
  <data key="vol">0</data>
  <data key="page">0</data>
  <data key="ut"></data>
  <data key="freq">1</data>
</node>
<node id="134">
  <data key="name">IRCCS AOU San Martino IST</data>
  <data key="label">IRCCS AOU San Martino IST</data>
  <data key="author">IRCCS AOU San Martino IST</data>
  <data key="year">2022</data>
  <data key="title">...</data>
  <data key="so">SO</data>
  <data key="vol">0</data>
  <data key="page">0</data>
  <data key="ut"></data>
  <data key="freq">1</data>
</node>
<node id="135">
  <data key="name">Gunma Paz Univ</data>
  <data key="label">Gunma Paz Univ</data>
  <data key="author">Gunma Paz Univ</data>
  <data key="year">2023</data>
  <data key="title">...</data>
  <data key="so">SO</data>
  <data key="vol">0</data>
  <data key="page">0</data>
  <data key="ut"></data>
  <data key="freq">1</data>
</node>
<node id="136">
  <data key="name">Binzhou Medical University</data>
  <data key="label">Binzhou Medical University</data>
  <data key="author">Binzhou Medical University</data>
  <data key="year">2025</data>
  <data key="title">...</data>
  <data key="so">SO</data>
  <data key="vol">0</data>
  <data key="page">0</data>
  <data key="ut"></data>
  <data key="freq">1</data>
</node>
<node id="137">
  <data key="name">Laureate Institute for Brain Research</data>
  <data key="label">Laureate Institute for Brain Research</data>
  <data key="author">Laureate Institute for Brain Research</data>
  <data key="year">2013</data>
  <data key="title">...</data>
  <data key="so">SO</data>
  <data key="vol">0</data>
  <data key="page">0</data>
  <data key="ut"></data>
  <data key="freq">2</data>
</node>
<node id="138">
  <data key="name">Consiglio Nazionale delle Ricerche (CNR)</data>
  <data key="label">Consiglio Nazionale delle Ricerche (CNR)</data>
  <data key="author">Consiglio Nazionale delle Ricerche (CNR)</data>
  <data key="year">2015</data>
  <data key="title">...</data>
  <data key="so">SO</data>
  <data key="vol">0</data>
  <data key="page">0</data>
  <data key="ut"></data>
  <data key="freq">7</data>
</node>
<node id="139">
  <data key="name">Coventry University</data>
  <data key="label">Coventry University</data>
  <data key="author">Coventry University</data>
  <data key="year">2022</data>
  <data key="title">...</data>
  <data key="so">SO</data>
  <data key="vol">0</data>
  <data key="page">0</data>
  <data key="ut"></data>
  <data key="freq">1</data>
</node>
<node id="140">
  <data key="name">Atrium Hlth Wake Forest Baptist</data>
  <data key="label">Atrium Hlth Wake Forest Baptist</data>
  <data key="author">Atrium Hlth Wake Forest Baptist</data>
  <data key="year">2022</data>
  <data key="title">...</data>
  <data key="so">SO</data>
  <data key="vol">0</data>
  <data key="page">0</data>
  <data key="ut"></data>
  <data key="freq">1</data>
</node>
<node id="141">
  <data key="name">Centre National de la Recherche Scientifique (CNRS)</data>
  <data key="label">Centre National de la Recherche Scientifique (CNRS)</data>
  <data key="author">Centre National de la Recherche Scientifique (CNRS)</data>
  <data key="year">2005</data>
  <data key="title">...</data>
  <data key="so">SO</data>
  <data key="vol">0</data>
  <data key="page">0</data>
  <data key="ut"></data>
  <data key="freq">2</data>
</node>
<node id="142">
  <data key="name">Aja University of Medical Sciences In Iran</data>
  <data key="label">Aja University of Medical Sciences In Iran</data>
  <data key="author">Aja University of Medical Sciences In Iran</data>
  <data key="year">2024</data>
  <data key="title">...</data>
  <data key="so">SO</data>
  <data key="vol">0</data>
  <data key="page">0</data>
  <data key="ut"></data>
  <data key="freq">1</data>
</node>
<node id="143">
  <data key="name">Emory University</data>
  <data key="label">Emory University</data>
  <data key="author">Emory University</data>
  <data key="year">2023</data>
  <data key="title">...</data>
  <data key="so">SO</data>
  <data key="vol">0</data>
  <data key="page">0</data>
  <data key="ut"></data>
  <data key="freq">1</data>
</node>
<node id="144">
  <data key="name">University of London</data>
  <data key="label">University of London</data>
  <data key="author">University of London</data>
  <data key="year">2006</data>
  <data key="title">...</data>
  <data key="so">SO</data>
  <data key="vol">0</data>
  <data key="page">0</data>
  <data key="ut"></data>
  <data key="freq">19</data>
</node>
<node id="145">
  <data key="name">Anglia Ruskin University</data>
  <data key="label">Anglia Ruskin University</data>
  <data key="author">Anglia Ruskin University</data>
  <data key="year">2023</data>
  <data key="title">...</data>
  <data key="so">SO</data>
  <data key="vol">0</data>
  <data key="page">0</data>
  <data key="ut"></data>
  <data key="freq">2</data>
</node>
<node id="146">
  <data key="name">David Geffen School of Medicine at UCLA</data>
  <data key="label">David Geffen School of Medicine at UCLA</data>
  <data key="author">David Geffen School of Medicine at UCLA</data>
  <data key="year">2018</data>
  <data key="title">...</data>
  <data key="so">SO</data>
  <data key="vol">0</data>
  <data key="page">0</data>
  <data key="ut"></data>
  <data key="freq">2</data>
</node>
<node id="147">
  <data key="name">University of Westminster</data>
  <data key="label">University of Westminster</data>
  <data key="author">University of Westminster</data>
  <data key="year">2013</data>
  <data key="title">...</data>
  <data key="so">SO</data>
  <data key="vol">0</data>
  <data key="page">0</data>
  <data key="ut"></data>
  <data key="freq">2</data>
</node>
<node id="148">
  <data key="name">Hanyang University</data>
  <data key="label">Hanyang University</data>
  <data key="author">Hanyang University</data>
  <data key="year">2020</data>
  <data key="title">...</data>
  <data key="so">SO</data>
  <data key="vol">0</data>
  <data key="page">0</data>
  <data key="ut"></data>
  <data key="freq">1</data>
</node>
<node id="149">
  <data key="name">Duke University</data>
  <data key="label">Duke University</data>
  <data key="author">Duke University</data>
  <data key="year">2015</data>
  <data key="title">...</data>
  <data key="so">SO</data>
  <data key="vol">0</data>
  <data key="page">0</data>
  <data key="ut"></data>
  <data key="freq">2</data>
</node>
<node id="150">
  <data key="name">Shamir Medical Center (Assaf Harofeh)</data>
  <data key="label">Shamir Medical Center (Assaf Harofeh)</data>
  <data key="author">Shamir Medical Center (Assaf Harofeh)</data>
  <data key="year">2003</data>
  <data key="title">...</data>
  <data key="so">SO</data>
  <data key="vol">0</data>
  <data key="page">0</data>
  <data key="ut"></data>
  <data key="freq">1</data>
</node>
<node id="151">
  <data key="name">Daejeon University</data>
  <data key="label">Daejeon University</data>
  <data key="author">Daejeon University</data>
  <data key="year">2020</data>
  <data key="title">...</data>
  <data key="so">SO</data>
  <data key="vol">0</data>
  <data key="page">0</data>
  <data key="ut"></data>
  <data key="freq">2</data>
</node>
<node id="152">
  <data key="name">Macquarie University</data>
  <data key="label">Macquarie University</data>
  <data key="author">Macquarie University</data>
  <data key="year">2021</data>
  <data key="title">...</data>
  <data key="so">SO</data>
  <data key="vol">0</data>
  <data key="page">0</data>
  <data key="ut"></data>
  <data key="freq">1</data>
</node>
<node id="153">
  <data key="name">Foro Italico University of Rome</data>
  <data key="label">Foro Italico University of Rome</data>
  <data key="author">Foro Italico University of Rome</data>
  <data key="year">2021</data>
  <data key="title">...</data>
  <data key="so">SO</data>
  <data key="vol">0</data>
  <data key="page">0</data>
  <data key="ut"></data>
  <data key="freq">1</data>
</node>
<node id="154">
  <data key="name">Charles River Laboratories</data>
  <data key="label">Charles River Laboratories</data>
  <data key="author">Charles River Laboratories</data>
  <data key="year">2017</data>
  <data key="title">...</data>
  <data key="so">SO</data>
  <data key="vol">0</data>
  <data key="page">0</data>
  <data key="ut"></data>
  <data key="freq">1</data>
</node>
<node id="155">
  <data key="name">Ente Ospedaliero Ospedali Galliera</data>
  <data key="label">Ente Ospedaliero Ospedali Galliera</data>
  <data key="author">Ente Ospedaliero Ospedali Galliera</data>
  <data key="year">2022</data>
  <data key="title">...</data>
  <data key="so">SO</data>
  <data key="vol">0</data>
  <data key="page">0</data>
  <data key="ut"></data>
  <data key="freq">1</data>
</node>
<node id="156">
  <data key="name">University of Salerno</data>
  <data key="label">University of Salerno</data>
  <data key="author">University of Salerno</data>
  <data key="year">2016</data>
  <data key="title">...</data>
  <data key="so">SO</data>
  <data key="vol">0</data>
  <data key="page">0</data>
  <data key="ut"></data>
  <data key="freq">1</data>
</node>
<node id="157">
  <data key="name">Medical College of Wisconsin</data>
  <data key="label">Medical College of Wisconsin</data>
  <data key="author">Medical College of Wisconsin</data>
  <data key="year">2019</data>
  <data key="title">...</data>
  <data key="so">SO</data>
  <data key="vol">0</data>
  <data key="page">0</data>
  <data key="ut"></data>
  <data key="freq">1</data>
</node>
<node id="158">
  <data key="name">Imperial College London</data>
  <data key="label">Imperial College London</data>
  <data key="author">Imperial College London</data>
  <data key="year">2006</data>
  <data key="title">...</data>
  <data key="so">SO</data>
  <data key="vol">0</data>
  <data key="page">0</data>
  <data key="ut"></data>
  <data key="freq">9</data>
</node>
<node id="159">
  <data key="name">Universite Bourgogne Europe</data>
  <data key="label">Universite Bourgogne Europe</data>
  <data key="author">Universite Bourgogne Europe</data>
  <data key="year">2019</data>
  <data key="title">...</data>
  <data key="so">SO</data>
  <data key="vol">0</data>
  <data key="page">0</data>
  <data key="ut"></data>
  <data key="freq">1</data>
</node>
<node id="160">
  <data key="name">Tinnitus Klin Krankenhaus Bad Arolsen</data>
  <data key="label">Tinnitus Klin Krankenhaus Bad Arolsen</data>
  <data key="author">Tinnitus Klin Krankenhaus Bad Arolsen</data>
  <data key="year">2015</data>
  <data key="title">...</data>
  <data key="so">SO</data>
  <data key="vol">0</data>
  <data key="page">0</data>
  <data key="ut"></data>
  <data key="freq">1</data>
</node>
<node id="161">
  <data key="name">Fondazione IRCCS Istituto Neurologico Carlo Besta</data>
  <data key="label">Fondazione IRCCS Istituto Neurologico Carlo Besta</data>
  <data key="author">Fondazione IRCCS Istituto Neurologico Carlo Besta</data>
  <data key="year">2020</data>
  <data key="title">...</data>
  <data key="so">SO</data>
  <data key="vol">0</data>
  <data key="page">0</data>
  <data key="ut"></data>
  <data key="freq">1</data>
</node>
<node id="162">
  <data key="name">Nara Medical University</data>
  <data key="label">Nara Medical University</data>
  <data key="author">Nara Medical University</data>
  <data key="year">2021</data>
  <data key="title">...</data>
  <data key="so">SO</data>
  <data key="vol">0</data>
  <data key="page">0</data>
  <data key="ut"></data>
  <data key="freq">1</data>
</node>
<node id="163">
  <data key="name">Aix-Marseille Universite</data>
  <data key="label">Aix-Marseille Universite</data>
  <data key="author">Aix-Marseille Universite</data>
  <data key="year">2005</data>
  <data key="title">...</data>
  <data key="so">SO</data>
  <data key="vol">0</data>
  <data key="page">0</data>
  <data key="ut"></data>
  <data key="freq">2</data>
</node>
<node id="164">
  <data key="name">IRCCS Santa Lucia</data>
  <data key="label">IRCCS Santa Lucia</data>
  <data key="author">IRCCS Santa Lucia</data>
  <data key="year">2014</data>
  <data key="title">...</data>
  <data key="so">SO</data>
  <data key="vol">0</data>
  <data key="page">0</data>
  <data key="ut"></data>
  <data key="freq">10</data>
</node>
<node id="165">
  <data key="name">Henan University of Traditional Chinese Medicine</data>
  <data key="label">Henan University of Traditional Chinese Medicine</data>
  <data key="author">Henan University of Traditional Chinese Medicine</data>
  <data key="year">2025</data>
  <data key="title">...</data>
  <data key="so">SO</data>
  <data key="vol">0</data>
  <data key="page">0</data>
  <data key="ut"></data>
  <data key="freq">1</data>
</node>
<node id="166">
  <data key="name">Soonchunhyang University</data>
  <data key="label">Soonchunhyang University</data>
  <data key="author">Soonchunhyang University</data>
  <data key="year">2018</data>
  <data key="title">...</data>
  <data key="so">SO</data>
  <data key="vol">0</data>
  <data key="page">0</data>
  <data key="ut"></data>
  <data key="freq">2</data>
</node>
<node id="167">
  <data key="name">Vanderbilt University</data>
  <data key="label">Vanderbilt University</data>
  <data key="author">Vanderbilt University</data>
  <data key="year">2010</data>
  <data key="title">...</data>
  <data key="so">SO</data>
  <data key="vol">0</data>
  <data key="page">0</data>
  <data key="ut"></data>
  <data key="freq">1</data>
</node>
<node id="168">
  <data key="name">RWTH Aachen University</data>
  <data key="label">RWTH Aachen University</data>
  <data key="author">RWTH Aachen University</data>
  <data key="year">2020</data>
  <data key="title">...</data>
  <data key="so">SO</data>
  <data key="vol">0</data>
  <data key="page">0</data>
  <data key="ut"></data>
  <data key="freq">1</data>
</node>
<node id="169">
  <data key="name">Jinzhou Medical University</data>
  <data key="label">Jinzhou Medical University</data>
  <data key="author">Jinzhou Medical University</data>
  <data key="year">2020</data>
  <data key="title">...</data>
  <data key="so">SO</data>
  <data key="vol">0</data>
  <data key="page">0</data>
  <data key="ut"></data>
  <data key="freq">1</data>
</node>
<node id="170">
  <data key="name">Assistance Publique Hopitaux Paris (APHP)</data>
  <data key="label">Assistance Publique Hopitaux Paris (APHP)</data>
  <data key="author">Assistance Publique Hopitaux Paris (APHP)</data>
  <data key="year">2019</data>
  <data key="title">...</data>
  <data key="so">SO</data>
  <data key="vol">0</data>
  <data key="page">0</data>
  <data key="ut"></data>
  <data key="freq">1</data>
</node>
<node id="171">
  <data key="name">Ajou University</data>
  <data key="label">Ajou University</data>
  <data key="author">Ajou University</data>
  <data key="year">2024</data>
  <data key="title">...</data>
  <data key="so">SO</data>
  <data key="vol">0</data>
  <data key="page">0</data>
  <data key="ut"></data>
  <data key="freq">1</data>
</node>
<node id="172">
  <data key="name">University of Pennsylvania</data>
  <data key="label">University of Pennsylvania</data>
  <data key="author">University of Pennsylvania</data>
  <data key="year">2000</data>
  <data key="title">...</data>
  <data key="so">SO</data>
  <data key="vol">0</data>
  <data key="page">0</data>
  <data key="ut"></data>
  <data key="freq">6</data>
</node>
<node id="173">
  <data key="name">Humanitas University</data>
  <data key="label">Humanitas University</data>
  <data key="author">Humanitas University</data>
  <data key="year">2025</data>
  <data key="title">...</data>
  <data key="so">SO</data>
  <data key="vol">0</data>
  <data key="page">0</data>
  <data key="ut"></data>
  <data key="freq">1</data>
</node>
<node id="174">
  <data key="name">Duquesne University</data>
  <data key="label">Duquesne University</data>
  <data key="author">Duquesne University</data>
  <data key="year">2021</data>
  <data key="title">...</data>
  <data key="so">SO</data>
  <data key="vol">0</data>
  <data key="page">0</data>
  <data key="ut"></data>
  <data key="freq">1</data>
</node>
<node id="175">
  <data key="name">University of Lausanne</data>
  <data key="label">University of Lausanne</data>
  <data key="author">University of Lausanne</data>
  <data key="year">2008</data>
  <data key="title">...</data>
  <data key="so">SO</data>
  <data key="vol">0</data>
  <data key="page">0</data>
  <data key="ut"></data>
  <data key="freq">2</data>
</node>
<node id="176">
  <data key="name">Charles Darwin University</data>
  <data key="label">Charles Darwin University</data>
  <data key="author">Charles Darwin University</data>
  <data key="year">2023</data>
  <data key="title">...</data>
  <data key="so">SO</data>
  <data key="vol">0</data>
  <data key="page">0</data>
  <data key="ut"></data>
  <data key="freq">1</data>
</node>
<node id="177">
  <data key="name">Guang apos;anmen Hospital</data>
  <data key="label">Guang apos;anmen Hospital</data>
  <data key="author">Guang'anmen Hospital</data>
  <data key="year">2025</data>
  <data key="title">...</data>
  <data key="so">SO</data>
  <data key="vol">0</data>
  <data key="page">0</data>
  <data key="ut"></data>
  <data key="freq">1</data>
</node>
<node id="178">
  <data key="name">Ankara University</data>
  <data key="label">Ankara University</data>
  <data key="author">Ankara University</data>
  <data key="year">2020</data>
  <data key="title">...</data>
  <data key="so">SO</data>
  <data key="vol">0</data>
  <data key="page">0</data>
  <data key="ut"></data>
  <data key="freq">1</data>
</node>
<node id="179">
  <data key="name">Kingston University</data>
  <data key="label">Kingston University</data>
  <data key="author">Kingston University</data>
  <data key="year">2018</data>
  <data key="title">...</data>
  <data key="so">SO</data>
  <data key="vol">0</data>
  <data key="page">0</data>
  <data key="ut"></data>
  <data key="freq">1</data>
</node>
<node id="180">
  <data key="name">Osaka Metropolitan University</data>
  <data key="label">Osaka Metropolitan University</data>
  <data key="author">Osaka Metropolitan University</data>
  <data key="year">2022</data>
  <data key="title">...</data>
  <data key="so">SO</data>
  <data key="vol">0</data>
  <data key="page">0</data>
  <data key="ut"></data>
  <data key="freq">2</data>
</node>
<node id="181">
  <data key="name">Vita-Salute San Raffaele University</data>
  <data key="label">Vita-Salute San Raffaele University</data>
  <data key="author">Vita-Salute San Raffaele University</data>
  <data key="year">2001</data>
  <data key="title">...</data>
  <data key="so">SO</data>
  <data key="vol">0</data>
  <data key="page">0</data>
  <data key="ut"></data>
  <data key="freq">1</data>
</node>
<node id="182">
  <data key="name">University of Sassari</data>
  <data key="label">University of Sassari</data>
  <data key="author">University of Sassari</data>
  <data key="year">2001</data>
  <data key="title">...</data>
  <data key="so">SO</data>
  <data key="vol">0</data>
  <data key="page">0</data>
  <data key="ut"></data>
  <data key="freq">1</data>
</node>
<node id="183">
  <data key="name">Jordan University of Science  Technology</data>
  <data key="label">Jordan University of Science  Technology</data>
  <data key="author">Jordan University of Science  Technology</data>
  <data key="year">2021</data>
  <data key="title">...</data>
  <data key="so">SO</data>
  <data key="vol">0</data>
  <data key="page">0</data>
  <data key="ut"></data>
  <data key="freq">1</data>
</node>
<node id="184">
  <data key="name">Azienda Ospedaliero Universitaria Pisana</data>
  <data key="label">Azienda Ospedaliero Universitaria Pisana</data>
  <data key="author">Azienda Ospedaliero Universitaria Pisana</data>
  <data key="year">2023</data>
  <data key="title">...</data>
  <data key="so">SO</data>
  <data key="vol">0</data>
  <data key="page">0</data>
  <data key="ut"></data>
  <data key="freq">1</data>
</node>
<node id="185">
  <data key="name">University of Bern</data>
  <data key="label">University of Bern</data>
  <data key="author">University of Bern</data>
  <data key="year">2017</data>
  <data key="title">...</data>
  <data key="so">SO</data>
  <data key="vol">0</data>
  <data key="page">0</data>
  <data key="ut"></data>
  <data key="freq">1</data>
</node>
<node id="186">
  <data key="name">Humboldt University of Berlin</data>
  <data key="label">Humboldt University of Berlin</data>
  <data key="author">Humboldt University of Berlin</data>
  <data key="year">2005</data>
  <data key="title">...</data>
  <data key="so">SO</data>
  <data key="vol">0</data>
  <data key="page">0</data>
  <data key="ut"></data>
  <data key="freq">1</data>
</node>
<node id="187">
  <data key="name">Howard Florey Institute Affiliates</data>
  <data key="label">Howard Florey Institute Affiliates</data>
  <data key="author">Howard Florey Institute Affiliates</data>
  <data key="year">2021</data>
  <data key="title">...</data>
  <data key="so">SO</data>
  <data key="vol">0</data>
  <data key="page">0</data>
  <data key="ut"></data>
  <data key="freq">1</data>
</node>
<node id="188">
  <data key="name">Catholic University of Korea</data>
  <data key="label">Catholic University of Korea</data>
  <data key="author">Catholic University of Korea</data>
  <data key="year">2019</data>
  <data key="title">...</data>
  <data key="so">SO</data>
  <data key="vol">0</data>
  <data key="page">0</data>
  <data key="ut"></data>
  <data key="freq">4</data>
</node>
<node id="189">
  <data key="name">Vrije Universiteit Amsterdam</data>
  <data key="label">Vrije Universiteit Amsterdam</data>
  <data key="author">Vrije Universiteit Amsterdam</data>
  <data key="year">2023</data>
  <data key="title">...</data>
  <data key="so">SO</data>
  <data key="vol">0</data>
  <data key="page">0</data>
  <data key="ut"></data>
  <data key="freq">2</data>
</node>
<node id="190">
  <data key="name">Ottawa Hospital Research Institute</data>
  <data key="label">Ottawa Hospital Research Institute</data>
  <data key="author">Ottawa Hospital Research Institute</data>
  <data key="year">2019</data>
  <data key="title">...</data>
  <data key="so">SO</data>
  <data key="vol">0</data>
  <data key="page">0</data>
  <data key="ut"></data>
  <data key="freq">1</data>
</node>
<node id="191">
  <data key="name">Dalian University</data>
  <data key="label">Dalian University</data>
  <data key="author">Dalian University</data>
  <data key="year">2025</data>
  <data key="title">...</data>
  <data key="so">SO</data>
  <data key="vol">0</data>
  <data key="page">0</data>
  <data key="ut"></data>
  <data key="freq">1</data>
</node>
<node id="192">
  <data key="name">Western Psychiatric Institute  Clinic of UPMC</data>
  <data key="label">Western Psychiatric Institute  Clinic of UPMC</data>
  <data key="author">Western Psychiatric Institute  Clinic of UPMC</data>
  <data key="year">2001</data>
  <data key="title">...</data>
  <data key="so">SO</data>
  <data key="vol">0</data>
  <data key="page">0</data>
  <data key="ut"></data>
  <data key="freq">1</data>
</node>
<node id="193">
  <data key="name">Mejiro Univ</data>
  <data key="label">Mejiro Univ</data>
  <data key="author">Mejiro Univ</data>
  <data key="year">2023</data>
  <data key="title">...</data>
  <data key="so">SO</data>
  <data key="vol">0</data>
  <data key="page">0</data>
  <data key="ut"></data>
  <data key="freq">1</data>
</node>
<node id="194">
  <data key="name">Johns Hopkins University</data>
  <data key="label">Johns Hopkins University</data>
  <data key="author">Johns Hopkins University</data>
  <data key="year">2019</data>
  <data key="title">...</data>
  <data key="so">SO</data>
  <data key="vol">0</data>
  <data key="page">0</data>
  <data key="ut"></data>
  <data key="freq">4</data>
</node>
<node id="195">
  <data key="name">Universidad del Desarrollo</data>
  <data key="label">Universidad del Desarrollo</data>
  <data key="author">Universidad del Desarrollo</data>
  <data key="year">2024</data>
  <data key="title">...</data>
  <data key="so">SO</data>
  <data key="vol">0</data>
  <data key="page">0</data>
  <data key="ut"></data>
  <data key="freq">2</data>
</node>
<node id="196">
  <data key="name">National Institutes of Health (NIH) - USA</data>
  <data key="label">National Institutes of Health (NIH) - USA</data>
  <data key="author">National Institutes of Health (NIH) - USA</data>
  <data key="year">2008</data>
  <data key="title">...</data>
  <data key="so">SO</data>
  <data key="vol">0</data>
  <data key="page">0</data>
  <data key="ut"></data>
  <data key="freq">1</data>
</node>
<node id="197">
  <data key="name">Sackler Faculty of Medicine</data>
  <data key="label">Sackler Faculty of Medicine</data>
  <data key="author">Sackler Faculty of Medicine</data>
  <data key="year">2003</data>
  <data key="title">...</data>
  <data key="so">SO</data>
  <data key="vol">0</data>
  <data key="page">0</data>
  <data key="ut"></data>
  <data key="freq">3</data>
</node>
<node id="198">
  <data key="name">University College London</data>
  <data key="label">University College London</data>
  <data key="author">University College London</data>
  <data key="year">2006</data>
  <data key="title">...</data>
  <data key="so">SO</data>
  <data key="vol">0</data>
  <data key="page">0</data>
  <data key="ut"></data>
  <data key="freq">15</data>
</node>
<node id="199">
  <data key="name">Northwestern University</data>
  <data key="label">Northwestern University</data>
  <data key="author">Northwestern University</data>
  <data key="year">2019</data>
  <data key="title">...</data>
  <data key="so">SO</data>
  <data key="vol">0</data>
  <data key="page">0</data>
  <data key="ut"></data>
  <data key="freq">1</data>
</node>
<node id="200">
  <data key="name">IRCCS Ospedale San Raffaele</data>
  <data key="label">IRCCS Ospedale San Raffaele</data>
  <data key="author">IRCCS Ospedale San Raffaele</data>
  <data key="year">2001</data>
  <data key="title">...</data>
  <data key="so">SO</data>
  <data key="vol">0</data>
  <data key="page">0</data>
  <data key="ut"></data>
  <data key="freq">2</data>
</node>
<node id="201">
  <data key="name">Seoul National University (SNU)</data>
  <data key="label">Seoul National University (SNU)</data>
  <data key="author">Seoul National University (SNU)</data>
  <data key="year">2018</data>
  <data key="title">...</data>
  <data key="so">SO</data>
  <data key="vol">0</data>
  <data key="page">0</data>
  <data key="ut"></data>
  <data key="freq">6</data>
</node>
<node id="202">
  <data key="name">Tokai University</data>
  <data key="label">Tokai University</data>
  <data key="author">Tokai University</data>
  <data key="year">2025</data>
  <data key="title">...</data>
  <data key="so">SO</data>
  <data key="vol">0</data>
  <data key="page">0</data>
  <data key="ut"></data>
  <data key="freq">2</data>
</node>
<node id="203">
  <data key="name">Brown University</data>
  <data key="label">Brown University</data>
  <data key="author">Brown University</data>
  <data key="year">2012</data>
  <data key="title">...</data>
  <data key="so">SO</data>
  <data key="vol">0</data>
  <data key="page">0</data>
  <data key="ut"></data>
  <data key="freq">1</data>
</node>
<node id="204">
  <data key="name">IRCCS Azienda Ospedaliero-Universitaria di Bologna</data>
  <data key="label">IRCCS Azienda Ospedaliero-Universitaria di Bologna</data>
  <data key="author">IRCCS Azienda Ospedaliero-Universitaria di Bologna</data>
  <data key="year">2025</data>
  <data key="title">...</data>
  <data key="so">SO</data>
  <data key="vol">0</data>
  <data key="page">0</data>
  <data key="ut"></data>
  <data key="freq">2</data>
</node>
<node id="205">
  <data key="name">University of Rostock</data>
  <data key="label">University of Rostock</data>
  <data key="author">University of Rostock</data>
  <data key="year">2007</data>
  <data key="title">...</data>
  <data key="so">SO</data>
  <data key="vol">0</data>
  <data key="page">0</data>
  <data key="ut"></data>
  <data key="freq">1</data>
</node>
<node id="206">
  <data key="name">University of Pittsburgh</data>
  <data key="label">University of Pittsburgh</data>
  <data key="author">University of Pittsburgh</data>
  <data key="year">2001</data>
  <data key="title">...</data>
  <data key="so">SO</data>
  <data key="vol">0</data>
  <data key="page">0</data>
  <data key="ut"></data>
  <data key="freq">3</data>
</node>
<node id="207">
  <data key="name">Jeonbuk National University</data>
  <data key="label">Jeonbuk National University</data>
  <data key="author">Jeonbuk National University</data>
  <data key="year">2020</data>
  <data key="title">...</data>
  <data key="so">SO</data>
  <data key="vol">0</data>
  <data key="page">0</data>
  <data key="ut"></data>
  <data key="freq">1</data>
</node>
<node id="208">
  <data key="name">University of California Los Angeles</data>
  <data key="label">University of California Los Angeles</data>
  <data key="author">University of California Los Angeles</data>
  <data key="year">2013</data>
  <data key="title">...</data>
  <data key="so">SO</data>
  <data key="vol">0</data>
  <data key="page">0</data>
  <data key="ut"></data>
  <data key="freq">2</data>
</node>
<node id="209">
  <data key="name">Washington University (WUSTL)</data>
  <data key="label">Washington University (WUSTL)</data>
  <data key="author">Washington University (WUSTL)</data>
  <data key="year">2023</data>
  <data key="title">...</data>
  <data key="so">SO</data>
  <data key="vol">0</data>
  <data key="page">0</data>
  <data key="ut"></data>
  <data key="freq">2</data>
</node>
<node id="210">
  <data key="name">City St Georges</data>
  <data key="label">City St Georges</data>
  <data key="author">City St Georges</data>
  <data key="year">2018</data>
  <data key="title">...</data>
  <data key="so">SO</data>
  <data key="vol">0</data>
  <data key="page">0</data>
  <data key="ut"></data>
  <data key="freq">2</data>
</node>
<node id="211">
  <data key="name">Japan Univ Hlth Sci</data>
  <data key="label">Japan Univ Hlth Sci</data>
  <data key="author">Japan Univ Hlth Sci</data>
  <data key="year">2023</data>
  <data key="title">...</data>
  <data key="so">SO</data>
  <data key="vol">0</data>
  <data key="page">0</data>
  <data key="ut"></data>
  <data key="freq">1</data>
</node>
<node id="212">
  <data key="name">Lund University</data>
  <data key="label">Lund University</data>
  <data key="author">Lund University</data>
  <data key="year">2003</data>
  <data key="title">...</data>
  <data key="so">SO</data>
  <data key="vol">0</data>
  <data key="page">0</data>
  <data key="ut"></data>
  <data key="freq">11</data>
</node>
<node id="213">
  <data key="name">Cardiff University</data>
  <data key="label">Cardiff University</data>
  <data key="author">Cardiff University</data>
  <data key="year">2020</data>
  <data key="title">...</data>
  <data key="so">SO</data>
  <data key="vol">0</data>
  <data key="page">0</data>
  <data key="ut"></data>
  <data key="freq">4</data>
</node>
<node id="214">
  <data key="name">University of Amsterdam</data>
  <data key="label">University of Amsterdam</data>
  <data key="author">University of Amsterdam</data>
  <data key="year">2023</data>
  <data key="title">...</data>
  <data key="so">SO</data>
  <data key="vol">0</data>
  <data key="page">0</data>
  <data key="ut"></data>
  <data key="freq">2</data>
</node>
<node id="215">
  <data key="name">Columbia University</data>
  <data key="label">Columbia University</data>
  <data key="author">Columbia University</data>
  <data key="year">2018</data>
  <data key="title">...</data>
  <data key="so">SO</data>
  <data key="vol">0</data>
  <data key="page">0</data>
  <data key="ut"></data>
  <data key="freq">1</data>
</node>
<node id="216">
  <data key="name">Norwegian University of Science  Technology (NTNU)</data>
  <data key="label">Norwegian University of Science  Technology (NTNU)</data>
  <data key="author">Norwegian University of Science  Technology (NTNU)</data>
  <data key="year">2021</data>
  <data key="title">...</data>
  <data key="so">SO</data>
  <data key="vol">0</data>
  <data key="page">0</data>
  <data key="ut"></data>
  <data key="freq">1</data>
</node>
<node id="217">
  <data key="name">Chaim Sheba Medical Center</data>
  <data key="label">Chaim Sheba Medical Center</data>
  <data key="author">Chaim Sheba Medical Center</data>
  <data key="year">2021</data>
  <data key="title">...</data>
  <data key="so">SO</data>
  <data key="vol">0</data>
  <data key="page">0</data>
  <data key="ut"></data>
  <data key="freq">2</data>
</node>
<node id="218">
  <data key="name">New York University</data>
  <data key="label">New York University</data>
  <data key="author">New York University</data>
  <data key="year">2020</data>
  <data key="title">...</data>
  <data key="so">SO</data>
  <data key="vol">0</data>
  <data key="page">0</data>
  <data key="ut"></data>
  <data key="freq">3</data>
</node>
<node id="219">
  <data key="name">Tel Aviv University</data>
  <data key="label">Tel Aviv University</data>
  <data key="author">Tel Aviv University</data>
  <data key="year">2003</data>
  <data key="title">...</data>
  <data key="so">SO</data>
  <data key="vol">0</data>
  <data key="page">0</data>
  <data key="ut"></data>
  <data key="freq">5</data>
</node>
<node id="220">
  <data key="name">University of Kiel</data>
  <data key="label">University of Kiel</data>
  <data key="author">University of Kiel</data>
  <data key="year">2024</data>
  <data key="title">...</data>
  <data key="so">SO</data>
  <data key="vol">0</data>
  <data key="page">0</data>
  <data key="ut"></data>
  <data key="freq">2</data>
</node>
<node id="221">
  <data key="name">China Academy of Chinese Medical Sciences</data>
  <data key="label">China Academy of Chinese Medical Sciences</data>
  <data key="author">China Academy of Chinese Medical Sciences</data>
  <data key="year">2025</data>
  <data key="title">...</data>
  <data key="so">SO</data>
  <data key="vol">0</data>
  <data key="page">0</data>
  <data key="ut"></data>
  <data key="freq">1</data>
</node>
<node id="222">
  <data key="name">Kyoto University</data>
  <data key="label">Kyoto University</data>
  <data key="author">Kyoto University</data>
  <data key="year">2020</data>
  <data key="title">...</data>
  <data key="so">SO</data>
  <data key="vol">0</data>
  <data key="page">0</data>
  <data key="ut"></data>
  <data key="freq">3</data>
</node>
<node id="223">
  <data key="name">Friedrich Schiller University of Jena</data>
  <data key="label">Friedrich Schiller University of Jena</data>
  <data key="author">Friedrich Schiller University of Jena</data>
  <data key="year">2007</data>
  <data key="title">...</data>
  <data key="so">SO</data>
  <data key="vol">0</data>
  <data key="page">0</data>
  <data key="ut"></data>
  <data key="freq">3</data>
</node>
<node id="224">
  <data key="name">NIH National Institute of Mental Health (NIMH)</data>
  <data key="label">NIH National Institute of Mental Health (NIMH)</data>
  <data key="author">NIH National Institute of Mental Health (NIMH)</data>
  <data key="year">2008</data>
  <data key="title">...</data>
  <data key="so">SO</data>
  <data key="vol">0</data>
  <data key="page">0</data>
  <data key="ut"></data>
  <data key="freq">1</data>
</node>
<node id="225">
  <data key="name">University of Gottingen</data>
  <data key="label">University of Gottingen</data>
  <data key="author">University of Gottingen</data>
  <data key="year">2006</data>
  <data key="title">...</data>
  <data key="so">SO</data>
  <data key="vol">0</data>
  <data key="page">0</data>
  <data key="ut"></data>
  <data key="freq">1</data>
</node>
<node id="226">
  <data key="name">James Madison University</data>
  <data key="label">James Madison University</data>
  <data key="author">James Madison University</data>
  <data key="year">2021</data>
  <data key="title">...</data>
  <data key="so">SO</data>
  <data key="vol">0</data>
  <data key="page">0</data>
  <data key="ut"></data>
  <data key="freq">1</data>
</node>
<node id="227">
  <data key="name">King apos;s College London</data>
  <data key="label">King apos;s College London</data>
  <data key="author">King's College London</data>
  <data key="year">2006</data>
  <data key="title">...</data>
  <data key="so">SO</data>
  <data key="vol">0</data>
  <data key="page">0</data>
  <data key="ut"></data>
  <data key="freq">5</data>
</node>
<node id="228">
  <data key="name">Shandong University</data>
  <data key="label">Shandong University</data>
  <data key="author">Shandong University</data>
  <data key="year">2017</data>
  <data key="title">...</data>
  <data key="so">SO</data>
  <data key="vol">0</data>
  <data key="page">0</data>
  <data key="ut"></data>
  <data key="freq">2</data>
</node>
<node id="229">
  <data key="name">Skane University Hospital</data>
  <data key="label">Skane University Hospital</data>
  <data key="author">Skane University Hospital</data>
  <data key="year">2003</data>
  <data key="title">...</data>
  <data key="so">SO</data>
  <data key="vol">0</data>
  <data key="page">0</data>
  <data key="ut"></data>
  <data key="freq">6</data>
</node>
<node id="230">
  <data key="name">Indiana University System</data>
  <data key="label">Indiana University System</data>
  <data key="author">Indiana University System</data>
  <data key="year">2020</data>
  <data key="title">...</data>
  <data key="so">SO</data>
  <data key="vol">0</data>
  <data key="page">0</data>
  <data key="ut"></data>
  <data key="freq">1</data>
</node>
<node id="231">
  <data key="name">Kitano Hospital</data>
  <data key="label">Kitano Hospital</data>
  <data key="author">Kitano Hospital</data>
  <data key="year">2022</data>
  <data key="title">...</data>
  <data key="so">SO</data>
  <data key="vol">0</data>
  <data key="page">0</data>
  <data key="ut"></data>
  <data key="freq">2</data>
</node>
<node id="232">
  <data key="name">Celal Bayar University</data>
  <data key="label">Celal Bayar University</data>
  <data key="author">Celal Bayar University</data>
  <data key="year">2022</data>
  <data key="title">...</data>
  <data key="so">SO</data>
  <data key="vol">0</data>
  <data key="page">0</data>
  <data key="ut"></data>
  <data key="freq">1</data>
</node>
<node id="233">
  <data key="name">Capital Medical University</data>
  <data key="label">Capital Medical University</data>
  <data key="author">Capital Medical University</data>
  <data key="year">2021</data>
  <data key="title">...</data>
  <data key="so">SO</data>
  <data key="vol">0</data>
  <data key="page">0</data>
  <data key="ut"></data>
  <data key="freq">4</data>
</node>
<node id="234">
  <data key="name">Brigham  Women apos;s Hospital</data>
  <data key="label">Brigham  Women apos;s Hospital</data>
  <data key="author">Brigham  Women's Hospital</data>
  <data key="year">2023</data>
  <data key="title">...</data>
  <data key="so">SO</data>
  <data key="vol">0</data>
  <data key="page">0</data>
  <data key="ut"></data>
  <data key="freq">1</data>
</node>
<node id="235">
  <data key="name">Egyptian Knowledge Bank (EKB)</data>
  <data key="label">Egyptian Knowledge Bank (EKB)</data>
  <data key="author">Egyptian Knowledge Bank (EKB)</data>
  <data key="year">2019</data>
  <data key="title">...</data>
  <data key="so">SO</data>
  <data key="vol">0</data>
  <data key="page">0</data>
  <data key="ut"></data>
  <data key="freq">4</data>
</node>
<node id="236">
  <data key="name">Universidade Federal do Estado do Rio de Janeiro</data>
  <data key="label">Universidade Federal do Estado do Rio de Janeiro</data>
  <data key="author">Universidade Federal do Estado do Rio de Janeiro</data>
  <data key="year">2025</data>
  <data key="title">...</data>
  <data key="so">SO</data>
  <data key="vol">0</data>
  <data key="page">0</data>
  <data key="ut"></data>
  <data key="freq">2</data>
</node>
<node id="237">
  <data key="name">Schleswig Holstein University Hospital</data>
  <data key="label">Schleswig Holstein University Hospital</data>
  <data key="author">Schleswig Holstein University Hospital</data>
  <data key="year">2019</data>
  <data key="title">...</data>
  <data key="so">SO</data>
  <data key="vol">0</data>
  <data key="page">0</data>
  <data key="ut"></data>
  <data key="freq">3</data>
</node>
<node id="238">
  <data key="name">Peking University</data>
  <data key="label">Peking University</data>
  <data key="author">Peking University</data>
  <data key="year">2020</data>
  <data key="title">...</data>
  <data key="so">SO</data>
  <data key="vol">0</data>
  <data key="page">0</data>
  <data key="ut"></data>
  <data key="freq">2</data>
</node>
<node id="239">
  <data key="name">King Abdullah University Hospital</data>
  <data key="label">King Abdullah University Hospital</data>
  <data key="author">King Abdullah University Hospital</data>
  <data key="year">2021</data>
  <data key="title">...</data>
  <data key="so">SO</data>
  <data key="vol">0</data>
  <data key="page">0</data>
  <data key="ut"></data>
  <data key="freq">1</data>
</node>
<node id="240">
  <data key="name">Centre Hospitalier Universitaire Vaudois (CHUV)</data>
  <data key="label">Centre Hospitalier Universitaire Vaudois (CHUV)</data>
  <data key="author">Centre Hospitalier Universitaire Vaudois (CHUV)</data>
  <data key="year">2008</data>
  <data key="title">...</data>
  <data key="so">SO</data>
  <data key="vol">0</data>
  <data key="page">0</data>
  <data key="ut"></data>
  <data key="freq">3</data>
</node>
<node id="241">
  <data key="name">First Hosp Changsha</data>
  <data key="label">First Hosp Changsha</data>
  <data key="author">First Hosp Changsha</data>
  <data key="year">2024</data>
  <data key="title">...</data>
  <data key="so">SO</data>
  <data key="vol">0</data>
  <data key="page">0</data>
  <data key="ut"></data>
  <data key="freq">1</data>
</node>
<node id="242">
  <data key="name">University of Rome Tor Vergata</data>
  <data key="label">University of Rome Tor Vergata</data>
  <data key="author">University of Rome Tor Vergata</data>
  <data key="year">2014</data>
  <data key="title">...</data>
  <data key="so">SO</data>
  <data key="vol">0</data>
  <data key="page">0</data>
  <data key="ut"></data>
  <data key="freq">7</data>
</node>
<node id="243">
  <data key="name">University of Sheffield</data>
  <data key="label">University of Sheffield</data>
  <data key="author">University of Sheffield</data>
  <data key="year">2023</data>
  <data key="title">...</data>
  <data key="so">SO</data>
  <data key="vol">0</data>
  <data key="page">0</data>
  <data key="ut"></data>
  <data key="freq">2</data>
</node>
<node id="244">
  <data key="name">Eulji University</data>
  <data key="label">Eulji University</data>
  <data key="author">Eulji University</data>
  <data key="year">2024</data>
  <data key="title">...</data>
  <data key="so">SO</data>
  <data key="vol">0</data>
  <data key="page">0</data>
  <data key="ut"></data>
  <data key="freq">1</data>
</node>
<node id="245">
  <data key="name">University Stuttgart Hospital</data>
  <data key="label">University Stuttgart Hospital</data>
  <data key="author">University Stuttgart Hospital</data>
  <data key="year">2013</data>
  <data key="title">...</data>
  <data key="so">SO</data>
  <data key="vol">0</data>
  <data key="page">0</data>
  <data key="ut"></data>
  <data key="freq">2</data>
</node>
<node id="246">
  <data key="name">Jilin Prov Acad Chinese Med Sci</data>
  <data key="label">Jilin Prov Acad Chinese Med Sci</data>
  <data key="author">Jilin Prov Acad Chinese Med Sci</data>
  <data key="year">2020</data>
  <data key="title">...</data>
  <data key="so">SO</data>
  <data key="vol">0</data>
  <data key="page">0</data>
  <data key="ut"></data>
  <data key="freq">1</data>
</node>
<node id="247">
  <data key="name">Naval Medical University</data>
  <data key="label">Naval Medical University</data>
  <data key="author">Naval Medical University</data>
  <data key="year">2024</data>
  <data key="title">...</data>
  <data key="so">SO</data>
  <data key="vol">0</data>
  <data key="page">0</data>
  <data key="ut"></data>
  <data key="freq">2</data>
</node>
<node id="248">
  <data key="name">Universidade do Estado do Rio de Janeiro</data>
  <data key="label">Universidade do Estado do Rio de Janeiro</data>
  <data key="author">Universidade do Estado do Rio de Janeiro</data>
  <data key="year">2009</data>
  <data key="title">...</data>
  <data key="so">SO</data>
  <data key="vol">0</data>
  <data key="page">0</data>
  <data key="ut"></data>
  <data key="freq">1</data>
</node>
<node id="249">
  <data key="name">Brunel University</data>
  <data key="label">Brunel University</data>
  <data key="author">Brunel University</data>
  <data key="year">2021</data>
  <data key="title">...</data>
  <data key="so">SO</data>
  <data key="vol">0</data>
  <data key="page">0</data>
  <data key="ut"></data>
  <data key="freq">2</data>
</node>
<node id="250">
  <data key="name">Cincinnati Children apos;s Hospital Medical Center</data>
  <data key="label">Cincinnati Children apos;s Hospital Medical Center</data>
  <data key="author">Cincinnati Children's Hospital Medical Center</data>
  <data key="year">2022</data>
  <data key="title">...</data>
  <data key="so">SO</data>
  <data key="vol">0</data>
  <data key="page">0</data>
  <data key="ut"></data>
  <data key="freq">1</data>
</node>
<node id="251">
  <data key="name">Eberhard Karls University of Tubingen</data>
  <data key="label">Eberhard Karls University of Tubingen</data>
  <data key="author">Eberhard Karls University of Tubingen</data>
  <data key="year">2013</data>
  <data key="title">...</data>
  <data key="so">SO</data>
  <data key="vol">0</data>
  <data key="page">0</data>
  <data key="ut"></data>
  <data key="freq">2</data>
</node>
<node id="252">
  <data key="name">Pennsylvania Commonwealth System of Higher Education (PCSHE)</data>
  <data key="label">Pennsylvania Commonwealth System of Higher Education (PCSHE)</data>
  <data key="author">Pennsylvania Commonwealth System of Higher Education (PCSHE)</data>
  <data key="year">2001</data>
  <data key="title">...</data>
  <data key="so">SO</data>
  <data key="vol">0</data>
  <data key="page">0</data>
  <data key="ut"></data>
  <data key="freq">4</data>
</node>
<node id="253">
  <data key="name">University Zurich Hospital</data>
  <data key="label">University Zurich Hospital</data>
  <data key="author">University Zurich Hospital</data>
  <data key="year">2018</data>
  <data key="title">...</data>
  <data key="so">SO</data>
  <data key="vol">0</data>
  <data key="page">0</data>
  <data key="ut"></data>
  <data key="freq">1</data>
</node>
<node id="254">
  <data key="name">United States Department of Defense</data>
  <data key="label">United States Department of Defense</data>
  <data key="author">United States Department of Defense</data>
  <data key="year">2010</data>
  <data key="title">...</data>
  <data key="so">SO</data>
  <data key="vol">0</data>
  <data key="page">0</data>
  <data key="ut"></data>
  <data key="freq">1</data>
</node>
<node id="255">
  <data key="name">University of Oxford</data>
  <data key="label">University of Oxford</data>
  <data key="author">University of Oxford</data>
  <data key="year">2023</data>
  <data key="title">...</data>
  <data key="so">SO</data>
  <data key="vol">0</data>
  <data key="page">0</data>
  <data key="ut"></data>
  <data key="freq">2</data>
</node>
<node id="256">
  <data key="name">Oxford University Hospitals NHS Foundation Trust</data>
  <data key="label">Oxford University Hospitals NHS Foundation Trust</data>
  <data key="author">Oxford University Hospitals NHS Foundation Trust</data>
  <data key="year">2023</data>
  <data key="title">...</data>
  <data key="so">SO</data>
  <data key="vol">0</data>
  <data key="page">0</data>
  <data key="ut"></data>
  <data key="freq">2</data>
</node>
<node id="257">
  <data key="name">NIH National Institute on Deafness  Other Communication Disorders (NIDCD)</data>
  <data key="label">NIH National Institute on Deafness  Other Communication Disorders (NIDCD)</data>
  <data key="author">NIH National Institute on Deafness  Other Communication Disorders (NIDCD)</data>
  <data key="year">2008</data>
  <data key="title">...</data>
  <data key="so">SO</data>
  <data key="vol">0</data>
  <data key="page">0</data>
  <data key="ut"></data>
  <data key="freq">1</data>
</node>
<edge source="0" target="86">
  <data key="weight">0.7071067690849304</data>
  <data key="slice">26</data>
  <data key="year">2020</data>
</edge>
<edge source="2" target="23">
  <data key="weight">1.0</data>
  <data key="slice">11</data>
  <data key="year">2005</data>
</edge>
<edge source="2" target="186">
  <data key="weight">1.0</data>
  <data key="slice">11</data>
  <data key="year">2005</data>
</edge>
<edge source="3" target="14">
  <data key="weight">0.7071067690849304</data>
  <data key="slice">24</data>
  <data key="year">2018</data>
</edge>
<edge source="4" target="5">
  <data key="weight">0.40824830532073975</data>
  <data key="slice">29</data>
  <data key="year">2023</data>
</edge>
<edge source="4" target="6">
  <data key="weight">1.0</data>
  <data key="slice">29</data>
  <data key="year">2023</data>
</edge>
<edge source="4" target="13">
  <data key="weight">0.40824830532073975</data>
  <data key="slice">29</data>
  <data key="year">2023</data>
</edge>
<edge source="4" target="25">
  <data key="weight">1.0</data>
  <data key="slice">29</data>
  <data key="year">2023</data>
</edge>
<edge source="4" target="96">
  <data key="weight">0.5</data>
  <data key="slice">29</data>
  <data key="year">2023</data>
</edge>
<edge source="4" target="128">
  <data key="weight">0.40824830532073975</data>
  <data key="slice">29</data>
  <data key="year">2023</data>
</edge>
<edge source="4" target="144">
  <data key="weight">0.28867512941360474</data>
  <data key="slice">29</data>
  <data key="year">2023</data>
</edge>
<edge source="4" target="227">
  <data key="weight">0.7071067690849304</data>
  <data key="slice">29</data>
  <data key="year">2023</data>
</edge>
<edge source="4" target="234">
  <data key="weight">0.7071067690849304</data>
  <data key="slice">29</data>
  <data key="year">2023</data>
</edge>
<edge source="5" target="6">
  <data key="weight">0.40824830532073975</data>
  <data key="slice">29</data>
  <data key="year">2023</data>
</edge>
<edge source="5" target="13">
  <data key="weight">1.0</data>
  <data key="slice">27</data>
  <data key="year">2021</data>
</edge>
<edge source="5" target="25">
  <data key="weight">0.40824830532073975</data>
  <data key="slice">29</data>
  <data key="year">2023</data>
</edge>
<edge source="5" target="47">
  <data key="weight">1.0</data>
  <data key="slice">28</data>
  <data key="year">2022</data>
</edge>
<edge source="5" target="96">
  <data key="weight">0.5773502588272095</data>
  <data key="slice">27</data>
  <data key="year">2021</data>
</edge>
<edge source="5" target="128">
  <data key="weight">1.0</data>
  <data key="slice">27</data>
  <data key="year">2021</data>
</edge>
<edge source="5" target="144">
  <data key="weight">0.2357022613286972</data>
  <data key="slice">29</data>
  <data key="year">2023</data>
</edge>
<edge source="5" target="227">
  <data key="weight">0.5773502588272095</data>
  <data key="slice">29</data>
  <data key="year">2023</data>
</edge>
<edge source="5" target="234">
  <data key="weight">0.5773502588272095</data>
  <data key="slice">29</data>
  <data key="year">2023</data>
</edge>
<edge source="6" target="13">
  <data key="weight">0.40824830532073975</data>
  <data key="slice">29</data>
  <data key="year">2023</data>
</edge>
<edge source="6" target="25">
  <data key="weight">1.0</data>
  <data key="slice">29</data>
  <data key="year">2023</data>
</edge>
<edge source="6" target="96">
  <data key="weight">0.5</data>
  <data key="slice">29</data>
  <data key="year">2023</data>
</edge>
<edge source="6" target="128">
  <data key="weight">0.40824830532073975</data>
  <data key="slice">29</data>
  <data key="year">2023</data>
</edge>
<edge source="6" target="144">
  <data key="weight">0.28867512941360474</data>
  <data key="slice">29</data>
  <data key="year">2023</data>
</edge>
<edge source="6" target="227">
  <data key="weight">0.7071067690849304</data>
  <data key="slice">29</data>
  <data key="year">2023</data>
</edge>
<edge source="6" target="234">
  <data key="weight">0.7071067690849304</data>
  <data key="slice">29</data>
  <data key="year">2023</data>
</edge>
<edge source="7" target="86">
  <data key="weight">1.0</data>
  <data key="slice">29</data>
  <data key="year">2023</data>
</edge>
<edge source="7" target="143">
  <data key="weight">0.7071067690849304</data>
  <data key="slice">29</data>
  <data key="year">2023</data>
</edge>
<edge source="9" target="27">
  <data key="weight">1.0</data>
  <data key="slice">22</data>
  <data key="year">2016</data>
</edge>
<edge source="9" target="212">
  <data key="weight">1.0</data>
  <data key="slice">22</data>
  <data key="year">2016</data>
</edge>
<edge source="10" target="144">
  <data key="weight">0.7071067690849304</data>
  <data key="slice">27</data>
  <data key="year">2021</data>
</edge>
<edge source="10" target="198">
  <data key="weight">0.7071067690849304</data>
  <data key="slice">28</data>
  <data key="year">2022</data>
</edge>
<edge source="10" target="227">
  <data key="weight">9.999999974752427E-7</data>
  <data key="slice">26</data>
  <data key="year">2020</data>
</edge>
<edge source="12" target="90">
  <data key="weight">1.0</data>
  <data key="slice">24</data>
  <data key="year">2018</data>
</edge>
<edge source="13" target="25">
  <data key="weight">0.40824830532073975</data>
  <data key="slice">29</data>
  <data key="year">2023</data>
</edge>
<edge source="13" target="47">
  <data key="weight">0.8164966106414795</data>
  <data key="slice">28</data>
  <data key="year">2022</data>
</edge>
<edge source="13" target="96">
  <data key="weight">0.5773502588272095</data>
  <data key="slice">27</data>
  <data key="year">2021</data>
</edge>
<edge source="13" target="128">
  <data key="weight">1.0</data>
  <data key="slice">27</data>
  <data key="year">2021</data>
</edge>
<edge source="13" target="144">
  <data key="weight">0.2357022613286972</data>
  <data key="slice">29</data>
  <data key="year">2023</data>
</edge>
<edge source="13" target="227">
  <data key="weight">0.5773502588272095</data>
  <data key="slice">29</data>
  <data key="year">2023</data>
</edge>
<edge source="13" target="234">
  <data key="weight">0.5773502588272095</data>
  <data key="slice">29</data>
  <data key="year">2023</data>
</edge>
<edge source="15" target="41">
  <data key="weight">1.0</data>
  <data key="slice">28</data>
  <data key="year">2022</data>
</edge>
<edge source="15" target="107">
  <data key="weight">0.7071067690849304</data>
  <data key="slice">28</data>
  <data key="year">2022</data>
</edge>
<edge source="16" target="56">
  <data key="weight">1.0</data>
  <data key="slice">31</data>
  <data key="year">2025</data>
</edge>
<edge source="16" target="164">
  <data key="weight">1.0</data>
  <data key="slice">31</data>
  <data key="year">2025</data>
</edge>
<edge source="16" target="204">
  <data key="weight">1.0</data>
  <data key="slice">31</data>
  <data key="year">2025</data>
</edge>
<edge source="16" target="242">
  <data key="weight">1.0</data>
  <data key="slice">31</data>
  <data key="year">2025</data>
</edge>
<edge source="17" target="27">
  <data key="weight">0.40824830532073975</data>
  <data key="slice">26</data>
  <data key="year">2020</data>
</edge>
<edge source="17" target="97">
  <data key="weight">1.0</data>
  <data key="slice">26</data>
  <data key="year">2020</data>
</edge>
<edge source="17" target="168">
  <data key="weight">1.0</data>
  <data key="slice">26</data>
  <data key="year">2020</data>
</edge>
<edge source="19" target="36">
  <data key="weight">0.7071067690849304</data>
  <data key="slice">15</data>
  <data key="year">2009</data>
</edge>
<edge source="20" target="64">
  <data key="weight">1.0</data>
  <data key="slice">16</data>
  <data key="year">2010</data>
</edge>
<edge source="20" target="167">
  <data key="weight">1.0</data>
  <data key="slice">16</data>
  <data key="year">2010</data>
</edge>
<edge source="20" target="254">
  <data key="weight">1.0</data>
  <data key="slice">16</data>
  <data key="year">2010</data>
</edge>
<edge source="21" target="58">
  <data key="weight">1.0</data>
  <data key="slice">16</data>
  <data key="year">2010</data>
</edge>
<edge source="21" target="107">
  <data key="weight">1.0</data>
  <data key="slice">16</data>
  <data key="year">2010</data>
</edge>
<edge source="22" target="118">
  <data key="weight">1.0</data>
  <data key="slice">30</data>
  <data key="year">2024</data>
</edge>
<edge source="23" target="186">
  <data key="weight">1.0</data>
  <data key="slice">11</data>
  <data key="year">2005</data>
</edge>
<edge source="25" target="96">
  <data key="weight">0.5</data>
  <data key="slice">29</data>
  <data key="year">2023</data>
</edge>
<edge source="25" target="128">
  <data key="weight">0.40824830532073975</data>
  <data key="slice">29</data>
  <data key="year">2023</data>
</edge>
<edge source="25" target="144">
  <data key="weight">0.28867512941360474</data>
  <data key="slice">29</data>
  <data key="year">2023</data>
</edge>
<edge source="25" target="227">
  <data key="weight">0.7071067690849304</data>
  <data key="slice">29</data>
  <data key="year">2023</data>
</edge>
<edge source="25" target="234">
  <data key="weight">0.7071067690849304</data>
  <data key="slice">29</data>
  <data key="year">2023</data>
</edge>
<edge source="26" target="222">
  <data key="weight">0.7071067690849304</data>
  <data key="slice">26</data>
  <data key="year">2020</data>
</edge>
<edge source="27" target="45">
  <data key="weight">0.5</data>
  <data key="slice">23</data>
  <data key="year">2017</data>
</edge>
<edge source="27" target="49">
  <data key="weight">5.773503062300733E-7</data>
  <data key="slice">19</data>
  <data key="year">2013</data>
</edge>
<edge source="27" target="50">
  <data key="weight">4.999999987376214E-7</data>
  <data key="slice">23</data>
  <data key="year">2017</data>
</edge>
<edge source="27" target="54">
  <data key="weight">0.5</data>
  <data key="slice">17</data>
  <data key="year">2011</data>
</edge>
<edge source="27" target="62">
  <data key="weight">0.7071067690849304</data>
  <data key="slice">25</data>
  <data key="year">2019</data>
</edge>
<edge source="27" target="77">
  <data key="weight">0.4472135901451111</data>
  <data key="slice">24</data>
  <data key="year">2018</data>
</edge>
<edge source="27" target="86">
  <data key="weight">2.8867515311503666E-7</data>
  <data key="slice">26</data>
  <data key="year">2020</data>
</edge>
<edge source="27" target="90">
  <data key="weight">0.5</data>
  <data key="slice">23</data>
  <data key="year">2017</data>
</edge>
<edge source="27" target="92">
  <data key="weight">1.0</data>
  <data key="slice">12</data>
  <data key="year">2006</data>
</edge>
<edge source="27" target="97">
  <data key="weight">0.40824830532073975</data>
  <data key="slice">26</data>
  <data key="year">2020</data>
</edge>
<edge source="27" target="107">
  <data key="weight">5.773503062300733E-7</data>
  <data key="slice">23</data>
  <data key="year">2017</data>
</edge>
<edge source="27" target="110">
  <data key="weight">0.5773502588272095</data>
  <data key="slice">26</data>
  <data key="year">2020</data>
</edge>
<edge source="27" target="114">
  <data key="weight">5.773503062300733E-7</data>
  <data key="slice">19</data>
  <data key="year">2013</data>
</edge>
<edge source="27" target="148">
  <data key="weight">0.40824830532073975</data>
  <data key="slice">26</data>
  <data key="year">2020</data>
</edge>
<edge source="27" target="158">
  <data key="weight">4.999999987376214E-7</data>
  <data key="slice">23</data>
  <data key="year">2017</data>
</edge>
<edge source="27" target="168">
  <data key="weight">0.40824830532073975</data>
  <data key="slice">26</data>
  <data key="year">2020</data>
</edge>
<edge source="27" target="185">
  <data key="weight">0.5</data>
  <data key="slice">23</data>
  <data key="year">2017</data>
</edge>
<edge source="27" target="201">
  <data key="weight">0.4714045226573944</data>
  <data key="slice">26</data>
  <data key="year">2020</data>
</edge>
<edge source="27" target="206">
  <data key="weight">4.999999987376214E-7</data>
  <data key="slice">23</data>
  <data key="year">2017</data>
</edge>
<edge source="27" target="207">
  <data key="weight">0.40824830532073975</data>
  <data key="slice">26</data>
  <data key="year">2020</data>
</edge>
<edge source="27" target="212">
  <data key="weight">1.0</data>
  <data key="slice">24</data>
  <data key="year">2018</data>
</edge>
<edge source="27" target="218">
  <data key="weight">0.40824830532073975</data>
  <data key="slice">26</data>
  <data key="year">2020</data>
</edge>
<edge source="27" target="240">
  <data key="weight">0.5</data>
  <data key="slice">31</data>
  <data key="year">2025</data>
</edge>
<edge source="27" target="245">
  <data key="weight">5.773503062300733E-7</data>
  <data key="slice">19</data>
  <data key="year">2013</data>
</edge>
<edge source="27" target="252">
  <data key="weight">4.999999987376214E-7</data>
  <data key="slice">23</data>
  <data key="year">2017</data>
</edge>
<edge source="27" target="253">
  <data key="weight">0.4472135901451111</data>
  <data key="slice">24</data>
  <data key="year">2018</data>
</edge>
<edge source="28" target="60">
  <data key="weight">1.0</data>
  <data key="slice">30</data>
  <data key="year">2024</data>
</edge>
<edge source="28" target="146">
  <data key="weight">1.0</data>
  <data key="slice">30</data>
  <data key="year">2024</data>
</edge>
<edge source="29" target="33">
  <data key="weight">1.0</data>
  <data key="slice">18</data>
  <data key="year">2012</data>
</edge>
<edge source="29" target="78">
  <data key="weight">1.0</data>
  <data key="slice">18</data>
  <data key="year">2012</data>
</edge>
<edge source="29" target="127">
  <data key="weight">1.0</data>
  <data key="slice">18</data>
  <data key="year">2012</data>
</edge>
<edge source="29" target="203">
  <data key="weight">1.0</data>
  <data key="slice">18</data>
  <data key="year">2012</data>
</edge>
<edge source="31" target="228">
  <data key="weight">1.0</data>
  <data key="slice">25</data>
  <data key="year">2019</data>
</edge>
<edge source="32" target="46">
  <data key="weight">1.0</data>
  <data key="slice">18</data>
  <data key="year">2012</data>
</edge>
<edge source="32" target="85">
  <data key="weight">1.0</data>
  <data key="slice">18</data>
  <data key="year">2012</data>
</edge>
<edge source="32" target="94">
  <data key="weight">1.0</data>
  <data key="slice">18</data>
  <data key="year">2012</data>
</edge>
<edge source="32" target="98">
  <data key="weight">1.0</data>
  <data key="slice">18</data>
  <data key="year">2012</data>
</edge>
<edge source="33" target="78">
  <data key="weight">1.0</data>
  <data key="slice">18</data>
  <data key="year">2012</data>
</edge>
<edge source="33" target="127">
  <data key="weight">1.0</data>
  <data key="slice">18</data>
  <data key="year">2012</data>
</edge>
<edge source="33" target="203">
  <data key="weight">1.0</data>
  <data key="slice">18</data>
  <data key="year">2012</data>
</edge>
<edge source="34" target="59">
  <data key="weight">0.7071067690849304</data>
  <data key="slice">31</data>
  <data key="year">2025</data>
</edge>
<edge source="36" target="144">
  <data key="weight">0.8164966106414795</data>
  <data key="slice">31</data>
  <data key="year">2025</data>
</edge>
<edge source="36" target="173">
  <data key="weight">0.7071067690849304</data>
  <data key="slice">31</data>
  <data key="year">2025</data>
</edge>
<edge source="36" target="198">
  <data key="weight">1.0</data>
  <data key="slice">31</data>
  <data key="year">2025</data>
</edge>
<edge source="36" target="236">
  <data key="weight">1.0</data>
  <data key="slice">31</data>
  <data key="year">2025</data>
</edge>
<edge source="36" target="248">
  <data key="weight">0.7071067690849304</data>
  <data key="slice">15</data>
  <data key="year">2009</data>
</edge>
<edge source="38" target="86">
  <data key="weight">1.0</data>
  <data key="slice">24</data>
  <data key="year">2018</data>
</edge>
<edge source="38" target="137">
  <data key="weight">1.0</data>
  <data key="slice">24</data>
  <data key="year">2018</data>
</edge>
<edge source="38" target="146">
  <data key="weight">1.0</data>
  <data key="slice">24</data>
  <data key="year">2018</data>
</edge>
<edge source="38" target="208">
  <data key="weight">1.0</data>
  <data key="slice">24</data>
  <data key="year">2018</data>
</edge>
<edge source="38" target="215">
  <data key="weight">1.0</data>
  <data key="slice">24</data>
  <data key="year">2018</data>
</edge>
<edge source="39" target="65">
  <data key="weight">1.0</data>
  <data key="slice">26</data>
  <data key="year">2020</data>
</edge>
<edge source="39" target="151">
  <data key="weight">1.0</data>
  <data key="slice">26</data>
  <data key="year">2020</data>
</edge>
<edge source="39" target="230">
  <data key="weight">1.0</data>
  <data key="slice">26</data>
  <data key="year">2020</data>
</edge>
<edge source="40" target="157">
  <data key="weight">1.0</data>
  <data key="slice">25</data>
  <data key="year">2019</data>
</edge>
<edge source="40" target="199">
  <data key="weight">1.0</data>
  <data key="slice">25</data>
  <data key="year">2019</data>
</edge>
<edge source="41" target="107">
  <data key="weight">0.7071067690849304</data>
  <data key="slice">28</data>
  <data key="year">2022</data>
</edge>
<edge source="42" target="232">
  <data key="weight">1.0</data>
  <data key="slice">28</data>
  <data key="year">2022</data>
</edge>
<edge source="43" target="46">
  <data key="weight">1.0</data>
  <data key="slice">11</data>
  <data key="year">2005</data>
</edge>
<edge source="43" target="85">
  <data key="weight">1.0</data>
  <data key="slice">11</data>
  <data key="year">2005</data>
</edge>
<edge source="44" target="86">
  <data key="weight">1.0</data>
  <data key="slice">19</data>
  <data key="year">2013</data>
</edge>
<edge source="44" target="106">
  <data key="weight">1.0</data>
  <data key="slice">19</data>
  <data key="year">2013</data>
</edge>
<edge source="44" target="108">
  <data key="weight">1.0</data>
  <data key="slice">19</data>
  <data key="year">2013</data>
</edge>
<edge source="44" target="137">
  <data key="weight">1.0</data>
  <data key="slice">19</data>
  <data key="year">2013</data>
</edge>
<edge source="44" target="208">
  <data key="weight">1.0</data>
  <data key="slice">19</data>
  <data key="year">2013</data>
</edge>
<edge source="45" target="90">
  <data key="weight">1.0</data>
  <data key="slice">23</data>
  <data key="year">2017</data>
</edge>
<edge source="45" target="185">
  <data key="weight">1.0</data>
  <data key="slice">23</data>
  <data key="year">2017</data>
</edge>
<edge source="46" target="85">
  <data key="weight">1.0</data>
  <data key="slice">11</data>
  <data key="year">2005</data>
</edge>
<edge source="46" target="94">
  <data key="weight">1.0</data>
  <data key="slice">18</data>
  <data key="year">2012</data>
</edge>
<edge source="46" target="98">
  <data key="weight">1.0</data>
  <data key="slice">18</data>
  <data key="year">2012</data>
</edge>
<edge source="47" target="128">
  <data key="weight">1.0</data>
  <data key="slice">28</data>
  <data key="year">2022</data>
</edge>
<edge source="48" target="107">
  <data key="weight">0.7071067690849304</data>
  <data key="slice">24</data>
  <data key="year">2018</data>
</edge>
<edge source="48" target="110">
  <data key="weight">1.0</data>
  <data key="slice">24</data>
  <data key="year">2018</data>
</edge>
<edge source="48" target="166">
  <data key="weight">1.0</data>
  <data key="slice">24</data>
  <data key="year">2018</data>
</edge>
<edge source="48" target="201">
  <data key="weight">1.0</data>
  <data key="slice">24</data>
  <data key="year">2018</data>
</edge>
<edge source="49" target="114">
  <data key="weight">1.0</data>
  <data key="slice">19</data>
  <data key="year">2013</data>
</edge>
<edge source="49" target="225">
  <data key="weight">1.0</data>
  <data key="slice">12</data>
  <data key="year">2006</data>
</edge>
<edge source="49" target="245">
  <data key="weight">1.0</data>
  <data key="slice">19</data>
  <data key="year">2013</data>
</edge>
<edge source="50" target="107">
  <data key="weight">0.5773502588272095</data>
  <data key="slice">23</data>
  <data key="year">2017</data>
</edge>
<edge source="50" target="114">
  <data key="weight">1.0</data>
  <data key="slice">23</data>
  <data key="year">2017</data>
</edge>
<edge source="50" target="158">
  <data key="weight">1.0</data>
  <data key="slice">23</data>
  <data key="year">2017</data>
</edge>
<edge source="50" target="162">
  <data key="weight">0.5773502588272095</data>
  <data key="slice">27</data>
  <data key="year">2021</data>
</edge>
<edge source="50" target="206">
  <data key="weight">1.0</data>
  <data key="slice">23</data>
  <data key="year">2017</data>
</edge>
<edge source="50" target="245">
  <data key="weight">1.0</data>
  <data key="slice">23</data>
  <data key="year">2017</data>
</edge>
<edge source="50" target="252">
  <data key="weight">1.0</data>
  <data key="slice">23</data>
  <data key="year">2017</data>
</edge>
<edge source="53" target="89">
  <data key="weight">1.0</data>
  <data key="slice">21</data>
  <data key="year">2015</data>
</edge>
<edge source="53" target="107">
  <data key="weight">0.7071067690849304</data>
  <data key="slice">21</data>
  <data key="year">2015</data>
</edge>
<edge source="53" target="113">
  <data key="weight">1.0</data>
  <data key="slice">22</data>
  <data key="year">2016</data>
</edge>
<edge source="53" target="138">
  <data key="weight">1.0</data>
  <data key="slice">21</data>
  <data key="year">2015</data>
</edge>
<edge source="53" target="156">
  <data key="weight">1.0</data>
  <data key="slice">22</data>
  <data key="year">2016</data>
</edge>
<edge source="53" target="164">
  <data key="weight">1.0</data>
  <data key="slice">21</data>
  <data key="year">2015</data>
</edge>
<edge source="53" target="242">
  <data key="weight">1.0</data>
  <data key="slice">21</data>
  <data key="year">2015</data>
</edge>
<edge source="54" target="62">
  <data key="weight">1.0</data>
  <data key="slice">25</data>
  <data key="year">2019</data>
</edge>
<edge source="55" target="121">
  <data key="weight">1.0</data>
  <data key="slice">25</data>
  <data key="year">2019</data>
</edge>
<edge source="55" target="124">
  <data key="weight">1.0</data>
  <data key="slice">25</data>
  <data key="year">2019</data>
</edge>
<edge source="55" target="159">
  <data key="weight">1.0</data>
  <data key="slice">25</data>
  <data key="year">2019</data>
</edge>
<edge source="55" target="170">
  <data key="weight">1.0</data>
  <data key="slice">25</data>
  <data key="year">2019</data>
</edge>
<edge source="56" target="89">
  <data key="weight">0.7071067690849304</data>
  <data key="slice">27</data>
  <data key="year">2021</data>
</edge>
<edge source="56" target="107">
  <data key="weight">0.3535533845424652</data>
  <data key="slice">27</data>
  <data key="year">2021</data>
</edge>
<edge source="56" target="138">
  <data key="weight">0.7071067690849304</data>
  <data key="slice">27</data>
  <data key="year">2021</data>
</edge>
<edge source="56" target="153">
  <data key="weight">0.7071067690849304</data>
  <data key="slice">27</data>
  <data key="year">2021</data>
</edge>
<edge source="56" target="164">
  <data key="weight">1.0</data>
  <data key="slice">27</data>
  <data key="year">2021</data>
</edge>
<edge source="56" target="204">
  <data key="weight">1.0</data>
  <data key="slice">31</data>
  <data key="year">2025</data>
</edge>
<edge source="56" target="242">
  <data key="weight">1.0</data>
  <data key="slice">31</data>
  <data key="year">2025</data>
</edge>
<edge source="58" target="107">
  <data key="weight">1.0</data>
  <data key="slice">16</data>
  <data key="year">2010</data>
</edge>
<edge source="60" target="146">
  <data key="weight">1.0</data>
  <data key="slice">30</data>
  <data key="year">2024</data>
</edge>
<edge source="64" target="167">
  <data key="weight">1.0</data>
  <data key="slice">16</data>
  <data key="year">2010</data>
</edge>
<edge source="64" target="254">
  <data key="weight">1.0</data>
  <data key="slice">16</data>
  <data key="year">2010</data>
</edge>
<edge source="65" target="151">
  <data key="weight">1.0</data>
  <data key="slice">26</data>
  <data key="year">2020</data>
</edge>
<edge source="65" target="230">
  <data key="weight">1.0</data>
  <data key="slice">26</data>
  <data key="year">2020</data>
</edge>
<edge source="66" target="183">
  <data key="weight">1.0</data>
  <data key="slice">27</data>
  <data key="year">2021</data>
</edge>
<edge source="66" target="239">
  <data key="weight">1.0</data>
  <data key="slice">27</data>
  <data key="year">2021</data>
</edge>
<edge source="67" target="220">
  <data key="weight">1.0</data>
  <data key="slice">30</data>
  <data key="year">2024</data>
</edge>
<edge source="67" target="237">
  <data key="weight">1.0</data>
  <data key="slice">30</data>
  <data key="year">2024</data>
</edge>
<edge source="68" target="83">
  <data key="weight">1.0</data>
  <data key="slice">30</data>
  <data key="year">2024</data>
</edge>
<edge source="68" target="91">
  <data key="weight">1.0</data>
  <data key="slice">30</data>
  <data key="year">2024</data>
</edge>
<edge source="68" target="112">
  <data key="weight">1.0</data>
  <data key="slice">30</data>
  <data key="year">2024</data>
</edge>
<edge source="68" target="129">
  <data key="weight">1.0</data>
  <data key="slice">30</data>
  <data key="year">2024</data>
</edge>
<edge source="68" target="188">
  <data key="weight">1.0</data>
  <data key="slice">30</data>
  <data key="year">2024</data>
</edge>
<edge source="68" target="244">
  <data key="weight">1.0</data>
  <data key="slice">30</data>
  <data key="year">2024</data>
</edge>
<edge source="69" target="181">
  <data key="weight">1.0</data>
  <data key="slice">7</data>
  <data key="year">2001</data>
</edge>
<edge source="69" target="182">
  <data key="weight">1.0</data>
  <data key="slice">7</data>
  <data key="year">2001</data>
</edge>
<edge source="69" target="200">
  <data key="weight">1.0</data>
  <data key="slice">7</data>
  <data key="year">2001</data>
</edge>
<edge source="70" target="194">
  <data key="weight">1.0</data>
  <data key="slice">25</data>
  <data key="year">2019</data>
</edge>
<edge source="71" target="176">
  <data key="weight">1.0</data>
  <data key="slice">29</data>
  <data key="year">2023</data>
</edge>
<edge source="71" target="235">
  <data key="weight">0.7071067690849304</data>
  <data key="slice">29</data>
  <data key="year">2023</data>
</edge>
<edge source="73" target="233">
  <data key="weight">1.0</data>
  <data key="slice">31</data>
  <data key="year">2025</data>
</edge>
<edge source="74" target="178">
  <data key="weight">1.0</data>
  <data key="slice">26</data>
  <data key="year">2020</data>
</edge>
<edge source="77" target="87">
  <data key="weight">0.7071067690849304</data>
  <data key="slice">30</data>
  <data key="year">2024</data>
</edge>
<edge source="77" target="212">
  <data key="weight">1.0</data>
  <data key="slice">24</data>
  <data key="year">2018</data>
</edge>
<edge source="77" target="247">
  <data key="weight">1.0</data>
  <data key="slice">30</data>
  <data key="year">2024</data>
</edge>
<edge source="77" target="253">
  <data key="weight">1.0</data>
  <data key="slice">24</data>
  <data key="year">2018</data>
</edge>
<edge source="78" target="127">
  <data key="weight">1.0</data>
  <data key="slice">18</data>
  <data key="year">2012</data>
</edge>
<edge source="78" target="203">
  <data key="weight">1.0</data>
  <data key="slice">18</data>
  <data key="year">2012</data>
</edge>
<edge source="79" target="88">
  <data key="weight">1.0</data>
  <data key="slice">29</data>
  <data key="year">2023</data>
</edge>
<edge source="79" target="95">
  <data key="weight">1.0</data>
  <data key="slice">29</data>
  <data key="year">2023</data>
</edge>
<edge source="79" target="105">
  <data key="weight">1.0</data>
  <data key="slice">29</data>
  <data key="year">2023</data>
</edge>
<edge source="79" target="144">
  <data key="weight">0.5773502588272095</data>
  <data key="slice">29</data>
  <data key="year">2023</data>
</edge>
<edge source="79" target="189">
  <data key="weight">1.0</data>
  <data key="slice">29</data>
  <data key="year">2023</data>
</edge>
<edge source="79" target="198">
  <data key="weight">0.6324555277824402</data>
  <data key="slice">29</data>
  <data key="year">2023</data>
</edge>
<edge source="79" target="214">
  <data key="weight">1.0</data>
  <data key="slice">29</data>
  <data key="year">2023</data>
</edge>
<edge source="79" target="243">
  <data key="weight">1.0</data>
  <data key="slice">29</data>
  <data key="year">2023</data>
</edge>
<edge source="79" target="255">
  <data key="weight">1.0</data>
  <data key="slice">29</data>
  <data key="year">2023</data>
</edge>
<edge source="79" target="256">
  <data key="weight">1.0</data>
  <data key="slice">29</data>
  <data key="year">2023</data>
</edge>
<edge source="81" target="107">
  <data key="weight">0.8164966106414795</data>
  <data key="slice">29</data>
  <data key="year">2023</data>
</edge>
<edge source="81" target="144">
  <data key="weight">0.5773502588272095</data>
  <data key="slice">29</data>
  <data key="year">2023</data>
</edge>
<edge source="81" target="145">
  <data key="weight">1.0</data>
  <data key="slice">29</data>
  <data key="year">2023</data>
</edge>
<edge source="81" target="198">
  <data key="weight">0.6324555277824402</data>
  <data key="slice">29</data>
  <data key="year">2023</data>
</edge>
<edge source="81" target="209">
  <data key="weight">1.0</data>
  <data key="slice">29</data>
  <data key="year">2023</data>
</edge>
<edge source="83" target="91">
  <data key="weight">1.0</data>
  <data key="slice">30</data>
  <data key="year">2024</data>
</edge>
<edge source="83" target="112">
  <data key="weight">1.0</data>
  <data key="slice">30</data>
  <data key="year">2024</data>
</edge>
<edge source="83" target="129">
  <data key="weight">1.0</data>
  <data key="slice">30</data>
  <data key="year">2024</data>
</edge>
<edge source="83" target="188">
  <data key="weight">1.0</data>
  <data key="slice">30</data>
  <data key="year">2024</data>
</edge>
<edge source="83" target="244">
  <data key="weight">1.0</data>
  <data key="slice">30</data>
  <data key="year">2024</data>
</edge>
<edge source="84" target="141">
  <data key="weight">1.0</data>
  <data key="slice">11</data>
  <data key="year">2005</data>
</edge>
<edge source="84" target="163">
  <data key="weight">1.0</data>
  <data key="slice">11</data>
  <data key="year">2005</data>
</edge>
<edge source="85" target="94">
  <data key="weight">1.0</data>
  <data key="slice">18</data>
  <data key="year">2012</data>
</edge>
<edge source="85" target="98">
  <data key="weight">1.0</data>
  <data key="slice">18</data>
  <data key="year">2012</data>
</edge>
<edge source="86" target="106">
  <data key="weight">1.0</data>
  <data key="slice">19</data>
  <data key="year">2013</data>
</edge>
<edge source="86" target="107">
  <data key="weight">0.5</data>
  <data key="slice">26</data>
  <data key="year">2020</data>
</edge>
<edge source="86" target="108">
  <data key="weight">1.0</data>
  <data key="slice">19</data>
  <data key="year">2013</data>
</edge>
<edge source="86" target="110">
  <data key="weight">0.5</data>
  <data key="slice">26</data>
  <data key="year">2020</data>
</edge>
<edge source="86" target="137">
  <data key="weight">1.0</data>
  <data key="slice">19</data>
  <data key="year">2013</data>
</edge>
<edge source="86" target="143">
  <data key="weight">0.7071067690849304</data>
  <data key="slice">29</data>
  <data key="year">2023</data>
</edge>
<edge source="86" target="146">
  <data key="weight">1.0</data>
  <data key="slice">24</data>
  <data key="year">2018</data>
</edge>
<edge source="86" target="201">
  <data key="weight">0.40824830532073975</data>
  <data key="slice">26</data>
  <data key="year">2020</data>
</edge>
<edge source="86" target="208">
  <data key="weight">1.0</data>
  <data key="slice">19</data>
  <data key="year">2013</data>
</edge>
<edge source="86" target="212">
  <data key="weight">0.5</data>
  <data key="slice">26</data>
  <data key="year">2020</data>
</edge>
<edge source="86" target="215">
  <data key="weight">1.0</data>
  <data key="slice">24</data>
  <data key="year">2018</data>
</edge>
<edge source="86" target="218">
  <data key="weight">7.071067784636398E-7</data>
  <data key="slice">26</data>
  <data key="year">2020</data>
</edge>
<edge source="87" target="247">
  <data key="weight">0.7071067690849304</data>
  <data key="slice">30</data>
  <data key="year">2024</data>
</edge>
<edge source="88" target="95">
  <data key="weight">1.0</data>
  <data key="slice">12</data>
  <data key="year">2006</data>
</edge>
<edge source="88" target="105">
  <data key="weight">1.0</data>
  <data key="slice">12</data>
  <data key="year">2006</data>
</edge>
<edge source="88" target="144">
  <data key="weight">1.0</data>
  <data key="slice">29</data>
  <data key="year">2023</data>
</edge>
<edge source="88" target="158">
  <data key="weight">1.0</data>
  <data key="slice">12</data>
  <data key="year">2006</data>
</edge>
<edge source="88" target="189">
  <data key="weight">1.0</data>
  <data key="slice">29</data>
  <data key="year">2023</data>
</edge>
<edge source="88" target="198">
  <data key="weight">0.6324555277824402</data>
  <data key="slice">29</data>
  <data key="year">2023</data>
</edge>
<edge source="88" target="214">
  <data key="weight">1.0</data>
  <data key="slice">29</data>
  <data key="year">2023</data>
</edge>
<edge source="88" target="227">
  <data key="weight">1.0</data>
  <data key="slice">12</data>
  <data key="year">2006</data>
</edge>
<edge source="88" target="243">
  <data key="weight">1.0</data>
  <data key="slice">29</data>
  <data key="year">2023</data>
</edge>
<edge source="88" target="255">
  <data key="weight">1.0</data>
  <data key="slice">29</data>
  <data key="year">2023</data>
</edge>
<edge source="88" target="256">
  <data key="weight">1.0</data>
  <data key="slice">29</data>
  <data key="year">2023</data>
</edge>
<edge source="89" target="107">
  <data key="weight">0.4472135901451111</data>
  <data key="slice">20</data>
  <data key="year">2014</data>
</edge>
<edge source="89" target="113">
  <data key="weight">1.0</data>
  <data key="slice">22</data>
  <data key="year">2016</data>
</edge>
<edge source="89" target="138">
  <data key="weight">1.0</data>
  <data key="slice">21</data>
  <data key="year">2015</data>
</edge>
<edge source="89" target="156">
  <data key="weight">1.0</data>
  <data key="slice">22</data>
  <data key="year">2016</data>
</edge>
<edge source="89" target="164">
  <data key="weight">1.0</data>
  <data key="slice">20</data>
  <data key="year">2014</data>
</edge>
<edge source="89" target="242">
  <data key="weight">1.0</data>
  <data key="slice">20</data>
  <data key="year">2014</data>
</edge>
<edge source="90" target="185">
  <data key="weight">1.0</data>
  <data key="slice">23</data>
  <data key="year">2017</data>
</edge>
<edge source="90" target="240">
  <data key="weight">0.7071067690849304</data>
  <data key="slice">31</data>
  <data key="year">2025</data>
</edge>
<edge source="91" target="112">
  <data key="weight">1.0</data>
  <data key="slice">30</data>
  <data key="year">2024</data>
</edge>
<edge source="91" target="129">
  <data key="weight">1.0</data>
  <data key="slice">30</data>
  <data key="year">2024</data>
</edge>
<edge source="91" target="188">
  <data key="weight">1.0</data>
  <data key="slice">30</data>
  <data key="year">2024</data>
</edge>
<edge source="91" target="244">
  <data key="weight">1.0</data>
  <data key="slice">30</data>
  <data key="year">2024</data>
</edge>
<edge source="93" target="194">
  <data key="weight">0.8164966106414795</data>
  <data key="slice">30</data>
  <data key="year">2024</data>
</edge>
<edge source="94" target="98">
  <data key="weight">1.0</data>
  <data key="slice">18</data>
  <data key="year">2012</data>
</edge>
<edge source="95" target="105">
  <data key="weight">1.0</data>
  <data key="slice">12</data>
  <data key="year">2006</data>
</edge>
<edge source="95" target="144">
  <data key="weight">0.7071067690849304</data>
  <data key="slice">26</data>
  <data key="year">2020</data>
</edge>
<edge source="95" target="158">
  <data key="weight">1.0</data>
  <data key="slice">12</data>
  <data key="year">2006</data>
</edge>
<edge source="95" target="189">
  <data key="weight">1.0</data>
  <data key="slice">29</data>
  <data key="year">2023</data>
</edge>
<edge source="95" target="198">
  <data key="weight">1.0</data>
  <data key="slice">29</data>
  <data key="year">2023</data>
</edge>
<edge source="95" target="214">
  <data key="weight">1.0</data>
  <data key="slice">29</data>
  <data key="year">2023</data>
</edge>
<edge source="95" target="227">
  <data key="weight">1.0</data>
  <data key="slice">12</data>
  <data key="year">2006</data>
</edge>
<edge source="95" target="243">
  <data key="weight">1.0</data>
  <data key="slice">29</data>
  <data key="year">2023</data>
</edge>
<edge source="95" target="255">
  <data key="weight">1.0</data>
  <data key="slice">29</data>
  <data key="year">2023</data>
</edge>
<edge source="95" target="256">
  <data key="weight">1.0</data>
  <data key="slice">29</data>
  <data key="year">2023</data>
</edge>
<edge source="96" target="128">
  <data key="weight">0.5773502588272095</data>
  <data key="slice">27</data>
  <data key="year">2021</data>
</edge>
<edge source="96" target="144">
  <data key="weight">0.28867512941360474</data>
  <data key="slice">29</data>
  <data key="year">2023</data>
</edge>
<edge source="96" target="227">
  <data key="weight">0.7071067690849304</data>
  <data key="slice">29</data>
  <data key="year">2023</data>
</edge>
<edge source="96" target="234">
  <data key="weight">0.7071067690849304</data>
  <data key="slice">29</data>
  <data key="year">2023</data>
</edge>
<edge source="97" target="168">
  <data key="weight">1.0</data>
  <data key="slice">26</data>
  <data key="year">2020</data>
</edge>
<edge source="99" target="103">
  <data key="weight">1.0</data>
  <data key="slice">22</data>
  <data key="year">2016</data>
</edge>
<edge source="100" target="233">
  <data key="weight">1.0</data>
  <data key="slice">30</data>
  <data key="year">2024</data>
</edge>
<edge source="101" target="160">
  <data key="weight">1.0</data>
  <data key="slice">21</data>
  <data key="year">2015</data>
</edge>
<edge source="105" target="144">
  <data key="weight">0.5773502588272095</data>
  <data key="slice">29</data>
  <data key="year">2023</data>
</edge>
<edge source="105" target="158">
  <data key="weight">1.0</data>
  <data key="slice">12</data>
  <data key="year">2006</data>
</edge>
<edge source="105" target="189">
  <data key="weight">1.0</data>
  <data key="slice">29</data>
  <data key="year">2023</data>
</edge>
<edge source="105" target="198">
  <data key="weight">1.0</data>
  <data key="slice">12</data>
  <data key="year">2006</data>
</edge>
<edge source="105" target="214">
  <data key="weight">1.0</data>
  <data key="slice">29</data>
  <data key="year">2023</data>
</edge>
<edge source="105" target="227">
  <data key="weight">1.0</data>
  <data key="slice">12</data>
  <data key="year">2006</data>
</edge>
<edge source="105" target="243">
  <data key="weight">1.0</data>
  <data key="slice">29</data>
  <data key="year">2023</data>
</edge>
<edge source="105" target="255">
  <data key="weight">1.0</data>
  <data key="slice">29</data>
  <data key="year">2023</data>
</edge>
<edge source="105" target="256">
  <data key="weight">1.0</data>
  <data key="slice">29</data>
  <data key="year">2023</data>
</edge>
<edge source="106" target="108">
  <data key="weight">1.0</data>
  <data key="slice">19</data>
  <data key="year">2013</data>
</edge>
<edge source="106" target="137">
  <data key="weight">1.0</data>
  <data key="slice">19</data>
  <data key="year">2013</data>
</edge>
<edge source="106" target="208">
  <data key="weight">1.0</data>
  <data key="slice">19</data>
  <data key="year">2013</data>
</edge>
<edge source="107" target="110">
  <data key="weight">7.071067784636398E-7</data>
  <data key="slice">24</data>
  <data key="year">2018</data>
</edge>
<edge source="107" target="114">
  <data key="weight">0.5773502588272095</data>
  <data key="slice">23</data>
  <data key="year">2017</data>
</edge>
<edge source="107" target="122">
  <data key="weight">1.0</data>
  <data key="slice">22</data>
  <data key="year">2016</data>
</edge>
<edge source="107" target="138">
  <data key="weight">7.071067784636398E-7</data>
  <data key="slice">25</data>
  <data key="year">2019</data>
</edge>
<edge source="107" target="144">
  <data key="weight">0.4714045226573944</data>
  <data key="slice">29</data>
  <data key="year">2023</data>
</edge>
<edge source="107" target="145">
  <data key="weight">8.164966516233108E-7</data>
  <data key="slice">29</data>
  <data key="year">2023</data>
</edge>
<edge source="107" target="147">
  <data key="weight">0.4472135901451111</data>
  <data key="slice">20</data>
  <data key="year">2014</data>
</edge>
<edge source="107" target="158">
  <data key="weight">0.4472135901451111</data>
  <data key="slice">20</data>
  <data key="year">2014</data>
</edge>
<edge source="107" target="164">
  <data key="weight">4.4721360836774693E-7</data>
  <data key="slice">25</data>
  <data key="year">2019</data>
</edge>
<edge source="107" target="166">
  <data key="weight">7.071067784636398E-7</data>
  <data key="slice">24</data>
  <data key="year">2018</data>
</edge>
<edge source="107" target="174">
  <data key="weight">0.5</data>
  <data key="slice">27</data>
  <data key="year">2021</data>
</edge>
<edge source="107" target="198">
  <data key="weight">0.5163977742195129</data>
  <data key="slice">29</data>
  <data key="year">2023</data>
</edge>
<edge source="107" target="201">
  <data key="weight">7.071067784636398E-7</data>
  <data key="slice">26</data>
  <data key="year">2020</data>
</edge>
<edge source="107" target="206">
  <data key="weight">0.7071067690849304</data>
  <data key="slice">19</data>
  <data key="year">2013</data>
</edge>
<edge source="107" target="209">
  <data key="weight">8.164966516233108E-7</data>
  <data key="slice">29</data>
  <data key="year">2023</data>
</edge>
<edge source="107" target="210">
  <data key="weight">0.7071067690849304</data>
  <data key="slice">31</data>
  <data key="year">2025</data>
</edge>
<edge source="107" target="212">
  <data key="weight">0.5</data>
  <data key="slice">26</data>
  <data key="year">2020</data>
</edge>
<edge source="107" target="218">
  <data key="weight">7.071067784636398E-7</data>
  <data key="slice">26</data>
  <data key="year">2020</data>
</edge>
<edge source="107" target="242">
  <data key="weight">4.4721360836774693E-7</data>
  <data key="slice">20</data>
  <data key="year">2014</data>
</edge>
<edge source="107" target="245">
  <data key="weight">0.5773502588272095</data>
  <data key="slice">23</data>
  <data key="year">2017</data>
</edge>
<edge source="107" target="252">
  <data key="weight">0.7071067690849304</data>
  <data key="slice">19</data>
  <data key="year">2013</data>
</edge>
<edge source="108" target="137">
  <data key="weight">1.0</data>
  <data key="slice">19</data>
  <data key="year">2013</data>
</edge>
<edge source="108" target="208">
  <data key="weight">1.0</data>
  <data key="slice">19</data>
  <data key="year">2013</data>
</edge>
<edge source="110" target="148">
  <data key="weight">0.7071067690849304</data>
  <data key="slice">26</data>
  <data key="year">2020</data>
</edge>
<edge source="110" target="166">
  <data key="weight">1.0</data>
  <data key="slice">24</data>
  <data key="year">2018</data>
</edge>
<edge source="110" target="201">
  <data key="weight">1.0</data>
  <data key="slice">24</data>
  <data key="year">2018</data>
</edge>
<edge source="110" target="207">
  <data key="weight">0.7071067690849304</data>
  <data key="slice">26</data>
  <data key="year">2020</data>
</edge>
<edge source="110" target="212">
  <data key="weight">0.5</data>
  <data key="slice">26</data>
  <data key="year">2020</data>
</edge>
<edge source="110" target="218">
  <data key="weight">0.7071067690849304</data>
  <data key="slice">26</data>
  <data key="year">2020</data>
</edge>
<edge source="112" target="129">
  <data key="weight">1.0</data>
  <data key="slice">30</data>
  <data key="year">2024</data>
</edge>
<edge source="112" target="188">
  <data key="weight">1.0</data>
  <data key="slice">30</data>
  <data key="year">2024</data>
</edge>
<edge source="112" target="244">
  <data key="weight">1.0</data>
  <data key="slice">30</data>
  <data key="year">2024</data>
</edge>
<edge source="113" target="138">
  <data key="weight">1.0</data>
  <data key="slice">22</data>
  <data key="year">2016</data>
</edge>
<edge source="113" target="156">
  <data key="weight">1.0</data>
  <data key="slice">22</data>
  <data key="year">2016</data>
</edge>
<edge source="114" target="158">
  <data key="weight">1.0</data>
  <data key="slice">23</data>
  <data key="year">2017</data>
</edge>
<edge source="114" target="206">
  <data key="weight">1.0</data>
  <data key="slice">23</data>
  <data key="year">2017</data>
</edge>
<edge source="114" target="245">
  <data key="weight">1.0</data>
  <data key="slice">19</data>
  <data key="year">2013</data>
</edge>
<edge source="114" target="252">
  <data key="weight">1.0</data>
  <data key="slice">23</data>
  <data key="year">2017</data>
</edge>
<edge source="117" target="251">
  <data key="weight">1.0</data>
  <data key="slice">19</data>
  <data key="year">2013</data>
</edge>
<edge source="120" target="125">
  <data key="weight">1.0</data>
  <data key="slice">27</data>
  <data key="year">2021</data>
</edge>
<edge source="120" target="152">
  <data key="weight">1.0</data>
  <data key="slice">27</data>
  <data key="year">2021</data>
</edge>
<edge source="120" target="187">
  <data key="weight">1.0</data>
  <data key="slice">27</data>
  <data key="year">2021</data>
</edge>
<edge source="121" target="124">
  <data key="weight">1.0</data>
  <data key="slice">25</data>
  <data key="year">2019</data>
</edge>
<edge source="121" target="159">
  <data key="weight">1.0</data>
  <data key="slice">25</data>
  <data key="year">2019</data>
</edge>
<edge source="121" target="170">
  <data key="weight">1.0</data>
  <data key="slice">25</data>
  <data key="year">2019</data>
</edge>
<edge source="123" target="250">
  <data key="weight">0.7071067690849304</data>
  <data key="slice">28</data>
  <data key="year">2022</data>
</edge>
<edge source="124" target="159">
  <data key="weight">1.0</data>
  <data key="slice">25</data>
  <data key="year">2019</data>
</edge>
<edge source="124" target="170">
  <data key="weight">1.0</data>
  <data key="slice">25</data>
  <data key="year">2019</data>
</edge>
<edge source="125" target="152">
  <data key="weight">1.0</data>
  <data key="slice">27</data>
  <data key="year">2021</data>
</edge>
<edge source="125" target="187">
  <data key="weight">1.0</data>
  <data key="slice">27</data>
  <data key="year">2021</data>
</edge>
<edge source="126" target="191">
  <data key="weight">1.0</data>
  <data key="slice">31</data>
  <data key="year">2025</data>
</edge>
<edge source="127" target="203">
  <data key="weight">1.0</data>
  <data key="slice">18</data>
  <data key="year">2012</data>
</edge>
<edge source="128" target="144">
  <data key="weight">0.2357022613286972</data>
  <data key="slice">29</data>
  <data key="year">2023</data>
</edge>
<edge source="128" target="227">
  <data key="weight">0.5773502588272095</data>
  <data key="slice">29</data>
  <data key="year">2023</data>
</edge>
<edge source="128" target="234">
  <data key="weight">0.5773502588272095</data>
  <data key="slice">29</data>
  <data key="year">2023</data>
</edge>
<edge source="129" target="188">
  <data key="weight">1.0</data>
  <data key="slice">30</data>
  <data key="year">2024</data>
</edge>
<edge source="129" target="244">
  <data key="weight">1.0</data>
  <data key="slice">30</data>
  <data key="year">2024</data>
</edge>
<edge source="130" target="217">
  <data key="weight">1.0</data>
  <data key="slice">27</data>
  <data key="year">2021</data>
</edge>
<edge source="130" target="218">
  <data key="weight">1.0</data>
  <data key="slice">27</data>
  <data key="year">2021</data>
</edge>
<edge source="130" target="219">
  <data key="weight">1.0</data>
  <data key="slice">27</data>
  <data key="year">2021</data>
</edge>
<edge source="131" target="194">
  <data key="weight">0.5773502588272095</data>
  <data key="slice">30</data>
  <data key="year">2024</data>
</edge>
<edge source="132" target="149">
  <data key="weight">1.0</data>
  <data key="slice">25</data>
  <data key="year">2019</data>
</edge>
<edge source="133" target="177">
  <data key="weight">1.0</data>
  <data key="slice">31</data>
  <data key="year">2025</data>
</edge>
<edge source="133" target="221">
  <data key="weight">1.0</data>
  <data key="slice">31</data>
  <data key="year">2025</data>
</edge>
<edge source="134" target="155">
  <data key="weight">1.0</data>
  <data key="slice">28</data>
  <data key="year">2022</data>
</edge>
<edge source="135" target="193">
  <data key="weight">1.0</data>
  <data key="slice">29</data>
  <data key="year">2023</data>
</edge>
<edge source="135" target="211">
  <data key="weight">1.0</data>
  <data key="slice">29</data>
  <data key="year">2023</data>
</edge>
<edge source="137" target="146">
  <data key="weight">1.0</data>
  <data key="slice">24</data>
  <data key="year">2018</data>
</edge>
<edge source="137" target="208">
  <data key="weight">1.0</data>
  <data key="slice">19</data>
  <data key="year">2013</data>
</edge>
<edge source="137" target="215">
  <data key="weight">1.0</data>
  <data key="slice">24</data>
  <data key="year">2018</data>
</edge>
<edge source="138" target="156">
  <data key="weight">1.0</data>
  <data key="slice">22</data>
  <data key="year">2016</data>
</edge>
<edge source="138" target="164">
  <data key="weight">1.0</data>
  <data key="slice">27</data>
  <data key="year">2021</data>
</edge>
<edge source="138" target="242">
  <data key="weight">1.0</data>
  <data key="slice">21</data>
  <data key="year">2015</data>
</edge>
<edge source="141" target="163">
  <data key="weight">1.0</data>
  <data key="slice">11</data>
  <data key="year">2005</data>
</edge>
<edge source="144" target="145">
  <data key="weight">0.5773502588272095</data>
  <data key="slice">29</data>
  <data key="year">2023</data>
</edge>
<edge source="144" target="158">
  <data key="weight">7.071067784636398E-7</data>
  <data key="slice">28</data>
  <data key="year">2022</data>
</edge>
<edge source="144" target="173">
  <data key="weight">0.5773502588272095</data>
  <data key="slice">31</data>
  <data key="year">2025</data>
</edge>
<edge source="144" target="189">
  <data key="weight">0.5773502588272095</data>
  <data key="slice">29</data>
  <data key="year">2023</data>
</edge>
<edge source="144" target="198">
  <data key="weight">0.9128709435462952</data>
  <data key="slice">29</data>
  <data key="year">2023</data>
</edge>
<edge source="144" target="209">
  <data key="weight">0.5773502588272095</data>
  <data key="slice">29</data>
  <data key="year">2023</data>
</edge>
<edge source="144" target="210">
  <data key="weight">5.773503062300733E-7</data>
  <data key="slice">31</data>
  <data key="year">2025</data>
</edge>
<edge source="144" target="214">
  <data key="weight">0.5773502588272095</data>
  <data key="slice">29</data>
  <data key="year">2023</data>
</edge>
<edge source="144" target="227">
  <data key="weight">7.071067784636398E-7</data>
  <data key="slice">26</data>
  <data key="year">2020</data>
</edge>
<edge source="144" target="234">
  <data key="weight">4.082483258116554E-7</data>
  <data key="slice">29</data>
  <data key="year">2023</data>
</edge>
<edge source="144" target="236">
  <data key="weight">0.8164966106414795</data>
  <data key="slice">31</data>
  <data key="year">2025</data>
</edge>
<edge source="144" target="243">
  <data key="weight">0.5773502588272095</data>
  <data key="slice">29</data>
  <data key="year">2023</data>
</edge>
<edge source="144" target="255">
  <data key="weight">0.5773502588272095</data>
  <data key="slice">29</data>
  <data key="year">2023</data>
</edge>
<edge source="144" target="256">
  <data key="weight">0.5773502588272095</data>
  <data key="slice">29</data>
  <data key="year">2023</data>
</edge>
<edge source="145" target="198">
  <data key="weight">0.6324555277824402</data>
  <data key="slice">29</data>
  <data key="year">2023</data>
</edge>
<edge source="145" target="209">
  <data key="weight">1.0</data>
  <data key="slice">29</data>
  <data key="year">2023</data>
</edge>
<edge source="146" target="208">
  <data key="weight">1.0</data>
  <data key="slice">24</data>
  <data key="year">2018</data>
</edge>
<edge source="146" target="215">
  <data key="weight">1.0</data>
  <data key="slice">24</data>
  <data key="year">2018</data>
</edge>
<edge source="147" target="158">
  <data key="weight">1.0</data>
  <data key="slice">19</data>
  <data key="year">2013</data>
</edge>
<edge source="148" target="201">
  <data key="weight">0.5773502588272095</data>
  <data key="slice">26</data>
  <data key="year">2020</data>
</edge>
<edge source="148" target="207">
  <data key="weight">1.0</data>
  <data key="slice">26</data>
  <data key="year">2020</data>
</edge>
<edge source="150" target="197">
  <data key="weight">1.0</data>
  <data key="slice">9</data>
  <data key="year">2003</data>
</edge>
<edge source="150" target="219">
  <data key="weight">1.0</data>
  <data key="slice">9</data>
  <data key="year">2003</data>
</edge>
<edge source="151" target="230">
  <data key="weight">1.0</data>
  <data key="slice">26</data>
  <data key="year">2020</data>
</edge>
<edge source="152" target="187">
  <data key="weight">1.0</data>
  <data key="slice">27</data>
  <data key="year">2021</data>
</edge>
<edge source="153" target="164">
  <data key="weight">0.7071067690849304</data>
  <data key="slice">27</data>
  <data key="year">2021</data>
</edge>
<edge source="157" target="199">
  <data key="weight">1.0</data>
  <data key="slice">25</data>
  <data key="year">2019</data>
</edge>
<edge source="158" target="195">
  <data key="weight">0.5</data>
  <data key="slice">30</data>
  <data key="year">2024</data>
</edge>
<edge source="158" target="198">
  <data key="weight">9.999999974752427E-7</data>
  <data key="slice">28</data>
  <data key="year">2022</data>
</edge>
<edge source="158" target="206">
  <data key="weight">1.0</data>
  <data key="slice">23</data>
  <data key="year">2017</data>
</edge>
<edge source="158" target="227">
  <data key="weight">9.999999974752427E-7</data>
  <data key="slice">12</data>
  <data key="year">2006</data>
</edge>
<edge source="158" target="245">
  <data key="weight">1.0</data>
  <data key="slice">23</data>
  <data key="year">2017</data>
</edge>
<edge source="158" target="249">
  <data key="weight">0.7071067690849304</data>
  <data key="slice">30</data>
  <data key="year">2024</data>
</edge>
<edge source="158" target="252">
  <data key="weight">1.0</data>
  <data key="slice">23</data>
  <data key="year">2017</data>
</edge>
<edge source="159" target="170">
  <data key="weight">1.0</data>
  <data key="slice">25</data>
  <data key="year">2019</data>
</edge>
<edge source="164" target="204">
  <data key="weight">1.0</data>
  <data key="slice">31</data>
  <data key="year">2025</data>
</edge>
<edge source="164" target="242">
  <data key="weight">1.0</data>
  <data key="slice">20</data>
  <data key="year">2014</data>
</edge>
<edge source="166" target="188">
  <data key="weight">1.0</data>
  <data key="slice">25</data>
  <data key="year">2019</data>
</edge>
<edge source="166" target="201">
  <data key="weight">1.0</data>
  <data key="slice">24</data>
  <data key="year">2018</data>
</edge>
<edge source="167" target="254">
  <data key="weight">1.0</data>
  <data key="slice">16</data>
  <data key="year">2010</data>
</edge>
<edge source="169" target="238">
  <data key="weight">0.7071067690849304</data>
  <data key="slice">26</data>
  <data key="year">2020</data>
</edge>
<edge source="171" target="201">
  <data key="weight">0.7071067690849304</data>
  <data key="slice">30</data>
  <data key="year">2024</data>
</edge>
<edge source="173" target="198">
  <data key="weight">0.7071067690849304</data>
  <data key="slice">31</data>
  <data key="year">2025</data>
</edge>
<edge source="173" target="236">
  <data key="weight">0.7071067690849304</data>
  <data key="slice">31</data>
  <data key="year">2025</data>
</edge>
<edge source="175" target="240">
  <data key="weight">1.0</data>
  <data key="slice">14</data>
  <data key="year">2008</data>
</edge>
<edge source="176" target="235">
  <data key="weight">0.7071067690849304</data>
  <data key="slice">29</data>
  <data key="year">2023</data>
</edge>
<edge source="177" target="221">
  <data key="weight">1.0</data>
  <data key="slice">31</data>
  <data key="year">2025</data>
</edge>
<edge source="179" target="210">
  <data key="weight">1.0</data>
  <data key="slice">24</data>
  <data key="year">2018</data>
</edge>
<edge source="180" target="222">
  <data key="weight">1.0</data>
  <data key="slice">28</data>
  <data key="year">2022</data>
</edge>
<edge source="180" target="231">
  <data key="weight">1.0</data>
  <data key="slice">28</data>
  <data key="year">2022</data>
</edge>
<edge source="181" target="182">
  <data key="weight">1.0</data>
  <data key="slice">7</data>
  <data key="year">2001</data>
</edge>
<edge source="181" target="200">
  <data key="weight">1.0</data>
  <data key="slice">7</data>
  <data key="year">2001</data>
</edge>
<edge source="182" target="200">
  <data key="weight">1.0</data>
  <data key="slice">7</data>
  <data key="year">2001</data>
</edge>
<edge source="183" target="239">
  <data key="weight">1.0</data>
  <data key="slice">27</data>
  <data key="year">2021</data>
</edge>
<edge source="188" target="244">
  <data key="weight">1.0</data>
  <data key="slice">30</data>
  <data key="year">2024</data>
</edge>
<edge source="189" target="198">
  <data key="weight">0.6324555277824402</data>
  <data key="slice">29</data>
  <data key="year">2023</data>
</edge>
<edge source="189" target="214">
  <data key="weight">1.0</data>
  <data key="slice">29</data>
  <data key="year">2023</data>
</edge>
<edge source="189" target="243">
  <data key="weight">1.0</data>
  <data key="slice">29</data>
  <data key="year">2023</data>
</edge>
<edge source="189" target="255">
  <data key="weight">1.0</data>
  <data key="slice">29</data>
  <data key="year">2023</data>
</edge>
<edge source="189" target="256">
  <data key="weight">1.0</data>
  <data key="slice">29</data>
  <data key="year">2023</data>
</edge>
<edge source="192" target="206">
  <data key="weight">1.0</data>
  <data key="slice">7</data>
  <data key="year">2001</data>
</edge>
<edge source="192" target="252">
  <data key="weight">1.0</data>
  <data key="slice">7</data>
  <data key="year">2001</data>
</edge>
<edge source="193" target="211">
  <data key="weight">1.0</data>
  <data key="slice">29</data>
  <data key="year">2023</data>
</edge>
<edge source="196" target="224">
  <data key="weight">1.0</data>
  <data key="slice">14</data>
  <data key="year">2008</data>
</edge>
<edge source="196" target="257">
  <data key="weight">1.0</data>
  <data key="slice">14</data>
  <data key="year">2008</data>
</edge>
<edge source="197" target="219">
  <data key="weight">1.0</data>
  <data key="slice">9</data>
  <data key="year">2003</data>
</edge>
<edge source="198" target="209">
  <data key="weight">0.6324555277824402</data>
  <data key="slice">29</data>
  <data key="year">2023</data>
</edge>
<edge source="198" target="214">
  <data key="weight">0.6324555277824402</data>
  <data key="slice">29</data>
  <data key="year">2023</data>
</edge>
<edge source="198" target="227">
  <data key="weight">1.0</data>
  <data key="slice">12</data>
  <data key="year">2006</data>
</edge>
<edge source="198" target="236">
  <data key="weight">1.0</data>
  <data key="slice">31</data>
  <data key="year">2025</data>
</edge>
<edge source="198" target="243">
  <data key="weight">0.6324555277824402</data>
  <data key="slice">29</data>
  <data key="year">2023</data>
</edge>
<edge source="198" target="255">
  <data key="weight">0.6324555277824402</data>
  <data key="slice">29</data>
  <data key="year">2023</data>
</edge>
<edge source="198" target="256">
  <data key="weight">0.6324555277824402</data>
  <data key="slice">29</data>
  <data key="year">2023</data>
</edge>
<edge source="201" target="207">
  <data key="weight">0.5773502588272095</data>
  <data key="slice">26</data>
  <data key="year">2020</data>
</edge>
<edge source="201" target="212">
  <data key="weight">0.40824830532073975</data>
  <data key="slice">26</data>
  <data key="year">2020</data>
</edge>
<edge source="201" target="218">
  <data key="weight">0.5773502588272095</data>
  <data key="slice">26</data>
  <data key="year">2020</data>
</edge>
<edge source="204" target="242">
  <data key="weight">1.0</data>
  <data key="slice">31</data>
  <data key="year">2025</data>
</edge>
<edge source="205" target="223">
  <data key="weight">1.0</data>
  <data key="slice">13</data>
  <data key="year">2007</data>
</edge>
<edge source="206" target="245">
  <data key="weight">1.0</data>
  <data key="slice">23</data>
  <data key="year">2017</data>
</edge>
<edge source="206" target="252">
  <data key="weight">1.0</data>
  <data key="slice">7</data>
  <data key="year">2001</data>
</edge>
<edge source="208" target="215">
  <data key="weight">1.0</data>
  <data key="slice">24</data>
  <data key="year">2018</data>
</edge>
<edge source="212" target="218">
  <data key="weight">0.7071067690849304</data>
  <data key="slice">26</data>
  <data key="year">2020</data>
</edge>
<edge source="212" target="229">
  <data key="weight">1.0</data>
  <data key="slice">9</data>
  <data key="year">2003</data>
</edge>
<edge source="212" target="253">
  <data key="weight">1.0</data>
  <data key="slice">24</data>
  <data key="year">2018</data>
</edge>
<edge source="214" target="243">
  <data key="weight">1.0</data>
  <data key="slice">29</data>
  <data key="year">2023</data>
</edge>
<edge source="214" target="255">
  <data key="weight">1.0</data>
  <data key="slice">29</data>
  <data key="year">2023</data>
</edge>
<edge source="214" target="256">
  <data key="weight">1.0</data>
  <data key="slice">29</data>
  <data key="year">2023</data>
</edge>
<edge source="217" target="218">
  <data key="weight">1.0</data>
  <data key="slice">27</data>
  <data key="year">2021</data>
</edge>
<edge source="217" target="219">
  <data key="weight">1.0</data>
  <data key="slice">27</data>
  <data key="year">2021</data>
</edge>
<edge source="218" target="219">
  <data key="weight">1.0</data>
  <data key="slice">27</data>
  <data key="year">2021</data>
</edge>
<edge source="220" target="237">
  <data key="weight">1.0</data>
  <data key="slice">30</data>
  <data key="year">2024</data>
</edge>
<edge source="222" target="231">
  <data key="weight">1.0</data>
  <data key="slice">28</data>
  <data key="year">2022</data>
</edge>
<edge source="224" target="257">
  <data key="weight">1.0</data>
  <data key="slice">14</data>
  <data key="year">2008</data>
</edge>
<edge source="227" target="234">
  <data key="weight">1.0</data>
  <data key="slice">29</data>
  <data key="year">2023</data>
</edge>
<edge source="243" target="255">
  <data key="weight">1.0</data>
  <data key="slice">29</data>
  <data key="year">2023</data>
</edge>
<edge source="243" target="256">
  <data key="weight">1.0</data>
  <data key="slice">29</data>
  <data key="year">2023</data>
</edge>
<edge source="245" target="252">
  <data key="weight">1.0</data>
  <data key="slice">23</data>
  <data key="year">2017</data>
</edge>
<edge source="255" target="256">
  <data key="weight">1.0</data>
  <data key="slice">29</data>
  <data key="year">2023</data>
</edge>
</graph>
</graphml>
