# Supplementary material for: Evolution of Research on Persistent Postural-Perceptual Dizziness: A Bibliometric and Visualization Analysis from 1994 to 2025
Source: Audiol Res. 2026 Apr 1;16(2):52. doi: 10.3390/audiolres16020052 (PMC13113745; doi:10.3390/audiolres16020052)
Supplement: Supplementary file 1 [file audiolres-16-00052-s001.zip › results/project/305.graphml]

<?xml version="1.0" encoding="UTF-8"?>
<graphml xmlns="http://graphml.graphdrawing.org/xmlns">
<key id="name" for="node" attr.name="name" attr.type="string"/>
<key id="label" for="node" attr.name="label" attr.type="string"/>
<key id="author" for="node" attr.name="author" attr.type="string"/>
<key id="year" for="node" attr.name="year" attr.type="string"/>
<key id="title" for="node" attr.name="title" attr.type="string"/>
<key id="so" for="node" attr.name="so" attr.type="string"/>
<key id="vol" for="node" attr.name="vol" attr.type="string"/>
<key id="page" for="node" attr.name="pg" attr.type="string"/>
<key id="ut" for="node" attr.name="ut" attr.type="string"/>
<key id="freq" for="node" attr.name="freq" attr.type="integer"/>
<key id="centrality" for="node" attr.name="centrality" attr.type="double"/>
<key id="weight" for="edge" attr.name="weight" attr.type="float"/>
<key id="slice" for="edge" attr.name="slice" attr.type="integer"/>
<key id="year" for="edge" attr.name="year" attr.type="string"/>
<graph edgedefault="undirected">
<node id="0">
  <data key="name">design</data>
  <data key="label">design</data>
  <data key="author">design</data>
  <data key="year"></data>
  <data key="title">...</data>
  <data key="so">SO</data>
  <data key="vol">0</data>
  <data key="page">0</data>
  <data key="ut"></data>
  <data key="freq">2</data>
</node>
<node id="1">
  <data key="name">whipple procedure</data>
  <data key="label">whipple procedure</data>
  <data key="author">whipple procedure</data>
  <data key="year"></data>
  <data key="title">...</data>
  <data key="so">SO</data>
  <data key="vol">0</data>
  <data key="page">0</data>
  <data key="ut"></data>
  <data key="freq">26</data>
</node>
<node id="2">
  <data key="name">community sample</data>
  <data key="label">community sample</data>
  <data key="author">community sample</data>
  <data key="year"></data>
  <data key="title">...</data>
  <data key="so">SO</data>
  <data key="vol">0</data>
  <data key="page">0</data>
  <data key="ut"></data>
  <data key="freq">3</data>
</node>
<node id="3">
  <data key="name">chronic subjective dizziness</data>
  <data key="label">chronic subjective dizziness</data>
  <data key="author">chronic subjective dizziness</data>
  <data key="year"></data>
  <data key="title">...</data>
  <data key="so">SO</data>
  <data key="vol">0</data>
  <data key="page">0</data>
  <data key="ut"></data>
  <data key="freq">13</data>
</node>
<node id="4">
  <data key="name">behavior</data>
  <data key="label">behavior</data>
  <data key="author">behavior</data>
  <data key="year"></data>
  <data key="title">...</data>
  <data key="so">SO</data>
  <data key="vol">0</data>
  <data key="page">0</data>
  <data key="ut"></data>
  <data key="freq">3</data>
</node>
<node id="5">
  <data key="name">biliary stasis</data>
  <data key="label">biliary stasis</data>
  <data key="author">biliary stasis</data>
  <data key="year"></data>
  <data key="title">...</data>
  <data key="so">SO</data>
  <data key="vol">0</data>
  <data key="page">0</data>
  <data key="ut"></data>
  <data key="freq">1</data>
</node>
<node id="6">
  <data key="name">cell culture</data>
  <data key="label">cell culture</data>
  <data key="author">cell culture</data>
  <data key="year"></data>
  <data key="title">...</data>
  <data key="so">SO</data>
  <data key="vol">0</data>
  <data key="page">0</data>
  <data key="ut"></data>
  <data key="freq">1</data>
</node>
<node id="7">
  <data key="name">phobic postural vertigo</data>
  <data key="label">phobic postural vertigo</data>
  <data key="author">phobic postural vertigo</data>
  <data key="year"></data>
  <data key="title">...</data>
  <data key="so">SO</data>
  <data key="vol">0</data>
  <data key="page">0</data>
  <data key="ut"></data>
  <data key="freq">39</data>
</node>
<node id="8">
  <data key="name">anastomosis</data>
  <data key="label">anastomosis</data>
  <data key="author">anastomosis</data>
  <data key="year"></data>
  <data key="title">...</data>
  <data key="so">SO</data>
  <data key="vol">0</data>
  <data key="page">0</data>
  <data key="ut"></data>
  <data key="freq">2</data>
</node>
<node id="9">
  <data key="name">vestibular migraine</data>
  <data key="label">vestibular migraine</data>
  <data key="author">vestibular migraine</data>
  <data key="year"></data>
  <data key="title">...</data>
  <data key="so">SO</data>
  <data key="vol">0</data>
  <data key="page">0</data>
  <data key="ut"></data>
  <data key="freq">3</data>
</node>
<node id="10">
  <data key="name">motility</data>
  <data key="label">motility</data>
  <data key="author">motility</data>
  <data key="year"></data>
  <data key="title">...</data>
  <data key="so">SO</data>
  <data key="vol">0</data>
  <data key="page">0</data>
  <data key="ut"></data>
  <data key="freq">6</data>
</node>
<node id="11">
  <data key="name">benign recurrent vertigo</data>
  <data key="label">benign recurrent vertigo</data>
  <data key="author">benign recurrent vertigo</data>
  <data key="year"></data>
  <data key="title">...</data>
  <data key="so">SO</data>
  <data key="vol">0</data>
  <data key="page">0</data>
  <data key="ut"></data>
  <data key="freq">1</data>
</node>
<node id="12">
  <data key="name">attention</data>
  <data key="label">attention</data>
  <data key="author">attention</data>
  <data key="year"></data>
  <data key="title">...</data>
  <data key="so">SO</data>
  <data key="vol">0</data>
  <data key="page">0</data>
  <data key="ut"></data>
  <data key="freq">2</data>
</node>
<node id="13">
  <data key="name">nanofibers</data>
  <data key="label">nanofibers</data>
  <data key="author">nanofibers</data>
  <data key="year"></data>
  <data key="title">...</data>
  <data key="so">SO</data>
  <data key="vol">0</data>
  <data key="page">0</data>
  <data key="ut"></data>
  <data key="freq">2</data>
</node>
<node id="14">
  <data key="name">chronic subjective vertigo</data>
  <data key="label">chronic subjective vertigo</data>
  <data key="author">chronic subjective vertigo</data>
  <data key="year"></data>
  <data key="title">...</data>
  <data key="so">SO</data>
  <data key="vol">0</data>
  <data key="page">0</data>
  <data key="ut"></data>
  <data key="freq">1</data>
</node>
<node id="15">
  <data key="name">adjuvant chemotherapy</data>
  <data key="label">adjuvant chemotherapy</data>
  <data key="author">adjuvant chemotherapy</data>
  <data key="year"></data>
  <data key="title">...</data>
  <data key="so">SO</data>
  <data key="vol">0</data>
  <data key="page">0</data>
  <data key="ut"></data>
  <data key="freq">1</data>
</node>
<node id="16">
  <data key="name">anxiety</data>
  <data key="label">anxiety</data>
  <data key="author">anxiety</data>
  <data key="year"></data>
  <data key="title">...</data>
  <data key="so">SO</data>
  <data key="vol">0</data>
  <data key="page">0</data>
  <data key="ut"></data>
  <data key="freq">22</data>
</node>
<node id="17">
  <data key="name">experience</data>
  <data key="label">experience</data>
  <data key="author">experience</data>
  <data key="year"></data>
  <data key="title">...</data>
  <data key="so">SO</data>
  <data key="vol">0</data>
  <data key="page">0</data>
  <data key="ut"></data>
  <data key="freq">12</data>
</node>
<node id="18">
  <data key="name">increases</data>
  <data key="label">increases</data>
  <data key="author">increases</data>
  <data key="year"></data>
  <data key="title">...</data>
  <data key="so">SO</data>
  <data key="vol">0</data>
  <data key="page">0</data>
  <data key="ut"></data>
  <data key="freq">1</data>
</node>
<node id="19">
  <data key="name">antecolic duodenojejunostomy</data>
  <data key="label">antecolic duodenojejunostomy</data>
  <data key="author">antecolic duodenojejunostomy</data>
  <data key="year"></data>
  <data key="title">...</data>
  <data key="so">SO</data>
  <data key="vol">0</data>
  <data key="page">0</data>
  <data key="ut"></data>
  <data key="freq">4</data>
</node>
<node id="20">
  <data key="name">electrochemical polymerization mechanism</data>
  <data key="label">electrochemical polymerization mechanism</data>
  <data key="author">electrochemical polymerization mechanism</data>
  <data key="year"></data>
  <data key="title">...</data>
  <data key="so">SO</data>
  <data key="vol">0</data>
  <data key="page">0</data>
  <data key="ut"></data>
  <data key="freq">1</data>
</node>
<node id="21">
  <data key="name">migraine</data>
  <data key="label">migraine</data>
  <data key="author">migraine</data>
  <data key="year"></data>
  <data key="title">...</data>
  <data key="so">SO</data>
  <data key="vol">0</data>
  <data key="page">0</data>
  <data key="ut"></data>
  <data key="freq">2</data>
</node>
<node id="22">
  <data key="name">vestibular neuritis</data>
  <data key="label">vestibular neuritis</data>
  <data key="author">vestibular neuritis</data>
  <data key="year"></data>
  <data key="title">...</data>
  <data key="so">SO</data>
  <data key="vol">0</data>
  <data key="page">0</data>
  <data key="ut"></data>
  <data key="freq">4</data>
</node>
<node id="23">
  <data key="name">cerebellar infarction</data>
  <data key="label">cerebellar infarction</data>
  <data key="author">cerebellar infarction</data>
  <data key="year"></data>
  <data key="title">...</data>
  <data key="so">SO</data>
  <data key="vol">0</data>
  <data key="page">0</data>
  <data key="ut"></data>
  <data key="freq">1</data>
</node>
<node id="24">
  <data key="name">trial</data>
  <data key="label">trial</data>
  <data key="author">trial</data>
  <data key="year"></data>
  <data key="title">...</data>
  <data key="so">SO</data>
  <data key="vol">0</data>
  <data key="page">0</data>
  <data key="ut"></data>
  <data key="freq">8</data>
</node>
<node id="25">
  <data key="name">morbidity</data>
  <data key="label">morbidity</data>
  <data key="author">morbidity</data>
  <data key="year"></data>
  <data key="title">...</data>
  <data key="so">SO</data>
  <data key="vol">0</data>
  <data key="page">0</data>
  <data key="ut"></data>
  <data key="freq">3</data>
</node>
<node id="26">
  <data key="name">pylorus-preserving pancreaticoduodenectomy</data>
  <data key="label">pylorus-preserving pancreaticoduodenectomy</data>
  <data key="author">pylorus-preserving pancreaticoduodenectomy</data>
  <data key="year"></data>
  <data key="title">...</data>
  <data key="so">SO</data>
  <data key="vol">0</data>
  <data key="page">0</data>
  <data key="ut"></data>
  <data key="freq">16</data>
</node>
<node id="27">
  <data key="name">body sway</data>
  <data key="label">body sway</data>
  <data key="author">body sway</data>
  <data key="year"></data>
  <data key="title">...</data>
  <data key="so">SO</data>
  <data key="vol">0</data>
  <data key="page">0</data>
  <data key="ut"></data>
  <data key="freq">12</data>
</node>
<node id="28">
  <data key="name">bile duct carcinoma</data>
  <data key="label">bile duct carcinoma</data>
  <data key="author">bile duct carcinoma</data>
  <data key="year"></data>
  <data key="title">...</data>
  <data key="so">SO</data>
  <data key="vol">0</data>
  <data key="page">0</data>
  <data key="ut"></data>
  <data key="freq">1</data>
</node>
<node id="29">
  <data key="name">balance</data>
  <data key="label">balance</data>
  <data key="author">balance</data>
  <data key="year"></data>
  <data key="title">...</data>
  <data key="so">SO</data>
  <data key="vol">0</data>
  <data key="page">0</data>
  <data key="ut"></data>
  <data key="freq">7</data>
</node>
<node id="30">
  <data key="name">disturbance</data>
  <data key="label">disturbance</data>
  <data key="author">disturbance</data>
  <data key="year"></data>
  <data key="title">...</data>
  <data key="so">SO</data>
  <data key="vol">0</data>
  <data key="page">0</data>
  <data key="ut"></data>
  <data key="freq">1</data>
</node>
<node id="31">
  <data key="name">fibroblasts</data>
  <data key="label">fibroblasts</data>
  <data key="author">fibroblasts</data>
  <data key="year"></data>
  <data key="title">...</data>
  <data key="so">SO</data>
  <data key="vol">0</data>
  <data key="page">0</data>
  <data key="ut"></data>
  <data key="freq">1</data>
</node>
<node id="32">
  <data key="name">curative resection</data>
  <data key="label">curative resection</data>
  <data key="author">curative resection</data>
  <data key="year"></data>
  <data key="title">...</data>
  <data key="so">SO</data>
  <data key="vol">0</data>
  <data key="page">0</data>
  <data key="ut"></data>
  <data key="freq">2</data>
</node>
<node id="33">
  <data key="name">bechterews phenomenon</data>
  <data key="label">bechterews phenomenon</data>
  <data key="author">bechterews phenomenon</data>
  <data key="year"></data>
  <data key="title">...</data>
  <data key="so">SO</data>
  <data key="vol">0</data>
  <data key="page">0</data>
  <data key="ut"></data>
  <data key="freq">1</data>
</node>
<node id="34">
  <data key="name">ca-19-9 antigen</data>
  <data key="label">ca-19-9 antigen</data>
  <data key="author">ca-19-9 antigen</data>
  <data key="year"></data>
  <data key="title">...</data>
  <data key="so">SO</data>
  <data key="vol">0</data>
  <data key="page">0</data>
  <data key="ut"></data>
  <data key="freq">1</data>
</node>
<node id="35">
  <data key="name">complications</data>
  <data key="label">complications</data>
  <data key="author">complications</data>
  <data key="year"></data>
  <data key="title">...</data>
  <data key="so">SO</data>
  <data key="vol">0</data>
  <data key="page">0</data>
  <data key="ut"></data>
  <data key="freq">38</data>
</node>
<node id="36">
  <data key="name">prognostic factors</data>
  <data key="label">prognostic factors</data>
  <data key="author">prognostic factors</data>
  <data key="year"></data>
  <data key="title">...</data>
  <data key="so">SO</data>
  <data key="vol">0</data>
  <data key="page">0</data>
  <data key="ut"></data>
  <data key="freq">2</data>
</node>
<node id="37">
  <data key="name">artificial neural networks (ann)</data>
  <data key="label">artificial neural networks (ann)</data>
  <data key="author">artificial neural networks (ann)</data>
  <data key="year"></data>
  <data key="title">...</data>
  <data key="so">SO</data>
  <data key="vol">0</data>
  <data key="page">0</data>
  <data key="ut"></data>
  <data key="freq">1</data>
</node>
<node id="38">
  <data key="name">polyaniline nanofibers</data>
  <data key="label">polyaniline nanofibers</data>
  <data key="author">polyaniline nanofibers</data>
  <data key="year"></data>
  <data key="title">...</data>
  <data key="so">SO</data>
  <data key="vol">0</data>
  <data key="page">0</data>
  <data key="ut"></data>
  <data key="freq">2</data>
</node>
<node id="39">
  <data key="name">drainage</data>
  <data key="label">drainage</data>
  <data key="author">drainage</data>
  <data key="year"></data>
  <data key="title">...</data>
  <data key="so">SO</data>
  <data key="vol">0</data>
  <data key="page">0</data>
  <data key="ut"></data>
  <data key="freq">2</data>
</node>
<node id="40">
  <data key="name">billroth ii</data>
  <data key="label">billroth ii</data>
  <data key="author">billroth ii</data>
  <data key="year"></data>
  <data key="title">...</data>
  <data key="so">SO</data>
  <data key="vol">0</data>
  <data key="page">0</data>
  <data key="ut"></data>
  <data key="freq">1</data>
</node>
<node id="41">
  <data key="name">brain stem</data>
  <data key="label">brain stem</data>
  <data key="author">brain stem</data>
  <data key="year"></data>
  <data key="title">...</data>
  <data key="so">SO</data>
  <data key="vol">0</data>
  <data key="page">0</data>
  <data key="ut"></data>
  <data key="freq">1</data>
</node>
<node id="42">
  <data key="name">randomized clinical trials</data>
  <data key="label">randomized clinical trials</data>
  <data key="author">randomized clinical trials</data>
  <data key="year"></data>
  <data key="title">...</data>
  <data key="so">SO</data>
  <data key="vol">0</data>
  <data key="page">0</data>
  <data key="ut"></data>
  <data key="freq">2</data>
</node>
<node id="43">
  <data key="name">anxiety spectrum disorders</data>
  <data key="label">anxiety spectrum disorders</data>
  <data key="author">anxiety spectrum disorders</data>
  <data key="year"></data>
  <data key="title">...</data>
  <data key="so">SO</data>
  <data key="vol">0</data>
  <data key="page">0</data>
  <data key="ut"></data>
  <data key="freq">1</data>
</node>
<node id="44">
  <data key="name">beger procedure</data>
  <data key="label">beger procedure</data>
  <data key="author">beger procedure</data>
  <data key="year"></data>
  <data key="title">...</data>
  <data key="so">SO</data>
  <data key="vol">0</data>
  <data key="page">0</data>
  <data key="ut"></data>
  <data key="freq">1</data>
</node>
<node id="45">
  <data key="name">dynamics</data>
  <data key="label">dynamics</data>
  <data key="author">dynamics</data>
  <data key="year"></data>
  <data key="title">...</data>
  <data key="so">SO</data>
  <data key="vol">0</data>
  <data key="page">0</data>
  <data key="ut"></data>
  <data key="freq">2</data>
</node>
<node id="46">
  <data key="name">cell</data>
  <data key="label">cell</data>
  <data key="author">cell</data>
  <data key="year"></data>
  <data key="title">...</data>
  <data key="so">SO</data>
  <data key="vol">0</data>
  <data key="page">0</data>
  <data key="ut"></data>
  <data key="freq">1</data>
</node>
<node id="47">
  <data key="name">cat</data>
  <data key="label">cat</data>
  <data key="author">cat</data>
  <data key="year"></data>
  <data key="title">...</data>
  <data key="so">SO</data>
  <data key="vol">0</data>
  <data key="page">0</data>
  <data key="ut"></data>
  <data key="freq">1</data>
</node>
<node id="48">
  <data key="name">paroxysmal positional vertigo</data>
  <data key="label">paroxysmal positional vertigo</data>
  <data key="author">paroxysmal positional vertigo</data>
  <data key="year"></data>
  <data key="title">...</data>
  <data key="so">SO</data>
  <data key="vol">0</data>
  <data key="page">0</data>
  <data key="ut"></data>
  <data key="freq">2</data>
</node>
<node id="49">
  <data key="name">bypass surgery</data>
  <data key="label">bypass surgery</data>
  <data key="author">bypass surgery</data>
  <data key="year"></data>
  <data key="title">...</data>
  <data key="so">SO</data>
  <data key="vol">0</data>
  <data key="page">0</data>
  <data key="ut"></data>
  <data key="freq">1</data>
</node>
<node id="50">
  <data key="name">delayed gastric emptying</data>
  <data key="label">delayed gastric emptying</data>
  <data key="author">delayed gastric emptying</data>
  <data key="year"></data>
  <data key="title">...</data>
  <data key="so">SO</data>
  <data key="vol">0</data>
  <data key="page">0</data>
  <data key="ut"></data>
  <data key="freq">31</data>
</node>
<node id="51">
  <data key="name">antimotion sickness drugs</data>
  <data key="label">antimotion sickness drugs</data>
  <data key="author">antimotion sickness drugs</data>
  <data key="year"></data>
  <data key="title">...</data>
  <data key="so">SO</data>
  <data key="vol">0</data>
  <data key="page">0</data>
  <data key="ut"></data>
  <data key="freq">1</data>
</node>
<node id="52">
  <data key="name">involvement</data>
  <data key="label">involvement</data>
  <data key="author">involvement</data>
  <data key="year"></data>
  <data key="title">...</data>
  <data key="so">SO</data>
  <data key="vol">0</data>
  <data key="page">0</data>
  <data key="ut"></data>
  <data key="freq">1</data>
</node>
<node id="53">
  <data key="name">benign</data>
  <data key="label">benign</data>
  <data key="author">benign</data>
  <data key="year"></data>
  <data key="title">...</data>
  <data key="so">SO</data>
  <data key="vol">0</data>
  <data key="page">0</data>
  <data key="ut"></data>
  <data key="freq">1</data>
</node>
<node id="54">
  <data key="name">pancreatic head resection</data>
  <data key="label">pancreatic head resection</data>
  <data key="author">pancreatic head resection</data>
  <data key="year"></data>
  <data key="title">...</data>
  <data key="so">SO</data>
  <data key="vol">0</data>
  <data key="page">0</data>
  <data key="ut"></data>
  <data key="freq">2</data>
</node>
<node id="55">
  <data key="name">adenoma</data>
  <data key="label">adenoma</data>
  <data key="author">adenoma</data>
  <data key="year"></data>
  <data key="title">...</data>
  <data key="so">SO</data>
  <data key="vol">0</data>
  <data key="page">0</data>
  <data key="ut"></data>
  <data key="freq">1</data>
</node>
<node id="56">
  <data key="name">episodic ataxia type 2</data>
  <data key="label">episodic ataxia type 2</data>
  <data key="author">episodic ataxia type 2</data>
  <data key="year"></data>
  <data key="title">...</data>
  <data key="so">SO</data>
  <data key="vol">0</data>
  <data key="page">0</data>
  <data key="ut"></data>
  <data key="freq">2</data>
</node>
<node id="57">
  <data key="name">bile duct</data>
  <data key="label">bile duct</data>
  <data key="author">bile duct</data>
  <data key="year"></data>
  <data key="title">...</data>
  <data key="so">SO</data>
  <data key="vol">0</data>
  <data key="page">0</data>
  <data key="ut"></data>
  <data key="freq">1</data>
</node>
<node id="58">
  <data key="name">amino acids</data>
  <data key="label">amino acids</data>
  <data key="author">amino acids</data>
  <data key="year"></data>
  <data key="title">...</data>
  <data key="so">SO</data>
  <data key="vol">0</data>
  <data key="page">0</data>
  <data key="ut"></data>
  <data key="freq">1</data>
</node>
<node id="59">
  <data key="name">spatial orientation</data>
  <data key="label">spatial orientation</data>
  <data key="author">spatial orientation</data>
  <data key="year"></data>
  <data key="title">...</data>
  <data key="so">SO</data>
  <data key="vol">0</data>
  <data key="page">0</data>
  <data key="ut"></data>
  <data key="freq">2</data>
</node>
<node id="60">
  <data key="name">randomized controlled trial</data>
  <data key="label">randomized controlled trial</data>
  <data key="author">randomized controlled trial</data>
  <data key="year"></data>
  <data key="title">...</data>
  <data key="so">SO</data>
  <data key="vol">0</data>
  <data key="page">0</data>
  <data key="ut"></data>
  <data key="freq">4</data>
</node>
<node id="61">
  <data key="name">1990s</data>
  <data key="label">1990s</data>
  <data key="author">1990s</data>
  <data key="year"></data>
  <data key="title">...</data>
  <data key="so">SO</data>
  <data key="vol">0</data>
  <data key="page">0</data>
  <data key="ut"></data>
  <data key="freq">1</data>
</node>
<node id="62">
  <data key="name">duodenectomy</data>
  <data key="label">duodenectomy</data>
  <data key="author">duodenectomy</data>
  <data key="year"></data>
  <data key="title">...</data>
  <data key="so">SO</data>
  <data key="vol">0</data>
  <data key="page">0</data>
  <data key="ut"></data>
  <data key="freq">3</data>
</node>
<node id="63">
  <data key="name">antecolic anastomosis</data>
  <data key="label">antecolic anastomosis</data>
  <data key="author">antecolic anastomosis</data>
  <data key="year"></data>
  <data key="title">...</data>
  <data key="so">SO</data>
  <data key="vol">0</data>
  <data key="page">0</data>
  <data key="ut"></data>
  <data key="freq">2</data>
</node>
<node id="64">
  <data key="name">cognitive behavioral therapy</data>
  <data key="label">cognitive behavioral therapy</data>
  <data key="author">cognitive behavioral therapy</data>
  <data key="year"></data>
  <data key="title">...</data>
  <data key="so">SO</data>
  <data key="vol">0</data>
  <data key="page">0</data>
  <data key="ut"></data>
  <data key="freq">4</data>
</node>
<node id="65">
  <data key="name">debarquement</data>
  <data key="label">debarquement</data>
  <data key="author">debarquement</data>
  <data key="year"></data>
  <data key="title">...</data>
  <data key="so">SO</data>
  <data key="vol">0</data>
  <data key="page">0</data>
  <data key="ut"></data>
  <data key="freq">1</data>
</node>
<node id="66">
  <data key="name">billroth i type reconstruction</data>
  <data key="label">billroth i type reconstruction</data>
  <data key="author">billroth i type reconstruction</data>
  <data key="year"></data>
  <data key="title">...</data>
  <data key="so">SO</data>
  <data key="vol">0</data>
  <data key="page">0</data>
  <data key="ut"></data>
  <data key="freq">1</data>
</node>
<node id="67">
  <data key="name">mibelli</data>
  <data key="label">mibelli</data>
  <data key="author">mibelli</data>
  <data key="year"></data>
  <data key="title">...</data>
  <data key="so">SO</data>
  <data key="vol">0</data>
  <data key="page">0</data>
  <data key="ut"></data>
  <data key="freq">1</data>
</node>
<node id="68">
  <data key="name">2nd portion duodenectomy</data>
  <data key="label">2nd portion duodenectomy</data>
  <data key="author">2nd portion duodenectomy</data>
  <data key="year"></data>
  <data key="title">...</data>
  <data key="so">SO</data>
  <data key="vol">0</data>
  <data key="page">0</data>
  <data key="ut"></data>
  <data key="freq">3</data>
</node>
<node id="69">
  <data key="name">billroth i</data>
  <data key="label">billroth i</data>
  <data key="author">billroth i</data>
  <data key="year"></data>
  <data key="title">...</data>
  <data key="so">SO</data>
  <data key="vol">0</data>
  <data key="page">0</data>
  <data key="ut"></data>
  <data key="freq">6</data>
</node>
<node id="70">
  <data key="name">caudate lobe</data>
  <data key="label">caudate lobe</data>
  <data key="author">caudate lobe</data>
  <data key="year"></data>
  <data key="title">...</data>
  <data key="so">SO</data>
  <data key="vol">0</data>
  <data key="page">0</data>
  <data key="ut"></data>
  <data key="freq">1</data>
</node>
<node id="71">
  <data key="name">maps</data>
  <data key="label">maps</data>
  <data key="author">maps</data>
  <data key="year"></data>
  <data key="title">...</data>
  <data key="so">SO</data>
  <data key="vol">0</data>
  <data key="page">0</data>
  <data key="ut"></data>
  <data key="freq">1</data>
</node>
<node id="72">
  <data key="name">anastomoses</data>
  <data key="label">anastomoses</data>
  <data key="author">anastomoses</data>
  <data key="year"></data>
  <data key="title">...</data>
  <data key="so">SO</data>
  <data key="vol">0</data>
  <data key="page">0</data>
  <data key="ut"></data>
  <data key="freq">1</data>
</node>
<node id="73">
  <data key="name">aggressive surgery</data>
  <data key="label">aggressive surgery</data>
  <data key="author">aggressive surgery</data>
  <data key="year"></data>
  <data key="title">...</data>
  <data key="so">SO</data>
  <data key="vol">0</data>
  <data key="page">0</data>
  <data key="ut"></data>
  <data key="freq">1</data>
</node>
<node id="74">
  <data key="name">balance confidence</data>
  <data key="label">balance confidence</data>
  <data key="author">balance confidence</data>
  <data key="year"></data>
  <data key="title">...</data>
  <data key="so">SO</data>
  <data key="vol">0</data>
  <data key="page">0</data>
  <data key="ut"></data>
  <data key="freq">1</data>
</node>
<node id="75">
  <data key="name">gastric emptying</data>
  <data key="label">gastric emptying</data>
  <data key="author">gastric emptying</data>
  <data key="year"></data>
  <data key="title">...</data>
  <data key="so">SO</data>
  <data key="vol">0</data>
  <data key="page">0</data>
  <data key="ut"></data>
  <data key="freq">3</data>
</node>
<node id="76">
  <data key="name">quality of life</data>
  <data key="label">quality of life</data>
  <data key="author">quality of life</data>
  <data key="year"></data>
  <data key="title">...</data>
  <data key="so">SO</data>
  <data key="vol">0</data>
  <data key="page">0</data>
  <data key="ut"></data>
  <data key="freq">19</data>
</node>
<node id="77">
  <data key="name">fluorescence probe</data>
  <data key="label">fluorescence probe</data>
  <data key="author">fluorescence probe</data>
  <data key="year"></data>
  <data key="title">...</data>
  <data key="so">SO</data>
  <data key="vol">0</data>
  <data key="page">0</data>
  <data key="ut"></data>
  <data key="freq">2</data>
</node>
<node id="78">
  <data key="name">aberrant hepatic artery</data>
  <data key="label">aberrant hepatic artery</data>
  <data key="author">aberrant hepatic artery</data>
  <data key="year"></data>
  <data key="title">...</data>
  <data key="so">SO</data>
  <data key="vol">0</data>
  <data key="page">0</data>
  <data key="ut"></data>
  <data key="freq">1</data>
</node>
<node id="79">
  <data key="name">childhood</data>
  <data key="label">childhood</data>
  <data key="author">childhood</data>
  <data key="year"></data>
  <data key="title">...</data>
  <data key="so">SO</data>
  <data key="vol">0</data>
  <data key="page">0</data>
  <data key="ut"></data>
  <data key="freq">1</data>
</node>
<node id="80">
  <data key="name">morphological changes</data>
  <data key="label">morphological changes</data>
  <data key="author">morphological changes</data>
  <data key="year"></data>
  <data key="title">...</data>
  <data key="so">SO</data>
  <data key="vol">0</data>
  <data key="page">0</data>
  <data key="ut"></data>
  <data key="freq">2</data>
</node>
<node id="81">
  <data key="name">bile duct resection</data>
  <data key="label">bile duct resection</data>
  <data key="author">bile duct resection</data>
  <data key="year"></data>
  <data key="title">...</data>
  <data key="so">SO</data>
  <data key="vol">0</data>
  <data key="page">0</data>
  <data key="ut"></data>
  <data key="freq">2</data>
</node>
<node id="82">
  <data key="name">behavioral inhibition</data>
  <data key="label">behavioral inhibition</data>
  <data key="author">behavioral inhibition</data>
  <data key="year"></data>
  <data key="title">...</data>
  <data key="so">SO</data>
  <data key="vol">0</data>
  <data key="page">0</data>
  <data key="ut"></data>
  <data key="freq">1</data>
</node>
<node id="83">
  <data key="name">pancreaticogastrostomy</data>
  <data key="label">pancreaticogastrostomy</data>
  <data key="author">pancreaticogastrostomy</data>
  <data key="year"></data>
  <data key="title">...</data>
  <data key="so">SO</data>
  <data key="vol">0</data>
  <data key="page">0</data>
  <data key="ut"></data>
  <data key="freq">13</data>
</node>
<node id="84">
  <data key="name">anxiety disorder</data>
  <data key="label">anxiety disorder</data>
  <data key="author">anxiety disorder</data>
  <data key="year"></data>
  <data key="title">...</data>
  <data key="so">SO</data>
  <data key="vol">0</data>
  <data key="page">0</data>
  <data key="ut"></data>
  <data key="freq">3</data>
</node>
<node id="85">
  <data key="name">appraisal</data>
  <data key="label">appraisal</data>
  <data key="author">appraisal</data>
  <data key="year"></data>
  <data key="title">...</data>
  <data key="so">SO</data>
  <data key="vol">0</data>
  <data key="page">0</data>
  <data key="ut"></data>
  <data key="freq">1</data>
</node>
<node id="86">
  <data key="name">acid</data>
  <data key="label">acid</data>
  <data key="author">acid</data>
  <data key="year"></data>
  <data key="title">...</data>
  <data key="so">SO</data>
  <data key="vol">0</data>
  <data key="page">0</data>
  <data key="ut"></data>
  <data key="freq">2</data>
</node>
<node id="87">
  <data key="name">absorption spectrometric determination</data>
  <data key="label">absorption spectrometric determination</data>
  <data key="author">absorption spectrometric determination</data>
  <data key="year"></data>
  <data key="title">...</data>
  <data key="so">SO</data>
  <data key="vol">0</data>
  <data key="page">0</data>
  <data key="ut"></data>
  <data key="freq">1</data>
</node>
<node id="88">
  <data key="name">duodenum-preserving pancreatic head resection</data>
  <data key="label">duodenum-preserving pancreatic head resection</data>
  <data key="author">duodenum-preserving pancreatic head resection</data>
  <data key="year"></data>
  <data key="title">...</data>
  <data key="so">SO</data>
  <data key="vol">0</data>
  <data key="page">0</data>
  <data key="ut"></data>
  <data key="freq">2</data>
</node>
<node id="89">
  <data key="name">psychogenic dizziness</data>
  <data key="label">psychogenic dizziness</data>
  <data key="author">psychogenic dizziness</data>
  <data key="year"></data>
  <data key="title">...</data>
  <data key="so">SO</data>
  <data key="vol">0</data>
  <data key="page">0</data>
  <data key="ut"></data>
  <data key="freq">2</data>
</node>
<node id="90">
  <data key="name">duct</data>
  <data key="label">duct</data>
  <data key="author">duct</data>
  <data key="year"></data>
  <data key="title">...</data>
  <data key="so">SO</data>
  <data key="vol">0</data>
  <data key="page">0</data>
  <data key="ut"></data>
  <data key="freq">2</data>
</node>
<node id="91">
  <data key="name">biliary tract carcinoma</data>
  <data key="label">biliary tract carcinoma</data>
  <data key="author">biliary tract carcinoma</data>
  <data key="year"></data>
  <data key="title">...</data>
  <data key="so">SO</data>
  <data key="vol">0</data>
  <data key="page">0</data>
  <data key="ut"></data>
  <data key="freq">1</data>
</node>
<node id="92">
  <data key="name">brain monitoring</data>
  <data key="label">brain monitoring</data>
  <data key="author">brain monitoring</data>
  <data key="year"></data>
  <data key="title">...</data>
  <data key="so">SO</data>
  <data key="vol">0</data>
  <data key="page">0</data>
  <data key="ut"></data>
  <data key="freq">1</data>
</node>
<node id="93">
  <data key="name">cerebellar infarctions</data>
  <data key="label">cerebellar infarctions</data>
  <data key="author">cerebellar infarctions</data>
  <data key="year"></data>
  <data key="title">...</data>
  <data key="so">SO</data>
  <data key="vol">0</data>
  <data key="page">0</data>
  <data key="ut"></data>
  <data key="freq">1</data>
</node>
<node id="94">
  <data key="name">colon</data>
  <data key="label">colon</data>
  <data key="author">colon</data>
  <data key="year"></data>
  <data key="title">...</data>
  <data key="so">SO</data>
  <data key="vol">0</data>
  <data key="page">0</data>
  <data key="ut"></data>
  <data key="freq">1</data>
</node>
<node id="95">
  <data key="name">adenocarcinoma</data>
  <data key="label">adenocarcinoma</data>
  <data key="author">adenocarcinoma</data>
  <data key="year"></data>
  <data key="title">...</data>
  <data key="so">SO</data>
  <data key="vol">0</data>
  <data key="page">0</data>
  <data key="ut"></data>
  <data key="freq">8</data>
</node>
<node id="96">
  <data key="name">hospital volume</data>
  <data key="label">hospital volume</data>
  <data key="author">hospital volume</data>
  <data key="year"></data>
  <data key="title">...</data>
  <data key="so">SO</data>
  <data key="vol">0</data>
  <data key="page">0</data>
  <data key="ut"></data>
  <data key="freq">2</data>
</node>
<node id="97">
  <data key="name">german version</data>
  <data key="label">german version</data>
  <data key="author">german version</data>
  <data key="year"></data>
  <data key="title">...</data>
  <data key="so">SO</data>
  <data key="vol">0</data>
  <data key="page">0</data>
  <data key="ut"></data>
  <data key="freq">2</data>
</node>
<node id="98">
  <data key="name">carbon paste electrode</data>
  <data key="label">carbon paste electrode</data>
  <data key="author">carbon paste electrode</data>
  <data key="year"></data>
  <data key="title">...</data>
  <data key="so">SO</data>
  <data key="vol">0</data>
  <data key="page">0</data>
  <data key="ut"></data>
  <data key="freq">2</data>
</node>
<node id="99">
  <data key="name">early gastric stasis</data>
  <data key="label">early gastric stasis</data>
  <data key="author">early gastric stasis</data>
  <data key="year"></data>
  <data key="title">...</data>
  <data key="so">SO</data>
  <data key="vol">0</data>
  <data key="page">0</data>
  <data key="ut"></data>
  <data key="freq">2</data>
</node>
<node id="100">
  <data key="name">acro angiodermatitis</data>
  <data key="label">acro angiodermatitis</data>
  <data key="author">acro angiodermatitis</data>
  <data key="year"></data>
  <data key="title">...</data>
  <data key="so">SO</data>
  <data key="vol">0</data>
  <data key="page">0</data>
  <data key="ut"></data>
  <data key="freq">1</data>
</node>
<node id="101">
  <data key="name">plasma gastrin</data>
  <data key="label">plasma gastrin</data>
  <data key="author">plasma gastrin</data>
  <data key="year"></data>
  <data key="title">...</data>
  <data key="so">SO</data>
  <data key="vol">0</data>
  <data key="page">0</data>
  <data key="ut"></data>
  <data key="freq">2</data>
</node>
<node id="102">
  <data key="name">avoidance</data>
  <data key="label">avoidance</data>
  <data key="author">avoidance</data>
  <data key="year"></data>
  <data key="title">...</data>
  <data key="so">SO</data>
  <data key="vol">0</data>
  <data key="page">0</data>
  <data key="ut"></data>
  <data key="freq">1</data>
</node>
<node id="103">
  <data key="name">cancer</data>
  <data key="label">cancer</data>
  <data key="author">cancer</data>
  <data key="year"></data>
  <data key="title">...</data>
  <data key="so">SO</data>
  <data key="vol">0</data>
  <data key="page">0</data>
  <data key="ut"></data>
  <data key="freq">28</data>
</node>
<node id="104">
  <data key="name">annulare</data>
  <data key="label">annulare</data>
  <data key="author">annulare</data>
  <data key="year"></data>
  <data key="title">...</data>
  <data key="so">SO</data>
  <data key="vol">0</data>
  <data key="page">0</data>
  <data key="ut"></data>
  <data key="freq">1</data>
</node>
<node id="105">
  <data key="name">canine gastrointestinal motility</data>
  <data key="label">canine gastrointestinal motility</data>
  <data key="author">canine gastrointestinal motility</data>
  <data key="year"></data>
  <data key="title">...</data>
  <data key="so">SO</data>
  <data key="vol">0</data>
  <data key="page">0</data>
  <data key="ut"></data>
  <data key="freq">4</data>
</node>
<node id="106">
  <data key="name">system</data>
  <data key="label">system</data>
  <data key="author">system</data>
  <data key="year"></data>
  <data key="title">...</data>
  <data key="so">SO</data>
  <data key="vol">0</data>
  <data key="page">0</data>
  <data key="ut"></data>
  <data key="freq">2</data>
</node>
<node id="107">
  <data key="name">binding</data>
  <data key="label">binding</data>
  <data key="author">binding</data>
  <data key="year"></data>
  <data key="title">...</data>
  <data key="so">SO</data>
  <data key="vol">0</data>
  <data key="page">0</data>
  <data key="ut"></data>
  <data key="freq">1</data>
</node>
<node id="108">
  <data key="name">extended retroperitoneal lymphadenectomy</data>
  <data key="label">extended retroperitoneal lymphadenectomy</data>
  <data key="author">extended retroperitoneal lymphadenectomy</data>
  <data key="year"></data>
  <data key="title">...</data>
  <data key="so">SO</data>
  <data key="vol">0</data>
  <data key="page">0</data>
  <data key="ut"></data>
  <data key="freq">3</data>
</node>
<node id="109">
  <data key="name">aromatic amines</data>
  <data key="label">aromatic amines</data>
  <data key="author">aromatic amines</data>
  <data key="year"></data>
  <data key="title">...</data>
  <data key="so">SO</data>
  <data key="vol">0</data>
  <data key="page">0</data>
  <data key="ut"></data>
  <data key="freq">2</data>
</node>
<node id="110">
  <data key="name">menieres disease</data>
  <data key="label">menieres disease</data>
  <data key="author">menieres disease</data>
  <data key="year"></data>
  <data key="title">...</data>
  <data key="so">SO</data>
  <data key="vol">0</data>
  <data key="page">0</data>
  <data key="ut"></data>
  <data key="freq">6</data>
</node>
<node id="111">
  <data key="name">c kit</data>
  <data key="label">c kit</data>
  <data key="author">c kit</data>
  <data key="year"></data>
  <data key="title">...</data>
  <data key="so">SO</data>
  <data key="vol">0</data>
  <data key="page">0</data>
  <data key="ut"></data>
  <data key="freq">1</data>
</node>
<node id="112">
  <data key="name">myoelectric activity</data>
  <data key="label">myoelectric activity</data>
  <data key="author">myoelectric activity</data>
  <data key="year"></data>
  <data key="title">...</data>
  <data key="so">SO</data>
  <data key="vol">0</data>
  <data key="page">0</data>
  <data key="ut"></data>
  <data key="freq">2</data>
</node>
<node id="113">
  <data key="name">body mass index</data>
  <data key="label">body mass index</data>
  <data key="author">body mass index</data>
  <data key="year"></data>
  <data key="title">...</data>
  <data key="so">SO</data>
  <data key="vol">0</data>
  <data key="page">0</data>
  <data key="ut"></data>
  <data key="freq">1</data>
</node>
<node id="114">
  <data key="name">disorders</data>
  <data key="label">disorders</data>
  <data key="author">disorders</data>
  <data key="year"></data>
  <data key="title">...</data>
  <data key="so">SO</data>
  <data key="vol">0</data>
  <data key="page">0</data>
  <data key="ut"></data>
  <data key="freq">11</data>
</node>
<node id="115">
  <data key="name">gene mapping</data>
  <data key="label">gene mapping</data>
  <data key="author">gene mapping</data>
  <data key="year"></data>
  <data key="title">...</data>
  <data key="so">SO</data>
  <data key="vol">0</data>
  <data key="page">0</data>
  <data key="ut"></data>
  <data key="freq">1</data>
</node>
<node id="116">
  <data key="name">international study group</data>
  <data key="label">international study group</data>
  <data key="author">international study group</data>
  <data key="year"></data>
  <data key="title">...</data>
  <data key="so">SO</data>
  <data key="vol">0</data>
  <data key="page">0</data>
  <data key="ut"></data>
  <data key="freq">24</data>
</node>
<node id="117">
  <data key="name">classification</data>
  <data key="label">classification</data>
  <data key="author">classification</data>
  <data key="year"></data>
  <data key="title">...</data>
  <data key="so">SO</data>
  <data key="vol">0</data>
  <data key="page">0</data>
  <data key="ut"></data>
  <data key="freq">2</data>
</node>
<node id="118">
  <data key="name">retrocolic reconstruction</data>
  <data key="label">retrocolic reconstruction</data>
  <data key="author">retrocolic reconstruction</data>
  <data key="year"></data>
  <data key="title">...</data>
  <data key="so">SO</data>
  <data key="vol">0</data>
  <data key="page">0</data>
  <data key="ut"></data>
  <data key="freq">2</data>
</node>
<node id="119">
  <data key="name">1st</data>
  <data key="label">1st</data>
  <data key="author">1st</data>
  <data key="year"></data>
  <data key="title">...</data>
  <data key="so">SO</data>
  <data key="vol">0</data>
  <data key="page">0</data>
  <data key="ut"></data>
  <data key="freq">1</data>
</node>
<node id="120">
  <data key="name">conservation</data>
  <data key="label">conservation</data>
  <data key="author">conservation</data>
  <data key="year"></data>
  <data key="title">...</data>
  <data key="so">SO</data>
  <data key="vol">0</data>
  <data key="page">0</data>
  <data key="ut"></data>
  <data key="freq">1</data>
</node>
<node id="121">
  <data key="name">ampullary carcinoma</data>
  <data key="label">ampullary carcinoma</data>
  <data key="author">ampullary carcinoma</data>
  <data key="year"></data>
  <data key="title">...</data>
  <data key="so">SO</data>
  <data key="vol">0</data>
  <data key="page">0</data>
  <data key="ut"></data>
  <data key="freq">1</data>
</node>
<node id="122">
  <data key="name">base</data>
  <data key="label">base</data>
  <data key="author">base</data>
  <data key="year"></data>
  <data key="title">...</data>
  <data key="so">SO</data>
  <data key="vol">0</data>
  <data key="page">0</data>
  <data key="ut"></data>
  <data key="freq">1</data>
</node>
<node id="123">
  <data key="name">definition</data>
  <data key="label">definition</data>
  <data key="author">definition</data>
  <data key="year"></data>
  <data key="title">...</data>
  <data key="so">SO</data>
  <data key="vol">0</data>
  <data key="page">0</data>
  <data key="ut"></data>
  <data key="freq">13</data>
</node>
<node id="124">
  <data key="name">performance</data>
  <data key="label">performance</data>
  <data key="author">performance</data>
  <data key="year"></data>
  <data key="title">...</data>
  <data key="so">SO</data>
  <data key="vol">0</data>
  <data key="page">0</data>
  <data key="ut"></data>
  <data key="freq">2</data>
</node>
<node id="125">
  <data key="name">diagnosis</data>
  <data key="label">diagnosis</data>
  <data key="author">diagnosis</data>
  <data key="year"></data>
  <data key="title">...</data>
  <data key="so">SO</data>
  <data key="vol">0</data>
  <data key="page">0</data>
  <data key="ut"></data>
  <data key="freq">1</data>
</node>
<node id="126">
  <data key="name">therapy</data>
  <data key="label">therapy</data>
  <data key="author">therapy</data>
  <data key="year"></data>
  <data key="title">...</data>
  <data key="so">SO</data>
  <data key="vol">0</data>
  <data key="page">0</data>
  <data key="ut"></data>
  <data key="freq">6</data>
</node>
<node id="127">
  <data key="name">glutathione</data>
  <data key="label">glutathione</data>
  <data key="author">glutathione</data>
  <data key="year"></data>
  <data key="title">...</data>
  <data key="so">SO</data>
  <data key="vol">0</data>
  <data key="page">0</data>
  <data key="ut"></data>
  <data key="freq">2</data>
</node>
<node id="128">
  <data key="name">balance control</data>
  <data key="label">balance control</data>
  <data key="author">balance control</data>
  <data key="year"></data>
  <data key="title">...</data>
  <data key="so">SO</data>
  <data key="vol">0</data>
  <data key="page">0</data>
  <data key="ut"></data>
  <data key="freq">7</data>
</node>
<node id="129">
  <data key="name">behavioral therapy</data>
  <data key="label">behavioral therapy</data>
  <data key="author">behavioral therapy</data>
  <data key="year"></data>
  <data key="title">...</data>
  <data key="so">SO</data>
  <data key="vol">0</data>
  <data key="page">0</data>
  <data key="ut"></data>
  <data key="freq">1</data>
</node>
<node id="130">
  <data key="name">cholecystokinin response</data>
  <data key="label">cholecystokinin response</data>
  <data key="author">cholecystokinin response</data>
  <data key="year"></data>
  <data key="title">...</data>
  <data key="so">SO</data>
  <data key="vol">0</data>
  <data key="page">0</data>
  <data key="ut"></data>
  <data key="freq">1</data>
</node>
<node id="131">
  <data key="name">ganglia</data>
  <data key="label">ganglia</data>
  <data key="author">ganglia</data>
  <data key="year"></data>
  <data key="title">...</data>
  <data key="so">SO</data>
  <data key="vol">0</data>
  <data key="page">0</data>
  <data key="ut"></data>
  <data key="freq">1</data>
</node>
<node id="132">
  <data key="name">mechanism</data>
  <data key="label">mechanism</data>
  <data key="author">mechanism</data>
  <data key="year"></data>
  <data key="title">...</data>
  <data key="so">SO</data>
  <data key="vol">0</data>
  <data key="page">0</data>
  <data key="ut"></data>
  <data key="freq">7</data>
</node>
<node id="133">
  <data key="name">symptoms</data>
  <data key="label">symptoms</data>
  <data key="author">symptoms</data>
  <data key="year"></data>
  <data key="title">...</data>
  <data key="so">SO</data>
  <data key="vol">0</data>
  <data key="page">0</data>
  <data key="ut"></data>
  <data key="freq">10</data>
</node>
<node id="134">
  <data key="name">brauns anastomosis</data>
  <data key="label">brauns anastomosis</data>
  <data key="author">brauns anastomosis</data>
  <data key="year"></data>
  <data key="title">...</data>
  <data key="so">SO</data>
  <data key="vol">0</data>
  <data key="page">0</data>
  <data key="ut"></data>
  <data key="freq">1</data>
</node>
<node id="135">
  <data key="name">braun enteroenterostomy</data>
  <data key="label">braun enteroenterostomy</data>
  <data key="author">braun enteroenterostomy</data>
  <data key="year"></data>
  <data key="title">...</data>
  <data key="so">SO</data>
  <data key="vol">0</data>
  <data key="page">0</data>
  <data key="ut"></data>
  <data key="freq">1</data>
</node>
<node id="136">
  <data key="name">mutations</data>
  <data key="label">mutations</data>
  <data key="author">mutations</data>
  <data key="year"></data>
  <data key="title">...</data>
  <data key="so">SO</data>
  <data key="vol">0</data>
  <data key="page">0</data>
  <data key="ut"></data>
  <data key="freq">2</data>
</node>
<node id="137">
  <data key="name">cephalic pancreatectomy</data>
  <data key="label">cephalic pancreatectomy</data>
  <data key="author">cephalic pancreatectomy</data>
  <data key="year"></data>
  <data key="title">...</data>
  <data key="so">SO</data>
  <data key="vol">0</data>
  <data key="page">0</data>
  <data key="ut"></data>
  <data key="freq">1</data>
</node>
<node id="138">
  <data key="name">management</data>
  <data key="label">management</data>
  <data key="author">management</data>
  <data key="year"></data>
  <data key="title">...</data>
  <data key="so">SO</data>
  <data key="vol">0</data>
  <data key="page">0</data>
  <data key="ut"></data>
  <data key="freq">9</data>
</node>
<node id="139">
  <data key="name">distal pancreatectomy</data>
  <data key="label">distal pancreatectomy</data>
  <data key="author">distal pancreatectomy</data>
  <data key="year"></data>
  <data key="title">...</data>
  <data key="so">SO</data>
  <data key="vol">0</data>
  <data key="page">0</data>
  <data key="ut"></data>
  <data key="freq">2</data>
</node>
<node id="140">
  <data key="name">preservation</data>
  <data key="label">preservation</data>
  <data key="author">preservation</data>
  <data key="year"></data>
  <data key="title">...</data>
  <data key="so">SO</data>
  <data key="vol">0</data>
  <data key="page">0</data>
  <data key="ut"></data>
  <data key="freq">39</data>
</node>
<node id="141">
  <data key="name">periampullary adenocarcinoma</data>
  <data key="label">periampullary adenocarcinoma</data>
  <data key="author">periampullary adenocarcinoma</data>
  <data key="year"></data>
  <data key="title">...</data>
  <data key="so">SO</data>
  <data key="vol">0</data>
  <data key="page">0</data>
  <data key="ut"></data>
  <data key="freq">5</data>
</node>
<node id="142">
  <data key="name">balance disorders</data>
  <data key="label">balance disorders</data>
  <data key="author">balance disorders</data>
  <data key="year"></data>
  <data key="title">...</data>
  <data key="so">SO</data>
  <data key="vol">0</data>
  <data key="page">0</data>
  <data key="ut"></data>
  <data key="freq">1</data>
</node>
<node id="143">
  <data key="name">post-operative complications</data>
  <data key="label">post-operative complications</data>
  <data key="author">post-operative complications</data>
  <data key="year"></data>
  <data key="title">...</data>
  <data key="so">SO</data>
  <data key="vol">0</data>
  <data key="page">0</data>
  <data key="ut"></data>
  <data key="freq">2</data>
</node>
<node id="144">
  <data key="name">risk factors</data>
  <data key="label">risk factors</data>
  <data key="author">risk factors</data>
  <data key="year"></data>
  <data key="title">...</data>
  <data key="so">SO</data>
  <data key="vol">0</data>
  <data key="page">0</data>
  <data key="ut"></data>
  <data key="freq">13</data>
</node>
<node id="145">
  <data key="name">pancreatic neoplasms</data>
  <data key="label">pancreatic neoplasms</data>
  <data key="author">pancreatic neoplasms</data>
  <data key="year"></data>
  <data key="title">...</data>
  <data key="so">SO</data>
  <data key="vol">0</data>
  <data key="page">0</data>
  <data key="ut"></data>
  <data key="freq">2</data>
</node>
<node id="146">
  <data key="name">cognitive behavior therapy</data>
  <data key="label">cognitive behavior therapy</data>
  <data key="author">cognitive behavior therapy</data>
  <data key="year"></data>
  <data key="title">...</data>
  <data key="so">SO</data>
  <data key="vol">0</data>
  <data key="page">0</data>
  <data key="ut"></data>
  <data key="freq">2</data>
</node>
<node id="147">
  <data key="name">4 aminopyridine</data>
  <data key="label">4 aminopyridine</data>
  <data key="author">4 aminopyridine</data>
  <data key="year"></data>
  <data key="title">...</data>
  <data key="so">SO</data>
  <data key="vol">0</data>
  <data key="page">0</data>
  <data key="ut"></data>
  <data key="freq">1</data>
</node>
<node id="148">
  <data key="name">abnormal dna ploidy</data>
  <data key="label">abnormal dna ploidy</data>
  <data key="author">abnormal dna ploidy</data>
  <data key="year"></data>
  <data key="title">...</data>
  <data key="so">SO</data>
  <data key="vol">0</data>
  <data key="page">0</data>
  <data key="ut"></data>
  <data key="freq">1</data>
</node>
<node id="149">
  <data key="name">bacterial translocation</data>
  <data key="label">bacterial translocation</data>
  <data key="author">bacterial translocation</data>
  <data key="year"></data>
  <data key="title">...</data>
  <data key="so">SO</data>
  <data key="vol">0</data>
  <data key="page">0</data>
  <data key="ut"></data>
  <data key="freq">1</data>
</node>
<node id="150">
  <data key="name">ca19 9 levels</data>
  <data key="label">ca19 9 levels</data>
  <data key="author">ca19 9 levels</data>
  <data key="year"></data>
  <data key="title">...</data>
  <data key="so">SO</data>
  <data key="vol">0</data>
  <data key="page">0</data>
  <data key="ut"></data>
  <data key="freq">1</data>
</node>
<node id="151">
  <data key="name">homocysteine</data>
  <data key="label">homocysteine</data>
  <data key="author">homocysteine</data>
  <data key="year"></data>
  <data key="title">...</data>
  <data key="so">SO</data>
  <data key="vol">0</data>
  <data key="page">0</data>
  <data key="ut"></data>
  <data key="freq">2</data>
</node>
<node id="152">
  <data key="name">vestibular disorders</data>
  <data key="label">vestibular disorders</data>
  <data key="author">vestibular disorders</data>
  <data key="year"></data>
  <data key="title">...</data>
  <data key="so">SO</data>
  <data key="vol">0</data>
  <data key="page">0</data>
  <data key="ut"></data>
  <data key="freq">2</data>
</node>
<node id="153">
  <data key="name">au</data>
  <data key="label">au</data>
  <data key="author">au</data>
  <data key="year"></data>
  <data key="title">...</data>
  <data key="so">SO</data>
  <data key="vol">0</data>
  <data key="page">0</data>
  <data key="ut"></data>
  <data key="freq">1</data>
</node>
<node id="154">
  <data key="name">pancreaticoduodenectomy</data>
  <data key="label">pancreaticoduodenectomy</data>
  <data key="author">pancreaticoduodenectomy</data>
  <data key="year"></data>
  <data key="title">...</data>
  <data key="so">SO</data>
  <data key="vol">0</data>
  <data key="page">0</data>
  <data key="ut"></data>
  <data key="freq">14</data>
</node>
<node id="155">
  <data key="name">bells palsy</data>
  <data key="label">bells palsy</data>
  <data key="author">bells palsy</data>
  <data key="year"></data>
  <data key="title">...</data>
  <data key="so">SO</data>
  <data key="vol">0</data>
  <data key="page">0</data>
  <data key="ut"></data>
  <data key="freq">1</data>
</node>
<node id="156">
  <data key="name">blood flow</data>
  <data key="label">blood flow</data>
  <data key="author">blood flow</data>
  <data key="year"></data>
  <data key="title">...</data>
  <data key="so">SO</data>
  <data key="vol">0</data>
  <data key="page">0</data>
  <data key="ut"></data>
  <data key="freq">1</data>
</node>
<node id="157">
  <data key="name">age</data>
  <data key="label">age</data>
  <data key="author">age</data>
  <data key="year"></data>
  <data key="title">...</data>
  <data key="so">SO</data>
  <data key="vol">0</data>
  <data key="page">0</data>
  <data key="ut"></data>
  <data key="freq">2</data>
</node>
<node id="158">
  <data key="name">amyloidosus</data>
  <data key="label">amyloidosus</data>
  <data key="author">amyloidosus</data>
  <data key="year"></data>
  <data key="title">...</data>
  <data key="so">SO</data>
  <data key="vol">0</data>
  <data key="page">0</data>
  <data key="ut"></data>
  <data key="freq">1</data>
</node>
<node id="159">
  <data key="name">linkage analysis</data>
  <data key="label">linkage analysis</data>
  <data key="author">linkage analysis</data>
  <data key="year"></data>
  <data key="title">...</data>
  <data key="so">SO</data>
  <data key="vol">0</data>
  <data key="page">0</data>
  <data key="ut"></data>
  <data key="freq">1</data>
</node>
<node id="160">
  <data key="name">pancreatic surgery isgps</data>
  <data key="label">pancreatic surgery isgps</data>
  <data key="author">pancreatic surgery isgps</data>
  <data key="year"></data>
  <data key="title">...</data>
  <data key="so">SO</data>
  <data key="vol">0</data>
  <data key="page">0</data>
  <data key="ut"></data>
  <data key="freq">2</data>
</node>
<node id="161">
  <data key="name">blood loss</data>
  <data key="label">blood loss</data>
  <data key="author">blood loss</data>
  <data key="year"></data>
  <data key="title">...</data>
  <data key="so">SO</data>
  <data key="vol">0</data>
  <data key="page">0</data>
  <data key="ut"></data>
  <data key="freq">1</data>
</node>
<node id="162">
  <data key="name">beliefs</data>
  <data key="label">beliefs</data>
  <data key="author">beliefs</data>
  <data key="year"></data>
  <data key="title">...</data>
  <data key="so">SO</data>
  <data key="vol">0</data>
  <data key="page">0</data>
  <data key="ut"></data>
  <data key="freq">1</data>
</node>
<node id="163">
  <data key="name">anisotropic exchange</data>
  <data key="label">anisotropic exchange</data>
  <data key="author">anisotropic exchange</data>
  <data key="year"></data>
  <data key="title">...</data>
  <data key="so">SO</data>
  <data key="vol">0</data>
  <data key="page">0</data>
  <data key="ut"></data>
  <data key="freq">1</data>
</node>
<node id="164">
  <data key="name">dysfunction</data>
  <data key="label">dysfunction</data>
  <data key="author">dysfunction</data>
  <data key="year"></data>
  <data key="title">...</data>
  <data key="so">SO</data>
  <data key="vol">0</data>
  <data key="page">0</data>
  <data key="ut"></data>
  <data key="freq">1</data>
</node>
<node id="165">
  <data key="name">lymph node metastasis</data>
  <data key="label">lymph node metastasis</data>
  <data key="author">lymph node metastasis</data>
  <data key="year"></data>
  <data key="title">...</data>
  <data key="so">SO</data>
  <data key="vol">0</data>
  <data key="page">0</data>
  <data key="ut"></data>
  <data key="freq">2</data>
</node>
<node id="166">
  <data key="name">ca 19 9</data>
  <data key="label">ca 19 9</data>
  <data key="author">ca 19 9</data>
  <data key="year"></data>
  <data key="title">...</data>
  <data key="so">SO</data>
  <data key="vol">0</data>
  <data key="page">0</data>
  <data key="ut"></data>
  <data key="freq">1</data>
</node>
<node id="167">
  <data key="name">behavioral phenotyping</data>
  <data key="label">behavioral phenotyping</data>
  <data key="author">behavioral phenotyping</data>
  <data key="year"></data>
  <data key="title">...</data>
  <data key="so">SO</data>
  <data key="vol">0</data>
  <data key="page">0</data>
  <data key="ut"></data>
  <data key="freq">1</data>
</node>
<node id="168">
  <data key="name">delayed massive hemorrhage</data>
  <data key="label">delayed massive hemorrhage</data>
  <data key="author">delayed massive hemorrhage</data>
  <data key="year"></data>
  <data key="title">...</data>
  <data key="so">SO</data>
  <data key="vol">0</data>
  <data key="page">0</data>
  <data key="ut"></data>
  <data key="freq">1</data>
</node>
<node id="169">
  <data key="name">benign paroxysmal vertigo</data>
  <data key="label">benign paroxysmal vertigo</data>
  <data key="author">benign paroxysmal vertigo</data>
  <data key="year"></data>
  <data key="title">...</data>
  <data key="so">SO</data>
  <data key="vol">0</data>
  <data key="page">0</data>
  <data key="ut"></data>
  <data key="freq">1</data>
</node>
<node id="170">
  <data key="name">clinical features</data>
  <data key="label">clinical features</data>
  <data key="author">clinical features</data>
  <data key="year"></data>
  <data key="title">...</data>
  <data key="so">SO</data>
  <data key="vol">0</data>
  <data key="page">0</data>
  <data key="ut"></data>
  <data key="freq">1</data>
</node>
<node id="171">
  <data key="name">head resection</data>
  <data key="label">head resection</data>
  <data key="author">head resection</data>
  <data key="year"></data>
  <data key="title">...</data>
  <data key="so">SO</data>
  <data key="vol">0</data>
  <data key="page">0</data>
  <data key="ut"></data>
  <data key="freq">6</data>
</node>
<node id="172">
  <data key="name">bile duct cancer</data>
  <data key="label">bile duct cancer</data>
  <data key="author">bile duct cancer</data>
  <data key="year"></data>
  <data key="title">...</data>
  <data key="so">SO</data>
  <data key="vol">0</data>
  <data key="page">0</data>
  <data key="ut"></data>
  <data key="freq">2</data>
</node>
<node id="173">
  <data key="name">activation</data>
  <data key="label">activation</data>
  <data key="author">activation</data>
  <data key="year"></data>
  <data key="title">...</data>
  <data key="so">SO</data>
  <data key="vol">0</data>
  <data key="page">0</data>
  <data key="ut"></data>
  <data key="freq">2</data>
</node>
<node id="174">
  <data key="name">ampulla</data>
  <data key="label">ampulla</data>
  <data key="author">ampulla</data>
  <data key="year"></data>
  <data key="title">...</data>
  <data key="so">SO</data>
  <data key="vol">0</data>
  <data key="page">0</data>
  <data key="ut"></data>
  <data key="freq">5</data>
</node>
<node id="175">
  <data key="name">cancer registry</data>
  <data key="label">cancer registry</data>
  <data key="author">cancer registry</data>
  <data key="year"></data>
  <data key="title">...</data>
  <data key="so">SO</data>
  <data key="vol">0</data>
  <data key="page">0</data>
  <data key="ut"></data>
  <data key="freq">1</data>
</node>
<node id="176">
  <data key="name">malignancy</data>
  <data key="label">malignancy</data>
  <data key="author">malignancy</data>
  <data key="year"></data>
  <data key="title">...</data>
  <data key="so">SO</data>
  <data key="vol">0</data>
  <data key="page">0</data>
  <data key="ut"></data>
  <data key="freq">2</data>
</node>
<node id="177">
  <data key="name">aqueous solutions</data>
  <data key="label">aqueous solutions</data>
  <data key="author">aqueous solutions</data>
  <data key="year"></data>
  <data key="title">...</data>
  <data key="so">SO</data>
  <data key="vol">0</data>
  <data key="page">0</data>
  <data key="ut"></data>
  <data key="freq">2</data>
</node>
<node id="178">
  <data key="name">fistula</data>
  <data key="label">fistula</data>
  <data key="author">fistula</data>
  <data key="year"></data>
  <data key="title">...</data>
  <data key="so">SO</data>
  <data key="vol">0</data>
  <data key="page">0</data>
  <data key="ut"></data>
  <data key="freq">2</data>
</node>
<node id="179">
  <data key="name">somatoform</data>
  <data key="label">somatoform</data>
  <data key="author">somatoform</data>
  <data key="year"></data>
  <data key="title">...</data>
  <data key="so">SO</data>
  <data key="vol">0</data>
  <data key="page">0</data>
  <data key="ut"></data>
  <data key="freq">3</data>
</node>
<node id="180">
  <data key="name">ag</data>
  <data key="label">ag</data>
  <data key="author">ag</data>
  <data key="year"></data>
  <data key="title">...</data>
  <data key="so">SO</data>
  <data key="vol">0</data>
  <data key="page">0</data>
  <data key="ut"></data>
  <data key="freq">1</data>
</node>
<node id="181">
  <data key="name">reconstruction</data>
  <data key="label">reconstruction</data>
  <data key="author">reconstruction</data>
  <data key="year"></data>
  <data key="title">...</data>
  <data key="so">SO</data>
  <data key="vol">0</data>
  <data key="page">0</data>
  <data key="ut"></data>
  <data key="freq">24</data>
</node>
<node id="182">
  <data key="name">gastric stasis</data>
  <data key="label">gastric stasis</data>
  <data key="author">gastric stasis</data>
  <data key="year"></data>
  <data key="title">...</data>
  <data key="so">SO</data>
  <data key="vol">0</data>
  <data key="page">0</data>
  <data key="ut"></data>
  <data key="freq">2</data>
</node>
<node id="183">
  <data key="name">antagonist muscles</data>
  <data key="label">antagonist muscles</data>
  <data key="author">antagonist muscles</data>
  <data key="year"></data>
  <data key="title">...</data>
  <data key="so">SO</data>
  <data key="vol">0</data>
  <data key="page">0</data>
  <data key="ut"></data>
  <data key="freq">1</data>
</node>
<node id="184">
  <data key="name">carbon nanotubes</data>
  <data key="label">carbon nanotubes</data>
  <data key="author">carbon nanotubes</data>
  <data key="year"></data>
  <data key="title">...</data>
  <data key="so">SO</data>
  <data key="vol">0</data>
  <data key="page">0</data>
  <data key="ut"></data>
  <data key="freq">2</data>
</node>
<node id="185">
  <data key="name">pancreatic surgery</data>
  <data key="label">pancreatic surgery</data>
  <data key="author">pancreatic surgery</data>
  <data key="year"></data>
  <data key="title">...</data>
  <data key="so">SO</data>
  <data key="vol">0</data>
  <data key="page">0</data>
  <data key="ut"></data>
  <data key="freq">15</data>
</node>
<node id="186">
  <data key="name">polyaniline</data>
  <data key="label">polyaniline</data>
  <data key="author">polyaniline</data>
  <data key="year"></data>
  <data key="title">...</data>
  <data key="so">SO</data>
  <data key="vol">0</data>
  <data key="page">0</data>
  <data key="ut"></data>
  <data key="freq">6</data>
</node>
<node id="187">
  <data key="name">vestibular rehabilitation</data>
  <data key="label">vestibular rehabilitation</data>
  <data key="author">vestibular rehabilitation</data>
  <data key="year"></data>
  <data key="title">...</data>
  <data key="so">SO</data>
  <data key="vol">0</data>
  <data key="page">0</data>
  <data key="ut"></data>
  <data key="freq">10</data>
</node>
<node id="188">
  <data key="name">endothelial cells</data>
  <data key="label">endothelial cells</data>
  <data key="author">endothelial cells</data>
  <data key="year"></data>
  <data key="title">...</data>
  <data key="so">SO</data>
  <data key="vol">0</data>
  <data key="page">0</data>
  <data key="ut"></data>
  <data key="freq">1</data>
</node>
<node id="189">
  <data key="name">adjuvant therapy</data>
  <data key="label">adjuvant therapy</data>
  <data key="author">adjuvant therapy</data>
  <data key="year"></data>
  <data key="title">...</data>
  <data key="so">SO</data>
  <data key="vol">0</data>
  <data key="page">0</data>
  <data key="ut"></data>
  <data key="freq">1</data>
</node>
<node id="190">
  <data key="name">controlled trial</data>
  <data key="label">controlled trial</data>
  <data key="author">controlled trial</data>
  <data key="year"></data>
  <data key="title">...</data>
  <data key="so">SO</data>
  <data key="vol">0</data>
  <data key="page">0</data>
  <data key="ut"></data>
  <data key="freq">18</data>
</node>
<node id="191">
  <data key="name">herpes simplex virus</data>
  <data key="label">herpes simplex virus</data>
  <data key="author">herpes simplex virus</data>
  <data key="year"></data>
  <data key="title">...</data>
  <data key="so">SO</data>
  <data key="vol">0</data>
  <data key="page">0</data>
  <data key="ut"></data>
  <data key="freq">1</data>
</node>
<node id="192">
  <data key="name">adsorption</data>
  <data key="label">adsorption</data>
  <data key="author">adsorption</data>
  <data key="year"></data>
  <data key="title">...</data>
  <data key="so">SO</data>
  <data key="vol">0</data>
  <data key="page">0</data>
  <data key="ut"></data>
  <data key="freq">2</data>
</node>
<node id="193">
  <data key="name">comorbidity</data>
  <data key="label">comorbidity</data>
  <data key="author">comorbidity</data>
  <data key="year"></data>
  <data key="title">...</data>
  <data key="so">SO</data>
  <data key="vol">0</data>
  <data key="page">0</data>
  <data key="ut"></data>
  <data key="freq">1</data>
</node>
<node id="194">
  <data key="name">electrodes</data>
  <data key="label">electrodes</data>
  <data key="author">electrodes</data>
  <data key="year"></data>
  <data key="title">...</data>
  <data key="so">SO</data>
  <data key="vol">0</data>
  <data key="page">0</data>
  <data key="ut"></data>
  <data key="freq">1</data>
</node>
<node id="195">
  <data key="name">biliary tract</data>
  <data key="label">biliary tract</data>
  <data key="author">biliary tract</data>
  <data key="year"></data>
  <data key="title">...</data>
  <data key="so">SO</data>
  <data key="vol">0</data>
  <data key="page">0</data>
  <data key="ut"></data>
  <data key="freq">1</data>
</node>
<node id="196">
  <data key="name">extended lymphadenectomy</data>
  <data key="label">extended lymphadenectomy</data>
  <data key="author">extended lymphadenectomy</data>
  <data key="year"></data>
  <data key="title">...</data>
  <data key="so">SO</data>
  <data key="vol">0</data>
  <data key="page">0</data>
  <data key="ut"></data>
  <data key="freq">1</data>
</node>
<node id="197">
  <data key="name">resection</data>
  <data key="label">resection</data>
  <data key="author">resection</data>
  <data key="year"></data>
  <data key="title">...</data>
  <data key="so">SO</data>
  <data key="vol">0</data>
  <data key="page">0</data>
  <data key="ut"></data>
  <data key="freq">40</data>
</node>
<node id="198">
  <data key="name">duodenopancreatectomy</data>
  <data key="label">duodenopancreatectomy</data>
  <data key="author">duodenopancreatectomy</data>
  <data key="year"></data>
  <data key="title">...</data>
  <data key="so">SO</data>
  <data key="vol">0</data>
  <data key="page">0</data>
  <data key="ut"></data>
  <data key="freq">6</data>
</node>
<node id="199">
  <data key="name">antecolic reconstruction</data>
  <data key="label">antecolic reconstruction</data>
  <data key="author">antecolic reconstruction</data>
  <data key="year"></data>
  <data key="title">...</data>
  <data key="so">SO</data>
  <data key="vol">0</data>
  <data key="page">0</data>
  <data key="ut"></data>
  <data key="freq">4</data>
</node>
<node id="200">
  <data key="name">biliary</data>
  <data key="label">biliary</data>
  <data key="author">biliary</data>
  <data key="year"></data>
  <data key="title">...</data>
  <data key="so">SO</data>
  <data key="vol">0</data>
  <data key="page">0</data>
  <data key="ut"></data>
  <data key="freq">2</data>
</node>
<node id="201">
  <data key="name">periampullary</data>
  <data key="label">periampullary</data>
  <data key="author">periampullary</data>
  <data key="year"></data>
  <data key="title">...</data>
  <data key="so">SO</data>
  <data key="vol">0</data>
  <data key="page">0</data>
  <data key="ut"></data>
  <data key="freq">8</data>
</node>
<node id="202">
  <data key="name">activated carbon</data>
  <data key="label">activated carbon</data>
  <data key="author">activated carbon</data>
  <data key="year"></data>
  <data key="title">...</data>
  <data key="so">SO</data>
  <data key="vol">0</data>
  <data key="page">0</data>
  <data key="ut"></data>
  <data key="freq">1</data>
</node>
<node id="203">
  <data key="name">papilla</data>
  <data key="label">papilla</data>
  <data key="author">papilla</data>
  <data key="year"></data>
  <data key="title">...</data>
  <data key="so">SO</data>
  <data key="vol">0</data>
  <data key="page">0</data>
  <data key="ut"></data>
  <data key="freq">2</data>
</node>
<node id="204">
  <data key="name">dizziness</data>
  <data key="label">dizziness</data>
  <data key="author">dizziness</data>
  <data key="year"></data>
  <data key="title">...</data>
  <data key="so">SO</data>
  <data key="vol">0</data>
  <data key="page">0</data>
  <data key="ut"></data>
  <data key="freq">13</data>
</node>
<node id="205">
  <data key="name">pancreatic fistula</data>
  <data key="label">pancreatic fistula</data>
  <data key="author">pancreatic fistula</data>
  <data key="year"></data>
  <data key="title">...</data>
  <data key="so">SO</data>
  <data key="vol">0</data>
  <data key="page">0</data>
  <data key="ut"></data>
  <data key="freq">5</data>
</node>
<node id="206">
  <data key="name">chronic vertigo</data>
  <data key="label">chronic vertigo</data>
  <data key="author">chronic vertigo</data>
  <data key="year"></data>
  <data key="title">...</data>
  <data key="so">SO</data>
  <data key="vol">0</data>
  <data key="page">0</data>
  <data key="ut"></data>
  <data key="freq">1</data>
</node>
<node id="207">
  <data key="name">anastomotic leak</data>
  <data key="label">anastomotic leak</data>
  <data key="author">anastomotic leak</data>
  <data key="year"></data>
  <data key="title">...</data>
  <data key="so">SO</data>
  <data key="vol">0</data>
  <data key="page">0</data>
  <data key="ut"></data>
  <data key="freq">2</data>
</node>
<node id="208">
  <data key="name">breath test</data>
  <data key="label">breath test</data>
  <data key="author">breath test</data>
  <data key="year"></data>
  <data key="title">...</data>
  <data key="so">SO</data>
  <data key="vol">0</data>
  <data key="page">0</data>
  <data key="ut"></data>
  <data key="freq">1</data>
</node>
<node id="209">
  <data key="name">bilateral vestibulopathy</data>
  <data key="label">bilateral vestibulopathy</data>
  <data key="author">bilateral vestibulopathy</data>
  <data key="year"></data>
  <data key="title">...</data>
  <data key="so">SO</data>
  <data key="vol">0</data>
  <data key="page">0</data>
  <data key="ut"></data>
  <data key="freq">2</data>
</node>
<node id="210">
  <data key="name">term follow up</data>
  <data key="label">term follow up</data>
  <data key="author">term follow up</data>
  <data key="year"></data>
  <data key="title">...</data>
  <data key="so">SO</data>
  <data key="vol">0</data>
  <data key="page">0</data>
  <data key="ut"></data>
  <data key="freq">4</data>
</node>
<node id="211">
  <data key="name">acoustic neuroma</data>
  <data key="label">acoustic neuroma</data>
  <data key="author">acoustic neuroma</data>
  <data key="year"></data>
  <data key="title">...</data>
  <data key="so">SO</data>
  <data key="vol">0</data>
  <data key="page">0</data>
  <data key="ut"></data>
  <data key="freq">1</data>
</node>
<node id="212">
  <data key="name">pancreatic cancer</data>
  <data key="label">pancreatic cancer</data>
  <data key="author">pancreatic cancer</data>
  <data key="year"></data>
  <data key="title">...</data>
  <data key="so">SO</data>
  <data key="vol">0</data>
  <data key="page">0</data>
  <data key="ut"></data>
  <data key="freq">12</data>
</node>
<node id="213">
  <data key="name">ascorbic acid interference</data>
  <data key="label">ascorbic acid interference</data>
  <data key="author">ascorbic acid interference</data>
  <data key="year"></data>
  <data key="title">...</data>
  <data key="so">SO</data>
  <data key="vol">0</data>
  <data key="page">0</data>
  <data key="ut"></data>
  <data key="freq">1</data>
</node>
<node id="214">
  <data key="name">chronic dizziness</data>
  <data key="label">chronic dizziness</data>
  <data key="author">chronic dizziness</data>
  <data key="year"></data>
  <data key="title">...</data>
  <data key="so">SO</data>
  <data key="vol">0</data>
  <data key="page">0</data>
  <data key="ut"></data>
  <data key="freq">4</data>
</node>
<node id="215">
  <data key="name">surgical complications</data>
  <data key="label">surgical complications</data>
  <data key="author">surgical complications</data>
  <data key="year"></data>
  <data key="title">...</data>
  <data key="so">SO</data>
  <data key="vol">0</data>
  <data key="page">0</data>
  <data key="ut"></data>
  <data key="freq">2</data>
</node>
<node id="216">
  <data key="name">antecolic fashion</data>
  <data key="label">antecolic fashion</data>
  <data key="author">antecolic fashion</data>
  <data key="year"></data>
  <data key="title">...</data>
  <data key="so">SO</data>
  <data key="vol">0</data>
  <data key="page">0</data>
  <data key="ut"></data>
  <data key="freq">1</data>
</node>
<node id="217">
  <data key="name">agoraphobia</data>
  <data key="label">agoraphobia</data>
  <data key="author">agoraphobia</data>
  <data key="year"></data>
  <data key="title">...</data>
  <data key="so">SO</data>
  <data key="vol">0</data>
  <data key="page">0</data>
  <data key="ut"></data>
  <data key="freq">5</data>
</node>
<node id="218">
  <data key="name">botulinum toxin</data>
  <data key="label">botulinum toxin</data>
  <data key="author">botulinum toxin</data>
  <data key="year"></data>
  <data key="title">...</data>
  <data key="so">SO</data>
  <data key="vol">0</data>
  <data key="page">0</data>
  <data key="ut"></data>
  <data key="freq">1</data>
</node>
<node id="219">
  <data key="name">benign paroxysmal positioning vertigo</data>
  <data key="label">benign paroxysmal positioning vertigo</data>
  <data key="author">benign paroxysmal positioning vertigo</data>
  <data key="year"></data>
  <data key="title">...</data>
  <data key="so">SO</data>
  <data key="vol">0</data>
  <data key="page">0</data>
  <data key="ut"></data>
  <data key="freq">1</data>
</node>
<node id="220">
  <data key="name">5 httlpr</data>
  <data key="label">5 httlpr</data>
  <data key="author">5 httlpr</data>
  <data key="year"></data>
  <data key="title">...</data>
  <data key="so">SO</data>
  <data key="vol">0</data>
  <data key="page">0</data>
  <data key="ut"></data>
  <data key="freq">1</data>
</node>
<node id="221">
  <data key="name">morphology control</data>
  <data key="label">morphology control</data>
  <data key="author">morphology control</data>
  <data key="year"></data>
  <data key="title">...</data>
  <data key="so">SO</data>
  <data key="vol">0</data>
  <data key="page">0</data>
  <data key="ut"></data>
  <data key="freq">2</data>
</node>
<node id="222">
  <data key="name">follow up</data>
  <data key="label">follow up</data>
  <data key="author">follow up</data>
  <data key="year"></data>
  <data key="title">...</data>
  <data key="so">SO</data>
  <data key="vol">0</data>
  <data key="page">0</data>
  <data key="ut"></data>
  <data key="freq">6</data>
</node>
<node id="223">
  <data key="name">validation</data>
  <data key="label">validation</data>
  <data key="author">validation</data>
  <data key="year"></data>
  <data key="title">...</data>
  <data key="so">SO</data>
  <data key="vol">0</data>
  <data key="page">0</data>
  <data key="ut"></data>
  <data key="freq">4</data>
</node>
<node id="224">
  <data key="name">abdominal surgery</data>
  <data key="label">abdominal surgery</data>
  <data key="author">abdominal surgery</data>
  <data key="year"></data>
  <data key="title">...</data>
  <data key="so">SO</data>
  <data key="vol">0</data>
  <data key="page">0</data>
  <data key="ut"></data>
  <data key="freq">1</data>
</node>
<node id="225">
  <data key="name">vater</data>
  <data key="label">vater</data>
  <data key="author">vater</data>
  <data key="year"></data>
  <data key="title">...</data>
  <data key="so">SO</data>
  <data key="vol">0</data>
  <data key="page">0</data>
  <data key="ut"></data>
  <data key="freq">2</data>
</node>
<node id="226">
  <data key="name">animal (experimental) models</data>
  <data key="label">animal (experimental) models</data>
  <data key="author">animal (experimental) models</data>
  <data key="year"></data>
  <data key="title">...</data>
  <data key="so">SO</data>
  <data key="vol">0</data>
  <data key="page">0</data>
  <data key="ut"></data>
  <data key="freq">1</data>
</node>
<node id="227">
  <data key="name">route</data>
  <data key="label">route</data>
  <data key="author">route</data>
  <data key="year"></data>
  <data key="title">...</data>
  <data key="so">SO</data>
  <data key="vol">0</data>
  <data key="page">0</data>
  <data key="ut"></data>
  <data key="freq">7</data>
</node>
<node id="228">
  <data key="name">animal models</data>
  <data key="label">animal models</data>
  <data key="author">animal models</data>
  <data key="year"></data>
  <data key="title">...</data>
  <data key="so">SO</data>
  <data key="vol">0</data>
  <data key="page">0</data>
  <data key="ut"></data>
  <data key="freq">1</data>
</node>
<node id="229">
  <data key="name">randomized trial</data>
  <data key="label">randomized trial</data>
  <data key="author">randomized trial</data>
  <data key="year"></data>
  <data key="title">...</data>
  <data key="so">SO</data>
  <data key="vol">0</data>
  <data key="page">0</data>
  <data key="ut"></data>
  <data key="freq">10</data>
</node>
<node id="230">
  <data key="name">impact</data>
  <data key="label">impact</data>
  <data key="author">impact</data>
  <data key="year"></data>
  <data key="title">...</data>
  <data key="so">SO</data>
  <data key="vol">0</data>
  <data key="page">0</data>
  <data key="ut"></data>
  <data key="freq">7</data>
</node>
<node id="231">
  <data key="name">phenylenediamine</data>
  <data key="label">phenylenediamine</data>
  <data key="author">phenylenediamine</data>
  <data key="year"></data>
  <data key="title">...</data>
  <data key="so">SO</data>
  <data key="vol">0</data>
  <data key="page">0</data>
  <data key="ut"></data>
  <data key="freq">2</data>
</node>
<node id="232">
  <data key="name">benign lesions</data>
  <data key="label">benign lesions</data>
  <data key="author">benign lesions</data>
  <data key="year"></data>
  <data key="title">...</data>
  <data key="so">SO</data>
  <data key="vol">0</data>
  <data key="page">0</data>
  <data key="ut"></data>
  <data key="freq">1</data>
</node>
<node id="233">
  <data key="name">c1 molecules</data>
  <data key="label">c1 molecules</data>
  <data key="author">c1 molecules</data>
  <data key="year"></data>
  <data key="title">...</data>
  <data key="so">SO</data>
  <data key="vol">0</data>
  <data key="page">0</data>
  <data key="ut"></data>
  <data key="freq">1</data>
</node>
<node id="234">
  <data key="name">emergency operation</data>
  <data key="label">emergency operation</data>
  <data key="author">emergency operation</data>
  <data key="year"></data>
  <data key="title">...</data>
  <data key="so">SO</data>
  <data key="vol">0</data>
  <data key="page">0</data>
  <data key="ut"></data>
  <data key="freq">1</data>
</node>
<node id="235">
  <data key="name">1423 pancreaticoduodenectomy</data>
  <data key="label">1423 pancreaticoduodenectomy</data>
  <data key="author">1423 pancreaticoduodenectomy</data>
  <data key="year"></data>
  <data key="title">...</data>
  <data key="so">SO</data>
  <data key="vol">0</data>
  <data key="page">0</data>
  <data key="ut"></data>
  <data key="freq">1</data>
</node>
<node id="236">
  <data key="name">biliary surgery</data>
  <data key="label">biliary surgery</data>
  <data key="author">biliary surgery</data>
  <data key="year"></data>
  <data key="title">...</data>
  <data key="so">SO</data>
  <data key="vol">0</data>
  <data key="page">0</data>
  <data key="ut"></data>
  <data key="freq">2</data>
</node>
<node id="237">
  <data key="name">5-year survival</data>
  <data key="label">5-year survival</data>
  <data key="author">5-year survival</data>
  <data key="year"></data>
  <data key="title">...</data>
  <data key="so">SO</data>
  <data key="vol">0</data>
  <data key="page">0</data>
  <data key="ut"></data>
  <data key="freq">1</data>
</node>
<node id="238">
  <data key="name">disease</data>
  <data key="label">disease</data>
  <data key="author">disease</data>
  <data key="year"></data>
  <data key="title">...</data>
  <data key="so">SO</data>
  <data key="vol">0</data>
  <data key="page">0</data>
  <data key="ut"></data>
  <data key="freq">2</data>
</node>
<node id="239">
  <data key="name">epidermis</data>
  <data key="label">epidermis</data>
  <data key="author">epidermis</data>
  <data key="year"></data>
  <data key="title">...</data>
  <data key="so">SO</data>
  <data key="vol">0</data>
  <data key="page">0</data>
  <data key="ut"></data>
  <data key="freq">1</data>
</node>
<node id="240">
  <data key="name">pancreaticojejunostomy</data>
  <data key="label">pancreaticojejunostomy</data>
  <data key="author">pancreaticojejunostomy</data>
  <data key="year"></data>
  <data key="title">...</data>
  <data key="so">SO</data>
  <data key="vol">0</data>
  <data key="page">0</data>
  <data key="ut"></data>
  <data key="freq">12</data>
</node>
<node id="241">
  <data key="name">nanoparticles</data>
  <data key="label">nanoparticles</data>
  <data key="author">nanoparticles</data>
  <data key="year"></data>
  <data key="title">...</data>
  <data key="so">SO</data>
  <data key="vol">0</data>
  <data key="page">0</data>
  <data key="ut"></data>
  <data key="freq">5</data>
</node>
<node id="242">
  <data key="name">adaptation</data>
  <data key="label">adaptation</data>
  <data key="author">adaptation</data>
  <data key="year"></data>
  <data key="title">...</data>
  <data key="so">SO</data>
  <data key="vol">0</data>
  <data key="page">0</data>
  <data key="ut"></data>
  <data key="freq">1</data>
</node>
<node id="243">
  <data key="name">prevalence</data>
  <data key="label">prevalence</data>
  <data key="author">prevalence</data>
  <data key="year"></data>
  <data key="title">...</data>
  <data key="so">SO</data>
  <data key="vol">0</data>
  <data key="page">0</data>
  <data key="ut"></data>
  <data key="freq">7</data>
</node>
<node id="244">
  <data key="name">adsorbents</data>
  <data key="label">adsorbents</data>
  <data key="author">adsorbents</data>
  <data key="year"></data>
  <data key="title">...</data>
  <data key="so">SO</data>
  <data key="vol">0</data>
  <data key="page">0</data>
  <data key="ut"></data>
  <data key="freq">1</data>
</node>
<node id="245">
  <data key="name">bone marrow transplantation</data>
  <data key="label">bone marrow transplantation</data>
  <data key="author">bone marrow transplantation</data>
  <data key="year"></data>
  <data key="title">...</data>
  <data key="so">SO</data>
  <data key="vol">0</data>
  <data key="page">0</data>
  <data key="ut"></data>
  <data key="freq">1</data>
</node>
<node id="246">
  <data key="name">body perturbations</data>
  <data key="label">body perturbations</data>
  <data key="author">body perturbations</data>
  <data key="year"></data>
  <data key="title">...</data>
  <data key="so">SO</data>
  <data key="vol">0</data>
  <data key="page">0</data>
  <data key="ut"></data>
  <data key="freq">1</data>
</node>
<node id="247">
  <data key="name">billroth i type</data>
  <data key="label">billroth i type</data>
  <data key="author">billroth i type</data>
  <data key="year"></data>
  <data key="title">...</data>
  <data key="so">SO</data>
  <data key="vol">0</data>
  <data key="page">0</data>
  <data key="ut"></data>
  <data key="freq">1</data>
</node>
<node id="248">
  <data key="name">cell adhesion and proliferation</data>
  <data key="label">cell adhesion and proliferation</data>
  <data key="author">cell adhesion and proliferation</data>
  <data key="year"></data>
  <data key="title">...</data>
  <data key="so">SO</data>
  <data key="vol">0</data>
  <data key="page">0</data>
  <data key="ut"></data>
  <data key="freq">1</data>
</node>
<node id="249">
  <data key="name">neoplasms</data>
  <data key="label">neoplasms</data>
  <data key="author">neoplasms</data>
  <data key="year"></data>
  <data key="title">...</data>
  <data key="so">SO</data>
  <data key="vol">0</data>
  <data key="page">0</data>
  <data key="ut"></data>
  <data key="freq">2</data>
</node>
<node id="250">
  <data key="name">biliary obstruction</data>
  <data key="label">biliary obstruction</data>
  <data key="author">biliary obstruction</data>
  <data key="year"></data>
  <data key="title">...</data>
  <data key="so">SO</data>
  <data key="vol">0</data>
  <data key="page">0</data>
  <data key="ut"></data>
  <data key="freq">1</data>
</node>
<node id="251">
  <data key="name">absorption</data>
  <data key="label">absorption</data>
  <data key="author">absorption</data>
  <data key="year"></data>
  <data key="title">...</data>
  <data key="so">SO</data>
  <data key="vol">0</data>
  <data key="page">0</data>
  <data key="ut"></data>
  <data key="freq">1</data>
</node>
<node id="252">
  <data key="name">standard pancreaticoduodenectomy</data>
  <data key="label">standard pancreaticoduodenectomy</data>
  <data key="author">standard pancreaticoduodenectomy</data>
  <data key="year"></data>
  <data key="title">...</data>
  <data key="so">SO</data>
  <data key="vol">0</data>
  <data key="page">0</data>
  <data key="ut"></data>
  <data key="freq">9</data>
</node>
<node id="253">
  <data key="name">pylorus-preserving pancreaticoduodenectomy (pppd)</data>
  <data key="label">pylorus-preserving pancreaticoduodenectomy (pppd)</data>
  <data key="author">pylorus-preserving pancreaticoduodenectomy (pppd)</data>
  <data key="year"></data>
  <data key="title">...</data>
  <data key="so">SO</data>
  <data key="vol">0</data>
  <data key="page">0</data>
  <data key="ut"></data>
  <data key="freq">2</data>
</node>
<node id="254">
  <data key="name">aniline</data>
  <data key="label">aniline</data>
  <data key="author">aniline</data>
  <data key="year"></data>
  <data key="title">...</data>
  <data key="so">SO</data>
  <data key="vol">0</data>
  <data key="page">0</data>
  <data key="ut"></data>
  <data key="freq">1</data>
</node>
<node id="255">
  <data key="name">headache</data>
  <data key="label">headache</data>
  <data key="author">headache</data>
  <data key="year"></data>
  <data key="title">...</data>
  <data key="so">SO</data>
  <data key="vol">0</data>
  <data key="page">0</data>
  <data key="ut"></data>
  <data key="freq">2</data>
</node>
<node id="256">
  <data key="name">association</data>
  <data key="label">association</data>
  <data key="author">association</data>
  <data key="year"></data>
  <data key="title">...</data>
  <data key="so">SO</data>
  <data key="vol">0</data>
  <data key="page">0</data>
  <data key="ut"></data>
  <data key="freq">2</data>
</node>
<node id="257">
  <data key="name">adsorption property</data>
  <data key="label">adsorption property</data>
  <data key="author">adsorption property</data>
  <data key="year"></data>
  <data key="title">...</data>
  <data key="so">SO</data>
  <data key="vol">0</data>
  <data key="page">0</data>
  <data key="ut"></data>
  <data key="freq">1</data>
</node>
<node id="258">
  <data key="name">autoimmune pancreatitis</data>
  <data key="label">autoimmune pancreatitis</data>
  <data key="author">autoimmune pancreatitis</data>
  <data key="year"></data>
  <data key="title">...</data>
  <data key="so">SO</data>
  <data key="vol">0</data>
  <data key="page">0</data>
  <data key="ut"></data>
  <data key="freq">1</data>
</node>
<node id="259">
  <data key="name">surgical treatment</data>
  <data key="label">surgical treatment</data>
  <data key="author">surgical treatment</data>
  <data key="year"></data>
  <data key="title">...</data>
  <data key="so">SO</data>
  <data key="vol">0</data>
  <data key="page">0</data>
  <data key="ut"></data>
  <data key="freq">3</data>
</node>
<node id="260">
  <data key="name">consecutive patients</data>
  <data key="label">consecutive patients</data>
  <data key="author">consecutive patients</data>
  <data key="year"></data>
  <data key="title">...</data>
  <data key="so">SO</data>
  <data key="vol">0</data>
  <data key="page">0</data>
  <data key="ut"></data>
  <data key="freq">3</data>
</node>
<node id="261">
  <data key="name">tumors</data>
  <data key="label">tumors</data>
  <data key="author">tumors</data>
  <data key="year"></data>
  <data key="title">...</data>
  <data key="so">SO</data>
  <data key="vol">0</data>
  <data key="page">0</data>
  <data key="ut"></data>
  <data key="freq">2</data>
</node>
<node id="262">
  <data key="name">anastomotic leakage</data>
  <data key="label">anastomotic leakage</data>
  <data key="author">anastomotic leakage</data>
  <data key="year"></data>
  <data key="title">...</data>
  <data key="so">SO</data>
  <data key="vol">0</data>
  <data key="page">0</data>
  <data key="ut"></data>
  <data key="freq">1</data>
</node>
<node id="263">
  <data key="name">anxiety stress scales</data>
  <data key="label">anxiety stress scales</data>
  <data key="author">anxiety stress scales</data>
  <data key="year"></data>
  <data key="title">...</data>
  <data key="so">SO</data>
  <data key="vol">0</data>
  <data key="page">0</data>
  <data key="ut"></data>
  <data key="freq">1</data>
</node>
<node id="264">
  <data key="name">biopsy</data>
  <data key="label">biopsy</data>
  <data key="author">biopsy</data>
  <data key="year"></data>
  <data key="title">...</data>
  <data key="so">SO</data>
  <data key="vol">0</data>
  <data key="page">0</data>
  <data key="ut"></data>
  <data key="freq">2</data>
</node>
<node id="265">
  <data key="name">rehabilitation</data>
  <data key="label">rehabilitation</data>
  <data key="author">rehabilitation</data>
  <data key="year"></data>
  <data key="title">...</data>
  <data key="so">SO</data>
  <data key="vol">0</data>
  <data key="page">0</data>
  <data key="ut"></data>
  <data key="freq">2</data>
</node>
<node id="266">
  <data key="name">alcoholic chronic pancreatitis</data>
  <data key="label">alcoholic chronic pancreatitis</data>
  <data key="author">alcoholic chronic pancreatitis</data>
  <data key="year"></data>
  <data key="title">...</data>
  <data key="so">SO</data>
  <data key="vol">0</data>
  <data key="page">0</data>
  <data key="ut"></data>
  <data key="freq">1</data>
</node>
<node id="267">
  <data key="name">surgery isgps</data>
  <data key="label">surgery isgps</data>
  <data key="author">surgery isgps</data>
  <data key="year"></data>
  <data key="title">...</data>
  <data key="so">SO</data>
  <data key="vol">0</data>
  <data key="page">0</data>
  <data key="ut"></data>
  <data key="freq">2</data>
</node>
<node id="268">
  <data key="name">artificial neural network</data>
  <data key="label">artificial neural network</data>
  <data key="author">artificial neural network</data>
  <data key="year"></data>
  <data key="title">...</data>
  <data key="so">SO</data>
  <data key="vol">0</data>
  <data key="page">0</data>
  <data key="ut"></data>
  <data key="freq">2</data>
</node>
<node id="269">
  <data key="name">ascorbic acid</data>
  <data key="label">ascorbic acid</data>
  <data key="author">ascorbic acid</data>
  <data key="year"></data>
  <data key="title">...</data>
  <data key="so">SO</data>
  <data key="vol">0</data>
  <data key="page">0</data>
  <data key="ut"></data>
  <data key="freq">1</data>
</node>
<node id="270">
  <data key="name">head</data>
  <data key="label">head</data>
  <data key="author">head</data>
  <data key="year"></data>
  <data key="title">...</data>
  <data key="so">SO</data>
  <data key="vol">0</data>
  <data key="page">0</data>
  <data key="ut"></data>
  <data key="freq">4</data>
</node>
<node id="271">
  <data key="name">de debarquement syndrome</data>
  <data key="label">de debarquement syndrome</data>
  <data key="author">de debarquement syndrome</data>
  <data key="year"></data>
  <data key="title">...</data>
  <data key="so">SO</data>
  <data key="vol">0</data>
  <data key="page">0</data>
  <data key="ut"></data>
  <data key="freq">2</data>
</node>
<node id="272">
  <data key="name">pylorus preserving pancreaticoduodenectomy</data>
  <data key="label">pylorus preserving pancreaticoduodenectomy</data>
  <data key="author">pylorus preserving pancreaticoduodenectomy</data>
  <data key="year"></data>
  <data key="title">...</data>
  <data key="so">SO</data>
  <data key="vol">0</data>
  <data key="page">0</data>
  <data key="ut"></data>
  <data key="freq">25</data>
</node>
<node id="273">
  <data key="name">vestibular function</data>
  <data key="label">vestibular function</data>
  <data key="author">vestibular function</data>
  <data key="year"></data>
  <data key="title">...</data>
  <data key="so">SO</data>
  <data key="vol">0</data>
  <data key="page">0</data>
  <data key="ut"></data>
  <data key="freq">2</data>
</node>
<node id="274">
  <data key="name">mortality</data>
  <data key="label">mortality</data>
  <data key="author">mortality</data>
  <data key="year"></data>
  <data key="title">...</data>
  <data key="so">SO</data>
  <data key="vol">0</data>
  <data key="page">0</data>
  <data key="ut"></data>
  <data key="freq">9</data>
</node>
<node id="275">
  <data key="name">pylorus</data>
  <data key="label">pylorus</data>
  <data key="author">pylorus</data>
  <data key="year"></data>
  <data key="title">...</data>
  <data key="so">SO</data>
  <data key="vol">0</data>
  <data key="page">0</data>
  <data key="ut"></data>
  <data key="freq">2</data>
</node>
<node id="276">
  <data key="name">prospective randomized trial</data>
  <data key="label">prospective randomized trial</data>
  <data key="author">prospective randomized trial</data>
  <data key="year"></data>
  <data key="title">...</data>
  <data key="so">SO</data>
  <data key="vol">0</data>
  <data key="page">0</data>
  <data key="ut"></data>
  <data key="freq">2</data>
</node>
<node id="277">
  <data key="name">of pressure trajectory</data>
  <data key="label">of pressure trajectory</data>
  <data key="author">of pressure trajectory</data>
  <data key="year"></data>
  <data key="title">...</data>
  <data key="so">SO</data>
  <data key="vol">0</data>
  <data key="page">0</data>
  <data key="ut"></data>
  <data key="freq">2</data>
</node>
<node id="278">
  <data key="name">316l ss</data>
  <data key="label">316l ss</data>
  <data key="author">316l ss</data>
  <data key="year"></data>
  <data key="title">...</data>
  <data key="so">SO</data>
  <data key="vol">0</data>
  <data key="page">0</data>
  <data key="ut"></data>
  <data key="freq">1</data>
</node>
<node id="279">
  <data key="name">childhood trauma questionnaire</data>
  <data key="label">childhood trauma questionnaire</data>
  <data key="author">childhood trauma questionnaire</data>
  <data key="year"></data>
  <data key="title">...</data>
  <data key="so">SO</data>
  <data key="vol">0</data>
  <data key="page">0</data>
  <data key="ut"></data>
  <data key="freq">1</data>
</node>
<node id="280">
  <data key="name">anxiety disorders</data>
  <data key="label">anxiety disorders</data>
  <data key="author">anxiety disorders</data>
  <data key="year"></data>
  <data key="title">...</data>
  <data key="so">SO</data>
  <data key="vol">0</data>
  <data key="page">0</data>
  <data key="ut"></data>
  <data key="freq">4</data>
</node>
<node id="281">
  <data key="name">chronic pancreatitis</data>
  <data key="label">chronic pancreatitis</data>
  <data key="author">chronic pancreatitis</data>
  <data key="year"></data>
  <data key="title">...</data>
  <data key="so">SO</data>
  <data key="vol">0</data>
  <data key="page">0</data>
  <data key="ut"></data>
  <data key="freq">1</data>
</node>
<node id="282">
  <data key="name">carcinoma</data>
  <data key="label">carcinoma</data>
  <data key="author">carcinoma</data>
  <data key="year"></data>
  <data key="title">...</data>
  <data key="so">SO</data>
  <data key="vol">0</data>
  <data key="page">0</data>
  <data key="ut"></data>
  <data key="freq">26</data>
</node>
<node id="283">
  <data key="name">ataxia</data>
  <data key="label">ataxia</data>
  <data key="author">ataxia</data>
  <data key="year"></data>
  <data key="title">...</data>
  <data key="so">SO</data>
  <data key="vol">0</data>
  <data key="page">0</data>
  <data key="ut"></data>
  <data key="freq">2</data>
</node>
<node id="284">
  <data key="name">survival</data>
  <data key="label">survival</data>
  <data key="author">survival</data>
  <data key="year"></data>
  <data key="title">...</data>
  <data key="so">SO</data>
  <data key="vol">0</data>
  <data key="page">0</data>
  <data key="ut"></data>
  <data key="freq">11</data>
</node>
<node id="285">
  <data key="name">acroangiodermatitis</data>
  <data key="label">acroangiodermatitis</data>
  <data key="author">acroangiodermatitis</data>
  <data key="year"></data>
  <data key="title">...</data>
  <data key="so">SO</data>
  <data key="vol">0</data>
  <data key="page">0</data>
  <data key="ut"></data>
  <data key="freq">1</data>
</node>
<node id="286">
  <data key="name">pancreatogastrostomy</data>
  <data key="label">pancreatogastrostomy</data>
  <data key="author">pancreatogastrostomy</data>
  <data key="year"></data>
  <data key="title">...</data>
  <data key="so">SO</data>
  <data key="vol">0</data>
  <data key="page">0</data>
  <data key="ut"></data>
  <data key="freq">2</data>
</node>
<node id="287">
  <data key="name">duodenum preserving resection</data>
  <data key="label">duodenum preserving resection</data>
  <data key="author">duodenum preserving resection</data>
  <data key="year"></data>
  <data key="title">...</data>
  <data key="so">SO</data>
  <data key="vol">0</data>
  <data key="page">0</data>
  <data key="ut"></data>
  <data key="freq">2</data>
</node>
<node id="288">
  <data key="name">3</data>
  <data key="label">3</data>
  <data key="author">3</data>
  <data key="year"></data>
  <data key="title">...</data>
  <data key="so">SO</data>
  <data key="vol">0</data>
  <data key="page">0</data>
  <data key="ut"></data>
  <data key="freq">1</data>
</node>
<node id="289">
  <data key="name">consecutive pancreaticoduodenectomy</data>
  <data key="label">consecutive pancreaticoduodenectomy</data>
  <data key="author">consecutive pancreaticoduodenectomy</data>
  <data key="year"></data>
  <data key="title">...</data>
  <data key="so">SO</data>
  <data key="vol">0</data>
  <data key="page">0</data>
  <data key="ut"></data>
  <data key="freq">8</data>
</node>
<node id="290">
  <data key="name">chemotherapy</data>
  <data key="label">chemotherapy</data>
  <data key="author">chemotherapy</data>
  <data key="year"></data>
  <data key="title">...</data>
  <data key="so">SO</data>
  <data key="vol">0</data>
  <data key="page">0</data>
  <data key="ut"></data>
  <data key="freq">1</data>
</node>
<node id="291">
  <data key="name">handicap</data>
  <data key="label">handicap</data>
  <data key="author">handicap</data>
  <data key="year"></data>
  <data key="title">...</data>
  <data key="so">SO</data>
  <data key="vol">0</data>
  <data key="page">0</data>
  <data key="ut"></data>
  <data key="freq">2</data>
</node>
<node id="292">
  <data key="name">oxidative polymerization</data>
  <data key="label">oxidative polymerization</data>
  <data key="author">oxidative polymerization</data>
  <data key="year"></data>
  <data key="title">...</data>
  <data key="so">SO</data>
  <data key="vol">0</data>
  <data key="page">0</data>
  <data key="ut"></data>
  <data key="freq">2</data>
</node>
<node id="293">
  <data key="name">antrectomy</data>
  <data key="label">antrectomy</data>
  <data key="author">antrectomy</data>
  <data key="year"></data>
  <data key="title">...</data>
  <data key="so">SO</data>
  <data key="vol">0</data>
  <data key="page">0</data>
  <data key="ut"></data>
  <data key="freq">1</data>
</node>
<node id="294">
  <data key="name">center 26 year experience</data>
  <data key="label">center 26 year experience</data>
  <data key="author">center 26 year experience</data>
  <data key="year"></data>
  <data key="title">...</data>
  <data key="so">SO</data>
  <data key="vol">0</data>
  <data key="page">0</data>
  <data key="ut"></data>
  <data key="freq">1</data>
</node>
<node id="295">
  <data key="name">artery</data>
  <data key="label">artery</data>
  <data key="author">artery</data>
  <data key="year"></data>
  <data key="title">...</data>
  <data key="so">SO</data>
  <data key="vol">0</data>
  <data key="page">0</data>
  <data key="ut"></data>
  <data key="freq">1</data>
</node>
<node id="296">
  <data key="name">attacks</data>
  <data key="label">attacks</data>
  <data key="author">attacks</data>
  <data key="year"></data>
  <data key="title">...</data>
  <data key="so">SO</data>
  <data key="vol">0</data>
  <data key="page">0</data>
  <data key="ut"></data>
  <data key="freq">3</data>
</node>
<node id="297">
  <data key="name">postoperative stay</data>
  <data key="label">postoperative stay</data>
  <data key="author">postoperative stay</data>
  <data key="year"></data>
  <data key="title">...</data>
  <data key="so">SO</data>
  <data key="vol">0</data>
  <data key="page">0</data>
  <data key="ut"></data>
  <data key="freq">2</data>
</node>
<node id="298">
  <data key="name">beta cell</data>
  <data key="label">beta cell</data>
  <data key="author">beta cell</data>
  <data key="year"></data>
  <data key="title">...</data>
  <data key="so">SO</data>
  <data key="vol">0</data>
  <data key="page">0</data>
  <data key="ut"></data>
  <data key="freq">1</data>
</node>
<node id="299">
  <data key="name">metaanalysis</data>
  <data key="label">metaanalysis</data>
  <data key="author">metaanalysis</data>
  <data key="year"></data>
  <data key="title">...</data>
  <data key="so">SO</data>
  <data key="vol">0</data>
  <data key="page">0</data>
  <data key="ut"></data>
  <data key="freq">6</data>
</node>
<node id="300">
  <data key="name">balance-anxiety comorbidity</data>
  <data key="label">balance-anxiety comorbidity</data>
  <data key="author">balance-anxiety comorbidity</data>
  <data key="year"></data>
  <data key="title">...</data>
  <data key="so">SO</data>
  <data key="vol">0</data>
  <data key="page">0</data>
  <data key="ut"></data>
  <data key="freq">1</data>
</node>
<node id="301">
  <data key="name">bipolar plates</data>
  <data key="label">bipolar plates</data>
  <data key="author">bipolar plates</data>
  <data key="year"></data>
  <data key="title">...</data>
  <data key="so">SO</data>
  <data key="vol">0</data>
  <data key="page">0</data>
  <data key="ut"></data>
  <data key="freq">1</data>
</node>
<node id="302">
  <data key="name">ab initio</data>
  <data key="label">ab initio</data>
  <data key="author">ab initio</data>
  <data key="year"></data>
  <data key="title">...</data>
  <data key="so">SO</data>
  <data key="vol">0</data>
  <data key="page">0</data>
  <data key="ut"></data>
  <data key="freq">1</data>
</node>
<node id="303">
  <data key="name">panic disorder</data>
  <data key="label">panic disorder</data>
  <data key="author">panic disorder</data>
  <data key="year"></data>
  <data key="title">...</data>
  <data key="so">SO</data>
  <data key="vol">0</data>
  <data key="page">0</data>
  <data key="ut"></data>
  <data key="freq">7</data>
</node>
<node id="304">
  <data key="name">erythromycin</data>
  <data key="label">erythromycin</data>
  <data key="author">erythromycin</data>
  <data key="year"></data>
  <data key="title">...</data>
  <data key="so">SO</data>
  <data key="vol">0</data>
  <data key="page">0</data>
  <data key="ut"></data>
  <data key="freq">4</data>
</node>
<edge source="0" target="124">
  <data key="weight">0.5</data>
  <data key="slice">12</data>
  <data key="year">2015</data>
</edge>
<edge source="0" target="186">
  <data key="weight">1.0</data>
  <data key="slice">12</data>
  <data key="year">2015</data>
</edge>
<edge source="0" target="278">
  <data key="weight">0.7071067690849304</data>
  <data key="slice">12</data>
  <data key="year">2015</data>
</edge>
<edge source="0" target="301">
  <data key="weight">0.7071067690849304</data>
  <data key="slice">12</data>
  <data key="year">2015</data>
</edge>
<edge source="1" target="8">
  <data key="weight">0.40824830532073975</data>
  <data key="slice">9</data>
  <data key="year">2012</data>
</edge>
<edge source="1" target="24">
  <data key="weight">0.5163977742195129</data>
  <data key="slice">11</data>
  <data key="year">2014</data>
</edge>
<edge source="1" target="26">
  <data key="weight">0.5</data>
  <data key="slice">8</data>
  <data key="year">2011</data>
</edge>
<edge source="1" target="32">
  <data key="weight">4.082483258116554E-7</data>
  <data key="slice">5</data>
  <data key="year">2008</data>
</edge>
<edge source="1" target="35">
  <data key="weight">0.4714045226573944</data>
  <data key="slice">11</data>
  <data key="year">2014</data>
</edge>
<edge source="1" target="50">
  <data key="weight">0.40824830532073975</data>
  <data key="slice">6</data>
  <data key="year">2009</data>
</edge>
<edge source="1" target="60">
  <data key="weight">4.082483258116554E-7</data>
  <data key="slice">5</data>
  <data key="year">2008</data>
</edge>
<edge source="1" target="69">
  <data key="weight">0.4472135901451111</data>
  <data key="slice">11</data>
  <data key="year">2014</data>
</edge>
<edge source="1" target="76">
  <data key="weight">0.6324555277824402</data>
  <data key="slice">4</data>
  <data key="year">2007</data>
</edge>
<edge source="1" target="95">
  <data key="weight">4.999999987376214E-7</data>
  <data key="slice">2</data>
  <data key="year">2005</data>
</edge>
<edge source="1" target="103">
  <data key="weight">0.7071067690849304</data>
  <data key="slice">5</data>
  <data key="year">2008</data>
</edge>
<edge source="1" target="116">
  <data key="weight">0.547722578048706</data>
  <data key="slice">11</data>
  <data key="year">2014</data>
</edge>
<edge source="1" target="123">
  <data key="weight">0.547722578048706</data>
  <data key="slice">11</data>
  <data key="year">2014</data>
</edge>
<edge source="1" target="134">
  <data key="weight">0.4472135901451111</data>
  <data key="slice">11</data>
  <data key="year">2014</data>
</edge>
<edge source="1" target="140">
  <data key="weight">0.5773502588272095</data>
  <data key="slice">5</data>
  <data key="year">2008</data>
</edge>
<edge source="1" target="154">
  <data key="weight">7.071067784636398E-7</data>
  <data key="slice">2</data>
  <data key="year">2005</data>
</edge>
<edge source="1" target="165">
  <data key="weight">0.6324555277824402</data>
  <data key="slice">11</data>
  <data key="year">2014</data>
</edge>
<edge source="1" target="171">
  <data key="weight">0.7071067690849304</data>
  <data key="slice">6</data>
  <data key="year">2009</data>
</edge>
<edge source="1" target="174">
  <data key="weight">6.324555670289556E-7</data>
  <data key="slice">4</data>
  <data key="year">2007</data>
</edge>
<edge source="1" target="181">
  <data key="weight">0.5163977742195129</data>
  <data key="slice">11</data>
  <data key="year">2014</data>
</edge>
<edge source="1" target="190">
  <data key="weight">0.40824830532073975</data>
  <data key="slice">5</data>
  <data key="year">2008</data>
</edge>
<edge source="1" target="196">
  <data key="weight">0.7071067690849304</data>
  <data key="slice">6</data>
  <data key="year">2009</data>
</edge>
<edge source="1" target="197">
  <data key="weight">4.4721360836774693E-7</data>
  <data key="slice">4</data>
  <data key="year">2007</data>
</edge>
<edge source="1" target="198">
  <data key="weight">0.40824830532073975</data>
  <data key="slice">5</data>
  <data key="year">2008</data>
</edge>
<edge source="1" target="199">
  <data key="weight">0.4472135901451111</data>
  <data key="slice">11</data>
  <data key="year">2014</data>
</edge>
<edge source="1" target="201">
  <data key="weight">0.5773502588272095</data>
  <data key="slice">8</data>
  <data key="year">2011</data>
</edge>
<edge source="1" target="240">
  <data key="weight">0.5</data>
  <data key="slice">8</data>
  <data key="year">2011</data>
</edge>
<edge source="1" target="252">
  <data key="weight">0.7071067690849304</data>
  <data key="slice">8</data>
  <data key="year">2011</data>
</edge>
<edge source="1" target="260">
  <data key="weight">0.7071067690849304</data>
  <data key="slice">6</data>
  <data key="year">2009</data>
</edge>
<edge source="1" target="262">
  <data key="weight">4.4721360836774693E-7</data>
  <data key="slice">4</data>
  <data key="year">2007</data>
</edge>
<edge source="1" target="281">
  <data key="weight">0.5</data>
  <data key="slice">2</data>
  <data key="year">2005</data>
</edge>
<edge source="1" target="282">
  <data key="weight">0.4000000059604645</data>
  <data key="slice">4</data>
  <data key="year">2007</data>
</edge>
<edge source="1" target="290">
  <data key="weight">0.7071067690849304</data>
  <data key="slice">6</data>
  <data key="year">2009</data>
</edge>
<edge source="2" target="7">
  <data key="weight">0.6546536684036255</data>
  <data key="slice">2</data>
  <data key="year">2005</data>
</edge>
<edge source="2" target="16">
  <data key="weight">0.5773502588272095</data>
  <data key="slice">2</data>
  <data key="year">2005</data>
</edge>
<edge source="2" target="280">
  <data key="weight">0.5773502588272095</data>
  <data key="slice">2</data>
  <data key="year">2005</data>
</edge>
<edge source="3" target="7">
  <data key="weight">0.5</data>
  <data key="slice">11</data>
  <data key="year">2014</data>
</edge>
<edge source="3" target="16">
  <data key="weight">0.8164966106414795</data>
  <data key="slice">7</data>
  <data key="year">2010</data>
</edge>
<edge source="3" target="59">
  <data key="weight">0.40824830532073975</data>
  <data key="slice">10</data>
  <data key="year">2013</data>
</edge>
<edge source="3" target="64">
  <data key="weight">0.5</data>
  <data key="slice">7</data>
  <data key="year">2010</data>
</edge>
<edge source="3" target="84">
  <data key="weight">0.40824830532073975</data>
  <data key="slice">12</data>
  <data key="year">2015</data>
</edge>
<edge source="3" target="114">
  <data key="weight">0.40824830532073975</data>
  <data key="slice">10</data>
  <data key="year">2013</data>
</edge>
<edge source="3" target="126">
  <data key="weight">0.8164966106414795</data>
  <data key="slice">10</data>
  <data key="year">2013</data>
</edge>
<edge source="3" target="128">
  <data key="weight">0.40824830532073975</data>
  <data key="slice">10</data>
  <data key="year">2013</data>
</edge>
<edge source="3" target="146">
  <data key="weight">0.5773502588272095</data>
  <data key="slice">12</data>
  <data key="year">2015</data>
</edge>
<edge source="3" target="157">
  <data key="weight">0.5773502588272095</data>
  <data key="slice">10</data>
  <data key="year">2013</data>
</edge>
<edge source="3" target="187">
  <data key="weight">0.5773502588272095</data>
  <data key="slice">12</data>
  <data key="year">2015</data>
</edge>
<edge source="3" target="209">
  <data key="weight">0.40824830532073975</data>
  <data key="slice">12</data>
  <data key="year">2015</data>
</edge>
<edge source="3" target="214">
  <data key="weight">0.5</data>
  <data key="slice">11</data>
  <data key="year">2014</data>
</edge>
<edge source="3" target="243">
  <data key="weight">0.6666666865348816</data>
  <data key="slice">10</data>
  <data key="year">2013</data>
</edge>
<edge source="3" target="279">
  <data key="weight">0.40824830532073975</data>
  <data key="slice">12</data>
  <data key="year">2015</data>
</edge>
<edge source="3" target="280">
  <data key="weight">0.40824830532073975</data>
  <data key="slice">10</data>
  <data key="year">2013</data>
</edge>
<edge source="3" target="303">
  <data key="weight">0.40824830532073975</data>
  <data key="slice">10</data>
  <data key="year">2013</data>
</edge>
<edge source="4" target="7">
  <data key="weight">0.5773502588272095</data>
  <data key="slice">7</data>
  <data key="year">2010</data>
</edge>
<edge source="4" target="12">
  <data key="weight">1.0</data>
  <data key="slice">11</data>
  <data key="year">2014</data>
</edge>
<edge source="4" target="102">
  <data key="weight">1.0</data>
  <data key="slice">11</data>
  <data key="year">2014</data>
</edge>
<edge source="4" target="109">
  <data key="weight">1.0</data>
  <data key="slice">4</data>
  <data key="year">2007</data>
</edge>
<edge source="4" target="128">
  <data key="weight">1.0</data>
  <data key="slice">7</data>
  <data key="year">2010</data>
</edge>
<edge source="4" target="133">
  <data key="weight">0.7071067690849304</data>
  <data key="slice">11</data>
  <data key="year">2014</data>
</edge>
<edge source="4" target="220">
  <data key="weight">1.0</data>
  <data key="slice">11</data>
  <data key="year">2014</data>
</edge>
<edge source="4" target="233">
  <data key="weight">1.0</data>
  <data key="slice">4</data>
  <data key="year">2007</data>
</edge>
<edge source="4" target="257">
  <data key="weight">1.0</data>
  <data key="slice">4</data>
  <data key="year">2007</data>
</edge>
<edge source="4" target="300">
  <data key="weight">1.0</data>
  <data key="slice">7</data>
  <data key="year">2010</data>
</edge>
<edge source="5" target="181">
  <data key="weight">0.5773502588272095</data>
  <data key="slice">11</data>
  <data key="year">2014</data>
</edge>
<edge source="6" target="20">
  <data key="weight">1.0</data>
  <data key="slice">1</data>
  <data key="year">2004</data>
</edge>
<edge source="6" target="188">
  <data key="weight">1.0</data>
  <data key="slice">1</data>
  <data key="year">2004</data>
</edge>
<edge source="6" target="194">
  <data key="weight">1.0</data>
  <data key="slice">1</data>
  <data key="year">2004</data>
</edge>
<edge source="6" target="248">
  <data key="weight">1.0</data>
  <data key="slice">1</data>
  <data key="year">2004</data>
</edge>
<edge source="6" target="302">
  <data key="weight">1.0</data>
  <data key="slice">1</data>
  <data key="year">2004</data>
</edge>
<edge source="7" target="9">
  <data key="weight">0.4714045226573944</data>
  <data key="slice">8</data>
  <data key="year">2011</data>
</edge>
<edge source="7" target="16">
  <data key="weight">0.40824830532073975</data>
  <data key="slice">8</data>
  <data key="year">2011</data>
</edge>
<edge source="7" target="21">
  <data key="weight">0.5773502588272095</data>
  <data key="slice">8</data>
  <data key="year">2011</data>
</edge>
<edge source="7" target="22">
  <data key="weight">0.6123724579811096</data>
  <data key="slice">8</data>
  <data key="year">2011</data>
</edge>
<edge source="7" target="27">
  <data key="weight">0.5773502588272095</data>
  <data key="slice">7</data>
  <data key="year">2010</data>
</edge>
<edge source="7" target="29">
  <data key="weight">0.7071067690849304</data>
  <data key="slice">11</data>
  <data key="year">2014</data>
</edge>
<edge source="7" target="33">
  <data key="weight">5.773503062300733E-7</data>
  <data key="slice">6</data>
  <data key="year">2009</data>
</edge>
<edge source="7" target="43">
  <data key="weight">0.5773502588272095</data>
  <data key="slice">5</data>
  <data key="year">2008</data>
</edge>
<edge source="7" target="51">
  <data key="weight">0.40824830532073975</data>
  <data key="slice">8</data>
  <data key="year">2011</data>
</edge>
<edge source="7" target="56">
  <data key="weight">0.5773502588272095</data>
  <data key="slice">8</data>
  <data key="year">2011</data>
</edge>
<edge source="7" target="60">
  <data key="weight">5.773503062300733E-7</data>
  <data key="slice">8</data>
  <data key="year">2011</data>
</edge>
<edge source="7" target="64">
  <data key="weight">0.40824830532073975</data>
  <data key="slice">7</data>
  <data key="year">2010</data>
</edge>
<edge source="7" target="74">
  <data key="weight">0.40824830532073975</data>
  <data key="slice">8</data>
  <data key="year">2011</data>
</edge>
<edge source="7" target="76">
  <data key="weight">0.40824830532073975</data>
  <data key="slice">9</data>
  <data key="year">2012</data>
</edge>
<edge source="7" target="84">
  <data key="weight">0.5773502588272095</data>
  <data key="slice">7</data>
  <data key="year">2010</data>
</edge>
<edge source="7" target="93">
  <data key="weight">5.773503062300733E-7</data>
  <data key="slice">6</data>
  <data key="year">2009</data>
</edge>
<edge source="7" target="97">
  <data key="weight">0.7071067690849304</data>
  <data key="slice">10</data>
  <data key="year">2013</data>
</edge>
<edge source="7" target="110">
  <data key="weight">0.5345224738121033</data>
  <data key="slice">2</data>
  <data key="year">2005</data>
</edge>
<edge source="7" target="114">
  <data key="weight">0.5773502588272095</data>
  <data key="slice">11</data>
  <data key="year">2014</data>
</edge>
<edge source="7" target="126">
  <data key="weight">0.5773502588272095</data>
  <data key="slice">8</data>
  <data key="year">2011</data>
</edge>
<edge source="7" target="128">
  <data key="weight">0.5773502588272095</data>
  <data key="slice">3</data>
  <data key="year">2006</data>
</edge>
<edge source="7" target="129">
  <data key="weight">0.7071067690849304</data>
  <data key="slice">9</data>
  <data key="year">2012</data>
</edge>
<edge source="7" target="131">
  <data key="weight">5.773503062300733E-7</data>
  <data key="slice">6</data>
  <data key="year">2009</data>
</edge>
<edge source="7" target="133">
  <data key="weight">0.5773502588272095</data>
  <data key="slice">12</data>
  <data key="year">2015</data>
</edge>
<edge source="7" target="142">
  <data key="weight">0.40824830532073975</data>
  <data key="slice">8</data>
  <data key="year">2011</data>
</edge>
<edge source="7" target="144">
  <data key="weight">4.999999987376214E-7</data>
  <data key="slice">1</data>
  <data key="year">2004</data>
</edge>
<edge source="7" target="147">
  <data key="weight">0.5773502588272095</data>
  <data key="slice">5</data>
  <data key="year">2008</data>
</edge>
<edge source="7" target="152">
  <data key="weight">0.5345224738121033</data>
  <data key="slice">2</data>
  <data key="year">2005</data>
</edge>
<edge source="7" target="155">
  <data key="weight">5.773503062300733E-7</data>
  <data key="slice">6</data>
  <data key="year">2009</data>
</edge>
<edge source="7" target="162">
  <data key="weight">0.7071067690849304</data>
  <data key="slice">1</data>
  <data key="year">2004</data>
</edge>
<edge source="7" target="164">
  <data key="weight">0.7071067690849304</data>
  <data key="slice">1</data>
  <data key="year">2004</data>
</edge>
<edge source="7" target="167">
  <data key="weight">0.5773502588272095</data>
  <data key="slice">5</data>
  <data key="year">2008</data>
</edge>
<edge source="7" target="173">
  <data key="weight">0.7071067690849304</data>
  <data key="slice">11</data>
  <data key="year">2014</data>
</edge>
<edge source="7" target="187">
  <data key="weight">0.5773502588272095</data>
  <data key="slice">8</data>
  <data key="year">2011</data>
</edge>
<edge source="7" target="190">
  <data key="weight">5.773503062300733E-7</data>
  <data key="slice">10</data>
  <data key="year">2013</data>
</edge>
<edge source="7" target="191">
  <data key="weight">5.773503062300733E-7</data>
  <data key="slice">6</data>
  <data key="year">2009</data>
</edge>
<edge source="7" target="193">
  <data key="weight">0.7071067690849304</data>
  <data key="slice">1</data>
  <data key="year">2004</data>
</edge>
<edge source="7" target="204">
  <data key="weight">0.7071067690849304</data>
  <data key="slice">1</data>
  <data key="year">2004</data>
</edge>
<edge source="7" target="206">
  <data key="weight">0.7071067690849304</data>
  <data key="slice">1</data>
  <data key="year">2004</data>
</edge>
<edge source="7" target="209">
  <data key="weight">0.5773502588272095</data>
  <data key="slice">7</data>
  <data key="year">2010</data>
</edge>
<edge source="7" target="210">
  <data key="weight">0.6123724579811096</data>
  <data key="slice">8</data>
  <data key="year">2011</data>
</edge>
<edge source="7" target="217">
  <data key="weight">0.5</data>
  <data key="slice">10</data>
  <data key="year">2013</data>
</edge>
<edge source="7" target="219">
  <data key="weight">0.5773502588272095</data>
  <data key="slice">7</data>
  <data key="year">2010</data>
</edge>
<edge source="7" target="222">
  <data key="weight">0.5773502588272095</data>
  <data key="slice">7</data>
  <data key="year">2010</data>
</edge>
<edge source="7" target="223">
  <data key="weight">0.7071067690849304</data>
  <data key="slice">10</data>
  <data key="year">2013</data>
</edge>
<edge source="7" target="226">
  <data key="weight">0.5773502588272095</data>
  <data key="slice">5</data>
  <data key="year">2008</data>
</edge>
<edge source="7" target="228">
  <data key="weight">0.5773502588272095</data>
  <data key="slice">5</data>
  <data key="year">2008</data>
</edge>
<edge source="7" target="263">
  <data key="weight">0.7071067690849304</data>
  <data key="slice">9</data>
  <data key="year">2012</data>
</edge>
<edge source="7" target="268">
  <data key="weight">0.5773502588272095</data>
  <data key="slice">3</data>
  <data key="year">2006</data>
</edge>
<edge source="7" target="271">
  <data key="weight">0.5345224738121033</data>
  <data key="slice">2</data>
  <data key="year">2005</data>
</edge>
<edge source="7" target="273">
  <data key="weight">0.5345224738121033</data>
  <data key="slice">2</data>
  <data key="year">2005</data>
</edge>
<edge source="7" target="283">
  <data key="weight">0.5773502588272095</data>
  <data key="slice">5</data>
  <data key="year">2008</data>
</edge>
<edge source="7" target="288">
  <data key="weight">0.5773502588272095</data>
  <data key="slice">5</data>
  <data key="year">2008</data>
</edge>
<edge source="7" target="291">
  <data key="weight">0.5773502588272095</data>
  <data key="slice">8</data>
  <data key="year">2011</data>
</edge>
<edge source="7" target="296">
  <data key="weight">0.5345224738121033</data>
  <data key="slice">2</data>
  <data key="year">2005</data>
</edge>
<edge source="7" target="300">
  <data key="weight">0.5773502588272095</data>
  <data key="slice">7</data>
  <data key="year">2010</data>
</edge>
<edge source="7" target="303">
  <data key="weight">0.6546536684036255</data>
  <data key="slice">2</data>
  <data key="year">2005</data>
</edge>
<edge source="8" target="76">
  <data key="weight">0.40824830532073975</data>
  <data key="slice">9</data>
  <data key="year">2012</data>
</edge>
<edge source="8" target="83">
  <data key="weight">0.7071067690849304</data>
  <data key="slice">9</data>
  <data key="year">2012</data>
</edge>
<edge source="8" target="171">
  <data key="weight">0.5</data>
  <data key="slice">9</data>
  <data key="year">2012</data>
</edge>
<edge source="8" target="181">
  <data key="weight">0.40824830532073975</data>
  <data key="slice">9</data>
  <data key="year">2012</data>
</edge>
<edge source="8" target="240">
  <data key="weight">0.5</data>
  <data key="slice">9</data>
  <data key="year">2012</data>
</edge>
<edge source="9" target="22">
  <data key="weight">0.5773502588272095</data>
  <data key="slice">8</data>
  <data key="year">2011</data>
</edge>
<edge source="9" target="51">
  <data key="weight">0.5773502588272095</data>
  <data key="slice">8</data>
  <data key="year">2011</data>
</edge>
<edge source="9" target="110">
  <data key="weight">0.8164966106414795</data>
  <data key="slice">8</data>
  <data key="year">2011</data>
</edge>
<edge source="9" target="128">
  <data key="weight">0.5773502588272095</data>
  <data key="slice">8</data>
  <data key="year">2011</data>
</edge>
<edge source="9" target="204">
  <data key="weight">0.6666666865348816</data>
  <data key="slice">8</data>
  <data key="year">2011</data>
</edge>
<edge source="9" target="210">
  <data key="weight">0.5773502588272095</data>
  <data key="slice">8</data>
  <data key="year">2011</data>
</edge>
<edge source="10" target="19">
  <data key="weight">0.5773502588272095</data>
  <data key="slice">2</data>
  <data key="year">2005</data>
</edge>
<edge source="10" target="26">
  <data key="weight">0.8164966106414795</data>
  <data key="slice">2</data>
  <data key="year">2005</data>
</edge>
<edge source="10" target="35">
  <data key="weight">0.6666666865348816</data>
  <data key="slice">2</data>
  <data key="year">2005</data>
</edge>
<edge source="10" target="50">
  <data key="weight">1.0</data>
  <data key="slice">2</data>
  <data key="year">2005</data>
</edge>
<edge source="10" target="69">
  <data key="weight">0.8164966106414795</data>
  <data key="slice">2</data>
  <data key="year">2005</data>
</edge>
<edge source="10" target="73">
  <data key="weight">0.5773502588272095</data>
  <data key="slice">2</data>
  <data key="year">2005</data>
</edge>
<edge source="10" target="76">
  <data key="weight">0.5163977742195129</data>
  <data key="slice">3</data>
  <data key="year">2006</data>
</edge>
<edge source="10" target="83">
  <data key="weight">0.8164966106414795</data>
  <data key="slice">2</data>
  <data key="year">2005</data>
</edge>
<edge source="10" target="99">
  <data key="weight">0.8164966106414795</data>
  <data key="slice">3</data>
  <data key="year">2006</data>
</edge>
<edge source="10" target="101">
  <data key="weight">0.8164966106414795</data>
  <data key="slice">3</data>
  <data key="year">2006</data>
</edge>
<edge source="10" target="132">
  <data key="weight">0.8164966106414795</data>
  <data key="slice">2</data>
  <data key="year">2005</data>
</edge>
<edge source="10" target="140">
  <data key="weight">0.7745966911315918</data>
  <data key="slice">3</data>
  <data key="year">2006</data>
</edge>
<edge source="10" target="181">
  <data key="weight">0.6666666865348816</data>
  <data key="slice">2</data>
  <data key="year">2005</data>
</edge>
<edge source="10" target="182">
  <data key="weight">0.8164966106414795</data>
  <data key="slice">3</data>
  <data key="year">2006</data>
</edge>
<edge source="10" target="247">
  <data key="weight">0.5773502588272095</data>
  <data key="slice">3</data>
  <data key="year">2006</data>
</edge>
<edge source="11" target="16">
  <data key="weight">1.0</data>
  <data key="slice">9</data>
  <data key="year">2012</data>
</edge>
<edge source="11" target="243">
  <data key="weight">0.7071067690849304</data>
  <data key="slice">9</data>
  <data key="year">2012</data>
</edge>
<edge source="12" target="29">
  <data key="weight">0.7071067690849304</data>
  <data key="slice">10</data>
  <data key="year">2013</data>
</edge>
<edge source="12" target="102">
  <data key="weight">1.0</data>
  <data key="slice">11</data>
  <data key="year">2014</data>
</edge>
<edge source="12" target="114">
  <data key="weight">0.7071067690849304</data>
  <data key="slice">10</data>
  <data key="year">2013</data>
</edge>
<edge source="12" target="133">
  <data key="weight">0.7071067690849304</data>
  <data key="slice">11</data>
  <data key="year">2014</data>
</edge>
<edge source="12" target="179">
  <data key="weight">0.5773502588272095</data>
  <data key="slice">10</data>
  <data key="year">2013</data>
</edge>
<edge source="12" target="220">
  <data key="weight">1.0</data>
  <data key="slice">11</data>
  <data key="year">2014</data>
</edge>
<edge source="12" target="277">
  <data key="weight">0.7071067690849304</data>
  <data key="slice">10</data>
  <data key="year">2013</data>
</edge>
<edge source="13" target="186">
  <data key="weight">0.5</data>
  <data key="slice">11</data>
  <data key="year">2014</data>
</edge>
<edge source="13" target="192">
  <data key="weight">0.7071067690849304</data>
  <data key="slice">11</data>
  <data key="year">2014</data>
</edge>
<edge source="13" target="221">
  <data key="weight">1.0</data>
  <data key="slice">11</data>
  <data key="year">2014</data>
</edge>
<edge source="14" target="30">
  <data key="weight">1.0</data>
  <data key="slice">2</data>
  <data key="year">2005</data>
</edge>
<edge source="14" target="114">
  <data key="weight">0.5773502588272095</data>
  <data key="slice">2</data>
  <data key="year">2005</data>
</edge>
<edge source="14" target="204">
  <data key="weight">0.5773502588272095</data>
  <data key="slice">2</data>
  <data key="year">2005</data>
</edge>
<edge source="15" target="35">
  <data key="weight">0.5</data>
  <data key="slice">7</data>
  <data key="year">2010</data>
</edge>
<edge source="15" target="96">
  <data key="weight">0.7071067690849304</data>
  <data key="slice">7</data>
  <data key="year">2010</data>
</edge>
<edge source="15" target="103">
  <data key="weight">0.5773502588272095</data>
  <data key="slice">7</data>
  <data key="year">2010</data>
</edge>
<edge source="15" target="145">
  <data key="weight">0.7071067690849304</data>
  <data key="slice">7</data>
  <data key="year">2010</data>
</edge>
<edge source="15" target="154">
  <data key="weight">0.5</data>
  <data key="slice">7</data>
  <data key="year">2010</data>
</edge>
<edge source="16" target="24">
  <data key="weight">0.7071067690849304</data>
  <data key="slice">2</data>
  <data key="year">2005</data>
</edge>
<edge source="16" target="27">
  <data key="weight">0.7071067690849304</data>
  <data key="slice">4</data>
  <data key="year">2007</data>
</edge>
<edge source="16" target="29">
  <data key="weight">1.0</data>
  <data key="slice">5</data>
  <data key="year">2008</data>
</edge>
<edge source="16" target="64">
  <data key="weight">0.40824830532073975</data>
  <data key="slice">7</data>
  <data key="year">2010</data>
</edge>
<edge source="16" target="82">
  <data key="weight">0.5773502588272095</data>
  <data key="slice">3</data>
  <data key="year">2006</data>
</edge>
<edge source="16" target="84">
  <data key="weight">0.5773502588272095</data>
  <data key="slice">7</data>
  <data key="year">2010</data>
</edge>
<edge source="16" target="97">
  <data key="weight">0.7071067690849304</data>
  <data key="slice">10</data>
  <data key="year">2013</data>
</edge>
<edge source="16" target="110">
  <data key="weight">0.40824830532073975</data>
  <data key="slice">11</data>
  <data key="year">2014</data>
</edge>
<edge source="16" target="114">
  <data key="weight">0.5</data>
  <data key="slice">6</data>
  <data key="year">2009</data>
</edge>
<edge source="16" target="119">
  <data key="weight">0.7071067690849304</data>
  <data key="slice">4</data>
  <data key="year">2007</data>
</edge>
<edge source="16" target="126">
  <data key="weight">0.7071067690849304</data>
  <data key="slice">8</data>
  <data key="year">2011</data>
</edge>
<edge source="16" target="128">
  <data key="weight">0.5773502588272095</data>
  <data key="slice">10</data>
  <data key="year">2013</data>
</edge>
<edge source="16" target="133">
  <data key="weight">0.6666666865348816</data>
  <data key="slice">3</data>
  <data key="year">2006</data>
</edge>
<edge source="16" target="142">
  <data key="weight">1.0</data>
  <data key="slice">8</data>
  <data key="year">2011</data>
</edge>
<edge source="16" target="169">
  <data key="weight">0.5773502588272095</data>
  <data key="slice">11</data>
  <data key="year">2014</data>
</edge>
<edge source="16" target="179">
  <data key="weight">0.5773502588272095</data>
  <data key="slice">10</data>
  <data key="year">2013</data>
</edge>
<edge source="16" target="187">
  <data key="weight">0.7071067690849304</data>
  <data key="slice">2</data>
  <data key="year">2005</data>
</edge>
<edge source="16" target="190">
  <data key="weight">0.5773502588272095</data>
  <data key="slice">8</data>
  <data key="year">2011</data>
</edge>
<edge source="16" target="204">
  <data key="weight">0.7071067690849304</data>
  <data key="slice">8</data>
  <data key="year">2011</data>
</edge>
<edge source="16" target="214">
  <data key="weight">0.5773502588272095</data>
  <data key="slice">3</data>
  <data key="year">2006</data>
</edge>
<edge source="16" target="217">
  <data key="weight">0.7071067690849304</data>
  <data key="slice">4</data>
  <data key="year">2007</data>
</edge>
<edge source="16" target="222">
  <data key="weight">0.5</data>
  <data key="slice">6</data>
  <data key="year">2009</data>
</edge>
<edge source="16" target="223">
  <data key="weight">0.7071067690849304</data>
  <data key="slice">10</data>
  <data key="year">2013</data>
</edge>
<edge source="16" target="243">
  <data key="weight">0.7071067690849304</data>
  <data key="slice">9</data>
  <data key="year">2012</data>
</edge>
<edge source="16" target="255">
  <data key="weight">0.5</data>
  <data key="slice">12</data>
  <data key="year">2015</data>
</edge>
<edge source="16" target="256">
  <data key="weight">0.5773502588272095</data>
  <data key="slice">3</data>
  <data key="year">2006</data>
</edge>
<edge source="16" target="265">
  <data key="weight">0.8164966106414795</data>
  <data key="slice">3</data>
  <data key="year">2006</data>
</edge>
<edge source="16" target="291">
  <data key="weight">0.7071067690849304</data>
  <data key="slice">8</data>
  <data key="year">2011</data>
</edge>
<edge source="17" target="24">
  <data key="weight">0.8164966106414795</data>
  <data key="slice">9</data>
  <data key="year">2012</data>
</edge>
<edge source="17" target="25">
  <data key="weight">9.999999974752427E-7</data>
  <data key="slice">0</data>
  <data key="year">2003</data>
</edge>
<edge source="17" target="32">
  <data key="weight">0.40824830532073975</data>
  <data key="slice">5</data>
  <data key="year">2008</data>
</edge>
<edge source="17" target="35">
  <data key="weight">0.7071067690849304</data>
  <data key="slice">0</data>
  <data key="year">2003</data>
</edge>
<edge source="17" target="60">
  <data key="weight">0.40824830532073975</data>
  <data key="slice">5</data>
  <data key="year">2008</data>
</edge>
<edge source="17" target="73">
  <data key="weight">5.773503062300733E-7</data>
  <data key="slice">2</data>
  <data key="year">2005</data>
</edge>
<edge source="17" target="79">
  <data key="weight">0.5773502588272095</data>
  <data key="slice">7</data>
  <data key="year">2010</data>
</edge>
<edge source="17" target="81">
  <data key="weight">0.5773502588272095</data>
  <data key="slice">5</data>
  <data key="year">2008</data>
</edge>
<edge source="17" target="84">
  <data key="weight">5.773503062300733E-7</data>
  <data key="slice">7</data>
  <data key="year">2010</data>
</edge>
<edge source="17" target="95">
  <data key="weight">5.773503062300733E-7</data>
  <data key="slice">9</data>
  <data key="year">2012</data>
</edge>
<edge source="17" target="96">
  <data key="weight">4.082483258116554E-7</data>
  <data key="slice">7</data>
  <data key="year">2010</data>
</edge>
<edge source="17" target="103">
  <data key="weight">0.5163977742195129</data>
  <data key="slice">5</data>
  <data key="year">2008</data>
</edge>
<edge source="17" target="116">
  <data key="weight">4.999999987376214E-7</data>
  <data key="slice">9</data>
  <data key="year">2012</data>
</edge>
<edge source="17" target="132">
  <data key="weight">9.999999974752427E-7</data>
  <data key="slice">0</data>
  <data key="year">2003</data>
</edge>
<edge source="17" target="140">
  <data key="weight">0.7071067690849304</data>
  <data key="slice">0</data>
  <data key="year">2003</data>
</edge>
<edge source="17" target="143">
  <data key="weight">4.082483258116554E-7</data>
  <data key="slice">7</data>
  <data key="year">2010</data>
</edge>
<edge source="17" target="175">
  <data key="weight">0.5773502588272095</data>
  <data key="slice">5</data>
  <data key="year">2008</data>
</edge>
<edge source="17" target="176">
  <data key="weight">0.5</data>
  <data key="slice">9</data>
  <data key="year">2012</data>
</edge>
<edge source="17" target="181">
  <data key="weight">6.66666721826914E-7</data>
  <data key="slice">2</data>
  <data key="year">2005</data>
</edge>
<edge source="17" target="185">
  <data key="weight">0.40824830532073975</data>
  <data key="slice">9</data>
  <data key="year">2012</data>
</edge>
<edge source="17" target="189">
  <data key="weight">0.5773502588272095</data>
  <data key="slice">5</data>
  <data key="year">2008</data>
</edge>
<edge source="17" target="195">
  <data key="weight">0.5773502588272095</data>
  <data key="slice">5</data>
  <data key="year">2008</data>
</edge>
<edge source="17" target="197">
  <data key="weight">0.5773502588272095</data>
  <data key="slice">9</data>
  <data key="year">2012</data>
</edge>
<edge source="17" target="212">
  <data key="weight">0.5</data>
  <data key="slice">9</data>
  <data key="year">2012</data>
</edge>
<edge source="17" target="230">
  <data key="weight">4.082483258116554E-7</data>
  <data key="slice">7</data>
  <data key="year">2010</data>
</edge>
<edge source="17" target="235">
  <data key="weight">0.5773502588272095</data>
  <data key="slice">5</data>
  <data key="year">2008</data>
</edge>
<edge source="17" target="270">
  <data key="weight">0.5</data>
  <data key="slice">9</data>
  <data key="year">2012</data>
</edge>
<edge source="17" target="274">
  <data key="weight">4.082483258116554E-7</data>
  <data key="slice">7</data>
  <data key="year">2010</data>
</edge>
<edge source="17" target="284">
  <data key="weight">0.5</data>
  <data key="slice">9</data>
  <data key="year">2012</data>
</edge>
<edge source="18" target="47">
  <data key="weight">1.0</data>
  <data key="slice">0</data>
  <data key="year">2003</data>
</edge>
<edge source="18" target="157">
  <data key="weight">1.0</data>
  <data key="slice">0</data>
  <data key="year">2003</data>
</edge>
<edge source="18" target="204">
  <data key="weight">0.7071067690849304</data>
  <data key="slice">0</data>
  <data key="year">2003</data>
</edge>
<edge source="19" target="24">
  <data key="weight">0.7071067690849304</data>
  <data key="slice">2</data>
  <data key="year">2005</data>
</edge>
<edge source="19" target="26">
  <data key="weight">0.5773502588272095</data>
  <data key="slice">6</data>
  <data key="year">2009</data>
</edge>
<edge source="19" target="35">
  <data key="weight">0.5773502588272095</data>
  <data key="slice">2</data>
  <data key="year">2005</data>
</edge>
<edge source="19" target="50">
  <data key="weight">1.0</data>
  <data key="slice">2</data>
  <data key="year">2005</data>
</edge>
<edge source="19" target="69">
  <data key="weight">0.7071067690849304</data>
  <data key="slice">2</data>
  <data key="year">2005</data>
</edge>
<edge source="19" target="75">
  <data key="weight">9.999999974752427E-7</data>
  <data key="slice">6</data>
  <data key="year">2009</data>
</edge>
<edge source="19" target="83">
  <data key="weight">0.7071067690849304</data>
  <data key="slice">2</data>
  <data key="year">2005</data>
</edge>
<edge source="19" target="105">
  <data key="weight">0.7071067690849304</data>
  <data key="slice">1</data>
  <data key="year">2004</data>
</edge>
<edge source="19" target="132">
  <data key="weight">0.7071067690849304</data>
  <data key="slice">1</data>
  <data key="year">2004</data>
</edge>
<edge source="19" target="140">
  <data key="weight">0.5773502588272095</data>
  <data key="slice">9</data>
  <data key="year">2012</data>
</edge>
<edge source="19" target="181">
  <data key="weight">0.5773502588272095</data>
  <data key="slice">2</data>
  <data key="year">2005</data>
</edge>
<edge source="19" target="190">
  <data key="weight">0.5</data>
  <data key="slice">9</data>
  <data key="year">2012</data>
</edge>
<edge source="19" target="197">
  <data key="weight">0.5</data>
  <data key="slice">6</data>
  <data key="year">2009</data>
</edge>
<edge source="19" target="224">
  <data key="weight">1.0</data>
  <data key="slice">9</data>
  <data key="year">2012</data>
</edge>
<edge source="19" target="272">
  <data key="weight">0.5</data>
  <data key="slice">9</data>
  <data key="year">2012</data>
</edge>
<edge source="19" target="304">
  <data key="weight">0.7071067690849304</data>
  <data key="slice">2</data>
  <data key="year">2005</data>
</edge>
<edge source="20" target="188">
  <data key="weight">1.0</data>
  <data key="slice">1</data>
  <data key="year">2004</data>
</edge>
<edge source="20" target="194">
  <data key="weight">1.0</data>
  <data key="slice">1</data>
  <data key="year">2004</data>
</edge>
<edge source="20" target="248">
  <data key="weight">1.0</data>
  <data key="slice">1</data>
  <data key="year">2004</data>
</edge>
<edge source="20" target="302">
  <data key="weight">1.0</data>
  <data key="slice">1</data>
  <data key="year">2004</data>
</edge>
<edge source="21" target="22">
  <data key="weight">0.7071067690849304</data>
  <data key="slice">8</data>
  <data key="year">2011</data>
</edge>
<edge source="21" target="56">
  <data key="weight">0.5</data>
  <data key="slice">8</data>
  <data key="year">2011</data>
</edge>
<edge source="21" target="128">
  <data key="weight">0.7071067690849304</data>
  <data key="slice">8</data>
  <data key="year">2011</data>
</edge>
<edge source="21" target="204">
  <data key="weight">0.40824830532073975</data>
  <data key="slice">8</data>
  <data key="year">2011</data>
</edge>
<edge source="21" target="210">
  <data key="weight">0.7071067690849304</data>
  <data key="slice">8</data>
  <data key="year">2011</data>
</edge>
<edge source="22" target="51">
  <data key="weight">0.5</data>
  <data key="slice">8</data>
  <data key="year">2011</data>
</edge>
<edge source="22" target="56">
  <data key="weight">0.7071067690849304</data>
  <data key="slice">8</data>
  <data key="year">2011</data>
</edge>
<edge source="22" target="128">
  <data key="weight">0.5</data>
  <data key="slice">8</data>
  <data key="year">2011</data>
</edge>
<edge source="22" target="210">
  <data key="weight">0.75</data>
  <data key="slice">8</data>
  <data key="year">2011</data>
</edge>
<edge source="22" target="211">
  <data key="weight">4.999999987376214E-7</data>
  <data key="slice">8</data>
  <data key="year">2011</data>
</edge>
<edge source="23" target="48">
  <data key="weight">0.7071067690849304</data>
  <data key="slice">2</data>
  <data key="year">2005</data>
</edge>
<edge source="23" target="110">
  <data key="weight">0.7071067690849304</data>
  <data key="slice">2</data>
  <data key="year">2005</data>
</edge>
<edge source="23" target="170">
  <data key="weight">1.0</data>
  <data key="slice">2</data>
  <data key="year">2005</data>
</edge>
<edge source="23" target="273">
  <data key="weight">0.7071067690849304</data>
  <data key="slice">2</data>
  <data key="year">2005</data>
</edge>
<edge source="24" target="69">
  <data key="weight">0.5</data>
  <data key="slice">2</data>
  <data key="year">2005</data>
</edge>
<edge source="24" target="76">
  <data key="weight">0.8164966106414795</data>
  <data key="slice">11</data>
  <data key="year">2014</data>
</edge>
<edge source="24" target="83">
  <data key="weight">0.5</data>
  <data key="slice">11</data>
  <data key="year">2014</data>
</edge>
<edge source="24" target="95">
  <data key="weight">4.082483258116554E-7</data>
  <data key="slice">9</data>
  <data key="year">2012</data>
</edge>
<edge source="24" target="116">
  <data key="weight">0.40824830532073975</data>
  <data key="slice">9</data>
  <data key="year">2012</data>
</edge>
<edge source="24" target="132">
  <data key="weight">0.5</data>
  <data key="slice">2</data>
  <data key="year">2005</data>
</edge>
<edge source="24" target="133">
  <data key="weight">0.5</data>
  <data key="slice">2</data>
  <data key="year">2005</data>
</edge>
<edge source="24" target="140">
  <data key="weight">0.5163977742195129</data>
  <data key="slice">11</data>
  <data key="year">2014</data>
</edge>
<edge source="24" target="171">
  <data key="weight">0.40824830532073975</data>
  <data key="slice">9</data>
  <data key="year">2012</data>
</edge>
<edge source="24" target="176">
  <data key="weight">4.082483258116554E-7</data>
  <data key="slice">9</data>
  <data key="year">2012</data>
</edge>
<edge source="24" target="187">
  <data key="weight">4.999999987376214E-7</data>
  <data key="slice">2</data>
  <data key="year">2005</data>
</edge>
<edge source="24" target="197">
  <data key="weight">0.4714045226573944</data>
  <data key="slice">9</data>
  <data key="year">2012</data>
</edge>
<edge source="24" target="212">
  <data key="weight">4.082483258116554E-7</data>
  <data key="slice">9</data>
  <data key="year">2012</data>
</edge>
<edge source="24" target="222">
  <data key="weight">4.082483258116554E-7</data>
  <data key="slice">9</data>
  <data key="year">2012</data>
</edge>
<edge source="24" target="270">
  <data key="weight">4.082483258116554E-7</data>
  <data key="slice">9</data>
  <data key="year">2012</data>
</edge>
<edge source="24" target="284">
  <data key="weight">4.082483258116554E-7</data>
  <data key="slice">9</data>
  <data key="year">2012</data>
</edge>
<edge source="24" target="304">
  <data key="weight">0.5</data>
  <data key="slice">2</data>
  <data key="year">2005</data>
</edge>
<edge source="25" target="35">
  <data key="weight">0.7071067690849304</data>
  <data key="slice">0</data>
  <data key="year">2003</data>
</edge>
<edge source="25" target="72">
  <data key="weight">0.7071067690849304</data>
  <data key="slice">3</data>
  <data key="year">2006</data>
</edge>
<edge source="25" target="132">
  <data key="weight">1.0</data>
  <data key="slice">0</data>
  <data key="year">2003</data>
</edge>
<edge source="25" target="138">
  <data key="weight">1.0</data>
  <data key="slice">3</data>
  <data key="year">2006</data>
</edge>
<edge source="25" target="140">
  <data key="weight">0.7071067690849304</data>
  <data key="slice">0</data>
  <data key="year">2003</data>
</edge>
<edge source="25" target="181">
  <data key="weight">0.7071067690849304</data>
  <data key="slice">3</data>
  <data key="year">2006</data>
</edge>
<edge source="25" target="240">
  <data key="weight">4.999999987376214E-7</data>
  <data key="slice">3</data>
  <data key="year">2006</data>
</edge>
<edge source="25" target="274">
  <data key="weight">0.7071067690849304</data>
  <data key="slice">3</data>
  <data key="year">2006</data>
</edge>
<edge source="26" target="50">
  <data key="weight">0.8164966106414795</data>
  <data key="slice">2</data>
  <data key="year">2005</data>
</edge>
<edge source="26" target="68">
  <data key="weight">4.999999987376214E-7</data>
  <data key="slice">8</data>
  <data key="year">2011</data>
</edge>
<edge source="26" target="69">
  <data key="weight">0.5</data>
  <data key="slice">2</data>
  <data key="year">2005</data>
</edge>
<edge source="26" target="73">
  <data key="weight">0.7071067690849304</data>
  <data key="slice">2</data>
  <data key="year">2005</data>
</edge>
<edge source="26" target="75">
  <data key="weight">5.773503062300733E-7</data>
  <data key="slice">6</data>
  <data key="year">2009</data>
</edge>
<edge source="26" target="83">
  <data key="weight">0.5</data>
  <data key="slice">2</data>
  <data key="year">2005</data>
</edge>
<edge source="26" target="103">
  <data key="weight">0.6324555277824402</data>
  <data key="slice">5</data>
  <data key="year">2008</data>
</edge>
<edge source="26" target="105">
  <data key="weight">0.5773502588272095</data>
  <data key="slice">3</data>
  <data key="year">2006</data>
</edge>
<edge source="26" target="112">
  <data key="weight">0.5</data>
  <data key="slice">2</data>
  <data key="year">2005</data>
</edge>
<edge source="26" target="118">
  <data key="weight">0.5</data>
  <data key="slice">9</data>
  <data key="year">2012</data>
</edge>
<edge source="26" target="123">
  <data key="weight">0.5773502588272095</data>
  <data key="slice">6</data>
  <data key="year">2009</data>
</edge>
<edge source="26" target="130">
  <data key="weight">0.5773502588272095</data>
  <data key="slice">3</data>
  <data key="year">2006</data>
</edge>
<edge source="26" target="132">
  <data key="weight">0.5</data>
  <data key="slice">2</data>
  <data key="year">2005</data>
</edge>
<edge source="26" target="138">
  <data key="weight">0.40824830532073975</data>
  <data key="slice">9</data>
  <data key="year">2012</data>
</edge>
<edge source="26" target="140">
  <data key="weight">0.5163977742195129</data>
  <data key="slice">3</data>
  <data key="year">2006</data>
</edge>
<edge source="26" target="171">
  <data key="weight">0.5773502588272095</data>
  <data key="slice">6</data>
  <data key="year">2009</data>
</edge>
<edge source="26" target="174">
  <data key="weight">5.773503062300733E-7</data>
  <data key="slice">3</data>
  <data key="year">2006</data>
</edge>
<edge source="26" target="190">
  <data key="weight">0.5773502588272095</data>
  <data key="slice">6</data>
  <data key="year">2009</data>
</edge>
<edge source="26" target="196">
  <data key="weight">0.5773502588272095</data>
  <data key="slice">6</data>
  <data key="year">2009</data>
</edge>
<edge source="26" target="197">
  <data key="weight">0.4714045226573944</data>
  <data key="slice">3</data>
  <data key="year">2006</data>
</edge>
<edge source="26" target="198">
  <data key="weight">0.5</data>
  <data key="slice">5</data>
  <data key="year">2008</data>
</edge>
<edge source="26" target="199">
  <data key="weight">0.5</data>
  <data key="slice">9</data>
  <data key="year">2012</data>
</edge>
<edge source="26" target="201">
  <data key="weight">0.5</data>
  <data key="slice">9</data>
  <data key="year">2012</data>
</edge>
<edge source="26" target="240">
  <data key="weight">0.5</data>
  <data key="slice">9</data>
  <data key="year">2012</data>
</edge>
<edge source="26" target="252">
  <data key="weight">0.40824830532073975</data>
  <data key="slice">5</data>
  <data key="year">2008</data>
</edge>
<edge source="26" target="260">
  <data key="weight">0.5773502588272095</data>
  <data key="slice">6</data>
  <data key="year">2009</data>
</edge>
<edge source="26" target="282">
  <data key="weight">5.773503062300733E-7</data>
  <data key="slice">5</data>
  <data key="year">2008</data>
</edge>
<edge source="26" target="290">
  <data key="weight">0.5773502588272095</data>
  <data key="slice">6</data>
  <data key="year">2009</data>
</edge>
<edge source="27" target="29">
  <data key="weight">1.0</data>
  <data key="slice">2</data>
  <data key="year">2005</data>
</edge>
<edge source="27" target="64">
  <data key="weight">0.7071067690849304</data>
  <data key="slice">7</data>
  <data key="year">2010</data>
</edge>
<edge source="27" target="65">
  <data key="weight">1.0</data>
  <data key="slice">0</data>
  <data key="year">2003</data>
</edge>
<edge source="27" target="84">
  <data key="weight">1.0</data>
  <data key="slice">2</data>
  <data key="year">2005</data>
</edge>
<edge source="27" target="114">
  <data key="weight">0.5773502588272095</data>
  <data key="slice">11</data>
  <data key="year">2014</data>
</edge>
<edge source="27" target="133">
  <data key="weight">0.6666666865348816</data>
  <data key="slice">3</data>
  <data key="year">2006</data>
</edge>
<edge source="27" target="173">
  <data key="weight">1.0</data>
  <data key="slice">10</data>
  <data key="year">2013</data>
</edge>
<edge source="27" target="179">
  <data key="weight">0.5773502588272095</data>
  <data key="slice">10</data>
  <data key="year">2013</data>
</edge>
<edge source="27" target="183">
  <data key="weight">1.0</data>
  <data key="slice">10</data>
  <data key="year">2013</data>
</edge>
<edge source="27" target="204">
  <data key="weight">0.7071067690849304</data>
  <data key="slice">6</data>
  <data key="year">2009</data>
</edge>
<edge source="27" target="209">
  <data key="weight">1.0</data>
  <data key="slice">7</data>
  <data key="year">2010</data>
</edge>
<edge source="27" target="217">
  <data key="weight">1.0</data>
  <data key="slice">4</data>
  <data key="year">2007</data>
</edge>
<edge source="27" target="219">
  <data key="weight">1.0</data>
  <data key="slice">7</data>
  <data key="year">2010</data>
</edge>
<edge source="27" target="222">
  <data key="weight">0.7071067690849304</data>
  <data key="slice">7</data>
  <data key="year">2010</data>
</edge>
<edge source="27" target="242">
  <data key="weight">0.7071067690849304</data>
  <data key="slice">6</data>
  <data key="year">2009</data>
</edge>
<edge source="27" target="246">
  <data key="weight">1.0</data>
  <data key="slice">0</data>
  <data key="year">2003</data>
</edge>
<edge source="27" target="255">
  <data key="weight">0.7071067690849304</data>
  <data key="slice">12</data>
  <data key="year">2015</data>
</edge>
<edge source="27" target="268">
  <data key="weight">0.5773502588272095</data>
  <data key="slice">3</data>
  <data key="year">2006</data>
</edge>
<edge source="27" target="271">
  <data key="weight">0.7071067690849304</data>
  <data key="slice">2</data>
  <data key="year">2005</data>
</edge>
<edge source="27" target="277">
  <data key="weight">0.7071067690849304</data>
  <data key="slice">10</data>
  <data key="year">2013</data>
</edge>
<edge source="27" target="280">
  <data key="weight">0.5773502588272095</data>
  <data key="slice">3</data>
  <data key="year">2006</data>
</edge>
<edge source="27" target="296">
  <data key="weight">0.5773502588272095</data>
  <data key="slice">3</data>
  <data key="year">2006</data>
</edge>
<edge source="27" target="303">
  <data key="weight">0.5773502588272095</data>
  <data key="slice">3</data>
  <data key="year">2006</data>
</edge>
<edge source="28" target="36">
  <data key="weight">0.7071067690849304</data>
  <data key="slice">4</data>
  <data key="year">2007</data>
</edge>
<edge source="28" target="70">
  <data key="weight">1.0</data>
  <data key="slice">4</data>
  <data key="year">2007</data>
</edge>
<edge source="28" target="91">
  <data key="weight">1.0</data>
  <data key="slice">4</data>
  <data key="year">2007</data>
</edge>
<edge source="28" target="172">
  <data key="weight">1.0</data>
  <data key="slice">4</data>
  <data key="year">2007</data>
</edge>
<edge source="28" target="197">
  <data key="weight">0.5</data>
  <data key="slice">4</data>
  <data key="year">2007</data>
</edge>
<edge source="28" target="225">
  <data key="weight">0.7071067690849304</data>
  <data key="slice">4</data>
  <data key="year">2007</data>
</edge>
<edge source="28" target="236">
  <data key="weight">0.7071067690849304</data>
  <data key="slice">4</data>
  <data key="year">2007</data>
</edge>
<edge source="28" target="237">
  <data key="weight">1.0</data>
  <data key="slice">4</data>
  <data key="year">2007</data>
</edge>
<edge source="28" target="282">
  <data key="weight">0.4472135901451111</data>
  <data key="slice">4</data>
  <data key="year">2007</data>
</edge>
<edge source="29" target="84">
  <data key="weight">1.0</data>
  <data key="slice">2</data>
  <data key="year">2005</data>
</edge>
<edge source="29" target="114">
  <data key="weight">0.5773502588272095</data>
  <data key="slice">11</data>
  <data key="year">2014</data>
</edge>
<edge source="29" target="173">
  <data key="weight">0.7071067690849304</data>
  <data key="slice">11</data>
  <data key="year">2014</data>
</edge>
<edge source="29" target="179">
  <data key="weight">0.8164966106414795</data>
  <data key="slice">10</data>
  <data key="year">2013</data>
</edge>
<edge source="29" target="183">
  <data key="weight">0.7071067690849304</data>
  <data key="slice">10</data>
  <data key="year">2013</data>
</edge>
<edge source="29" target="204">
  <data key="weight">0.5</data>
  <data key="slice">6</data>
  <data key="year">2009</data>
</edge>
<edge source="29" target="222">
  <data key="weight">0.7071067690849304</data>
  <data key="slice">6</data>
  <data key="year">2009</data>
</edge>
<edge source="29" target="242">
  <data key="weight">0.7071067690849304</data>
  <data key="slice">6</data>
  <data key="year">2009</data>
</edge>
<edge source="29" target="271">
  <data key="weight">0.7071067690849304</data>
  <data key="slice">2</data>
  <data key="year">2005</data>
</edge>
<edge source="29" target="277">
  <data key="weight">1.0</data>
  <data key="slice">10</data>
  <data key="year">2013</data>
</edge>
<edge source="29" target="296">
  <data key="weight">0.7071067690849304</data>
  <data key="slice">2</data>
  <data key="year">2005</data>
</edge>
<edge source="29" target="303">
  <data key="weight">0.5773502588272095</data>
  <data key="slice">2</data>
  <data key="year">2005</data>
</edge>
<edge source="30" target="114">
  <data key="weight">0.5773502588272095</data>
  <data key="slice">2</data>
  <data key="year">2005</data>
</edge>
<edge source="30" target="204">
  <data key="weight">0.5773502588272095</data>
  <data key="slice">2</data>
  <data key="year">2005</data>
</edge>
<edge source="31" target="67">
  <data key="weight">1.0</data>
  <data key="slice">0</data>
  <data key="year">2003</data>
</edge>
<edge source="31" target="71">
  <data key="weight">1.0</data>
  <data key="slice">0</data>
  <data key="year">2003</data>
</edge>
<edge source="31" target="115">
  <data key="weight">1.0</data>
  <data key="slice">0</data>
  <data key="year">2003</data>
</edge>
<edge source="31" target="148">
  <data key="weight">1.0</data>
  <data key="slice">0</data>
  <data key="year">2003</data>
</edge>
<edge source="31" target="159">
  <data key="weight">1.0</data>
  <data key="slice">0</data>
  <data key="year">2003</data>
</edge>
<edge source="31" target="239">
  <data key="weight">1.0</data>
  <data key="slice">0</data>
  <data key="year">2003</data>
</edge>
<edge source="32" target="60">
  <data key="weight">1.0</data>
  <data key="slice">5</data>
  <data key="year">2008</data>
</edge>
<edge source="32" target="175">
  <data key="weight">0.7071067690849304</data>
  <data key="slice">5</data>
  <data key="year">2008</data>
</edge>
<edge source="32" target="189">
  <data key="weight">0.7071067690849304</data>
  <data key="slice">5</data>
  <data key="year">2008</data>
</edge>
<edge source="32" target="212">
  <data key="weight">0.8164966106414795</data>
  <data key="slice">5</data>
  <data key="year">2008</data>
</edge>
<edge source="32" target="235">
  <data key="weight">0.7071067690849304</data>
  <data key="slice">5</data>
  <data key="year">2008</data>
</edge>
<edge source="32" target="252">
  <data key="weight">0.40824830532073975</data>
  <data key="slice">5</data>
  <data key="year">2008</data>
</edge>
<edge source="32" target="282">
  <data key="weight">0.3535533845424652</data>
  <data key="slice">5</data>
  <data key="year">2008</data>
</edge>
<edge source="33" target="93">
  <data key="weight">1.0</data>
  <data key="slice">6</data>
  <data key="year">2009</data>
</edge>
<edge source="33" target="131">
  <data key="weight">1.0</data>
  <data key="slice">6</data>
  <data key="year">2009</data>
</edge>
<edge source="33" target="155">
  <data key="weight">1.0</data>
  <data key="slice">6</data>
  <data key="year">2009</data>
</edge>
<edge source="33" target="191">
  <data key="weight">1.0</data>
  <data key="slice">6</data>
  <data key="year">2009</data>
</edge>
<edge source="34" target="172">
  <data key="weight">1.0</data>
  <data key="slice">10</data>
  <data key="year">2013</data>
</edge>
<edge source="34" target="282">
  <data key="weight">0.7071067690849304</data>
  <data key="slice">10</data>
  <data key="year">2013</data>
</edge>
<edge source="34" target="284">
  <data key="weight">0.7071067690849304</data>
  <data key="slice">10</data>
  <data key="year">2013</data>
</edge>
<edge source="35" target="40">
  <data key="weight">0.5773502588272095</data>
  <data key="slice">12</data>
  <data key="year">2015</data>
</edge>
<edge source="35" target="50">
  <data key="weight">0.6666666865348816</data>
  <data key="slice">2</data>
  <data key="year">2005</data>
</edge>
<edge source="35" target="61">
  <data key="weight">0.7071067690849304</data>
  <data key="slice">0</data>
  <data key="year">2003</data>
</edge>
<edge source="35" target="62">
  <data key="weight">9.999999974752427E-7</data>
  <data key="slice">1</data>
  <data key="year">2004</data>
</edge>
<edge source="35" target="68">
  <data key="weight">4.999999987376214E-7</data>
  <data key="slice">8</data>
  <data key="year">2011</data>
</edge>
<edge source="35" target="69">
  <data key="weight">0.8164966106414795</data>
  <data key="slice">2</data>
  <data key="year">2005</data>
</edge>
<edge source="35" target="72">
  <data key="weight">4.4721360836774693E-7</data>
  <data key="slice">3</data>
  <data key="year">2006</data>
</edge>
<edge source="35" target="73">
  <data key="weight">0.5773502588272095</data>
  <data key="slice">2</data>
  <data key="year">2005</data>
</edge>
<edge source="35" target="76">
  <data key="weight">0.40824830532073975</data>
  <data key="slice">10</data>
  <data key="year">2013</data>
</edge>
<edge source="35" target="83">
  <data key="weight">0.8164966106414795</data>
  <data key="slice">2</data>
  <data key="year">2005</data>
</edge>
<edge source="35" target="95">
  <data key="weight">0.7071067690849304</data>
  <data key="slice">1</data>
  <data key="year">2004</data>
</edge>
<edge source="35" target="96">
  <data key="weight">7.071067784636398E-7</data>
  <data key="slice">7</data>
  <data key="year">2010</data>
</edge>
<edge source="35" target="103">
  <data key="weight">0.7071067690849304</data>
  <data key="slice">0</data>
  <data key="year">2003</data>
</edge>
<edge source="35" target="113">
  <data key="weight">5.773503062300733E-7</data>
  <data key="slice">10</data>
  <data key="year">2013</data>
</edge>
<edge source="35" target="116">
  <data key="weight">0.5</data>
  <data key="slice">11</data>
  <data key="year">2014</data>
</edge>
<edge source="35" target="123">
  <data key="weight">0.6123724579811096</data>
  <data key="slice">11</data>
  <data key="year">2014</data>
</edge>
<edge source="35" target="132">
  <data key="weight">0.7071067690849304</data>
  <data key="slice">1</data>
  <data key="year">2004</data>
</edge>
<edge source="35" target="134">
  <data key="weight">0.5</data>
  <data key="slice">11</data>
  <data key="year">2014</data>
</edge>
<edge source="35" target="135">
  <data key="weight">0.5773502588272095</data>
  <data key="slice">12</data>
  <data key="year">2015</data>
</edge>
<edge source="35" target="138">
  <data key="weight">6.324555670289556E-7</data>
  <data key="slice">3</data>
  <data key="year">2006</data>
</edge>
<edge source="35" target="140">
  <data key="weight">1.0</data>
  <data key="slice">8</data>
  <data key="year">2011</data>
</edge>
<edge source="35" target="144">
  <data key="weight">4.082483258116554E-7</data>
  <data key="slice">12</data>
  <data key="year">2015</data>
</edge>
<edge source="35" target="154">
  <data key="weight">4.999999987376214E-7</data>
  <data key="slice">8</data>
  <data key="year">2011</data>
</edge>
<edge source="35" target="168">
  <data key="weight">1.0</data>
  <data key="slice">6</data>
  <data key="year">2009</data>
</edge>
<edge source="35" target="171">
  <data key="weight">0.7071067690849304</data>
  <data key="slice">0</data>
  <data key="year">2003</data>
</edge>
<edge source="35" target="174">
  <data key="weight">4.4721360836774693E-7</data>
  <data key="slice">4</data>
  <data key="year">2007</data>
</edge>
<edge source="35" target="181">
  <data key="weight">0.6666666865348816</data>
  <data key="slice">2</data>
  <data key="year">2005</data>
</edge>
<edge source="35" target="185">
  <data key="weight">0.7071067690849304</data>
  <data key="slice">8</data>
  <data key="year">2011</data>
</edge>
<edge source="35" target="190">
  <data key="weight">0.6123724579811096</data>
  <data key="slice">9</data>
  <data key="year">2012</data>
</edge>
<edge source="35" target="197">
  <data key="weight">5.773503062300733E-7</data>
  <data key="slice">7</data>
  <data key="year">2010</data>
</edge>
<edge source="35" target="199">
  <data key="weight">0.5</data>
  <data key="slice">11</data>
  <data key="year">2014</data>
</edge>
<edge source="35" target="201">
  <data key="weight">0.5773502588272095</data>
  <data key="slice">8</data>
  <data key="year">2011</data>
</edge>
<edge source="35" target="205">
  <data key="weight">6.66666721826914E-7</data>
  <data key="slice">10</data>
  <data key="year">2013</data>
</edge>
<edge source="35" target="207">
  <data key="weight">4.999999987376214E-7</data>
  <data key="slice">8</data>
  <data key="year">2011</data>
</edge>
<edge source="35" target="225">
  <data key="weight">4.999999987376214E-7</data>
  <data key="slice">4</data>
  <data key="year">2007</data>
</edge>
<edge source="35" target="230">
  <data key="weight">7.071067784636398E-7</data>
  <data key="slice">7</data>
  <data key="year">2010</data>
</edge>
<edge source="35" target="240">
  <data key="weight">0.6324555277824402</data>
  <data key="slice">3</data>
  <data key="year">2006</data>
</edge>
<edge source="35" target="247">
  <data key="weight">0.4472135901451111</data>
  <data key="slice">3</data>
  <data key="year">2006</data>
</edge>
<edge source="35" target="270">
  <data key="weight">4.082483258116554E-7</data>
  <data key="slice">10</data>
  <data key="year">2013</data>
</edge>
<edge source="35" target="274">
  <data key="weight">6.708204409733298E-7</data>
  <data key="slice">3</data>
  <data key="year">2006</data>
</edge>
<edge source="35" target="282">
  <data key="weight">4.4721360836774693E-7</data>
  <data key="slice">3</data>
  <data key="year">2006</data>
</edge>
<edge source="35" target="284">
  <data key="weight">4.082483258116554E-7</data>
  <data key="slice">10</data>
  <data key="year">2013</data>
</edge>
<edge source="35" target="289">
  <data key="weight">9.999999974752427E-7</data>
  <data key="slice">1</data>
  <data key="year">2004</data>
</edge>
<edge source="35" target="293">
  <data key="weight">0.7071067690849304</data>
  <data key="slice">0</data>
  <data key="year">2003</data>
</edge>
<edge source="35" target="299">
  <data key="weight">0.6666666865348816</data>
  <data key="slice">12</data>
  <data key="year">2015</data>
</edge>
<edge source="36" target="70">
  <data key="weight">0.7071067690849304</data>
  <data key="slice">4</data>
  <data key="year">2007</data>
</edge>
<edge source="36" target="91">
  <data key="weight">0.7071067690849304</data>
  <data key="slice">4</data>
  <data key="year">2007</data>
</edge>
<edge source="36" target="141">
  <data key="weight">0.5</data>
  <data key="slice">4</data>
  <data key="year">2007</data>
</edge>
<edge source="36" target="154">
  <data key="weight">0.5</data>
  <data key="slice">4</data>
  <data key="year">2007</data>
</edge>
<edge source="36" target="172">
  <data key="weight">0.7071067690849304</data>
  <data key="slice">4</data>
  <data key="year">2007</data>
</edge>
<edge source="36" target="203">
  <data key="weight">0.5</data>
  <data key="slice">4</data>
  <data key="year">2007</data>
</edge>
<edge source="36" target="225">
  <data key="weight">0.5</data>
  <data key="slice">4</data>
  <data key="year">2007</data>
</edge>
<edge source="36" target="236">
  <data key="weight">0.5</data>
  <data key="slice">4</data>
  <data key="year">2007</data>
</edge>
<edge source="36" target="237">
  <data key="weight">0.7071067690849304</data>
  <data key="slice">4</data>
  <data key="year">2007</data>
</edge>
<edge source="36" target="249">
  <data key="weight">0.5</data>
  <data key="slice">4</data>
  <data key="year">2007</data>
</edge>
<edge source="36" target="282">
  <data key="weight">0.6324555277824402</data>
  <data key="slice">4</data>
  <data key="year">2007</data>
</edge>
<edge source="36" target="284">
  <data key="weight">0.40824830532073975</data>
  <data key="slice">4</data>
  <data key="year">2007</data>
</edge>
<edge source="37" target="243">
  <data key="weight">0.7071067690849304</data>
  <data key="slice">12</data>
  <data key="year">2015</data>
</edge>
<edge source="37" target="268">
  <data key="weight">1.0</data>
  <data key="slice">12</data>
  <data key="year">2015</data>
</edge>
<edge source="37" target="283">
  <data key="weight">1.0</data>
  <data key="slice">12</data>
  <data key="year">2015</data>
</edge>
<edge source="38" target="86">
  <data key="weight">1.0</data>
  <data key="slice">8</data>
  <data key="year">2011</data>
</edge>
<edge source="38" target="227">
  <data key="weight">0.8164966106414795</data>
  <data key="slice">8</data>
  <data key="year">2011</data>
</edge>
<edge source="38" target="241">
  <data key="weight">0.5</data>
  <data key="slice">8</data>
  <data key="year">2011</data>
</edge>
<edge source="39" target="76">
  <data key="weight">0.40824830532073975</data>
  <data key="slice">12</data>
  <data key="year">2015</data>
</edge>
<edge source="39" target="83">
  <data key="weight">4.999999987376214E-7</data>
  <data key="slice">12</data>
  <data key="year">2015</data>
</edge>
<edge source="39" target="90">
  <data key="weight">0.5</data>
  <data key="slice">12</data>
  <data key="year">2015</data>
</edge>
<edge source="39" target="229">
  <data key="weight">4.999999987376214E-7</data>
  <data key="slice">12</data>
  <data key="year">2015</data>
</edge>
<edge source="39" target="253">
  <data key="weight">0.5</data>
  <data key="slice">12</data>
  <data key="year">2015</data>
</edge>
<edge source="39" target="289">
  <data key="weight">0.5</data>
  <data key="slice">12</data>
  <data key="year">2015</data>
</edge>
<edge source="39" target="297">
  <data key="weight">0.5</data>
  <data key="slice">12</data>
  <data key="year">2015</data>
</edge>
<edge source="40" target="50">
  <data key="weight">0.4472135901451111</data>
  <data key="slice">12</data>
  <data key="year">2015</data>
</edge>
<edge source="40" target="116">
  <data key="weight">0.40824830532073975</data>
  <data key="slice">12</data>
  <data key="year">2015</data>
</edge>
<edge source="40" target="123">
  <data key="weight">0.5</data>
  <data key="slice">12</data>
  <data key="year">2015</data>
</edge>
<edge source="40" target="135">
  <data key="weight">1.0</data>
  <data key="slice">12</data>
  <data key="year">2015</data>
</edge>
<edge source="40" target="140">
  <data key="weight">0.40824830532073975</data>
  <data key="slice">12</data>
  <data key="year">2015</data>
</edge>
<edge source="40" target="181">
  <data key="weight">0.5</data>
  <data key="slice">12</data>
  <data key="year">2015</data>
</edge>
<edge source="40" target="185">
  <data key="weight">0.5</data>
  <data key="slice">12</data>
  <data key="year">2015</data>
</edge>
<edge source="40" target="197">
  <data key="weight">0.5</data>
  <data key="slice">12</data>
  <data key="year">2015</data>
</edge>
<edge source="40" target="299">
  <data key="weight">0.5773502588272095</data>
  <data key="slice">12</data>
  <data key="year">2015</data>
</edge>
<edge source="41" target="152">
  <data key="weight">0.7071067690849304</data>
  <data key="slice">2</data>
  <data key="year">2005</data>
</edge>
<edge source="41" target="273">
  <data key="weight">0.7071067690849304</data>
  <data key="slice">2</data>
  <data key="year">2005</data>
</edge>
<edge source="42" target="83">
  <data key="weight">0.5</data>
  <data key="slice">12</data>
  <data key="year">2015</data>
</edge>
<edge source="42" target="227">
  <data key="weight">0.5</data>
  <data key="slice">12</data>
  <data key="year">2015</data>
</edge>
<edge source="42" target="282">
  <data key="weight">0.5</data>
  <data key="slice">12</data>
  <data key="year">2015</data>
</edge>
<edge source="43" target="128">
  <data key="weight">1.0</data>
  <data key="slice">5</data>
  <data key="year">2008</data>
</edge>
<edge source="43" target="167">
  <data key="weight">1.0</data>
  <data key="slice">5</data>
  <data key="year">2008</data>
</edge>
<edge source="43" target="226">
  <data key="weight">1.0</data>
  <data key="slice">5</data>
  <data key="year">2008</data>
</edge>
<edge source="43" target="228">
  <data key="weight">1.0</data>
  <data key="slice">5</data>
  <data key="year">2008</data>
</edge>
<edge source="44" target="88">
  <data key="weight">0.7071067690849304</data>
  <data key="slice">7</data>
  <data key="year">2010</data>
</edge>
<edge source="44" target="154">
  <data key="weight">0.5</data>
  <data key="slice">7</data>
  <data key="year">2010</data>
</edge>
<edge source="44" target="222">
  <data key="weight">0.5773502588272095</data>
  <data key="slice">7</data>
  <data key="year">2010</data>
</edge>
<edge source="44" target="229">
  <data key="weight">0.7071067690849304</data>
  <data key="slice">7</data>
  <data key="year">2010</data>
</edge>
<edge source="44" target="294">
  <data key="weight">1.0</data>
  <data key="slice">7</data>
  <data key="year">2010</data>
</edge>
<edge source="46" target="111">
  <data key="weight">1.0</data>
  <data key="slice">1</data>
  <data key="year">2004</data>
</edge>
<edge source="46" target="234">
  <data key="weight">1.0</data>
  <data key="slice">1</data>
  <data key="year">2004</data>
</edge>
<edge source="47" target="157">
  <data key="weight">1.0</data>
  <data key="slice">0</data>
  <data key="year">2003</data>
</edge>
<edge source="47" target="204">
  <data key="weight">0.7071067690849304</data>
  <data key="slice">0</data>
  <data key="year">2003</data>
</edge>
<edge source="48" target="110">
  <data key="weight">0.5</data>
  <data key="slice">2</data>
  <data key="year">2005</data>
</edge>
<edge source="48" target="170">
  <data key="weight">0.7071067690849304</data>
  <data key="slice">2</data>
  <data key="year">2005</data>
</edge>
<edge source="48" target="273">
  <data key="weight">0.5</data>
  <data key="slice">2</data>
  <data key="year">2005</data>
</edge>
<edge source="49" target="200">
  <data key="weight">1.0</data>
  <data key="slice">3</data>
  <data key="year">2006</data>
</edge>
<edge source="49" target="212">
  <data key="weight">0.7071067690849304</data>
  <data key="slice">3</data>
  <data key="year">2006</data>
</edge>
<edge source="49" target="284">
  <data key="weight">0.7071067690849304</data>
  <data key="slice">3</data>
  <data key="year">2006</data>
</edge>
<edge source="50" target="63">
  <data key="weight">0.7071067690849304</data>
  <data key="slice">6</data>
  <data key="year">2009</data>
</edge>
<edge source="50" target="66">
  <data key="weight">0.7071067690849304</data>
  <data key="slice">5</data>
  <data key="year">2008</data>
</edge>
<edge source="50" target="69">
  <data key="weight">0.8164966106414795</data>
  <data key="slice">2</data>
  <data key="year">2005</data>
</edge>
<edge source="50" target="73">
  <data key="weight">0.5773502588272095</data>
  <data key="slice">2</data>
  <data key="year">2005</data>
</edge>
<edge source="50" target="76">
  <data key="weight">0.40824830532073975</data>
  <data key="slice">11</data>
  <data key="year">2014</data>
</edge>
<edge source="50" target="83">
  <data key="weight">0.8164966106414795</data>
  <data key="slice">2</data>
  <data key="year">2005</data>
</edge>
<edge source="50" target="103">
  <data key="weight">0.6666666865348816</data>
  <data key="slice">10</data>
  <data key="year">2013</data>
</edge>
<edge source="50" target="105">
  <data key="weight">0.5773502588272095</data>
  <data key="slice">3</data>
  <data key="year">2006</data>
</edge>
<edge source="50" target="108">
  <data key="weight">0.7071067690849304</data>
  <data key="slice">6</data>
  <data key="year">2009</data>
</edge>
<edge source="50" target="116">
  <data key="weight">0.5773502588272095</data>
  <data key="slice">10</data>
  <data key="year">2013</data>
</edge>
<edge source="50" target="118">
  <data key="weight">0.8164966106414795</data>
  <data key="slice">9</data>
  <data key="year">2012</data>
</edge>
<edge source="50" target="123">
  <data key="weight">0.4714045226573944</data>
  <data key="slice">11</data>
  <data key="year">2014</data>
</edge>
<edge source="50" target="130">
  <data key="weight">0.5773502588272095</data>
  <data key="slice">3</data>
  <data key="year">2006</data>
</edge>
<edge source="50" target="132">
  <data key="weight">0.7071067690849304</data>
  <data key="slice">2</data>
  <data key="year">2005</data>
</edge>
<edge source="50" target="134">
  <data key="weight">0.5773502588272095</data>
  <data key="slice">11</data>
  <data key="year">2014</data>
</edge>
<edge source="50" target="135">
  <data key="weight">0.4472135901451111</data>
  <data key="slice">12</data>
  <data key="year">2015</data>
</edge>
<edge source="50" target="140">
  <data key="weight">0.6666666865348816</data>
  <data key="slice">9</data>
  <data key="year">2012</data>
</edge>
<edge source="50" target="165">
  <data key="weight">0.40824830532073975</data>
  <data key="slice">11</data>
  <data key="year">2014</data>
</edge>
<edge source="50" target="174">
  <data key="weight">5.773503062300733E-7</data>
  <data key="slice">4</data>
  <data key="year">2007</data>
</edge>
<edge source="50" target="181">
  <data key="weight">0.6666666865348816</data>
  <data key="slice">8</data>
  <data key="year">2011</data>
</edge>
<edge source="50" target="185">
  <data key="weight">0.8164966106414795</data>
  <data key="slice">10</data>
  <data key="year">2013</data>
</edge>
<edge source="50" target="190">
  <data key="weight">0.5773502588272095</data>
  <data key="slice">8</data>
  <data key="year">2011</data>
</edge>
<edge source="50" target="197">
  <data key="weight">4.4721360836774693E-7</data>
  <data key="slice">12</data>
  <data key="year">2015</data>
</edge>
<edge source="50" target="199">
  <data key="weight">0.5</data>
  <data key="slice">8</data>
  <data key="year">2011</data>
</edge>
<edge source="50" target="201">
  <data key="weight">0.40824830532073975</data>
  <data key="slice">9</data>
  <data key="year">2012</data>
</edge>
<edge source="50" target="215">
  <data key="weight">0.40824830532073975</data>
  <data key="slice">11</data>
  <data key="year">2014</data>
</edge>
<edge source="50" target="216">
  <data key="weight">0.7071067690849304</data>
  <data key="slice">5</data>
  <data key="year">2008</data>
</edge>
<edge source="50" target="225">
  <data key="weight">4.999999987376214E-7</data>
  <data key="slice">4</data>
  <data key="year">2007</data>
</edge>
<edge source="50" target="227">
  <data key="weight">4.082483258116554E-7</data>
  <data key="slice">9</data>
  <data key="year">2012</data>
</edge>
<edge source="50" target="229">
  <data key="weight">0.5</data>
  <data key="slice">6</data>
  <data key="year">2009</data>
</edge>
<edge source="50" target="240">
  <data key="weight">0.75</data>
  <data key="slice">8</data>
  <data key="year">2011</data>
</edge>
<edge source="50" target="252">
  <data key="weight">0.5</data>
  <data key="slice">6</data>
  <data key="year">2009</data>
</edge>
<edge source="50" target="260">
  <data key="weight">0.7071067690849304</data>
  <data key="slice">8</data>
  <data key="year">2011</data>
</edge>
<edge source="50" target="272">
  <data key="weight">4.999999987376214E-7</data>
  <data key="slice">6</data>
  <data key="year">2009</data>
</edge>
<edge source="50" target="282">
  <data key="weight">5.773503062300733E-7</data>
  <data key="slice">5</data>
  <data key="year">2008</data>
</edge>
<edge source="50" target="284">
  <data key="weight">4.082483258116554E-7</data>
  <data key="slice">10</data>
  <data key="year">2013</data>
</edge>
<edge source="50" target="304">
  <data key="weight">0.5</data>
  <data key="slice">4</data>
  <data key="year">2007</data>
</edge>
<edge source="51" target="56">
  <data key="weight">0.7071067690849304</data>
  <data key="slice">8</data>
  <data key="year">2011</data>
</edge>
<edge source="51" target="110">
  <data key="weight">0.7071067690849304</data>
  <data key="slice">8</data>
  <data key="year">2011</data>
</edge>
<edge source="51" target="210">
  <data key="weight">0.5</data>
  <data key="slice">8</data>
  <data key="year">2011</data>
</edge>
<edge source="52" target="94">
  <data key="weight">1.0</data>
  <data key="slice">0</data>
  <data key="year">2003</data>
</edge>
<edge source="52" target="264">
  <data key="weight">1.0</data>
  <data key="slice">0</data>
  <data key="year">2003</data>
</edge>
<edge source="52" target="282">
  <data key="weight">1.0</data>
  <data key="slice">0</data>
  <data key="year">2003</data>
</edge>
<edge source="54" target="69">
  <data key="weight">0.5</data>
  <data key="slice">3</data>
  <data key="year">2006</data>
</edge>
<edge source="54" target="105">
  <data key="weight">0.7071067690849304</data>
  <data key="slice">3</data>
  <data key="year">2006</data>
</edge>
<edge source="54" target="108">
  <data key="weight">0.5</data>
  <data key="slice">3</data>
  <data key="year">2006</data>
</edge>
<edge source="54" target="130">
  <data key="weight">0.7071067690849304</data>
  <data key="slice">3</data>
  <data key="year">2006</data>
</edge>
<edge source="54" target="141">
  <data key="weight">0.8164966106414795</data>
  <data key="slice">3</data>
  <data key="year">2006</data>
</edge>
<edge source="54" target="240">
  <data key="weight">0.5</data>
  <data key="slice">3</data>
  <data key="year">2006</data>
</edge>
<edge source="54" target="247">
  <data key="weight">0.7071067690849304</data>
  <data key="slice">3</data>
  <data key="year">2006</data>
</edge>
<edge source="54" target="252">
  <data key="weight">1.0</data>
  <data key="slice">3</data>
  <data key="year">2006</data>
</edge>
<edge source="55" target="121">
  <data key="weight">1.0</data>
  <data key="slice">1</data>
  <data key="year">2004</data>
</edge>
<edge source="55" target="197">
  <data key="weight">0.7071067690849304</data>
  <data key="slice">1</data>
  <data key="year">2004</data>
</edge>
<edge source="56" target="110">
  <data key="weight">0.5</data>
  <data key="slice">8</data>
  <data key="year">2011</data>
</edge>
<edge source="56" target="210">
  <data key="weight">0.7071067690849304</data>
  <data key="slice">8</data>
  <data key="year">2011</data>
</edge>
<edge source="57" target="68">
  <data key="weight">1.0</data>
  <data key="slice">7</data>
  <data key="year">2010</data>
</edge>
<edge source="57" target="137">
  <data key="weight">1.0</data>
  <data key="slice">7</data>
  <data key="year">2010</data>
</edge>
<edge source="57" target="140">
  <data key="weight">0.7071067690849304</data>
  <data key="slice">7</data>
  <data key="year">2010</data>
</edge>
<edge source="57" target="154">
  <data key="weight">0.5</data>
  <data key="slice">7</data>
  <data key="year">2010</data>
</edge>
<edge source="57" target="197">
  <data key="weight">0.5773502588272095</data>
  <data key="slice">7</data>
  <data key="year">2010</data>
</edge>
<edge source="57" target="275">
  <data key="weight">0.7071067690849304</data>
  <data key="slice">7</data>
  <data key="year">2010</data>
</edge>
<edge source="57" target="282">
  <data key="weight">1.0</data>
  <data key="slice">7</data>
  <data key="year">2010</data>
</edge>
<edge source="58" target="77">
  <data key="weight">0.7071067690849304</data>
  <data key="slice">9</data>
  <data key="year">2012</data>
</edge>
<edge source="58" target="106">
  <data key="weight">0.7071067690849304</data>
  <data key="slice">9</data>
  <data key="year">2012</data>
</edge>
<edge source="58" target="127">
  <data key="weight">0.7071067690849304</data>
  <data key="slice">9</data>
  <data key="year">2012</data>
</edge>
<edge source="58" target="151">
  <data key="weight">0.7071067690849304</data>
  <data key="slice">9</data>
  <data key="year">2012</data>
</edge>
<edge source="59" target="64">
  <data key="weight">0.5</data>
  <data key="slice">10</data>
  <data key="year">2013</data>
</edge>
<edge source="59" target="128">
  <data key="weight">0.5</data>
  <data key="slice">10</data>
  <data key="year">2013</data>
</edge>
<edge source="59" target="280">
  <data key="weight">0.5</data>
  <data key="slice">10</data>
  <data key="year">2013</data>
</edge>
<edge source="59" target="303">
  <data key="weight">0.5</data>
  <data key="slice">10</data>
  <data key="year">2013</data>
</edge>
<edge source="60" target="74">
  <data key="weight">7.071067784636398E-7</data>
  <data key="slice">8</data>
  <data key="year">2011</data>
</edge>
<edge source="60" target="126">
  <data key="weight">4.999999987376214E-7</data>
  <data key="slice">8</data>
  <data key="year">2011</data>
</edge>
<edge source="60" target="138">
  <data key="weight">0.5</data>
  <data key="slice">8</data>
  <data key="year">2011</data>
</edge>
<edge source="60" target="175">
  <data key="weight">0.7071067690849304</data>
  <data key="slice">5</data>
  <data key="year">2008</data>
</edge>
<edge source="60" target="187">
  <data key="weight">4.999999987376214E-7</data>
  <data key="slice">8</data>
  <data key="year">2011</data>
</edge>
<edge source="60" target="189">
  <data key="weight">0.7071067690849304</data>
  <data key="slice">5</data>
  <data key="year">2008</data>
</edge>
<edge source="60" target="212">
  <data key="weight">0.8164966106414795</data>
  <data key="slice">5</data>
  <data key="year">2008</data>
</edge>
<edge source="60" target="235">
  <data key="weight">0.7071067690849304</data>
  <data key="slice">5</data>
  <data key="year">2008</data>
</edge>
<edge source="60" target="252">
  <data key="weight">0.40824830532073975</data>
  <data key="slice">5</data>
  <data key="year">2008</data>
</edge>
<edge source="60" target="282">
  <data key="weight">0.3535533845424652</data>
  <data key="slice">5</data>
  <data key="year">2008</data>
</edge>
<edge source="60" target="291">
  <data key="weight">0.5</data>
  <data key="slice">8</data>
  <data key="year">2011</data>
</edge>
<edge source="61" target="103">
  <data key="weight">1.0</data>
  <data key="slice">0</data>
  <data key="year">2003</data>
</edge>
<edge source="61" target="140">
  <data key="weight">0.7071067690849304</data>
  <data key="slice">0</data>
  <data key="year">2003</data>
</edge>
<edge source="61" target="171">
  <data key="weight">1.0</data>
  <data key="slice">0</data>
  <data key="year">2003</data>
</edge>
<edge source="61" target="293">
  <data key="weight">1.0</data>
  <data key="slice">0</data>
  <data key="year">2003</data>
</edge>
<edge source="62" target="95">
  <data key="weight">0.7071067690849304</data>
  <data key="slice">1</data>
  <data key="year">2004</data>
</edge>
<edge source="62" target="132">
  <data key="weight">0.7071067690849304</data>
  <data key="slice">1</data>
  <data key="year">2004</data>
</edge>
<edge source="62" target="136">
  <data key="weight">0.5</data>
  <data key="slice">8</data>
  <data key="year">2011</data>
</edge>
<edge source="62" target="144">
  <data key="weight">0.7071067690849304</data>
  <data key="slice">1</data>
  <data key="year">2004</data>
</edge>
<edge source="62" target="174">
  <data key="weight">0.7071067690849304</data>
  <data key="slice">8</data>
  <data key="year">2011</data>
</edge>
<edge source="62" target="289">
  <data key="weight">1.0</data>
  <data key="slice">1</data>
  <data key="year">2004</data>
</edge>
<edge source="63" target="108">
  <data key="weight">1.0</data>
  <data key="slice">6</data>
  <data key="year">2009</data>
</edge>
<edge source="63" target="116">
  <data key="weight">0.7071067690849304</data>
  <data key="slice">6</data>
  <data key="year">2009</data>
</edge>
<edge source="63" target="160">
  <data key="weight">0.7071067690849304</data>
  <data key="slice">12</data>
  <data key="year">2015</data>
</edge>
<edge source="63" target="181">
  <data key="weight">0.7071067690849304</data>
  <data key="slice">6</data>
  <data key="year">2009</data>
</edge>
<edge source="63" target="185">
  <data key="weight">0.5</data>
  <data key="slice">12</data>
  <data key="year">2015</data>
</edge>
<edge source="63" target="190">
  <data key="weight">0.7071067690849304</data>
  <data key="slice">12</data>
  <data key="year">2015</data>
</edge>
<edge source="63" target="197">
  <data key="weight">0.5</data>
  <data key="slice">6</data>
  <data key="year">2009</data>
</edge>
<edge source="63" target="227">
  <data key="weight">0.7071067690849304</data>
  <data key="slice">12</data>
  <data key="year">2015</data>
</edge>
<edge source="63" target="229">
  <data key="weight">0.7071067690849304</data>
  <data key="slice">6</data>
  <data key="year">2009</data>
</edge>
<edge source="63" target="252">
  <data key="weight">0.7071067690849304</data>
  <data key="slice">6</data>
  <data key="year">2009</data>
</edge>
<edge source="63" target="272">
  <data key="weight">0.7071067690849304</data>
  <data key="slice">6</data>
  <data key="year">2009</data>
</edge>
<edge source="64" target="76">
  <data key="weight">4.999999987376214E-7</data>
  <data key="slice">10</data>
  <data key="year">2013</data>
</edge>
<edge source="64" target="97">
  <data key="weight">0.5</data>
  <data key="slice">10</data>
  <data key="year">2013</data>
</edge>
<edge source="64" target="128">
  <data key="weight">0.5</data>
  <data key="slice">10</data>
  <data key="year">2013</data>
</edge>
<edge source="64" target="187">
  <data key="weight">0.5</data>
  <data key="slice">10</data>
  <data key="year">2013</data>
</edge>
<edge source="64" target="190">
  <data key="weight">0.40824830532073975</data>
  <data key="slice">10</data>
  <data key="year">2013</data>
</edge>
<edge source="64" target="209">
  <data key="weight">0.7071067690849304</data>
  <data key="slice">7</data>
  <data key="year">2010</data>
</edge>
<edge source="64" target="214">
  <data key="weight">0.7071067690849304</data>
  <data key="slice">7</data>
  <data key="year">2010</data>
</edge>
<edge source="64" target="219">
  <data key="weight">0.7071067690849304</data>
  <data key="slice">7</data>
  <data key="year">2010</data>
</edge>
<edge source="64" target="222">
  <data key="weight">0.40824830532073975</data>
  <data key="slice">7</data>
  <data key="year">2010</data>
</edge>
<edge source="64" target="223">
  <data key="weight">0.5</data>
  <data key="slice">10</data>
  <data key="year">2013</data>
</edge>
<edge source="64" target="280">
  <data key="weight">1.0</data>
  <data key="slice">10</data>
  <data key="year">2013</data>
</edge>
<edge source="64" target="303">
  <data key="weight">0.5</data>
  <data key="slice">10</data>
  <data key="year">2013</data>
</edge>
<edge source="65" target="204">
  <data key="weight">0.7071067690849304</data>
  <data key="slice">0</data>
  <data key="year">2003</data>
</edge>
<edge source="65" target="246">
  <data key="weight">1.0</data>
  <data key="slice">0</data>
  <data key="year">2003</data>
</edge>
<edge source="66" target="69">
  <data key="weight">1.0</data>
  <data key="slice">5</data>
  <data key="year">2008</data>
</edge>
<edge source="66" target="140">
  <data key="weight">0.5</data>
  <data key="slice">5</data>
  <data key="year">2008</data>
</edge>
<edge source="66" target="190">
  <data key="weight">0.7071067690849304</data>
  <data key="slice">5</data>
  <data key="year">2008</data>
</edge>
<edge source="66" target="216">
  <data key="weight">1.0</data>
  <data key="slice">5</data>
  <data key="year">2008</data>
</edge>
<edge source="66" target="252">
  <data key="weight">0.5773502588272095</data>
  <data key="slice">5</data>
  <data key="year">2008</data>
</edge>
<edge source="67" target="71">
  <data key="weight">1.0</data>
  <data key="slice">0</data>
  <data key="year">2003</data>
</edge>
<edge source="67" target="115">
  <data key="weight">1.0</data>
  <data key="slice">0</data>
  <data key="year">2003</data>
</edge>
<edge source="67" target="148">
  <data key="weight">1.0</data>
  <data key="slice">0</data>
  <data key="year">2003</data>
</edge>
<edge source="67" target="159">
  <data key="weight">1.0</data>
  <data key="slice">0</data>
  <data key="year">2003</data>
</edge>
<edge source="67" target="239">
  <data key="weight">1.0</data>
  <data key="slice">0</data>
  <data key="year">2003</data>
</edge>
<edge source="68" target="116">
  <data key="weight">0.5</data>
  <data key="slice">8</data>
  <data key="year">2011</data>
</edge>
<edge source="68" target="137">
  <data key="weight">1.0</data>
  <data key="slice">7</data>
  <data key="year">2010</data>
</edge>
<edge source="68" target="140">
  <data key="weight">0.7071067690849304</data>
  <data key="slice">7</data>
  <data key="year">2010</data>
</edge>
<edge source="68" target="154">
  <data key="weight">0.5</data>
  <data key="slice">7</data>
  <data key="year">2010</data>
</edge>
<edge source="68" target="185">
  <data key="weight">0.7071067690849304</data>
  <data key="slice">8</data>
  <data key="year">2011</data>
</edge>
<edge source="68" target="197">
  <data key="weight">0.5773502588272095</data>
  <data key="slice">7</data>
  <data key="year">2010</data>
</edge>
<edge source="68" target="232">
  <data key="weight">1.0</data>
  <data key="slice">4</data>
  <data key="year">2007</data>
</edge>
<edge source="68" target="249">
  <data key="weight">0.7071067690849304</data>
  <data key="slice">4</data>
  <data key="year">2007</data>
</edge>
<edge source="68" target="275">
  <data key="weight">0.7071067690849304</data>
  <data key="slice">7</data>
  <data key="year">2010</data>
</edge>
<edge source="68" target="282">
  <data key="weight">1.0</data>
  <data key="slice">8</data>
  <data key="year">2011</data>
</edge>
<edge source="68" target="287">
  <data key="weight">0.7071067690849304</data>
  <data key="slice">4</data>
  <data key="year">2007</data>
</edge>
<edge source="68" target="289">
  <data key="weight">0.7071067690849304</data>
  <data key="slice">4</data>
  <data key="year">2007</data>
</edge>
<edge source="69" target="73">
  <data key="weight">0.7071067690849304</data>
  <data key="slice">2</data>
  <data key="year">2005</data>
</edge>
<edge source="69" target="83">
  <data key="weight">1.0</data>
  <data key="slice">2</data>
  <data key="year">2005</data>
</edge>
<edge source="69" target="99">
  <data key="weight">0.5</data>
  <data key="slice">3</data>
  <data key="year">2006</data>
</edge>
<edge source="69" target="101">
  <data key="weight">0.5</data>
  <data key="slice">3</data>
  <data key="year">2006</data>
</edge>
<edge source="69" target="105">
  <data key="weight">0.7071067690849304</data>
  <data key="slice">3</data>
  <data key="year">2006</data>
</edge>
<edge source="69" target="108">
  <data key="weight">0.5</data>
  <data key="slice">3</data>
  <data key="year">2006</data>
</edge>
<edge source="69" target="116">
  <data key="weight">0.40824830532073975</data>
  <data key="slice">11</data>
  <data key="year">2014</data>
</edge>
<edge source="69" target="123">
  <data key="weight">0.40824830532073975</data>
  <data key="slice">11</data>
  <data key="year">2014</data>
</edge>
<edge source="69" target="130">
  <data key="weight">0.7071067690849304</data>
  <data key="slice">3</data>
  <data key="year">2006</data>
</edge>
<edge source="69" target="132">
  <data key="weight">1.0</data>
  <data key="slice">2</data>
  <data key="year">2005</data>
</edge>
<edge source="69" target="134">
  <data key="weight">1.0</data>
  <data key="slice">11</data>
  <data key="year">2014</data>
</edge>
<edge source="69" target="140">
  <data key="weight">0.5</data>
  <data key="slice">5</data>
  <data key="year">2008</data>
</edge>
<edge source="69" target="181">
  <data key="weight">0.8164966106414795</data>
  <data key="slice">2</data>
  <data key="year">2005</data>
</edge>
<edge source="69" target="182">
  <data key="weight">0.5</data>
  <data key="slice">3</data>
  <data key="year">2006</data>
</edge>
<edge source="69" target="185">
  <data key="weight">0.5</data>
  <data key="slice">11</data>
  <data key="year">2014</data>
</edge>
<edge source="69" target="190">
  <data key="weight">0.7071067690849304</data>
  <data key="slice">5</data>
  <data key="year">2008</data>
</edge>
<edge source="69" target="199">
  <data key="weight">1.0</data>
  <data key="slice">11</data>
  <data key="year">2014</data>
</edge>
<edge source="69" target="216">
  <data key="weight">1.0</data>
  <data key="slice">5</data>
  <data key="year">2008</data>
</edge>
<edge source="69" target="229">
  <data key="weight">0.5</data>
  <data key="slice">3</data>
  <data key="year">2006</data>
</edge>
<edge source="69" target="252">
  <data key="weight">0.5</data>
  <data key="slice">5</data>
  <data key="year">2008</data>
</edge>
<edge source="69" target="304">
  <data key="weight">0.5</data>
  <data key="slice">2</data>
  <data key="year">2005</data>
</edge>
<edge source="70" target="91">
  <data key="weight">1.0</data>
  <data key="slice">4</data>
  <data key="year">2007</data>
</edge>
<edge source="70" target="172">
  <data key="weight">1.0</data>
  <data key="slice">4</data>
  <data key="year">2007</data>
</edge>
<edge source="70" target="197">
  <data key="weight">0.5</data>
  <data key="slice">4</data>
  <data key="year">2007</data>
</edge>
<edge source="70" target="225">
  <data key="weight">0.7071067690849304</data>
  <data key="slice">4</data>
  <data key="year">2007</data>
</edge>
<edge source="70" target="236">
  <data key="weight">0.7071067690849304</data>
  <data key="slice">4</data>
  <data key="year">2007</data>
</edge>
<edge source="70" target="237">
  <data key="weight">1.0</data>
  <data key="slice">4</data>
  <data key="year">2007</data>
</edge>
<edge source="70" target="282">
  <data key="weight">0.4472135901451111</data>
  <data key="slice">4</data>
  <data key="year">2007</data>
</edge>
<edge source="71" target="115">
  <data key="weight">1.0</data>
  <data key="slice">0</data>
  <data key="year">2003</data>
</edge>
<edge source="71" target="148">
  <data key="weight">1.0</data>
  <data key="slice">0</data>
  <data key="year">2003</data>
</edge>
<edge source="71" target="159">
  <data key="weight">1.0</data>
  <data key="slice">0</data>
  <data key="year">2003</data>
</edge>
<edge source="71" target="239">
  <data key="weight">1.0</data>
  <data key="slice">0</data>
  <data key="year">2003</data>
</edge>
<edge source="72" target="138">
  <data key="weight">0.7071067690849304</data>
  <data key="slice">3</data>
  <data key="year">2006</data>
</edge>
<edge source="72" target="181">
  <data key="weight">0.5</data>
  <data key="slice">3</data>
  <data key="year">2006</data>
</edge>
<edge source="72" target="274">
  <data key="weight">0.5</data>
  <data key="slice">3</data>
  <data key="year">2006</data>
</edge>
<edge source="73" target="83">
  <data key="weight">0.7071067690849304</data>
  <data key="slice">2</data>
  <data key="year">2005</data>
</edge>
<edge source="73" target="132">
  <data key="weight">0.7071067690849304</data>
  <data key="slice">2</data>
  <data key="year">2005</data>
</edge>
<edge source="73" target="181">
  <data key="weight">0.5773502588272095</data>
  <data key="slice">2</data>
  <data key="year">2005</data>
</edge>
<edge source="74" target="126">
  <data key="weight">0.7071067690849304</data>
  <data key="slice">8</data>
  <data key="year">2011</data>
</edge>
<edge source="75" target="144">
  <data key="weight">0.5</data>
  <data key="slice">8</data>
  <data key="year">2011</data>
</edge>
<edge source="75" target="181">
  <data key="weight">0.7071067690849304</data>
  <data key="slice">6</data>
  <data key="year">2009</data>
</edge>
<edge source="75" target="185">
  <data key="weight">4.999999987376214E-7</data>
  <data key="slice">8</data>
  <data key="year">2011</data>
</edge>
<edge source="75" target="197">
  <data key="weight">0.5</data>
  <data key="slice">6</data>
  <data key="year">2009</data>
</edge>
<edge source="75" target="201">
  <data key="weight">0.40824830532073975</data>
  <data key="slice">8</data>
  <data key="year">2011</data>
</edge>
<edge source="75" target="230">
  <data key="weight">0.5</data>
  <data key="slice">8</data>
  <data key="year">2011</data>
</edge>
<edge source="75" target="274">
  <data key="weight">0.40824830532073975</data>
  <data key="slice">8</data>
  <data key="year">2011</data>
</edge>
<edge source="76" target="83">
  <data key="weight">0.5</data>
  <data key="slice">11</data>
  <data key="year">2014</data>
</edge>
<edge source="76" target="97">
  <data key="weight">0.5</data>
  <data key="slice">10</data>
  <data key="year">2013</data>
</edge>
<edge source="76" target="99">
  <data key="weight">0.6324555277824402</data>
  <data key="slice">3</data>
  <data key="year">2006</data>
</edge>
<edge source="76" target="101">
  <data key="weight">0.6324555277824402</data>
  <data key="slice">3</data>
  <data key="year">2006</data>
</edge>
<edge source="76" target="105">
  <data key="weight">0.7071067690849304</data>
  <data key="slice">5</data>
  <data key="year">2008</data>
</edge>
<edge source="76" target="126">
  <data key="weight">4.082483258116554E-7</data>
  <data key="slice">12</data>
  <data key="year">2015</data>
</edge>
<edge source="76" target="129">
  <data key="weight">5.773503062300733E-7</data>
  <data key="slice">9</data>
  <data key="year">2012</data>
</edge>
<edge source="76" target="140">
  <data key="weight">0.6000000238418579</data>
  <data key="slice">3</data>
  <data key="year">2006</data>
</edge>
<edge source="76" target="161">
  <data key="weight">0.7071067690849304</data>
  <data key="slice">5</data>
  <data key="year">2008</data>
</edge>
<edge source="76" target="165">
  <data key="weight">0.5</data>
  <data key="slice">11</data>
  <data key="year">2014</data>
</edge>
<edge source="76" target="171">
  <data key="weight">0.40824830532073975</data>
  <data key="slice">9</data>
  <data key="year">2012</data>
</edge>
<edge source="76" target="182">
  <data key="weight">0.6324555277824402</data>
  <data key="slice">3</data>
  <data key="year">2006</data>
</edge>
<edge source="76" target="187">
  <data key="weight">4.999999987376214E-7</data>
  <data key="slice">10</data>
  <data key="year">2013</data>
</edge>
<edge source="76" target="190">
  <data key="weight">0.40824830532073975</data>
  <data key="slice">10</data>
  <data key="year">2013</data>
</edge>
<edge source="76" target="197">
  <data key="weight">0.547722578048706</data>
  <data key="slice">3</data>
  <data key="year">2006</data>
</edge>
<edge source="76" target="198">
  <data key="weight">0.5</data>
  <data key="slice">5</data>
  <data key="year">2008</data>
</edge>
<edge source="76" target="205">
  <data key="weight">0.40824830532073975</data>
  <data key="slice">10</data>
  <data key="year">2013</data>
</edge>
<edge source="76" target="212">
  <data key="weight">6.324555670289556E-7</data>
  <data key="slice">3</data>
  <data key="year">2006</data>
</edge>
<edge source="76" target="222">
  <data key="weight">4.082483258116554E-7</data>
  <data key="slice">9</data>
  <data key="year">2012</data>
</edge>
<edge source="76" target="223">
  <data key="weight">4.999999987376214E-7</data>
  <data key="slice">10</data>
  <data key="year">2013</data>
</edge>
<edge source="76" target="229">
  <data key="weight">1.0</data>
  <data key="slice">5</data>
  <data key="year">2008</data>
</edge>
<edge source="76" target="250">
  <data key="weight">0.7071067690849304</data>
  <data key="slice">5</data>
  <data key="year">2008</data>
</edge>
<edge source="76" target="270">
  <data key="weight">0.5</data>
  <data key="slice">10</data>
  <data key="year">2013</data>
</edge>
<edge source="76" target="280">
  <data key="weight">0.5</data>
  <data key="slice">10</data>
  <data key="year">2013</data>
</edge>
<edge source="76" target="282">
  <data key="weight">0.3535533845424652</data>
  <data key="slice">5</data>
  <data key="year">2008</data>
</edge>
<edge source="76" target="284">
  <data key="weight">6.324555670289556E-7</data>
  <data key="slice">3</data>
  <data key="year">2006</data>
</edge>
<edge source="76" target="289">
  <data key="weight">5.163977903066552E-7</data>
  <data key="slice">3</data>
  <data key="year">2006</data>
</edge>
<edge source="76" target="304">
  <data key="weight">0.5</data>
  <data key="slice">4</data>
  <data key="year">2007</data>
</edge>
<edge source="77" target="106">
  <data key="weight">1.0</data>
  <data key="slice">9</data>
  <data key="year">2012</data>
</edge>
<edge source="77" target="127">
  <data key="weight">1.0</data>
  <data key="slice">9</data>
  <data key="year">2012</data>
</edge>
<edge source="77" target="132">
  <data key="weight">4.999999987376214E-7</data>
  <data key="slice">9</data>
  <data key="year">2012</data>
</edge>
<edge source="77" target="151">
  <data key="weight">1.0</data>
  <data key="slice">9</data>
  <data key="year">2012</data>
</edge>
<edge source="77" target="227">
  <data key="weight">0.5</data>
  <data key="slice">9</data>
  <data key="year">2012</data>
</edge>
<edge source="78" target="212">
  <data key="weight">0.5773502588272095</data>
  <data key="slice">5</data>
  <data key="year">2008</data>
</edge>
<edge source="80" target="81">
  <data key="weight">0.7071067690849304</data>
  <data key="slice">11</data>
  <data key="year">2014</data>
</edge>
<edge source="80" target="83">
  <data key="weight">4.999999987376214E-7</data>
  <data key="slice">11</data>
  <data key="year">2014</data>
</edge>
<edge source="80" target="264">
  <data key="weight">0.7071067690849304</data>
  <data key="slice">11</data>
  <data key="year">2014</data>
</edge>
<edge source="80" target="299">
  <data key="weight">0.40824830532073975</data>
  <data key="slice">11</data>
  <data key="year">2014</data>
</edge>
<edge source="81" target="103">
  <data key="weight">0.4472135901451111</data>
  <data key="slice">5</data>
  <data key="year">2008</data>
</edge>
<edge source="81" target="195">
  <data key="weight">1.0</data>
  <data key="slice">5</data>
  <data key="year">2008</data>
</edge>
<edge source="81" target="264">
  <data key="weight">1.0</data>
  <data key="slice">11</data>
  <data key="year">2014</data>
</edge>
<edge source="81" target="299">
  <data key="weight">0.5773502588272095</data>
  <data key="slice">11</data>
  <data key="year">2014</data>
</edge>
<edge source="82" target="133">
  <data key="weight">0.5773502588272095</data>
  <data key="slice">3</data>
  <data key="year">2006</data>
</edge>
<edge source="82" target="214">
  <data key="weight">1.0</data>
  <data key="slice">3</data>
  <data key="year">2006</data>
</edge>
<edge source="82" target="256">
  <data key="weight">1.0</data>
  <data key="slice">3</data>
  <data key="year">2006</data>
</edge>
<edge source="82" target="265">
  <data key="weight">0.7071067690849304</data>
  <data key="slice">3</data>
  <data key="year">2006</data>
</edge>
<edge source="83" target="90">
  <data key="weight">0.5</data>
  <data key="slice">12</data>
  <data key="year">2015</data>
</edge>
<edge source="83" target="103">
  <data key="weight">0.3535533845424652</data>
  <data key="slice">12</data>
  <data key="year">2015</data>
</edge>
<edge source="83" target="116">
  <data key="weight">0.5773502588272095</data>
  <data key="slice">8</data>
  <data key="year">2011</data>
</edge>
<edge source="83" target="132">
  <data key="weight">1.0</data>
  <data key="slice">2</data>
  <data key="year">2005</data>
</edge>
<edge source="83" target="181">
  <data key="weight">0.8164966106414795</data>
  <data key="slice">2</data>
  <data key="year">2005</data>
</edge>
<edge source="83" target="199">
  <data key="weight">0.5773502588272095</data>
  <data key="slice">8</data>
  <data key="year">2011</data>
</edge>
<edge source="83" target="230">
  <data key="weight">4.082483258116554E-7</data>
  <data key="slice">8</data>
  <data key="year">2011</data>
</edge>
<edge source="83" target="240">
  <data key="weight">0.5773502588272095</data>
  <data key="slice">8</data>
  <data key="year">2011</data>
</edge>
<edge source="83" target="253">
  <data key="weight">4.999999987376214E-7</data>
  <data key="slice">12</data>
  <data key="year">2015</data>
</edge>
<edge source="83" target="272">
  <data key="weight">4.999999987376214E-7</data>
  <data key="slice">9</data>
  <data key="year">2012</data>
</edge>
<edge source="83" target="282">
  <data key="weight">0.5</data>
  <data key="slice">12</data>
  <data key="year">2015</data>
</edge>
<edge source="83" target="286">
  <data key="weight">0.40824830532073975</data>
  <data key="slice">8</data>
  <data key="year">2011</data>
</edge>
<edge source="83" target="289">
  <data key="weight">0.5</data>
  <data key="slice">12</data>
  <data key="year">2015</data>
</edge>
<edge source="83" target="297">
  <data key="weight">4.999999987376214E-7</data>
  <data key="slice">12</data>
  <data key="year">2015</data>
</edge>
<edge source="83" target="304">
  <data key="weight">0.5</data>
  <data key="slice">2</data>
  <data key="year">2005</data>
</edge>
<edge source="84" target="204">
  <data key="weight">0.5773502588272095</data>
  <data key="slice">2</data>
  <data key="year">2005</data>
</edge>
<edge source="84" target="222">
  <data key="weight">0.5773502588272095</data>
  <data key="slice">7</data>
  <data key="year">2010</data>
</edge>
<edge source="84" target="271">
  <data key="weight">0.7071067690849304</data>
  <data key="slice">2</data>
  <data key="year">2005</data>
</edge>
<edge source="84" target="296">
  <data key="weight">0.7071067690849304</data>
  <data key="slice">2</data>
  <data key="year">2005</data>
</edge>
<edge source="84" target="303">
  <data key="weight">0.5773502588272095</data>
  <data key="slice">2</data>
  <data key="year">2005</data>
</edge>
<edge source="85" target="95">
  <data key="weight">1.0</data>
  <data key="slice">7</data>
  <data key="year">2010</data>
</edge>
<edge source="85" target="103">
  <data key="weight">0.5773502588272095</data>
  <data key="slice">7</data>
  <data key="year">2010</data>
</edge>
<edge source="85" target="138">
  <data key="weight">0.7071067690849304</data>
  <data key="slice">7</data>
  <data key="year">2010</data>
</edge>
<edge source="85" target="143">
  <data key="weight">0.7071067690849304</data>
  <data key="slice">7</data>
  <data key="year">2010</data>
</edge>
<edge source="85" target="145">
  <data key="weight">0.7071067690849304</data>
  <data key="slice">7</data>
  <data key="year">2010</data>
</edge>
<edge source="85" target="272">
  <data key="weight">0.5773502588272095</data>
  <data key="slice">7</data>
  <data key="year">2010</data>
</edge>
<edge source="86" target="227">
  <data key="weight">0.8164966106414795</data>
  <data key="slice">8</data>
  <data key="year">2011</data>
</edge>
<edge source="86" target="241">
  <data key="weight">0.5</data>
  <data key="slice">8</data>
  <data key="year">2011</data>
</edge>
<edge source="88" target="140">
  <data key="weight">4.999999987376214E-7</data>
  <data key="slice">7</data>
  <data key="year">2010</data>
</edge>
<edge source="88" target="154">
  <data key="weight">0.7071067690849304</data>
  <data key="slice">7</data>
  <data key="year">2010</data>
</edge>
<edge source="88" target="222">
  <data key="weight">0.40824830532073975</data>
  <data key="slice">7</data>
  <data key="year">2010</data>
</edge>
<edge source="88" target="229">
  <data key="weight">4.999999987376214E-7</data>
  <data key="slice">7</data>
  <data key="year">2010</data>
</edge>
<edge source="88" target="275">
  <data key="weight">0.5</data>
  <data key="slice">7</data>
  <data key="year">2010</data>
</edge>
<edge source="88" target="294">
  <data key="weight">0.7071067690849304</data>
  <data key="slice">7</data>
  <data key="year">2010</data>
</edge>
<edge source="89" target="110">
  <data key="weight">0.5</data>
  <data key="slice">2</data>
  <data key="year">2005</data>
</edge>
<edge source="89" target="125">
  <data key="weight">0.7071067690849304</data>
  <data key="slice">2</data>
  <data key="year">2005</data>
</edge>
<edge source="89" target="133">
  <data key="weight">0.5</data>
  <data key="slice">2</data>
  <data key="year">2005</data>
</edge>
<edge source="89" target="152">
  <data key="weight">0.5</data>
  <data key="slice">2</data>
  <data key="year">2005</data>
</edge>
<edge source="89" target="271">
  <data key="weight">0.5</data>
  <data key="slice">2</data>
  <data key="year">2005</data>
</edge>
<edge source="89" target="280">
  <data key="weight">0.7071067690849304</data>
  <data key="slice">2</data>
  <data key="year">2005</data>
</edge>
<edge source="90" target="197">
  <data key="weight">0.7071067690849304</data>
  <data key="slice">12</data>
  <data key="year">2015</data>
</edge>
<edge source="90" target="253">
  <data key="weight">0.5</data>
  <data key="slice">12</data>
  <data key="year">2015</data>
</edge>
<edge source="90" target="289">
  <data key="weight">0.5</data>
  <data key="slice">12</data>
  <data key="year">2015</data>
</edge>
<edge source="90" target="297">
  <data key="weight">1.0</data>
  <data key="slice">12</data>
  <data key="year">2015</data>
</edge>
<edge source="91" target="172">
  <data key="weight">1.0</data>
  <data key="slice">4</data>
  <data key="year">2007</data>
</edge>
<edge source="91" target="197">
  <data key="weight">0.5</data>
  <data key="slice">4</data>
  <data key="year">2007</data>
</edge>
<edge source="91" target="225">
  <data key="weight">0.7071067690849304</data>
  <data key="slice">4</data>
  <data key="year">2007</data>
</edge>
<edge source="91" target="236">
  <data key="weight">0.7071067690849304</data>
  <data key="slice">4</data>
  <data key="year">2007</data>
</edge>
<edge source="91" target="237">
  <data key="weight">1.0</data>
  <data key="slice">4</data>
  <data key="year">2007</data>
</edge>
<edge source="91" target="282">
  <data key="weight">0.4472135901451111</data>
  <data key="slice">4</data>
  <data key="year">2007</data>
</edge>
<edge source="92" target="98">
  <data key="weight">1.0</data>
  <data key="slice">5</data>
  <data key="year">2008</data>
</edge>
<edge source="92" target="213">
  <data key="weight">1.0</data>
  <data key="slice">5</data>
  <data key="year">2008</data>
</edge>
<edge source="93" target="131">
  <data key="weight">1.0</data>
  <data key="slice">6</data>
  <data key="year">2009</data>
</edge>
<edge source="93" target="155">
  <data key="weight">1.0</data>
  <data key="slice">6</data>
  <data key="year">2009</data>
</edge>
<edge source="93" target="191">
  <data key="weight">1.0</data>
  <data key="slice">6</data>
  <data key="year">2009</data>
</edge>
<edge source="94" target="264">
  <data key="weight">1.0</data>
  <data key="slice">0</data>
  <data key="year">2003</data>
</edge>
<edge source="94" target="282">
  <data key="weight">1.0</data>
  <data key="slice">0</data>
  <data key="year">2003</data>
</edge>
<edge source="95" target="103">
  <data key="weight">7.071067784636398E-7</data>
  <data key="slice">2</data>
  <data key="year">2005</data>
</edge>
<edge source="95" target="105">
  <data key="weight">4.999999987376214E-7</data>
  <data key="slice">1</data>
  <data key="year">2004</data>
</edge>
<edge source="95" target="116">
  <data key="weight">4.999999987376214E-7</data>
  <data key="slice">12</data>
  <data key="year">2015</data>
</edge>
<edge source="95" target="123">
  <data key="weight">0.5</data>
  <data key="slice">12</data>
  <data key="year">2015</data>
</edge>
<edge source="95" target="132">
  <data key="weight">4.999999987376214E-7</data>
  <data key="slice">1</data>
  <data key="year">2004</data>
</edge>
<edge source="95" target="138">
  <data key="weight">0.7071067690849304</data>
  <data key="slice">7</data>
  <data key="year">2010</data>
</edge>
<edge source="95" target="140">
  <data key="weight">0.5773502588272095</data>
  <data key="slice">2</data>
  <data key="year">2005</data>
</edge>
<edge source="95" target="143">
  <data key="weight">0.7071067690849304</data>
  <data key="slice">7</data>
  <data key="year">2010</data>
</edge>
<edge source="95" target="144">
  <data key="weight">0.5</data>
  <data key="slice">1</data>
  <data key="year">2004</data>
</edge>
<edge source="95" target="145">
  <data key="weight">0.7071067690849304</data>
  <data key="slice">7</data>
  <data key="year">2010</data>
</edge>
<edge source="95" target="160">
  <data key="weight">0.7071067690849304</data>
  <data key="slice">12</data>
  <data key="year">2015</data>
</edge>
<edge source="95" target="181">
  <data key="weight">0.5</data>
  <data key="slice">12</data>
  <data key="year">2015</data>
</edge>
<edge source="95" target="190">
  <data key="weight">7.071067784636398E-7</data>
  <data key="slice">1</data>
  <data key="year">2004</data>
</edge>
<edge source="95" target="197">
  <data key="weight">4.999999987376214E-7</data>
  <data key="slice">2</data>
  <data key="year">2005</data>
</edge>
<edge source="95" target="198">
  <data key="weight">0.7071067690849304</data>
  <data key="slice">2</data>
  <data key="year">2005</data>
</edge>
<edge source="95" target="208">
  <data key="weight">1.0</data>
  <data key="slice">11</data>
  <data key="year">2014</data>
</edge>
<edge source="95" target="212">
  <data key="weight">4.999999987376214E-7</data>
  <data key="slice">9</data>
  <data key="year">2012</data>
</edge>
<edge source="95" target="230">
  <data key="weight">0.5773502588272095</data>
  <data key="slice">12</data>
  <data key="year">2015</data>
</edge>
<edge source="95" target="253">
  <data key="weight">0.7071067690849304</data>
  <data key="slice">12</data>
  <data key="year">2015</data>
</edge>
<edge source="95" target="270">
  <data key="weight">4.999999987376214E-7</data>
  <data key="slice">9</data>
  <data key="year">2012</data>
</edge>
<edge source="95" target="272">
  <data key="weight">0.5</data>
  <data key="slice">2</data>
  <data key="year">2005</data>
</edge>
<edge source="95" target="282">
  <data key="weight">7.071067784636398E-7</data>
  <data key="slice">1</data>
  <data key="year">2004</data>
</edge>
<edge source="95" target="284">
  <data key="weight">4.999999987376214E-7</data>
  <data key="slice">11</data>
  <data key="year">2014</data>
</edge>
<edge source="95" target="289">
  <data key="weight">0.7071067690849304</data>
  <data key="slice">1</data>
  <data key="year">2004</data>
</edge>
<edge source="95" target="299">
  <data key="weight">0.5773502588272095</data>
  <data key="slice">12</data>
  <data key="year">2015</data>
</edge>
<edge source="96" target="103">
  <data key="weight">0.8164966106414795</data>
  <data key="slice">7</data>
  <data key="year">2010</data>
</edge>
<edge source="96" target="143">
  <data key="weight">0.5</data>
  <data key="slice">7</data>
  <data key="year">2010</data>
</edge>
<edge source="96" target="145">
  <data key="weight">0.5</data>
  <data key="slice">7</data>
  <data key="year">2010</data>
</edge>
<edge source="96" target="230">
  <data key="weight">0.5</data>
  <data key="slice">7</data>
  <data key="year">2010</data>
</edge>
<edge source="96" target="274">
  <data key="weight">0.5</data>
  <data key="slice">7</data>
  <data key="year">2010</data>
</edge>
<edge source="97" target="128">
  <data key="weight">0.5</data>
  <data key="slice">10</data>
  <data key="year">2013</data>
</edge>
<edge source="97" target="187">
  <data key="weight">0.5</data>
  <data key="slice">10</data>
  <data key="year">2013</data>
</edge>
<edge source="97" target="190">
  <data key="weight">0.40824830532073975</data>
  <data key="slice">10</data>
  <data key="year">2013</data>
</edge>
<edge source="97" target="223">
  <data key="weight">1.0</data>
  <data key="slice">10</data>
  <data key="year">2013</data>
</edge>
<edge source="97" target="280">
  <data key="weight">0.5</data>
  <data key="slice">10</data>
  <data key="year">2013</data>
</edge>
<edge source="98" target="124">
  <data key="weight">0.7071067690849304</data>
  <data key="slice">12</data>
  <data key="year">2015</data>
</edge>
<edge source="98" target="213">
  <data key="weight">1.0</data>
  <data key="slice">5</data>
  <data key="year">2008</data>
</edge>
<edge source="99" target="101">
  <data key="weight">1.0</data>
  <data key="slice">3</data>
  <data key="year">2006</data>
</edge>
<edge source="99" target="103">
  <data key="weight">0.5</data>
  <data key="slice">3</data>
  <data key="year">2006</data>
</edge>
<edge source="99" target="140">
  <data key="weight">0.6324555277824402</data>
  <data key="slice">3</data>
  <data key="year">2006</data>
</edge>
<edge source="99" target="182">
  <data key="weight">1.0</data>
  <data key="slice">3</data>
  <data key="year">2006</data>
</edge>
<edge source="99" target="229">
  <data key="weight">0.5</data>
  <data key="slice">3</data>
  <data key="year">2006</data>
</edge>
<edge source="100" target="158">
  <data key="weight">1.0</data>
  <data key="slice">3</data>
  <data key="year">2006</data>
</edge>
<edge source="100" target="285">
  <data key="weight">1.0</data>
  <data key="slice">3</data>
  <data key="year">2006</data>
</edge>
<edge source="101" target="103">
  <data key="weight">0.5</data>
  <data key="slice">3</data>
  <data key="year">2006</data>
</edge>
<edge source="101" target="140">
  <data key="weight">0.6324555277824402</data>
  <data key="slice">3</data>
  <data key="year">2006</data>
</edge>
<edge source="101" target="182">
  <data key="weight">1.0</data>
  <data key="slice">3</data>
  <data key="year">2006</data>
</edge>
<edge source="101" target="229">
  <data key="weight">0.5</data>
  <data key="slice">3</data>
  <data key="year">2006</data>
</edge>
<edge source="102" target="133">
  <data key="weight">0.7071067690849304</data>
  <data key="slice">11</data>
  <data key="year">2014</data>
</edge>
<edge source="102" target="220">
  <data key="weight">1.0</data>
  <data key="slice">11</data>
  <data key="year">2014</data>
</edge>
<edge source="103" target="105">
  <data key="weight">0.4472135901451111</data>
  <data key="slice">5</data>
  <data key="year">2008</data>
</edge>
<edge source="103" target="108">
  <data key="weight">0.5</data>
  <data key="slice">3</data>
  <data key="year">2006</data>
</edge>
<edge source="103" target="116">
  <data key="weight">0.5773502588272095</data>
  <data key="slice">10</data>
  <data key="year">2013</data>
</edge>
<edge source="103" target="123">
  <data key="weight">0.5773502588272095</data>
  <data key="slice">11</data>
  <data key="year">2014</data>
</edge>
<edge source="103" target="138">
  <data key="weight">4.082483258116554E-7</data>
  <data key="slice">7</data>
  <data key="year">2010</data>
</edge>
<edge source="103" target="140">
  <data key="weight">0.670820415019989</data>
  <data key="slice">5</data>
  <data key="year">2008</data>
</edge>
<edge source="103" target="143">
  <data key="weight">8.164966516233108E-7</data>
  <data key="slice">7</data>
  <data key="year">2010</data>
</edge>
<edge source="103" target="145">
  <data key="weight">8.164966516233108E-7</data>
  <data key="slice">7</data>
  <data key="year">2010</data>
</edge>
<edge source="103" target="150">
  <data key="weight">0.5773502588272095</data>
  <data key="slice">10</data>
  <data key="year">2013</data>
</edge>
<edge source="103" target="154">
  <data key="weight">4.999999987376214E-7</data>
  <data key="slice">2</data>
  <data key="year">2005</data>
</edge>
<edge source="103" target="160">
  <data key="weight">3.535533892318199E-7</data>
  <data key="slice">12</data>
  <data key="year">2015</data>
</edge>
<edge source="103" target="161">
  <data key="weight">0.4472135901451111</data>
  <data key="slice">5</data>
  <data key="year">2008</data>
</edge>
<edge source="103" target="165">
  <data key="weight">0.7071067690849304</data>
  <data key="slice">11</data>
  <data key="year">2014</data>
</edge>
<edge source="103" target="166">
  <data key="weight">0.5773502588272095</data>
  <data key="slice">10</data>
  <data key="year">2013</data>
</edge>
<edge source="103" target="171">
  <data key="weight">1.0</data>
  <data key="slice">0</data>
  <data key="year">2003</data>
</edge>
<edge source="103" target="181">
  <data key="weight">0.5</data>
  <data key="slice">12</data>
  <data key="year">2015</data>
</edge>
<edge source="103" target="182">
  <data key="weight">0.5</data>
  <data key="slice">3</data>
  <data key="year">2006</data>
</edge>
<edge source="103" target="185">
  <data key="weight">0.40824830532073975</data>
  <data key="slice">10</data>
  <data key="year">2013</data>
</edge>
<edge source="103" target="190">
  <data key="weight">1.0</data>
  <data key="slice">1</data>
  <data key="year">2004</data>
</edge>
<edge source="103" target="195">
  <data key="weight">4.4721360836774693E-7</data>
  <data key="slice">5</data>
  <data key="year">2008</data>
</edge>
<edge source="103" target="196">
  <data key="weight">0.5773502588272095</data>
  <data key="slice">6</data>
  <data key="year">2009</data>
</edge>
<edge source="103" target="197">
  <data key="weight">0.7071067690849304</data>
  <data key="slice">1</data>
  <data key="year">2004</data>
</edge>
<edge source="103" target="198">
  <data key="weight">0.5</data>
  <data key="slice">2</data>
  <data key="year">2005</data>
</edge>
<edge source="103" target="229">
  <data key="weight">0.5</data>
  <data key="slice">3</data>
  <data key="year">2006</data>
</edge>
<edge source="103" target="230">
  <data key="weight">4.082483258116554E-7</data>
  <data key="slice">7</data>
  <data key="year">2010</data>
</edge>
<edge source="103" target="240">
  <data key="weight">0.5</data>
  <data key="slice">2</data>
  <data key="year">2005</data>
</edge>
<edge source="103" target="253">
  <data key="weight">3.535533892318199E-7</data>
  <data key="slice">12</data>
  <data key="year">2015</data>
</edge>
<edge source="103" target="260">
  <data key="weight">0.5773502588272095</data>
  <data key="slice">6</data>
  <data key="year">2009</data>
</edge>
<edge source="103" target="267">
  <data key="weight">0.7071067690849304</data>
  <data key="slice">11</data>
  <data key="year">2014</data>
</edge>
<edge source="103" target="274">
  <data key="weight">4.082483258116554E-7</data>
  <data key="slice">7</data>
  <data key="year">2010</data>
</edge>
<edge source="103" target="281">
  <data key="weight">0.7071067690849304</data>
  <data key="slice">2</data>
  <data key="year">2005</data>
</edge>
<edge source="103" target="282">
  <data key="weight">9.999999974752427E-7</data>
  <data key="slice">1</data>
  <data key="year">2004</data>
</edge>
<edge source="103" target="284">
  <data key="weight">4.082483258116554E-7</data>
  <data key="slice">10</data>
  <data key="year">2013</data>
</edge>
<edge source="103" target="289">
  <data key="weight">3.535533892318199E-7</data>
  <data key="slice">12</data>
  <data key="year">2015</data>
</edge>
<edge source="103" target="290">
  <data key="weight">0.5773502588272095</data>
  <data key="slice">6</data>
  <data key="year">2009</data>
</edge>
<edge source="103" target="293">
  <data key="weight">1.0</data>
  <data key="slice">0</data>
  <data key="year">2003</data>
</edge>
<edge source="104" target="256">
  <data key="weight">1.0</data>
  <data key="slice">8</data>
  <data key="year">2011</data>
</edge>
<edge source="105" target="108">
  <data key="weight">0.7071067690849304</data>
  <data key="slice">3</data>
  <data key="year">2006</data>
</edge>
<edge source="105" target="130">
  <data key="weight">1.0</data>
  <data key="slice">3</data>
  <data key="year">2006</data>
</edge>
<edge source="105" target="132">
  <data key="weight">0.5</data>
  <data key="slice">1</data>
  <data key="year">2004</data>
</edge>
<edge source="105" target="140">
  <data key="weight">0.5</data>
  <data key="slice">5</data>
  <data key="year">2008</data>
</edge>
<edge source="105" target="141">
  <data key="weight">0.5773502588272095</data>
  <data key="slice">3</data>
  <data key="year">2006</data>
</edge>
<edge source="105" target="161">
  <data key="weight">1.0</data>
  <data key="slice">5</data>
  <data key="year">2008</data>
</edge>
<edge source="105" target="190">
  <data key="weight">0.7071067690849304</data>
  <data key="slice">1</data>
  <data key="year">2004</data>
</edge>
<edge source="105" target="197">
  <data key="weight">4.999999987376214E-7</data>
  <data key="slice">1</data>
  <data key="year">2004</data>
</edge>
<edge source="105" target="198">
  <data key="weight">0.7071067690849304</data>
  <data key="slice">5</data>
  <data key="year">2008</data>
</edge>
<edge source="105" target="229">
  <data key="weight">0.7071067690849304</data>
  <data key="slice">5</data>
  <data key="year">2008</data>
</edge>
<edge source="105" target="252">
  <data key="weight">0.7071067690849304</data>
  <data key="slice">3</data>
  <data key="year">2006</data>
</edge>
<edge source="105" target="282">
  <data key="weight">7.071067784636398E-7</data>
  <data key="slice">5</data>
  <data key="year">2008</data>
</edge>
<edge source="106" target="127">
  <data key="weight">1.0</data>
  <data key="slice">9</data>
  <data key="year">2012</data>
</edge>
<edge source="106" target="132">
  <data key="weight">0.5</data>
  <data key="slice">9</data>
  <data key="year">2012</data>
</edge>
<edge source="106" target="151">
  <data key="weight">1.0</data>
  <data key="slice">9</data>
  <data key="year">2012</data>
</edge>
<edge source="106" target="227">
  <data key="weight">0.5</data>
  <data key="slice">9</data>
  <data key="year">2012</data>
</edge>
<edge source="108" target="116">
  <data key="weight">0.7071067690849304</data>
  <data key="slice">6</data>
  <data key="year">2009</data>
</edge>
<edge source="108" target="130">
  <data key="weight">0.7071067690849304</data>
  <data key="slice">3</data>
  <data key="year">2006</data>
</edge>
<edge source="108" target="141">
  <data key="weight">0.8164966106414795</data>
  <data key="slice">3</data>
  <data key="year">2006</data>
</edge>
<edge source="108" target="181">
  <data key="weight">0.7071067690849304</data>
  <data key="slice">6</data>
  <data key="year">2009</data>
</edge>
<edge source="108" target="197">
  <data key="weight">0.5</data>
  <data key="slice">6</data>
  <data key="year">2009</data>
</edge>
<edge source="108" target="198">
  <data key="weight">0.5</data>
  <data key="slice">3</data>
  <data key="year">2006</data>
</edge>
<edge source="108" target="229">
  <data key="weight">0.7071067690849304</data>
  <data key="slice">6</data>
  <data key="year">2009</data>
</edge>
<edge source="108" target="252">
  <data key="weight">0.5</data>
  <data key="slice">6</data>
  <data key="year">2009</data>
</edge>
<edge source="108" target="272">
  <data key="weight">0.7071067690849304</data>
  <data key="slice">6</data>
  <data key="year">2009</data>
</edge>
<edge source="109" target="184">
  <data key="weight">0.7071067690849304</data>
  <data key="slice">12</data>
  <data key="year">2015</data>
</edge>
<edge source="109" target="233">
  <data key="weight">1.0</data>
  <data key="slice">4</data>
  <data key="year">2007</data>
</edge>
<edge source="109" target="257">
  <data key="weight">1.0</data>
  <data key="slice">4</data>
  <data key="year">2007</data>
</edge>
<edge source="110" target="114">
  <data key="weight">0.40824830532073975</data>
  <data key="slice">11</data>
  <data key="year">2014</data>
</edge>
<edge source="110" target="133">
  <data key="weight">0.5</data>
  <data key="slice">11</data>
  <data key="year">2014</data>
</edge>
<edge source="110" target="152">
  <data key="weight">0.5</data>
  <data key="slice">2</data>
  <data key="year">2005</data>
</edge>
<edge source="110" target="169">
  <data key="weight">0.7071067690849304</data>
  <data key="slice">11</data>
  <data key="year">2014</data>
</edge>
<edge source="110" target="170">
  <data key="weight">0.7071067690849304</data>
  <data key="slice">2</data>
  <data key="year">2005</data>
</edge>
<edge source="110" target="204">
  <data key="weight">0.40824830532073975</data>
  <data key="slice">8</data>
  <data key="year">2011</data>
</edge>
<edge source="110" target="271">
  <data key="weight">0.5</data>
  <data key="slice">2</data>
  <data key="year">2005</data>
</edge>
<edge source="110" target="273">
  <data key="weight">0.5</data>
  <data key="slice">2</data>
  <data key="year">2005</data>
</edge>
<edge source="110" target="280">
  <data key="weight">0.7071067690849304</data>
  <data key="slice">2</data>
  <data key="year">2005</data>
</edge>
<edge source="111" target="234">
  <data key="weight">1.0</data>
  <data key="slice">1</data>
  <data key="year">2004</data>
</edge>
<edge source="112" target="190">
  <data key="weight">0.5</data>
  <data key="slice">2</data>
  <data key="year">2005</data>
</edge>
<edge source="112" target="304">
  <data key="weight">0.5</data>
  <data key="slice">2</data>
  <data key="year">2005</data>
</edge>
<edge source="113" target="144">
  <data key="weight">0.5</data>
  <data key="slice">10</data>
  <data key="year">2013</data>
</edge>
<edge source="113" target="197">
  <data key="weight">0.5773502588272095</data>
  <data key="slice">10</data>
  <data key="year">2013</data>
</edge>
<edge source="113" target="205">
  <data key="weight">0.5773502588272095</data>
  <data key="slice">10</data>
  <data key="year">2013</data>
</edge>
<edge source="114" target="125">
  <data key="weight">0.5773502588272095</data>
  <data key="slice">2</data>
  <data key="year">2005</data>
</edge>
<edge source="114" target="126">
  <data key="weight">0.5</data>
  <data key="slice">10</data>
  <data key="year">2013</data>
</edge>
<edge source="114" target="133">
  <data key="weight">0.40824830532073975</data>
  <data key="slice">12</data>
  <data key="year">2015</data>
</edge>
<edge source="114" target="169">
  <data key="weight">0.5773502588272095</data>
  <data key="slice">11</data>
  <data key="year">2014</data>
</edge>
<edge source="114" target="173">
  <data key="weight">0.5773502588272095</data>
  <data key="slice">11</data>
  <data key="year">2014</data>
</edge>
<edge source="114" target="204">
  <data key="weight">0.7071067690849304</data>
  <data key="slice">11</data>
  <data key="year">2014</data>
</edge>
<edge source="114" target="214">
  <data key="weight">0.40824830532073975</data>
  <data key="slice">11</data>
  <data key="year">2014</data>
</edge>
<edge source="114" target="222">
  <data key="weight">1.0</data>
  <data key="slice">6</data>
  <data key="year">2009</data>
</edge>
<edge source="114" target="223">
  <data key="weight">0.5</data>
  <data key="slice">12</data>
  <data key="year">2015</data>
</edge>
<edge source="114" target="255">
  <data key="weight">0.5</data>
  <data key="slice">12</data>
  <data key="year">2015</data>
</edge>
<edge source="114" target="277">
  <data key="weight">0.5</data>
  <data key="slice">10</data>
  <data key="year">2013</data>
</edge>
<edge source="115" target="148">
  <data key="weight">1.0</data>
  <data key="slice">0</data>
  <data key="year">2003</data>
</edge>
<edge source="115" target="159">
  <data key="weight">1.0</data>
  <data key="slice">0</data>
  <data key="year">2003</data>
</edge>
<edge source="115" target="239">
  <data key="weight">1.0</data>
  <data key="slice">0</data>
  <data key="year">2003</data>
</edge>
<edge source="116" target="117">
  <data key="weight">0.5773502588272095</data>
  <data key="slice">11</data>
  <data key="year">2014</data>
</edge>
<edge source="116" target="123">
  <data key="weight">1.0</data>
  <data key="slice">11</data>
  <data key="year">2014</data>
</edge>
<edge source="116" target="134">
  <data key="weight">0.40824830532073975</data>
  <data key="slice">11</data>
  <data key="year">2014</data>
</edge>
<edge source="116" target="135">
  <data key="weight">0.40824830532073975</data>
  <data key="slice">12</data>
  <data key="year">2015</data>
</edge>
<edge source="116" target="139">
  <data key="weight">0.5</data>
  <data key="slice">6</data>
  <data key="year">2009</data>
</edge>
<edge source="116" target="140">
  <data key="weight">0.4472135901451111</data>
  <data key="slice">12</data>
  <data key="year">2015</data>
</edge>
<edge source="116" target="144">
  <data key="weight">4.999999987376214E-7</data>
  <data key="slice">10</data>
  <data key="year">2013</data>
</edge>
<edge source="116" target="150">
  <data key="weight">0.5</data>
  <data key="slice">10</data>
  <data key="year">2013</data>
</edge>
<edge source="116" target="160">
  <data key="weight">5.773503062300733E-7</data>
  <data key="slice">12</data>
  <data key="year">2015</data>
</edge>
<edge source="116" target="166">
  <data key="weight">0.5</data>
  <data key="slice">10</data>
  <data key="year">2013</data>
</edge>
<edge source="116" target="174">
  <data key="weight">4.999999987376214E-7</data>
  <data key="slice">10</data>
  <data key="year">2013</data>
</edge>
<edge source="116" target="176">
  <data key="weight">4.999999987376214E-7</data>
  <data key="slice">9</data>
  <data key="year">2012</data>
</edge>
<edge source="116" target="181">
  <data key="weight">0.4472135901451111</data>
  <data key="slice">12</data>
  <data key="year">2015</data>
</edge>
<edge source="116" target="185">
  <data key="weight">0.7071067690849304</data>
  <data key="slice">10</data>
  <data key="year">2013</data>
</edge>
<edge source="116" target="197">
  <data key="weight">6.123725029283378E-7</data>
  <data key="slice">12</data>
  <data key="year">2015</data>
</edge>
<edge source="116" target="199">
  <data key="weight">0.5</data>
  <data key="slice">8</data>
  <data key="year">2011</data>
</edge>
<edge source="116" target="201">
  <data key="weight">0.7071067690849304</data>
  <data key="slice">11</data>
  <data key="year">2014</data>
</edge>
<edge source="116" target="215">
  <data key="weight">0.5773502588272095</data>
  <data key="slice">11</data>
  <data key="year">2014</data>
</edge>
<edge source="116" target="229">
  <data key="weight">1.0</data>
  <data key="slice">6</data>
  <data key="year">2009</data>
</edge>
<edge source="116" target="240">
  <data key="weight">0.5</data>
  <data key="slice">8</data>
  <data key="year">2011</data>
</edge>
<edge source="116" target="267">
  <data key="weight">0.5773502588272095</data>
  <data key="slice">11</data>
  <data key="year">2014</data>
</edge>
<edge source="116" target="272">
  <data key="weight">5.773503062300733E-7</data>
  <data key="slice">10</data>
  <data key="year">2013</data>
</edge>
<edge source="116" target="282">
  <data key="weight">7.071067784636398E-7</data>
  <data key="slice">6</data>
  <data key="year">2009</data>
</edge>
<edge source="116" target="295">
  <data key="weight">4.999999987376214E-7</data>
  <data key="slice">10</data>
  <data key="year">2013</data>
</edge>
<edge source="116" target="299">
  <data key="weight">0.4714045226573944</data>
  <data key="slice">11</data>
  <data key="year">2014</data>
</edge>
<edge source="117" target="123">
  <data key="weight">0.5773502588272095</data>
  <data key="slice">11</data>
  <data key="year">2014</data>
</edge>
<edge source="117" target="185">
  <data key="weight">0.7071067690849304</data>
  <data key="slice">11</data>
  <data key="year">2014</data>
</edge>
<edge source="117" target="201">
  <data key="weight">0.8164966106414795</data>
  <data key="slice">11</data>
  <data key="year">2014</data>
</edge>
<edge source="117" target="215">
  <data key="weight">0.5</data>
  <data key="slice">11</data>
  <data key="year">2014</data>
</edge>
<edge source="117" target="282">
  <data key="weight">0.5</data>
  <data key="slice">11</data>
  <data key="year">2014</data>
</edge>
<edge source="117" target="299">
  <data key="weight">0.40824830532073975</data>
  <data key="slice">11</data>
  <data key="year">2014</data>
</edge>
<edge source="118" target="140">
  <data key="weight">0.40824830532073975</data>
  <data key="slice">9</data>
  <data key="year">2012</data>
</edge>
<edge source="118" target="199">
  <data key="weight">1.0</data>
  <data key="slice">9</data>
  <data key="year">2012</data>
</edge>
<edge source="118" target="201">
  <data key="weight">0.5</data>
  <data key="slice">9</data>
  <data key="year">2012</data>
</edge>
<edge source="118" target="227">
  <data key="weight">4.999999987376214E-7</data>
  <data key="slice">9</data>
  <data key="year">2012</data>
</edge>
<edge source="118" target="240">
  <data key="weight">0.5</data>
  <data key="slice">9</data>
  <data key="year">2012</data>
</edge>
<edge source="120" target="139">
  <data key="weight">0.7071067690849304</data>
  <data key="slice">6</data>
  <data key="year">2009</data>
</edge>
<edge source="120" target="212">
  <data key="weight">0.5773502588272095</data>
  <data key="slice">6</data>
  <data key="year">2009</data>
</edge>
<edge source="121" target="197">
  <data key="weight">0.7071067690849304</data>
  <data key="slice">1</data>
  <data key="year">2004</data>
</edge>
<edge source="123" target="134">
  <data key="weight">0.40824830532073975</data>
  <data key="slice">11</data>
  <data key="year">2014</data>
</edge>
<edge source="123" target="135">
  <data key="weight">0.5</data>
  <data key="slice">12</data>
  <data key="year">2015</data>
</edge>
<edge source="123" target="139">
  <data key="weight">0.7071067690849304</data>
  <data key="slice">6</data>
  <data key="year">2009</data>
</edge>
<edge source="123" target="140">
  <data key="weight">0.6123724579811096</data>
  <data key="slice">12</data>
  <data key="year">2015</data>
</edge>
<edge source="123" target="150">
  <data key="weight">0.7071067690849304</data>
  <data key="slice">10</data>
  <data key="year">2013</data>
</edge>
<edge source="123" target="166">
  <data key="weight">0.7071067690849304</data>
  <data key="slice">10</data>
  <data key="year">2013</data>
</edge>
<edge source="123" target="181">
  <data key="weight">0.5</data>
  <data key="slice">12</data>
  <data key="year">2015</data>
</edge>
<edge source="123" target="185">
  <data key="weight">0.5</data>
  <data key="slice">10</data>
  <data key="year">2013</data>
</edge>
<edge source="123" target="190">
  <data key="weight">0.40824830532073975</data>
  <data key="slice">10</data>
  <data key="year">2013</data>
</edge>
<edge source="123" target="197">
  <data key="weight">4.999999987376214E-7</data>
  <data key="slice">12</data>
  <data key="year">2015</data>
</edge>
<edge source="123" target="199">
  <data key="weight">0.40824830532073975</data>
  <data key="slice">11</data>
  <data key="year">2014</data>
</edge>
<edge source="123" target="201">
  <data key="weight">0.7071067690849304</data>
  <data key="slice">11</data>
  <data key="year">2014</data>
</edge>
<edge source="123" target="215">
  <data key="weight">0.5773502588272095</data>
  <data key="slice">11</data>
  <data key="year">2014</data>
</edge>
<edge source="123" target="229">
  <data key="weight">0.7071067690849304</data>
  <data key="slice">6</data>
  <data key="year">2009</data>
</edge>
<edge source="123" target="267">
  <data key="weight">0.5773502588272095</data>
  <data key="slice">11</data>
  <data key="year">2014</data>
</edge>
<edge source="123" target="282">
  <data key="weight">5.773503062300733E-7</data>
  <data key="slice">11</data>
  <data key="year">2014</data>
</edge>
<edge source="123" target="299">
  <data key="weight">0.4714045226573944</data>
  <data key="slice">11</data>
  <data key="year">2014</data>
</edge>
<edge source="124" target="186">
  <data key="weight">0.5</data>
  <data key="slice">12</data>
  <data key="year">2015</data>
</edge>
<edge source="125" target="133">
  <data key="weight">0.7071067690849304</data>
  <data key="slice">2</data>
  <data key="year">2005</data>
</edge>
<edge source="126" target="133">
  <data key="weight">0.8164966106414795</data>
  <data key="slice">12</data>
  <data key="year">2015</data>
</edge>
<edge source="126" target="142">
  <data key="weight">0.7071067690849304</data>
  <data key="slice">8</data>
  <data key="year">2011</data>
</edge>
<edge source="126" target="157">
  <data key="weight">0.7071067690849304</data>
  <data key="slice">10</data>
  <data key="year">2013</data>
</edge>
<edge source="126" target="187">
  <data key="weight">0.5</data>
  <data key="slice">8</data>
  <data key="year">2011</data>
</edge>
<edge source="126" target="190">
  <data key="weight">0.40824830532073975</data>
  <data key="slice">8</data>
  <data key="year">2011</data>
</edge>
<edge source="126" target="204">
  <data key="weight">0.40824830532073975</data>
  <data key="slice">8</data>
  <data key="year">2011</data>
</edge>
<edge source="126" target="223">
  <data key="weight">0.5</data>
  <data key="slice">12</data>
  <data key="year">2015</data>
</edge>
<edge source="126" target="243">
  <data key="weight">0.8164966106414795</data>
  <data key="slice">10</data>
  <data key="year">2013</data>
</edge>
<edge source="126" target="255">
  <data key="weight">0.5</data>
  <data key="slice">12</data>
  <data key="year">2015</data>
</edge>
<edge source="126" target="291">
  <data key="weight">0.5</data>
  <data key="slice">8</data>
  <data key="year">2011</data>
</edge>
<edge source="127" target="132">
  <data key="weight">4.999999987376214E-7</data>
  <data key="slice">9</data>
  <data key="year">2012</data>
</edge>
<edge source="127" target="151">
  <data key="weight">1.0</data>
  <data key="slice">9</data>
  <data key="year">2012</data>
</edge>
<edge source="127" target="227">
  <data key="weight">0.5</data>
  <data key="slice">9</data>
  <data key="year">2012</data>
</edge>
<edge source="128" target="167">
  <data key="weight">1.0</data>
  <data key="slice">5</data>
  <data key="year">2008</data>
</edge>
<edge source="128" target="187">
  <data key="weight">0.7071067690849304</data>
  <data key="slice">3</data>
  <data key="year">2006</data>
</edge>
<edge source="128" target="204">
  <data key="weight">0.5773502588272095</data>
  <data key="slice">8</data>
  <data key="year">2011</data>
</edge>
<edge source="128" target="210">
  <data key="weight">0.5</data>
  <data key="slice">8</data>
  <data key="year">2011</data>
</edge>
<edge source="128" target="214">
  <data key="weight">0.7071067690849304</data>
  <data key="slice">11</data>
  <data key="year">2014</data>
</edge>
<edge source="128" target="223">
  <data key="weight">0.5</data>
  <data key="slice">10</data>
  <data key="year">2013</data>
</edge>
<edge source="128" target="226">
  <data key="weight">1.0</data>
  <data key="slice">5</data>
  <data key="year">2008</data>
</edge>
<edge source="128" target="228">
  <data key="weight">1.0</data>
  <data key="slice">5</data>
  <data key="year">2008</data>
</edge>
<edge source="128" target="265">
  <data key="weight">0.7071067690849304</data>
  <data key="slice">3</data>
  <data key="year">2006</data>
</edge>
<edge source="128" target="280">
  <data key="weight">0.5</data>
  <data key="slice">10</data>
  <data key="year">2013</data>
</edge>
<edge source="128" target="300">
  <data key="weight">1.0</data>
  <data key="slice">7</data>
  <data key="year">2010</data>
</edge>
<edge source="128" target="303">
  <data key="weight">0.5</data>
  <data key="slice">10</data>
  <data key="year">2013</data>
</edge>
<edge source="130" target="141">
  <data key="weight">0.5773502588272095</data>
  <data key="slice">3</data>
  <data key="year">2006</data>
</edge>
<edge source="130" target="252">
  <data key="weight">0.7071067690849304</data>
  <data key="slice">3</data>
  <data key="year">2006</data>
</edge>
<edge source="131" target="155">
  <data key="weight">1.0</data>
  <data key="slice">6</data>
  <data key="year">2009</data>
</edge>
<edge source="131" target="191">
  <data key="weight">1.0</data>
  <data key="slice">6</data>
  <data key="year">2009</data>
</edge>
<edge source="132" target="140">
  <data key="weight">0.7071067690849304</data>
  <data key="slice">0</data>
  <data key="year">2003</data>
</edge>
<edge source="132" target="144">
  <data key="weight">4.999999987376214E-7</data>
  <data key="slice">1</data>
  <data key="year">2004</data>
</edge>
<edge source="132" target="151">
  <data key="weight">0.5</data>
  <data key="slice">9</data>
  <data key="year">2012</data>
</edge>
<edge source="132" target="181">
  <data key="weight">0.8164966106414795</data>
  <data key="slice">2</data>
  <data key="year">2005</data>
</edge>
<edge source="132" target="224">
  <data key="weight">0.7071067690849304</data>
  <data key="slice">9</data>
  <data key="year">2012</data>
</edge>
<edge source="132" target="227">
  <data key="weight">4.999999987376214E-7</data>
  <data key="slice">9</data>
  <data key="year">2012</data>
</edge>
<edge source="132" target="289">
  <data key="weight">7.071067784636398E-7</data>
  <data key="slice">1</data>
  <data key="year">2004</data>
</edge>
<edge source="132" target="304">
  <data key="weight">0.5</data>
  <data key="slice">2</data>
  <data key="year">2005</data>
</edge>
<edge source="133" target="169">
  <data key="weight">0.7071067690849304</data>
  <data key="slice">11</data>
  <data key="year">2014</data>
</edge>
<edge source="133" target="187">
  <data key="weight">0.5</data>
  <data key="slice">2</data>
  <data key="year">2005</data>
</edge>
<edge source="133" target="204">
  <data key="weight">0.5</data>
  <data key="slice">11</data>
  <data key="year">2014</data>
</edge>
<edge source="133" target="214">
  <data key="weight">0.5773502588272095</data>
  <data key="slice">3</data>
  <data key="year">2006</data>
</edge>
<edge source="133" target="217">
  <data key="weight">0.8164966106414795</data>
  <data key="slice">3</data>
  <data key="year">2006</data>
</edge>
<edge source="133" target="220">
  <data key="weight">0.7071067690849304</data>
  <data key="slice">11</data>
  <data key="year">2014</data>
</edge>
<edge source="133" target="223">
  <data key="weight">0.8164966106414795</data>
  <data key="slice">12</data>
  <data key="year">2015</data>
</edge>
<edge source="133" target="243">
  <data key="weight">0.40824830532073975</data>
  <data key="slice">12</data>
  <data key="year">2015</data>
</edge>
<edge source="133" target="255">
  <data key="weight">0.40824830532073975</data>
  <data key="slice">12</data>
  <data key="year">2015</data>
</edge>
<edge source="133" target="256">
  <data key="weight">0.5773502588272095</data>
  <data key="slice">3</data>
  <data key="year">2006</data>
</edge>
<edge source="133" target="280">
  <data key="weight">0.5773502588272095</data>
  <data key="slice">3</data>
  <data key="year">2006</data>
</edge>
<edge source="133" target="296">
  <data key="weight">0.5773502588272095</data>
  <data key="slice">3</data>
  <data key="year">2006</data>
</edge>
<edge source="133" target="303">
  <data key="weight">0.8164966106414795</data>
  <data key="slice">3</data>
  <data key="year">2006</data>
</edge>
<edge source="134" target="140">
  <data key="weight">0.4472135901451111</data>
  <data key="slice">11</data>
  <data key="year">2014</data>
</edge>
<edge source="134" target="185">
  <data key="weight">0.5</data>
  <data key="slice">11</data>
  <data key="year">2014</data>
</edge>
<edge source="134" target="199">
  <data key="weight">1.0</data>
  <data key="slice">11</data>
  <data key="year">2014</data>
</edge>
<edge source="135" target="140">
  <data key="weight">0.40824830532073975</data>
  <data key="slice">12</data>
  <data key="year">2015</data>
</edge>
<edge source="135" target="181">
  <data key="weight">0.5</data>
  <data key="slice">12</data>
  <data key="year">2015</data>
</edge>
<edge source="135" target="185">
  <data key="weight">0.5</data>
  <data key="slice">12</data>
  <data key="year">2015</data>
</edge>
<edge source="135" target="197">
  <data key="weight">0.5</data>
  <data key="slice">12</data>
  <data key="year">2015</data>
</edge>
<edge source="135" target="299">
  <data key="weight">0.5773502588272095</data>
  <data key="slice">12</data>
  <data key="year">2015</data>
</edge>
<edge source="136" target="238">
  <data key="weight">0.5</data>
  <data key="slice">8</data>
  <data key="year">2011</data>
</edge>
<edge source="137" target="140">
  <data key="weight">0.7071067690849304</data>
  <data key="slice">7</data>
  <data key="year">2010</data>
</edge>
<edge source="137" target="154">
  <data key="weight">0.5</data>
  <data key="slice">7</data>
  <data key="year">2010</data>
</edge>
<edge source="137" target="197">
  <data key="weight">0.5773502588272095</data>
  <data key="slice">7</data>
  <data key="year">2010</data>
</edge>
<edge source="137" target="275">
  <data key="weight">0.7071067690849304</data>
  <data key="slice">7</data>
  <data key="year">2010</data>
</edge>
<edge source="137" target="282">
  <data key="weight">1.0</data>
  <data key="slice">7</data>
  <data key="year">2010</data>
</edge>
<edge source="138" target="143">
  <data key="weight">0.5</data>
  <data key="slice">7</data>
  <data key="year">2010</data>
</edge>
<edge source="138" target="145">
  <data key="weight">0.5</data>
  <data key="slice">7</data>
  <data key="year">2010</data>
</edge>
<edge source="138" target="176">
  <data key="weight">4.082483258116554E-7</data>
  <data key="slice">9</data>
  <data key="year">2012</data>
</edge>
<edge source="138" target="178">
  <data key="weight">0.5</data>
  <data key="slice">7</data>
  <data key="year">2010</data>
</edge>
<edge source="138" target="181">
  <data key="weight">0.7071067690849304</data>
  <data key="slice">3</data>
  <data key="year">2006</data>
</edge>
<edge source="138" target="187">
  <data key="weight">4.999999987376214E-7</data>
  <data key="slice">8</data>
  <data key="year">2011</data>
</edge>
<edge source="138" target="201">
  <data key="weight">4.082483258116554E-7</data>
  <data key="slice">9</data>
  <data key="year">2012</data>
</edge>
<edge source="138" target="207">
  <data key="weight">0.7071067690849304</data>
  <data key="slice">8</data>
  <data key="year">2011</data>
</edge>
<edge source="138" target="222">
  <data key="weight">4.082483258116554E-7</data>
  <data key="slice">9</data>
  <data key="year">2012</data>
</edge>
<edge source="138" target="240">
  <data key="weight">4.999999987376214E-7</data>
  <data key="slice">3</data>
  <data key="year">2006</data>
</edge>
<edge source="138" target="243">
  <data key="weight">4.082483258116554E-7</data>
  <data key="slice">9</data>
  <data key="year">2012</data>
</edge>
<edge source="138" target="261">
  <data key="weight">4.082483258116554E-7</data>
  <data key="slice">9</data>
  <data key="year">2012</data>
</edge>
<edge source="138" target="272">
  <data key="weight">0.40824830532073975</data>
  <data key="slice">7</data>
  <data key="year">2010</data>
</edge>
<edge source="138" target="274">
  <data key="weight">0.7071067690849304</data>
  <data key="slice">7</data>
  <data key="year">2010</data>
</edge>
<edge source="138" target="291">
  <data key="weight">0.5</data>
  <data key="slice">8</data>
  <data key="year">2011</data>
</edge>
<edge source="139" target="282">
  <data key="weight">0.7071067690849304</data>
  <data key="slice">6</data>
  <data key="year">2009</data>
</edge>
<edge source="140" target="144">
  <data key="weight">6.324555670289556E-7</data>
  <data key="slice">8</data>
  <data key="year">2011</data>
</edge>
<edge source="140" target="154">
  <data key="weight">0.7071067690849304</data>
  <data key="slice">7</data>
  <data key="year">2010</data>
</edge>
<edge source="140" target="161">
  <data key="weight">0.5</data>
  <data key="slice">5</data>
  <data key="year">2008</data>
</edge>
<edge source="140" target="171">
  <data key="weight">0.7071067690849304</data>
  <data key="slice">0</data>
  <data key="year">2003</data>
</edge>
<edge source="140" target="181">
  <data key="weight">0.5163977742195129</data>
  <data key="slice">11</data>
  <data key="year">2014</data>
</edge>
<edge source="140" target="182">
  <data key="weight">0.6324555277824402</data>
  <data key="slice">3</data>
  <data key="year">2006</data>
</edge>
<edge source="140" target="185">
  <data key="weight">0.6324555277824402</data>
  <data key="slice">8</data>
  <data key="year">2011</data>
</edge>
<edge source="140" target="190">
  <data key="weight">0.7071067690849304</data>
  <data key="slice">5</data>
  <data key="year">2008</data>
</edge>
<edge source="140" target="197">
  <data key="weight">4.999999987376214E-7</data>
  <data key="slice">4</data>
  <data key="year">2007</data>
</edge>
<edge source="140" target="198">
  <data key="weight">0.7071067690849304</data>
  <data key="slice">5</data>
  <data key="year">2008</data>
</edge>
<edge source="140" target="199">
  <data key="weight">0.40824830532073975</data>
  <data key="slice">9</data>
  <data key="year">2012</data>
</edge>
<edge source="140" target="201">
  <data key="weight">0.7745966911315918</data>
  <data key="slice">8</data>
  <data key="year">2011</data>
</edge>
<edge source="140" target="208">
  <data key="weight">4.4721360836774693E-7</data>
  <data key="slice">11</data>
  <data key="year">2014</data>
</edge>
<edge source="140" target="216">
  <data key="weight">0.5</data>
  <data key="slice">5</data>
  <data key="year">2008</data>
</edge>
<edge source="140" target="224">
  <data key="weight">0.5773502588272095</data>
  <data key="slice">9</data>
  <data key="year">2012</data>
</edge>
<edge source="140" target="229">
  <data key="weight">0.5773502588272095</data>
  <data key="slice">12</data>
  <data key="year">2015</data>
</edge>
<edge source="140" target="240">
  <data key="weight">0.40824830532073975</data>
  <data key="slice">9</data>
  <data key="year">2012</data>
</edge>
<edge source="140" target="252">
  <data key="weight">0.5773502588272095</data>
  <data key="slice">5</data>
  <data key="year">2008</data>
</edge>
<edge source="140" target="260">
  <data key="weight">0.6324555277824402</data>
  <data key="slice">8</data>
  <data key="year">2011</data>
</edge>
<edge source="140" target="272">
  <data key="weight">0.5773502588272095</data>
  <data key="slice">2</data>
  <data key="year">2005</data>
</edge>
<edge source="140" target="275">
  <data key="weight">9.999999974752427E-7</data>
  <data key="slice">7</data>
  <data key="year">2010</data>
</edge>
<edge source="140" target="282">
  <data key="weight">7.071067784636398E-7</data>
  <data key="slice">7</data>
  <data key="year">2010</data>
</edge>
<edge source="140" target="284">
  <data key="weight">6.324555670289556E-7</data>
  <data key="slice">11</data>
  <data key="year">2014</data>
</edge>
<edge source="140" target="293">
  <data key="weight">0.7071067690849304</data>
  <data key="slice">0</data>
  <data key="year">2003</data>
</edge>
<edge source="140" target="299">
  <data key="weight">0.4714045226573944</data>
  <data key="slice">12</data>
  <data key="year">2015</data>
</edge>
<edge source="140" target="304">
  <data key="weight">0.7071067690849304</data>
  <data key="slice">4</data>
  <data key="year">2007</data>
</edge>
<edge source="141" target="154">
  <data key="weight">0.5</data>
  <data key="slice">4</data>
  <data key="year">2007</data>
</edge>
<edge source="141" target="203">
  <data key="weight">0.5</data>
  <data key="slice">4</data>
  <data key="year">2007</data>
</edge>
<edge source="141" target="212">
  <data key="weight">0.5</data>
  <data key="slice">4</data>
  <data key="year">2007</data>
</edge>
<edge source="141" target="247">
  <data key="weight">5.773503062300733E-7</data>
  <data key="slice">3</data>
  <data key="year">2006</data>
</edge>
<edge source="141" target="249">
  <data key="weight">0.5</data>
  <data key="slice">4</data>
  <data key="year">2007</data>
</edge>
<edge source="141" target="252">
  <data key="weight">8.164966516233108E-7</data>
  <data key="slice">3</data>
  <data key="year">2006</data>
</edge>
<edge source="141" target="272">
  <data key="weight">0.40824830532073975</data>
  <data key="slice">4</data>
  <data key="year">2007</data>
</edge>
<edge source="141" target="274">
  <data key="weight">0.5773502588272095</data>
  <data key="slice">3</data>
  <data key="year">2006</data>
</edge>
<edge source="141" target="276">
  <data key="weight">4.999999987376214E-7</data>
  <data key="slice">4</data>
  <data key="year">2007</data>
</edge>
<edge source="141" target="284">
  <data key="weight">0.8164966106414795</data>
  <data key="slice">4</data>
  <data key="year">2007</data>
</edge>
<edge source="142" target="187">
  <data key="weight">0.7071067690849304</data>
  <data key="slice">8</data>
  <data key="year">2011</data>
</edge>
<edge source="142" target="190">
  <data key="weight">0.5773502588272095</data>
  <data key="slice">8</data>
  <data key="year">2011</data>
</edge>
<edge source="142" target="204">
  <data key="weight">0.5773502588272095</data>
  <data key="slice">8</data>
  <data key="year">2011</data>
</edge>
<edge source="142" target="291">
  <data key="weight">0.7071067690849304</data>
  <data key="slice">8</data>
  <data key="year">2011</data>
</edge>
<edge source="143" target="145">
  <data key="weight">0.5</data>
  <data key="slice">7</data>
  <data key="year">2010</data>
</edge>
<edge source="143" target="230">
  <data key="weight">0.5</data>
  <data key="slice">7</data>
  <data key="year">2010</data>
</edge>
<edge source="143" target="274">
  <data key="weight">0.5</data>
  <data key="slice">7</data>
  <data key="year">2010</data>
</edge>
<edge source="144" target="154">
  <data key="weight">4.082483258116554E-7</data>
  <data key="slice">4</data>
  <data key="year">2007</data>
</edge>
<edge source="144" target="162">
  <data key="weight">7.071067784636398E-7</data>
  <data key="slice">1</data>
  <data key="year">2004</data>
</edge>
<edge source="144" target="164">
  <data key="weight">7.071067784636398E-7</data>
  <data key="slice">1</data>
  <data key="year">2004</data>
</edge>
<edge source="144" target="171">
  <data key="weight">4.082483258116554E-7</data>
  <data key="slice">4</data>
  <data key="year">2007</data>
</edge>
<edge source="144" target="174">
  <data key="weight">0.5</data>
  <data key="slice">10</data>
  <data key="year">2013</data>
</edge>
<edge source="144" target="185">
  <data key="weight">0.5</data>
  <data key="slice">8</data>
  <data key="year">2011</data>
</edge>
<edge source="144" target="190">
  <data key="weight">0.40824830532073975</data>
  <data key="slice">8</data>
  <data key="year">2011</data>
</edge>
<edge source="144" target="193">
  <data key="weight">7.071067784636398E-7</data>
  <data key="slice">1</data>
  <data key="year">2004</data>
</edge>
<edge source="144" target="197">
  <data key="weight">0.40824830532073975</data>
  <data key="slice">8</data>
  <data key="year">2011</data>
</edge>
<edge source="144" target="201">
  <data key="weight">0.8164966106414795</data>
  <data key="slice">8</data>
  <data key="year">2011</data>
</edge>
<edge source="144" target="204">
  <data key="weight">7.071067784636398E-7</data>
  <data key="slice">1</data>
  <data key="year">2004</data>
</edge>
<edge source="144" target="205">
  <data key="weight">0.5773502588272095</data>
  <data key="slice">10</data>
  <data key="year">2013</data>
</edge>
<edge source="144" target="206">
  <data key="weight">7.071067784636398E-7</data>
  <data key="slice">1</data>
  <data key="year">2004</data>
</edge>
<edge source="144" target="230">
  <data key="weight">0.5</data>
  <data key="slice">8</data>
  <data key="year">2011</data>
</edge>
<edge source="144" target="236">
  <data key="weight">4.082483258116554E-7</data>
  <data key="slice">4</data>
  <data key="year">2007</data>
</edge>
<edge source="144" target="245">
  <data key="weight">0.5</data>
  <data key="slice">10</data>
  <data key="year">2013</data>
</edge>
<edge source="144" target="252">
  <data key="weight">4.999999987376214E-7</data>
  <data key="slice">8</data>
  <data key="year">2011</data>
</edge>
<edge source="144" target="260">
  <data key="weight">0.5</data>
  <data key="slice">8</data>
  <data key="year">2011</data>
</edge>
<edge source="144" target="262">
  <data key="weight">0.5773502588272095</data>
  <data key="slice">4</data>
  <data key="year">2007</data>
</edge>
<edge source="144" target="266">
  <data key="weight">5.773503062300733E-7</data>
  <data key="slice">4</data>
  <data key="year">2007</data>
</edge>
<edge source="144" target="272">
  <data key="weight">0.5773502588272095</data>
  <data key="slice">12</data>
  <data key="year">2015</data>
</edge>
<edge source="144" target="274">
  <data key="weight">0.40824830532073975</data>
  <data key="slice">8</data>
  <data key="year">2011</data>
</edge>
<edge source="144" target="276">
  <data key="weight">0.40824830532073975</data>
  <data key="slice">4</data>
  <data key="year">2007</data>
</edge>
<edge source="144" target="282">
  <data key="weight">0.5</data>
  <data key="slice">12</data>
  <data key="year">2015</data>
</edge>
<edge source="144" target="287">
  <data key="weight">4.082483258116554E-7</data>
  <data key="slice">4</data>
  <data key="year">2007</data>
</edge>
<edge source="144" target="289">
  <data key="weight">0.7071067690849304</data>
  <data key="slice">12</data>
  <data key="year">2015</data>
</edge>
<edge source="144" target="295">
  <data key="weight">0.5</data>
  <data key="slice">10</data>
  <data key="year">2013</data>
</edge>
<edge source="145" target="272">
  <data key="weight">0.40824830532073975</data>
  <data key="slice">7</data>
  <data key="year">2010</data>
</edge>
<edge source="146" target="187">
  <data key="weight">0.5</data>
  <data key="slice">12</data>
  <data key="year">2015</data>
</edge>
<edge source="146" target="190">
  <data key="weight">4.999999987376214E-7</data>
  <data key="slice">12</data>
  <data key="year">2015</data>
</edge>
<edge source="146" target="279">
  <data key="weight">0.7071067690849304</data>
  <data key="slice">12</data>
  <data key="year">2015</data>
</edge>
<edge source="147" target="288">
  <data key="weight">1.0</data>
  <data key="slice">5</data>
  <data key="year">2008</data>
</edge>
<edge source="148" target="159">
  <data key="weight">1.0</data>
  <data key="slice">0</data>
  <data key="year">2003</data>
</edge>
<edge source="148" target="239">
  <data key="weight">1.0</data>
  <data key="slice">0</data>
  <data key="year">2003</data>
</edge>
<edge source="149" target="274">
  <data key="weight">0.5773502588272095</data>
  <data key="slice">8</data>
  <data key="year">2011</data>
</edge>
<edge source="150" target="166">
  <data key="weight">1.0</data>
  <data key="slice">10</data>
  <data key="year">2013</data>
</edge>
<edge source="151" target="227">
  <data key="weight">0.5</data>
  <data key="slice">9</data>
  <data key="year">2012</data>
</edge>
<edge source="152" target="271">
  <data key="weight">0.5</data>
  <data key="slice">2</data>
  <data key="year">2005</data>
</edge>
<edge source="152" target="273">
  <data key="weight">0.5</data>
  <data key="slice">2</data>
  <data key="year">2005</data>
</edge>
<edge source="152" target="280">
  <data key="weight">0.7071067690849304</data>
  <data key="slice">2</data>
  <data key="year">2005</data>
</edge>
<edge source="153" target="180">
  <data key="weight">1.0</data>
  <data key="slice">8</data>
  <data key="year">2011</data>
</edge>
<edge source="153" target="241">
  <data key="weight">0.7071067690849304</data>
  <data key="slice">8</data>
  <data key="year">2011</data>
</edge>
<edge source="154" target="171">
  <data key="weight">0.5</data>
  <data key="slice">4</data>
  <data key="year">2007</data>
</edge>
<edge source="154" target="185">
  <data key="weight">0.8164966106414795</data>
  <data key="slice">9</data>
  <data key="year">2012</data>
</edge>
<edge source="154" target="197">
  <data key="weight">0.5773502588272095</data>
  <data key="slice">9</data>
  <data key="year">2012</data>
</edge>
<edge source="154" target="203">
  <data key="weight">0.5</data>
  <data key="slice">4</data>
  <data key="year">2007</data>
</edge>
<edge source="154" target="207">
  <data key="weight">4.999999987376214E-7</data>
  <data key="slice">8</data>
  <data key="year">2011</data>
</edge>
<edge source="154" target="212">
  <data key="weight">0.5</data>
  <data key="slice">9</data>
  <data key="year">2012</data>
</edge>
<edge source="154" target="240">
  <data key="weight">4.999999987376214E-7</data>
  <data key="slice">2</data>
  <data key="year">2005</data>
</edge>
<edge source="154" target="249">
  <data key="weight">0.5</data>
  <data key="slice">4</data>
  <data key="year">2007</data>
</edge>
<edge source="154" target="259">
  <data key="weight">0.40824830532073975</data>
  <data key="slice">9</data>
  <data key="year">2012</data>
</edge>
<edge source="154" target="261">
  <data key="weight">0.5</data>
  <data key="slice">9</data>
  <data key="year">2012</data>
</edge>
<edge source="154" target="266">
  <data key="weight">0.7071067690849304</data>
  <data key="slice">4</data>
  <data key="year">2007</data>
</edge>
<edge source="154" target="270">
  <data key="weight">0.5</data>
  <data key="slice">9</data>
  <data key="year">2012</data>
</edge>
<edge source="154" target="275">
  <data key="weight">0.7071067690849304</data>
  <data key="slice">7</data>
  <data key="year">2010</data>
</edge>
<edge source="154" target="281">
  <data key="weight">7.071067784636398E-7</data>
  <data key="slice">2</data>
  <data key="year">2005</data>
</edge>
<edge source="154" target="282">
  <data key="weight">0.5</data>
  <data key="slice">7</data>
  <data key="year">2010</data>
</edge>
<edge source="154" target="284">
  <data key="weight">0.40824830532073975</data>
  <data key="slice">9</data>
  <data key="year">2012</data>
</edge>
<edge source="154" target="287">
  <data key="weight">0.5</data>
  <data key="slice">4</data>
  <data key="year">2007</data>
</edge>
<edge source="154" target="294">
  <data key="weight">0.5</data>
  <data key="slice">7</data>
  <data key="year">2010</data>
</edge>
<edge source="155" target="191">
  <data key="weight">1.0</data>
  <data key="slice">6</data>
  <data key="year">2009</data>
</edge>
<edge source="156" target="272">
  <data key="weight">0.5773502588272095</data>
  <data key="slice">4</data>
  <data key="year">2007</data>
</edge>
<edge source="157" target="204">
  <data key="weight">0.7071067690849304</data>
  <data key="slice">0</data>
  <data key="year">2003</data>
</edge>
<edge source="157" target="243">
  <data key="weight">0.5773502588272095</data>
  <data key="slice">10</data>
  <data key="year">2013</data>
</edge>
<edge source="158" target="285">
  <data key="weight">1.0</data>
  <data key="slice">3</data>
  <data key="year">2006</data>
</edge>
<edge source="159" target="239">
  <data key="weight">1.0</data>
  <data key="slice">0</data>
  <data key="year">2003</data>
</edge>
<edge source="160" target="181">
  <data key="weight">0.7071067690849304</data>
  <data key="slice">12</data>
  <data key="year">2015</data>
</edge>
<edge source="160" target="190">
  <data key="weight">0.5</data>
  <data key="slice">12</data>
  <data key="year">2015</data>
</edge>
<edge source="160" target="227">
  <data key="weight">4.999999987376214E-7</data>
  <data key="slice">12</data>
  <data key="year">2015</data>
</edge>
<edge source="160" target="230">
  <data key="weight">0.40824830532073975</data>
  <data key="slice">12</data>
  <data key="year">2015</data>
</edge>
<edge source="160" target="253">
  <data key="weight">0.5</data>
  <data key="slice">12</data>
  <data key="year">2015</data>
</edge>
<edge source="160" target="272">
  <data key="weight">0.5</data>
  <data key="slice">12</data>
  <data key="year">2015</data>
</edge>
<edge source="160" target="299">
  <data key="weight">0.40824830532073975</data>
  <data key="slice">12</data>
  <data key="year">2015</data>
</edge>
<edge source="161" target="198">
  <data key="weight">0.7071067690849304</data>
  <data key="slice">5</data>
  <data key="year">2008</data>
</edge>
<edge source="161" target="229">
  <data key="weight">0.7071067690849304</data>
  <data key="slice">5</data>
  <data key="year">2008</data>
</edge>
<edge source="161" target="282">
  <data key="weight">0.5</data>
  <data key="slice">5</data>
  <data key="year">2008</data>
</edge>
<edge source="162" target="164">
  <data key="weight">1.0</data>
  <data key="slice">1</data>
  <data key="year">2004</data>
</edge>
<edge source="162" target="193">
  <data key="weight">1.0</data>
  <data key="slice">1</data>
  <data key="year">2004</data>
</edge>
<edge source="162" target="204">
  <data key="weight">1.0</data>
  <data key="slice">1</data>
  <data key="year">2004</data>
</edge>
<edge source="162" target="206">
  <data key="weight">1.0</data>
  <data key="slice">1</data>
  <data key="year">2004</data>
</edge>
<edge source="164" target="193">
  <data key="weight">1.0</data>
  <data key="slice">1</data>
  <data key="year">2004</data>
</edge>
<edge source="164" target="204">
  <data key="weight">1.0</data>
  <data key="slice">1</data>
  <data key="year">2004</data>
</edge>
<edge source="164" target="206">
  <data key="weight">1.0</data>
  <data key="slice">1</data>
  <data key="year">2004</data>
</edge>
<edge source="165" target="201">
  <data key="weight">0.40824830532073975</data>
  <data key="slice">11</data>
  <data key="year">2014</data>
</edge>
<edge source="165" target="215">
  <data key="weight">0.5</data>
  <data key="slice">11</data>
  <data key="year">2014</data>
</edge>
<edge source="165" target="282">
  <data key="weight">0.5</data>
  <data key="slice">11</data>
  <data key="year">2014</data>
</edge>
<edge source="165" target="284">
  <data key="weight">4.999999987376214E-7</data>
  <data key="slice">11</data>
  <data key="year">2014</data>
</edge>
<edge source="167" target="226">
  <data key="weight">1.0</data>
  <data key="slice">5</data>
  <data key="year">2008</data>
</edge>
<edge source="167" target="228">
  <data key="weight">1.0</data>
  <data key="slice">5</data>
  <data key="year">2008</data>
</edge>
<edge source="169" target="204">
  <data key="weight">0.7071067690849304</data>
  <data key="slice">11</data>
  <data key="year">2014</data>
</edge>
<edge source="170" target="273">
  <data key="weight">0.7071067690849304</data>
  <data key="slice">2</data>
  <data key="year">2005</data>
</edge>
<edge source="171" target="190">
  <data key="weight">1.0</data>
  <data key="slice">6</data>
  <data key="year">2009</data>
</edge>
<edge source="171" target="196">
  <data key="weight">1.0</data>
  <data key="slice">6</data>
  <data key="year">2009</data>
</edge>
<edge source="171" target="212">
  <data key="weight">0.5773502588272095</data>
  <data key="slice">6</data>
  <data key="year">2009</data>
</edge>
<edge source="171" target="222">
  <data key="weight">0.5</data>
  <data key="slice">9</data>
  <data key="year">2012</data>
</edge>
<edge source="171" target="240">
  <data key="weight">0.5</data>
  <data key="slice">9</data>
  <data key="year">2012</data>
</edge>
<edge source="171" target="252">
  <data key="weight">0.7071067690849304</data>
  <data key="slice">6</data>
  <data key="year">2009</data>
</edge>
<edge source="171" target="259">
  <data key="weight">0.40824830532073975</data>
  <data key="slice">9</data>
  <data key="year">2012</data>
</edge>
<edge source="171" target="260">
  <data key="weight">1.0</data>
  <data key="slice">6</data>
  <data key="year">2009</data>
</edge>
<edge source="171" target="266">
  <data key="weight">7.071067784636398E-7</data>
  <data key="slice">4</data>
  <data key="year">2007</data>
</edge>
<edge source="171" target="272">
  <data key="weight">0.7071067690849304</data>
  <data key="slice">9</data>
  <data key="year">2012</data>
</edge>
<edge source="171" target="287">
  <data key="weight">0.5</data>
  <data key="slice">4</data>
  <data key="year">2007</data>
</edge>
<edge source="171" target="290">
  <data key="weight">1.0</data>
  <data key="slice">6</data>
  <data key="year">2009</data>
</edge>
<edge source="171" target="293">
  <data key="weight">1.0</data>
  <data key="slice">0</data>
  <data key="year">2003</data>
</edge>
<edge source="171" target="304">
  <data key="weight">0.5</data>
  <data key="slice">4</data>
  <data key="year">2007</data>
</edge>
<edge source="172" target="197">
  <data key="weight">0.5</data>
  <data key="slice">4</data>
  <data key="year">2007</data>
</edge>
<edge source="172" target="225">
  <data key="weight">0.7071067690849304</data>
  <data key="slice">4</data>
  <data key="year">2007</data>
</edge>
<edge source="172" target="236">
  <data key="weight">0.7071067690849304</data>
  <data key="slice">4</data>
  <data key="year">2007</data>
</edge>
<edge source="172" target="237">
  <data key="weight">1.0</data>
  <data key="slice">4</data>
  <data key="year">2007</data>
</edge>
<edge source="172" target="282">
  <data key="weight">0.4472135901451111</data>
  <data key="slice">4</data>
  <data key="year">2007</data>
</edge>
<edge source="172" target="284">
  <data key="weight">0.7071067690849304</data>
  <data key="slice">10</data>
  <data key="year">2013</data>
</edge>
<edge source="173" target="179">
  <data key="weight">0.5773502588272095</data>
  <data key="slice">10</data>
  <data key="year">2013</data>
</edge>
<edge source="173" target="183">
  <data key="weight">1.0</data>
  <data key="slice">10</data>
  <data key="year">2013</data>
</edge>
<edge source="173" target="277">
  <data key="weight">0.7071067690849304</data>
  <data key="slice">10</data>
  <data key="year">2013</data>
</edge>
<edge source="174" target="205">
  <data key="weight">0.5773502588272095</data>
  <data key="slice">10</data>
  <data key="year">2013</data>
</edge>
<edge source="174" target="212">
  <data key="weight">4.999999987376214E-7</data>
  <data key="slice">4</data>
  <data key="year">2007</data>
</edge>
<edge source="174" target="225">
  <data key="weight">4.999999987376214E-7</data>
  <data key="slice">4</data>
  <data key="year">2007</data>
</edge>
<edge source="174" target="240">
  <data key="weight">0.5</data>
  <data key="slice">8</data>
  <data key="year">2011</data>
</edge>
<edge source="174" target="270">
  <data key="weight">0.7071067690849304</data>
  <data key="slice">10</data>
  <data key="year">2013</data>
</edge>
<edge source="174" target="272">
  <data key="weight">0.5773502588272095</data>
  <data key="slice">10</data>
  <data key="year">2013</data>
</edge>
<edge source="174" target="282">
  <data key="weight">9.999999974752427E-7</data>
  <data key="slice">4</data>
  <data key="year">2007</data>
</edge>
<edge source="174" target="284">
  <data key="weight">0.40824830532073975</data>
  <data key="slice">4</data>
  <data key="year">2007</data>
</edge>
<edge source="174" target="295">
  <data key="weight">1.0</data>
  <data key="slice">10</data>
  <data key="year">2013</data>
</edge>
<edge source="175" target="189">
  <data key="weight">1.0</data>
  <data key="slice">5</data>
  <data key="year">2008</data>
</edge>
<edge source="175" target="212">
  <data key="weight">0.5773502588272095</data>
  <data key="slice">5</data>
  <data key="year">2008</data>
</edge>
<edge source="175" target="235">
  <data key="weight">1.0</data>
  <data key="slice">5</data>
  <data key="year">2008</data>
</edge>
<edge source="175" target="282">
  <data key="weight">0.5</data>
  <data key="slice">5</data>
  <data key="year">2008</data>
</edge>
<edge source="176" target="185">
  <data key="weight">0.40824830532073975</data>
  <data key="slice">9</data>
  <data key="year">2012</data>
</edge>
<edge source="176" target="261">
  <data key="weight">0.5</data>
  <data key="slice">9</data>
  <data key="year">2012</data>
</edge>
<edge source="177" target="186">
  <data key="weight">0.7071067690849304</data>
  <data key="slice">9</data>
  <data key="year">2012</data>
</edge>
<edge source="177" target="192">
  <data key="weight">1.0</data>
  <data key="slice">9</data>
  <data key="year">2012</data>
</edge>
<edge source="177" target="202">
  <data key="weight">1.0</data>
  <data key="slice">9</data>
  <data key="year">2012</data>
</edge>
<edge source="177" target="244">
  <data key="weight">1.0</data>
  <data key="slice">9</data>
  <data key="year">2012</data>
</edge>
<edge source="178" target="205">
  <data key="weight">0.5</data>
  <data key="slice">7</data>
  <data key="year">2010</data>
</edge>
<edge source="178" target="207">
  <data key="weight">0.7071067690849304</data>
  <data key="slice">7</data>
  <data key="year">2010</data>
</edge>
<edge source="178" target="229">
  <data key="weight">4.999999987376214E-7</data>
  <data key="slice">7</data>
  <data key="year">2010</data>
</edge>
<edge source="178" target="240">
  <data key="weight">4.999999987376214E-7</data>
  <data key="slice">7</data>
  <data key="year">2010</data>
</edge>
<edge source="178" target="272">
  <data key="weight">0.40824830532073975</data>
  <data key="slice">7</data>
  <data key="year">2010</data>
</edge>
<edge source="178" target="274">
  <data key="weight">0.5</data>
  <data key="slice">7</data>
  <data key="year">2010</data>
</edge>
<edge source="179" target="183">
  <data key="weight">0.5773502588272095</data>
  <data key="slice">10</data>
  <data key="year">2013</data>
</edge>
<edge source="179" target="277">
  <data key="weight">0.8164966106414795</data>
  <data key="slice">10</data>
  <data key="year">2013</data>
</edge>
<edge source="180" target="241">
  <data key="weight">0.7071067690849304</data>
  <data key="slice">8</data>
  <data key="year">2011</data>
</edge>
<edge source="181" target="185">
  <data key="weight">0.75</data>
  <data key="slice">12</data>
  <data key="year">2015</data>
</edge>
<edge source="181" target="190">
  <data key="weight">0.5773502588272095</data>
  <data key="slice">9</data>
  <data key="year">2012</data>
</edge>
<edge source="181" target="197">
  <data key="weight">0.7071067690849304</data>
  <data key="slice">6</data>
  <data key="year">2009</data>
</edge>
<edge source="181" target="199">
  <data key="weight">0.4472135901451111</data>
  <data key="slice">8</data>
  <data key="year">2011</data>
</edge>
<edge source="181" target="224">
  <data key="weight">0.5773502588272095</data>
  <data key="slice">9</data>
  <data key="year">2012</data>
</edge>
<edge source="181" target="240">
  <data key="weight">0.4472135901451111</data>
  <data key="slice">8</data>
  <data key="year">2011</data>
</edge>
<edge source="181" target="272">
  <data key="weight">4.4721360836774693E-7</data>
  <data key="slice">8</data>
  <data key="year">2011</data>
</edge>
<edge source="181" target="274">
  <data key="weight">0.5</data>
  <data key="slice">3</data>
  <data key="year">2006</data>
</edge>
<edge source="181" target="289">
  <data key="weight">5.773503062300733E-7</data>
  <data key="slice">3</data>
  <data key="year">2006</data>
</edge>
<edge source="181" target="299">
  <data key="weight">0.5773502588272095</data>
  <data key="slice">12</data>
  <data key="year">2015</data>
</edge>
<edge source="182" target="229">
  <data key="weight">0.5</data>
  <data key="slice">3</data>
  <data key="year">2006</data>
</edge>
<edge source="183" target="277">
  <data key="weight">0.7071067690849304</data>
  <data key="slice">10</data>
  <data key="year">2013</data>
</edge>
<edge source="185" target="190">
  <data key="weight">0.40824830532073975</data>
  <data key="slice">10</data>
  <data key="year">2013</data>
</edge>
<edge source="185" target="197">
  <data key="weight">0.40824830532073975</data>
  <data key="slice">8</data>
  <data key="year">2011</data>
</edge>
<edge source="185" target="199">
  <data key="weight">0.5</data>
  <data key="slice">11</data>
  <data key="year">2014</data>
</edge>
<edge source="185" target="201">
  <data key="weight">0.5773502588272095</data>
  <data key="slice">11</data>
  <data key="year">2014</data>
</edge>
<edge source="185" target="212">
  <data key="weight">4.082483258116554E-7</data>
  <data key="slice">9</data>
  <data key="year">2012</data>
</edge>
<edge source="185" target="230">
  <data key="weight">0.5</data>
  <data key="slice">8</data>
  <data key="year">2011</data>
</edge>
<edge source="185" target="261">
  <data key="weight">4.082483258116554E-7</data>
  <data key="slice">9</data>
  <data key="year">2012</data>
</edge>
<edge source="185" target="270">
  <data key="weight">4.082483258116554E-7</data>
  <data key="slice">9</data>
  <data key="year">2012</data>
</edge>
<edge source="185" target="272">
  <data key="weight">7.071067784636398E-7</data>
  <data key="slice">12</data>
  <data key="year">2015</data>
</edge>
<edge source="185" target="274">
  <data key="weight">0.40824830532073975</data>
  <data key="slice">8</data>
  <data key="year">2011</data>
</edge>
<edge source="185" target="282">
  <data key="weight">7.071067784636398E-7</data>
  <data key="slice">12</data>
  <data key="year">2015</data>
</edge>
<edge source="185" target="284">
  <data key="weight">4.082483258116554E-7</data>
  <data key="slice">9</data>
  <data key="year">2012</data>
</edge>
<edge source="185" target="299">
  <data key="weight">0.5773502588272095</data>
  <data key="slice">11</data>
  <data key="year">2014</data>
</edge>
<edge source="186" target="192">
  <data key="weight">0.7071067690849304</data>
  <data key="slice">9</data>
  <data key="year">2012</data>
</edge>
<edge source="186" target="202">
  <data key="weight">0.7071067690849304</data>
  <data key="slice">9</data>
  <data key="year">2012</data>
</edge>
<edge source="186" target="221">
  <data key="weight">0.5</data>
  <data key="slice">11</data>
  <data key="year">2014</data>
</edge>
<edge source="186" target="244">
  <data key="weight">0.7071067690849304</data>
  <data key="slice">9</data>
  <data key="year">2012</data>
</edge>
<edge source="186" target="278">
  <data key="weight">0.7071067690849304</data>
  <data key="slice">12</data>
  <data key="year">2015</data>
</edge>
<edge source="186" target="301">
  <data key="weight">0.7071067690849304</data>
  <data key="slice">12</data>
  <data key="year">2015</data>
</edge>
<edge source="187" target="190">
  <data key="weight">0.40824830532073975</data>
  <data key="slice">8</data>
  <data key="year">2011</data>
</edge>
<edge source="187" target="204">
  <data key="weight">0.40824830532073975</data>
  <data key="slice">8</data>
  <data key="year">2011</data>
</edge>
<edge source="187" target="217">
  <data key="weight">0.7071067690849304</data>
  <data key="slice">10</data>
  <data key="year">2013</data>
</edge>
<edge source="187" target="223">
  <data key="weight">0.5</data>
  <data key="slice">10</data>
  <data key="year">2013</data>
</edge>
<edge source="187" target="265">
  <data key="weight">0.5</data>
  <data key="slice">3</data>
  <data key="year">2006</data>
</edge>
<edge source="187" target="280">
  <data key="weight">0.7071067690849304</data>
  <data key="slice">10</data>
  <data key="year">2013</data>
</edge>
<edge source="187" target="291">
  <data key="weight">1.0</data>
  <data key="slice">8</data>
  <data key="year">2011</data>
</edge>
<edge source="187" target="296">
  <data key="weight">0.7071067690849304</data>
  <data key="slice">3</data>
  <data key="year">2006</data>
</edge>
<edge source="187" target="303">
  <data key="weight">0.5</data>
  <data key="slice">3</data>
  <data key="year">2006</data>
</edge>
<edge source="188" target="194">
  <data key="weight">1.0</data>
  <data key="slice">1</data>
  <data key="year">2004</data>
</edge>
<edge source="188" target="248">
  <data key="weight">1.0</data>
  <data key="slice">1</data>
  <data key="year">2004</data>
</edge>
<edge source="188" target="302">
  <data key="weight">1.0</data>
  <data key="slice">1</data>
  <data key="year">2004</data>
</edge>
<edge source="189" target="212">
  <data key="weight">0.5773502588272095</data>
  <data key="slice">5</data>
  <data key="year">2008</data>
</edge>
<edge source="189" target="235">
  <data key="weight">1.0</data>
  <data key="slice">5</data>
  <data key="year">2008</data>
</edge>
<edge source="189" target="282">
  <data key="weight">0.5</data>
  <data key="slice">5</data>
  <data key="year">2008</data>
</edge>
<edge source="190" target="196">
  <data key="weight">1.0</data>
  <data key="slice">6</data>
  <data key="year">2009</data>
</edge>
<edge source="190" target="197">
  <data key="weight">0.7071067690849304</data>
  <data key="slice">1</data>
  <data key="year">2004</data>
</edge>
<edge source="190" target="198">
  <data key="weight">0.5</data>
  <data key="slice">2</data>
  <data key="year">2005</data>
</edge>
<edge source="190" target="199">
  <data key="weight">0.5773502588272095</data>
  <data key="slice">8</data>
  <data key="year">2011</data>
</edge>
<edge source="190" target="212">
  <data key="weight">0.5773502588272095</data>
  <data key="slice">6</data>
  <data key="year">2009</data>
</edge>
<edge source="190" target="216">
  <data key="weight">0.7071067690849304</data>
  <data key="slice">5</data>
  <data key="year">2008</data>
</edge>
<edge source="190" target="217">
  <data key="weight">5.773503062300733E-7</data>
  <data key="slice">10</data>
  <data key="year">2013</data>
</edge>
<edge source="190" target="223">
  <data key="weight">4.082483258116554E-7</data>
  <data key="slice">10</data>
  <data key="year">2013</data>
</edge>
<edge source="190" target="224">
  <data key="weight">0.5</data>
  <data key="slice">9</data>
  <data key="year">2012</data>
</edge>
<edge source="190" target="227">
  <data key="weight">4.999999987376214E-7</data>
  <data key="slice">12</data>
  <data key="year">2015</data>
</edge>
<edge source="190" target="230">
  <data key="weight">4.082483258116554E-7</data>
  <data key="slice">8</data>
  <data key="year">2011</data>
</edge>
<edge source="190" target="252">
  <data key="weight">0.40824830532073975</data>
  <data key="slice">8</data>
  <data key="year">2011</data>
</edge>
<edge source="190" target="260">
  <data key="weight">0.40824830532073975</data>
  <data key="slice">8</data>
  <data key="year">2011</data>
</edge>
<edge source="190" target="272">
  <data key="weight">4.999999987376214E-7</data>
  <data key="slice">9</data>
  <data key="year">2012</data>
</edge>
<edge source="190" target="279">
  <data key="weight">7.071067784636398E-7</data>
  <data key="slice">12</data>
  <data key="year">2015</data>
</edge>
<edge source="190" target="280">
  <data key="weight">4.082483258116554E-7</data>
  <data key="slice">10</data>
  <data key="year">2013</data>
</edge>
<edge source="190" target="282">
  <data key="weight">1.0</data>
  <data key="slice">1</data>
  <data key="year">2004</data>
</edge>
<edge source="190" target="290">
  <data key="weight">1.0</data>
  <data key="slice">6</data>
  <data key="year">2009</data>
</edge>
<edge source="190" target="291">
  <data key="weight">4.082483258116554E-7</data>
  <data key="slice">8</data>
  <data key="year">2011</data>
</edge>
<edge source="190" target="303">
  <data key="weight">4.082483258116554E-7</data>
  <data key="slice">10</data>
  <data key="year">2013</data>
</edge>
<edge source="190" target="304">
  <data key="weight">0.5</data>
  <data key="slice">2</data>
  <data key="year">2005</data>
</edge>
<edge source="192" target="202">
  <data key="weight">1.0</data>
  <data key="slice">9</data>
  <data key="year">2012</data>
</edge>
<edge source="192" target="221">
  <data key="weight">0.7071067690849304</data>
  <data key="slice">11</data>
  <data key="year">2014</data>
</edge>
<edge source="192" target="244">
  <data key="weight">1.0</data>
  <data key="slice">9</data>
  <data key="year">2012</data>
</edge>
<edge source="193" target="204">
  <data key="weight">1.0</data>
  <data key="slice">1</data>
  <data key="year">2004</data>
</edge>
<edge source="193" target="206">
  <data key="weight">1.0</data>
  <data key="slice">1</data>
  <data key="year">2004</data>
</edge>
<edge source="194" target="248">
  <data key="weight">1.0</data>
  <data key="slice">1</data>
  <data key="year">2004</data>
</edge>
<edge source="194" target="302">
  <data key="weight">1.0</data>
  <data key="slice">1</data>
  <data key="year">2004</data>
</edge>
<edge source="196" target="212">
  <data key="weight">0.5773502588272095</data>
  <data key="slice">6</data>
  <data key="year">2009</data>
</edge>
<edge source="196" target="252">
  <data key="weight">0.7071067690849304</data>
  <data key="slice">6</data>
  <data key="year">2009</data>
</edge>
<edge source="196" target="260">
  <data key="weight">1.0</data>
  <data key="slice">6</data>
  <data key="year">2009</data>
</edge>
<edge source="196" target="290">
  <data key="weight">1.0</data>
  <data key="slice">6</data>
  <data key="year">2009</data>
</edge>
<edge source="197" target="198">
  <data key="weight">6.324555670289556E-7</data>
  <data key="slice">2</data>
  <data key="year">2005</data>
</edge>
<edge source="197" target="200">
  <data key="weight">0.5773502588272095</data>
  <data key="slice">10</data>
  <data key="year">2013</data>
</edge>
<edge source="197" target="205">
  <data key="weight">0.6666666865348816</data>
  <data key="slice">10</data>
  <data key="year">2013</data>
</edge>
<edge source="197" target="212">
  <data key="weight">0.5773502588272095</data>
  <data key="slice">3</data>
  <data key="year">2006</data>
</edge>
<edge source="197" target="225">
  <data key="weight">0.7071067690849304</data>
  <data key="slice">4</data>
  <data key="year">2007</data>
</edge>
<edge source="197" target="229">
  <data key="weight">7.071067784636398E-7</data>
  <data key="slice">6</data>
  <data key="year">2009</data>
</edge>
<edge source="197" target="230">
  <data key="weight">4.082483258116554E-7</data>
  <data key="slice">8</data>
  <data key="year">2011</data>
</edge>
<edge source="197" target="237">
  <data key="weight">0.5</data>
  <data key="slice">4</data>
  <data key="year">2007</data>
</edge>
<edge source="197" target="252">
  <data key="weight">4.082483258116554E-7</data>
  <data key="slice">8</data>
  <data key="year">2011</data>
</edge>
<edge source="197" target="260">
  <data key="weight">4.082483258116554E-7</data>
  <data key="slice">8</data>
  <data key="year">2011</data>
</edge>
<edge source="197" target="270">
  <data key="weight">0.5773502588272095</data>
  <data key="slice">9</data>
  <data key="year">2012</data>
</edge>
<edge source="197" target="272">
  <data key="weight">6.708204409733298E-7</data>
  <data key="slice">2</data>
  <data key="year">2005</data>
</edge>
<edge source="197" target="282">
  <data key="weight">0.4472135901451111</data>
  <data key="slice">4</data>
  <data key="year">2007</data>
</edge>
<edge source="197" target="284">
  <data key="weight">0.5773502588272095</data>
  <data key="slice">3</data>
  <data key="year">2006</data>
</edge>
<edge source="197" target="286">
  <data key="weight">4.082483258116554E-7</data>
  <data key="slice">8</data>
  <data key="year">2011</data>
</edge>
<edge source="197" target="289">
  <data key="weight">4.714045473974693E-7</data>
  <data key="slice">3</data>
  <data key="year">2006</data>
</edge>
<edge source="197" target="297">
  <data key="weight">7.071067784636398E-7</data>
  <data key="slice">12</data>
  <data key="year">2015</data>
</edge>
<edge source="197" target="299">
  <data key="weight">5.773503062300733E-7</data>
  <data key="slice">12</data>
  <data key="year">2015</data>
</edge>
<edge source="198" target="229">
  <data key="weight">0.5</data>
  <data key="slice">3</data>
  <data key="year">2006</data>
</edge>
<edge source="198" target="272">
  <data key="weight">0.7071067690849304</data>
  <data key="slice">2</data>
  <data key="year">2005</data>
</edge>
<edge source="198" target="282">
  <data key="weight">0.5</data>
  <data key="slice">2</data>
  <data key="year">2005</data>
</edge>
<edge source="198" target="284">
  <data key="weight">4.999999987376214E-7</data>
  <data key="slice">3</data>
  <data key="year">2006</data>
</edge>
<edge source="199" target="201">
  <data key="weight">0.5</data>
  <data key="slice">9</data>
  <data key="year">2012</data>
</edge>
<edge source="199" target="227">
  <data key="weight">4.999999987376214E-7</data>
  <data key="slice">9</data>
  <data key="year">2012</data>
</edge>
<edge source="199" target="230">
  <data key="weight">0.7071067690849304</data>
  <data key="slice">8</data>
  <data key="year">2011</data>
</edge>
<edge source="199" target="240">
  <data key="weight">0.5</data>
  <data key="slice">9</data>
  <data key="year">2012</data>
</edge>
<edge source="199" target="272">
  <data key="weight">0.5</data>
  <data key="slice">8</data>
  <data key="year">2011</data>
</edge>
<edge source="200" target="212">
  <data key="weight">0.7071067690849304</data>
  <data key="slice">3</data>
  <data key="year">2006</data>
</edge>
<edge source="200" target="284">
  <data key="weight">0.7071067690849304</data>
  <data key="slice">3</data>
  <data key="year">2006</data>
</edge>
<edge source="201" target="215">
  <data key="weight">0.8164966106414795</data>
  <data key="slice">11</data>
  <data key="year">2014</data>
</edge>
<edge source="201" target="222">
  <data key="weight">0.5</data>
  <data key="slice">9</data>
  <data key="year">2012</data>
</edge>
<edge source="201" target="230">
  <data key="weight">4.082483258116554E-7</data>
  <data key="slice">8</data>
  <data key="year">2011</data>
</edge>
<edge source="201" target="240">
  <data key="weight">0.5</data>
  <data key="slice">9</data>
  <data key="year">2012</data>
</edge>
<edge source="201" target="243">
  <data key="weight">4.999999987376214E-7</data>
  <data key="slice">9</data>
  <data key="year">2012</data>
</edge>
<edge source="201" target="252">
  <data key="weight">0.40824830532073975</data>
  <data key="slice">8</data>
  <data key="year">2011</data>
</edge>
<edge source="201" target="259">
  <data key="weight">0.40824830532073975</data>
  <data key="slice">9</data>
  <data key="year">2012</data>
</edge>
<edge source="201" target="260">
  <data key="weight">0.40824830532073975</data>
  <data key="slice">8</data>
  <data key="year">2011</data>
</edge>
<edge source="201" target="282">
  <data key="weight">8.164966516233108E-7</data>
  <data key="slice">11</data>
  <data key="year">2014</data>
</edge>
<edge source="202" target="244">
  <data key="weight">1.0</data>
  <data key="slice">9</data>
  <data key="year">2012</data>
</edge>
<edge source="203" target="249">
  <data key="weight">0.5</data>
  <data key="slice">4</data>
  <data key="year">2007</data>
</edge>
<edge source="203" target="284">
  <data key="weight">0.40824830532073975</data>
  <data key="slice">4</data>
  <data key="year">2007</data>
</edge>
<edge source="204" target="206">
  <data key="weight">1.0</data>
  <data key="slice">1</data>
  <data key="year">2004</data>
</edge>
<edge source="204" target="222">
  <data key="weight">0.7071067690849304</data>
  <data key="slice">6</data>
  <data key="year">2009</data>
</edge>
<edge source="204" target="246">
  <data key="weight">0.7071067690849304</data>
  <data key="slice">0</data>
  <data key="year">2003</data>
</edge>
<edge source="204" target="291">
  <data key="weight">0.40824830532073975</data>
  <data key="slice">8</data>
  <data key="year">2011</data>
</edge>
<edge source="205" target="207">
  <data key="weight">0.7071067690849304</data>
  <data key="slice">7</data>
  <data key="year">2010</data>
</edge>
<edge source="205" target="229">
  <data key="weight">4.999999987376214E-7</data>
  <data key="slice">7</data>
  <data key="year">2010</data>
</edge>
<edge source="205" target="240">
  <data key="weight">9.999999974752427E-7</data>
  <data key="slice">7</data>
  <data key="year">2010</data>
</edge>
<edge source="205" target="270">
  <data key="weight">8.164966516233108E-7</data>
  <data key="slice">10</data>
  <data key="year">2013</data>
</edge>
<edge source="205" target="272">
  <data key="weight">0.8164966106414795</data>
  <data key="slice">7</data>
  <data key="year">2010</data>
</edge>
<edge source="205" target="282">
  <data key="weight">4.082483258116554E-7</data>
  <data key="slice">10</data>
  <data key="year">2013</data>
</edge>
<edge source="205" target="295">
  <data key="weight">0.5773502588272095</data>
  <data key="slice">10</data>
  <data key="year">2013</data>
</edge>
<edge source="207" target="229">
  <data key="weight">0.7071067690849304</data>
  <data key="slice">7</data>
  <data key="year">2010</data>
</edge>
<edge source="207" target="240">
  <data key="weight">0.7071067690849304</data>
  <data key="slice">7</data>
  <data key="year">2010</data>
</edge>
<edge source="207" target="272">
  <data key="weight">0.5773502588272095</data>
  <data key="slice">7</data>
  <data key="year">2010</data>
</edge>
<edge source="208" target="284">
  <data key="weight">0.7071067690849304</data>
  <data key="slice">11</data>
  <data key="year">2014</data>
</edge>
<edge source="209" target="219">
  <data key="weight">1.0</data>
  <data key="slice">7</data>
  <data key="year">2010</data>
</edge>
<edge source="209" target="222">
  <data key="weight">0.5773502588272095</data>
  <data key="slice">7</data>
  <data key="year">2010</data>
</edge>
<edge source="211" target="238">
  <data key="weight">0.7071067690849304</data>
  <data key="slice">8</data>
  <data key="year">2011</data>
</edge>
<edge source="212" target="235">
  <data key="weight">0.5773502588272095</data>
  <data key="slice">5</data>
  <data key="year">2008</data>
</edge>
<edge source="212" target="259">
  <data key="weight">0.40824830532073975</data>
  <data key="slice">9</data>
  <data key="year">2012</data>
</edge>
<edge source="212" target="260">
  <data key="weight">5.773503062300733E-7</data>
  <data key="slice">6</data>
  <data key="year">2009</data>
</edge>
<edge source="212" target="261">
  <data key="weight">0.5</data>
  <data key="slice">9</data>
  <data key="year">2012</data>
</edge>
<edge source="212" target="270">
  <data key="weight">1.0</data>
  <data key="slice">9</data>
  <data key="year">2012</data>
</edge>
<edge source="212" target="272">
  <data key="weight">0.40824830532073975</data>
  <data key="slice">4</data>
  <data key="year">2007</data>
</edge>
<edge source="212" target="276">
  <data key="weight">4.999999987376214E-7</data>
  <data key="slice">4</data>
  <data key="year">2007</data>
</edge>
<edge source="212" target="284">
  <data key="weight">0.8164966106414795</data>
  <data key="slice">4</data>
  <data key="year">2007</data>
</edge>
<edge source="212" target="290">
  <data key="weight">5.773503062300733E-7</data>
  <data key="slice">6</data>
  <data key="year">2009</data>
</edge>
<edge source="214" target="256">
  <data key="weight">1.0</data>
  <data key="slice">3</data>
  <data key="year">2006</data>
</edge>
<edge source="214" target="265">
  <data key="weight">0.7071067690849304</data>
  <data key="slice">3</data>
  <data key="year">2006</data>
</edge>
<edge source="215" target="282">
  <data key="weight">1.0</data>
  <data key="slice">11</data>
  <data key="year">2014</data>
</edge>
<edge source="215" target="299">
  <data key="weight">0.40824830532073975</data>
  <data key="slice">11</data>
  <data key="year">2014</data>
</edge>
<edge source="216" target="252">
  <data key="weight">0.5773502588272095</data>
  <data key="slice">5</data>
  <data key="year">2008</data>
</edge>
<edge source="217" target="280">
  <data key="weight">0.7071067690849304</data>
  <data key="slice">3</data>
  <data key="year">2006</data>
</edge>
<edge source="217" target="296">
  <data key="weight">0.7071067690849304</data>
  <data key="slice">3</data>
  <data key="year">2006</data>
</edge>
<edge source="217" target="303">
  <data key="weight">1.0</data>
  <data key="slice">3</data>
  <data key="year">2006</data>
</edge>
<edge source="219" target="222">
  <data key="weight">0.5773502588272095</data>
  <data key="slice">7</data>
  <data key="year">2010</data>
</edge>
<edge source="222" target="229">
  <data key="weight">4.082483258116554E-7</data>
  <data key="slice">7</data>
  <data key="year">2010</data>
</edge>
<edge source="222" target="243">
  <data key="weight">0.5</data>
  <data key="slice">9</data>
  <data key="year">2012</data>
</edge>
<edge source="222" target="259">
  <data key="weight">0.8164966106414795</data>
  <data key="slice">9</data>
  <data key="year">2012</data>
</edge>
<edge source="222" target="294">
  <data key="weight">5.773503062300733E-7</data>
  <data key="slice">7</data>
  <data key="year">2010</data>
</edge>
<edge source="223" target="280">
  <data key="weight">0.5</data>
  <data key="slice">10</data>
  <data key="year">2013</data>
</edge>
<edge source="224" target="272">
  <data key="weight">0.5</data>
  <data key="slice">9</data>
  <data key="year">2012</data>
</edge>
<edge source="225" target="236">
  <data key="weight">0.5</data>
  <data key="slice">4</data>
  <data key="year">2007</data>
</edge>
<edge source="225" target="237">
  <data key="weight">0.7071067690849304</data>
  <data key="slice">4</data>
  <data key="year">2007</data>
</edge>
<edge source="225" target="282">
  <data key="weight">0.6324555277824402</data>
  <data key="slice">4</data>
  <data key="year">2007</data>
</edge>
<edge source="226" target="228">
  <data key="weight">1.0</data>
  <data key="slice">5</data>
  <data key="year">2008</data>
</edge>
<edge source="227" target="241">
  <data key="weight">0.40824830532073975</data>
  <data key="slice">8</data>
  <data key="year">2011</data>
</edge>
<edge source="227" target="272">
  <data key="weight">0.5</data>
  <data key="slice">12</data>
  <data key="year">2015</data>
</edge>
<edge source="227" target="292">
  <data key="weight">0.40824830532073975</data>
  <data key="slice">8</data>
  <data key="year">2011</data>
</edge>
<edge source="229" target="240">
  <data key="weight">0.5</data>
  <data key="slice">7</data>
  <data key="year">2010</data>
</edge>
<edge source="229" target="250">
  <data key="weight">0.7071067690849304</data>
  <data key="slice">5</data>
  <data key="year">2008</data>
</edge>
<edge source="229" target="282">
  <data key="weight">7.071067784636398E-7</data>
  <data key="slice">6</data>
  <data key="year">2009</data>
</edge>
<edge source="229" target="294">
  <data key="weight">7.071067784636398E-7</data>
  <data key="slice">7</data>
  <data key="year">2010</data>
</edge>
<edge source="230" target="253">
  <data key="weight">0.40824830532073975</data>
  <data key="slice">12</data>
  <data key="year">2015</data>
</edge>
<edge source="230" target="272">
  <data key="weight">0.7071067690849304</data>
  <data key="slice">8</data>
  <data key="year">2011</data>
</edge>
<edge source="230" target="274">
  <data key="weight">0.40824830532073975</data>
  <data key="slice">8</data>
  <data key="year">2011</data>
</edge>
<edge source="230" target="289">
  <data key="weight">0.40824830532073975</data>
  <data key="slice">12</data>
  <data key="year">2015</data>
</edge>
<edge source="231" target="292">
  <data key="weight">1.0</data>
  <data key="slice">8</data>
  <data key="year">2011</data>
</edge>
<edge source="232" target="249">
  <data key="weight">0.7071067690849304</data>
  <data key="slice">4</data>
  <data key="year">2007</data>
</edge>
<edge source="232" target="287">
  <data key="weight">0.7071067690849304</data>
  <data key="slice">4</data>
  <data key="year">2007</data>
</edge>
<edge source="232" target="289">
  <data key="weight">0.7071067690849304</data>
  <data key="slice">4</data>
  <data key="year">2007</data>
</edge>
<edge source="233" target="257">
  <data key="weight">1.0</data>
  <data key="slice">4</data>
  <data key="year">2007</data>
</edge>
<edge source="235" target="282">
  <data key="weight">0.5</data>
  <data key="slice">5</data>
  <data key="year">2008</data>
</edge>
<edge source="236" target="237">
  <data key="weight">0.7071067690849304</data>
  <data key="slice">4</data>
  <data key="year">2007</data>
</edge>
<edge source="236" target="262">
  <data key="weight">7.071067784636398E-7</data>
  <data key="slice">4</data>
  <data key="year">2007</data>
</edge>
<edge source="236" target="272">
  <data key="weight">0.40824830532073975</data>
  <data key="slice">4</data>
  <data key="year">2007</data>
</edge>
<edge source="236" target="276">
  <data key="weight">4.999999987376214E-7</data>
  <data key="slice">4</data>
  <data key="year">2007</data>
</edge>
<edge source="236" target="289">
  <data key="weight">4.999999987376214E-7</data>
  <data key="slice">4</data>
  <data key="year">2007</data>
</edge>
<edge source="237" target="282">
  <data key="weight">0.4472135901451111</data>
  <data key="slice">4</data>
  <data key="year">2007</data>
</edge>
<edge source="240" target="247">
  <data key="weight">0.7071067690849304</data>
  <data key="slice">3</data>
  <data key="year">2006</data>
</edge>
<edge source="240" target="252">
  <data key="weight">0.5</data>
  <data key="slice">3</data>
  <data key="year">2006</data>
</edge>
<edge source="240" target="272">
  <data key="weight">0.8164966106414795</data>
  <data key="slice">7</data>
  <data key="year">2010</data>
</edge>
<edge source="240" target="274">
  <data key="weight">0.7071067690849304</data>
  <data key="slice">3</data>
  <data key="year">2006</data>
</edge>
<edge source="240" target="281">
  <data key="weight">0.7071067690849304</data>
  <data key="slice">2</data>
  <data key="year">2005</data>
</edge>
<edge source="240" target="282">
  <data key="weight">0.5</data>
  <data key="slice">2</data>
  <data key="year">2005</data>
</edge>
<edge source="240" target="286">
  <data key="weight">0.7071067690849304</data>
  <data key="slice">8</data>
  <data key="year">2011</data>
</edge>
<edge source="241" target="269">
  <data key="weight">0.5773502588272095</data>
  <data key="slice">10</data>
  <data key="year">2013</data>
</edge>
<edge source="243" target="255">
  <data key="weight">0.5</data>
  <data key="slice">12</data>
  <data key="year">2015</data>
</edge>
<edge source="243" target="259">
  <data key="weight">0.40824830532073975</data>
  <data key="slice">9</data>
  <data key="year">2012</data>
</edge>
<edge source="243" target="268">
  <data key="weight">0.7071067690849304</data>
  <data key="slice">12</data>
  <data key="year">2015</data>
</edge>
<edge source="243" target="280">
  <data key="weight">0.40824830532073975</data>
  <data key="slice">10</data>
  <data key="year">2013</data>
</edge>
<edge source="243" target="283">
  <data key="weight">0.7071067690849304</data>
  <data key="slice">12</data>
  <data key="year">2015</data>
</edge>
<edge source="247" target="252">
  <data key="weight">0.7071067690849304</data>
  <data key="slice">3</data>
  <data key="year">2006</data>
</edge>
<edge source="247" target="274">
  <data key="weight">0.5</data>
  <data key="slice">3</data>
  <data key="year">2006</data>
</edge>
<edge source="248" target="302">
  <data key="weight">1.0</data>
  <data key="slice">1</data>
  <data key="year">2004</data>
</edge>
<edge source="249" target="284">
  <data key="weight">0.40824830532073975</data>
  <data key="slice">4</data>
  <data key="year">2007</data>
</edge>
<edge source="249" target="287">
  <data key="weight">0.5</data>
  <data key="slice">4</data>
  <data key="year">2007</data>
</edge>
<edge source="249" target="289">
  <data key="weight">0.5</data>
  <data key="slice">4</data>
  <data key="year">2007</data>
</edge>
<edge source="252" target="260">
  <data key="weight">1.0</data>
  <data key="slice">8</data>
  <data key="year">2011</data>
</edge>
<edge source="252" target="286">
  <data key="weight">0.5</data>
  <data key="slice">8</data>
  <data key="year">2011</data>
</edge>
<edge source="252" target="290">
  <data key="weight">0.7071067690849304</data>
  <data key="slice">6</data>
  <data key="year">2009</data>
</edge>
<edge source="253" target="289">
  <data key="weight">0.5</data>
  <data key="slice">12</data>
  <data key="year">2015</data>
</edge>
<edge source="253" target="297">
  <data key="weight">0.5</data>
  <data key="slice">12</data>
  <data key="year">2015</data>
</edge>
<edge source="253" target="299">
  <data key="weight">0.40824830532073975</data>
  <data key="slice">12</data>
  <data key="year">2015</data>
</edge>
<edge source="256" target="265">
  <data key="weight">0.7071067690849304</data>
  <data key="slice">3</data>
  <data key="year">2006</data>
</edge>
<edge source="258" target="282">
  <data key="weight">0.4472135901451111</data>
  <data key="slice">4</data>
  <data key="year">2007</data>
</edge>
<edge source="259" target="261">
  <data key="weight">0.40824830532073975</data>
  <data key="slice">9</data>
  <data key="year">2012</data>
</edge>
<edge source="259" target="270">
  <data key="weight">0.40824830532073975</data>
  <data key="slice">9</data>
  <data key="year">2012</data>
</edge>
<edge source="259" target="284">
  <data key="weight">0.40824830532073975</data>
  <data key="slice">9</data>
  <data key="year">2012</data>
</edge>
<edge source="260" target="286">
  <data key="weight">0.5</data>
  <data key="slice">8</data>
  <data key="year">2011</data>
</edge>
<edge source="260" target="290">
  <data key="weight">1.0</data>
  <data key="slice">6</data>
  <data key="year">2009</data>
</edge>
<edge source="261" target="270">
  <data key="weight">0.5</data>
  <data key="slice">9</data>
  <data key="year">2012</data>
</edge>
<edge source="261" target="284">
  <data key="weight">0.5</data>
  <data key="slice">9</data>
  <data key="year">2012</data>
</edge>
<edge source="262" target="272">
  <data key="weight">0.5773502588272095</data>
  <data key="slice">4</data>
  <data key="year">2007</data>
</edge>
<edge source="262" target="276">
  <data key="weight">0.7071067690849304</data>
  <data key="slice">4</data>
  <data key="year">2007</data>
</edge>
<edge source="262" target="289">
  <data key="weight">0.7071067690849304</data>
  <data key="slice">4</data>
  <data key="year">2007</data>
</edge>
<edge source="264" target="282">
  <data key="weight">1.0</data>
  <data key="slice">0</data>
  <data key="year">2003</data>
</edge>
<edge source="264" target="299">
  <data key="weight">0.5773502588272095</data>
  <data key="slice">11</data>
  <data key="year">2014</data>
</edge>
<edge source="266" target="287">
  <data key="weight">0.7071067690849304</data>
  <data key="slice">4</data>
  <data key="year">2007</data>
</edge>
<edge source="267" target="299">
  <data key="weight">0.40824830532073975</data>
  <data key="slice">11</data>
  <data key="year">2014</data>
</edge>
<edge source="268" target="283">
  <data key="weight">1.0</data>
  <data key="slice">12</data>
  <data key="year">2015</data>
</edge>
<edge source="270" target="282">
  <data key="weight">0.5</data>
  <data key="slice">10</data>
  <data key="year">2013</data>
</edge>
<edge source="270" target="284">
  <data key="weight">1.0</data>
  <data key="slice">9</data>
  <data key="year">2012</data>
</edge>
<edge source="270" target="295">
  <data key="weight">7.071067784636398E-7</data>
  <data key="slice">10</data>
  <data key="year">2013</data>
</edge>
<edge source="271" target="280">
  <data key="weight">0.7071067690849304</data>
  <data key="slice">2</data>
  <data key="year">2005</data>
</edge>
<edge source="271" target="296">
  <data key="weight">0.5</data>
  <data key="slice">2</data>
  <data key="year">2005</data>
</edge>
<edge source="271" target="303">
  <data key="weight">0.8164966106414795</data>
  <data key="slice">2</data>
  <data key="year">2005</data>
</edge>
<edge source="272" target="274">
  <data key="weight">0.5773502588272095</data>
  <data key="slice">8</data>
  <data key="year">2011</data>
</edge>
<edge source="272" target="276">
  <data key="weight">0.8164966106414795</data>
  <data key="slice">4</data>
  <data key="year">2007</data>
</edge>
<edge source="272" target="282">
  <data key="weight">0.5</data>
  <data key="slice">12</data>
  <data key="year">2015</data>
</edge>
<edge source="272" target="289">
  <data key="weight">0.40824830532073975</data>
  <data key="slice">4</data>
  <data key="year">2007</data>
</edge>
<edge source="272" target="295">
  <data key="weight">0.5773502588272095</data>
  <data key="slice">10</data>
  <data key="year">2013</data>
</edge>
<edge source="275" target="282">
  <data key="weight">0.7071067690849304</data>
  <data key="slice">7</data>
  <data key="year">2010</data>
</edge>
<edge source="276" target="284">
  <data key="weight">0.40824830532073975</data>
  <data key="slice">4</data>
  <data key="year">2007</data>
</edge>
<edge source="276" target="289">
  <data key="weight">0.5</data>
  <data key="slice">4</data>
  <data key="year">2007</data>
</edge>
<edge source="278" target="301">
  <data key="weight">1.0</data>
  <data key="slice">12</data>
  <data key="year">2015</data>
</edge>
<edge source="280" target="296">
  <data key="weight">1.0</data>
  <data key="slice">3</data>
  <data key="year">2006</data>
</edge>
<edge source="280" target="303">
  <data key="weight">0.5</data>
  <data key="slice">10</data>
  <data key="year">2013</data>
</edge>
<edge source="282" target="284">
  <data key="weight">0.5163977742195129</data>
  <data key="slice">4</data>
  <data key="year">2007</data>
</edge>
<edge source="282" target="295">
  <data key="weight">7.071067784636398E-7</data>
  <data key="slice">10</data>
  <data key="year">2013</data>
</edge>
<edge source="282" target="299">
  <data key="weight">0.40824830532073975</data>
  <data key="slice">11</data>
  <data key="year">2014</data>
</edge>
<edge source="287" target="289">
  <data key="weight">0.5</data>
  <data key="slice">4</data>
  <data key="year">2007</data>
</edge>
<edge source="289" target="297">
  <data key="weight">0.5</data>
  <data key="slice">12</data>
  <data key="year">2015</data>
</edge>
<edge source="296" target="303">
  <data key="weight">0.8164966106414795</data>
  <data key="slice">2</data>
  <data key="year">2005</data>
</edge>
</graph>
</graphml>
