# Supplementary material for: Evolution of Research on Persistent Postural-Perceptual Dizziness: A Bibliometric and Visualization Analysis from 1994 to 2025
Source: Audiol Res. 2026 Apr 1;16(2):52. doi: 10.3390/audiolres16020052 (PMC13113745; doi:10.3390/audiolres16020052)
Supplement: Supplementary file 1 [file audiolres-16-00052-s001.zip › results/project/39.graphml]

<?xml version="1.0" encoding="UTF-8"?>
<graphml xmlns="http://graphml.graphdrawing.org/xmlns">
<key id="name" for="node" attr.name="name" attr.type="string"/>
<key id="label" for="node" attr.name="label" attr.type="string"/>
<key id="author" for="node" attr.name="author" attr.type="string"/>
<key id="year" for="node" attr.name="year" attr.type="string"/>
<key id="title" for="node" attr.name="title" attr.type="string"/>
<key id="so" for="node" attr.name="so" attr.type="string"/>
<key id="vol" for="node" attr.name="vol" attr.type="string"/>
<key id="page" for="node" attr.name="pg" attr.type="string"/>
<key id="ut" for="node" attr.name="ut" attr.type="string"/>
<key id="freq" for="node" attr.name="freq" attr.type="integer"/>
<key id="centrality" for="node" attr.name="centrality" attr.type="double"/>
<key id="weight" for="edge" attr.name="weight" attr.type="float"/>
<key id="slice" for="edge" attr.name="slice" attr.type="integer"/>
<key id="year" for="edge" attr.name="year" attr.type="string"/>
<graph edgedefault="undirected">
<node id="0">
  <data key="name">SURGERY</data>
  <data key="label">SURGERY</data>
  <data key="author">SURGERY</data>
  <data key="year">2005</data>
  <data key="title">...</data>
  <data key="so">SO</data>
  <data key="vol">0</data>
  <data key="page">0</data>
  <data key="ut"></data>
  <data key="freq">12</data>
</node>
<node id="1">
  <data key="name">SPORT SCIENCES</data>
  <data key="label">SPORT SCIENCES</data>
  <data key="author">SPORT SCIENCES</data>
  <data key="year">2007</data>
  <data key="title">...</data>
  <data key="so">SO</data>
  <data key="vol">0</data>
  <data key="page">0</data>
  <data key="ut"></data>
  <data key="freq">4</data>
</node>
<node id="2">
  <data key="name">PHARMACOLOGY amp; PHARMACY</data>
  <data key="label">PHARMACOLOGY amp; PHARMACY</data>
  <data key="author">PHARMACOLOGY amp; PHARMACY</data>
  <data key="year">2017</data>
  <data key="title">...</data>
  <data key="so">SO</data>
  <data key="vol">0</data>
  <data key="page">0</data>
  <data key="ut"></data>
  <data key="freq">4</data>
</node>
<node id="3">
  <data key="name">PHYSIOLOGY</data>
  <data key="label">PHYSIOLOGY</data>
  <data key="author">PHYSIOLOGY</data>
  <data key="year">2015</data>
  <data key="title">...</data>
  <data key="so">SO</data>
  <data key="vol">0</data>
  <data key="page">0</data>
  <data key="ut"></data>
  <data key="freq">1</data>
</node>
<node id="4">
  <data key="name">BIOTECHNOLOGY amp; APPLIED MICROBIOLOGY</data>
  <data key="label">BIOTECHNOLOGY amp; APPLIED MICROBIOLOGY</data>
  <data key="author">BIOTECHNOLOGY amp; APPLIED MICROBIOLOGY</data>
  <data key="year">2018</data>
  <data key="title">...</data>
  <data key="so">SO</data>
  <data key="vol">0</data>
  <data key="page">0</data>
  <data key="ut"></data>
  <data key="freq">1</data>
</node>
<node id="5">
  <data key="name">PHYSICS</data>
  <data key="label">PHYSICS, APPLIED</data>
  <data key="author">PHYSICS, APPLIED</data>
  <data key="year">2022</data>
  <data key="title">...</data>
  <data key="so">SO</data>
  <data key="vol">0</data>
  <data key="page">0</data>
  <data key="ut"></data>
  <data key="freq">1</data>
</node>
<node id="6">
  <data key="name">HEALTH CARE SCIENCES amp; SERVICES</data>
  <data key="label">HEALTH CARE SCIENCES amp; SERVICES</data>
  <data key="author">HEALTH CARE SCIENCES amp; SERVICES</data>
  <data key="year">2005</data>
  <data key="title">...</data>
  <data key="so">SO</data>
  <data key="vol">0</data>
  <data key="page">0</data>
  <data key="ut"></data>
  <data key="freq">4</data>
</node>
<node id="7">
  <data key="name">ENGINEERING</data>
  <data key="label">ENGINEERING, ELECTRICAL amp; ELECTRONIC</data>
  <data key="author">ENGINEERING, ELECTRICAL amp; ELECTRONIC</data>
  <data key="year">2022</data>
  <data key="title">...</data>
  <data key="so">SO</data>
  <data key="vol">0</data>
  <data key="page">0</data>
  <data key="ut"></data>
  <data key="freq">1</data>
</node>
<node id="8">
  <data key="name">AUDIOLOGY amp; SPEECH-LANGUAGE PATHOLOGY</data>
  <data key="label">AUDIOLOGY amp; SPEECH-LANGUAGE PATHOLOGY</data>
  <data key="author">AUDIOLOGY amp; SPEECH-LANGUAGE PATHOLOGY</data>
  <data key="year">2010</data>
  <data key="title">...</data>
  <data key="so">SO</data>
  <data key="vol">0</data>
  <data key="page">0</data>
  <data key="ut"></data>
  <data key="freq">15</data>
</node>
<node id="9">
  <data key="name">NEUROIMAGING</data>
  <data key="label">NEUROIMAGING</data>
  <data key="author">NEUROIMAGING</data>
  <data key="year">2018</data>
  <data key="title">...</data>
  <data key="so">SO</data>
  <data key="vol">0</data>
  <data key="page">0</data>
  <data key="ut"></data>
  <data key="freq">5</data>
</node>
<node id="10">
  <data key="name">CLINICAL NEUROLOGY</data>
  <data key="label">CLINICAL NEUROLOGY</data>
  <data key="author">CLINICAL NEUROLOGY</data>
  <data key="year">1994</data>
  <data key="title">...</data>
  <data key="so">SO</data>
  <data key="vol">0</data>
  <data key="page">0</data>
  <data key="ut"></data>
  <data key="freq">137</data>
</node>
<node id="11">
  <data key="name">PSYCHOLOGY</data>
  <data key="label">PSYCHOLOGY</data>
  <data key="author">PSYCHOLOGY</data>
  <data key="year">2004</data>
  <data key="title">...</data>
  <data key="so">SO</data>
  <data key="vol">0</data>
  <data key="page">0</data>
  <data key="ut"></data>
  <data key="freq">6</data>
</node>
<node id="12">
  <data key="name">PSYCHOLOGY</data>
  <data key="label">PSYCHOLOGY, MULTIDISCIPLINARY</data>
  <data key="author">PSYCHOLOGY, MULTIDISCIPLINARY</data>
  <data key="year">2004</data>
  <data key="title">...</data>
  <data key="so">SO</data>
  <data key="vol">0</data>
  <data key="page">0</data>
  <data key="ut"></data>
  <data key="freq">4</data>
</node>
<node id="13">
  <data key="name">INTEGRATIVE amp; COMPLEMENTARY MEDICINE</data>
  <data key="label">INTEGRATIVE amp; COMPLEMENTARY MEDICINE</data>
  <data key="author">INTEGRATIVE amp; COMPLEMENTARY MEDICINE</data>
  <data key="year">2021</data>
  <data key="title">...</data>
  <data key="so">SO</data>
  <data key="vol">0</data>
  <data key="page">0</data>
  <data key="ut"></data>
  <data key="freq">1</data>
</node>
<node id="14">
  <data key="name">MEDICINE</data>
  <data key="label">MEDICINE, GENERAL amp; INTERNAL</data>
  <data key="author">MEDICINE, GENERAL amp; INTERNAL</data>
  <data key="year">2003</data>
  <data key="title">...</data>
  <data key="so">SO</data>
  <data key="vol">0</data>
  <data key="page">0</data>
  <data key="ut"></data>
  <data key="freq">28</data>
</node>
<node id="15">
  <data key="name">GERIATRICS amp; GERONTOLOGY</data>
  <data key="label">GERIATRICS amp; GERONTOLOGY</data>
  <data key="author">GERIATRICS amp; GERONTOLOGY</data>
  <data key="year">2022</data>
  <data key="title">...</data>
  <data key="so">SO</data>
  <data key="vol">0</data>
  <data key="page">0</data>
  <data key="ut"></data>
  <data key="freq">1</data>
</node>
<node id="16">
  <data key="name">HEALTH POLICY amp; SERVICES</data>
  <data key="label">HEALTH POLICY amp; SERVICES</data>
  <data key="author">HEALTH POLICY amp; SERVICES</data>
  <data key="year">2020</data>
  <data key="title">...</data>
  <data key="so">SO</data>
  <data key="vol">0</data>
  <data key="page">0</data>
  <data key="ut"></data>
  <data key="freq">1</data>
</node>
<node id="17">
  <data key="name">REHABILITATION</data>
  <data key="label">REHABILITATION</data>
  <data key="author">REHABILITATION</data>
  <data key="year">2007</data>
  <data key="title">...</data>
  <data key="so">SO</data>
  <data key="vol">0</data>
  <data key="page">0</data>
  <data key="ut"></data>
  <data key="freq">12</data>
</node>
<node id="18">
  <data key="name">BEHAVIORAL SCIENCES</data>
  <data key="label">BEHAVIORAL SCIENCES</data>
  <data key="author">BEHAVIORAL SCIENCES</data>
  <data key="year">2008</data>
  <data key="title">...</data>
  <data key="so">SO</data>
  <data key="vol">0</data>
  <data key="page">0</data>
  <data key="ut"></data>
  <data key="freq">8</data>
</node>
<node id="19">
  <data key="name">PEDIATRICS</data>
  <data key="label">PEDIATRICS</data>
  <data key="author">PEDIATRICS</data>
  <data key="year">2011</data>
  <data key="title">...</data>
  <data key="so">SO</data>
  <data key="vol">0</data>
  <data key="page">0</data>
  <data key="ut"></data>
  <data key="freq">4</data>
</node>
<node id="20">
  <data key="name">TOXICOLOGY</data>
  <data key="label">TOXICOLOGY</data>
  <data key="author">TOXICOLOGY</data>
  <data key="year">2017</data>
  <data key="title">...</data>
  <data key="so">SO</data>
  <data key="vol">0</data>
  <data key="page">0</data>
  <data key="ut"></data>
  <data key="freq">1</data>
</node>
<node id="21">
  <data key="name">ORTHOPEDICS</data>
  <data key="label">ORTHOPEDICS</data>
  <data key="author">ORTHOPEDICS</data>
  <data key="year">2021</data>
  <data key="title">...</data>
  <data key="so">SO</data>
  <data key="vol">0</data>
  <data key="page">0</data>
  <data key="ut"></data>
  <data key="freq">2</data>
</node>
<node id="22">
  <data key="name">CHEMISTRY</data>
  <data key="label">CHEMISTRY, MEDICINAL</data>
  <data key="author">CHEMISTRY, MEDICINAL</data>
  <data key="year">2022</data>
  <data key="title">...</data>
  <data key="so">SO</data>
  <data key="vol">0</data>
  <data key="page">0</data>
  <data key="ut"></data>
  <data key="freq">1</data>
</node>
<node id="23">
  <data key="name">MEDICAL INFORMATICS</data>
  <data key="label">MEDICAL INFORMATICS</data>
  <data key="author">MEDICAL INFORMATICS</data>
  <data key="year">2025</data>
  <data key="title">...</data>
  <data key="so">SO</data>
  <data key="vol">0</data>
  <data key="page">0</data>
  <data key="ut"></data>
  <data key="freq">1</data>
</node>
<node id="24">
  <data key="name">PSYCHIATRY</data>
  <data key="label">PSYCHIATRY</data>
  <data key="author">PSYCHIATRY</data>
  <data key="year">2001</data>
  <data key="title">...</data>
  <data key="so">SO</data>
  <data key="vol">0</data>
  <data key="page">0</data>
  <data key="ut"></data>
  <data key="freq">28</data>
</node>
<node id="25">
  <data key="name">ENGINEERING</data>
  <data key="label">ENGINEERING, BIOMEDICAL</data>
  <data key="author">ENGINEERING, BIOMEDICAL</data>
  <data key="year">2021</data>
  <data key="title">...</data>
  <data key="so">SO</data>
  <data key="vol">0</data>
  <data key="page">0</data>
  <data key="ut"></data>
  <data key="freq">2</data>
</node>
<node id="26">
  <data key="name">PUBLIC</data>
  <data key="label">PUBLIC, ENVIRONMENTAL amp; OCCUPATIONAL HEALTH</data>
  <data key="author">PUBLIC, ENVIRONMENTAL amp; OCCUPATIONAL HEALTH</data>
  <data key="year">2022</data>
  <data key="title">...</data>
  <data key="so">SO</data>
  <data key="vol">0</data>
  <data key="page">0</data>
  <data key="ut"></data>
  <data key="freq">2</data>
</node>
<node id="27">
  <data key="name">MULTIDISCIPLINARY SCIENCES</data>
  <data key="label">MULTIDISCIPLINARY SCIENCES</data>
  <data key="author">MULTIDISCIPLINARY SCIENCES</data>
  <data key="year">2014</data>
  <data key="title">...</data>
  <data key="so">SO</data>
  <data key="vol">0</data>
  <data key="page">0</data>
  <data key="ut"></data>
  <data key="freq">10</data>
</node>
<node id="28">
  <data key="name">COMPUTER SCIENCE</data>
  <data key="label">COMPUTER SCIENCE, INFORMATION SYSTEMS</data>
  <data key="author">COMPUTER SCIENCE, INFORMATION SYSTEMS</data>
  <data key="year">2022</data>
  <data key="title">...</data>
  <data key="so">SO</data>
  <data key="vol">0</data>
  <data key="page">0</data>
  <data key="ut"></data>
  <data key="freq">2</data>
</node>
<node id="29">
  <data key="name">PSYCHOLOGY</data>
  <data key="label">PSYCHOLOGY, CLINICAL</data>
  <data key="author">PSYCHOLOGY, CLINICAL</data>
  <data key="year">2017</data>
  <data key="title">...</data>
  <data key="so">SO</data>
  <data key="vol">0</data>
  <data key="page">0</data>
  <data key="ut"></data>
  <data key="freq">3</data>
</node>
<node id="30">
  <data key="name">NEUROSCIENCES</data>
  <data key="label">NEUROSCIENCES</data>
  <data key="author">NEUROSCIENCES</data>
  <data key="year">1999</data>
  <data key="title">...</data>
  <data key="so">SO</data>
  <data key="vol">0</data>
  <data key="page">0</data>
  <data key="ut"></data>
  <data key="freq">127</data>
</node>
<node id="31">
  <data key="name">CHEMISTRY</data>
  <data key="label">CHEMISTRY, MULTIDISCIPLINARY</data>
  <data key="author">CHEMISTRY, MULTIDISCIPLINARY</data>
  <data key="year">2022</data>
  <data key="title">...</data>
  <data key="so">SO</data>
  <data key="vol">0</data>
  <data key="page">0</data>
  <data key="ut"></data>
  <data key="freq">1</data>
</node>
<node id="32">
  <data key="name">RADIOLOGY</data>
  <data key="label">RADIOLOGY, NUCLEAR MEDICINE amp; MEDICAL IMAGING</data>
  <data key="author">RADIOLOGY, NUCLEAR MEDICINE amp; MEDICAL IMAGING</data>
  <data key="year">2018</data>
  <data key="title">...</data>
  <data key="so">SO</data>
  <data key="vol">0</data>
  <data key="page">0</data>
  <data key="ut"></data>
  <data key="freq">2</data>
</node>
<node id="33">
  <data key="name">MEDICINE</data>
  <data key="label">MEDICINE, RESEARCH amp; EXPERIMENTAL</data>
  <data key="author">MEDICINE, RESEARCH amp; EXPERIMENTAL</data>
  <data key="year">2014</data>
  <data key="title">...</data>
  <data key="so">SO</data>
  <data key="vol">0</data>
  <data key="page">0</data>
  <data key="ut"></data>
  <data key="freq">9</data>
</node>
<node id="34">
  <data key="name">ONCOLOGY</data>
  <data key="label">ONCOLOGY</data>
  <data key="author">ONCOLOGY</data>
  <data key="year">2021</data>
  <data key="title">...</data>
  <data key="so">SO</data>
  <data key="vol">0</data>
  <data key="page">0</data>
  <data key="ut"></data>
  <data key="freq">1</data>
</node>
<node id="35">
  <data key="name">OTORHINOLARYNGOLOGY</data>
  <data key="label">OTORHINOLARYNGOLOGY</data>
  <data key="author">OTORHINOLARYNGOLOGY</data>
  <data key="year">2000</data>
  <data key="title">...</data>
  <data key="so">SO</data>
  <data key="vol">0</data>
  <data key="page">0</data>
  <data key="ut"></data>
  <data key="freq">105</data>
</node>
<node id="36">
  <data key="name">BIOLOGY</data>
  <data key="label">BIOLOGY</data>
  <data key="author">BIOLOGY</data>
  <data key="year">2025</data>
  <data key="title">...</data>
  <data key="so">SO</data>
  <data key="vol">0</data>
  <data key="page">0</data>
  <data key="ut"></data>
  <data key="freq">1</data>
</node>
<node id="37">
  <data key="name">OPHTHALMOLOGY</data>
  <data key="label">OPHTHALMOLOGY</data>
  <data key="author">OPHTHALMOLOGY</data>
  <data key="year">2022</data>
  <data key="title">...</data>
  <data key="so">SO</data>
  <data key="vol">0</data>
  <data key="page">0</data>
  <data key="ut"></data>
  <data key="freq">1</data>
</node>
<node id="38">
  <data key="name">PRIMARY HEALTH CARE</data>
  <data key="label">PRIMARY HEALTH CARE</data>
  <data key="author">PRIMARY HEALTH CARE</data>
  <data key="year">2005</data>
  <data key="title">...</data>
  <data key="so">SO</data>
  <data key="vol">0</data>
  <data key="page">0</data>
  <data key="ut"></data>
  <data key="freq">1</data>
</node>
<edge source="0" target="10">
  <data key="weight">0.5</data>
  <data key="slice">12</data>
  <data key="year">2006</data>
</edge>
<edge source="0" target="24">
  <data key="weight">0.7071067690849304</data>
  <data key="slice">17</data>
  <data key="year">2011</data>
</edge>
<edge source="0" target="35">
  <data key="weight">0.7071067690849304</data>
  <data key="slice">11</data>
  <data key="year">2005</data>
</edge>
<edge source="1" target="3">
  <data key="weight">1.0</data>
  <data key="slice">21</data>
  <data key="year">2015</data>
</edge>
<edge source="1" target="17">
  <data key="weight">1.0</data>
  <data key="slice">13</data>
  <data key="year">2007</data>
</edge>
<edge source="1" target="30">
  <data key="weight">0.4472135901451111</data>
  <data key="slice">21</data>
  <data key="year">2015</data>
</edge>
<edge source="2" target="10">
  <data key="weight">0.20412415266036987</data>
  <data key="slice">28</data>
  <data key="year">2022</data>
</edge>
<edge source="2" target="20">
  <data key="weight">1.0</data>
  <data key="slice">23</data>
  <data key="year">2017</data>
</edge>
<edge source="2" target="22">
  <data key="weight">0.7071067690849304</data>
  <data key="slice">28</data>
  <data key="year">2022</data>
</edge>
<edge source="2" target="30">
  <data key="weight">0.24253562092781067</data>
  <data key="slice">30</data>
  <data key="year">2024</data>
</edge>
<edge source="3" target="17">
  <data key="weight">1.0</data>
  <data key="slice">21</data>
  <data key="year">2015</data>
</edge>
<edge source="3" target="30">
  <data key="weight">0.4472135901451111</data>
  <data key="slice">21</data>
  <data key="year">2015</data>
</edge>
<edge source="4" target="33">
  <data key="weight">1.0</data>
  <data key="slice">24</data>
  <data key="year">2018</data>
</edge>
<edge source="5" target="7">
  <data key="weight">1.0</data>
  <data key="slice">28</data>
  <data key="year">2022</data>
</edge>
<edge source="5" target="28">
  <data key="weight">1.0</data>
  <data key="slice">28</data>
  <data key="year">2022</data>
</edge>
<edge source="6" target="14">
  <data key="weight">0.7071067690849304</data>
  <data key="slice">11</data>
  <data key="year">2005</data>
</edge>
<edge source="6" target="16">
  <data key="weight">1.0</data>
  <data key="slice">26</data>
  <data key="year">2020</data>
</edge>
<edge source="6" target="23">
  <data key="weight">1.0</data>
  <data key="slice">31</data>
  <data key="year">2025</data>
</edge>
<edge source="6" target="26">
  <data key="weight">1.0</data>
  <data key="slice">29</data>
  <data key="year">2023</data>
</edge>
<edge source="6" target="28">
  <data key="weight">1.0</data>
  <data key="slice">31</data>
  <data key="year">2025</data>
</edge>
<edge source="6" target="38">
  <data key="weight">1.0</data>
  <data key="slice">11</data>
  <data key="year">2005</data>
</edge>
<edge source="7" target="28">
  <data key="weight">1.0</data>
  <data key="slice">28</data>
  <data key="year">2022</data>
</edge>
<edge source="8" target="30">
  <data key="weight">0.4472135901451111</data>
  <data key="slice">21</data>
  <data key="year">2015</data>
</edge>
<edge source="8" target="35">
  <data key="weight">0.4472135901451111</data>
  <data key="slice">21</data>
  <data key="year">2015</data>
</edge>
<edge source="9" target="30">
  <data key="weight">0.40824830532073975</data>
  <data key="slice">24</data>
  <data key="year">2018</data>
</edge>
<edge source="9" target="32">
  <data key="weight">1.0</data>
  <data key="slice">24</data>
  <data key="year">2018</data>
</edge>
<edge source="10" target="15">
  <data key="weight">0.28867512941360474</data>
  <data key="slice">28</data>
  <data key="year">2022</data>
</edge>
<edge source="10" target="17">
  <data key="weight">4.4721360836774693E-7</data>
  <data key="slice">17</data>
  <data key="year">2011</data>
</edge>
<edge source="10" target="19">
  <data key="weight">0.6324555277824402</data>
  <data key="slice">17</data>
  <data key="year">2011</data>
</edge>
<edge source="10" target="24">
  <data key="weight">0.5</data>
  <data key="slice">12</data>
  <data key="year">2006</data>
</edge>
<edge source="10" target="30">
  <data key="weight">9.999999974752427E-7</data>
  <data key="slice">11</data>
  <data key="year">2005</data>
</edge>
<edge source="10" target="35">
  <data key="weight">0.22360679507255554</data>
  <data key="slice">17</data>
  <data key="year">2011</data>
</edge>
<edge source="11" target="12">
  <data key="weight">1.0</data>
  <data key="slice">10</data>
  <data key="year">2004</data>
</edge>
<edge source="11" target="24">
  <data key="weight">1.0</data>
  <data key="slice">10</data>
  <data key="year">2004</data>
</edge>
<edge source="11" target="30">
  <data key="weight">0.5222329497337341</data>
  <data key="slice">28</data>
  <data key="year">2022</data>
</edge>
<edge source="12" target="24">
  <data key="weight">1.0</data>
  <data key="slice">10</data>
  <data key="year">2004</data>
</edge>
<edge source="14" target="38">
  <data key="weight">0.7071067690849304</data>
  <data key="slice">11</data>
  <data key="year">2005</data>
</edge>
<edge source="15" target="24">
  <data key="weight">0.5</data>
  <data key="slice">28</data>
  <data key="year">2022</data>
</edge>
<edge source="17" target="21">
  <data key="weight">0.7071067690849304</data>
  <data key="slice">27</data>
  <data key="year">2021</data>
</edge>
<edge source="17" target="25">
  <data key="weight">0.7071067690849304</data>
  <data key="slice">28</data>
  <data key="year">2022</data>
</edge>
<edge source="17" target="30">
  <data key="weight">0.4472135901451111</data>
  <data key="slice">21</data>
  <data key="year">2015</data>
</edge>
<edge source="18" target="30">
  <data key="weight">1.0</data>
  <data key="slice">21</data>
  <data key="year">2015</data>
</edge>
<edge source="19" target="35">
  <data key="weight">0.25</data>
  <data key="slice">30</data>
  <data key="year">2024</data>
</edge>
<edge source="23" target="28">
  <data key="weight">1.0</data>
  <data key="slice">31</data>
  <data key="year">2025</data>
</edge>
<edge source="24" target="30">
  <data key="weight">0.28867512941360474</data>
  <data key="slice">11</data>
  <data key="year">2005</data>
</edge>
<edge source="25" target="30">
  <data key="weight">0.3162277638912201</data>
  <data key="slice">27</data>
  <data key="year">2021</data>
</edge>
<edge source="27" target="36">
  <data key="weight">0.5773502588272095</data>
  <data key="slice">31</data>
  <data key="year">2025</data>
</edge>
<edge source="30" target="32">
  <data key="weight">0.40824830532073975</data>
  <data key="slice">24</data>
  <data key="year">2018</data>
</edge>
<edge source="30" target="35">
  <data key="weight">5.773503062300733E-7</data>
  <data key="slice">27</data>
  <data key="year">2021</data>
</edge>
<edge source="33" target="34">
  <data key="weight">0.5773502588272095</data>
  <data key="slice">27</data>
  <data key="year">2021</data>
</edge>
<edge source="33" target="35">
  <data key="weight">0.1601281464099884</data>
  <data key="slice">27</data>
  <data key="year">2021</data>
</edge>
</graph>
</graphml>
