# Supplementary material for: Evolution of Research on Persistent Postural-Perceptual Dizziness: A Bibliometric and Visualization Analysis from 1994 to 2025
Source: Audiol Res. 2026 Apr 1;16(2):52. doi: 10.3390/audiolres16020052 (PMC13113745; doi:10.3390/audiolres16020052)
Supplement: Supplementary file 1 [file audiolres-16-00052-s001.zip › results/project/446.graphml]

<?xml version="1.0" encoding="UTF-8"?>
<graphml xmlns="http://graphml.graphdrawing.org/xmlns">
<key id="name" for="node" attr.name="name" attr.type="string"/>
<key id="label" for="node" attr.name="label" attr.type="string"/>
<key id="author" for="node" attr.name="author" attr.type="string"/>
<key id="year" for="node" attr.name="year" attr.type="string"/>
<key id="title" for="node" attr.name="title" attr.type="string"/>
<key id="so" for="node" attr.name="so" attr.type="string"/>
<key id="vol" for="node" attr.name="vol" attr.type="string"/>
<key id="page" for="node" attr.name="pg" attr.type="string"/>
<key id="ut" for="node" attr.name="ut" attr.type="string"/>
<key id="freq" for="node" attr.name="freq" attr.type="integer"/>
<key id="centrality" for="node" attr.name="centrality" attr.type="double"/>
<key id="weight" for="edge" attr.name="weight" attr.type="float"/>
<key id="slice" for="edge" attr.name="slice" attr.type="integer"/>
<key id="year" for="edge" attr.name="year" attr.type="string"/>
<graph edgedefault="undirected">
<node id="0">
  <data key="name">Yamaguchi University</data>
  <data key="label">Yamaguchi University</data>
  <data key="author">Yamaguchi University</data>
  <data key="year">1994</data>
  <data key="title">...</data>
  <data key="so">SO</data>
  <data key="vol">0</data>
  <data key="page">0</data>
  <data key="ut"></data>
  <data key="freq">2</data>
</node>
<node id="1">
  <data key="name">University Hospital Magdeburg</data>
  <data key="label">University Hospital Magdeburg</data>
  <data key="author">University Hospital Magdeburg</data>
  <data key="year">2024</data>
  <data key="title">...</data>
  <data key="so">SO</data>
  <data key="vol">0</data>
  <data key="page">0</data>
  <data key="ut"></data>
  <data key="freq">2</data>
</node>
<node id="2">
  <data key="name">University of Duisburg Essen</data>
  <data key="label">University of Duisburg Essen</data>
  <data key="author">University of Duisburg Essen</data>
  <data key="year">2015</data>
  <data key="title">...</data>
  <data key="so">SO</data>
  <data key="vol">0</data>
  <data key="page">0</data>
  <data key="ut"></data>
  <data key="freq">2</data>
</node>
<node id="3">
  <data key="name">Yonsei University Health System</data>
  <data key="label">Yonsei University Health System</data>
  <data key="author">Yonsei University Health System</data>
  <data key="year">2016</data>
  <data key="title">...</data>
  <data key="so">SO</data>
  <data key="vol">0</data>
  <data key="page">0</data>
  <data key="ut"></data>
  <data key="freq">8</data>
</node>
<node id="4">
  <data key="name">Toronto Rehabilitation Institute</data>
  <data key="label">Toronto Rehabilitation Institute</data>
  <data key="author">Toronto Rehabilitation Institute</data>
  <data key="year">2023</data>
  <data key="title">...</data>
  <data key="so">SO</data>
  <data key="vol">0</data>
  <data key="page">0</data>
  <data key="ut"></data>
  <data key="freq">2</data>
</node>
<node id="5">
  <data key="name">University of Barcelona</data>
  <data key="label">University of Barcelona</data>
  <data key="author">University of Barcelona</data>
  <data key="year">2007</data>
  <data key="title">...</data>
  <data key="so">SO</data>
  <data key="vol">0</data>
  <data key="page">0</data>
  <data key="ut"></data>
  <data key="freq">2</data>
</node>
<node id="6">
  <data key="name">University of California Irvine</data>
  <data key="label">University of California Irvine</data>
  <data key="author">University of California Irvine</data>
  <data key="year">2023</data>
  <data key="title">...</data>
  <data key="so">SO</data>
  <data key="vol">0</data>
  <data key="page">0</data>
  <data key="ut"></data>
  <data key="freq">2</data>
</node>
<node id="7">
  <data key="name">Far Eastern Memorial Hospital</data>
  <data key="label">Far Eastern Memorial Hospital</data>
  <data key="author">Far Eastern Memorial Hospital</data>
  <data key="year">2013</data>
  <data key="title">...</data>
  <data key="so">SO</data>
  <data key="vol">0</data>
  <data key="page">0</data>
  <data key="ut"></data>
  <data key="freq">1</data>
</node>
<node id="8">
  <data key="name">Kantonsspital St. Gallen</data>
  <data key="label">Kantonsspital St. Gallen</data>
  <data key="author">Kantonsspital St. Gallen</data>
  <data key="year">2018</data>
  <data key="title">...</data>
  <data key="so">SO</data>
  <data key="vol">0</data>
  <data key="page">0</data>
  <data key="ut"></data>
  <data key="freq">1</data>
</node>
<node id="9">
  <data key="name">Ruhr University Bochum</data>
  <data key="label">Ruhr University Bochum</data>
  <data key="author">Ruhr University Bochum</data>
  <data key="year">2018</data>
  <data key="title">...</data>
  <data key="so">SO</data>
  <data key="vol">0</data>
  <data key="page">0</data>
  <data key="ut"></data>
  <data key="freq">1</data>
</node>
<node id="10">
  <data key="name">CEA</data>
  <data key="label">CEA</data>
  <data key="author">CEA</data>
  <data key="year">2024</data>
  <data key="title">...</data>
  <data key="so">SO</data>
  <data key="vol">0</data>
  <data key="page">0</data>
  <data key="ut"></data>
  <data key="freq">1</data>
</node>
<node id="11">
  <data key="name">Universidade Federal Fluminense</data>
  <data key="label">Universidade Federal Fluminense</data>
  <data key="author">Universidade Federal Fluminense</data>
  <data key="year">2009</data>
  <data key="title">...</data>
  <data key="so">SO</data>
  <data key="vol">0</data>
  <data key="page">0</data>
  <data key="ut"></data>
  <data key="freq">1</data>
</node>
<node id="12">
  <data key="name">Military Medical Academy Sofia</data>
  <data key="label">Military Medical Academy Sofia</data>
  <data key="author">Military Medical Academy Sofia</data>
  <data key="year">2012</data>
  <data key="title">...</data>
  <data key="so">SO</data>
  <data key="vol">0</data>
  <data key="page">0</data>
  <data key="ut"></data>
  <data key="freq">1</data>
</node>
<node id="13">
  <data key="name">General Hospital of N. Ionia Agia Olga</data>
  <data key="label">General Hospital of N. Ionia Agia Olga</data>
  <data key="author">General Hospital of N. Ionia Agia Olga</data>
  <data key="year">2006</data>
  <data key="title">...</data>
  <data key="so">SO</data>
  <data key="vol">0</data>
  <data key="page">0</data>
  <data key="ut"></data>
  <data key="freq">3</data>
</node>
<node id="14">
  <data key="name">Minia University</data>
  <data key="label">Minia University</data>
  <data key="author">Minia University</data>
  <data key="year">2012</data>
  <data key="title">...</data>
  <data key="so">SO</data>
  <data key="vol">0</data>
  <data key="page">0</data>
  <data key="ut"></data>
  <data key="freq">1</data>
</node>
<node id="15">
  <data key="name">University of Toronto</data>
  <data key="label">University of Toronto</data>
  <data key="author">University of Toronto</data>
  <data key="year">2023</data>
  <data key="title">...</data>
  <data key="so">SO</data>
  <data key="vol">0</data>
  <data key="page">0</data>
  <data key="ut"></data>
  <data key="freq">2</data>
</node>
<node id="16">
  <data key="name">University of Munich</data>
  <data key="label">University of Munich</data>
  <data key="author">University of Munich</data>
  <data key="year">1997</data>
  <data key="title">...</data>
  <data key="so">SO</data>
  <data key="vol">0</data>
  <data key="page">0</data>
  <data key="ut"></data>
  <data key="freq">49</data>
</node>
<node id="17">
  <data key="name">Keimyung University</data>
  <data key="label">Keimyung University</data>
  <data key="author">Keimyung University</data>
  <data key="year">2021</data>
  <data key="title">...</data>
  <data key="so">SO</data>
  <data key="vol">0</data>
  <data key="page">0</data>
  <data key="ut"></data>
  <data key="freq">2</data>
</node>
<node id="18">
  <data key="name">California State University System</data>
  <data key="label">California State University System</data>
  <data key="author">California State University System</data>
  <data key="year">2024</data>
  <data key="title">...</data>
  <data key="so">SO</data>
  <data key="vol">0</data>
  <data key="page">0</data>
  <data key="ut"></data>
  <data key="freq">1</data>
</node>
<node id="19">
  <data key="name">Shandong First Medical University  Shandong Academy of Medical Sciences</data>
  <data key="label">Shandong First Medical University  Shandong Academy of Medical Sciences</data>
  <data key="author">Shandong First Medical University  Shandong Academy of Medical Sciences</data>
  <data key="year">2018</data>
  <data key="title">...</data>
  <data key="so">SO</data>
  <data key="vol">0</data>
  <data key="page">0</data>
  <data key="ut"></data>
  <data key="freq">1</data>
</node>
<node id="20">
  <data key="name">Academic Medical Center Amsterdam</data>
  <data key="label">Academic Medical Center Amsterdam</data>
  <data key="author">Academic Medical Center Amsterdam</data>
  <data key="year">1997</data>
  <data key="title">...</data>
  <data key="so">SO</data>
  <data key="vol">0</data>
  <data key="page">0</data>
  <data key="ut"></data>
  <data key="freq">6</data>
</node>
<node id="21">
  <data key="name">Institut d apos;Investigacio Biomedica de Bellvitge (IDIBELL)</data>
  <data key="label">Institut d apos;Investigacio Biomedica de Bellvitge (IDIBELL)</data>
  <data key="author">Institut d'Investigacio Biomedica de Bellvitge (IDIBELL)</data>
  <data key="year">2010</data>
  <data key="title">...</data>
  <data key="so">SO</data>
  <data key="vol">0</data>
  <data key="page">0</data>
  <data key="ut"></data>
  <data key="freq">1</data>
</node>
<node id="22">
  <data key="name">National Taiwan University Hospital</data>
  <data key="label">National Taiwan University Hospital</data>
  <data key="author">National Taiwan University Hospital</data>
  <data key="year">2011</data>
  <data key="title">...</data>
  <data key="so">SO</data>
  <data key="vol">0</data>
  <data key="page">0</data>
  <data key="ut"></data>
  <data key="freq">2</data>
</node>
<node id="23">
  <data key="name">Chungnam National University Hospital</data>
  <data key="label">Chungnam National University Hospital</data>
  <data key="author">Chungnam National University Hospital</data>
  <data key="year">2025</data>
  <data key="title">...</data>
  <data key="so">SO</data>
  <data key="vol">0</data>
  <data key="page">0</data>
  <data key="ut"></data>
  <data key="freq">1</data>
</node>
<node id="24">
  <data key="name">Universidade Federal do Rio de Janeiro</data>
  <data key="label">Universidade Federal do Rio de Janeiro</data>
  <data key="author">Universidade Federal do Rio de Janeiro</data>
  <data key="year">2009</data>
  <data key="title">...</data>
  <data key="so">SO</data>
  <data key="vol">0</data>
  <data key="page">0</data>
  <data key="ut"></data>
  <data key="freq">4</data>
</node>
<node id="25">
  <data key="name">Royal Surrey County Hospital</data>
  <data key="label">Royal Surrey County Hospital</data>
  <data key="author">Royal Surrey County Hospital</data>
  <data key="year">2009</data>
  <data key="title">...</data>
  <data key="so">SO</data>
  <data key="vol">0</data>
  <data key="page">0</data>
  <data key="ut"></data>
  <data key="freq">1</data>
</node>
<node id="26">
  <data key="name">Auckland University of Technology</data>
  <data key="label">Auckland University of Technology</data>
  <data key="author">Auckland University of Technology</data>
  <data key="year">2019</data>
  <data key="title">...</data>
  <data key="so">SO</data>
  <data key="vol">0</data>
  <data key="page">0</data>
  <data key="ut"></data>
  <data key="freq">1</data>
</node>
<node id="27">
  <data key="name">Northwest AF University - China</data>
  <data key="label">Northwest AF University - China</data>
  <data key="author">Northwest AF University - China</data>
  <data key="year">2011</data>
  <data key="title">...</data>
  <data key="so">SO</data>
  <data key="vol">0</data>
  <data key="page">0</data>
  <data key="ut"></data>
  <data key="freq">1</data>
</node>
<node id="28">
  <data key="name">Indiana University Bloomington</data>
  <data key="label">Indiana University Bloomington</data>
  <data key="author">Indiana University Bloomington</data>
  <data key="year">2012</data>
  <data key="title">...</data>
  <data key="so">SO</data>
  <data key="vol">0</data>
  <data key="page">0</data>
  <data key="ut"></data>
  <data key="freq">3</data>
</node>
<node id="29">
  <data key="name">Auburn University</data>
  <data key="label">Auburn University</data>
  <data key="author">Auburn University</data>
  <data key="year">2022</data>
  <data key="title">...</data>
  <data key="so">SO</data>
  <data key="vol">0</data>
  <data key="page">0</data>
  <data key="ut"></data>
  <data key="freq">1</data>
</node>
<node id="30">
  <data key="name">Royal Prince Alfred Hospital</data>
  <data key="label">Royal Prince Alfred Hospital</data>
  <data key="author">Royal Prince Alfred Hospital</data>
  <data key="year">2005</data>
  <data key="title">...</data>
  <data key="so">SO</data>
  <data key="vol">0</data>
  <data key="page">0</data>
  <data key="ut"></data>
  <data key="freq">1</data>
</node>
<node id="31">
  <data key="name">University Hospital of Bern</data>
  <data key="label">University Hospital of Bern</data>
  <data key="author">University Hospital of Bern</data>
  <data key="year">2000</data>
  <data key="title">...</data>
  <data key="so">SO</data>
  <data key="vol">0</data>
  <data key="page">0</data>
  <data key="ut"></data>
  <data key="freq">2</data>
</node>
<node id="32">
  <data key="name">NSW Health</data>
  <data key="label">NSW Health</data>
  <data key="author">NSW Health</data>
  <data key="year">2005</data>
  <data key="title">...</data>
  <data key="so">SO</data>
  <data key="vol">0</data>
  <data key="page">0</data>
  <data key="ut"></data>
  <data key="freq">4</data>
</node>
<node id="33">
  <data key="name">Tongji University</data>
  <data key="label">Tongji University</data>
  <data key="author">Tongji University</data>
  <data key="year">2006</data>
  <data key="title">...</data>
  <data key="so">SO</data>
  <data key="vol">0</data>
  <data key="page">0</data>
  <data key="ut"></data>
  <data key="freq">2</data>
</node>
<node id="34">
  <data key="name">CNRS - Institute of Chemistry (INC)</data>
  <data key="label">CNRS - Institute of Chemistry (INC)</data>
  <data key="author">CNRS - Institute of Chemistry (INC)</data>
  <data key="year">2022</data>
  <data key="title">...</data>
  <data key="so">SO</data>
  <data key="vol">0</data>
  <data key="page">0</data>
  <data key="ut"></data>
  <data key="freq">1</data>
</node>
<node id="35">
  <data key="name">Korea Advanced Institute of Science  Technology (KAIST)</data>
  <data key="label">Korea Advanced Institute of Science  Technology (KAIST)</data>
  <data key="author">Korea Advanced Institute of Science  Technology (KAIST)</data>
  <data key="year">2018</data>
  <data key="title">...</data>
  <data key="so">SO</data>
  <data key="vol">0</data>
  <data key="page">0</data>
  <data key="ut"></data>
  <data key="freq">1</data>
</node>
<node id="36">
  <data key="name">Niigata University</data>
  <data key="label">Niigata University</data>
  <data key="author">Niigata University</data>
  <data key="year">2005</data>
  <data key="title">...</data>
  <data key="so">SO</data>
  <data key="vol">0</data>
  <data key="page">0</data>
  <data key="ut"></data>
  <data key="freq">10</data>
</node>
<node id="37">
  <data key="name">SRM Institute of Science  Technology Chennai</data>
  <data key="label">SRM Institute of Science  Technology Chennai</data>
  <data key="author">SRM Institute of Science  Technology Chennai</data>
  <data key="year">2024</data>
  <data key="title">...</data>
  <data key="so">SO</data>
  <data key="vol">0</data>
  <data key="page">0</data>
  <data key="ut"></data>
  <data key="freq">2</data>
</node>
<node id="38">
  <data key="name">Erasmus University Rotterdam</data>
  <data key="label">Erasmus University Rotterdam</data>
  <data key="author">Erasmus University Rotterdam</data>
  <data key="year">1992</data>
  <data key="title">...</data>
  <data key="so">SO</data>
  <data key="vol">0</data>
  <data key="page">0</data>
  <data key="ut"></data>
  <data key="freq">5</data>
</node>
<node id="39">
  <data key="name">Amrita Vishwa Vidyapeetham</data>
  <data key="label">Amrita Vishwa Vidyapeetham</data>
  <data key="author">Amrita Vishwa Vidyapeetham</data>
  <data key="year">2023</data>
  <data key="title">...</data>
  <data key="so">SO</data>
  <data key="vol">0</data>
  <data key="page">0</data>
  <data key="ut"></data>
  <data key="freq">1</data>
</node>
<node id="40">
  <data key="name">Samsung Medical Center</data>
  <data key="label">Samsung Medical Center</data>
  <data key="author">Samsung Medical Center</data>
  <data key="year">2013</data>
  <data key="title">...</data>
  <data key="so">SO</data>
  <data key="vol">0</data>
  <data key="page">0</data>
  <data key="ut"></data>
  <data key="freq">1</data>
</node>
<node id="41">
  <data key="name">Chouaib Doukkali University of El Jadida</data>
  <data key="label">Chouaib Doukkali University of El Jadida</data>
  <data key="author">Chouaib Doukkali University of El Jadida</data>
  <data key="year">2022</data>
  <data key="title">...</data>
  <data key="so">SO</data>
  <data key="vol">0</data>
  <data key="page">0</data>
  <data key="ut"></data>
  <data key="freq">1</data>
</node>
<node id="42">
  <data key="name">Anhui Medical University</data>
  <data key="label">Anhui Medical University</data>
  <data key="author">Anhui Medical University</data>
  <data key="year">2003</data>
  <data key="title">...</data>
  <data key="so">SO</data>
  <data key="vol">0</data>
  <data key="page">0</data>
  <data key="ut"></data>
  <data key="freq">1</data>
</node>
<node id="43">
  <data key="name">Shanghai Institute of Microsystem  Information Technology</data>
  <data key="label">Shanghai Institute of Microsystem  Information Technology</data>
  <data key="author">Shanghai Institute of Microsystem  Information Technology</data>
  <data key="year">2014</data>
  <data key="title">...</data>
  <data key="so">SO</data>
  <data key="vol">0</data>
  <data key="page">0</data>
  <data key="ut"></data>
  <data key="freq">1</data>
</node>
<node id="44">
  <data key="name">King Abdullah University of Science  Technology</data>
  <data key="label">King Abdullah University of Science  Technology</data>
  <data key="author">King Abdullah University of Science  Technology</data>
  <data key="year">2017</data>
  <data key="title">...</data>
  <data key="so">SO</data>
  <data key="vol">0</data>
  <data key="page">0</data>
  <data key="ut"></data>
  <data key="freq">1</data>
</node>
<node id="45">
  <data key="name">University of Messina</data>
  <data key="label">University of Messina</data>
  <data key="author">University of Messina</data>
  <data key="year">2021</data>
  <data key="title">...</data>
  <data key="so">SO</data>
  <data key="vol">0</data>
  <data key="page">0</data>
  <data key="ut"></data>
  <data key="freq">4</data>
</node>
<node id="46">
  <data key="name">Nanchang University</data>
  <data key="label">Nanchang University</data>
  <data key="author">Nanchang University</data>
  <data key="year">2022</data>
  <data key="title">...</data>
  <data key="so">SO</data>
  <data key="vol">0</data>
  <data key="page">0</data>
  <data key="ut"></data>
  <data key="freq">2</data>
</node>
<node id="47">
  <data key="name">California State University Los Angeles</data>
  <data key="label">California State University Los Angeles</data>
  <data key="author">California State University Los Angeles</data>
  <data key="year">2024</data>
  <data key="title">...</data>
  <data key="so">SO</data>
  <data key="vol">0</data>
  <data key="page">0</data>
  <data key="ut"></data>
  <data key="freq">1</data>
</node>
<node id="48">
  <data key="name">Mongolian University of Science  Technology</data>
  <data key="label">Mongolian University of Science  Technology</data>
  <data key="author">Mongolian University of Science  Technology</data>
  <data key="year">2013</data>
  <data key="title">...</data>
  <data key="so">SO</data>
  <data key="vol">0</data>
  <data key="page">0</data>
  <data key="ut"></data>
  <data key="freq">1</data>
</node>
<node id="49">
  <data key="name">All India Inst Med Sci</data>
  <data key="label">All India Inst Med Sci</data>
  <data key="author">All India Inst Med Sci</data>
  <data key="year">2023</data>
  <data key="title">...</data>
  <data key="so">SO</data>
  <data key="vol">0</data>
  <data key="page">0</data>
  <data key="ut"></data>
  <data key="freq">1</data>
</node>
<node id="50">
  <data key="name">Yonsei University</data>
  <data key="label">Yonsei University</data>
  <data key="author">Yonsei University</data>
  <data key="year">2016</data>
  <data key="title">...</data>
  <data key="so">SO</data>
  <data key="vol">0</data>
  <data key="page">0</data>
  <data key="ut"></data>
  <data key="freq">8</data>
</node>
<node id="51">
  <data key="name">Sapporo Medical University</data>
  <data key="label">Sapporo Medical University</data>
  <data key="author">Sapporo Medical University</data>
  <data key="year">2008</data>
  <data key="title">...</data>
  <data key="so">SO</data>
  <data key="vol">0</data>
  <data key="page">0</data>
  <data key="ut"></data>
  <data key="freq">1</data>
</node>
<node id="52">
  <data key="name">Centro Federal de Educacao Tecnologica Celso Suckow da Fonseca (CEFET-RJ)</data>
  <data key="label">Centro Federal de Educacao Tecnologica Celso Suckow da Fonseca (CEFET-RJ)</data>
  <data key="author">Centro Federal de Educacao Tecnologica Celso Suckow da Fonseca (CEFET-RJ)</data>
  <data key="year">2020</data>
  <data key="title">...</data>
  <data key="so">SO</data>
  <data key="vol">0</data>
  <data key="page">0</data>
  <data key="ut"></data>
  <data key="freq">1</data>
</node>
<node id="53">
  <data key="name">University of Milan</data>
  <data key="label">University of Milan</data>
  <data key="author">University of Milan</data>
  <data key="year">1995</data>
  <data key="title">...</data>
  <data key="so">SO</data>
  <data key="vol">0</data>
  <data key="page">0</data>
  <data key="ut"></data>
  <data key="freq">2</data>
</node>
<node id="54">
  <data key="name">Maastricht University</data>
  <data key="label">Maastricht University</data>
  <data key="author">Maastricht University</data>
  <data key="year">2004</data>
  <data key="title">...</data>
  <data key="so">SO</data>
  <data key="vol">0</data>
  <data key="page">0</data>
  <data key="ut"></data>
  <data key="freq">3</data>
</node>
<node id="55">
  <data key="name">German University in Cairo</data>
  <data key="label">German University in Cairo</data>
  <data key="author">German University in Cairo</data>
  <data key="year">2023</data>
  <data key="title">...</data>
  <data key="so">SO</data>
  <data key="vol">0</data>
  <data key="page">0</data>
  <data key="ut"></data>
  <data key="freq">1</data>
</node>
<node id="56">
  <data key="name">Kishiwada Tokushukai Hosp</data>
  <data key="label">Kishiwada Tokushukai Hosp</data>
  <data key="author">Kishiwada Tokushukai Hosp</data>
  <data key="year">2007</data>
  <data key="title">...</data>
  <data key="so">SO</data>
  <data key="vol">0</data>
  <data key="page">0</data>
  <data key="ut"></data>
  <data key="freq">1</data>
</node>
<node id="57">
  <data key="name">Hacettepe University</data>
  <data key="label">Hacettepe University</data>
  <data key="author">Hacettepe University</data>
  <data key="year">2020</data>
  <data key="title">...</data>
  <data key="so">SO</data>
  <data key="vol">0</data>
  <data key="page">0</data>
  <data key="ut"></data>
  <data key="freq">1</data>
</node>
<node id="58">
  <data key="name">Lahey Hospital  Medical Center</data>
  <data key="label">Lahey Hospital  Medical Center</data>
  <data key="author">Lahey Hospital  Medical Center</data>
  <data key="year">1994</data>
  <data key="title">...</data>
  <data key="so">SO</data>
  <data key="vol">0</data>
  <data key="page">0</data>
  <data key="ut"></data>
  <data key="freq">1</data>
</node>
<node id="59">
  <data key="name">G Rummo Hosp</data>
  <data key="label">G Rummo Hosp</data>
  <data key="author">G Rummo Hosp</data>
  <data key="year">2011</data>
  <data key="title">...</data>
  <data key="so">SO</data>
  <data key="vol">0</data>
  <data key="page">0</data>
  <data key="ut"></data>
  <data key="freq">1</data>
</node>
<node id="60">
  <data key="name">Medical Center Leeuwarden</data>
  <data key="label">Medical Center Leeuwarden</data>
  <data key="author">Medical Center Leeuwarden</data>
  <data key="year">2004</data>
  <data key="title">...</data>
  <data key="so">SO</data>
  <data key="vol">0</data>
  <data key="page">0</data>
  <data key="ut"></data>
  <data key="freq">1</data>
</node>
<node id="61">
  <data key="name">Cochrane Centre</data>
  <data key="label">Cochrane Centre</data>
  <data key="author">Cochrane Centre</data>
  <data key="year">2023</data>
  <data key="title">...</data>
  <data key="so">SO</data>
  <data key="vol">0</data>
  <data key="page">0</data>
  <data key="ut"></data>
  <data key="freq">2</data>
</node>
<node id="62">
  <data key="name">Russian Academy of Sciences</data>
  <data key="label">Russian Academy of Sciences</data>
  <data key="author">Russian Academy of Sciences</data>
  <data key="year">1999</data>
  <data key="title">...</data>
  <data key="so">SO</data>
  <data key="vol">0</data>
  <data key="page">0</data>
  <data key="ut"></data>
  <data key="freq">3</data>
</node>
<node id="63">
  <data key="name">Tianjin Medical University</data>
  <data key="label">Tianjin Medical University</data>
  <data key="author">Tianjin Medical University</data>
  <data key="year">2017</data>
  <data key="title">...</data>
  <data key="so">SO</data>
  <data key="vol">0</data>
  <data key="page">0</data>
  <data key="ut"></data>
  <data key="freq">1</data>
</node>
<node id="64">
  <data key="name">INRAE</data>
  <data key="label">INRAE</data>
  <data key="author">INRAE</data>
  <data key="year">2005</data>
  <data key="title">...</data>
  <data key="so">SO</data>
  <data key="vol">0</data>
  <data key="page">0</data>
  <data key="ut"></data>
  <data key="freq">1</data>
</node>
<node id="65">
  <data key="name">University of California System</data>
  <data key="label">University of California System</data>
  <data key="author">University of California System</data>
  <data key="year">1997</data>
  <data key="title">...</data>
  <data key="so">SO</data>
  <data key="vol">0</data>
  <data key="page">0</data>
  <data key="ut"></data>
  <data key="freq">8</data>
</node>
<node id="66">
  <data key="name">UCL Medical School</data>
  <data key="label">UCL Medical School</data>
  <data key="author">UCL Medical School</data>
  <data key="year">2006</data>
  <data key="title">...</data>
  <data key="so">SO</data>
  <data key="vol">0</data>
  <data key="page">0</data>
  <data key="ut"></data>
  <data key="freq">3</data>
</node>
<node id="67">
  <data key="name">Comenius University Bratislava</data>
  <data key="label">Comenius University Bratislava</data>
  <data key="author">Comenius University Bratislava</data>
  <data key="year">2006</data>
  <data key="title">...</data>
  <data key="so">SO</data>
  <data key="vol">0</data>
  <data key="page">0</data>
  <data key="ut"></data>
  <data key="freq">1</data>
</node>
<node id="68">
  <data key="name">City University of Hong Kong</data>
  <data key="label">City University of Hong Kong</data>
  <data key="author">City University of Hong Kong</data>
  <data key="year">2012</data>
  <data key="title">...</data>
  <data key="so">SO</data>
  <data key="vol">0</data>
  <data key="page">0</data>
  <data key="ut"></data>
  <data key="freq">1</data>
</node>
<node id="69">
  <data key="name">St Vincents Hospital Sydney</data>
  <data key="label">St Vincents Hospital Sydney</data>
  <data key="author">St Vincents Hospital Sydney</data>
  <data key="year">2010</data>
  <data key="title">...</data>
  <data key="so">SO</data>
  <data key="vol">0</data>
  <data key="page">0</data>
  <data key="ut"></data>
  <data key="freq">1</data>
</node>
<node id="70">
  <data key="name">RWTH Aachen University Hospital</data>
  <data key="label">RWTH Aachen University Hospital</data>
  <data key="author">RWTH Aachen University Hospital</data>
  <data key="year">2020</data>
  <data key="title">...</data>
  <data key="so">SO</data>
  <data key="vol">0</data>
  <data key="page">0</data>
  <data key="ut"></data>
  <data key="freq">2</data>
</node>
<node id="71">
  <data key="name">Royal North Shore Hospital</data>
  <data key="label">Royal North Shore Hospital</data>
  <data key="author">Royal North Shore Hospital</data>
  <data key="year">2013</data>
  <data key="title">...</data>
  <data key="so">SO</data>
  <data key="vol">0</data>
  <data key="page">0</data>
  <data key="ut"></data>
  <data key="freq">1</data>
</node>
<node id="72">
  <data key="name">Kagawa University</data>
  <data key="label">Kagawa University</data>
  <data key="author">Kagawa University</data>
  <data key="year">2014</data>
  <data key="title">...</data>
  <data key="so">SO</data>
  <data key="vol">0</data>
  <data key="page">0</data>
  <data key="ut"></data>
  <data key="freq">1</data>
</node>
<node id="73">
  <data key="name">Chinese People apos;s Liberation Army General Hospital</data>
  <data key="label">Chinese People apos;s Liberation Army General Hospital</data>
  <data key="author">Chinese People's Liberation Army General Hospital</data>
  <data key="year">2016</data>
  <data key="title">...</data>
  <data key="so">SO</data>
  <data key="vol">0</data>
  <data key="page">0</data>
  <data key="ut"></data>
  <data key="freq">2</data>
</node>
<node id="74">
  <data key="name">University of California San Francisco</data>
  <data key="label">University of California San Francisco</data>
  <data key="author">University of California San Francisco</data>
  <data key="year">1997</data>
  <data key="title">...</data>
  <data key="so">SO</data>
  <data key="vol">0</data>
  <data key="page">0</data>
  <data key="ut"></data>
  <data key="freq">1</data>
</node>
<node id="75">
  <data key="name">HNO Lehrstuhl Univ Witten Herdecke</data>
  <data key="label">HNO Lehrstuhl Univ Witten Herdecke</data>
  <data key="author">HNO Lehrstuhl Univ Witten Herdecke</data>
  <data key="year">2015</data>
  <data key="title">...</data>
  <data key="so">SO</data>
  <data key="vol">0</data>
  <data key="page">0</data>
  <data key="ut"></data>
  <data key="freq">1</data>
</node>
<node id="76">
  <data key="name">Tochigi Prefectural Cancer Center</data>
  <data key="label">Tochigi Prefectural Cancer Center</data>
  <data key="author">Tochigi Prefectural Cancer Center</data>
  <data key="year">1998</data>
  <data key="title">...</data>
  <data key="so">SO</data>
  <data key="vol">0</data>
  <data key="page">0</data>
  <data key="ut"></data>
  <data key="freq">3</data>
</node>
<node id="77">
  <data key="name">Laboratorio Nacional de Luz Sincrotron (LNLS)</data>
  <data key="label">Laboratorio Nacional de Luz Sincrotron (LNLS)</data>
  <data key="author">Laboratorio Nacional de Luz Sincrotron (LNLS)</data>
  <data key="year">2009</data>
  <data key="title">...</data>
  <data key="so">SO</data>
  <data key="vol">0</data>
  <data key="page">0</data>
  <data key="ut"></data>
  <data key="freq">1</data>
</node>
<node id="78">
  <data key="name">University College London Hospitals NHS Foundation Trust</data>
  <data key="label">University College London Hospitals NHS Foundation Trust</data>
  <data key="author">University College London Hospitals NHS Foundation Trust</data>
  <data key="year">2006</data>
  <data key="title">...</data>
  <data key="so">SO</data>
  <data key="vol">0</data>
  <data key="page">0</data>
  <data key="ut"></data>
  <data key="freq">3</data>
</node>
<node id="79">
  <data key="name">Teikyo University</data>
  <data key="label">Teikyo University</data>
  <data key="author">Teikyo University</data>
  <data key="year">1998</data>
  <data key="title">...</data>
  <data key="so">SO</data>
  <data key="vol">0</data>
  <data key="page">0</data>
  <data key="ut"></data>
  <data key="freq">4</data>
</node>
<node id="80">
  <data key="name">FSRC Crystallography  Photonics RAS</data>
  <data key="label">FSRC Crystallography  Photonics RAS</data>
  <data key="author">FSRC Crystallography  Photonics RAS</data>
  <data key="year">2012</data>
  <data key="title">...</data>
  <data key="so">SO</data>
  <data key="vol">0</data>
  <data key="page">0</data>
  <data key="ut"></data>
  <data key="freq">1</data>
</node>
<node id="81">
  <data key="name">University of Freiburg</data>
  <data key="label">University of Freiburg</data>
  <data key="author">University of Freiburg</data>
  <data key="year">2007</data>
  <data key="title">...</data>
  <data key="so">SO</data>
  <data key="vol">0</data>
  <data key="page">0</data>
  <data key="ut"></data>
  <data key="freq">2</data>
</node>
<node id="82">
  <data key="name">North Minzu University</data>
  <data key="label">North Minzu University</data>
  <data key="author">North Minzu University</data>
  <data key="year">2017</data>
  <data key="title">...</data>
  <data key="so">SO</data>
  <data key="vol">0</data>
  <data key="page">0</data>
  <data key="ut"></data>
  <data key="freq">1</data>
</node>
<node id="83">
  <data key="name">University of Arkansas Medical Sciences</data>
  <data key="label">University of Arkansas Medical Sciences</data>
  <data key="author">University of Arkansas Medical Sciences</data>
  <data key="year">1994</data>
  <data key="title">...</data>
  <data key="so">SO</data>
  <data key="vol">0</data>
  <data key="page">0</data>
  <data key="ut"></data>
  <data key="freq">1</data>
</node>
<node id="84">
  <data key="name">Sichuan University</data>
  <data key="label">Sichuan University</data>
  <data key="author">Sichuan University</data>
  <data key="year">2014</data>
  <data key="title">...</data>
  <data key="so">SO</data>
  <data key="vol">0</data>
  <data key="page">0</data>
  <data key="ut"></data>
  <data key="freq">5</data>
</node>
<node id="85">
  <data key="name">Royal Berkshire Hospital</data>
  <data key="label">Royal Berkshire Hospital</data>
  <data key="author">Royal Berkshire Hospital</data>
  <data key="year">2017</data>
  <data key="title">...</data>
  <data key="so">SO</data>
  <data key="vol">0</data>
  <data key="page">0</data>
  <data key="ut"></data>
  <data key="freq">1</data>
</node>
<node id="86">
  <data key="name">St. Antonius Hospital Utrecht</data>
  <data key="label">St. Antonius Hospital Utrecht</data>
  <data key="author">St. Antonius Hospital Utrecht</data>
  <data key="year">2017</data>
  <data key="title">...</data>
  <data key="so">SO</data>
  <data key="vol">0</data>
  <data key="page">0</data>
  <data key="ut"></data>
  <data key="freq">1</data>
</node>
<node id="87">
  <data key="name">Brock University</data>
  <data key="label">Brock University</data>
  <data key="author">Brock University</data>
  <data key="year">2020</data>
  <data key="title">...</data>
  <data key="so">SO</data>
  <data key="vol">0</data>
  <data key="page">0</data>
  <data key="ut"></data>
  <data key="freq">1</data>
</node>
<node id="88">
  <data key="name">Dankook University Hospital</data>
  <data key="label">Dankook University Hospital</data>
  <data key="author">Dankook University Hospital</data>
  <data key="year">2024</data>
  <data key="title">...</data>
  <data key="so">SO</data>
  <data key="vol">0</data>
  <data key="page">0</data>
  <data key="ut"></data>
  <data key="freq">1</data>
</node>
<node id="89">
  <data key="name">Marche Polytechnic University</data>
  <data key="label">Marche Polytechnic University</data>
  <data key="author">Marche Polytechnic University</data>
  <data key="year">2016</data>
  <data key="title">...</data>
  <data key="so">SO</data>
  <data key="vol">0</data>
  <data key="page">0</data>
  <data key="ut"></data>
  <data key="freq">1</data>
</node>
<node id="90">
  <data key="name">Hiroshima University</data>
  <data key="label">Hiroshima University</data>
  <data key="author">Hiroshima University</data>
  <data key="year">2008</data>
  <data key="title">...</data>
  <data key="so">SO</data>
  <data key="vol">0</data>
  <data key="page">0</data>
  <data key="ut"></data>
  <data key="freq">2</data>
</node>
<node id="91">
  <data key="name">Chonnam National University Hospital</data>
  <data key="label">Chonnam National University Hospital</data>
  <data key="author">Chonnam National University Hospital</data>
  <data key="year">2021</data>
  <data key="title">...</data>
  <data key="so">SO</data>
  <data key="vol">0</data>
  <data key="page">0</data>
  <data key="ut"></data>
  <data key="freq">1</data>
</node>
<node id="92">
  <data key="name">Kaiser Permanente</data>
  <data key="label">Kaiser Permanente</data>
  <data key="author">Kaiser Permanente</data>
  <data key="year">2011</data>
  <data key="title">...</data>
  <data key="so">SO</data>
  <data key="vol">0</data>
  <data key="page">0</data>
  <data key="ut"></data>
  <data key="freq">1</data>
</node>
<node id="93">
  <data key="name">Eberhard Karls University Hospital</data>
  <data key="label">Eberhard Karls University Hospital</data>
  <data key="author">Eberhard Karls University Hospital</data>
  <data key="year">2013</data>
  <data key="title">...</data>
  <data key="so">SO</data>
  <data key="vol">0</data>
  <data key="page">0</data>
  <data key="ut"></data>
  <data key="freq">1</data>
</node>
<node id="94">
  <data key="name">IRCCS Istituto Dermopatico dell apos;Immacolata (IDI)</data>
  <data key="label">IRCCS Istituto Dermopatico dell apos;Immacolata (IDI)</data>
  <data key="author">IRCCS Istituto Dermopatico dell'Immacolata (IDI)</data>
  <data key="year">2006</data>
  <data key="title">...</data>
  <data key="so">SO</data>
  <data key="vol">0</data>
  <data key="page">0</data>
  <data key="ut"></data>
  <data key="freq">1</data>
</node>
<node id="95">
  <data key="name">Saga University</data>
  <data key="label">Saga University</data>
  <data key="author">Saga University</data>
  <data key="year">2006</data>
  <data key="title">...</data>
  <data key="so">SO</data>
  <data key="vol">0</data>
  <data key="page">0</data>
  <data key="ut"></data>
  <data key="freq">2</data>
</node>
<node id="96">
  <data key="name">Danube University Krems</data>
  <data key="label">Danube University Krems</data>
  <data key="author">Danube University Krems</data>
  <data key="year">2021</data>
  <data key="title">...</data>
  <data key="so">SO</data>
  <data key="vol">0</data>
  <data key="page">0</data>
  <data key="ut"></data>
  <data key="freq">1</data>
</node>
<node id="97">
  <data key="name">Universidade de Sao Paulo</data>
  <data key="label">Universidade de Sao Paulo</data>
  <data key="author">Universidade de Sao Paulo</data>
  <data key="year">2005</data>
  <data key="title">...</data>
  <data key="so">SO</data>
  <data key="vol">0</data>
  <data key="page">0</data>
  <data key="ut"></data>
  <data key="freq">4</data>
</node>
<node id="98">
  <data key="name">Nanjing Medical University</data>
  <data key="label">Nanjing Medical University</data>
  <data key="author">Nanjing Medical University</data>
  <data key="year">2016</data>
  <data key="title">...</data>
  <data key="so">SO</data>
  <data key="vol">0</data>
  <data key="page">0</data>
  <data key="ut"></data>
  <data key="freq">5</data>
</node>
<node id="99">
  <data key="name">China Medical University</data>
  <data key="label">China Medical University</data>
  <data key="author">China Medical University</data>
  <data key="year">2006</data>
  <data key="title">...</data>
  <data key="so">SO</data>
  <data key="vol">0</data>
  <data key="page">0</data>
  <data key="ut"></data>
  <data key="freq">4</data>
</node>
<node id="100">
  <data key="name">All India Institute of Medical Sciences (AIIMS) New Delhi</data>
  <data key="label">All India Institute of Medical Sciences (AIIMS) New Delhi</data>
  <data key="author">All India Institute of Medical Sciences (AIIMS) New Delhi</data>
  <data key="year">2011</data>
  <data key="title">...</data>
  <data key="so">SO</data>
  <data key="vol">0</data>
  <data key="page">0</data>
  <data key="ut"></data>
  <data key="freq">2</data>
</node>
<node id="101">
  <data key="name">Auckland City Hospital</data>
  <data key="label">Auckland City Hospital</data>
  <data key="author">Auckland City Hospital</data>
  <data key="year">2015</data>
  <data key="title">...</data>
  <data key="so">SO</data>
  <data key="vol">0</data>
  <data key="page">0</data>
  <data key="ut"></data>
  <data key="freq">1</data>
</node>
<node id="102">
  <data key="name">Harvard University Medical Affiliates</data>
  <data key="label">Harvard University Medical Affiliates</data>
  <data key="author">Harvard University Medical Affiliates</data>
  <data key="year">2000</data>
  <data key="title">...</data>
  <data key="so">SO</data>
  <data key="vol">0</data>
  <data key="page">0</data>
  <data key="ut"></data>
  <data key="freq">10</data>
</node>
<node id="103">
  <data key="name">All India Institute of Medical Sciences (AIIMS) Rishikesh</data>
  <data key="label">All India Institute of Medical Sciences (AIIMS) Rishikesh</data>
  <data key="author">All India Institute of Medical Sciences (AIIMS) Rishikesh</data>
  <data key="year">2023</data>
  <data key="title">...</data>
  <data key="so">SO</data>
  <data key="vol">0</data>
  <data key="page">0</data>
  <data key="ut"></data>
  <data key="freq">1</data>
</node>
<node id="104">
  <data key="name">Hallym University</data>
  <data key="label">Hallym University</data>
  <data key="author">Hallym University</data>
  <data key="year">2018</data>
  <data key="title">...</data>
  <data key="so">SO</data>
  <data key="vol">0</data>
  <data key="page">0</data>
  <data key="ut"></data>
  <data key="freq">2</data>
</node>
<node id="105">
  <data key="name">University of Haifa</data>
  <data key="label">University of Haifa</data>
  <data key="author">University of Haifa</data>
  <data key="year">2021</data>
  <data key="title">...</data>
  <data key="so">SO</data>
  <data key="vol">0</data>
  <data key="page">0</data>
  <data key="ut"></data>
  <data key="freq">2</data>
</node>
<node id="106">
  <data key="name">Buddhist Tzu Chi General Hospital</data>
  <data key="label">Buddhist Tzu Chi General Hospital</data>
  <data key="author">Buddhist Tzu Chi General Hospital</data>
  <data key="year">2024</data>
  <data key="title">...</data>
  <data key="so">SO</data>
  <data key="vol">0</data>
  <data key="page">0</data>
  <data key="ut"></data>
  <data key="freq">1</data>
</node>
<node id="107">
  <data key="name">China West Normal University</data>
  <data key="label">China West Normal University</data>
  <data key="author">China West Normal University</data>
  <data key="year">2011</data>
  <data key="title">...</data>
  <data key="so">SO</data>
  <data key="vol">0</data>
  <data key="page">0</data>
  <data key="ut"></data>
  <data key="freq">8</data>
</node>
<node id="108">
  <data key="name">Haukeland University Hospital</data>
  <data key="label">Haukeland University Hospital</data>
  <data key="author">Haukeland University Hospital</data>
  <data key="year">2012</data>
  <data key="title">...</data>
  <data key="so">SO</data>
  <data key="vol">0</data>
  <data key="page">0</data>
  <data key="ut"></data>
  <data key="freq">2</data>
</node>
<node id="109">
  <data key="name">Apollonia University</data>
  <data key="label">Apollonia University</data>
  <data key="author">Apollonia University</data>
  <data key="year">2025</data>
  <data key="title">...</data>
  <data key="so">SO</data>
  <data key="vol">0</data>
  <data key="page">0</data>
  <data key="ut"></data>
  <data key="freq">1</data>
</node>
<node id="110">
  <data key="name">Leipzig University</data>
  <data key="label">Leipzig University</data>
  <data key="author">Leipzig University</data>
  <data key="year">2016</data>
  <data key="title">...</data>
  <data key="so">SO</data>
  <data key="vol">0</data>
  <data key="page">0</data>
  <data key="ut"></data>
  <data key="freq">1</data>
</node>
<node id="111">
  <data key="name">Binzhou Medical University</data>
  <data key="label">Binzhou Medical University</data>
  <data key="author">Binzhou Medical University</data>
  <data key="year">2025</data>
  <data key="title">...</data>
  <data key="so">SO</data>
  <data key="vol">0</data>
  <data key="page">0</data>
  <data key="ut"></data>
  <data key="freq">1</data>
</node>
<node id="112">
  <data key="name">Federal Institute for Materials Research  Testing</data>
  <data key="label">Federal Institute for Materials Research  Testing</data>
  <data key="author">Federal Institute for Materials Research  Testing</data>
  <data key="year">2011</data>
  <data key="title">...</data>
  <data key="so">SO</data>
  <data key="vol">0</data>
  <data key="page">0</data>
  <data key="ut"></data>
  <data key="freq">1</data>
</node>
<node id="113">
  <data key="name">Arkansas State University</data>
  <data key="label">Arkansas State University</data>
  <data key="author">Arkansas State University</data>
  <data key="year">2022</data>
  <data key="title">...</data>
  <data key="so">SO</data>
  <data key="vol">0</data>
  <data key="page">0</data>
  <data key="ut"></data>
  <data key="freq">1</data>
</node>
<node id="114">
  <data key="name">Consiglio Nazionale delle Ricerche (CNR)</data>
  <data key="label">Consiglio Nazionale delle Ricerche (CNR)</data>
  <data key="author">Consiglio Nazionale delle Ricerche (CNR)</data>
  <data key="year">1997</data>
  <data key="title">...</data>
  <data key="so">SO</data>
  <data key="vol">0</data>
  <data key="page">0</data>
  <data key="ut"></data>
  <data key="freq">9</data>
</node>
<node id="115">
  <data key="name">Coventry University</data>
  <data key="label">Coventry University</data>
  <data key="author">Coventry University</data>
  <data key="year">2022</data>
  <data key="title">...</data>
  <data key="so">SO</data>
  <data key="vol">0</data>
  <data key="page">0</data>
  <data key="ut"></data>
  <data key="freq">1</data>
</node>
<node id="116">
  <data key="name">Barts Health NHS Trust</data>
  <data key="label">Barts Health NHS Trust</data>
  <data key="author">Barts Health NHS Trust</data>
  <data key="year">2008</data>
  <data key="title">...</data>
  <data key="so">SO</data>
  <data key="vol">0</data>
  <data key="page">0</data>
  <data key="ut"></data>
  <data key="freq">1</data>
</node>
<node id="117">
  <data key="name">Atrium Hlth Wake Forest Baptist</data>
  <data key="label">Atrium Hlth Wake Forest Baptist</data>
  <data key="author">Atrium Hlth Wake Forest Baptist</data>
  <data key="year">2022</data>
  <data key="title">...</data>
  <data key="so">SO</data>
  <data key="vol">0</data>
  <data key="page">0</data>
  <data key="ut"></data>
  <data key="freq">1</data>
</node>
<node id="118">
  <data key="name">Jiangsu University of Science  Technology</data>
  <data key="label">Jiangsu University of Science  Technology</data>
  <data key="author">Jiangsu University of Science  Technology</data>
  <data key="year">2013</data>
  <data key="title">...</data>
  <data key="so">SO</data>
  <data key="vol">0</data>
  <data key="page">0</data>
  <data key="ut"></data>
  <data key="freq">2</data>
</node>
<node id="119">
  <data key="name">Universita degli Studi di Bari Aldo Moro</data>
  <data key="label">Universita degli Studi di Bari Aldo Moro</data>
  <data key="author">Universita degli Studi di Bari Aldo Moro</data>
  <data key="year">1998</data>
  <data key="title">...</data>
  <data key="so">SO</data>
  <data key="vol">0</data>
  <data key="page">0</data>
  <data key="ut"></data>
  <data key="freq">1</data>
</node>
<node id="120">
  <data key="name">Emory University</data>
  <data key="label">Emory University</data>
  <data key="author">Emory University</data>
  <data key="year">2023</data>
  <data key="title">...</data>
  <data key="so">SO</data>
  <data key="vol">0</data>
  <data key="page">0</data>
  <data key="ut"></data>
  <data key="freq">1</data>
</node>
<node id="121">
  <data key="name">David Geffen School of Medicine at UCLA</data>
  <data key="label">David Geffen School of Medicine at UCLA</data>
  <data key="author">David Geffen School of Medicine at UCLA</data>
  <data key="year">2018</data>
  <data key="title">...</data>
  <data key="so">SO</data>
  <data key="vol">0</data>
  <data key="page">0</data>
  <data key="ut"></data>
  <data key="freq">1</data>
</node>
<node id="122">
  <data key="name">Hanyang University</data>
  <data key="label">Hanyang University</data>
  <data key="author">Hanyang University</data>
  <data key="year">2008</data>
  <data key="title">...</data>
  <data key="so">SO</data>
  <data key="vol">0</data>
  <data key="page">0</data>
  <data key="ut"></data>
  <data key="freq">2</data>
</node>
<node id="123">
  <data key="name">Duke University</data>
  <data key="label">Duke University</data>
  <data key="author">Duke University</data>
  <data key="year">2015</data>
  <data key="title">...</data>
  <data key="so">SO</data>
  <data key="vol">0</data>
  <data key="page">0</data>
  <data key="ut"></data>
  <data key="freq">2</data>
</node>
<node id="124">
  <data key="name">Southeast University - China</data>
  <data key="label">Southeast University - China</data>
  <data key="author">Southeast University - China</data>
  <data key="year">2014</data>
  <data key="title">...</data>
  <data key="so">SO</data>
  <data key="vol">0</data>
  <data key="page">0</data>
  <data key="ut"></data>
  <data key="freq">4</data>
</node>
<node id="125">
  <data key="name">Hospital Clinic de Barcelona</data>
  <data key="label">Hospital Clinic de Barcelona</data>
  <data key="author">Hospital Clinic de Barcelona</data>
  <data key="year">2007</data>
  <data key="title">...</data>
  <data key="so">SO</data>
  <data key="vol">0</data>
  <data key="page">0</data>
  <data key="ut"></data>
  <data key="freq">1</data>
</node>
<node id="126">
  <data key="name">Hewlett-Packard</data>
  <data key="label">Hewlett-Packard</data>
  <data key="author">Hewlett-Packard</data>
  <data key="year">2002</data>
  <data key="title">...</data>
  <data key="so">SO</data>
  <data key="vol">0</data>
  <data key="page">0</data>
  <data key="ut"></data>
  <data key="freq">2</data>
</node>
<node id="127">
  <data key="name">Saint Michaels Hospital Toronto</data>
  <data key="label">Saint Michaels Hospital Toronto</data>
  <data key="author">Saint Michaels Hospital Toronto</data>
  <data key="year">2008</data>
  <data key="title">...</data>
  <data key="so">SO</data>
  <data key="vol">0</data>
  <data key="page">0</data>
  <data key="ut"></data>
  <data key="freq">1</data>
</node>
<node id="128">
  <data key="name">Indian Institute of Technology (IIT) - Madras</data>
  <data key="label">Indian Institute of Technology (IIT) - Madras</data>
  <data key="author">Indian Institute of Technology (IIT) - Madras</data>
  <data key="year">2012</data>
  <data key="title">...</data>
  <data key="so">SO</data>
  <data key="vol">0</data>
  <data key="page">0</data>
  <data key="ut"></data>
  <data key="freq">1</data>
</node>
<node id="129">
  <data key="name">National Cancer Center - Japan</data>
  <data key="label">National Cancer Center - Japan</data>
  <data key="author">National Cancer Center - Japan</data>
  <data key="year">2016</data>
  <data key="title">...</data>
  <data key="so">SO</data>
  <data key="vol">0</data>
  <data key="page">0</data>
  <data key="ut"></data>
  <data key="freq">1</data>
</node>
<node id="130">
  <data key="name">Chungnam National University</data>
  <data key="label">Chungnam National University</data>
  <data key="author">Chungnam National University</data>
  <data key="year">2025</data>
  <data key="title">...</data>
  <data key="so">SO</data>
  <data key="vol">0</data>
  <data key="page">0</data>
  <data key="ut"></data>
  <data key="freq">1</data>
</node>
<node id="131">
  <data key="name">Imperial College London</data>
  <data key="label">Imperial College London</data>
  <data key="author">Imperial College London</data>
  <data key="year">2006</data>
  <data key="title">...</data>
  <data key="so">SO</data>
  <data key="vol">0</data>
  <data key="page">0</data>
  <data key="ut"></data>
  <data key="freq">7</data>
</node>
<node id="132">
  <data key="name">Aix-Marseille Universite</data>
  <data key="label">Aix-Marseille Universite</data>
  <data key="author">Aix-Marseille Universite</data>
  <data key="year">2005</data>
  <data key="title">...</data>
  <data key="so">SO</data>
  <data key="vol">0</data>
  <data key="page">0</data>
  <data key="ut"></data>
  <data key="freq">3</data>
</node>
<node id="133">
  <data key="name">Aichi Medical University</data>
  <data key="label">Aichi Medical University</data>
  <data key="author">Aichi Medical University</data>
  <data key="year">2013</data>
  <data key="title">...</data>
  <data key="so">SO</data>
  <data key="vol">0</data>
  <data key="page">0</data>
  <data key="ut"></data>
  <data key="freq">1</data>
</node>
<node id="134">
  <data key="name">IRCCS Santa Lucia</data>
  <data key="label">IRCCS Santa Lucia</data>
  <data key="author">IRCCS Santa Lucia</data>
  <data key="year">2014</data>
  <data key="title">...</data>
  <data key="so">SO</data>
  <data key="vol">0</data>
  <data key="page">0</data>
  <data key="ut"></data>
  <data key="freq">10</data>
</node>
<node id="135">
  <data key="name">Ogaki Municipal Hospital</data>
  <data key="label">Ogaki Municipal Hospital</data>
  <data key="author">Ogaki Municipal Hospital</data>
  <data key="year">2000</data>
  <data key="title">...</data>
  <data key="so">SO</data>
  <data key="vol">0</data>
  <data key="page">0</data>
  <data key="ut"></data>
  <data key="freq">1</data>
</node>
<node id="136">
  <data key="name">Chonnam National University</data>
  <data key="label">Chonnam National University</data>
  <data key="author">Chonnam National University</data>
  <data key="year">2021</data>
  <data key="title">...</data>
  <data key="so">SO</data>
  <data key="vol">0</data>
  <data key="page">0</data>
  <data key="ut"></data>
  <data key="freq">5</data>
</node>
<node id="137">
  <data key="name">Jinzhou Medical University</data>
  <data key="label">Jinzhou Medical University</data>
  <data key="author">Jinzhou Medical University</data>
  <data key="year">2020</data>
  <data key="title">...</data>
  <data key="so">SO</data>
  <data key="vol">0</data>
  <data key="page">0</data>
  <data key="ut"></data>
  <data key="freq">1</data>
</node>
<node id="138">
  <data key="name">Assistance Publique Hopitaux Paris (APHP)</data>
  <data key="label">Assistance Publique Hopitaux Paris (APHP)</data>
  <data key="author">Assistance Publique Hopitaux Paris (APHP)</data>
  <data key="year">2012</data>
  <data key="title">...</data>
  <data key="so">SO</data>
  <data key="vol">0</data>
  <data key="page">0</data>
  <data key="ut"></data>
  <data key="freq">2</data>
</node>
<node id="139">
  <data key="name">Kotelnikov Institute of Radioengineering  Electronics</data>
  <data key="label">Kotelnikov Institute of Radioengineering  Electronics</data>
  <data key="author">Kotelnikov Institute of Radioengineering  Electronics</data>
  <data key="year">2012</data>
  <data key="title">...</data>
  <data key="so">SO</data>
  <data key="vol">0</data>
  <data key="page">0</data>
  <data key="ut"></data>
  <data key="freq">1</data>
</node>
<node id="140">
  <data key="name">Autonomous University of Barcelona</data>
  <data key="label">Autonomous University of Barcelona</data>
  <data key="author">Autonomous University of Barcelona</data>
  <data key="year">2015</data>
  <data key="title">...</data>
  <data key="so">SO</data>
  <data key="vol">0</data>
  <data key="page">0</data>
  <data key="ut"></data>
  <data key="freq">1</data>
</node>
<node id="141">
  <data key="name">Lashkaryov Institute of Semiconductor Physics</data>
  <data key="label">Lashkaryov Institute of Semiconductor Physics</data>
  <data key="author">Lashkaryov Institute of Semiconductor Physics</data>
  <data key="year">2024</data>
  <data key="title">...</data>
  <data key="so">SO</data>
  <data key="vol">0</data>
  <data key="page">0</data>
  <data key="ut"></data>
  <data key="freq">2</data>
</node>
<node id="142">
  <data key="name">Fukushima Medical University</data>
  <data key="label">Fukushima Medical University</data>
  <data key="author">Fukushima Medical University</data>
  <data key="year">2015</data>
  <data key="title">...</data>
  <data key="so">SO</data>
  <data key="vol">0</data>
  <data key="page">0</data>
  <data key="ut"></data>
  <data key="freq">1</data>
</node>
<node id="143">
  <data key="name">Ankara University</data>
  <data key="label">Ankara University</data>
  <data key="author">Ankara University</data>
  <data key="year">2020</data>
  <data key="title">...</data>
  <data key="so">SO</data>
  <data key="vol">0</data>
  <data key="page">0</data>
  <data key="ut"></data>
  <data key="freq">1</data>
</node>
<node id="144">
  <data key="name">Leiden University Medical Center (LUMC)</data>
  <data key="label">Leiden University Medical Center (LUMC)</data>
  <data key="author">Leiden University Medical Center (LUMC)</data>
  <data key="year">2004</data>
  <data key="title">...</data>
  <data key="so">SO</data>
  <data key="vol">0</data>
  <data key="page">0</data>
  <data key="ut"></data>
  <data key="freq">1</data>
</node>
<node id="145">
  <data key="name">Vita-Salute San Raffaele University</data>
  <data key="label">Vita-Salute San Raffaele University</data>
  <data key="author">Vita-Salute San Raffaele University</data>
  <data key="year">1995</data>
  <data key="title">...</data>
  <data key="so">SO</data>
  <data key="vol">0</data>
  <data key="page">0</data>
  <data key="ut"></data>
  <data key="freq">2</data>
</node>
<node id="146">
  <data key="name">Commonwealth Scientific  Industrial Research Organisation (CSIRO)</data>
  <data key="label">Commonwealth Scientific  Industrial Research Organisation (CSIRO)</data>
  <data key="author">Commonwealth Scientific  Industrial Research Organisation (CSIRO)</data>
  <data key="year">2017</data>
  <data key="title">...</data>
  <data key="so">SO</data>
  <data key="vol">0</data>
  <data key="page">0</data>
  <data key="ut"></data>
  <data key="freq">1</data>
</node>
<node id="147">
  <data key="name">University of Copenhagen</data>
  <data key="label">University of Copenhagen</data>
  <data key="author">University of Copenhagen</data>
  <data key="year">1994</data>
  <data key="title">...</data>
  <data key="so">SO</data>
  <data key="vol">0</data>
  <data key="page">0</data>
  <data key="ut"></data>
  <data key="freq">2</data>
</node>
<node id="148">
  <data key="name">University of Sassari</data>
  <data key="label">University of Sassari</data>
  <data key="author">University of Sassari</data>
  <data key="year">2001</data>
  <data key="title">...</data>
  <data key="so">SO</data>
  <data key="vol">0</data>
  <data key="page">0</data>
  <data key="ut"></data>
  <data key="freq">1</data>
</node>
<node id="149">
  <data key="name">Cleveland Clinic Foundation</data>
  <data key="label">Cleveland Clinic Foundation</data>
  <data key="author">Cleveland Clinic Foundation</data>
  <data key="year">2008</data>
  <data key="title">...</data>
  <data key="so">SO</data>
  <data key="vol">0</data>
  <data key="page">0</data>
  <data key="ut"></data>
  <data key="freq">2</data>
</node>
<node id="150">
  <data key="name">Utrecht University</data>
  <data key="label">Utrecht University</data>
  <data key="author">Utrecht University</data>
  <data key="year">1997</data>
  <data key="title">...</data>
  <data key="so">SO</data>
  <data key="vol">0</data>
  <data key="page">0</data>
  <data key="ut"></data>
  <data key="freq">1</data>
</node>
<node id="151">
  <data key="name">Humboldt University of Berlin</data>
  <data key="label">Humboldt University of Berlin</data>
  <data key="author">Humboldt University of Berlin</data>
  <data key="year">2005</data>
  <data key="title">...</data>
  <data key="so">SO</data>
  <data key="vol">0</data>
  <data key="page">0</data>
  <data key="ut"></data>
  <data key="freq">3</data>
</node>
<node id="152">
  <data key="name">Hassan II University of Casablanca</data>
  <data key="label">Hassan II University of Casablanca</data>
  <data key="author">Hassan II University of Casablanca</data>
  <data key="year">2019</data>
  <data key="title">...</data>
  <data key="so">SO</data>
  <data key="vol">0</data>
  <data key="page">0</data>
  <data key="ut"></data>
  <data key="freq">3</data>
</node>
<node id="153">
  <data key="name">Ruprecht Karls University Heidelberg</data>
  <data key="label">Ruprecht Karls University Heidelberg</data>
  <data key="author">Ruprecht Karls University Heidelberg</data>
  <data key="year">2006</data>
  <data key="title">...</data>
  <data key="so">SO</data>
  <data key="vol">0</data>
  <data key="page">0</data>
  <data key="ut"></data>
  <data key="freq">4</data>
</node>
<node id="154">
  <data key="name">Vrije Universiteit Amsterdam</data>
  <data key="label">Vrije Universiteit Amsterdam</data>
  <data key="author">Vrije Universiteit Amsterdam</data>
  <data key="year">2023</data>
  <data key="title">...</data>
  <data key="so">SO</data>
  <data key="vol">0</data>
  <data key="page">0</data>
  <data key="ut"></data>
  <data key="freq">2</data>
</node>
<node id="155">
  <data key="name">Johns Hopkins University</data>
  <data key="label">Johns Hopkins University</data>
  <data key="author">Johns Hopkins University</data>
  <data key="year">2006</data>
  <data key="title">...</data>
  <data key="so">SO</data>
  <data key="vol">0</data>
  <data key="page">0</data>
  <data key="ut"></data>
  <data key="freq">5</data>
</node>
<node id="156">
  <data key="name">Sackler Faculty of Medicine</data>
  <data key="label">Sackler Faculty of Medicine</data>
  <data key="author">Sackler Faculty of Medicine</data>
  <data key="year">2003</data>
  <data key="title">...</data>
  <data key="so">SO</data>
  <data key="vol">0</data>
  <data key="page">0</data>
  <data key="ut"></data>
  <data key="freq">3</data>
</node>
<node id="157">
  <data key="name">University College London</data>
  <data key="label">University College London</data>
  <data key="author">University College London</data>
  <data key="year">2006</data>
  <data key="title">...</data>
  <data key="so">SO</data>
  <data key="vol">0</data>
  <data key="page">0</data>
  <data key="ut"></data>
  <data key="freq">15</data>
</node>
<node id="158">
  <data key="name">Oita University</data>
  <data key="label">Oita University</data>
  <data key="author">Oita University</data>
  <data key="year">2008</data>
  <data key="title">...</data>
  <data key="so">SO</data>
  <data key="vol">0</data>
  <data key="page">0</data>
  <data key="ut"></data>
  <data key="freq">1</data>
</node>
<node id="159">
  <data key="name">IRCCS Ospedale San Raffaele</data>
  <data key="label">IRCCS Ospedale San Raffaele</data>
  <data key="author">IRCCS Ospedale San Raffaele</data>
  <data key="year">1995</data>
  <data key="title">...</data>
  <data key="so">SO</data>
  <data key="vol">0</data>
  <data key="page">0</data>
  <data key="ut"></data>
  <data key="freq">3</data>
</node>
<node id="160">
  <data key="name">Seoul National University (SNU)</data>
  <data key="label">Seoul National University (SNU)</data>
  <data key="author">Seoul National University (SNU)</data>
  <data key="year">2002</data>
  <data key="title">...</data>
  <data key="so">SO</data>
  <data key="vol">0</data>
  <data key="page">0</data>
  <data key="ut"></data>
  <data key="freq">15</data>
</node>
<node id="161">
  <data key="name">Tokai University</data>
  <data key="label">Tokai University</data>
  <data key="author">Tokai University</data>
  <data key="year">2010</data>
  <data key="title">...</data>
  <data key="so">SO</data>
  <data key="vol">0</data>
  <data key="page">0</data>
  <data key="ut"></data>
  <data key="freq">3</data>
</node>
<node id="162">
  <data key="name">Brown University</data>
  <data key="label">Brown University</data>
  <data key="author">Brown University</data>
  <data key="year">2012</data>
  <data key="title">...</data>
  <data key="so">SO</data>
  <data key="vol">0</data>
  <data key="page">0</data>
  <data key="ut"></data>
  <data key="freq">1</data>
</node>
<node id="163">
  <data key="name">University of Pittsburgh</data>
  <data key="label">University of Pittsburgh</data>
  <data key="author">University of Pittsburgh</data>
  <data key="year">2001</data>
  <data key="title">...</data>
  <data key="so">SO</data>
  <data key="vol">0</data>
  <data key="page">0</data>
  <data key="ut"></data>
  <data key="freq">3</data>
</node>
<node id="164">
  <data key="name">Jeonbuk National University</data>
  <data key="label">Jeonbuk National University</data>
  <data key="author">Jeonbuk National University</data>
  <data key="year">2020</data>
  <data key="title">...</data>
  <data key="so">SO</data>
  <data key="vol">0</data>
  <data key="page">0</data>
  <data key="ut"></data>
  <data key="freq">1</data>
</node>
<node id="165">
  <data key="name">Adventist Health Services</data>
  <data key="label">Adventist Health Services</data>
  <data key="author">Adventist Health Services</data>
  <data key="year">2015</data>
  <data key="title">...</data>
  <data key="so">SO</data>
  <data key="vol">0</data>
  <data key="page">0</data>
  <data key="ut"></data>
  <data key="freq">1</data>
</node>
<node id="166">
  <data key="name">University Western Ontario Hospital</data>
  <data key="label">University Western Ontario Hospital</data>
  <data key="author">University Western Ontario Hospital</data>
  <data key="year">2007</data>
  <data key="title">...</data>
  <data key="so">SO</data>
  <data key="vol">0</data>
  <data key="page">0</data>
  <data key="ut"></data>
  <data key="freq">1</data>
</node>
<node id="167">
  <data key="name">Beijing University of Technology</data>
  <data key="label">Beijing University of Technology</data>
  <data key="author">Beijing University of Technology</data>
  <data key="year">2023</data>
  <data key="title">...</data>
  <data key="so">SO</data>
  <data key="vol">0</data>
  <data key="page">0</data>
  <data key="ut"></data>
  <data key="freq">1</data>
</node>
<node id="168">
  <data key="name">Nihon University</data>
  <data key="label">Nihon University</data>
  <data key="author">Nihon University</data>
  <data key="year">2009</data>
  <data key="title">...</data>
  <data key="so">SO</data>
  <data key="vol">0</data>
  <data key="page">0</data>
  <data key="ut"></data>
  <data key="freq">4</data>
</node>
<node id="169">
  <data key="name">Prince of Songkla University</data>
  <data key="label">Prince of Songkla University</data>
  <data key="author">Prince of Songkla University</data>
  <data key="year">2013</data>
  <data key="title">...</data>
  <data key="so">SO</data>
  <data key="vol">0</data>
  <data key="page">0</data>
  <data key="ut"></data>
  <data key="freq">1</data>
</node>
<node id="170">
  <data key="name">Chung Ang University</data>
  <data key="label">Chung Ang University</data>
  <data key="author">Chung Ang University</data>
  <data key="year">2021</data>
  <data key="title">...</data>
  <data key="so">SO</data>
  <data key="vol">0</data>
  <data key="page">0</data>
  <data key="ut"></data>
  <data key="freq">1</data>
</node>
<node id="171">
  <data key="name">Catharina Hospital</data>
  <data key="label">Catharina Hospital</data>
  <data key="author">Catharina Hospital</data>
  <data key="year">2019</data>
  <data key="title">...</data>
  <data key="so">SO</data>
  <data key="vol">0</data>
  <data key="page">0</data>
  <data key="ut"></data>
  <data key="freq">1</data>
</node>
<node id="172">
  <data key="name">Cardiff University</data>
  <data key="label">Cardiff University</data>
  <data key="author">Cardiff University</data>
  <data key="year">2020</data>
  <data key="title">...</data>
  <data key="so">SO</data>
  <data key="vol">0</data>
  <data key="page">0</data>
  <data key="ut"></data>
  <data key="freq">7</data>
</node>
<node id="173">
  <data key="name">University of Amsterdam</data>
  <data key="label">University of Amsterdam</data>
  <data key="author">University of Amsterdam</data>
  <data key="year">1997</data>
  <data key="title">...</data>
  <data key="so">SO</data>
  <data key="vol">0</data>
  <data key="page">0</data>
  <data key="ut"></data>
  <data key="freq">5</data>
</node>
<node id="174">
  <data key="name">Chaim Sheba Medical Center</data>
  <data key="label">Chaim Sheba Medical Center</data>
  <data key="author">Chaim Sheba Medical Center</data>
  <data key="year">2021</data>
  <data key="title">...</data>
  <data key="so">SO</data>
  <data key="vol">0</data>
  <data key="page">0</data>
  <data key="ut"></data>
  <data key="freq">2</data>
</node>
<node id="175">
  <data key="name">Hartford Hospital</data>
  <data key="label">Hartford Hospital</data>
  <data key="author">Hartford Hospital</data>
  <data key="year">2003</data>
  <data key="title">...</data>
  <data key="so">SO</data>
  <data key="vol">0</data>
  <data key="page">0</data>
  <data key="ut"></data>
  <data key="freq">1</data>
</node>
<node id="176">
  <data key="name">National Yunlin University Science  Technology</data>
  <data key="label">National Yunlin University Science  Technology</data>
  <data key="author">National Yunlin University Science  Technology</data>
  <data key="year">2018</data>
  <data key="title">...</data>
  <data key="so">SO</data>
  <data key="vol">0</data>
  <data key="page">0</data>
  <data key="ut"></data>
  <data key="freq">1</data>
</node>
<node id="177">
  <data key="name">New York University</data>
  <data key="label">New York University</data>
  <data key="author">New York University</data>
  <data key="year">2021</data>
  <data key="title">...</data>
  <data key="so">SO</data>
  <data key="vol">0</data>
  <data key="page">0</data>
  <data key="ut"></data>
  <data key="freq">2</data>
</node>
<node id="178">
  <data key="name">Tel Aviv University</data>
  <data key="label">Tel Aviv University</data>
  <data key="author">Tel Aviv University</data>
  <data key="year">2003</data>
  <data key="title">...</data>
  <data key="so">SO</data>
  <data key="vol">0</data>
  <data key="page">0</data>
  <data key="ut"></data>
  <data key="freq">4</data>
</node>
<node id="179">
  <data key="name">Beni Suef University</data>
  <data key="label">Beni Suef University</data>
  <data key="author">Beni Suef University</data>
  <data key="year">2024</data>
  <data key="title">...</data>
  <data key="so">SO</data>
  <data key="vol">0</data>
  <data key="page">0</data>
  <data key="ut"></data>
  <data key="freq">1</data>
</node>
<node id="180">
  <data key="name">China Academy of Chinese Medical Sciences</data>
  <data key="label">China Academy of Chinese Medical Sciences</data>
  <data key="author">China Academy of Chinese Medical Sciences</data>
  <data key="year">2025</data>
  <data key="title">...</data>
  <data key="so">SO</data>
  <data key="vol">0</data>
  <data key="page">0</data>
  <data key="ut"></data>
  <data key="freq">1</data>
</node>
<node id="181">
  <data key="name">Japanese Foundation for Cancer Research</data>
  <data key="label">Japanese Foundation for Cancer Research</data>
  <data key="author">Japanese Foundation for Cancer Research</data>
  <data key="year">2016</data>
  <data key="title">...</data>
  <data key="so">SO</data>
  <data key="vol">0</data>
  <data key="page">0</data>
  <data key="ut"></data>
  <data key="freq">1</data>
</node>
<node id="182">
  <data key="name">Kanazawa University</data>
  <data key="label">Kanazawa University</data>
  <data key="author">Kanazawa University</data>
  <data key="year">2003</data>
  <data key="title">...</data>
  <data key="so">SO</data>
  <data key="vol">0</data>
  <data key="page">0</data>
  <data key="ut"></data>
  <data key="freq">3</data>
</node>
<node id="183">
  <data key="name">Friedrich Schiller University of Jena</data>
  <data key="label">Friedrich Schiller University of Jena</data>
  <data key="author">Friedrich Schiller University of Jena</data>
  <data key="year">2007</data>
  <data key="title">...</data>
  <data key="so">SO</data>
  <data key="vol">0</data>
  <data key="page">0</data>
  <data key="ut"></data>
  <data key="freq">2</data>
</node>
<node id="184">
  <data key="name">NIH National Institute of Mental Health (NIMH)</data>
  <data key="label">NIH National Institute of Mental Health (NIMH)</data>
  <data key="author">NIH National Institute of Mental Health (NIMH)</data>
  <data key="year">2008</data>
  <data key="title">...</data>
  <data key="so">SO</data>
  <data key="vol">0</data>
  <data key="page">0</data>
  <data key="ut"></data>
  <data key="freq">1</data>
</node>
<node id="185">
  <data key="name">Cancer Research UK</data>
  <data key="label">Cancer Research UK</data>
  <data key="author">Cancer Research UK</data>
  <data key="year">2016</data>
  <data key="title">...</data>
  <data key="so">SO</data>
  <data key="vol">0</data>
  <data key="page">0</data>
  <data key="ut"></data>
  <data key="freq">1</data>
</node>
<node id="186">
  <data key="name">King apos;s College London</data>
  <data key="label">King apos;s College London</data>
  <data key="author">King's College London</data>
  <data key="year">2006</data>
  <data key="title">...</data>
  <data key="so">SO</data>
  <data key="vol">0</data>
  <data key="page">0</data>
  <data key="ut"></data>
  <data key="freq">3</data>
</node>
<node id="187">
  <data key="name">CHU Strasbourg</data>
  <data key="label">CHU Strasbourg</data>
  <data key="author">CHU Strasbourg</data>
  <data key="year">2008</data>
  <data key="title">...</data>
  <data key="so">SO</data>
  <data key="vol">0</data>
  <data key="page">0</data>
  <data key="ut"></data>
  <data key="freq">1</data>
</node>
<node id="188">
  <data key="name">Shandong University</data>
  <data key="label">Shandong University</data>
  <data key="author">Shandong University</data>
  <data key="year">2017</data>
  <data key="title">...</data>
  <data key="so">SO</data>
  <data key="vol">0</data>
  <data key="page">0</data>
  <data key="ut"></data>
  <data key="freq">1</data>
</node>
<node id="189">
  <data key="name">Kyushu University</data>
  <data key="label">Kyushu University</data>
  <data key="author">Kyushu University</data>
  <data key="year">1998</data>
  <data key="title">...</data>
  <data key="so">SO</data>
  <data key="vol">0</data>
  <data key="page">0</data>
  <data key="ut"></data>
  <data key="freq">18</data>
</node>
<node id="190">
  <data key="name">Kitano Hospital</data>
  <data key="label">Kitano Hospital</data>
  <data key="author">Kitano Hospital</data>
  <data key="year">2022</data>
  <data key="title">...</data>
  <data key="so">SO</data>
  <data key="vol">0</data>
  <data key="page">0</data>
  <data key="ut"></data>
  <data key="freq">2</data>
</node>
<node id="191">
  <data key="name">Celal Bayar University</data>
  <data key="label">Celal Bayar University</data>
  <data key="author">Celal Bayar University</data>
  <data key="year">2022</data>
  <data key="title">...</data>
  <data key="so">SO</data>
  <data key="vol">0</data>
  <data key="page">0</data>
  <data key="ut"></data>
  <data key="freq">1</data>
</node>
<node id="192">
  <data key="name">Saarland University</data>
  <data key="label">Saarland University</data>
  <data key="author">Saarland University</data>
  <data key="year">2004</data>
  <data key="title">...</data>
  <data key="so">SO</data>
  <data key="vol">0</data>
  <data key="page">0</data>
  <data key="ut"></data>
  <data key="freq">1</data>
</node>
<node id="193">
  <data key="name">Fujita Health University</data>
  <data key="label">Fujita Health University</data>
  <data key="author">Fujita Health University</data>
  <data key="year">2007</data>
  <data key="title">...</data>
  <data key="so">SO</data>
  <data key="vol">0</data>
  <data key="page">0</data>
  <data key="ut"></data>
  <data key="freq">2</data>
</node>
<node id="194">
  <data key="name">Philipps University Marburg</data>
  <data key="label">Philipps University Marburg</data>
  <data key="author">Philipps University Marburg</data>
  <data key="year">2005</data>
  <data key="title">...</data>
  <data key="so">SO</data>
  <data key="vol">0</data>
  <data key="page">0</data>
  <data key="ut"></data>
  <data key="freq">3</data>
</node>
<node id="195">
  <data key="name">Universidade Federal do Estado do Rio de Janeiro</data>
  <data key="label">Universidade Federal do Estado do Rio de Janeiro</data>
  <data key="author">Universidade Federal do Estado do Rio de Janeiro</data>
  <data key="year">2025</data>
  <data key="title">...</data>
  <data key="so">SO</data>
  <data key="vol">0</data>
  <data key="page">0</data>
  <data key="ut"></data>
  <data key="freq">2</data>
</node>
<node id="196">
  <data key="name">Schleswig Holstein University Hospital</data>
  <data key="label">Schleswig Holstein University Hospital</data>
  <data key="author">Schleswig Holstein University Hospital</data>
  <data key="year">2006</data>
  <data key="title">...</data>
  <data key="so">SO</data>
  <data key="vol">0</data>
  <data key="page">0</data>
  <data key="ut"></data>
  <data key="freq">5</data>
</node>
<node id="197">
  <data key="name">Peking University</data>
  <data key="label">Peking University</data>
  <data key="author">Peking University</data>
  <data key="year">2020</data>
  <data key="title">...</data>
  <data key="so">SO</data>
  <data key="vol">0</data>
  <data key="page">0</data>
  <data key="ut"></data>
  <data key="freq">2</data>
</node>
<node id="198">
  <data key="name">Dong A University</data>
  <data key="label">Dong A University</data>
  <data key="author">Dong A University</data>
  <data key="year">2021</data>
  <data key="title">...</data>
  <data key="so">SO</data>
  <data key="vol">0</data>
  <data key="page">0</data>
  <data key="ut"></data>
  <data key="freq">1</data>
</node>
<node id="199">
  <data key="name">Royal London Hospital</data>
  <data key="label">Royal London Hospital</data>
  <data key="author">Royal London Hospital</data>
  <data key="year">2008</data>
  <data key="title">...</data>
  <data key="so">SO</data>
  <data key="vol">0</data>
  <data key="page">0</data>
  <data key="ut"></data>
  <data key="freq">1</data>
</node>
<node id="200">
  <data key="name">Conservatoire National Arts  Metiers (CNAM)</data>
  <data key="label">Conservatoire National Arts  Metiers (CNAM)</data>
  <data key="author">Conservatoire National Arts  Metiers (CNAM)</data>
  <data key="year">2021</data>
  <data key="title">...</data>
  <data key="so">SO</data>
  <data key="vol">0</data>
  <data key="page">0</data>
  <data key="ut"></data>
  <data key="freq">1</data>
</node>
<node id="201">
  <data key="name">Nantong University</data>
  <data key="label">Nantong University</data>
  <data key="author">Nantong University</data>
  <data key="year">2012</data>
  <data key="title">...</data>
  <data key="so">SO</data>
  <data key="vol">0</data>
  <data key="page">0</data>
  <data key="ut"></data>
  <data key="freq">3</data>
</node>
<node id="202">
  <data key="name">Universidade do Estado do Rio de Janeiro</data>
  <data key="label">Universidade do Estado do Rio de Janeiro</data>
  <data key="author">Universidade do Estado do Rio de Janeiro</data>
  <data key="year">2009</data>
  <data key="title">...</data>
  <data key="so">SO</data>
  <data key="vol">0</data>
  <data key="page">0</data>
  <data key="ut"></data>
  <data key="freq">1</data>
</node>
<node id="203">
  <data key="name">Cincinnati Children apos;s Hospital Medical Center</data>
  <data key="label">Cincinnati Children apos;s Hospital Medical Center</data>
  <data key="author">Cincinnati Children's Hospital Medical Center</data>
  <data key="year">2022</data>
  <data key="title">...</data>
  <data key="so">SO</data>
  <data key="vol">0</data>
  <data key="page">0</data>
  <data key="ut"></data>
  <data key="freq">1</data>
</node>
<node id="204">
  <data key="name">Pennsylvania Commonwealth System of Higher Education (PCSHE)</data>
  <data key="label">Pennsylvania Commonwealth System of Higher Education (PCSHE)</data>
  <data key="author">Pennsylvania Commonwealth System of Higher Education (PCSHE)</data>
  <data key="year">2001</data>
  <data key="title">...</data>
  <data key="so">SO</data>
  <data key="vol">0</data>
  <data key="page">0</data>
  <data key="ut"></data>
  <data key="freq">6</data>
</node>
<node id="205">
  <data key="name">University of Oxford</data>
  <data key="label">University of Oxford</data>
  <data key="author">University of Oxford</data>
  <data key="year">2023</data>
  <data key="title">...</data>
  <data key="so">SO</data>
  <data key="vol">0</data>
  <data key="page">0</data>
  <data key="ut"></data>
  <data key="freq">2</data>
</node>
<node id="206">
  <data key="name">Bell Land Gen Hosp</data>
  <data key="label">Bell Land Gen Hosp</data>
  <data key="author">Bell Land Gen Hosp</data>
  <data key="year">2007</data>
  <data key="title">...</data>
  <data key="so">SO</data>
  <data key="vol">0</data>
  <data key="page">0</data>
  <data key="ut"></data>
  <data key="freq">1</data>
</node>
<node id="207">
  <data key="name">Oxford University Hospitals NHS Foundation Trust</data>
  <data key="label">Oxford University Hospitals NHS Foundation Trust</data>
  <data key="author">Oxford University Hospitals NHS Foundation Trust</data>
  <data key="year">2023</data>
  <data key="title">...</data>
  <data key="so">SO</data>
  <data key="vol">0</data>
  <data key="page">0</data>
  <data key="ut"></data>
  <data key="freq">2</data>
</node>
<node id="208">
  <data key="name">Chiba Cancer Center</data>
  <data key="label">Chiba Cancer Center</data>
  <data key="author">Chiba Cancer Center</data>
  <data key="year">1998</data>
  <data key="title">...</data>
  <data key="so">SO</data>
  <data key="vol">0</data>
  <data key="page">0</data>
  <data key="ut"></data>
  <data key="freq">3</data>
</node>
<node id="209">
  <data key="name">Universidade Estadual de Campinas</data>
  <data key="label">Universidade Estadual de Campinas</data>
  <data key="author">Universidade Estadual de Campinas</data>
  <data key="year">2009</data>
  <data key="title">...</data>
  <data key="so">SO</data>
  <data key="vol">0</data>
  <data key="page">0</data>
  <data key="ut"></data>
  <data key="freq">1</data>
</node>
<node id="210">
  <data key="name">London Health Sciences Centre</data>
  <data key="label">London Health Sciences Centre</data>
  <data key="author">London Health Sciences Centre</data>
  <data key="year">2007</data>
  <data key="title">...</data>
  <data key="so">SO</data>
  <data key="vol">0</data>
  <data key="page">0</data>
  <data key="ut"></data>
  <data key="freq">1</data>
</node>
<node id="211">
  <data key="name">Academy of Romanian Scientists (AOSR)</data>
  <data key="label">Academy of Romanian Scientists (AOSR)</data>
  <data key="author">Academy of Romanian Scientists (AOSR)</data>
  <data key="year">2025</data>
  <data key="title">...</data>
  <data key="so">SO</data>
  <data key="vol">0</data>
  <data key="page">0</data>
  <data key="ut"></data>
  <data key="freq">1</data>
</node>
<node id="212">
  <data key="name">Charite Universitatsmedizin Berlin</data>
  <data key="label">Charite Universitatsmedizin Berlin</data>
  <data key="author">Charite Universitatsmedizin Berlin</data>
  <data key="year">2005</data>
  <data key="title">...</data>
  <data key="so">SO</data>
  <data key="vol">0</data>
  <data key="page">0</data>
  <data key="ut"></data>
  <data key="freq">3</data>
</node>
<node id="213">
  <data key="name">University Health Network Toronto</data>
  <data key="label">University Health Network Toronto</data>
  <data key="author">University Health Network Toronto</data>
  <data key="year">2023</data>
  <data key="title">...</data>
  <data key="so">SO</data>
  <data key="vol">0</data>
  <data key="page">0</data>
  <data key="ut"></data>
  <data key="freq">2</data>
</node>
<node id="214">
  <data key="name">State University of Information  Communication Technologies</data>
  <data key="label">State University of Information  Communication Technologies</data>
  <data key="author">State University of Information  Communication Technologies</data>
  <data key="year">2024</data>
  <data key="title">...</data>
  <data key="so">SO</data>
  <data key="vol">0</data>
  <data key="page">0</data>
  <data key="ut"></data>
  <data key="freq">2</data>
</node>
<node id="215">
  <data key="name">Harvard University</data>
  <data key="label">Harvard University</data>
  <data key="author">Harvard University</data>
  <data key="year">2000</data>
  <data key="title">...</data>
  <data key="so">SO</data>
  <data key="vol">0</data>
  <data key="page">0</data>
  <data key="ut"></data>
  <data key="freq">10</data>
</node>
<node id="216">
  <data key="name">AdventHealth</data>
  <data key="label">AdventHealth</data>
  <data key="author">AdventHealth</data>
  <data key="year">2015</data>
  <data key="title">...</data>
  <data key="so">SO</data>
  <data key="vol">0</data>
  <data key="page">0</data>
  <data key="ut"></data>
  <data key="freq">1</data>
</node>
<node id="217">
  <data key="name">Ben-Gurion University of the Negev</data>
  <data key="label">Ben-Gurion University of the Negev</data>
  <data key="author">Ben-Gurion University of the Negev</data>
  <data key="year">2016</data>
  <data key="title">...</data>
  <data key="so">SO</data>
  <data key="vol">0</data>
  <data key="page">0</data>
  <data key="ut"></data>
  <data key="freq">1</data>
</node>
<node id="218">
  <data key="name">Guy apos;s  St Thomas apos; NHS Foundation Trust</data>
  <data key="label">Guy apos;s  St Thomas apos; NHS Foundation Trust</data>
  <data key="author">Guy's  St Thomas' NHS Foundation Trust</data>
  <data key="year">2020</data>
  <data key="title">...</data>
  <data key="so">SO</data>
  <data key="vol">0</data>
  <data key="page">0</data>
  <data key="ut"></data>
  <data key="freq">3</data>
</node>
<node id="219">
  <data key="name">University of Pecs</data>
  <data key="label">University of Pecs</data>
  <data key="author">University of Pecs</data>
  <data key="year">2002</data>
  <data key="title">...</data>
  <data key="so">SO</data>
  <data key="vol">0</data>
  <data key="page">0</data>
  <data key="ut"></data>
  <data key="freq">1</data>
</node>
<node id="220">
  <data key="name">Nottingham University Hospital NHS Trust</data>
  <data key="label">Nottingham University Hospital NHS Trust</data>
  <data key="author">Nottingham University Hospital NHS Trust</data>
  <data key="year">2013</data>
  <data key="title">...</data>
  <data key="so">SO</data>
  <data key="vol">0</data>
  <data key="page">0</data>
  <data key="ut"></data>
  <data key="freq">1</data>
</node>
<node id="221">
  <data key="name">Harvard Medical School</data>
  <data key="label">Harvard Medical School</data>
  <data key="author">Harvard Medical School</data>
  <data key="year">2000</data>
  <data key="title">...</data>
  <data key="so">SO</data>
  <data key="vol">0</data>
  <data key="page">0</data>
  <data key="ut"></data>
  <data key="freq">10</data>
</node>
<node id="222">
  <data key="name">Dalhousie University</data>
  <data key="label">Dalhousie University</data>
  <data key="author">Dalhousie University</data>
  <data key="year">2011</data>
  <data key="title">...</data>
  <data key="so">SO</data>
  <data key="vol">0</data>
  <data key="page">0</data>
  <data key="ut"></data>
  <data key="freq">1</data>
</node>
<node id="223">
  <data key="name">Auburn University System</data>
  <data key="label">Auburn University System</data>
  <data key="author">Auburn University System</data>
  <data key="year">2022</data>
  <data key="title">...</data>
  <data key="so">SO</data>
  <data key="vol">0</data>
  <data key="page">0</data>
  <data key="ut"></data>
  <data key="freq">1</data>
</node>
<node id="224">
  <data key="name">Military University Hospital Prague</data>
  <data key="label">Military University Hospital Prague</data>
  <data key="author">Military University Hospital Prague</data>
  <data key="year">2005</data>
  <data key="title">...</data>
  <data key="so">SO</data>
  <data key="vol">0</data>
  <data key="page">0</data>
  <data key="ut"></data>
  <data key="freq">1</data>
</node>
<node id="225">
  <data key="name">Universite de Rennes</data>
  <data key="label">Universite de Rennes</data>
  <data key="author">Universite de Rennes</data>
  <data key="year">2006</data>
  <data key="title">...</data>
  <data key="so">SO</data>
  <data key="vol">0</data>
  <data key="page">0</data>
  <data key="ut"></data>
  <data key="freq">1</data>
</node>
<node id="226">
  <data key="name">University of Bologna</data>
  <data key="label">University of Bologna</data>
  <data key="author">University of Bologna</data>
  <data key="year">2025</data>
  <data key="title">...</data>
  <data key="so">SO</data>
  <data key="vol">0</data>
  <data key="page">0</data>
  <data key="ut"></data>
  <data key="freq">2</data>
</node>
<node id="227">
  <data key="name">Audiol  Phonistr Clin</data>
  <data key="label">Audiol  Phonistr Clin</data>
  <data key="author">Audiol  Phonistr Clin</data>
  <data key="year">2022</data>
  <data key="title">...</data>
  <data key="so">SO</data>
  <data key="vol">0</data>
  <data key="page">0</data>
  <data key="ut"></data>
  <data key="freq">1</data>
</node>
<node id="228">
  <data key="name">Kainan Hosp</data>
  <data key="label">Kainan Hosp</data>
  <data key="author">Kainan Hosp</data>
  <data key="year">2001</data>
  <data key="title">...</data>
  <data key="so">SO</data>
  <data key="vol">0</data>
  <data key="page">0</data>
  <data key="ut"></data>
  <data key="freq">1</data>
</node>
<node id="229">
  <data key="name">Swiss School of Public Health (SSPH+)</data>
  <data key="label">Swiss School of Public Health (SSPH+)</data>
  <data key="author">Swiss School of Public Health (SSPH+)</data>
  <data key="year">2007</data>
  <data key="title">...</data>
  <data key="so">SO</data>
  <data key="vol">0</data>
  <data key="page">0</data>
  <data key="ut"></data>
  <data key="freq">1</data>
</node>
<node id="230">
  <data key="name">Erasmus MC</data>
  <data key="label">Erasmus MC</data>
  <data key="author">Erasmus MC</data>
  <data key="year">1992</data>
  <data key="title">...</data>
  <data key="so">SO</data>
  <data key="vol">0</data>
  <data key="page">0</data>
  <data key="ut"></data>
  <data key="freq">5</data>
</node>
<node id="231">
  <data key="name">Chapman University</data>
  <data key="label">Chapman University</data>
  <data key="author">Chapman University</data>
  <data key="year">2024</data>
  <data key="title">...</data>
  <data key="so">SO</data>
  <data key="vol">0</data>
  <data key="page">0</data>
  <data key="ut"></data>
  <data key="freq">1</data>
</node>
<node id="232">
  <data key="name">Free University of Berlin</data>
  <data key="label">Free University of Berlin</data>
  <data key="author">Free University of Berlin</data>
  <data key="year">2004</data>
  <data key="title">...</data>
  <data key="so">SO</data>
  <data key="vol">0</data>
  <data key="page">0</data>
  <data key="ut"></data>
  <data key="freq">3</data>
</node>
<node id="233">
  <data key="name">International University of Health  Welfare</data>
  <data key="label">International University of Health  Welfare</data>
  <data key="author">International University of Health  Welfare</data>
  <data key="year">2018</data>
  <data key="title">...</data>
  <data key="so">SO</data>
  <data key="vol">0</data>
  <data key="page">0</data>
  <data key="ut"></data>
  <data key="freq">1</data>
</node>
<node id="234">
  <data key="name">Nagasaki University</data>
  <data key="label">Nagasaki University</data>
  <data key="author">Nagasaki University</data>
  <data key="year">2010</data>
  <data key="title">...</data>
  <data key="so">SO</data>
  <data key="vol">0</data>
  <data key="page">0</data>
  <data key="ut"></data>
  <data key="freq">3</data>
</node>
<node id="235">
  <data key="name">University of Cape Town</data>
  <data key="label">University of Cape Town</data>
  <data key="author">University of Cape Town</data>
  <data key="year">2014</data>
  <data key="title">...</data>
  <data key="so">SO</data>
  <data key="vol">0</data>
  <data key="page">0</data>
  <data key="ut"></data>
  <data key="freq">1</data>
</node>
<node id="236">
  <data key="name">Nesmeyanov Institute of Organoelement Compounds</data>
  <data key="label">Nesmeyanov Institute of Organoelement Compounds</data>
  <data key="author">Nesmeyanov Institute of Organoelement Compounds</data>
  <data key="year">2012</data>
  <data key="title">...</data>
  <data key="so">SO</data>
  <data key="vol">0</data>
  <data key="page">0</data>
  <data key="ut"></data>
  <data key="freq">2</data>
</node>
<node id="237">
  <data key="name">Nagoya City University</data>
  <data key="label">Nagoya City University</data>
  <data key="author">Nagoya City University</data>
  <data key="year">2002</data>
  <data key="title">...</data>
  <data key="so">SO</data>
  <data key="vol">0</data>
  <data key="page">0</data>
  <data key="ut"></data>
  <data key="freq">3</data>
</node>
<node id="238">
  <data key="name">Royal College of Surgeons of England</data>
  <data key="label">Royal College of Surgeons of England</data>
  <data key="author">Royal College of Surgeons of England</data>
  <data key="year">2007</data>
  <data key="title">...</data>
  <data key="so">SO</data>
  <data key="vol">0</data>
  <data key="page">0</data>
  <data key="ut"></data>
  <data key="freq">1</data>
</node>
<node id="239">
  <data key="name">Rigshospitalet</data>
  <data key="label">Rigshospitalet</data>
  <data key="author">Rigshospitalet</data>
  <data key="year">1994</data>
  <data key="title">...</data>
  <data key="so">SO</data>
  <data key="vol">0</data>
  <data key="page">0</data>
  <data key="ut"></data>
  <data key="freq">1</data>
</node>
<node id="240">
  <data key="name">Lifespan Health Rhode Island</data>
  <data key="label">Lifespan Health Rhode Island</data>
  <data key="author">Lifespan Health Rhode Island</data>
  <data key="year">2012</data>
  <data key="title">...</data>
  <data key="so">SO</data>
  <data key="vol">0</data>
  <data key="page">0</data>
  <data key="ut"></data>
  <data key="freq">1</data>
</node>
<node id="241">
  <data key="name">Ecole Polytechnique Federale de Lausanne</data>
  <data key="label">Ecole Polytechnique Federale de Lausanne</data>
  <data key="author">Ecole Polytechnique Federale de Lausanne</data>
  <data key="year">2023</data>
  <data key="title">...</data>
  <data key="so">SO</data>
  <data key="vol">0</data>
  <data key="page">0</data>
  <data key="ut"></data>
  <data key="freq">1</data>
</node>
<node id="242">
  <data key="name">Central South University</data>
  <data key="label">Central South University</data>
  <data key="author">Central South University</data>
  <data key="year">2011</data>
  <data key="title">...</data>
  <data key="so">SO</data>
  <data key="vol">0</data>
  <data key="page">0</data>
  <data key="ut"></data>
  <data key="freq">2</data>
</node>
<node id="243">
  <data key="name">Chongqing Medical University</data>
  <data key="label">Chongqing Medical University</data>
  <data key="author">Chongqing Medical University</data>
  <data key="year">2018</data>
  <data key="title">...</data>
  <data key="so">SO</data>
  <data key="vol">0</data>
  <data key="page">0</data>
  <data key="ut"></data>
  <data key="freq">3</data>
</node>
<node id="244">
  <data key="name">National Academy of Sciences Ukraine</data>
  <data key="label">National Academy of Sciences Ukraine</data>
  <data key="author">National Academy of Sciences Ukraine</data>
  <data key="year">2024</data>
  <data key="title">...</data>
  <data key="so">SO</data>
  <data key="vol">0</data>
  <data key="page">0</data>
  <data key="ut"></data>
  <data key="freq">2</data>
</node>
<node id="245">
  <data key="name">Asan Medical Center</data>
  <data key="label">Asan Medical Center</data>
  <data key="author">Asan Medical Center</data>
  <data key="year">2014</data>
  <data key="title">...</data>
  <data key="so">SO</data>
  <data key="vol">0</data>
  <data key="page">0</data>
  <data key="ut"></data>
  <data key="freq">6</data>
</node>
<node id="246">
  <data key="name">Feinberg School of Medicine</data>
  <data key="label">Feinberg School of Medicine</data>
  <data key="author">Feinberg School of Medicine</data>
  <data key="year">2019</data>
  <data key="title">...</data>
  <data key="so">SO</data>
  <data key="vol">0</data>
  <data key="page">0</data>
  <data key="ut"></data>
  <data key="freq">1</data>
</node>
<node id="247">
  <data key="name">Tokyo Medical University</data>
  <data key="label">Tokyo Medical University</data>
  <data key="author">Tokyo Medical University</data>
  <data key="year">2006</data>
  <data key="title">...</data>
  <data key="so">SO</data>
  <data key="vol">0</data>
  <data key="page">0</data>
  <data key="ut"></data>
  <data key="freq">1</data>
</node>
<node id="248">
  <data key="name">Saint Marianna University</data>
  <data key="label">Saint Marianna University</data>
  <data key="author">Saint Marianna University</data>
  <data key="year">2018</data>
  <data key="title">...</data>
  <data key="so">SO</data>
  <data key="vol">0</data>
  <data key="page">0</data>
  <data key="ut"></data>
  <data key="freq">1</data>
</node>
<node id="249">
  <data key="name">Boston Children apos;s Hospital</data>
  <data key="label">Boston Children apos;s Hospital</data>
  <data key="author">Boston Children's Hospital</data>
  <data key="year">2021</data>
  <data key="title">...</data>
  <data key="so">SO</data>
  <data key="vol">0</data>
  <data key="page">0</data>
  <data key="ut"></data>
  <data key="freq">5</data>
</node>
<node id="250">
  <data key="name">University of South Florida</data>
  <data key="label">University of South Florida</data>
  <data key="author">University of South Florida</data>
  <data key="year">2002</data>
  <data key="title">...</data>
  <data key="so">SO</data>
  <data key="vol">0</data>
  <data key="page">0</data>
  <data key="ut"></data>
  <data key="freq">2</data>
</node>
<node id="251">
  <data key="name">Johannes Gutenberg University of Mainz</data>
  <data key="label">Johannes Gutenberg University of Mainz</data>
  <data key="author">Johannes Gutenberg University of Mainz</data>
  <data key="year">2004</data>
  <data key="title">...</data>
  <data key="so">SO</data>
  <data key="vol">0</data>
  <data key="page">0</data>
  <data key="ut"></data>
  <data key="freq">4</data>
</node>
<node id="252">
  <data key="name">Case Western Reserve University</data>
  <data key="label">Case Western Reserve University</data>
  <data key="author">Case Western Reserve University</data>
  <data key="year">2008</data>
  <data key="title">...</data>
  <data key="so">SO</data>
  <data key="vol">0</data>
  <data key="page">0</data>
  <data key="ut"></data>
  <data key="freq">1</data>
</node>
<node id="253">
  <data key="name">Chiba University</data>
  <data key="label">Chiba University</data>
  <data key="author">Chiba University</data>
  <data key="year">2011</data>
  <data key="title">...</data>
  <data key="so">SO</data>
  <data key="vol">0</data>
  <data key="page">0</data>
  <data key="ut"></data>
  <data key="freq">2</data>
</node>
<node id="254">
  <data key="name">University of Cambridge</data>
  <data key="label">University of Cambridge</data>
  <data key="author">University of Cambridge</data>
  <data key="year">2019</data>
  <data key="title">...</data>
  <data key="so">SO</data>
  <data key="vol">0</data>
  <data key="page">0</data>
  <data key="ut"></data>
  <data key="freq">2</data>
</node>
<node id="255">
  <data key="name">Anqing Normal University</data>
  <data key="label">Anqing Normal University</data>
  <data key="author">Anqing Normal University</data>
  <data key="year">2011</data>
  <data key="title">...</data>
  <data key="so">SO</data>
  <data key="vol">0</data>
  <data key="page">0</data>
  <data key="ut"></data>
  <data key="freq">1</data>
</node>
<node id="256">
  <data key="name">Pennsylvania State University</data>
  <data key="label">Pennsylvania State University</data>
  <data key="author">Pennsylvania State University</data>
  <data key="year">2009</data>
  <data key="title">...</data>
  <data key="so">SO</data>
  <data key="vol">0</data>
  <data key="page">0</data>
  <data key="ut"></data>
  <data key="freq">1</data>
</node>
<node id="257">
  <data key="name">National Taiwan University</data>
  <data key="label">National Taiwan University</data>
  <data key="author">National Taiwan University</data>
  <data key="year">2011</data>
  <data key="title">...</data>
  <data key="so">SO</data>
  <data key="vol">0</data>
  <data key="page">0</data>
  <data key="ut"></data>
  <data key="freq">3</data>
</node>
<node id="258">
  <data key="name">Technical University of Munich</data>
  <data key="label">Technical University of Munich</data>
  <data key="author">Technical University of Munich</data>
  <data key="year">2011</data>
  <data key="title">...</data>
  <data key="so">SO</data>
  <data key="vol">0</data>
  <data key="page">0</data>
  <data key="ut"></data>
  <data key="freq">3</data>
</node>
<node id="259">
  <data key="name">CHU Dijon Bourgogne</data>
  <data key="label">CHU Dijon Bourgogne</data>
  <data key="author">CHU Dijon Bourgogne</data>
  <data key="year">2019</data>
  <data key="title">...</data>
  <data key="so">SO</data>
  <data key="vol">0</data>
  <data key="page">0</data>
  <data key="ut"></data>
  <data key="freq">2</data>
</node>
<node id="260">
  <data key="name">University Hospital Brussels</data>
  <data key="label">University Hospital Brussels</data>
  <data key="author">University Hospital Brussels</data>
  <data key="year">2025</data>
  <data key="title">...</data>
  <data key="so">SO</data>
  <data key="vol">0</data>
  <data key="page">0</data>
  <data key="ut"></data>
  <data key="freq">2</data>
</node>
<node id="261">
  <data key="name">Maastricht University Medical Centre (MUMC)</data>
  <data key="label">Maastricht University Medical Centre (MUMC)</data>
  <data key="author">Maastricht University Medical Centre (MUMC)</data>
  <data key="year">2004</data>
  <data key="title">...</data>
  <data key="so">SO</data>
  <data key="vol">0</data>
  <data key="page">0</data>
  <data key="ut"></data>
  <data key="freq">1</data>
</node>
<node id="262">
  <data key="name">Hakim Sabzevari Univ</data>
  <data key="label">Hakim Sabzevari Univ</data>
  <data key="author">Hakim Sabzevari Univ</data>
  <data key="year">2015</data>
  <data key="title">...</data>
  <data key="so">SO</data>
  <data key="vol">0</data>
  <data key="page">0</data>
  <data key="ut"></data>
  <data key="freq">1</data>
</node>
<node id="263">
  <data key="name">Huazhong University of Science  Technology</data>
  <data key="label">Huazhong University of Science  Technology</data>
  <data key="author">Huazhong University of Science  Technology</data>
  <data key="year">2008</data>
  <data key="title">...</data>
  <data key="so">SO</data>
  <data key="vol">0</data>
  <data key="page">0</data>
  <data key="ut"></data>
  <data key="freq">7</data>
</node>
<node id="264">
  <data key="name">Dr. Hari Singh Gour University</data>
  <data key="label">Dr. Hari Singh Gour University</data>
  <data key="author">Dr. Hari Singh Gour University</data>
  <data key="year">2021</data>
  <data key="title">...</data>
  <data key="so">SO</data>
  <data key="vol">0</data>
  <data key="page">0</data>
  <data key="ut"></data>
  <data key="freq">1</data>
</node>
<node id="265">
  <data key="name">Wakayama Medical University</data>
  <data key="label">Wakayama Medical University</data>
  <data key="author">Wakayama Medical University</data>
  <data key="year">2009</data>
  <data key="title">...</data>
  <data key="so">SO</data>
  <data key="vol">0</data>
  <data key="page">0</data>
  <data key="ut"></data>
  <data key="freq">3</data>
</node>
<node id="266">
  <data key="name">United States Army</data>
  <data key="label">United States Army</data>
  <data key="author">United States Army</data>
  <data key="year">2010</data>
  <data key="title">...</data>
  <data key="so">SO</data>
  <data key="vol">0</data>
  <data key="page">0</data>
  <data key="ut"></data>
  <data key="freq">1</data>
</node>
<node id="267">
  <data key="name">Guangzhou University of Chinese Medicine</data>
  <data key="label">Guangzhou University of Chinese Medicine</data>
  <data key="author">Guangzhou University of Chinese Medicine</data>
  <data key="year">2020</data>
  <data key="title">...</data>
  <data key="so">SO</data>
  <data key="vol">0</data>
  <data key="page">0</data>
  <data key="ut"></data>
  <data key="freq">1</data>
</node>
<node id="268">
  <data key="name">CHU Lyon</data>
  <data key="label">CHU Lyon</data>
  <data key="author">CHU Lyon</data>
  <data key="year">2008</data>
  <data key="title">...</data>
  <data key="so">SO</data>
  <data key="vol">0</data>
  <data key="page">0</data>
  <data key="ut"></data>
  <data key="freq">1</data>
</node>
<node id="269">
  <data key="name">University of Lubeck</data>
  <data key="label">University of Lubeck</data>
  <data key="author">University of Lubeck</data>
  <data key="year">2024</data>
  <data key="title">...</data>
  <data key="so">SO</data>
  <data key="vol">0</data>
  <data key="page">0</data>
  <data key="ut"></data>
  <data key="freq">4</data>
</node>
<node id="270">
  <data key="name">Fahrenheit Universities</data>
  <data key="label">Fahrenheit Universities</data>
  <data key="author">Fahrenheit Universities</data>
  <data key="year">2019</data>
  <data key="title">...</data>
  <data key="so">SO</data>
  <data key="vol">0</data>
  <data key="page">0</data>
  <data key="ut"></data>
  <data key="freq">1</data>
</node>
<node id="271">
  <data key="name">Sapienza University Rome</data>
  <data key="label">Sapienza University Rome</data>
  <data key="author">Sapienza University Rome</data>
  <data key="year">1998</data>
  <data key="title">...</data>
  <data key="so">SO</data>
  <data key="vol">0</data>
  <data key="page">0</data>
  <data key="ut"></data>
  <data key="freq">2</data>
</node>
<node id="272">
  <data key="name">Delft University of Technology</data>
  <data key="label">Delft University of Technology</data>
  <data key="author">Delft University of Technology</data>
  <data key="year">1997</data>
  <data key="title">...</data>
  <data key="so">SO</data>
  <data key="vol">0</data>
  <data key="page">0</data>
  <data key="ut"></data>
  <data key="freq">1</data>
</node>
<node id="273">
  <data key="name">Korea University Medicine (KU Medicine)</data>
  <data key="label">Korea University Medicine (KU Medicine)</data>
  <data key="author">Korea University Medicine (KU Medicine)</data>
  <data key="year">2011</data>
  <data key="title">...</data>
  <data key="so">SO</data>
  <data key="vol">0</data>
  <data key="page">0</data>
  <data key="ut"></data>
  <data key="freq">1</data>
</node>
<node id="274">
  <data key="name">Baskent University</data>
  <data key="label">Baskent University</data>
  <data key="author">Baskent University</data>
  <data key="year">2008</data>
  <data key="title">...</data>
  <data key="so">SO</data>
  <data key="vol">0</data>
  <data key="page">0</data>
  <data key="ut"></data>
  <data key="freq">1</data>
</node>
<node id="275">
  <data key="name">Health Research Board - Ireland</data>
  <data key="label">Health Research Board - Ireland</data>
  <data key="author">Health Research Board - Ireland</data>
  <data key="year">2020</data>
  <data key="title">...</data>
  <data key="so">SO</data>
  <data key="vol">0</data>
  <data key="page">0</data>
  <data key="ut"></data>
  <data key="freq">1</data>
</node>
<node id="276">
  <data key="name">Asahikawa Medical University</data>
  <data key="label">Asahikawa Medical University</data>
  <data key="author">Asahikawa Medical University</data>
  <data key="year">2007</data>
  <data key="title">...</data>
  <data key="so">SO</data>
  <data key="vol">0</data>
  <data key="page">0</data>
  <data key="ut"></data>
  <data key="freq">3</data>
</node>
<node id="277">
  <data key="name">Catholic University of the Sacred Heart</data>
  <data key="label">Catholic University of the Sacred Heart</data>
  <data key="author">Catholic University of the Sacred Heart</data>
  <data key="year">2019</data>
  <data key="title">...</data>
  <data key="so">SO</data>
  <data key="vol">0</data>
  <data key="page">0</data>
  <data key="ut"></data>
  <data key="freq">1</data>
</node>
<node id="278">
  <data key="name">GEM Hosp  Res Ctr</data>
  <data key="label">GEM Hosp  Res Ctr</data>
  <data key="author">GEM Hosp  Res Ctr</data>
  <data key="year">2018</data>
  <data key="title">...</data>
  <data key="so">SO</data>
  <data key="vol">0</data>
  <data key="page">0</data>
  <data key="ut"></data>
  <data key="freq">1</data>
</node>
<node id="279">
  <data key="name">Chinese Academy of Medical Sciences - Peking Union Medical College</data>
  <data key="label">Chinese Academy of Medical Sciences - Peking Union Medical College</data>
  <data key="author">Chinese Academy of Medical Sciences - Peking Union Medical College</data>
  <data key="year">2017</data>
  <data key="title">...</data>
  <data key="so">SO</data>
  <data key="vol">0</data>
  <data key="page">0</data>
  <data key="ut"></data>
  <data key="freq">4</data>
</node>
<node id="280">
  <data key="name">Keio University</data>
  <data key="label">Keio University</data>
  <data key="author">Keio University</data>
  <data key="year">2014</data>
  <data key="title">...</data>
  <data key="so">SO</data>
  <data key="vol">0</data>
  <data key="page">0</data>
  <data key="ut"></data>
  <data key="freq">1</data>
</node>
<node id="281">
  <data key="name">Tampere University</data>
  <data key="label">Tampere University</data>
  <data key="author">Tampere University</data>
  <data key="year">2024</data>
  <data key="title">...</data>
  <data key="so">SO</data>
  <data key="vol">0</data>
  <data key="page">0</data>
  <data key="ut"></data>
  <data key="freq">2</data>
</node>
<node id="282">
  <data key="name">National Yang Ming Chiao Tung University</data>
  <data key="label">National Yang Ming Chiao Tung University</data>
  <data key="author">National Yang Ming Chiao Tung University</data>
  <data key="year">2002</data>
  <data key="title">...</data>
  <data key="so">SO</data>
  <data key="vol">0</data>
  <data key="page">0</data>
  <data key="ut"></data>
  <data key="freq">2</data>
</node>
<node id="283">
  <data key="name">University of Edinburgh</data>
  <data key="label">University of Edinburgh</data>
  <data key="author">University of Edinburgh</data>
  <data key="year">2023</data>
  <data key="title">...</data>
  <data key="so">SO</data>
  <data key="vol">0</data>
  <data key="page">0</data>
  <data key="ut"></data>
  <data key="freq">2</data>
</node>
<node id="284">
  <data key="name">Dankook University</data>
  <data key="label">Dankook University</data>
  <data key="author">Dankook University</data>
  <data key="year">2022</data>
  <data key="title">...</data>
  <data key="so">SO</data>
  <data key="vol">0</data>
  <data key="page">0</data>
  <data key="ut"></data>
  <data key="freq">2</data>
</node>
<node id="285">
  <data key="name">University of Sydney</data>
  <data key="label">University of Sydney</data>
  <data key="author">University of Sydney</data>
  <data key="year">2005</data>
  <data key="title">...</data>
  <data key="so">SO</data>
  <data key="vol">0</data>
  <data key="page">0</data>
  <data key="ut"></data>
  <data key="freq">1</data>
</node>
<node id="286">
  <data key="name">Zhejiang University</data>
  <data key="label">Zhejiang University</data>
  <data key="author">Zhejiang University</data>
  <data key="year">2021</data>
  <data key="title">...</data>
  <data key="so">SO</data>
  <data key="vol">0</data>
  <data key="page">0</data>
  <data key="ut"></data>
  <data key="freq">2</data>
</node>
<node id="287">
  <data key="name">Banaras Hindu University (BHU)</data>
  <data key="label">Banaras Hindu University (BHU)</data>
  <data key="author">Banaras Hindu University (BHU)</data>
  <data key="year">2022</data>
  <data key="title">...</data>
  <data key="so">SO</data>
  <data key="vol">0</data>
  <data key="page">0</data>
  <data key="ut"></data>
  <data key="freq">1</data>
</node>
<node id="288">
  <data key="name">University of Basel</data>
  <data key="label">University of Basel</data>
  <data key="author">University of Basel</data>
  <data key="year">2007</data>
  <data key="title">...</data>
  <data key="so">SO</data>
  <data key="vol">0</data>
  <data key="page">0</data>
  <data key="ut"></data>
  <data key="freq">3</data>
</node>
<node id="289">
  <data key="name">Magna Graecia University of Catanzaro</data>
  <data key="label">Magna Graecia University of Catanzaro</data>
  <data key="author">Magna Graecia University of Catanzaro</data>
  <data key="year">2014</data>
  <data key="title">...</data>
  <data key="so">SO</data>
  <data key="vol">0</data>
  <data key="page">0</data>
  <data key="ut"></data>
  <data key="freq">4</data>
</node>
<node id="290">
  <data key="name">National Sun Yat Sen University</data>
  <data key="label">National Sun Yat Sen University</data>
  <data key="author">National Sun Yat Sen University</data>
  <data key="year">2018</data>
  <data key="title">...</data>
  <data key="so">SO</data>
  <data key="vol">0</data>
  <data key="page">0</data>
  <data key="ut"></data>
  <data key="freq">1</data>
</node>
<node id="291">
  <data key="name">Johns Hopkins Medicine</data>
  <data key="label">Johns Hopkins Medicine</data>
  <data key="author">Johns Hopkins Medicine</data>
  <data key="year">2006</data>
  <data key="title">...</data>
  <data key="so">SO</data>
  <data key="vol">0</data>
  <data key="page">0</data>
  <data key="ut"></data>
  <data key="freq">3</data>
</node>
<node id="292">
  <data key="name">Southwest University - China</data>
  <data key="label">Southwest University - China</data>
  <data key="author">Southwest University - China</data>
  <data key="year">2011</data>
  <data key="title">...</data>
  <data key="so">SO</data>
  <data key="vol">0</data>
  <data key="page">0</data>
  <data key="ut"></data>
  <data key="freq">3</data>
</node>
<node id="293">
  <data key="name">Centre Leon Berard</data>
  <data key="label">Centre Leon Berard</data>
  <data key="author">Centre Leon Berard</data>
  <data key="year">2019</data>
  <data key="title">...</data>
  <data key="so">SO</data>
  <data key="vol">0</data>
  <data key="page">0</data>
  <data key="ut"></data>
  <data key="freq">1</data>
</node>
<node id="294">
  <data key="name">Indian Institute of Technology (IIT) - Bombay</data>
  <data key="label">Indian Institute of Technology (IIT) - Bombay</data>
  <data key="author">Indian Institute of Technology (IIT) - Bombay</data>
  <data key="year">2015</data>
  <data key="title">...</data>
  <data key="so">SO</data>
  <data key="vol">0</data>
  <data key="page">0</data>
  <data key="ut"></data>
  <data key="freq">1</data>
</node>
<node id="295">
  <data key="name">Indiana University Indianapolis</data>
  <data key="label">Indiana University Indianapolis</data>
  <data key="author">Indiana University Indianapolis</data>
  <data key="year">2001</data>
  <data key="title">...</data>
  <data key="so">SO</data>
  <data key="vol">0</data>
  <data key="page">0</data>
  <data key="ut"></data>
  <data key="freq">1</data>
</node>
<node id="296">
  <data key="name">Massachusetts General Hospital</data>
  <data key="label">Massachusetts General Hospital</data>
  <data key="author">Massachusetts General Hospital</data>
  <data key="year">2000</data>
  <data key="title">...</data>
  <data key="so">SO</data>
  <data key="vol">0</data>
  <data key="page">0</data>
  <data key="ut"></data>
  <data key="freq">4</data>
</node>
<node id="297">
  <data key="name">National Hospital for Neurology  Neurosurgery</data>
  <data key="label">National Hospital for Neurology  Neurosurgery</data>
  <data key="author">National Hospital for Neurology  Neurosurgery</data>
  <data key="year">2006</data>
  <data key="title">...</data>
  <data key="so">SO</data>
  <data key="vol">0</data>
  <data key="page">0</data>
  <data key="ut"></data>
  <data key="freq">3</data>
</node>
<node id="298">
  <data key="name">Nanjing University of Science  Technology</data>
  <data key="label">Nanjing University of Science  Technology</data>
  <data key="author">Nanjing University of Science  Technology</data>
  <data key="year">2014</data>
  <data key="title">...</data>
  <data key="so">SO</data>
  <data key="vol">0</data>
  <data key="page">0</data>
  <data key="ut"></data>
  <data key="freq">1</data>
</node>
<node id="299">
  <data key="name">University Medical Center Hamburg-Eppendorf</data>
  <data key="label">University Medical Center Hamburg-Eppendorf</data>
  <data key="author">University Medical Center Hamburg-Eppendorf</data>
  <data key="year">2002</data>
  <data key="title">...</data>
  <data key="so">SO</data>
  <data key="vol">0</data>
  <data key="page">0</data>
  <data key="ut"></data>
  <data key="freq">2</data>
</node>
<node id="300">
  <data key="name">Indian Institute of Technology System (IIT System)</data>
  <data key="label">Indian Institute of Technology System (IIT System)</data>
  <data key="author">Indian Institute of Technology System (IIT System)</data>
  <data key="year">2012</data>
  <data key="title">...</data>
  <data key="so">SO</data>
  <data key="vol">0</data>
  <data key="page">0</data>
  <data key="ut"></data>
  <data key="freq">2</data>
</node>
<node id="301">
  <data key="name">Polsko-Japonska Akademia Technik Komputerowych</data>
  <data key="label">Polsko-Japonska Akademia Technik Komputerowych</data>
  <data key="author">Polsko-Japonska Akademia Technik Komputerowych</data>
  <data key="year">2016</data>
  <data key="title">...</data>
  <data key="so">SO</data>
  <data key="vol">0</data>
  <data key="page">0</data>
  <data key="ut"></data>
  <data key="freq">1</data>
</node>
<node id="302">
  <data key="name">Hospital Universitari Vall d apos;Hebron</data>
  <data key="label">Hospital Universitari Vall d apos;Hebron</data>
  <data key="author">Hospital Universitari Vall d'Hebron</data>
  <data key="year">2015</data>
  <data key="title">...</data>
  <data key="so">SO</data>
  <data key="vol">0</data>
  <data key="page">0</data>
  <data key="ut"></data>
  <data key="freq">1</data>
</node>
<node id="303">
  <data key="name">Universiti Malaya</data>
  <data key="label">Universiti Malaya</data>
  <data key="author">Universiti Malaya</data>
  <data key="year">2022</data>
  <data key="title">...</data>
  <data key="so">SO</data>
  <data key="vol">0</data>
  <data key="page">0</data>
  <data key="ut"></data>
  <data key="freq">3</data>
</node>
<node id="304">
  <data key="name">Burjeel Hosp</data>
  <data key="label">Burjeel Hosp</data>
  <data key="author">Burjeel Hosp</data>
  <data key="year">2025</data>
  <data key="title">...</data>
  <data key="so">SO</data>
  <data key="vol">0</data>
  <data key="page">0</data>
  <data key="ut"></data>
  <data key="freq">1</data>
</node>
<node id="305">
  <data key="name">Medical University of Silesia</data>
  <data key="label">Medical University of Silesia</data>
  <data key="author">Medical University of Silesia</data>
  <data key="year">2016</data>
  <data key="title">...</data>
  <data key="so">SO</data>
  <data key="vol">0</data>
  <data key="page">0</data>
  <data key="ut"></data>
  <data key="freq">1</data>
</node>
<node id="306">
  <data key="name">Air Force Medical University</data>
  <data key="label">Air Force Medical University</data>
  <data key="author">Air Force Medical University</data>
  <data key="year">2025</data>
  <data key="title">...</data>
  <data key="so">SO</data>
  <data key="vol">0</data>
  <data key="page">0</data>
  <data key="ut"></data>
  <data key="freq">1</data>
</node>
<node id="307">
  <data key="name">(AdventHealth) West Florida Division</data>
  <data key="label">(AdventHealth) West Florida Division</data>
  <data key="author">(AdventHealth) West Florida Division</data>
  <data key="year">2015</data>
  <data key="title">...</data>
  <data key="so">SO</data>
  <data key="vol">0</data>
  <data key="page">0</data>
  <data key="ut"></data>
  <data key="freq">1</data>
</node>
<node id="308">
  <data key="name">Thomas Jefferson University</data>
  <data key="label">Thomas Jefferson University</data>
  <data key="author">Thomas Jefferson University</data>
  <data key="year">2024</data>
  <data key="title">...</data>
  <data key="so">SO</data>
  <data key="vol">0</data>
  <data key="page">0</data>
  <data key="ut"></data>
  <data key="freq">3</data>
</node>
<node id="309">
  <data key="name">Pochon Cha University</data>
  <data key="label">Pochon Cha University</data>
  <data key="author">Pochon Cha University</data>
  <data key="year">2016</data>
  <data key="title">...</data>
  <data key="so">SO</data>
  <data key="vol">0</data>
  <data key="page">0</data>
  <data key="ut"></data>
  <data key="freq">1</data>
</node>
<node id="310">
  <data key="name">Otto von Guericke University</data>
  <data key="label">Otto von Guericke University</data>
  <data key="author">Otto von Guericke University</data>
  <data key="year">2016</data>
  <data key="title">...</data>
  <data key="so">SO</data>
  <data key="vol">0</data>
  <data key="page">0</data>
  <data key="ut"></data>
  <data key="freq">3</data>
</node>
<node id="311">
  <data key="name">Mayo Clinic</data>
  <data key="label">Mayo Clinic</data>
  <data key="author">Mayo Clinic</data>
  <data key="year">2010</data>
  <data key="title">...</data>
  <data key="so">SO</data>
  <data key="vol">0</data>
  <data key="page">0</data>
  <data key="ut"></data>
  <data key="freq">35</data>
</node>
<node id="312">
  <data key="name">Seoul National University Hospital</data>
  <data key="label">Seoul National University Hospital</data>
  <data key="author">Seoul National University Hospital</data>
  <data key="year">2003</data>
  <data key="title">...</data>
  <data key="so">SO</data>
  <data key="vol">0</data>
  <data key="page">0</data>
  <data key="ut"></data>
  <data key="freq">4</data>
</node>
<node id="313">
  <data key="name">BCMaterials</data>
  <data key="label">BCMaterials</data>
  <data key="author">BCMaterials</data>
  <data key="year">2021</data>
  <data key="title">...</data>
  <data key="so">SO</data>
  <data key="vol">0</data>
  <data key="page">0</data>
  <data key="ut"></data>
  <data key="freq">1</data>
</node>
<node id="314">
  <data key="name">Aichi Prefectural Hosp</data>
  <data key="label">Aichi Prefectural Hosp</data>
  <data key="author">Aichi Prefectural Hosp</data>
  <data key="year">2001</data>
  <data key="title">...</data>
  <data key="so">SO</data>
  <data key="vol">0</data>
  <data key="page">0</data>
  <data key="ut"></data>
  <data key="freq">1</data>
</node>
<node id="315">
  <data key="name">University of Alabama Birmingham</data>
  <data key="label">University of Alabama Birmingham</data>
  <data key="author">University of Alabama Birmingham</data>
  <data key="year">1997</data>
  <data key="title">...</data>
  <data key="so">SO</data>
  <data key="vol">0</data>
  <data key="page">0</data>
  <data key="ut"></data>
  <data key="freq">1</data>
</node>
<node id="316">
  <data key="name">National Kaohsiung University of Science  Technology</data>
  <data key="label">National Kaohsiung University of Science  Technology</data>
  <data key="author">National Kaohsiung University of Science  Technology</data>
  <data key="year">2018</data>
  <data key="title">...</data>
  <data key="so">SO</data>
  <data key="vol">0</data>
  <data key="page">0</data>
  <data key="ut"></data>
  <data key="freq">1</data>
</node>
<node id="317">
  <data key="name">Nippon Medical School</data>
  <data key="label">Nippon Medical School</data>
  <data key="author">Nippon Medical School</data>
  <data key="year">2013</data>
  <data key="title">...</data>
  <data key="so">SO</data>
  <data key="vol">0</data>
  <data key="page">0</data>
  <data key="ut"></data>
  <data key="freq">1</data>
</node>
<node id="318">
  <data key="name">Chapman University System</data>
  <data key="label">Chapman University System</data>
  <data key="author">Chapman University System</data>
  <data key="year">2024</data>
  <data key="title">...</data>
  <data key="so">SO</data>
  <data key="vol">0</data>
  <data key="page">0</data>
  <data key="ut"></data>
  <data key="freq">1</data>
</node>
<node id="319">
  <data key="name">Chinese Academy of Sciences</data>
  <data key="label">Chinese Academy of Sciences</data>
  <data key="author">Chinese Academy of Sciences</data>
  <data key="year">2003</data>
  <data key="title">...</data>
  <data key="so">SO</data>
  <data key="vol">0</data>
  <data key="page">0</data>
  <data key="ut"></data>
  <data key="freq">9</data>
</node>
<node id="320">
  <data key="name">Monash University</data>
  <data key="label">Monash University</data>
  <data key="author">Monash University</data>
  <data key="year">2010</data>
  <data key="title">...</data>
  <data key="so">SO</data>
  <data key="vol">0</data>
  <data key="page">0</data>
  <data key="ut"></data>
  <data key="freq">2</data>
</node>
<node id="321">
  <data key="name">Shiga University of Medical Science</data>
  <data key="label">Shiga University of Medical Science</data>
  <data key="author">Shiga University of Medical Science</data>
  <data key="year">2011</data>
  <data key="title">...</data>
  <data key="so">SO</data>
  <data key="vol">0</data>
  <data key="page">0</data>
  <data key="ut"></data>
  <data key="freq">1</data>
</node>
<node id="322">
  <data key="name">Jichi Medical University</data>
  <data key="label">Jichi Medical University</data>
  <data key="author">Jichi Medical University</data>
  <data key="year">2014</data>
  <data key="title">...</data>
  <data key="so">SO</data>
  <data key="vol">0</data>
  <data key="page">0</data>
  <data key="ut"></data>
  <data key="freq">1</data>
</node>
<node id="323">
  <data key="name">Hopital Universitaire Lariboisiere-Fernand-Widal - APHP</data>
  <data key="label">Hopital Universitaire Lariboisiere-Fernand-Widal - APHP</data>
  <data key="author">Hopital Universitaire Lariboisiere-Fernand-Widal - APHP</data>
  <data key="year">2019</data>
  <data key="title">...</data>
  <data key="so">SO</data>
  <data key="vol">0</data>
  <data key="page">0</data>
  <data key="ut"></data>
  <data key="freq">1</data>
</node>
<node id="324">
  <data key="name">Nantes Universite</data>
  <data key="label">Nantes Universite</data>
  <data key="author">Nantes Universite</data>
  <data key="year">2008</data>
  <data key="title">...</data>
  <data key="so">SO</data>
  <data key="vol">0</data>
  <data key="page">0</data>
  <data key="ut"></data>
  <data key="freq">1</data>
</node>
<node id="325">
  <data key="name">Changchun Institute of Applied Chemistry</data>
  <data key="label">Changchun Institute of Applied Chemistry</data>
  <data key="author">Changchun Institute of Applied Chemistry</data>
  <data key="year">2017</data>
  <data key="title">...</data>
  <data key="so">SO</data>
  <data key="vol">0</data>
  <data key="page">0</data>
  <data key="ut"></data>
  <data key="freq">1</data>
</node>
<node id="326">
  <data key="name">Technische Universitat Dresden</data>
  <data key="label">Technische Universitat Dresden</data>
  <data key="author">Technische Universitat Dresden</data>
  <data key="year">2009</data>
  <data key="title">...</data>
  <data key="so">SO</data>
  <data key="vol">0</data>
  <data key="page">0</data>
  <data key="ut"></data>
  <data key="freq">1</data>
</node>
<node id="327">
  <data key="name">Laureate Institute for Brain Research</data>
  <data key="label">Laureate Institute for Brain Research</data>
  <data key="author">Laureate Institute for Brain Research</data>
  <data key="year">2013</data>
  <data key="title">...</data>
  <data key="so">SO</data>
  <data key="vol">0</data>
  <data key="page">0</data>
  <data key="ut"></data>
  <data key="freq">2</data>
</node>
<node id="328">
  <data key="name">AdventHealth Tampa</data>
  <data key="label">AdventHealth Tampa</data>
  <data key="author">AdventHealth Tampa</data>
  <data key="year">2015</data>
  <data key="title">...</data>
  <data key="so">SO</data>
  <data key="vol">0</data>
  <data key="page">0</data>
  <data key="ut"></data>
  <data key="freq">1</data>
</node>
<node id="329">
  <data key="name">Changi General Hospital</data>
  <data key="label">Changi General Hospital</data>
  <data key="author">Changi General Hospital</data>
  <data key="year">2006</data>
  <data key="title">...</data>
  <data key="so">SO</data>
  <data key="vol">0</data>
  <data key="page">0</data>
  <data key="ut"></data>
  <data key="freq">1</data>
</node>
<node id="330">
  <data key="name">Tokyo Women apos;s Medical University</data>
  <data key="label">Tokyo Women apos;s Medical University</data>
  <data key="author">Tokyo Women's Medical University</data>
  <data key="year">1998</data>
  <data key="title">...</data>
  <data key="so">SO</data>
  <data key="vol">0</data>
  <data key="page">0</data>
  <data key="ut"></data>
  <data key="freq">3</data>
</node>
<node id="331">
  <data key="name">Centre National de la Recherche Scientifique (CNRS)</data>
  <data key="label">Centre National de la Recherche Scientifique (CNRS)</data>
  <data key="author">Centre National de la Recherche Scientifique (CNRS)</data>
  <data key="year">2005</data>
  <data key="title">...</data>
  <data key="so">SO</data>
  <data key="vol">0</data>
  <data key="page">0</data>
  <data key="ut"></data>
  <data key="freq">7</data>
</node>
<node id="332">
  <data key="name">University of Groningen</data>
  <data key="label">University of Groningen</data>
  <data key="author">University of Groningen</data>
  <data key="year">2016</data>
  <data key="title">...</data>
  <data key="so">SO</data>
  <data key="vol">0</data>
  <data key="page">0</data>
  <data key="ut"></data>
  <data key="freq">2</data>
</node>
<node id="333">
  <data key="name">National Cheng Kung University</data>
  <data key="label">National Cheng Kung University</data>
  <data key="author">National Cheng Kung University</data>
  <data key="year">1999</data>
  <data key="title">...</data>
  <data key="so">SO</data>
  <data key="vol">0</data>
  <data key="page">0</data>
  <data key="ut"></data>
  <data key="freq">8</data>
</node>
<node id="334">
  <data key="name">Aja University of Medical Sciences In Iran</data>
  <data key="label">Aja University of Medical Sciences In Iran</data>
  <data key="author">Aja University of Medical Sciences In Iran</data>
  <data key="year">2024</data>
  <data key="title">...</data>
  <data key="so">SO</data>
  <data key="vol">0</data>
  <data key="page">0</data>
  <data key="ut"></data>
  <data key="freq">1</data>
</node>
<node id="335">
  <data key="name">University of London</data>
  <data key="label">University of London</data>
  <data key="author">University of London</data>
  <data key="year">2020</data>
  <data key="title">...</data>
  <data key="so">SO</data>
  <data key="vol">0</data>
  <data key="page">0</data>
  <data key="ut"></data>
  <data key="freq">19</data>
</node>
<node id="336">
  <data key="name">Anglia Ruskin University</data>
  <data key="label">Anglia Ruskin University</data>
  <data key="author">Anglia Ruskin University</data>
  <data key="year">2023</data>
  <data key="title">...</data>
  <data key="so">SO</data>
  <data key="vol">0</data>
  <data key="page">0</data>
  <data key="ut"></data>
  <data key="freq">2</data>
</node>
<node id="337">
  <data key="name">Aristotle University of Thessaloniki</data>
  <data key="label">Aristotle University of Thessaloniki</data>
  <data key="author">Aristotle University of Thessaloniki</data>
  <data key="year">2025</data>
  <data key="title">...</data>
  <data key="so">SO</data>
  <data key="vol">0</data>
  <data key="page">0</data>
  <data key="ut"></data>
  <data key="freq">1</data>
</node>
<node id="338">
  <data key="name">Shanghai Jiao Tong University</data>
  <data key="label">Shanghai Jiao Tong University</data>
  <data key="author">Shanghai Jiao Tong University</data>
  <data key="year">2003</data>
  <data key="title">...</data>
  <data key="so">SO</data>
  <data key="vol">0</data>
  <data key="page">0</data>
  <data key="ut"></data>
  <data key="freq">1</data>
</node>
<node id="339">
  <data key="name">Juntendo University</data>
  <data key="label">Juntendo University</data>
  <data key="author">Juntendo University</data>
  <data key="year">2015</data>
  <data key="title">...</data>
  <data key="so">SO</data>
  <data key="vol">0</data>
  <data key="page">0</data>
  <data key="ut"></data>
  <data key="freq">1</data>
</node>
<node id="340">
  <data key="name">Henan Medical University</data>
  <data key="label">Henan Medical University</data>
  <data key="author">Henan Medical University</data>
  <data key="year">2016</data>
  <data key="title">...</data>
  <data key="so">SO</data>
  <data key="vol">0</data>
  <data key="page">0</data>
  <data key="ut"></data>
  <data key="freq">1</data>
</node>
<node id="341">
  <data key="name">Aalto University</data>
  <data key="label">Aalto University</data>
  <data key="author">Aalto University</data>
  <data key="year">2010</data>
  <data key="title">...</data>
  <data key="so">SO</data>
  <data key="vol">0</data>
  <data key="page">0</data>
  <data key="ut"></data>
  <data key="freq">1</data>
</node>
<node id="342">
  <data key="name">Shamir Medical Center (Assaf Harofeh)</data>
  <data key="label">Shamir Medical Center (Assaf Harofeh)</data>
  <data key="author">Shamir Medical Center (Assaf Harofeh)</data>
  <data key="year">2003</data>
  <data key="title">...</data>
  <data key="so">SO</data>
  <data key="vol">0</data>
  <data key="page">0</data>
  <data key="ut"></data>
  <data key="freq">1</data>
</node>
<node id="343">
  <data key="name">Daejeon University</data>
  <data key="label">Daejeon University</data>
  <data key="author">Daejeon University</data>
  <data key="year">2020</data>
  <data key="title">...</data>
  <data key="so">SO</data>
  <data key="vol">0</data>
  <data key="page">0</data>
  <data key="ut"></data>
  <data key="freq">2</data>
</node>
<node id="344">
  <data key="name">Charles River Laboratories</data>
  <data key="label">Charles River Laboratories</data>
  <data key="author">Charles River Laboratories</data>
  <data key="year">2017</data>
  <data key="title">...</data>
  <data key="so">SO</data>
  <data key="vol">0</data>
  <data key="page">0</data>
  <data key="ut"></data>
  <data key="freq">1</data>
</node>
<node id="345">
  <data key="name">European Molecular Biology Laboratory (EMBL)</data>
  <data key="label">European Molecular Biology Laboratory (EMBL)</data>
  <data key="author">European Molecular Biology Laboratory (EMBL)</data>
  <data key="year">2012</data>
  <data key="title">...</data>
  <data key="so">SO</data>
  <data key="vol">0</data>
  <data key="page">0</data>
  <data key="ut"></data>
  <data key="freq">1</data>
</node>
<node id="346">
  <data key="name">Jikei University</data>
  <data key="label">Jikei University</data>
  <data key="author">Jikei University</data>
  <data key="year">2011</data>
  <data key="title">...</data>
  <data key="so">SO</data>
  <data key="vol">0</data>
  <data key="page">0</data>
  <data key="ut"></data>
  <data key="freq">1</data>
</node>
<node id="347">
  <data key="name">Fondazione IRCCS Istituto Neurologico Carlo Besta</data>
  <data key="label">Fondazione IRCCS Istituto Neurologico Carlo Besta</data>
  <data key="author">Fondazione IRCCS Istituto Neurologico Carlo Besta</data>
  <data key="year">2020</data>
  <data key="title">...</data>
  <data key="so">SO</data>
  <data key="vol">0</data>
  <data key="page">0</data>
  <data key="ut"></data>
  <data key="freq">1</data>
</node>
<node id="348">
  <data key="name">Pusan National University Hospital</data>
  <data key="label">Pusan National University Hospital</data>
  <data key="author">Pusan National University Hospital</data>
  <data key="year">2021</data>
  <data key="title">...</data>
  <data key="so">SO</data>
  <data key="vol">0</data>
  <data key="page">0</data>
  <data key="ut"></data>
  <data key="freq">2</data>
</node>
<node id="349">
  <data key="name">Fudan University</data>
  <data key="label">Fudan University</data>
  <data key="author">Fudan University</data>
  <data key="year">2008</data>
  <data key="title">...</data>
  <data key="so">SO</data>
  <data key="vol">0</data>
  <data key="page">0</data>
  <data key="ut"></data>
  <data key="freq">2</data>
</node>
<node id="350">
  <data key="name">University of Pisa</data>
  <data key="label">University of Pisa</data>
  <data key="author">University of Pisa</data>
  <data key="year">1997</data>
  <data key="title">...</data>
  <data key="so">SO</data>
  <data key="vol">0</data>
  <data key="page">0</data>
  <data key="ut"></data>
  <data key="freq">1</data>
</node>
<node id="351">
  <data key="name">Klinikum Dortmund</data>
  <data key="label">Klinikum Dortmund</data>
  <data key="author">Klinikum Dortmund</data>
  <data key="year">2014</data>
  <data key="title">...</data>
  <data key="so">SO</data>
  <data key="vol">0</data>
  <data key="page">0</data>
  <data key="ut"></data>
  <data key="freq">1</data>
</node>
<node id="352">
  <data key="name">University of Hamburg</data>
  <data key="label">University of Hamburg</data>
  <data key="author">University of Hamburg</data>
  <data key="year">1998</data>
  <data key="title">...</data>
  <data key="so">SO</data>
  <data key="vol">0</data>
  <data key="page">0</data>
  <data key="ut"></data>
  <data key="freq">4</data>
</node>
<node id="353">
  <data key="name">RWTH Aachen University</data>
  <data key="label">RWTH Aachen University</data>
  <data key="author">RWTH Aachen University</data>
  <data key="year">2020</data>
  <data key="title">...</data>
  <data key="so">SO</data>
  <data key="vol">0</data>
  <data key="page">0</data>
  <data key="ut"></data>
  <data key="freq">2</data>
</node>
<node id="354">
  <data key="name">State University System of Florida</data>
  <data key="label">State University System of Florida</data>
  <data key="author">State University System of Florida</data>
  <data key="year">2002</data>
  <data key="title">...</data>
  <data key="so">SO</data>
  <data key="vol">0</data>
  <data key="page">0</data>
  <data key="ut"></data>
  <data key="freq">4</data>
</node>
<node id="355">
  <data key="name">Alexandru Ioan Cuza University</data>
  <data key="label">Alexandru Ioan Cuza University</data>
  <data key="author">Alexandru Ioan Cuza University</data>
  <data key="year">2025</data>
  <data key="title">...</data>
  <data key="so">SO</data>
  <data key="vol">0</data>
  <data key="page">0</data>
  <data key="ut"></data>
  <data key="freq">1</data>
</node>
<node id="356">
  <data key="name">Ajou University</data>
  <data key="label">Ajou University</data>
  <data key="author">Ajou University</data>
  <data key="year">2024</data>
  <data key="title">...</data>
  <data key="so">SO</data>
  <data key="vol">0</data>
  <data key="page">0</data>
  <data key="ut"></data>
  <data key="freq">1</data>
</node>
<node id="357">
  <data key="name">University of Pennsylvania</data>
  <data key="label">University of Pennsylvania</data>
  <data key="author">University of Pennsylvania</data>
  <data key="year">2000</data>
  <data key="title">...</data>
  <data key="so">SO</data>
  <data key="vol">0</data>
  <data key="page">0</data>
  <data key="ut"></data>
  <data key="freq">4</data>
</node>
<node id="358">
  <data key="name">Ulm University</data>
  <data key="label">Ulm University</data>
  <data key="author">Ulm University</data>
  <data key="year">2004</data>
  <data key="title">...</data>
  <data key="so">SO</data>
  <data key="vol">0</data>
  <data key="page">0</data>
  <data key="ut"></data>
  <data key="freq">3</data>
</node>
<node id="359">
  <data key="name">Gunma University</data>
  <data key="label">Gunma University</data>
  <data key="author">Gunma University</data>
  <data key="year">2001</data>
  <data key="title">...</data>
  <data key="so">SO</data>
  <data key="vol">0</data>
  <data key="page">0</data>
  <data key="ut"></data>
  <data key="freq">3</data>
</node>
<node id="360">
  <data key="name">University of Alabama System</data>
  <data key="label">University of Alabama System</data>
  <data key="author">University of Alabama System</data>
  <data key="year">1997</data>
  <data key="title">...</data>
  <data key="so">SO</data>
  <data key="vol">0</data>
  <data key="page">0</data>
  <data key="ut"></data>
  <data key="freq">1</data>
</node>
<node id="361">
  <data key="name">Charles Darwin University</data>
  <data key="label">Charles Darwin University</data>
  <data key="author">Charles Darwin University</data>
  <data key="year">2023</data>
  <data key="title">...</data>
  <data key="so">SO</data>
  <data key="vol">0</data>
  <data key="page">0</data>
  <data key="ut"></data>
  <data key="freq">1</data>
</node>
<node id="362">
  <data key="name">Korea University</data>
  <data key="label">Korea University</data>
  <data key="author">Korea University</data>
  <data key="year">2011</data>
  <data key="title">...</data>
  <data key="so">SO</data>
  <data key="vol">0</data>
  <data key="page">0</data>
  <data key="ut"></data>
  <data key="freq">1</data>
</node>
<node id="363">
  <data key="name">Copenhagen University Hospital</data>
  <data key="label">Copenhagen University Hospital</data>
  <data key="author">Copenhagen University Hospital</data>
  <data key="year">1994</data>
  <data key="title">...</data>
  <data key="so">SO</data>
  <data key="vol">0</data>
  <data key="page">0</data>
  <data key="ut"></data>
  <data key="freq">1</data>
</node>
<node id="364">
  <data key="name">Chongqing University of Arts  Sciences</data>
  <data key="label">Chongqing University of Arts  Sciences</data>
  <data key="author">Chongqing University of Arts  Sciences</data>
  <data key="year">2015</data>
  <data key="title">...</data>
  <data key="so">SO</data>
  <data key="vol">0</data>
  <data key="page">0</data>
  <data key="ut"></data>
  <data key="freq">1</data>
</node>
<node id="365">
  <data key="name">Erasmus University Rotterdam - Excl Erasmus MC</data>
  <data key="label">Erasmus University Rotterdam - Excl Erasmus MC</data>
  <data key="author">Erasmus University Rotterdam - Excl Erasmus MC</data>
  <data key="year">1992</data>
  <data key="title">...</data>
  <data key="so">SO</data>
  <data key="vol">0</data>
  <data key="page">0</data>
  <data key="ut"></data>
  <data key="freq">1</data>
</node>
<node id="366">
  <data key="name">Kyorin University</data>
  <data key="label">Kyorin University</data>
  <data key="author">Kyorin University</data>
  <data key="year">2004</data>
  <data key="title">...</data>
  <data key="so">SO</data>
  <data key="vol">0</data>
  <data key="page">0</data>
  <data key="ut"></data>
  <data key="freq">1</data>
</node>
<node id="367">
  <data key="name">Anna University</data>
  <data key="label">Anna University</data>
  <data key="author">Anna University</data>
  <data key="year">2015</data>
  <data key="title">...</data>
  <data key="so">SO</data>
  <data key="vol">0</data>
  <data key="page">0</data>
  <data key="ut"></data>
  <data key="freq">1</data>
</node>
<node id="368">
  <data key="name">University of California San Diego</data>
  <data key="label">University of California San Diego</data>
  <data key="author">University of California San Diego</data>
  <data key="year">1997</data>
  <data key="title">...</data>
  <data key="so">SO</data>
  <data key="vol">0</data>
  <data key="page">0</data>
  <data key="ut"></data>
  <data key="freq">1</data>
</node>
<node id="369">
  <data key="name">University of Arkansas System</data>
  <data key="label">University of Arkansas System</data>
  <data key="author">University of Arkansas System</data>
  <data key="year">1994</data>
  <data key="title">...</data>
  <data key="so">SO</data>
  <data key="vol">0</data>
  <data key="page">0</data>
  <data key="ut"></data>
  <data key="freq">1</data>
</node>
<node id="370">
  <data key="name">Institute for Clinical Evaluative Sciences (ICES)</data>
  <data key="label">Institute for Clinical Evaluative Sciences (ICES)</data>
  <data key="author">Institute for Clinical Evaluative Sciences (ICES)</data>
  <data key="year">2008</data>
  <data key="title">...</data>
  <data key="so">SO</data>
  <data key="vol">0</data>
  <data key="page">0</data>
  <data key="ut"></data>
  <data key="freq">1</data>
</node>
<node id="371">
  <data key="name">Kingston University</data>
  <data key="label">Kingston University</data>
  <data key="author">Kingston University</data>
  <data key="year">2018</data>
  <data key="title">...</data>
  <data key="so">SO</data>
  <data key="vol">0</data>
  <data key="page">0</data>
  <data key="ut"></data>
  <data key="freq">1</data>
</node>
<node id="372">
  <data key="name">Osaka Metropolitan University</data>
  <data key="label">Osaka Metropolitan University</data>
  <data key="author">Osaka Metropolitan University</data>
  <data key="year">2022</data>
  <data key="title">...</data>
  <data key="so">SO</data>
  <data key="vol">0</data>
  <data key="page">0</data>
  <data key="ut"></data>
  <data key="freq">2</data>
</node>
<node id="373">
  <data key="name">Hopital Universitaire Saint-Antoine - APHP</data>
  <data key="label">Hopital Universitaire Saint-Antoine - APHP</data>
  <data key="author">Hopital Universitaire Saint-Antoine - APHP</data>
  <data key="year">2012</data>
  <data key="title">...</data>
  <data key="so">SO</data>
  <data key="vol">0</data>
  <data key="page">0</data>
  <data key="ut"></data>
  <data key="freq">1</data>
</node>
<node id="374">
  <data key="name">Penn State Health</data>
  <data key="label">Penn State Health</data>
  <data key="author">Penn State Health</data>
  <data key="year">2009</data>
  <data key="title">...</data>
  <data key="so">SO</data>
  <data key="vol">0</data>
  <data key="page">0</data>
  <data key="ut"></data>
  <data key="freq">1</data>
</node>
<node id="375">
  <data key="name">Chosun University</data>
  <data key="label">Chosun University</data>
  <data key="author">Chosun University</data>
  <data key="year">2021</data>
  <data key="title">...</data>
  <data key="so">SO</data>
  <data key="vol">0</data>
  <data key="page">0</data>
  <data key="ut"></data>
  <data key="freq">1</data>
</node>
<node id="376">
  <data key="name">CHU de Nantes</data>
  <data key="label">CHU de Nantes</data>
  <data key="author">CHU de Nantes</data>
  <data key="year">2008</data>
  <data key="title">...</data>
  <data key="so">SO</data>
  <data key="vol">0</data>
  <data key="page">0</data>
  <data key="ut"></data>
  <data key="freq">1</data>
</node>
<node id="377">
  <data key="name">Azienda Ospedaliero Universitaria Pisana</data>
  <data key="label">Azienda Ospedaliero Universitaria Pisana</data>
  <data key="author">Azienda Ospedaliero Universitaria Pisana</data>
  <data key="year">2023</data>
  <data key="title">...</data>
  <data key="so">SO</data>
  <data key="vol">0</data>
  <data key="page">0</data>
  <data key="ut"></data>
  <data key="freq">1</data>
</node>
<node id="378">
  <data key="name">Kumamoto University</data>
  <data key="label">Kumamoto University</data>
  <data key="author">Kumamoto University</data>
  <data key="year">2009</data>
  <data key="title">...</data>
  <data key="so">SO</data>
  <data key="vol">0</data>
  <data key="page">0</data>
  <data key="ut"></data>
  <data key="freq">1</data>
</node>
<node id="379">
  <data key="name">University of Gottingen Hospital</data>
  <data key="label">University of Gottingen Hospital</data>
  <data key="author">University of Gottingen Hospital</data>
  <data key="year">2004</data>
  <data key="title">...</data>
  <data key="so">SO</data>
  <data key="vol">0</data>
  <data key="page">0</data>
  <data key="ut"></data>
  <data key="freq">1</data>
</node>
<node id="380">
  <data key="name">University of Bern</data>
  <data key="label">University of Bern</data>
  <data key="author">University of Bern</data>
  <data key="year">2000</data>
  <data key="title">...</data>
  <data key="so">SO</data>
  <data key="vol">0</data>
  <data key="page">0</data>
  <data key="ut"></data>
  <data key="freq">1</data>
</node>
<node id="381">
  <data key="name">University of Connecticut</data>
  <data key="label">University of Connecticut</data>
  <data key="author">University of Connecticut</data>
  <data key="year">2003</data>
  <data key="title">...</data>
  <data key="so">SO</data>
  <data key="vol">0</data>
  <data key="page">0</data>
  <data key="ut"></data>
  <data key="freq">1</data>
</node>
<node id="382">
  <data key="name">Universite Marie et Louis Pasteur</data>
  <data key="label">Universite Marie et Louis Pasteur</data>
  <data key="author">Universite Marie et Louis Pasteur</data>
  <data key="year">2004</data>
  <data key="title">...</data>
  <data key="so">SO</data>
  <data key="vol">0</data>
  <data key="page">0</data>
  <data key="ut"></data>
  <data key="freq">1</data>
</node>
<node id="383">
  <data key="name">AUSL di Bologna</data>
  <data key="label">AUSL di Bologna</data>
  <data key="author">AUSL di Bologna</data>
  <data key="year">2019</data>
  <data key="title">...</data>
  <data key="so">SO</data>
  <data key="vol">0</data>
  <data key="page">0</data>
  <data key="ut"></data>
  <data key="freq">1</data>
</node>
<node id="384">
  <data key="name">Catholic University of Korea</data>
  <data key="label">Catholic University of Korea</data>
  <data key="author">Catholic University of Korea</data>
  <data key="year">2019</data>
  <data key="title">...</data>
  <data key="so">SO</data>
  <data key="vol">0</data>
  <data key="page">0</data>
  <data key="ut"></data>
  <data key="freq">4</data>
</node>
<node id="385">
  <data key="name">Bellvitge University Hospital</data>
  <data key="label">Bellvitge University Hospital</data>
  <data key="author">Bellvitge University Hospital</data>
  <data key="year">2010</data>
  <data key="title">...</data>
  <data key="so">SO</data>
  <data key="vol">0</data>
  <data key="page">0</data>
  <data key="ut"></data>
  <data key="freq">2</data>
</node>
<node id="386">
  <data key="name">Capital Normal University</data>
  <data key="label">Capital Normal University</data>
  <data key="author">Capital Normal University</data>
  <data key="year">2015</data>
  <data key="title">...</data>
  <data key="so">SO</data>
  <data key="vol">0</data>
  <data key="page">0</data>
  <data key="ut"></data>
  <data key="freq">1</data>
</node>
<node id="387">
  <data key="name">Leiden University - Excl LUMC</data>
  <data key="label">Leiden University - Excl LUMC</data>
  <data key="author">Leiden University - Excl LUMC</data>
  <data key="year">1997</data>
  <data key="title">...</data>
  <data key="so">SO</data>
  <data key="vol">0</data>
  <data key="page">0</data>
  <data key="ut"></data>
  <data key="freq">2</data>
</node>
<node id="388">
  <data key="name">Western Psychiatric Institute  Clinic of UPMC</data>
  <data key="label">Western Psychiatric Institute  Clinic of UPMC</data>
  <data key="author">Western Psychiatric Institute  Clinic of UPMC</data>
  <data key="year">2001</data>
  <data key="title">...</data>
  <data key="so">SO</data>
  <data key="vol">0</data>
  <data key="page">0</data>
  <data key="ut"></data>
  <data key="freq">1</data>
</node>
<node id="389">
  <data key="name">McMaster University</data>
  <data key="label">McMaster University</data>
  <data key="author">McMaster University</data>
  <data key="year">2007</data>
  <data key="title">...</data>
  <data key="so">SO</data>
  <data key="vol">0</data>
  <data key="page">0</data>
  <data key="ut"></data>
  <data key="freq">1</data>
</node>
<node id="390">
  <data key="name">Universidad del Desarrollo</data>
  <data key="label">Universidad del Desarrollo</data>
  <data key="author">Universidad del Desarrollo</data>
  <data key="year">2024</data>
  <data key="title">...</data>
  <data key="so">SO</data>
  <data key="vol">0</data>
  <data key="page">0</data>
  <data key="ut"></data>
  <data key="freq">2</data>
</node>
<node id="391">
  <data key="name">University of Ulsan</data>
  <data key="label">University of Ulsan</data>
  <data key="author">University of Ulsan</data>
  <data key="year">2014</data>
  <data key="title">...</data>
  <data key="so">SO</data>
  <data key="vol">0</data>
  <data key="page">0</data>
  <data key="ut"></data>
  <data key="freq">2</data>
</node>
<node id="392">
  <data key="name">National Institutes of Health (NIH) - USA</data>
  <data key="label">National Institutes of Health (NIH) - USA</data>
  <data key="author">National Institutes of Health (NIH) - USA</data>
  <data key="year">2008</data>
  <data key="title">...</data>
  <data key="so">SO</data>
  <data key="vol">0</data>
  <data key="page">0</data>
  <data key="ut"></data>
  <data key="freq">1</data>
</node>
<node id="393">
  <data key="name">Amsterdam University Medical Center</data>
  <data key="label">Amsterdam University Medical Center</data>
  <data key="author">Amsterdam University Medical Center</data>
  <data key="year">2019</data>
  <data key="title">...</data>
  <data key="so">SO</data>
  <data key="vol">0</data>
  <data key="page">0</data>
  <data key="ut"></data>
  <data key="freq">1</data>
</node>
<node id="394">
  <data key="name">IRCCS Azienda Ospedaliero-Universitaria di Bologna</data>
  <data key="label">IRCCS Azienda Ospedaliero-Universitaria di Bologna</data>
  <data key="author">IRCCS Azienda Ospedaliero-Universitaria di Bologna</data>
  <data key="year">2025</data>
  <data key="title">...</data>
  <data key="so">SO</data>
  <data key="vol">0</data>
  <data key="page">0</data>
  <data key="ut"></data>
  <data key="freq">2</data>
</node>
<node id="395">
  <data key="name">University of Munster</data>
  <data key="label">University of Munster</data>
  <data key="author">University of Munster</data>
  <data key="year">2014</data>
  <data key="title">...</data>
  <data key="so">SO</data>
  <data key="vol">0</data>
  <data key="page">0</data>
  <data key="ut"></data>
  <data key="freq">2</data>
</node>
<node id="396">
  <data key="name">California Institute of Technology</data>
  <data key="label">California Institute of Technology</data>
  <data key="author">California Institute of Technology</data>
  <data key="year">2014</data>
  <data key="title">...</data>
  <data key="so">SO</data>
  <data key="vol">0</data>
  <data key="page">0</data>
  <data key="ut"></data>
  <data key="freq">1</data>
</node>
<node id="397">
  <data key="name">University of Florida</data>
  <data key="label">University of Florida</data>
  <data key="author">University of Florida</data>
  <data key="year">2018</data>
  <data key="title">...</data>
  <data key="so">SO</data>
  <data key="vol">0</data>
  <data key="page">0</data>
  <data key="ut"></data>
  <data key="freq">2</data>
</node>
<node id="398">
  <data key="name">Chulalongkorn University</data>
  <data key="label">Chulalongkorn University</data>
  <data key="author">Chulalongkorn University</data>
  <data key="year">2013</data>
  <data key="title">...</data>
  <data key="so">SO</data>
  <data key="vol">0</data>
  <data key="page">0</data>
  <data key="ut"></data>
  <data key="freq">1</data>
</node>
<node id="399">
  <data key="name">Carl Gustav Carus University Hospital</data>
  <data key="label">Carl Gustav Carus University Hospital</data>
  <data key="author">Carl Gustav Carus University Hospital</data>
  <data key="year">2013</data>
  <data key="title">...</data>
  <data key="so">SO</data>
  <data key="vol">0</data>
  <data key="page">0</data>
  <data key="ut"></data>
  <data key="freq">4</data>
</node>
<node id="400">
  <data key="name">Washington University (WUSTL)</data>
  <data key="label">Washington University (WUSTL)</data>
  <data key="author">Washington University (WUSTL)</data>
  <data key="year">2023</data>
  <data key="title">...</data>
  <data key="so">SO</data>
  <data key="vol">0</data>
  <data key="page">0</data>
  <data key="ut"></data>
  <data key="freq">2</data>
</node>
<node id="401">
  <data key="name">City St Georges</data>
  <data key="label">City St Georges</data>
  <data key="author">City St Georges</data>
  <data key="year">2016</data>
  <data key="title">...</data>
  <data key="so">SO</data>
  <data key="vol">0</data>
  <data key="page">0</data>
  <data key="ut"></data>
  <data key="freq">3</data>
</node>
<node id="402">
  <data key="name">China Pharmaceutical University</data>
  <data key="label">China Pharmaceutical University</data>
  <data key="author">China Pharmaceutical University</data>
  <data key="year">2013</data>
  <data key="title">...</data>
  <data key="so">SO</data>
  <data key="vol">0</data>
  <data key="page">0</data>
  <data key="ut"></data>
  <data key="freq">1</data>
</node>
<node id="403">
  <data key="name">Lund University</data>
  <data key="label">Lund University</data>
  <data key="author">Lund University</data>
  <data key="year">1994</data>
  <data key="title">...</data>
  <data key="so">SO</data>
  <data key="vol">0</data>
  <data key="page">0</data>
  <data key="ut"></data>
  <data key="freq">12</data>
</node>
<node id="404">
  <data key="name">Curtin University</data>
  <data key="label">Curtin University</data>
  <data key="author">Curtin University</data>
  <data key="year">2010</data>
  <data key="title">...</data>
  <data key="so">SO</data>
  <data key="vol">0</data>
  <data key="page">0</data>
  <data key="ut"></data>
  <data key="freq">1</data>
</node>
<node id="405">
  <data key="name">CHU Clermont Ferrand</data>
  <data key="label">CHU Clermont Ferrand</data>
  <data key="author">CHU Clermont Ferrand</data>
  <data key="year">2019</data>
  <data key="title">...</data>
  <data key="so">SO</data>
  <data key="vol">0</data>
  <data key="page">0</data>
  <data key="ut"></data>
  <data key="freq">1</data>
</node>
<node id="406">
  <data key="name">Columbia University</data>
  <data key="label">Columbia University</data>
  <data key="author">Columbia University</data>
  <data key="year">2018</data>
  <data key="title">...</data>
  <data key="so">SO</data>
  <data key="vol">0</data>
  <data key="page">0</data>
  <data key="ut"></data>
  <data key="freq">1</data>
</node>
<node id="407">
  <data key="name">Western Sydney University</data>
  <data key="label">Western Sydney University</data>
  <data key="author">Western Sydney University</data>
  <data key="year">2022</data>
  <data key="title">...</data>
  <data key="so">SO</data>
  <data key="vol">0</data>
  <data key="page">0</data>
  <data key="ut"></data>
  <data key="freq">2</data>
</node>
<node id="408">
  <data key="name">University of Kiel</data>
  <data key="label">University of Kiel</data>
  <data key="author">University of Kiel</data>
  <data key="year">1998</data>
  <data key="title">...</data>
  <data key="so">SO</data>
  <data key="vol">0</data>
  <data key="page">0</data>
  <data key="ut"></data>
  <data key="freq">6</data>
</node>
<node id="409">
  <data key="name">Azienda Ospedaliera Universitaria Integrata Verona</data>
  <data key="label">Azienda Ospedaliera Universitaria Integrata Verona</data>
  <data key="author">Azienda Ospedaliera Universitaria Integrata Verona</data>
  <data key="year">2012</data>
  <data key="title">...</data>
  <data key="so">SO</data>
  <data key="vol">0</data>
  <data key="page">0</data>
  <data key="ut"></data>
  <data key="freq">1</data>
</node>
<node id="410">
  <data key="name">King Abdulaziz University</data>
  <data key="label">King Abdulaziz University</data>
  <data key="author">King Abdulaziz University</data>
  <data key="year">2012</data>
  <data key="title">...</data>
  <data key="so">SO</data>
  <data key="vol">0</data>
  <data key="page">0</data>
  <data key="ut"></data>
  <data key="freq">1</data>
</node>
<node id="411">
  <data key="name">Kyoto University</data>
  <data key="label">Kyoto University</data>
  <data key="author">Kyoto University</data>
  <data key="year">2012</data>
  <data key="title">...</data>
  <data key="so">SO</data>
  <data key="vol">0</data>
  <data key="page">0</data>
  <data key="ut"></data>
  <data key="freq">3</data>
</node>
<node id="412">
  <data key="name">Jilin University</data>
  <data key="label">Jilin University</data>
  <data key="author">Jilin University</data>
  <data key="year">2013</data>
  <data key="title">...</data>
  <data key="so">SO</data>
  <data key="vol">0</data>
  <data key="page">0</data>
  <data key="ut"></data>
  <data key="freq">2</data>
</node>
<node id="413">
  <data key="name">Leiden University</data>
  <data key="label">Leiden University</data>
  <data key="author">Leiden University</data>
  <data key="year">1997</data>
  <data key="title">...</data>
  <data key="so">SO</data>
  <data key="vol">0</data>
  <data key="page">0</data>
  <data key="ut"></data>
  <data key="freq">2</data>
</node>
<node id="414">
  <data key="name">University of Gottingen</data>
  <data key="label">University of Gottingen</data>
  <data key="author">University of Gottingen</data>
  <data key="year">1999</data>
  <data key="title">...</data>
  <data key="so">SO</data>
  <data key="vol">0</data>
  <data key="page">0</data>
  <data key="ut"></data>
  <data key="freq">3</data>
</node>
<node id="415">
  <data key="name">Kobe University</data>
  <data key="label">Kobe University</data>
  <data key="author">Kobe University</data>
  <data key="year">2002</data>
  <data key="title">...</data>
  <data key="so">SO</data>
  <data key="vol">0</data>
  <data key="page">0</data>
  <data key="ut"></data>
  <data key="freq">2</data>
</node>
<node id="416">
  <data key="name">National Cheng Kung University Hospital</data>
  <data key="label">National Cheng Kung University Hospital</data>
  <data key="author">National Cheng Kung University Hospital</data>
  <data key="year">2005</data>
  <data key="title">...</data>
  <data key="so">SO</data>
  <data key="vol">0</data>
  <data key="page">0</data>
  <data key="ut"></data>
  <data key="freq">6</data>
</node>
<node id="417">
  <data key="name">Nagoya University</data>
  <data key="label">Nagoya University</data>
  <data key="author">Nagoya University</data>
  <data key="year">1997</data>
  <data key="title">...</data>
  <data key="so">SO</data>
  <data key="vol">0</data>
  <data key="page">0</data>
  <data key="ut"></data>
  <data key="freq">11</data>
</node>
<node id="418">
  <data key="name">Skane University Hospital</data>
  <data key="label">Skane University Hospital</data>
  <data key="author">Skane University Hospital</data>
  <data key="year">2003</data>
  <data key="title">...</data>
  <data key="so">SO</data>
  <data key="vol">0</data>
  <data key="page">0</data>
  <data key="ut"></data>
  <data key="freq">6</data>
</node>
<node id="419">
  <data key="name">Indiana University System</data>
  <data key="label">Indiana University System</data>
  <data key="author">Indiana University System</data>
  <data key="year">2001</data>
  <data key="title">...</data>
  <data key="so">SO</data>
  <data key="vol">0</data>
  <data key="page">0</data>
  <data key="ut"></data>
  <data key="freq">4</data>
</node>
<node id="420">
  <data key="name">University of Miyazaki</data>
  <data key="label">University of Miyazaki</data>
  <data key="author">University of Miyazaki</data>
  <data key="year">2007</data>
  <data key="title">...</data>
  <data key="so">SO</data>
  <data key="vol">0</data>
  <data key="page">0</data>
  <data key="ut"></data>
  <data key="freq">3</data>
</node>
<node id="421">
  <data key="name">Capital Medical University</data>
  <data key="label">Capital Medical University</data>
  <data key="author">Capital Medical University</data>
  <data key="year">2020</data>
  <data key="title">...</data>
  <data key="so">SO</data>
  <data key="vol">0</data>
  <data key="page">0</data>
  <data key="ut"></data>
  <data key="freq">5</data>
</node>
<node id="422">
  <data key="name">Brigham  Women apos;s Hospital</data>
  <data key="label">Brigham  Women apos;s Hospital</data>
  <data key="author">Brigham  Women's Hospital</data>
  <data key="year">2023</data>
  <data key="title">...</data>
  <data key="so">SO</data>
  <data key="vol">0</data>
  <data key="page">0</data>
  <data key="ut"></data>
  <data key="freq">1</data>
</node>
<node id="423">
  <data key="name">Anna University Chennai</data>
  <data key="label">Anna University Chennai</data>
  <data key="author">Anna University Chennai</data>
  <data key="year">2015</data>
  <data key="title">...</data>
  <data key="so">SO</data>
  <data key="vol">0</data>
  <data key="page">0</data>
  <data key="ut"></data>
  <data key="freq">1</data>
</node>
<node id="424">
  <data key="name">Egyptian Knowledge Bank (EKB)</data>
  <data key="label">Egyptian Knowledge Bank (EKB)</data>
  <data key="author">Egyptian Knowledge Bank (EKB)</data>
  <data key="year">2012</data>
  <data key="title">...</data>
  <data key="so">SO</data>
  <data key="vol">0</data>
  <data key="page">0</data>
  <data key="ut"></data>
  <data key="freq">4</data>
</node>
<node id="425">
  <data key="name">Kagoshima University</data>
  <data key="label">Kagoshima University</data>
  <data key="author">Kagoshima University</data>
  <data key="year">1998</data>
  <data key="title">...</data>
  <data key="so">SO</data>
  <data key="vol">0</data>
  <data key="page">0</data>
  <data key="ut"></data>
  <data key="freq">5</data>
</node>
<node id="426">
  <data key="name">Chung Ang University Hospital</data>
  <data key="label">Chung Ang University Hospital</data>
  <data key="author">Chung Ang University Hospital</data>
  <data key="year">2021</data>
  <data key="title">...</data>
  <data key="so">SO</data>
  <data key="vol">0</data>
  <data key="page">0</data>
  <data key="ut"></data>
  <data key="freq">1</data>
</node>
<node id="427">
  <data key="name">Pusan National University</data>
  <data key="label">Pusan National University</data>
  <data key="author">Pusan National University</data>
  <data key="year">2021</data>
  <data key="title">...</data>
  <data key="so">SO</data>
  <data key="vol">0</data>
  <data key="page">0</data>
  <data key="ut"></data>
  <data key="freq">2</data>
</node>
<node id="428">
  <data key="name">Peking Union Medical College Hospital</data>
  <data key="label">Peking Union Medical College Hospital</data>
  <data key="author">Peking Union Medical College Hospital</data>
  <data key="year">2017</data>
  <data key="title">...</data>
  <data key="so">SO</data>
  <data key="vol">0</data>
  <data key="page">0</data>
  <data key="ut"></data>
  <data key="freq">1</data>
</node>
<node id="429">
  <data key="name">Fox Chase Cancer Center</data>
  <data key="label">Fox Chase Cancer Center</data>
  <data key="author">Fox Chase Cancer Center</data>
  <data key="year">2018</data>
  <data key="title">...</data>
  <data key="so">SO</data>
  <data key="vol">0</data>
  <data key="page">0</data>
  <data key="ut"></data>
  <data key="freq">1</data>
</node>
<node id="430">
  <data key="name">Centre Hospitalier Universitaire Vaudois (CHUV)</data>
  <data key="label">Centre Hospitalier Universitaire Vaudois (CHUV)</data>
  <data key="author">Centre Hospitalier Universitaire Vaudois (CHUV)</data>
  <data key="year">2008</data>
  <data key="title">...</data>
  <data key="so">SO</data>
  <data key="vol">0</data>
  <data key="page">0</data>
  <data key="ut"></data>
  <data key="freq">3</data>
</node>
<node id="431">
  <data key="name">University of Rome Tor Vergata</data>
  <data key="label">University of Rome Tor Vergata</data>
  <data key="author">University of Rome Tor Vergata</data>
  <data key="year">2019</data>
  <data key="title">...</data>
  <data key="so">SO</data>
  <data key="vol">0</data>
  <data key="page">0</data>
  <data key="ut"></data>
  <data key="freq">4</data>
</node>
<node id="432">
  <data key="name">University of Sheffield</data>
  <data key="label">University of Sheffield</data>
  <data key="author">University of Sheffield</data>
  <data key="year">2023</data>
  <data key="title">...</data>
  <data key="so">SO</data>
  <data key="vol">0</data>
  <data key="page">0</data>
  <data key="ut"></data>
  <data key="freq">2</data>
</node>
<node id="433">
  <data key="name">Medical University of Vienna</data>
  <data key="label">Medical University of Vienna</data>
  <data key="author">Medical University of Vienna</data>
  <data key="year">2014</data>
  <data key="title">...</data>
  <data key="so">SO</data>
  <data key="vol">0</data>
  <data key="page">0</data>
  <data key="ut"></data>
  <data key="freq">1</data>
</node>
<node id="434">
  <data key="name">Danone Nutricia</data>
  <data key="label">Danone Nutricia</data>
  <data key="author">Danone Nutricia</data>
  <data key="year">2020</data>
  <data key="title">...</data>
  <data key="so">SO</data>
  <data key="vol">0</data>
  <data key="page">0</data>
  <data key="ut"></data>
  <data key="freq">1</data>
</node>
<node id="435">
  <data key="name">University Stuttgart Hospital</data>
  <data key="label">University Stuttgart Hospital</data>
  <data key="author">University Stuttgart Hospital</data>
  <data key="year">2017</data>
  <data key="title">...</data>
  <data key="so">SO</data>
  <data key="vol">0</data>
  <data key="page">0</data>
  <data key="ut"></data>
  <data key="freq">1</data>
</node>
<node id="436">
  <data key="name">Jilin Prov Acad Chinese Med Sci</data>
  <data key="label">Jilin Prov Acad Chinese Med Sci</data>
  <data key="author">Jilin Prov Acad Chinese Med Sci</data>
  <data key="year">2020</data>
  <data key="title">...</data>
  <data key="so">SO</data>
  <data key="vol">0</data>
  <data key="page">0</data>
  <data key="ut"></data>
  <data key="freq">1</data>
</node>
<node id="437">
  <data key="name">Naval Medical University</data>
  <data key="label">Naval Medical University</data>
  <data key="author">Naval Medical University</data>
  <data key="year">2024</data>
  <data key="title">...</data>
  <data key="so">SO</data>
  <data key="vol">0</data>
  <data key="page">0</data>
  <data key="ut"></data>
  <data key="freq">2</data>
</node>
<node id="438">
  <data key="name">Ningbo University</data>
  <data key="label">Ningbo University</data>
  <data key="author">Ningbo University</data>
  <data key="year">2018</data>
  <data key="title">...</data>
  <data key="so">SO</data>
  <data key="vol">0</data>
  <data key="page">0</data>
  <data key="ut"></data>
  <data key="freq">1</data>
</node>
<node id="439">
  <data key="name">Brunel University</data>
  <data key="label">Brunel University</data>
  <data key="author">Brunel University</data>
  <data key="year">2021</data>
  <data key="title">...</data>
  <data key="so">SO</data>
  <data key="vol">0</data>
  <data key="page">0</data>
  <data key="ut"></data>
  <data key="freq">2</data>
</node>
<node id="440">
  <data key="name">Chang Gung Memorial Hospital</data>
  <data key="label">Chang Gung Memorial Hospital</data>
  <data key="author">Chang Gung Memorial Hospital</data>
  <data key="year">2010</data>
  <data key="title">...</data>
  <data key="so">SO</data>
  <data key="vol">0</data>
  <data key="page">0</data>
  <data key="ut"></data>
  <data key="freq">1</data>
</node>
<node id="441">
  <data key="name">Eberhard Karls University of Tubingen</data>
  <data key="label">Eberhard Karls University of Tubingen</data>
  <data key="author">Eberhard Karls University of Tubingen</data>
  <data key="year">2013</data>
  <data key="title">...</data>
  <data key="so">SO</data>
  <data key="vol">0</data>
  <data key="page">0</data>
  <data key="ut"></data>
  <data key="freq">1</data>
</node>
<node id="442">
  <data key="name">Clin GIDMEDI</data>
  <data key="label">Clin GIDMEDI</data>
  <data key="author">Clin GIDMEDI</data>
  <data key="year">2019</data>
  <data key="title">...</data>
  <data key="so">SO</data>
  <data key="vol">0</data>
  <data key="page">0</data>
  <data key="ut"></data>
  <data key="freq">1</data>
</node>
<node id="443">
  <data key="name">United States Department of Defense</data>
  <data key="label">United States Department of Defense</data>
  <data key="author">United States Department of Defense</data>
  <data key="year">2010</data>
  <data key="title">...</data>
  <data key="so">SO</data>
  <data key="vol">0</data>
  <data key="page">0</data>
  <data key="ut"></data>
  <data key="freq">1</data>
</node>
<node id="444">
  <data key="name">NIH National Institute on Deafness  Other Communication Disorders (NIDCD)</data>
  <data key="label">NIH National Institute on Deafness  Other Communication Disorders (NIDCD)</data>
  <data key="author">NIH National Institute on Deafness  Other Communication Disorders (NIDCD)</data>
  <data key="year">2008</data>
  <data key="title">...</data>
  <data key="so">SO</data>
  <data key="vol">0</data>
  <data key="page">0</data>
  <data key="ut"></data>
  <data key="freq">1</data>
</node>
<node id="445">
  <data key="name">Matsusaka City Hosp</data>
  <data key="label">Matsusaka City Hosp</data>
  <data key="author">Matsusaka City Hosp</data>
  <data key="year">1998</data>
  <data key="title">...</data>
  <data key="so">SO</data>
  <data key="vol">0</data>
  <data key="page">0</data>
  <data key="ut"></data>
  <data key="freq">1</data>
</node>
<edge source="0" target="83">
  <data key="weight">0.9999990000000025</data>
  <data key="slice">4</data>
  <data key="year">1994</data>
</edge>
<edge source="0" target="369">
  <data key="weight">0.9999990000000025</data>
  <data key="slice">4</data>
  <data key="year">1994</data>
</edge>
<edge source="1" target="310">
  <data key="weight">0.9999990000000025</data>
  <data key="slice">34</data>
  <data key="year">2024</data>
</edge>
<edge source="3" target="17">
  <data key="weight">0.9999990000000025</data>
  <data key="slice">31</data>
  <data key="year">2021</data>
</edge>
<edge source="3" target="50">
  <data key="weight">0.9999990000000025</data>
  <data key="slice">26</data>
  <data key="year">2016</data>
</edge>
<edge source="3" target="170">
  <data key="weight">0.7071067690849304</data>
  <data key="slice">31</data>
  <data key="year">2021</data>
</edge>
<edge source="3" target="198">
  <data key="weight">0.7071067690849304</data>
  <data key="slice">31</data>
  <data key="year">2021</data>
</edge>
<edge source="3" target="309">
  <data key="weight">0.7071067690849304</data>
  <data key="slice">26</data>
  <data key="year">2016</data>
</edge>
<edge source="3" target="426">
  <data key="weight">0.7071067690849304</data>
  <data key="slice">31</data>
  <data key="year">2021</data>
</edge>
<edge source="4" target="15">
  <data key="weight">0.9999990000000025</data>
  <data key="slice">33</data>
  <data key="year">2023</data>
</edge>
<edge source="4" target="213">
  <data key="weight">0.9999990000000025</data>
  <data key="slice">33</data>
  <data key="year">2023</data>
</edge>
<edge source="4" target="422">
  <data key="weight">0.7071067690849304</data>
  <data key="slice">33</data>
  <data key="year">2023</data>
</edge>
<edge source="5" target="21">
  <data key="weight">0.9999990000000025</data>
  <data key="slice">20</data>
  <data key="year">2010</data>
</edge>
<edge source="5" target="125">
  <data key="weight">0.9999990000000025</data>
  <data key="slice">17</data>
  <data key="year">2007</data>
</edge>
<edge source="5" target="385">
  <data key="weight">0.9999990000000025</data>
  <data key="slice">20</data>
  <data key="year">2010</data>
</edge>
<edge source="5" target="417">
  <data key="weight">0.5773502588272095</data>
  <data key="slice">17</data>
  <data key="year">2007</data>
</edge>
<edge source="6" target="65">
  <data key="weight">0.9999990000000025</data>
  <data key="slice">33</data>
  <data key="year">2023</data>
</edge>
<edge source="6" target="120">
  <data key="weight">0.7071067690849304</data>
  <data key="slice">33</data>
  <data key="year">2023</data>
</edge>
<edge source="7" target="22">
  <data key="weight">0.9999990000000025</data>
  <data key="slice">23</data>
  <data key="year">2013</data>
</edge>
<edge source="7" target="48">
  <data key="weight">0.9999990000000025</data>
  <data key="slice">23</data>
  <data key="year">2013</data>
</edge>
<edge source="7" target="133">
  <data key="weight">0.9999990000000025</data>
  <data key="slice">23</data>
  <data key="year">2013</data>
</edge>
<edge source="7" target="257">
  <data key="weight">0.9999990000000025</data>
  <data key="slice">23</data>
  <data key="year">2013</data>
</edge>
<edge source="10" target="331">
  <data key="weight">0.7071067690849304</data>
  <data key="slice">34</data>
  <data key="year">2024</data>
</edge>
<edge source="11" target="24">
  <data key="weight">0.7071067690849304</data>
  <data key="slice">19</data>
  <data key="year">2009</data>
</edge>
<edge source="13" target="409">
  <data key="weight">0.9999990000000025</data>
  <data key="slice">22</data>
  <data key="year">2012</data>
</edge>
<edge source="14" target="410">
  <data key="weight">0.9999990000000025</data>
  <data key="slice">22</data>
  <data key="year">2012</data>
</edge>
<edge source="14" target="424">
  <data key="weight">0.9999990000000025</data>
  <data key="slice">22</data>
  <data key="year">2012</data>
</edge>
<edge source="15" target="213">
  <data key="weight">0.9999990000000025</data>
  <data key="slice">33</data>
  <data key="year">2023</data>
</edge>
<edge source="15" target="422">
  <data key="weight">0.7071067690849304</data>
  <data key="slice">33</data>
  <data key="year">2023</data>
</edge>
<edge source="16" target="31">
  <data key="weight">0.5</data>
  <data key="slice">27</data>
  <data key="year">2017</data>
</edge>
<edge source="16" target="70">
  <data key="weight">0.28867512941360474</data>
  <data key="slice">30</data>
  <data key="year">2020</data>
</edge>
<edge source="16" target="74">
  <data key="weight">0.7071067690849304</data>
  <data key="slice">7</data>
  <data key="year">1997</data>
</edge>
<edge source="16" target="96">
  <data key="weight">0.7071067690849304</data>
  <data key="slice">31</data>
  <data key="year">2021</data>
</edge>
<edge source="16" target="217">
  <data key="weight">0.7071067690849304</data>
  <data key="slice">26</data>
  <data key="year">2016</data>
</edge>
<edge source="16" target="251">
  <data key="weight">0.5773502588272095</data>
  <data key="slice">23</data>
  <data key="year">2013</data>
</edge>
<edge source="16" target="258">
  <data key="weight">0.5</data>
  <data key="slice">21</data>
  <data key="year">2011</data>
</edge>
<edge source="16" target="270">
  <data key="weight">0.5773502588272095</data>
  <data key="slice">29</data>
  <data key="year">2019</data>
</edge>
<edge source="16" target="310">
  <data key="weight">0.7071067690849304</data>
  <data key="slice">26</data>
  <data key="year">2016</data>
</edge>
<edge source="16" target="311">
  <data key="weight">5.773503062300733E-7</data>
  <data key="slice">27</data>
  <data key="year">2017</data>
</edge>
<edge source="16" target="312">
  <data key="weight">5.773503062300733E-7</data>
  <data key="slice">30</data>
  <data key="year">2020</data>
</edge>
<edge source="16" target="353">
  <data key="weight">0.28867512941360474</data>
  <data key="slice">30</data>
  <data key="year">2020</data>
</edge>
<edge source="16" target="403">
  <data key="weight">0.7071067690849304</data>
  <data key="slice">26</data>
  <data key="year">2016</data>
</edge>
<edge source="17" target="50">
  <data key="weight">0.9999990000000025</data>
  <data key="slice">31</data>
  <data key="year">2021</data>
</edge>
<edge source="17" target="170">
  <data key="weight">0.7071067690849304</data>
  <data key="slice">31</data>
  <data key="year">2021</data>
</edge>
<edge source="17" target="198">
  <data key="weight">0.7071067690849304</data>
  <data key="slice">31</data>
  <data key="year">2021</data>
</edge>
<edge source="17" target="426">
  <data key="weight">0.7071067690849304</data>
  <data key="slice">31</data>
  <data key="year">2021</data>
</edge>
<edge source="18" target="47">
  <data key="weight">0.9999990000000025</data>
  <data key="slice">34</data>
  <data key="year">2024</data>
</edge>
<edge source="18" target="65">
  <data key="weight">0.7071067690849304</data>
  <data key="slice">34</data>
  <data key="year">2024</data>
</edge>
<edge source="20" target="38">
  <data key="weight">0.9999990000000025</data>
  <data key="slice">27</data>
  <data key="year">2017</data>
</edge>
<edge source="20" target="86">
  <data key="weight">0.9999990000000025</data>
  <data key="slice">27</data>
  <data key="year">2017</data>
</edge>
<edge source="20" target="171">
  <data key="weight">0.9999990000000025</data>
  <data key="slice">29</data>
  <data key="year">2019</data>
</edge>
<edge source="20" target="173">
  <data key="weight">9.999999974752427E-7</data>
  <data key="slice">7</data>
  <data key="year">1997</data>
</edge>
<edge source="20" target="230">
  <data key="weight">0.9999990000000025</data>
  <data key="slice">27</data>
  <data key="year">2017</data>
</edge>
<edge source="20" target="272">
  <data key="weight">0.5773502588272095</data>
  <data key="slice">7</data>
  <data key="year">1997</data>
</edge>
<edge source="20" target="315">
  <data key="weight">0.5773502588272095</data>
  <data key="slice">7</data>
  <data key="year">1997</data>
</edge>
<edge source="20" target="360">
  <data key="weight">0.5773502588272095</data>
  <data key="slice">7</data>
  <data key="year">1997</data>
</edge>
<edge source="20" target="368">
  <data key="weight">0.5773502588272095</data>
  <data key="slice">7</data>
  <data key="year">1997</data>
</edge>
<edge source="20" target="393">
  <data key="weight">0.9999990000000025</data>
  <data key="slice">29</data>
  <data key="year">2019</data>
</edge>
<edge source="21" target="385">
  <data key="weight">0.9999990000000025</data>
  <data key="slice">20</data>
  <data key="year">2010</data>
</edge>
<edge source="22" target="48">
  <data key="weight">0.9999990000000025</data>
  <data key="slice">23</data>
  <data key="year">2013</data>
</edge>
<edge source="22" target="133">
  <data key="weight">0.9999990000000025</data>
  <data key="slice">23</data>
  <data key="year">2013</data>
</edge>
<edge source="22" target="257">
  <data key="weight">0.9999990000000025</data>
  <data key="slice">21</data>
  <data key="year">2011</data>
</edge>
<edge source="23" target="130">
  <data key="weight">0.9999990000000025</data>
  <data key="slice">35</data>
  <data key="year">2025</data>
</edge>
<edge source="24" target="157">
  <data key="weight">0.9999990000000025</data>
  <data key="slice">35</data>
  <data key="year">2025</data>
</edge>
<edge source="24" target="195">
  <data key="weight">0.9999990000000025</data>
  <data key="slice">35</data>
  <data key="year">2025</data>
</edge>
<edge source="24" target="202">
  <data key="weight">0.7071067690849304</data>
  <data key="slice">19</data>
  <data key="year">2009</data>
</edge>
<edge source="27" target="242">
  <data key="weight">0.9999990000000025</data>
  <data key="slice">21</data>
  <data key="year">2011</data>
</edge>
<edge source="28" target="62">
  <data key="weight">0.9999990000000025</data>
  <data key="slice">22</data>
  <data key="year">2012</data>
</edge>
<edge source="28" target="80">
  <data key="weight">0.7071067690849304</data>
  <data key="slice">22</data>
  <data key="year">2012</data>
</edge>
<edge source="28" target="139">
  <data key="weight">0.7071067690849304</data>
  <data key="slice">22</data>
  <data key="year">2012</data>
</edge>
<edge source="28" target="236">
  <data key="weight">0.9999990000000025</data>
  <data key="slice">22</data>
  <data key="year">2012</data>
</edge>
<edge source="28" target="267">
  <data key="weight">0.9999990000000025</data>
  <data key="slice">30</data>
  <data key="year">2020</data>
</edge>
<edge source="28" target="343">
  <data key="weight">0.9999990000000025</data>
  <data key="slice">30</data>
  <data key="year">2020</data>
</edge>
<edge source="28" target="345">
  <data key="weight">0.7071067690849304</data>
  <data key="slice">22</data>
  <data key="year">2012</data>
</edge>
<edge source="28" target="419">
  <data key="weight">0.9999990000000025</data>
  <data key="slice">22</data>
  <data key="year">2012</data>
</edge>
<edge source="29" target="223">
  <data key="weight">0.9999990000000025</data>
  <data key="slice">32</data>
  <data key="year">2022</data>
</edge>
<edge source="29" target="311">
  <data key="weight">0.7071067690849304</data>
  <data key="slice">32</data>
  <data key="year">2022</data>
</edge>
<edge source="30" target="32">
  <data key="weight">0.9999990000000025</data>
  <data key="slice">15</data>
  <data key="year">2005</data>
</edge>
<edge source="30" target="285">
  <data key="weight">0.9999990000000025</data>
  <data key="slice">15</data>
  <data key="year">2005</data>
</edge>
<edge source="31" target="380">
  <data key="weight">0.9999990000000025</data>
  <data key="slice">10</data>
  <data key="year">2000</data>
</edge>
<edge source="32" target="69">
  <data key="weight">0.9999990000000025</data>
  <data key="slice">20</data>
  <data key="year">2010</data>
</edge>
<edge source="32" target="71">
  <data key="weight">0.9999990000000025</data>
  <data key="slice">23</data>
  <data key="year">2013</data>
</edge>
<edge source="32" target="285">
  <data key="weight">0.9999990000000025</data>
  <data key="slice">15</data>
  <data key="year">2005</data>
</edge>
<edge source="33" target="146">
  <data key="weight">0.9999990000000025</data>
  <data key="slice">27</data>
  <data key="year">2017</data>
</edge>
<edge source="34" target="41">
  <data key="weight">0.9999990000000025</data>
  <data key="slice">32</data>
  <data key="year">2022</data>
</edge>
<edge source="34" target="331">
  <data key="weight">0.7071067690849304</data>
  <data key="slice">32</data>
  <data key="year">2022</data>
</edge>
<edge source="35" target="160">
  <data key="weight">9.999999974752427E-7</data>
  <data key="slice">28</data>
  <data key="year">2018</data>
</edge>
<edge source="35" target="311">
  <data key="weight">0.5773502588272095</data>
  <data key="slice">28</data>
  <data key="year">2018</data>
</edge>
<edge source="35" target="312">
  <data key="weight">0.9999990000000025</data>
  <data key="slice">28</data>
  <data key="year">2018</data>
</edge>
<edge source="36" target="131">
  <data key="weight">0.9999990000000025</data>
  <data key="slice">27</data>
  <data key="year">2017</data>
</edge>
<edge source="36" target="204">
  <data key="weight">0.9999990000000025</data>
  <data key="slice">27</data>
  <data key="year">2017</data>
</edge>
<edge source="36" target="435">
  <data key="weight">0.9999990000000025</data>
  <data key="slice">27</data>
  <data key="year">2017</data>
</edge>
<edge source="38" target="60">
  <data key="weight">0.9999990000000025</data>
  <data key="slice">14</data>
  <data key="year">2004</data>
</edge>
<edge source="38" target="86">
  <data key="weight">0.9999990000000025</data>
  <data key="slice">27</data>
  <data key="year">2017</data>
</edge>
<edge source="38" target="144">
  <data key="weight">0.9999990000000025</data>
  <data key="slice">14</data>
  <data key="year">2004</data>
</edge>
<edge source="38" target="171">
  <data key="weight">0.9999990000000025</data>
  <data key="slice">29</data>
  <data key="year">2019</data>
</edge>
<edge source="38" target="230">
  <data key="weight">0.9999990000000025</data>
  <data key="slice">2</data>
  <data key="year">1992</data>
</edge>
<edge source="38" target="261">
  <data key="weight">0.9999990000000025</data>
  <data key="slice">14</data>
  <data key="year">2004</data>
</edge>
<edge source="38" target="365">
  <data key="weight">0.9999990000000025</data>
  <data key="slice">2</data>
  <data key="year">1992</data>
</edge>
<edge source="38" target="387">
  <data key="weight">0.9999990000000025</data>
  <data key="slice">14</data>
  <data key="year">2004</data>
</edge>
<edge source="38" target="393">
  <data key="weight">0.9999990000000025</data>
  <data key="slice">29</data>
  <data key="year">2019</data>
</edge>
<edge source="38" target="413">
  <data key="weight">0.9999990000000025</data>
  <data key="slice">14</data>
  <data key="year">2004</data>
</edge>
<edge source="39" target="103">
  <data key="weight">0.9999990000000025</data>
  <data key="slice">33</data>
  <data key="year">2023</data>
</edge>
<edge source="41" target="331">
  <data key="weight">0.7071067690849304</data>
  <data key="slice">32</data>
  <data key="year">2022</data>
</edge>
<edge source="42" target="319">
  <data key="weight">0.9999990000000025</data>
  <data key="slice">13</data>
  <data key="year">2003</data>
</edge>
<edge source="42" target="338">
  <data key="weight">0.9999990000000025</data>
  <data key="slice">13</data>
  <data key="year">2003</data>
</edge>
<edge source="43" target="298">
  <data key="weight">0.9999990000000025</data>
  <data key="slice">24</data>
  <data key="year">2014</data>
</edge>
<edge source="43" target="319">
  <data key="weight">0.9999990000000025</data>
  <data key="slice">24</data>
  <data key="year">2014</data>
</edge>
<edge source="43" target="396">
  <data key="weight">0.9999990000000025</data>
  <data key="slice">24</data>
  <data key="year">2014</data>
</edge>
<edge source="44" target="82">
  <data key="weight">0.9999990000000025</data>
  <data key="slice">27</data>
  <data key="year">2017</data>
</edge>
<edge source="45" target="134">
  <data key="weight">0.9999990000000025</data>
  <data key="slice">31</data>
  <data key="year">2021</data>
</edge>
<edge source="45" target="226">
  <data key="weight">0.9999990000000025</data>
  <data key="slice">35</data>
  <data key="year">2025</data>
</edge>
<edge source="45" target="394">
  <data key="weight">0.9999990000000025</data>
  <data key="slice">35</data>
  <data key="year">2025</data>
</edge>
<edge source="45" target="431">
  <data key="weight">0.9999990000000025</data>
  <data key="slice">35</data>
  <data key="year">2025</data>
</edge>
<edge source="47" target="65">
  <data key="weight">0.7071067690849304</data>
  <data key="slice">34</data>
  <data key="year">2024</data>
</edge>
<edge source="48" target="133">
  <data key="weight">0.9999990000000025</data>
  <data key="slice">23</data>
  <data key="year">2013</data>
</edge>
<edge source="48" target="257">
  <data key="weight">0.9999990000000025</data>
  <data key="slice">23</data>
  <data key="year">2013</data>
</edge>
<edge source="50" target="170">
  <data key="weight">0.7071067690849304</data>
  <data key="slice">31</data>
  <data key="year">2021</data>
</edge>
<edge source="50" target="198">
  <data key="weight">0.7071067690849304</data>
  <data key="slice">31</data>
  <data key="year">2021</data>
</edge>
<edge source="50" target="309">
  <data key="weight">0.7071067690849304</data>
  <data key="slice">26</data>
  <data key="year">2016</data>
</edge>
<edge source="50" target="426">
  <data key="weight">0.7071067690849304</data>
  <data key="slice">31</data>
  <data key="year">2021</data>
</edge>
<edge source="53" target="145">
  <data key="weight">0.9999990000000025</data>
  <data key="slice">5</data>
  <data key="year">1995</data>
</edge>
<edge source="53" target="148">
  <data key="weight">0.9999990000000025</data>
  <data key="slice">11</data>
  <data key="year">2001</data>
</edge>
<edge source="53" target="159">
  <data key="weight">0.9999990000000025</data>
  <data key="slice">5</data>
  <data key="year">1995</data>
</edge>
<edge source="54" target="60">
  <data key="weight">0.9999990000000025</data>
  <data key="slice">14</data>
  <data key="year">2004</data>
</edge>
<edge source="54" target="144">
  <data key="weight">0.9999990000000025</data>
  <data key="slice">14</data>
  <data key="year">2004</data>
</edge>
<edge source="54" target="230">
  <data key="weight">0.9999990000000025</data>
  <data key="slice">29</data>
  <data key="year">2019</data>
</edge>
<edge source="54" target="261">
  <data key="weight">0.9999990000000025</data>
  <data key="slice">14</data>
  <data key="year">2004</data>
</edge>
<edge source="54" target="387">
  <data key="weight">0.9999990000000025</data>
  <data key="slice">14</data>
  <data key="year">2004</data>
</edge>
<edge source="54" target="413">
  <data key="weight">0.9999990000000025</data>
  <data key="slice">14</data>
  <data key="year">2004</data>
</edge>
<edge source="55" target="361">
  <data key="weight">0.9999990000000025</data>
  <data key="slice">33</data>
  <data key="year">2023</data>
</edge>
<edge source="55" target="424">
  <data key="weight">0.7071067690849304</data>
  <data key="slice">33</data>
  <data key="year">2023</data>
</edge>
<edge source="56" target="206">
  <data key="weight">0.9999990000000025</data>
  <data key="slice">17</data>
  <data key="year">2007</data>
</edge>
<edge source="57" target="143">
  <data key="weight">0.9999990000000025</data>
  <data key="slice">30</data>
  <data key="year">2020</data>
</edge>
<edge source="60" target="144">
  <data key="weight">0.9999990000000025</data>
  <data key="slice">14</data>
  <data key="year">2004</data>
</edge>
<edge source="60" target="230">
  <data key="weight">0.9999990000000025</data>
  <data key="slice">14</data>
  <data key="year">2004</data>
</edge>
<edge source="60" target="261">
  <data key="weight">0.9999990000000025</data>
  <data key="slice">14</data>
  <data key="year">2004</data>
</edge>
<edge source="60" target="387">
  <data key="weight">0.9999990000000025</data>
  <data key="slice">14</data>
  <data key="year">2004</data>
</edge>
<edge source="60" target="413">
  <data key="weight">0.9999990000000025</data>
  <data key="slice">14</data>
  <data key="year">2004</data>
</edge>
<edge source="61" target="66">
  <data key="weight">0.9999990000000025</data>
  <data key="slice">33</data>
  <data key="year">2023</data>
</edge>
<edge source="61" target="78">
  <data key="weight">0.9999990000000025</data>
  <data key="slice">33</data>
  <data key="year">2023</data>
</edge>
<edge source="61" target="154">
  <data key="weight">0.9999990000000025</data>
  <data key="slice">33</data>
  <data key="year">2023</data>
</edge>
<edge source="61" target="173">
  <data key="weight">0.9999990000000025</data>
  <data key="slice">33</data>
  <data key="year">2023</data>
</edge>
<edge source="61" target="205">
  <data key="weight">0.9999990000000025</data>
  <data key="slice">33</data>
  <data key="year">2023</data>
</edge>
<edge source="61" target="207">
  <data key="weight">0.9999990000000025</data>
  <data key="slice">33</data>
  <data key="year">2023</data>
</edge>
<edge source="61" target="297">
  <data key="weight">0.9999990000000025</data>
  <data key="slice">33</data>
  <data key="year">2023</data>
</edge>
<edge source="61" target="432">
  <data key="weight">0.9999990000000025</data>
  <data key="slice">33</data>
  <data key="year">2023</data>
</edge>
<edge source="62" target="80">
  <data key="weight">0.7071067690849304</data>
  <data key="slice">22</data>
  <data key="year">2012</data>
</edge>
<edge source="62" target="139">
  <data key="weight">0.7071067690849304</data>
  <data key="slice">22</data>
  <data key="year">2012</data>
</edge>
<edge source="62" target="236">
  <data key="weight">0.9999990000000025</data>
  <data key="slice">22</data>
  <data key="year">2012</data>
</edge>
<edge source="62" target="345">
  <data key="weight">0.7071067690849304</data>
  <data key="slice">22</data>
  <data key="year">2012</data>
</edge>
<edge source="62" target="419">
  <data key="weight">0.9999990000000025</data>
  <data key="slice">22</data>
  <data key="year">2012</data>
</edge>
<edge source="64" target="132">
  <data key="weight">0.9999990000000025</data>
  <data key="slice">15</data>
  <data key="year">2005</data>
</edge>
<edge source="64" target="331">
  <data key="weight">0.9999990000000025</data>
  <data key="slice">15</data>
  <data key="year">2005</data>
</edge>
<edge source="65" target="74">
  <data key="weight">7.071067784636398E-7</data>
  <data key="slice">7</data>
  <data key="year">1997</data>
</edge>
<edge source="65" target="120">
  <data key="weight">0.7071067690849304</data>
  <data key="slice">33</data>
  <data key="year">2023</data>
</edge>
<edge source="65" target="272">
  <data key="weight">0.7071067690849304</data>
  <data key="slice">7</data>
  <data key="year">1997</data>
</edge>
<edge source="65" target="315">
  <data key="weight">0.7071067690849304</data>
  <data key="slice">7</data>
  <data key="year">1997</data>
</edge>
<edge source="65" target="360">
  <data key="weight">0.7071067690849304</data>
  <data key="slice">7</data>
  <data key="year">1997</data>
</edge>
<edge source="65" target="368">
  <data key="weight">0.7071067690849304</data>
  <data key="slice">7</data>
  <data key="year">1997</data>
</edge>
<edge source="66" target="78">
  <data key="weight">0.9999990000000025</data>
  <data key="slice">16</data>
  <data key="year">2006</data>
</edge>
<edge source="66" target="131">
  <data key="weight">0.9999990000000025</data>
  <data key="slice">16</data>
  <data key="year">2006</data>
</edge>
<edge source="66" target="154">
  <data key="weight">0.9999990000000025</data>
  <data key="slice">33</data>
  <data key="year">2023</data>
</edge>
<edge source="66" target="173">
  <data key="weight">0.9999990000000025</data>
  <data key="slice">33</data>
  <data key="year">2023</data>
</edge>
<edge source="66" target="186">
  <data key="weight">0.9999990000000025</data>
  <data key="slice">16</data>
  <data key="year">2006</data>
</edge>
<edge source="66" target="205">
  <data key="weight">0.9999990000000025</data>
  <data key="slice">33</data>
  <data key="year">2023</data>
</edge>
<edge source="66" target="207">
  <data key="weight">0.9999990000000025</data>
  <data key="slice">33</data>
  <data key="year">2023</data>
</edge>
<edge source="66" target="297">
  <data key="weight">0.9999990000000025</data>
  <data key="slice">16</data>
  <data key="year">2006</data>
</edge>
<edge source="66" target="432">
  <data key="weight">0.9999990000000025</data>
  <data key="slice">33</data>
  <data key="year">2023</data>
</edge>
<edge source="68" target="319">
  <data key="weight">0.9999990000000025</data>
  <data key="slice">22</data>
  <data key="year">2012</data>
</edge>
<edge source="70" target="353">
  <data key="weight">0.9999990000000025</data>
  <data key="slice">30</data>
  <data key="year">2020</data>
</edge>
<edge source="72" target="415">
  <data key="weight">0.9999990000000025</data>
  <data key="slice">24</data>
  <data key="year">2014</data>
</edge>
<edge source="73" target="421">
  <data key="weight">0.9999990000000025</data>
  <data key="slice">34</data>
  <data key="year">2024</data>
</edge>
<edge source="76" target="378">
  <data key="weight">0.9999990000000025</data>
  <data key="slice">19</data>
  <data key="year">2009</data>
</edge>
<edge source="77" target="97">
  <data key="weight">0.9999990000000025</data>
  <data key="slice">19</data>
  <data key="year">2009</data>
</edge>
<edge source="77" target="209">
  <data key="weight">0.9999990000000025</data>
  <data key="slice">19</data>
  <data key="year">2009</data>
</edge>
<edge source="78" target="131">
  <data key="weight">0.9999990000000025</data>
  <data key="slice">16</data>
  <data key="year">2006</data>
</edge>
<edge source="78" target="154">
  <data key="weight">0.9999990000000025</data>
  <data key="slice">33</data>
  <data key="year">2023</data>
</edge>
<edge source="78" target="157">
  <data key="weight">0.9999990000000025</data>
  <data key="slice">16</data>
  <data key="year">2006</data>
</edge>
<edge source="78" target="173">
  <data key="weight">0.9999990000000025</data>
  <data key="slice">33</data>
  <data key="year">2023</data>
</edge>
<edge source="78" target="186">
  <data key="weight">0.9999990000000025</data>
  <data key="slice">16</data>
  <data key="year">2006</data>
</edge>
<edge source="78" target="205">
  <data key="weight">0.9999990000000025</data>
  <data key="slice">33</data>
  <data key="year">2023</data>
</edge>
<edge source="78" target="207">
  <data key="weight">0.9999990000000025</data>
  <data key="slice">33</data>
  <data key="year">2023</data>
</edge>
<edge source="78" target="297">
  <data key="weight">0.9999990000000025</data>
  <data key="slice">16</data>
  <data key="year">2006</data>
</edge>
<edge source="78" target="432">
  <data key="weight">0.9999990000000025</data>
  <data key="slice">33</data>
  <data key="year">2023</data>
</edge>
<edge source="79" target="182">
  <data key="weight">0.9999990000000025</data>
  <data key="slice">17</data>
  <data key="year">2007</data>
</edge>
<edge source="79" target="189">
  <data key="weight">0.5773502588272095</data>
  <data key="slice">17</data>
  <data key="year">2007</data>
</edge>
<edge source="79" target="193">
  <data key="weight">0.9999990000000025</data>
  <data key="slice">17</data>
  <data key="year">2007</data>
</edge>
<edge source="79" target="330">
  <data key="weight">0.9999990000000025</data>
  <data key="slice">8</data>
  <data key="year">1998</data>
</edge>
<edge source="79" target="417">
  <data key="weight">0.5773502588272095</data>
  <data key="slice">17</data>
  <data key="year">2007</data>
</edge>
<edge source="80" target="236">
  <data key="weight">0.7071067690849304</data>
  <data key="slice">22</data>
  <data key="year">2012</data>
</edge>
<edge source="80" target="345">
  <data key="weight">0.9999990000000025</data>
  <data key="slice">22</data>
  <data key="year">2012</data>
</edge>
<edge source="80" target="419">
  <data key="weight">0.7071067690849304</data>
  <data key="slice">22</data>
  <data key="year">2012</data>
</edge>
<edge source="81" target="196">
  <data key="weight">0.9999990000000025</data>
  <data key="slice">24</data>
  <data key="year">2014</data>
</edge>
<edge source="81" target="408">
  <data key="weight">0.9999990000000025</data>
  <data key="slice">24</data>
  <data key="year">2014</data>
</edge>
<edge source="83" target="369">
  <data key="weight">0.9999990000000025</data>
  <data key="slice">4</data>
  <data key="year">1994</data>
</edge>
<edge source="86" target="230">
  <data key="weight">0.9999990000000025</data>
  <data key="slice">27</data>
  <data key="year">2017</data>
</edge>
<edge source="88" target="284">
  <data key="weight">0.9999990000000025</data>
  <data key="slice">34</data>
  <data key="year">2024</data>
</edge>
<edge source="88" target="384">
  <data key="weight">0.9999990000000025</data>
  <data key="slice">34</data>
  <data key="year">2024</data>
</edge>
<edge source="89" target="114">
  <data key="weight">0.9999990000000025</data>
  <data key="slice">26</data>
  <data key="year">2016</data>
</edge>
<edge source="89" target="289">
  <data key="weight">0.9999990000000025</data>
  <data key="slice">26</data>
  <data key="year">2016</data>
</edge>
<edge source="91" target="136">
  <data key="weight">0.7071067690849304</data>
  <data key="slice">31</data>
  <data key="year">2021</data>
</edge>
<edge source="91" target="375">
  <data key="weight">0.9999990000000025</data>
  <data key="slice">31</data>
  <data key="year">2021</data>
</edge>
<edge source="93" target="441">
  <data key="weight">0.9999990000000025</data>
  <data key="slice">23</data>
  <data key="year">2013</data>
</edge>
<edge source="95" target="189">
  <data key="weight">0.7071067690849304</data>
  <data key="slice">16</data>
  <data key="year">2006</data>
</edge>
<edge source="97" target="209">
  <data key="weight">0.9999990000000025</data>
  <data key="slice">19</data>
  <data key="year">2009</data>
</edge>
<edge source="98" target="185">
  <data key="weight">0.9999990000000025</data>
  <data key="slice">26</data>
  <data key="year">2016</data>
</edge>
<edge source="98" target="203">
  <data key="weight">0.7071067690849304</data>
  <data key="slice">32</data>
  <data key="year">2022</data>
</edge>
<edge source="98" target="279">
  <data key="weight">0.7071067690849304</data>
  <data key="slice">33</data>
  <data key="year">2023</data>
</edge>
<edge source="102" target="175">
  <data key="weight">0.9999990000000025</data>
  <data key="slice">13</data>
  <data key="year">2003</data>
</edge>
<edge source="102" target="215">
  <data key="weight">0.9999990000000025</data>
  <data key="slice">10</data>
  <data key="year">2000</data>
</edge>
<edge source="102" target="221">
  <data key="weight">0.9999990000000025</data>
  <data key="slice">10</data>
  <data key="year">2000</data>
</edge>
<edge source="102" target="249">
  <data key="weight">0.9999990000000025</data>
  <data key="slice">32</data>
  <data key="year">2022</data>
</edge>
<edge source="102" target="296">
  <data key="weight">0.9999990000000025</data>
  <data key="slice">10</data>
  <data key="year">2000</data>
</edge>
<edge source="102" target="381">
  <data key="weight">0.9999990000000025</data>
  <data key="slice">13</data>
  <data key="year">2003</data>
</edge>
<edge source="105" target="174">
  <data key="weight">0.9999990000000025</data>
  <data key="slice">31</data>
  <data key="year">2021</data>
</edge>
<edge source="105" target="177">
  <data key="weight">0.9999990000000025</data>
  <data key="slice">31</data>
  <data key="year">2021</data>
</edge>
<edge source="105" target="178">
  <data key="weight">0.9999990000000025</data>
  <data key="slice">31</data>
  <data key="year">2021</data>
</edge>
<edge source="106" target="155">
  <data key="weight">0.5773502588272095</data>
  <data key="slice">34</data>
  <data key="year">2024</data>
</edge>
<edge source="107" target="118">
  <data key="weight">0.9999990000000025</data>
  <data key="slice">23</data>
  <data key="year">2013</data>
</edge>
<edge source="107" target="319">
  <data key="weight">0.9999990000000025</data>
  <data key="slice">23</data>
  <data key="year">2013</data>
</edge>
<edge source="107" target="402">
  <data key="weight">0.9999990000000025</data>
  <data key="slice">23</data>
  <data key="year">2013</data>
</edge>
<edge source="108" target="123">
  <data key="weight">0.9999990000000025</data>
  <data key="slice">29</data>
  <data key="year">2019</data>
</edge>
<edge source="109" target="211">
  <data key="weight">0.9999990000000025</data>
  <data key="slice">35</data>
  <data key="year">2025</data>
</edge>
<edge source="109" target="337">
  <data key="weight">0.9999990000000025</data>
  <data key="slice">35</data>
  <data key="year">2025</data>
</edge>
<edge source="109" target="355">
  <data key="weight">0.9999990000000025</data>
  <data key="slice">35</data>
  <data key="year">2025</data>
</edge>
<edge source="114" target="134">
  <data key="weight">0.9999990000000025</data>
  <data key="slice">31</data>
  <data key="year">2021</data>
</edge>
<edge source="114" target="254">
  <data key="weight">0.9999990000000025</data>
  <data key="slice">29</data>
  <data key="year">2019</data>
</edge>
<edge source="114" target="289">
  <data key="weight">0.9999990000000025</data>
  <data key="slice">25</data>
  <data key="year">2015</data>
</edge>
<edge source="114" target="311">
  <data key="weight">0.9999990000000025</data>
  <data key="slice">29</data>
  <data key="year">2019</data>
</edge>
<edge source="114" target="350">
  <data key="weight">0.9999990000000025</data>
  <data key="slice">7</data>
  <data key="year">1997</data>
</edge>
<edge source="114" target="431">
  <data key="weight">0.9999990000000025</data>
  <data key="slice">29</data>
  <data key="year">2019</data>
</edge>
<edge source="116" target="131">
  <data key="weight">0.9999990000000025</data>
  <data key="slice">18</data>
  <data key="year">2008</data>
</edge>
<edge source="116" target="199">
  <data key="weight">0.9999990000000025</data>
  <data key="slice">18</data>
  <data key="year">2008</data>
</edge>
<edge source="118" target="201">
  <data key="weight">0.9999990000000025</data>
  <data key="slice">24</data>
  <data key="year">2014</data>
</edge>
<edge source="118" target="319">
  <data key="weight">0.9999990000000025</data>
  <data key="slice">23</data>
  <data key="year">2013</data>
</edge>
<edge source="118" target="402">
  <data key="weight">0.9999990000000025</data>
  <data key="slice">23</data>
  <data key="year">2013</data>
</edge>
<edge source="121" target="327">
  <data key="weight">0.9999990000000025</data>
  <data key="slice">28</data>
  <data key="year">2018</data>
</edge>
<edge source="121" target="406">
  <data key="weight">0.9999990000000025</data>
  <data key="slice">28</data>
  <data key="year">2018</data>
</edge>
<edge source="122" target="164">
  <data key="weight">0.9999990000000025</data>
  <data key="slice">30</data>
  <data key="year">2020</data>
</edge>
<edge source="122" target="312">
  <data key="weight">0.7071067690849304</data>
  <data key="slice">30</data>
  <data key="year">2020</data>
</edge>
<edge source="125" target="417">
  <data key="weight">0.5773502588272095</data>
  <data key="slice">17</data>
  <data key="year">2007</data>
</edge>
<edge source="126" target="163">
  <data key="weight">0.9999990000000025</data>
  <data key="slice">12</data>
  <data key="year">2002</data>
</edge>
<edge source="126" target="204">
  <data key="weight">0.9999990000000025</data>
  <data key="slice">12</data>
  <data key="year">2002</data>
</edge>
<edge source="126" target="250">
  <data key="weight">0.9999990000000025</data>
  <data key="slice">12</data>
  <data key="year">2002</data>
</edge>
<edge source="126" target="354">
  <data key="weight">0.9999990000000025</data>
  <data key="slice">12</data>
  <data key="year">2002</data>
</edge>
<edge source="127" target="370">
  <data key="weight">0.9999990000000025</data>
  <data key="slice">18</data>
  <data key="year">2008</data>
</edge>
<edge source="128" target="300">
  <data key="weight">0.9999990000000025</data>
  <data key="slice">22</data>
  <data key="year">2012</data>
</edge>
<edge source="129" target="181">
  <data key="weight">0.9999990000000025</data>
  <data key="slice">26</data>
  <data key="year">2016</data>
</edge>
<edge source="131" target="157">
  <data key="weight">0.9999990000000025</data>
  <data key="slice">16</data>
  <data key="year">2006</data>
</edge>
<edge source="131" target="186">
  <data key="weight">0.9999990000000025</data>
  <data key="slice">16</data>
  <data key="year">2006</data>
</edge>
<edge source="131" target="199">
  <data key="weight">0.9999990000000025</data>
  <data key="slice">18</data>
  <data key="year">2008</data>
</edge>
<edge source="131" target="204">
  <data key="weight">9.999999974752427E-7</data>
  <data key="slice">27</data>
  <data key="year">2017</data>
</edge>
<edge source="131" target="297">
  <data key="weight">0.9999990000000025</data>
  <data key="slice">16</data>
  <data key="year">2006</data>
</edge>
<edge source="131" target="390">
  <data key="weight">0.5</data>
  <data key="slice">34</data>
  <data key="year">2024</data>
</edge>
<edge source="131" target="435">
  <data key="weight">9.999999974752427E-7</data>
  <data key="slice">27</data>
  <data key="year">2017</data>
</edge>
<edge source="131" target="439">
  <data key="weight">0.7071067690849304</data>
  <data key="slice">34</data>
  <data key="year">2024</data>
</edge>
<edge source="132" target="331">
  <data key="weight">0.9999990000000025</data>
  <data key="slice">32</data>
  <data key="year">2022</data>
</edge>
<edge source="133" target="257">
  <data key="weight">0.9999990000000025</data>
  <data key="slice">23</data>
  <data key="year">2013</data>
</edge>
<edge source="134" target="226">
  <data key="weight">0.9999990000000025</data>
  <data key="slice">35</data>
  <data key="year">2025</data>
</edge>
<edge source="134" target="254">
  <data key="weight">0.9999990000000025</data>
  <data key="slice">29</data>
  <data key="year">2019</data>
</edge>
<edge source="134" target="289">
  <data key="weight">0.9999990000000025</data>
  <data key="slice">24</data>
  <data key="year">2014</data>
</edge>
<edge source="134" target="394">
  <data key="weight">0.9999990000000025</data>
  <data key="slice">35</data>
  <data key="year">2025</data>
</edge>
<edge source="134" target="431">
  <data key="weight">0.9999990000000025</data>
  <data key="slice">29</data>
  <data key="year">2019</data>
</edge>
<edge source="136" target="170">
  <data key="weight">0.7071067690849304</data>
  <data key="slice">31</data>
  <data key="year">2021</data>
</edge>
<edge source="136" target="198">
  <data key="weight">0.7071067690849304</data>
  <data key="slice">31</data>
  <data key="year">2021</data>
</edge>
<edge source="136" target="375">
  <data key="weight">0.7071067690849304</data>
  <data key="slice">31</data>
  <data key="year">2021</data>
</edge>
<edge source="136" target="426">
  <data key="weight">0.7071067690849304</data>
  <data key="slice">31</data>
  <data key="year">2021</data>
</edge>
<edge source="137" target="197">
  <data key="weight">0.7071067690849304</data>
  <data key="slice">30</data>
  <data key="year">2020</data>
</edge>
<edge source="138" target="259">
  <data key="weight">0.9999990000000025</data>
  <data key="slice">29</data>
  <data key="year">2019</data>
</edge>
<edge source="138" target="323">
  <data key="weight">0.9999990000000025</data>
  <data key="slice">29</data>
  <data key="year">2019</data>
</edge>
<edge source="138" target="373">
  <data key="weight">0.9999990000000025</data>
  <data key="slice">22</data>
  <data key="year">2012</data>
</edge>
<edge source="139" target="236">
  <data key="weight">0.7071067690849304</data>
  <data key="slice">22</data>
  <data key="year">2012</data>
</edge>
<edge source="139" target="419">
  <data key="weight">0.7071067690849304</data>
  <data key="slice">22</data>
  <data key="year">2012</data>
</edge>
<edge source="140" target="302">
  <data key="weight">0.9999990000000025</data>
  <data key="slice">25</data>
  <data key="year">2015</data>
</edge>
<edge source="141" target="214">
  <data key="weight">0.9999990000000025</data>
  <data key="slice">34</data>
  <data key="year">2024</data>
</edge>
<edge source="141" target="244">
  <data key="weight">0.9999990000000025</data>
  <data key="slice">34</data>
  <data key="year">2024</data>
</edge>
<edge source="142" target="359">
  <data key="weight">0.9999990000000025</data>
  <data key="slice">25</data>
  <data key="year">2015</data>
</edge>
<edge source="144" target="230">
  <data key="weight">0.9999990000000025</data>
  <data key="slice">14</data>
  <data key="year">2004</data>
</edge>
<edge source="144" target="261">
  <data key="weight">0.9999990000000025</data>
  <data key="slice">14</data>
  <data key="year">2004</data>
</edge>
<edge source="144" target="387">
  <data key="weight">0.9999990000000025</data>
  <data key="slice">14</data>
  <data key="year">2004</data>
</edge>
<edge source="144" target="413">
  <data key="weight">0.9999990000000025</data>
  <data key="slice">14</data>
  <data key="year">2004</data>
</edge>
<edge source="145" target="148">
  <data key="weight">0.9999990000000025</data>
  <data key="slice">11</data>
  <data key="year">2001</data>
</edge>
<edge source="145" target="159">
  <data key="weight">0.9999990000000025</data>
  <data key="slice">5</data>
  <data key="year">1995</data>
</edge>
<edge source="147" target="239">
  <data key="weight">0.9999990000000025</data>
  <data key="slice">4</data>
  <data key="year">1994</data>
</edge>
<edge source="147" target="363">
  <data key="weight">0.9999990000000025</data>
  <data key="slice">4</data>
  <data key="year">1994</data>
</edge>
<edge source="147" target="403">
  <data key="weight">0.9999990000000025</data>
  <data key="slice">4</data>
  <data key="year">1994</data>
</edge>
<edge source="147" target="433">
  <data key="weight">0.9999990000000025</data>
  <data key="slice">24</data>
  <data key="year">2014</data>
</edge>
<edge source="148" target="159">
  <data key="weight">0.9999990000000025</data>
  <data key="slice">11</data>
  <data key="year">2001</data>
</edge>
<edge source="149" target="252">
  <data key="weight">0.9999990000000025</data>
  <data key="slice">18</data>
  <data key="year">2008</data>
</edge>
<edge source="149" target="263">
  <data key="weight">0.9999990000000025</data>
  <data key="slice">18</data>
  <data key="year">2008</data>
</edge>
<edge source="149" target="401">
  <data key="weight">0.9999990000000025</data>
  <data key="slice">26</data>
  <data key="year">2016</data>
</edge>
<edge source="150" target="387">
  <data key="weight">0.9999990000000025</data>
  <data key="slice">7</data>
  <data key="year">1997</data>
</edge>
<edge source="150" target="413">
  <data key="weight">0.9999990000000025</data>
  <data key="slice">7</data>
  <data key="year">1997</data>
</edge>
<edge source="151" target="212">
  <data key="weight">0.9999990000000025</data>
  <data key="slice">15</data>
  <data key="year">2005</data>
</edge>
<edge source="151" target="232">
  <data key="weight">0.9999990000000025</data>
  <data key="slice">15</data>
  <data key="year">2005</data>
</edge>
<edge source="151" target="238">
  <data key="weight">0.9999990000000025</data>
  <data key="slice">17</data>
  <data key="year">2007</data>
</edge>
<edge source="152" target="200">
  <data key="weight">0.7071067690849304</data>
  <data key="slice">31</data>
  <data key="year">2021</data>
</edge>
<edge source="152" target="331">
  <data key="weight">0.7071067690849304</data>
  <data key="slice">31</data>
  <data key="year">2021</data>
</edge>
<edge source="153" target="395">
  <data key="weight">0.7071067690849304</data>
  <data key="slice">24</data>
  <data key="year">2014</data>
</edge>
<edge source="153" target="399">
  <data key="weight">0.7071067690849304</data>
  <data key="slice">23</data>
  <data key="year">2013</data>
</edge>
<edge source="154" target="173">
  <data key="weight">0.9999990000000025</data>
  <data key="slice">33</data>
  <data key="year">2023</data>
</edge>
<edge source="154" target="205">
  <data key="weight">0.9999990000000025</data>
  <data key="slice">33</data>
  <data key="year">2023</data>
</edge>
<edge source="154" target="207">
  <data key="weight">0.9999990000000025</data>
  <data key="slice">33</data>
  <data key="year">2023</data>
</edge>
<edge source="154" target="297">
  <data key="weight">0.9999990000000025</data>
  <data key="slice">33</data>
  <data key="year">2023</data>
</edge>
<edge source="154" target="432">
  <data key="weight">0.9999990000000025</data>
  <data key="slice">33</data>
  <data key="year">2023</data>
</edge>
<edge source="155" target="182">
  <data key="weight">0.9999990000000025</data>
  <data key="slice">16</data>
  <data key="year">2006</data>
</edge>
<edge source="155" target="247">
  <data key="weight">0.9999990000000025</data>
  <data key="slice">16</data>
  <data key="year">2006</data>
</edge>
<edge source="155" target="291">
  <data key="weight">0.9999990000000025</data>
  <data key="slice">34</data>
  <data key="year">2024</data>
</edge>
<edge source="155" target="333">
  <data key="weight">0.7071067690849304</data>
  <data key="slice">17</data>
  <data key="year">2007</data>
</edge>
<edge source="155" target="416">
  <data key="weight">0.7071067690849304</data>
  <data key="slice">17</data>
  <data key="year">2007</data>
</edge>
<edge source="156" target="178">
  <data key="weight">0.9999990000000025</data>
  <data key="slice">13</data>
  <data key="year">2003</data>
</edge>
<edge source="156" target="342">
  <data key="weight">0.9999990000000025</data>
  <data key="slice">13</data>
  <data key="year">2003</data>
</edge>
<edge source="157" target="186">
  <data key="weight">0.9999990000000025</data>
  <data key="slice">16</data>
  <data key="year">2006</data>
</edge>
<edge source="157" target="195">
  <data key="weight">0.9999990000000025</data>
  <data key="slice">35</data>
  <data key="year">2025</data>
</edge>
<edge source="157" target="218">
  <data key="weight">0.9999990000000025</data>
  <data key="slice">31</data>
  <data key="year">2021</data>
</edge>
<edge source="157" target="297">
  <data key="weight">0.9999990000000025</data>
  <data key="slice">33</data>
  <data key="year">2023</data>
</edge>
<edge source="160" target="170">
  <data key="weight">0.7071067690849304</data>
  <data key="slice">31</data>
  <data key="year">2021</data>
</edge>
<edge source="160" target="198">
  <data key="weight">0.7071067690849304</data>
  <data key="slice">31</data>
  <data key="year">2021</data>
</edge>
<edge source="160" target="311">
  <data key="weight">0.5773502588272095</data>
  <data key="slice">28</data>
  <data key="year">2018</data>
</edge>
<edge source="160" target="312">
  <data key="weight">9.999999974752427E-7</data>
  <data key="slice">13</data>
  <data key="year">2003</data>
</edge>
<edge source="160" target="356">
  <data key="weight">0.5773502588272095</data>
  <data key="slice">34</data>
  <data key="year">2024</data>
</edge>
<edge source="160" target="426">
  <data key="weight">0.7071067690849304</data>
  <data key="slice">31</data>
  <data key="year">2021</data>
</edge>
<edge source="161" target="330">
  <data key="weight">0.9999990000000025</data>
  <data key="slice">20</data>
  <data key="year">2010</data>
</edge>
<edge source="162" target="240">
  <data key="weight">0.9999990000000025</data>
  <data key="slice">22</data>
  <data key="year">2012</data>
</edge>
<edge source="163" target="204">
  <data key="weight">0.9999990000000025</data>
  <data key="slice">11</data>
  <data key="year">2001</data>
</edge>
<edge source="163" target="250">
  <data key="weight">0.9999990000000025</data>
  <data key="slice">12</data>
  <data key="year">2002</data>
</edge>
<edge source="163" target="354">
  <data key="weight">0.9999990000000025</data>
  <data key="slice">12</data>
  <data key="year">2002</data>
</edge>
<edge source="163" target="388">
  <data key="weight">0.9999990000000025</data>
  <data key="slice">11</data>
  <data key="year">2001</data>
</edge>
<edge source="164" target="312">
  <data key="weight">0.7071067690849304</data>
  <data key="slice">30</data>
  <data key="year">2020</data>
</edge>
<edge source="165" target="216">
  <data key="weight">0.9999990000000025</data>
  <data key="slice">25</data>
  <data key="year">2015</data>
</edge>
<edge source="165" target="307">
  <data key="weight">0.9999990000000025</data>
  <data key="slice">25</data>
  <data key="year">2015</data>
</edge>
<edge source="165" target="328">
  <data key="weight">0.9999990000000025</data>
  <data key="slice">25</data>
  <data key="year">2015</data>
</edge>
<edge source="166" target="210">
  <data key="weight">0.9999990000000025</data>
  <data key="slice">17</data>
  <data key="year">2007</data>
</edge>
<edge source="166" target="229">
  <data key="weight">0.9999990000000025</data>
  <data key="slice">17</data>
  <data key="year">2007</data>
</edge>
<edge source="166" target="288">
  <data key="weight">0.9999990000000025</data>
  <data key="slice">17</data>
  <data key="year">2007</data>
</edge>
<edge source="166" target="333">
  <data key="weight">0.7071067690849304</data>
  <data key="slice">17</data>
  <data key="year">2007</data>
</edge>
<edge source="166" target="352">
  <data key="weight">0.9999990000000025</data>
  <data key="slice">17</data>
  <data key="year">2007</data>
</edge>
<edge source="166" target="389">
  <data key="weight">0.9999990000000025</data>
  <data key="slice">17</data>
  <data key="year">2007</data>
</edge>
<edge source="166" target="416">
  <data key="weight">0.7071067690849304</data>
  <data key="slice">17</data>
  <data key="year">2007</data>
</edge>
<edge source="167" target="241">
  <data key="weight">0.9999990000000025</data>
  <data key="slice">33</data>
  <data key="year">2023</data>
</edge>
<edge source="169" target="398">
  <data key="weight">0.9999990000000025</data>
  <data key="slice">23</data>
  <data key="year">2013</data>
</edge>
<edge source="170" target="198">
  <data key="weight">0.9999990000000025</data>
  <data key="slice">31</data>
  <data key="year">2021</data>
</edge>
<edge source="170" target="348">
  <data key="weight">0.7071067690849304</data>
  <data key="slice">31</data>
  <data key="year">2021</data>
</edge>
<edge source="170" target="426">
  <data key="weight">0.9999990000000025</data>
  <data key="slice">31</data>
  <data key="year">2021</data>
</edge>
<edge source="170" target="427">
  <data key="weight">0.7071067690849304</data>
  <data key="slice">31</data>
  <data key="year">2021</data>
</edge>
<edge source="171" target="230">
  <data key="weight">0.9999990000000025</data>
  <data key="slice">29</data>
  <data key="year">2019</data>
</edge>
<edge source="171" target="393">
  <data key="weight">0.9999990000000025</data>
  <data key="slice">29</data>
  <data key="year">2019</data>
</edge>
<edge source="173" target="205">
  <data key="weight">0.9999990000000025</data>
  <data key="slice">33</data>
  <data key="year">2023</data>
</edge>
<edge source="173" target="207">
  <data key="weight">0.9999990000000025</data>
  <data key="slice">33</data>
  <data key="year">2023</data>
</edge>
<edge source="173" target="272">
  <data key="weight">5.773503062300733E-7</data>
  <data key="slice">7</data>
  <data key="year">1997</data>
</edge>
<edge source="173" target="297">
  <data key="weight">0.9999990000000025</data>
  <data key="slice">33</data>
  <data key="year">2023</data>
</edge>
<edge source="173" target="315">
  <data key="weight">5.773503062300733E-7</data>
  <data key="slice">7</data>
  <data key="year">1997</data>
</edge>
<edge source="173" target="360">
  <data key="weight">5.773503062300733E-7</data>
  <data key="slice">7</data>
  <data key="year">1997</data>
</edge>
<edge source="173" target="368">
  <data key="weight">5.773503062300733E-7</data>
  <data key="slice">7</data>
  <data key="year">1997</data>
</edge>
<edge source="173" target="432">
  <data key="weight">0.9999990000000025</data>
  <data key="slice">33</data>
  <data key="year">2023</data>
</edge>
<edge source="174" target="177">
  <data key="weight">0.9999990000000025</data>
  <data key="slice">31</data>
  <data key="year">2021</data>
</edge>
<edge source="174" target="178">
  <data key="weight">0.9999990000000025</data>
  <data key="slice">31</data>
  <data key="year">2021</data>
</edge>
<edge source="175" target="215">
  <data key="weight">0.9999990000000025</data>
  <data key="slice">13</data>
  <data key="year">2003</data>
</edge>
<edge source="175" target="221">
  <data key="weight">0.9999990000000025</data>
  <data key="slice">13</data>
  <data key="year">2003</data>
</edge>
<edge source="175" target="296">
  <data key="weight">0.9999990000000025</data>
  <data key="slice">13</data>
  <data key="year">2003</data>
</edge>
<edge source="175" target="381">
  <data key="weight">0.9999990000000025</data>
  <data key="slice">13</data>
  <data key="year">2003</data>
</edge>
<edge source="176" target="257">
  <data key="weight">0.9999990000000025</data>
  <data key="slice">28</data>
  <data key="year">2018</data>
</edge>
<edge source="176" target="290">
  <data key="weight">0.9999990000000025</data>
  <data key="slice">28</data>
  <data key="year">2018</data>
</edge>
<edge source="176" target="316">
  <data key="weight">0.9999990000000025</data>
  <data key="slice">28</data>
  <data key="year">2018</data>
</edge>
<edge source="177" target="178">
  <data key="weight">0.9999990000000025</data>
  <data key="slice">31</data>
  <data key="year">2021</data>
</edge>
<edge source="178" target="342">
  <data key="weight">0.9999990000000025</data>
  <data key="slice">13</data>
  <data key="year">2003</data>
</edge>
<edge source="182" target="189">
  <data key="weight">0.5773502588272095</data>
  <data key="slice">17</data>
  <data key="year">2007</data>
</edge>
<edge source="182" target="193">
  <data key="weight">0.9999990000000025</data>
  <data key="slice">17</data>
  <data key="year">2007</data>
</edge>
<edge source="182" target="247">
  <data key="weight">0.9999990000000025</data>
  <data key="slice">16</data>
  <data key="year">2006</data>
</edge>
<edge source="182" target="291">
  <data key="weight">0.9999990000000025</data>
  <data key="slice">16</data>
  <data key="year">2006</data>
</edge>
<edge source="182" target="330">
  <data key="weight">0.9999990000000025</data>
  <data key="slice">17</data>
  <data key="year">2007</data>
</edge>
<edge source="182" target="417">
  <data key="weight">0.5773502588272095</data>
  <data key="slice">17</data>
  <data key="year">2007</data>
</edge>
<edge source="184" target="392">
  <data key="weight">0.9999990000000025</data>
  <data key="slice">18</data>
  <data key="year">2008</data>
</edge>
<edge source="184" target="444">
  <data key="weight">0.9999990000000025</data>
  <data key="slice">18</data>
  <data key="year">2008</data>
</edge>
<edge source="186" target="218">
  <data key="weight">0.9999990000000025</data>
  <data key="slice">31</data>
  <data key="year">2021</data>
</edge>
<edge source="186" target="297">
  <data key="weight">0.9999990000000025</data>
  <data key="slice">16</data>
  <data key="year">2006</data>
</edge>
<edge source="186" target="335">
  <data key="weight">9.999999974752427E-7</data>
  <data key="slice">31</data>
  <data key="year">2021</data>
</edge>
<edge source="187" target="268">
  <data key="weight">0.9999990000000025</data>
  <data key="slice">18</data>
  <data key="year">2008</data>
</edge>
<edge source="187" target="324">
  <data key="weight">0.9999990000000025</data>
  <data key="slice">18</data>
  <data key="year">2008</data>
</edge>
<edge source="187" target="376">
  <data key="weight">0.9999990000000025</data>
  <data key="slice">18</data>
  <data key="year">2008</data>
</edge>
<edge source="189" target="193">
  <data key="weight">0.5773502588272095</data>
  <data key="slice">17</data>
  <data key="year">2007</data>
</edge>
<edge source="189" target="330">
  <data key="weight">0.5773502588272095</data>
  <data key="slice">17</data>
  <data key="year">2007</data>
</edge>
<edge source="189" target="420">
  <data key="weight">0.40824830532073975</data>
  <data key="slice">17</data>
  <data key="year">2007</data>
</edge>
<edge source="190" target="372">
  <data key="weight">0.9999990000000025</data>
  <data key="slice">32</data>
  <data key="year">2022</data>
</edge>
<edge source="190" target="411">
  <data key="weight">0.9999990000000025</data>
  <data key="slice">32</data>
  <data key="year">2022</data>
</edge>
<edge source="192" target="358">
  <data key="weight">0.9999990000000025</data>
  <data key="slice">14</data>
  <data key="year">2004</data>
</edge>
<edge source="193" target="330">
  <data key="weight">0.9999990000000025</data>
  <data key="slice">17</data>
  <data key="year">2007</data>
</edge>
<edge source="193" target="417">
  <data key="weight">0.5773502588272095</data>
  <data key="slice">17</data>
  <data key="year">2007</data>
</edge>
<edge source="196" target="269">
  <data key="weight">0.9999990000000025</data>
  <data key="slice">34</data>
  <data key="year">2024</data>
</edge>
<edge source="196" target="358">
  <data key="weight">0.9999990000000025</data>
  <data key="slice">16</data>
  <data key="year">2006</data>
</edge>
<edge source="196" target="408">
  <data key="weight">0.9999990000000025</data>
  <data key="slice">16</data>
  <data key="year">2006</data>
</edge>
<edge source="198" target="348">
  <data key="weight">0.7071067690849304</data>
  <data key="slice">31</data>
  <data key="year">2021</data>
</edge>
<edge source="198" target="426">
  <data key="weight">0.9999990000000025</data>
  <data key="slice">31</data>
  <data key="year">2021</data>
</edge>
<edge source="198" target="427">
  <data key="weight">0.7071067690849304</data>
  <data key="slice">31</data>
  <data key="year">2021</data>
</edge>
<edge source="200" target="331">
  <data key="weight">0.9999990000000025</data>
  <data key="slice">31</data>
  <data key="year">2021</data>
</edge>
<edge source="204" target="250">
  <data key="weight">0.9999990000000025</data>
  <data key="slice">12</data>
  <data key="year">2002</data>
</edge>
<edge source="204" target="256">
  <data key="weight">0.9999990000000025</data>
  <data key="slice">19</data>
  <data key="year">2009</data>
</edge>
<edge source="204" target="311">
  <data key="weight">0.7071067690849304</data>
  <data key="slice">23</data>
  <data key="year">2013</data>
</edge>
<edge source="204" target="354">
  <data key="weight">0.9999990000000025</data>
  <data key="slice">12</data>
  <data key="year">2002</data>
</edge>
<edge source="204" target="374">
  <data key="weight">0.9999990000000025</data>
  <data key="slice">19</data>
  <data key="year">2009</data>
</edge>
<edge source="204" target="388">
  <data key="weight">0.9999990000000025</data>
  <data key="slice">11</data>
  <data key="year">2001</data>
</edge>
<edge source="204" target="435">
  <data key="weight">0.9999990000000025</data>
  <data key="slice">27</data>
  <data key="year">2017</data>
</edge>
<edge source="205" target="207">
  <data key="weight">0.9999990000000025</data>
  <data key="slice">33</data>
  <data key="year">2023</data>
</edge>
<edge source="205" target="297">
  <data key="weight">0.9999990000000025</data>
  <data key="slice">33</data>
  <data key="year">2023</data>
</edge>
<edge source="205" target="432">
  <data key="weight">0.9999990000000025</data>
  <data key="slice">33</data>
  <data key="year">2023</data>
</edge>
<edge source="207" target="297">
  <data key="weight">0.9999990000000025</data>
  <data key="slice">33</data>
  <data key="year">2023</data>
</edge>
<edge source="207" target="432">
  <data key="weight">0.9999990000000025</data>
  <data key="slice">33</data>
  <data key="year">2023</data>
</edge>
<edge source="208" target="253">
  <data key="weight">0.9999990000000025</data>
  <data key="slice">21</data>
  <data key="year">2011</data>
</edge>
<edge source="210" target="229">
  <data key="weight">0.9999990000000025</data>
  <data key="slice">17</data>
  <data key="year">2007</data>
</edge>
<edge source="210" target="288">
  <data key="weight">0.9999990000000025</data>
  <data key="slice">17</data>
  <data key="year">2007</data>
</edge>
<edge source="210" target="333">
  <data key="weight">0.7071067690849304</data>
  <data key="slice">17</data>
  <data key="year">2007</data>
</edge>
<edge source="210" target="352">
  <data key="weight">0.9999990000000025</data>
  <data key="slice">17</data>
  <data key="year">2007</data>
</edge>
<edge source="210" target="389">
  <data key="weight">0.9999990000000025</data>
  <data key="slice">17</data>
  <data key="year">2007</data>
</edge>
<edge source="210" target="416">
  <data key="weight">0.7071067690849304</data>
  <data key="slice">17</data>
  <data key="year">2007</data>
</edge>
<edge source="211" target="337">
  <data key="weight">0.9999990000000025</data>
  <data key="slice">35</data>
  <data key="year">2025</data>
</edge>
<edge source="211" target="355">
  <data key="weight">0.9999990000000025</data>
  <data key="slice">35</data>
  <data key="year">2025</data>
</edge>
<edge source="212" target="232">
  <data key="weight">0.9999990000000025</data>
  <data key="slice">15</data>
  <data key="year">2005</data>
</edge>
<edge source="213" target="422">
  <data key="weight">0.7071067690849304</data>
  <data key="slice">33</data>
  <data key="year">2023</data>
</edge>
<edge source="214" target="244">
  <data key="weight">0.9999990000000025</data>
  <data key="slice">34</data>
  <data key="year">2024</data>
</edge>
<edge source="215" target="221">
  <data key="weight">0.9999990000000025</data>
  <data key="slice">10</data>
  <data key="year">2000</data>
</edge>
<edge source="215" target="249">
  <data key="weight">0.9999990000000025</data>
  <data key="slice">32</data>
  <data key="year">2022</data>
</edge>
<edge source="215" target="296">
  <data key="weight">0.9999990000000025</data>
  <data key="slice">10</data>
  <data key="year">2000</data>
</edge>
<edge source="215" target="381">
  <data key="weight">0.9999990000000025</data>
  <data key="slice">13</data>
  <data key="year">2003</data>
</edge>
<edge source="216" target="307">
  <data key="weight">0.9999990000000025</data>
  <data key="slice">25</data>
  <data key="year">2015</data>
</edge>
<edge source="216" target="328">
  <data key="weight">0.9999990000000025</data>
  <data key="slice">25</data>
  <data key="year">2015</data>
</edge>
<edge source="217" target="403">
  <data key="weight">0.9999990000000025</data>
  <data key="slice">26</data>
  <data key="year">2016</data>
</edge>
<edge source="221" target="296">
  <data key="weight">0.9999990000000025</data>
  <data key="slice">10</data>
  <data key="year">2000</data>
</edge>
<edge source="221" target="381">
  <data key="weight">0.9999990000000025</data>
  <data key="slice">13</data>
  <data key="year">2003</data>
</edge>
<edge source="223" target="311">
  <data key="weight">0.7071067690849304</data>
  <data key="slice">32</data>
  <data key="year">2022</data>
</edge>
<edge source="225" target="329">
  <data key="weight">0.9999990000000025</data>
  <data key="slice">16</data>
  <data key="year">2006</data>
</edge>
<edge source="226" target="394">
  <data key="weight">0.9999990000000025</data>
  <data key="slice">35</data>
  <data key="year">2025</data>
</edge>
<edge source="226" target="431">
  <data key="weight">0.9999990000000025</data>
  <data key="slice">35</data>
  <data key="year">2025</data>
</edge>
<edge source="228" target="314">
  <data key="weight">0.9999990000000025</data>
  <data key="slice">11</data>
  <data key="year">2001</data>
</edge>
<edge source="229" target="288">
  <data key="weight">0.9999990000000025</data>
  <data key="slice">17</data>
  <data key="year">2007</data>
</edge>
<edge source="229" target="333">
  <data key="weight">0.7071067690849304</data>
  <data key="slice">17</data>
  <data key="year">2007</data>
</edge>
<edge source="229" target="352">
  <data key="weight">0.9999990000000025</data>
  <data key="slice">17</data>
  <data key="year">2007</data>
</edge>
<edge source="229" target="389">
  <data key="weight">0.9999990000000025</data>
  <data key="slice">17</data>
  <data key="year">2007</data>
</edge>
<edge source="229" target="416">
  <data key="weight">0.7071067690849304</data>
  <data key="slice">17</data>
  <data key="year">2007</data>
</edge>
<edge source="230" target="261">
  <data key="weight">0.9999990000000025</data>
  <data key="slice">14</data>
  <data key="year">2004</data>
</edge>
<edge source="230" target="365">
  <data key="weight">0.9999990000000025</data>
  <data key="slice">2</data>
  <data key="year">1992</data>
</edge>
<edge source="230" target="387">
  <data key="weight">0.9999990000000025</data>
  <data key="slice">14</data>
  <data key="year">2004</data>
</edge>
<edge source="230" target="393">
  <data key="weight">0.9999990000000025</data>
  <data key="slice">29</data>
  <data key="year">2019</data>
</edge>
<edge source="230" target="413">
  <data key="weight">0.9999990000000025</data>
  <data key="slice">14</data>
  <data key="year">2004</data>
</edge>
<edge source="231" target="318">
  <data key="weight">0.9999990000000025</data>
  <data key="slice">34</data>
  <data key="year">2024</data>
</edge>
<edge source="233" target="248">
  <data key="weight">0.9999990000000025</data>
  <data key="slice">28</data>
  <data key="year">2018</data>
</edge>
<edge source="236" target="345">
  <data key="weight">0.7071067690849304</data>
  <data key="slice">22</data>
  <data key="year">2012</data>
</edge>
<edge source="236" target="419">
  <data key="weight">0.9999990000000025</data>
  <data key="slice">22</data>
  <data key="year">2012</data>
</edge>
<edge source="239" target="363">
  <data key="weight">0.9999990000000025</data>
  <data key="slice">4</data>
  <data key="year">1994</data>
</edge>
<edge source="239" target="403">
  <data key="weight">0.9999990000000025</data>
  <data key="slice">4</data>
  <data key="year">1994</data>
</edge>
<edge source="242" target="263">
  <data key="weight">0.7071067690849304</data>
  <data key="slice">35</data>
  <data key="year">2025</data>
</edge>
<edge source="245" target="391">
  <data key="weight">0.9999990000000025</data>
  <data key="slice">24</data>
  <data key="year">2014</data>
</edge>
<edge source="247" target="291">
  <data key="weight">0.9999990000000025</data>
  <data key="slice">16</data>
  <data key="year">2006</data>
</edge>
<edge source="250" target="354">
  <data key="weight">0.9999990000000025</data>
  <data key="slice">12</data>
  <data key="year">2002</data>
</edge>
<edge source="251" target="414">
  <data key="weight">0.9999990000000025</data>
  <data key="slice">16</data>
  <data key="year">2006</data>
</edge>
<edge source="252" target="263">
  <data key="weight">0.9999990000000025</data>
  <data key="slice">18</data>
  <data key="year">2008</data>
</edge>
<edge source="254" target="311">
  <data key="weight">0.9999990000000025</data>
  <data key="slice">29</data>
  <data key="year">2019</data>
</edge>
<edge source="254" target="431">
  <data key="weight">0.9999990000000025</data>
  <data key="slice">29</data>
  <data key="year">2019</data>
</edge>
<edge source="255" target="319">
  <data key="weight">0.9999990000000025</data>
  <data key="slice">21</data>
  <data key="year">2011</data>
</edge>
<edge source="256" target="374">
  <data key="weight">0.9999990000000025</data>
  <data key="slice">19</data>
  <data key="year">2009</data>
</edge>
<edge source="257" target="290">
  <data key="weight">0.9999990000000025</data>
  <data key="slice">28</data>
  <data key="year">2018</data>
</edge>
<edge source="257" target="316">
  <data key="weight">0.9999990000000025</data>
  <data key="slice">28</data>
  <data key="year">2018</data>
</edge>
<edge source="259" target="323">
  <data key="weight">0.9999990000000025</data>
  <data key="slice">29</data>
  <data key="year">2019</data>
</edge>
<edge source="261" target="387">
  <data key="weight">0.9999990000000025</data>
  <data key="slice">14</data>
  <data key="year">2004</data>
</edge>
<edge source="261" target="413">
  <data key="weight">0.9999990000000025</data>
  <data key="slice">14</data>
  <data key="year">2004</data>
</edge>
<edge source="266" target="443">
  <data key="weight">0.9999990000000025</data>
  <data key="slice">20</data>
  <data key="year">2010</data>
</edge>
<edge source="267" target="343">
  <data key="weight">0.9999990000000025</data>
  <data key="slice">30</data>
  <data key="year">2020</data>
</edge>
<edge source="267" target="419">
  <data key="weight">0.9999990000000025</data>
  <data key="slice">30</data>
  <data key="year">2020</data>
</edge>
<edge source="268" target="324">
  <data key="weight">0.9999990000000025</data>
  <data key="slice">18</data>
  <data key="year">2008</data>
</edge>
<edge source="268" target="376">
  <data key="weight">0.9999990000000025</data>
  <data key="slice">18</data>
  <data key="year">2008</data>
</edge>
<edge source="269" target="408">
  <data key="weight">0.9999990000000025</data>
  <data key="slice">34</data>
  <data key="year">2024</data>
</edge>
<edge source="272" target="315">
  <data key="weight">0.9999990000000025</data>
  <data key="slice">7</data>
  <data key="year">1997</data>
</edge>
<edge source="272" target="360">
  <data key="weight">0.9999990000000025</data>
  <data key="slice">7</data>
  <data key="year">1997</data>
</edge>
<edge source="272" target="368">
  <data key="weight">0.9999990000000025</data>
  <data key="slice">7</data>
  <data key="year">1997</data>
</edge>
<edge source="273" target="362">
  <data key="weight">0.9999990000000025</data>
  <data key="slice">21</data>
  <data key="year">2011</data>
</edge>
<edge source="277" target="383">
  <data key="weight">0.9999990000000025</data>
  <data key="slice">29</data>
  <data key="year">2019</data>
</edge>
<edge source="279" target="421">
  <data key="weight">0.9999990000000025</data>
  <data key="slice">35</data>
  <data key="year">2025</data>
</edge>
<edge source="279" target="428">
  <data key="weight">0.9999990000000025</data>
  <data key="slice">27</data>
  <data key="year">2017</data>
</edge>
<edge source="281" target="437">
  <data key="weight">0.9999990000000025</data>
  <data key="slice">34</data>
  <data key="year">2024</data>
</edge>
<edge source="283" target="311">
  <data key="weight">0.8164966106414795</data>
  <data key="slice">33</data>
  <data key="year">2023</data>
</edge>
<edge source="283" target="336">
  <data key="weight">0.9999990000000025</data>
  <data key="slice">33</data>
  <data key="year">2023</data>
</edge>
<edge source="283" target="400">
  <data key="weight">0.9999990000000025</data>
  <data key="slice">33</data>
  <data key="year">2023</data>
</edge>
<edge source="284" target="384">
  <data key="weight">0.9999990000000025</data>
  <data key="slice">34</data>
  <data key="year">2024</data>
</edge>
<edge source="288" target="333">
  <data key="weight">0.7071067690849304</data>
  <data key="slice">17</data>
  <data key="year">2007</data>
</edge>
<edge source="288" target="352">
  <data key="weight">0.9999990000000025</data>
  <data key="slice">17</data>
  <data key="year">2007</data>
</edge>
<edge source="288" target="389">
  <data key="weight">0.9999990000000025</data>
  <data key="slice">17</data>
  <data key="year">2007</data>
</edge>
<edge source="288" target="416">
  <data key="weight">0.7071067690849304</data>
  <data key="slice">17</data>
  <data key="year">2007</data>
</edge>
<edge source="290" target="316">
  <data key="weight">0.9999990000000025</data>
  <data key="slice">28</data>
  <data key="year">2018</data>
</edge>
<edge source="293" target="405">
  <data key="weight">0.9999990000000025</data>
  <data key="slice">29</data>
  <data key="year">2019</data>
</edge>
<edge source="294" target="300">
  <data key="weight">0.9999990000000025</data>
  <data key="slice">25</data>
  <data key="year">2015</data>
</edge>
<edge source="294" target="320">
  <data key="weight">0.9999990000000025</data>
  <data key="slice">25</data>
  <data key="year">2015</data>
</edge>
<edge source="295" target="419">
  <data key="weight">0.9999990000000025</data>
  <data key="slice">11</data>
  <data key="year">2001</data>
</edge>
<edge source="296" target="381">
  <data key="weight">0.9999990000000025</data>
  <data key="slice">13</data>
  <data key="year">2003</data>
</edge>
<edge source="296" target="422">
  <data key="weight">0.7071067690849304</data>
  <data key="slice">33</data>
  <data key="year">2023</data>
</edge>
<edge source="297" target="432">
  <data key="weight">0.9999990000000025</data>
  <data key="slice">33</data>
  <data key="year">2023</data>
</edge>
<edge source="298" target="319">
  <data key="weight">0.9999990000000025</data>
  <data key="slice">24</data>
  <data key="year">2014</data>
</edge>
<edge source="298" target="396">
  <data key="weight">0.9999990000000025</data>
  <data key="slice">24</data>
  <data key="year">2014</data>
</edge>
<edge source="299" target="352">
  <data key="weight">0.9999990000000025</data>
  <data key="slice">12</data>
  <data key="year">2002</data>
</edge>
<edge source="300" target="320">
  <data key="weight">0.9999990000000025</data>
  <data key="slice">25</data>
  <data key="year">2015</data>
</edge>
<edge source="301" target="305">
  <data key="weight">0.9999990000000025</data>
  <data key="slice">26</data>
  <data key="year">2016</data>
</edge>
<edge source="307" target="328">
  <data key="weight">0.9999990000000025</data>
  <data key="slice">25</data>
  <data key="year">2015</data>
</edge>
<edge source="311" target="312">
  <data key="weight">0.5773502588272095</data>
  <data key="slice">28</data>
  <data key="year">2018</data>
</edge>
<edge source="311" target="336">
  <data key="weight">0.8164966106414795</data>
  <data key="slice">33</data>
  <data key="year">2023</data>
</edge>
<edge source="311" target="400">
  <data key="weight">0.8164966106414795</data>
  <data key="slice">33</data>
  <data key="year">2023</data>
</edge>
<edge source="311" target="401">
  <data key="weight">7.071067784636398E-7</data>
  <data key="slice">35</data>
  <data key="year">2025</data>
</edge>
<edge source="311" target="431">
  <data key="weight">0.9999990000000025</data>
  <data key="slice">29</data>
  <data key="year">2019</data>
</edge>
<edge source="315" target="360">
  <data key="weight">0.9999990000000025</data>
  <data key="slice">7</data>
  <data key="year">1997</data>
</edge>
<edge source="315" target="368">
  <data key="weight">0.9999990000000025</data>
  <data key="slice">7</data>
  <data key="year">1997</data>
</edge>
<edge source="319" target="325">
  <data key="weight">0.9999990000000025</data>
  <data key="slice">27</data>
  <data key="year">2017</data>
</edge>
<edge source="319" target="338">
  <data key="weight">0.9999990000000025</data>
  <data key="slice">13</data>
  <data key="year">2003</data>
</edge>
<edge source="319" target="396">
  <data key="weight">0.9999990000000025</data>
  <data key="slice">24</data>
  <data key="year">2014</data>
</edge>
<edge source="319" target="402">
  <data key="weight">0.9999990000000025</data>
  <data key="slice">23</data>
  <data key="year">2013</data>
</edge>
<edge source="320" target="404">
  <data key="weight">0.9999990000000025</data>
  <data key="slice">20</data>
  <data key="year">2010</data>
</edge>
<edge source="324" target="376">
  <data key="weight">0.9999990000000025</data>
  <data key="slice">18</data>
  <data key="year">2008</data>
</edge>
<edge source="327" target="406">
  <data key="weight">0.9999990000000025</data>
  <data key="slice">28</data>
  <data key="year">2018</data>
</edge>
<edge source="330" target="417">
  <data key="weight">0.5773502588272095</data>
  <data key="slice">17</data>
  <data key="year">2007</data>
</edge>
<edge source="333" target="352">
  <data key="weight">0.7071067690849304</data>
  <data key="slice">17</data>
  <data key="year">2007</data>
</edge>
<edge source="333" target="389">
  <data key="weight">0.7071067690849304</data>
  <data key="slice">17</data>
  <data key="year">2007</data>
</edge>
<edge source="333" target="416">
  <data key="weight">0.8660253882408142</data>
  <data key="slice">15</data>
  <data key="year">2005</data>
</edge>
<edge source="335" target="422">
  <data key="weight">0.40824830532073975</data>
  <data key="slice">33</data>
  <data key="year">2023</data>
</edge>
<edge source="336" target="400">
  <data key="weight">0.9999990000000025</data>
  <data key="slice">33</data>
  <data key="year">2023</data>
</edge>
<edge source="337" target="355">
  <data key="weight">0.9999990000000025</data>
  <data key="slice">35</data>
  <data key="year">2025</data>
</edge>
<edge source="343" target="419">
  <data key="weight">0.9999990000000025</data>
  <data key="slice">30</data>
  <data key="year">2020</data>
</edge>
<edge source="345" target="419">
  <data key="weight">0.7071067690849304</data>
  <data key="slice">22</data>
  <data key="year">2012</data>
</edge>
<edge source="348" target="426">
  <data key="weight">0.7071067690849304</data>
  <data key="slice">31</data>
  <data key="year">2021</data>
</edge>
<edge source="348" target="427">
  <data key="weight">0.9999990000000025</data>
  <data key="slice">31</data>
  <data key="year">2021</data>
</edge>
<edge source="351" target="395">
  <data key="weight">0.7071067690849304</data>
  <data key="slice">24</data>
  <data key="year">2014</data>
</edge>
<edge source="352" target="389">
  <data key="weight">0.9999990000000025</data>
  <data key="slice">17</data>
  <data key="year">2007</data>
</edge>
<edge source="352" target="408">
  <data key="weight">0.9999990000000025</data>
  <data key="slice">8</data>
  <data key="year">1998</data>
</edge>
<edge source="352" target="416">
  <data key="weight">0.7071067690849304</data>
  <data key="slice">17</data>
  <data key="year">2007</data>
</edge>
<edge source="354" target="397">
  <data key="weight">0.9999990000000025</data>
  <data key="slice">28</data>
  <data key="year">2018</data>
</edge>
<edge source="354" target="429">
  <data key="weight">0.7071067690849304</data>
  <data key="slice">28</data>
  <data key="year">2018</data>
</edge>
<edge source="358" target="408">
  <data key="weight">0.9999990000000025</data>
  <data key="slice">16</data>
  <data key="year">2006</data>
</edge>
<edge source="360" target="368">
  <data key="weight">0.9999990000000025</data>
  <data key="slice">7</data>
  <data key="year">1997</data>
</edge>
<edge source="361" target="424">
  <data key="weight">0.7071067690849304</data>
  <data key="slice">33</data>
  <data key="year">2023</data>
</edge>
<edge source="363" target="403">
  <data key="weight">0.9999990000000025</data>
  <data key="slice">4</data>
  <data key="year">1994</data>
</edge>
<edge source="367" target="423">
  <data key="weight">0.9999990000000025</data>
  <data key="slice">25</data>
  <data key="year">2015</data>
</edge>
<edge source="371" target="401">
  <data key="weight">0.9999990000000025</data>
  <data key="slice">28</data>
  <data key="year">2018</data>
</edge>
<edge source="372" target="411">
  <data key="weight">0.9999990000000025</data>
  <data key="slice">32</data>
  <data key="year">2022</data>
</edge>
<edge source="379" target="414">
  <data key="weight">0.9999990000000025</data>
  <data key="slice">14</data>
  <data key="year">2004</data>
</edge>
<edge source="387" target="413">
  <data key="weight">0.9999990000000025</data>
  <data key="slice">7</data>
  <data key="year">1997</data>
</edge>
<edge source="389" target="416">
  <data key="weight">0.7071067690849304</data>
  <data key="slice">17</data>
  <data key="year">2007</data>
</edge>
<edge source="392" target="444">
  <data key="weight">0.9999990000000025</data>
  <data key="slice">18</data>
  <data key="year">2008</data>
</edge>
<edge source="394" target="431">
  <data key="weight">0.9999990000000025</data>
  <data key="slice">35</data>
  <data key="year">2025</data>
</edge>
<edge source="397" target="429">
  <data key="weight">0.7071067690849304</data>
  <data key="slice">28</data>
  <data key="year">2018</data>
</edge>
<edge source="403" target="418">
  <data key="weight">0.9999990000000025</data>
  <data key="slice">13</data>
  <data key="year">2003</data>
</edge>
<edge source="410" target="424">
  <data key="weight">0.9999990000000025</data>
  <data key="slice">22</data>
  <data key="year">2012</data>
</edge>
<edge source="426" target="427">
  <data key="weight">0.7071067690849304</data>
  <data key="slice">31</data>
  <data key="year">2021</data>
</edge>
</graph>
</graphml>
