# Supplementary material for: Evolution of Research on Persistent Postural-Perceptual Dizziness: A Bibliometric and Visualization Analysis from 1994 to 2025
Source: Audiol Res. 2026 Apr 1;16(2):52. doi: 10.3390/audiolres16020052 (PMC13113745; doi:10.3390/audiolres16020052)
Supplement: Supplementary file 1 [file audiolres-16-00052-s001.zip › results/project/450.graphml]

<?xml version="1.0" encoding="UTF-8"?>
<graphml xmlns="http://graphml.graphdrawing.org/xmlns">
<key id="name" for="node" attr.name="name" attr.type="string"/>
<key id="label" for="node" attr.name="label" attr.type="string"/>
<key id="author" for="node" attr.name="author" attr.type="string"/>
<key id="year" for="node" attr.name="year" attr.type="string"/>
<key id="title" for="node" attr.name="title" attr.type="string"/>
<key id="so" for="node" attr.name="so" attr.type="string"/>
<key id="vol" for="node" attr.name="vol" attr.type="string"/>
<key id="page" for="node" attr.name="pg" attr.type="string"/>
<key id="ut" for="node" attr.name="ut" attr.type="string"/>
<key id="freq" for="node" attr.name="freq" attr.type="integer"/>
<key id="centrality" for="node" attr.name="centrality" attr.type="double"/>
<key id="weight" for="edge" attr.name="weight" attr.type="float"/>
<key id="slice" for="edge" attr.name="slice" attr.type="integer"/>
<key id="year" for="edge" attr.name="year" attr.type="string"/>
<graph edgedefault="undirected">
<node id="0">
  <data key="name">vestibular system</data>
  <data key="label">vestibular system</data>
  <data key="author">vestibular system</data>
  <data key="year"></data>
  <data key="title">...</data>
  <data key="so">SO</data>
  <data key="vol">0</data>
  <data key="page">0</data>
  <data key="ut"></data>
  <data key="freq">1</data>
</node>
<node id="1">
  <data key="name">differential diagnosis</data>
  <data key="label">differential diagnosis</data>
  <data key="author">differential diagnosis</data>
  <data key="year"></data>
  <data key="title">...</data>
  <data key="so">SO</data>
  <data key="vol">0</data>
  <data key="page">0</data>
  <data key="ut"></data>
  <data key="freq">2</data>
</node>
<node id="2">
  <data key="name">community sample</data>
  <data key="label">community sample</data>
  <data key="author">community sample</data>
  <data key="year"></data>
  <data key="title">...</data>
  <data key="so">SO</data>
  <data key="vol">0</data>
  <data key="page">0</data>
  <data key="ut"></data>
  <data key="freq">5</data>
</node>
<node id="3">
  <data key="name">chronic subjective dizziness</data>
  <data key="label">chronic subjective dizziness</data>
  <data key="author">chronic subjective dizziness</data>
  <data key="year"></data>
  <data key="title">...</data>
  <data key="so">SO</data>
  <data key="vol">0</data>
  <data key="page">0</data>
  <data key="ut"></data>
  <data key="freq">81</data>
</node>
<node id="4">
  <data key="name">nystagmus</data>
  <data key="label">nystagmus</data>
  <data key="author">nystagmus</data>
  <data key="year"></data>
  <data key="title">...</data>
  <data key="so">SO</data>
  <data key="vol">0</data>
  <data key="page">0</data>
  <data key="ut"></data>
  <data key="freq">4</data>
</node>
<node id="5">
  <data key="name">vestibular migraine</data>
  <data key="label">vestibular migraine</data>
  <data key="author">vestibular migraine</data>
  <data key="year"></data>
  <data key="title">...</data>
  <data key="so">SO</data>
  <data key="vol">0</data>
  <data key="page">0</data>
  <data key="ut"></data>
  <data key="freq">27</data>
</node>
<node id="6">
  <data key="name">benign recurrent vertigo</data>
  <data key="label">benign recurrent vertigo</data>
  <data key="author">benign recurrent vertigo</data>
  <data key="year"></data>
  <data key="title">...</data>
  <data key="so">SO</data>
  <data key="vol">0</data>
  <data key="page">0</data>
  <data key="ut"></data>
  <data key="freq">1</data>
</node>
<node id="7">
  <data key="name">attention</data>
  <data key="label">attention</data>
  <data key="author">attention</data>
  <data key="year"></data>
  <data key="title">...</data>
  <data key="so">SO</data>
  <data key="vol">0</data>
  <data key="page">0</data>
  <data key="ut"></data>
  <data key="freq">16</data>
</node>
<node id="8">
  <data key="name">acupuncture</data>
  <data key="label">acupuncture</data>
  <data key="author">acupuncture</data>
  <data key="year"></data>
  <data key="title">...</data>
  <data key="so">SO</data>
  <data key="vol">0</data>
  <data key="page">0</data>
  <data key="ut"></data>
  <data key="freq">1</data>
</node>
<node id="9">
  <data key="name">lifestyle modifications</data>
  <data key="label">lifestyle modifications</data>
  <data key="author">lifestyle modifications</data>
  <data key="year"></data>
  <data key="title">...</data>
  <data key="so">SO</data>
  <data key="vol">0</data>
  <data key="page">0</data>
  <data key="ut"></data>
  <data key="freq">2</data>
</node>
<node id="10">
  <data key="name">experience</data>
  <data key="label">experience</data>
  <data key="author">experience</data>
  <data key="year"></data>
  <data key="title">...</data>
  <data key="so">SO</data>
  <data key="vol">0</data>
  <data key="page">0</data>
  <data key="ut"></data>
  <data key="freq">1</data>
</node>
<node id="11">
  <data key="name">increases</data>
  <data key="label">increases</data>
  <data key="author">increases</data>
  <data key="year"></data>
  <data key="title">...</data>
  <data key="so">SO</data>
  <data key="vol">0</data>
  <data key="page">0</data>
  <data key="ut"></data>
  <data key="freq">1</data>
</node>
<node id="12">
  <data key="name">control mechanisms</data>
  <data key="label">control mechanisms</data>
  <data key="author">control mechanisms</data>
  <data key="year"></data>
  <data key="title">...</data>
  <data key="so">SO</data>
  <data key="vol">0</data>
  <data key="page">0</data>
  <data key="ut"></data>
  <data key="freq">1</data>
</node>
<node id="13">
  <data key="name">open field</data>
  <data key="label">open field</data>
  <data key="author">open field</data>
  <data key="year"></data>
  <data key="title">...</data>
  <data key="so">SO</data>
  <data key="vol">0</data>
  <data key="page">0</data>
  <data key="ut"></data>
  <data key="freq">1</data>
</node>
<node id="14">
  <data key="name">assessment tool</data>
  <data key="label">assessment tool</data>
  <data key="author">assessment tool</data>
  <data key="year"></data>
  <data key="title">...</data>
  <data key="so">SO</data>
  <data key="vol">0</data>
  <data key="page">0</data>
  <data key="ut"></data>
  <data key="freq">1</data>
</node>
<node id="15">
  <data key="name">care</data>
  <data key="label">care</data>
  <data key="author">care</data>
  <data key="year"></data>
  <data key="title">...</data>
  <data key="so">SO</data>
  <data key="vol">0</data>
  <data key="page">0</data>
  <data key="ut"></data>
  <data key="freq">1</data>
</node>
<node id="16">
  <data key="name">vestibular neuritis</data>
  <data key="label">vestibular neuritis</data>
  <data key="author">vestibular neuritis</data>
  <data key="year"></data>
  <data key="title">...</data>
  <data key="so">SO</data>
  <data key="vol">0</data>
  <data key="page">0</data>
  <data key="ut"></data>
  <data key="freq">8</data>
</node>
<node id="17">
  <data key="name">cerebellar infarction</data>
  <data key="label">cerebellar infarction</data>
  <data key="author">cerebellar infarction</data>
  <data key="year"></data>
  <data key="title">...</data>
  <data key="so">SO</data>
  <data key="vol">0</data>
  <data key="page">0</data>
  <data key="ut"></data>
  <data key="freq">1</data>
</node>
<node id="18">
  <data key="name">space</data>
  <data key="label">space</data>
  <data key="author">space</data>
  <data key="year"></data>
  <data key="title">...</data>
  <data key="so">SO</data>
  <data key="vol">0</data>
  <data key="page">0</data>
  <data key="ut"></data>
  <data key="freq">3</data>
</node>
<node id="19">
  <data key="name">acceptance and commitment therapy</data>
  <data key="label">acceptance and commitment therapy</data>
  <data key="author">acceptance and commitment therapy</data>
  <data key="year"></data>
  <data key="title">...</data>
  <data key="so">SO</data>
  <data key="vol">0</data>
  <data key="page">0</data>
  <data key="ut"></data>
  <data key="freq">1</data>
</node>
<node id="20">
  <data key="name">body sway</data>
  <data key="label">body sway</data>
  <data key="author">body sway</data>
  <data key="year"></data>
  <data key="title">...</data>
  <data key="so">SO</data>
  <data key="vol">0</data>
  <data key="page">0</data>
  <data key="ut"></data>
  <data key="freq">22</data>
</node>
<node id="21">
  <data key="name">cast</data>
  <data key="label">cast</data>
  <data key="author">cast</data>
  <data key="year"></data>
  <data key="title">...</data>
  <data key="so">SO</data>
  <data key="vol">0</data>
  <data key="page">0</data>
  <data key="ut"></data>
  <data key="freq">1</data>
</node>
<node id="22">
  <data key="name">downbeat nystagmus</data>
  <data key="label">downbeat nystagmus</data>
  <data key="author">downbeat nystagmus</data>
  <data key="year"></data>
  <data key="title">...</data>
  <data key="so">SO</data>
  <data key="vol">0</data>
  <data key="page">0</data>
  <data key="ut"></data>
  <data key="freq">5</data>
</node>
<node id="23">
  <data key="name">dorsal raphe nucleus</data>
  <data key="label">dorsal raphe nucleus</data>
  <data key="author">dorsal raphe nucleus</data>
  <data key="year"></data>
  <data key="title">...</data>
  <data key="so">SO</data>
  <data key="vol">0</data>
  <data key="page">0</data>
  <data key="ut"></data>
  <data key="freq">2</data>
</node>
<node id="24">
  <data key="name">compression</data>
  <data key="label">compression</data>
  <data key="author">compression</data>
  <data key="year"></data>
  <data key="title">...</data>
  <data key="so">SO</data>
  <data key="vol">0</data>
  <data key="page">0</data>
  <data key="ut"></data>
  <data key="freq">1</data>
</node>
<node id="25">
  <data key="name">falls</data>
  <data key="label">falls</data>
  <data key="author">falls</data>
  <data key="year"></data>
  <data key="title">...</data>
  <data key="so">SO</data>
  <data key="vol">0</data>
  <data key="page">0</data>
  <data key="ut"></data>
  <data key="freq">1</data>
</node>
<node id="26">
  <data key="name">international classification</data>
  <data key="label">international classification</data>
  <data key="author">international classification</data>
  <data key="year"></data>
  <data key="title">...</data>
  <data key="so">SO</data>
  <data key="vol">0</data>
  <data key="page">0</data>
  <data key="ut"></data>
  <data key="freq">9</data>
</node>
<node id="27">
  <data key="name">brain function</data>
  <data key="label">brain function</data>
  <data key="author">brain function</data>
  <data key="year"></data>
  <data key="title">...</data>
  <data key="so">SO</data>
  <data key="vol">0</data>
  <data key="page">0</data>
  <data key="ut"></data>
  <data key="freq">1</data>
</node>
<node id="28">
  <data key="name">vestibular rehabilitation therapy (vrt)</data>
  <data key="label">vestibular rehabilitation therapy (vrt)</data>
  <data key="author">vestibular rehabilitation therapy (vrt)</data>
  <data key="year"></data>
  <data key="title">...</data>
  <data key="so">SO</data>
  <data key="vol">0</data>
  <data key="page">0</data>
  <data key="ut"></data>
  <data key="freq">2</data>
</node>
<node id="29">
  <data key="name">sleep quality index</data>
  <data key="label">sleep quality index</data>
  <data key="author">sleep quality index</data>
  <data key="year"></data>
  <data key="title">...</data>
  <data key="so">SO</data>
  <data key="vol">0</data>
  <data key="page">0</data>
  <data key="ut"></data>
  <data key="freq">3</data>
</node>
<node id="30">
  <data key="name">brain plasticity</data>
  <data key="label">brain plasticity</data>
  <data key="author">brain plasticity</data>
  <data key="year"></data>
  <data key="title">...</data>
  <data key="so">SO</data>
  <data key="vol">0</data>
  <data key="page">0</data>
  <data key="ut"></data>
  <data key="freq">1</data>
</node>
<node id="31">
  <data key="name">myofascial trigger points</data>
  <data key="label">myofascial trigger points</data>
  <data key="author">myofascial trigger points</data>
  <data key="year"></data>
  <data key="title">...</data>
  <data key="so">SO</data>
  <data key="vol">0</data>
  <data key="page">0</data>
  <data key="ut"></data>
  <data key="freq">1</data>
</node>
<node id="32">
  <data key="name">caloric test</data>
  <data key="label">caloric test</data>
  <data key="author">caloric test</data>
  <data key="year"></data>
  <data key="title">...</data>
  <data key="so">SO</data>
  <data key="vol">0</data>
  <data key="page">0</data>
  <data key="ut"></data>
  <data key="freq">1</data>
</node>
<node id="33">
  <data key="name">brain stem</data>
  <data key="label">brain stem</data>
  <data key="author">brain stem</data>
  <data key="year"></data>
  <data key="title">...</data>
  <data key="so">SO</data>
  <data key="vol">0</data>
  <data key="page">0</data>
  <data key="ut"></data>
  <data key="freq">3</data>
</node>
<node id="34">
  <data key="name">autism</data>
  <data key="label">autism</data>
  <data key="author">autism</data>
  <data key="year"></data>
  <data key="title">...</data>
  <data key="so">SO</data>
  <data key="vol">0</data>
  <data key="page">0</data>
  <data key="ut"></data>
  <data key="freq">1</data>
</node>
<node id="35">
  <data key="name">disorder</data>
  <data key="label">disorder</data>
  <data key="author">disorder</data>
  <data key="year"></data>
  <data key="title">...</data>
  <data key="so">SO</data>
  <data key="vol">0</data>
  <data key="page">0</data>
  <data key="ut"></data>
  <data key="freq">4</data>
</node>
<node id="36">
  <data key="name">double blind</data>
  <data key="label">double blind</data>
  <data key="author">double blind</data>
  <data key="year"></data>
  <data key="title">...</data>
  <data key="so">SO</data>
  <data key="vol">0</data>
  <data key="page">0</data>
  <data key="ut"></data>
  <data key="freq">4</data>
</node>
<node id="37">
  <data key="name">information</data>
  <data key="label">information</data>
  <data key="author">information</data>
  <data key="year"></data>
  <data key="title">...</data>
  <data key="so">SO</data>
  <data key="vol">0</data>
  <data key="page">0</data>
  <data key="ut"></data>
  <data key="freq">1</data>
</node>
<node id="38">
  <data key="name">antimotion sickness drugs</data>
  <data key="label">antimotion sickness drugs</data>
  <data key="author">antimotion sickness drugs</data>
  <data key="year"></data>
  <data key="title">...</data>
  <data key="so">SO</data>
  <data key="vol">0</data>
  <data key="page">0</data>
  <data key="ut"></data>
  <data key="freq">1</data>
</node>
<node id="39">
  <data key="name">involvement</data>
  <data key="label">involvement</data>
  <data key="author">involvement</data>
  <data key="year"></data>
  <data key="title">...</data>
  <data key="so">SO</data>
  <data key="vol">0</data>
  <data key="page">0</data>
  <data key="ut"></data>
  <data key="freq">3</data>
</node>
<node id="40">
  <data key="name">clinical spectrum</data>
  <data key="label">clinical spectrum</data>
  <data key="author">clinical spectrum</data>
  <data key="year"></data>
  <data key="title">...</data>
  <data key="so">SO</data>
  <data key="vol">0</data>
  <data key="page">0</data>
  <data key="ut"></data>
  <data key="freq">1</data>
</node>
<node id="41">
  <data key="name">spatial memory</data>
  <data key="label">spatial memory</data>
  <data key="author">spatial memory</data>
  <data key="year"></data>
  <data key="title">...</data>
  <data key="so">SO</data>
  <data key="vol">0</data>
  <data key="page">0</data>
  <data key="ut"></data>
  <data key="freq">2</data>
</node>
<node id="42">
  <data key="name">genotype</data>
  <data key="label">genotype</data>
  <data key="author">genotype</data>
  <data key="year"></data>
  <data key="title">...</data>
  <data key="so">SO</data>
  <data key="vol">0</data>
  <data key="page">0</data>
  <data key="ut"></data>
  <data key="freq">1</data>
</node>
<node id="43">
  <data key="name">angular vestibuloocular reflex</data>
  <data key="label">angular vestibuloocular reflex</data>
  <data key="author">angular vestibuloocular reflex</data>
  <data key="year"></data>
  <data key="title">...</data>
  <data key="so">SO</data>
  <data key="vol">0</data>
  <data key="page">0</data>
  <data key="ut"></data>
  <data key="freq">1</data>
</node>
<node id="44">
  <data key="name">barany society</data>
  <data key="label">barany society</data>
  <data key="author">barany society</data>
  <data key="year"></data>
  <data key="title">...</data>
  <data key="so">SO</data>
  <data key="vol">0</data>
  <data key="page">0</data>
  <data key="ut"></data>
  <data key="freq">2</data>
</node>
<node id="45">
  <data key="name">inner ear</data>
  <data key="label">inner ear</data>
  <data key="author">inner ear</data>
  <data key="year"></data>
  <data key="title">...</data>
  <data key="so">SO</data>
  <data key="vol">0</data>
  <data key="page">0</data>
  <data key="ut"></data>
  <data key="freq">1</data>
</node>
<node id="46">
  <data key="name">gait</data>
  <data key="label">gait</data>
  <data key="author">gait</data>
  <data key="year"></data>
  <data key="title">...</data>
  <data key="so">SO</data>
  <data key="vol">0</data>
  <data key="page">0</data>
  <data key="ut"></data>
  <data key="freq">3</data>
</node>
<node id="47">
  <data key="name">chronic vestibular syndromes</data>
  <data key="label">chronic vestibular syndromes</data>
  <data key="author">chronic vestibular syndromes</data>
  <data key="year"></data>
  <data key="title">...</data>
  <data key="so">SO</data>
  <data key="vol">0</data>
  <data key="page">0</data>
  <data key="ut"></data>
  <data key="freq">1</data>
</node>
<node id="48">
  <data key="name">cognitive behavioral therapy</data>
  <data key="label">cognitive behavioral therapy</data>
  <data key="author">cognitive behavioral therapy</data>
  <data key="year"></data>
  <data key="title">...</data>
  <data key="so">SO</data>
  <data key="vol">0</data>
  <data key="page">0</data>
  <data key="ut"></data>
  <data key="freq">19</data>
</node>
<node id="49">
  <data key="name">debarquement</data>
  <data key="label">debarquement</data>
  <data key="author">debarquement</data>
  <data key="year"></data>
  <data key="title">...</data>
  <data key="so">SO</data>
  <data key="vol">0</data>
  <data key="page">0</data>
  <data key="ut"></data>
  <data key="freq">2</data>
</node>
<node id="50">
  <data key="name">hippocampal</data>
  <data key="label">hippocampal</data>
  <data key="author">hippocampal</data>
  <data key="year"></data>
  <data key="title">...</data>
  <data key="so">SO</data>
  <data key="vol">0</data>
  <data key="page">0</data>
  <data key="ut"></data>
  <data key="freq">1</data>
</node>
<node id="51">
  <data key="name">persistent postural perceptual dizziness</data>
  <data key="label">persistent postural perceptual dizziness</data>
  <data key="author">persistent postural perceptual dizziness</data>
  <data key="year"></data>
  <data key="title">...</data>
  <data key="so">SO</data>
  <data key="vol">0</data>
  <data key="page">0</data>
  <data key="ut"></data>
  <data key="freq">19</data>
</node>
<node id="52">
  <data key="name">residual dizziness</data>
  <data key="label">residual dizziness</data>
  <data key="author">residual dizziness</data>
  <data key="year"></data>
  <data key="title">...</data>
  <data key="so">SO</data>
  <data key="vol">0</data>
  <data key="page">0</data>
  <data key="ut"></data>
  <data key="freq">2</data>
</node>
<node id="53">
  <data key="name">bone conducted stimuli</data>
  <data key="label">bone conducted stimuli</data>
  <data key="author">bone conducted stimuli</data>
  <data key="year"></data>
  <data key="title">...</data>
  <data key="so">SO</data>
  <data key="vol">0</data>
  <data key="page">0</data>
  <data key="ut"></data>
  <data key="freq">1</data>
</node>
<node id="54">
  <data key="name">panic provocation</data>
  <data key="label">panic provocation</data>
  <data key="author">panic provocation</data>
  <data key="year"></data>
  <data key="title">...</data>
  <data key="so">SO</data>
  <data key="vol">0</data>
  <data key="page">0</data>
  <data key="ut"></data>
  <data key="freq">1</data>
</node>
<node id="55">
  <data key="name">normative values</data>
  <data key="label">normative values</data>
  <data key="author">normative values</data>
  <data key="year"></data>
  <data key="title">...</data>
  <data key="so">SO</data>
  <data key="vol">0</data>
  <data key="page">0</data>
  <data key="ut"></data>
  <data key="freq">2</data>
</node>
<node id="56">
  <data key="name">scale</data>
  <data key="label">scale</data>
  <data key="author">scale</data>
  <data key="year"></data>
  <data key="title">...</data>
  <data key="so">SO</data>
  <data key="vol">0</data>
  <data key="page">0</data>
  <data key="ut"></data>
  <data key="freq">5</data>
</node>
<node id="57">
  <data key="name">controlled clinical trial</data>
  <data key="label">controlled clinical trial</data>
  <data key="author">controlled clinical trial</data>
  <data key="year"></data>
  <data key="title">...</data>
  <data key="so">SO</data>
  <data key="vol">0</data>
  <data key="page">0</data>
  <data key="ut"></data>
  <data key="freq">1</data>
</node>
<node id="58">
  <data key="name">anatomy</data>
  <data key="label">anatomy</data>
  <data key="author">anatomy</data>
  <data key="year"></data>
  <data key="title">...</data>
  <data key="so">SO</data>
  <data key="vol">0</data>
  <data key="page">0</data>
  <data key="ut"></data>
  <data key="freq">2</data>
</node>
<node id="59">
  <data key="name">biofeedback</data>
  <data key="label">biofeedback</data>
  <data key="author">biofeedback</data>
  <data key="year"></data>
  <data key="title">...</data>
  <data key="so">SO</data>
  <data key="vol">0</data>
  <data key="page">0</data>
  <data key="ut"></data>
  <data key="freq">1</data>
</node>
<node id="60">
  <data key="name">cognitive failure questionnaire</data>
  <data key="label">cognitive failure questionnaire</data>
  <data key="author">cognitive failure questionnaire</data>
  <data key="year"></data>
  <data key="title">...</data>
  <data key="so">SO</data>
  <data key="vol">0</data>
  <data key="page">0</data>
  <data key="ut"></data>
  <data key="freq">1</data>
</node>
<node id="61">
  <data key="name">accumulated source imaging</data>
  <data key="label">accumulated source imaging</data>
  <data key="author">accumulated source imaging</data>
  <data key="year"></data>
  <data key="title">...</data>
  <data key="so">SO</data>
  <data key="vol">0</data>
  <data key="page">0</data>
  <data key="ut"></data>
  <data key="freq">1</data>
</node>
<node id="62">
  <data key="name">eye movement analysis</data>
  <data key="label">eye movement analysis</data>
  <data key="author">eye movement analysis</data>
  <data key="year"></data>
  <data key="title">...</data>
  <data key="so">SO</data>
  <data key="vol">0</data>
  <data key="page">0</data>
  <data key="ut"></data>
  <data key="freq">1</data>
</node>
<node id="63">
  <data key="name">orientation</data>
  <data key="label">orientation</data>
  <data key="author">orientation</data>
  <data key="year"></data>
  <data key="title">...</data>
  <data key="so">SO</data>
  <data key="vol">0</data>
  <data key="page">0</data>
  <data key="ut"></data>
  <data key="freq">2</data>
</node>
<node id="64">
  <data key="name">potentials</data>
  <data key="label">potentials</data>
  <data key="author">potentials</data>
  <data key="year"></data>
  <data key="title">...</data>
  <data key="so">SO</data>
  <data key="vol">0</data>
  <data key="page">0</data>
  <data key="ut"></data>
  <data key="freq">1</data>
</node>
<node id="65">
  <data key="name">peripheral vestibular vertigo</data>
  <data key="label">peripheral vestibular vertigo</data>
  <data key="author">peripheral vestibular vertigo</data>
  <data key="year"></data>
  <data key="title">...</data>
  <data key="so">SO</data>
  <data key="vol">0</data>
  <data key="page">0</data>
  <data key="ut"></data>
  <data key="freq">1</data>
</node>
<node id="66">
  <data key="name">quality of life</data>
  <data key="label">quality of life</data>
  <data key="author">quality of life</data>
  <data key="year"></data>
  <data key="title">...</data>
  <data key="so">SO</data>
  <data key="vol">0</data>
  <data key="page">0</data>
  <data key="ut"></data>
  <data key="freq">16</data>
</node>
<node id="67">
  <data key="name">balance deficits</data>
  <data key="label">balance deficits</data>
  <data key="author">balance deficits</data>
  <data key="year"></data>
  <data key="title">...</data>
  <data key="so">SO</data>
  <data key="vol">0</data>
  <data key="page">0</data>
  <data key="ut"></data>
  <data key="freq">2</data>
</node>
<node id="68">
  <data key="name">childhood</data>
  <data key="label">childhood</data>
  <data key="author">childhood</data>
  <data key="year"></data>
  <data key="title">...</data>
  <data key="so">SO</data>
  <data key="vol">0</data>
  <data key="page">0</data>
  <data key="ut"></data>
  <data key="freq">1</data>
</node>
<node id="69">
  <data key="name">behavioral inhibition</data>
  <data key="label">behavioral inhibition</data>
  <data key="author">behavioral inhibition</data>
  <data key="year"></data>
  <data key="title">...</data>
  <data key="so">SO</data>
  <data key="vol">0</data>
  <data key="page">0</data>
  <data key="ut"></data>
  <data key="freq">1</data>
</node>
<node id="70">
  <data key="name">anxiety disorder</data>
  <data key="label">anxiety disorder</data>
  <data key="author">anxiety disorder</data>
  <data key="year"></data>
  <data key="title">...</data>
  <data key="so">SO</data>
  <data key="vol">0</data>
  <data key="page">0</data>
  <data key="ut"></data>
  <data key="freq">6</data>
</node>
<node id="71">
  <data key="name">alzheimer disease</data>
  <data key="label">alzheimer disease</data>
  <data key="author">alzheimer disease</data>
  <data key="year"></data>
  <data key="title">...</data>
  <data key="so">SO</data>
  <data key="vol">0</data>
  <data key="page">0</data>
  <data key="ut"></data>
  <data key="freq">1</data>
</node>
<node id="72">
  <data key="name">psychogenic vertigo</data>
  <data key="label">psychogenic vertigo</data>
  <data key="author">psychogenic vertigo</data>
  <data key="year"></data>
  <data key="title">...</data>
  <data key="so">SO</data>
  <data key="vol">0</data>
  <data key="page">0</data>
  <data key="ut"></data>
  <data key="freq">2</data>
</node>
<node id="73">
  <data key="name">field dependence</data>
  <data key="label">field dependence</data>
  <data key="author">field dependence</data>
  <data key="year"></data>
  <data key="title">...</data>
  <data key="so">SO</data>
  <data key="vol">0</data>
  <data key="page">0</data>
  <data key="ut"></data>
  <data key="freq">1</data>
</node>
<node id="74">
  <data key="name">psychogenic dizziness</data>
  <data key="label">psychogenic dizziness</data>
  <data key="author">psychogenic dizziness</data>
  <data key="year"></data>
  <data key="title">...</data>
  <data key="so">SO</data>
  <data key="vol">0</data>
  <data key="page">0</data>
  <data key="ut"></data>
  <data key="freq">2</data>
</node>
<node id="75">
  <data key="name">chronic kidney disease</data>
  <data key="label">chronic kidney disease</data>
  <data key="author">chronic kidney disease</data>
  <data key="year"></data>
  <data key="title">...</data>
  <data key="so">SO</data>
  <data key="vol">0</data>
  <data key="page">0</data>
  <data key="ut"></data>
  <data key="freq">1</data>
</node>
<node id="76">
  <data key="name">contralateral ear</data>
  <data key="label">contralateral ear</data>
  <data key="author">contralateral ear</data>
  <data key="year"></data>
  <data key="title">...</data>
  <data key="so">SO</data>
  <data key="vol">0</data>
  <data key="page">0</data>
  <data key="ut"></data>
  <data key="freq">1</data>
</node>
<node id="77">
  <data key="name">tilt</data>
  <data key="label">tilt</data>
  <data key="author">tilt</data>
  <data key="year"></data>
  <data key="title">...</data>
  <data key="so">SO</data>
  <data key="vol">0</data>
  <data key="page">0</data>
  <data key="ut"></data>
  <data key="freq">2</data>
</node>
<node id="78">
  <data key="name">german version</data>
  <data key="label">german version</data>
  <data key="author">german version</data>
  <data key="year"></data>
  <data key="title">...</data>
  <data key="so">SO</data>
  <data key="vol">0</data>
  <data key="page">0</data>
  <data key="ut"></data>
  <data key="freq">3</data>
</node>
<node id="79">
  <data key="name">ocular torsion</data>
  <data key="label">ocular torsion</data>
  <data key="author">ocular torsion</data>
  <data key="year"></data>
  <data key="title">...</data>
  <data key="so">SO</data>
  <data key="vol">0</data>
  <data key="page">0</data>
  <data key="ut"></data>
  <data key="freq">1</data>
</node>
<node id="80">
  <data key="name">predictors</data>
  <data key="label">predictors</data>
  <data key="author">predictors</data>
  <data key="year"></data>
  <data key="title">...</data>
  <data key="so">SO</data>
  <data key="vol">0</data>
  <data key="page">0</data>
  <data key="ut"></data>
  <data key="freq">4</data>
</node>
<node id="81">
  <data key="name">serotonin</data>
  <data key="label">serotonin</data>
  <data key="author">serotonin</data>
  <data key="year"></data>
  <data key="title">...</data>
  <data key="so">SO</data>
  <data key="vol">0</data>
  <data key="page">0</data>
  <data key="ut"></data>
  <data key="freq">1</data>
</node>
<node id="82">
  <data key="name">persistent postural-perceptual dizziness</data>
  <data key="label">persistent postural-perceptual dizziness</data>
  <data key="author">persistent postural-perceptual dizziness</data>
  <data key="year"></data>
  <data key="title">...</data>
  <data key="so">SO</data>
  <data key="vol">0</data>
  <data key="page">0</data>
  <data key="ut"></data>
  <data key="freq">87</data>
</node>
<node id="83">
  <data key="name">beck depression inventory</data>
  <data key="label">beck depression inventory</data>
  <data key="author">beck depression inventory</data>
  <data key="year"></data>
  <data key="title">...</data>
  <data key="so">SO</data>
  <data key="vol">0</data>
  <data key="page">0</data>
  <data key="ut"></data>
  <data key="freq">1</data>
</node>
<node id="84">
  <data key="name">functional neurological disorder</data>
  <data key="label">functional neurological disorder</data>
  <data key="author">functional neurological disorder</data>
  <data key="year"></data>
  <data key="title">...</data>
  <data key="so">SO</data>
  <data key="vol">0</data>
  <data key="page">0</data>
  <data key="ut"></data>
  <data key="freq">5</data>
</node>
<node id="85">
  <data key="name">anterior cingulate cortex</data>
  <data key="label">anterior cingulate cortex</data>
  <data key="author">anterior cingulate cortex</data>
  <data key="year"></data>
  <data key="title">...</data>
  <data key="so">SO</data>
  <data key="vol">0</data>
  <data key="page">0</data>
  <data key="ut"></data>
  <data key="freq">1</data>
</node>
<node id="86">
  <data key="name">menieres disease</data>
  <data key="label">menieres disease</data>
  <data key="author">menieres disease</data>
  <data key="year"></data>
  <data key="title">...</data>
  <data key="so">SO</data>
  <data key="vol">0</data>
  <data key="page">0</data>
  <data key="ut"></data>
  <data key="freq">21</data>
</node>
<node id="87">
  <data key="name">chronic neck pain syndrome</data>
  <data key="label">chronic neck pain syndrome</data>
  <data key="author">chronic neck pain syndrome</data>
  <data key="year"></data>
  <data key="title">...</data>
  <data key="so">SO</data>
  <data key="vol">0</data>
  <data key="page">0</data>
  <data key="ut"></data>
  <data key="freq">1</data>
</node>
<node id="88">
  <data key="name">classification</data>
  <data key="label">classification</data>
  <data key="author">classification</data>
  <data key="year"></data>
  <data key="title">...</data>
  <data key="so">SO</data>
  <data key="vol">0</data>
  <data key="page">0</data>
  <data key="ut"></data>
  <data key="freq">47</data>
</node>
<node id="89">
  <data key="name">analog scale</data>
  <data key="label">analog scale</data>
  <data key="author">analog scale</data>
  <data key="year"></data>
  <data key="title">...</data>
  <data key="so">SO</data>
  <data key="vol">0</data>
  <data key="page">0</data>
  <data key="ut"></data>
  <data key="freq">1</data>
</node>
<node id="90">
  <data key="name">1st</data>
  <data key="label">1st</data>
  <data key="author">1st</data>
  <data key="year"></data>
  <data key="title">...</data>
  <data key="so">SO</data>
  <data key="vol">0</data>
  <data key="page">0</data>
  <data key="ut"></data>
  <data key="freq">2</data>
</node>
<node id="91">
  <data key="name">pain</data>
  <data key="label">pain</data>
  <data key="author">pain</data>
  <data key="year"></data>
  <data key="title">...</data>
  <data key="so">SO</data>
  <data key="vol">0</data>
  <data key="page">0</data>
  <data key="ut"></data>
  <data key="freq">4</data>
</node>
<node id="92">
  <data key="name">performance</data>
  <data key="label">performance</data>
  <data key="author">performance</data>
  <data key="year"></data>
  <data key="title">...</data>
  <data key="so">SO</data>
  <data key="vol">0</data>
  <data key="page">0</data>
  <data key="ut"></data>
  <data key="freq">2</data>
</node>
<node id="93">
  <data key="name">postural balance</data>
  <data key="label">postural balance</data>
  <data key="author">postural balance</data>
  <data key="year"></data>
  <data key="title">...</data>
  <data key="so">SO</data>
  <data key="vol">0</data>
  <data key="page">0</data>
  <data key="ut"></data>
  <data key="freq">1</data>
</node>
<node id="94">
  <data key="name">prophylaxis</data>
  <data key="label">prophylaxis</data>
  <data key="author">prophylaxis</data>
  <data key="year"></data>
  <data key="title">...</data>
  <data key="so">SO</data>
  <data key="vol">0</data>
  <data key="page">0</data>
  <data key="ut"></data>
  <data key="freq">2</data>
</node>
<node id="95">
  <data key="name">refractory dizziness</data>
  <data key="label">refractory dizziness</data>
  <data key="author">refractory dizziness</data>
  <data key="year"></data>
  <data key="title">...</data>
  <data key="so">SO</data>
  <data key="vol">0</data>
  <data key="page">0</data>
  <data key="ut"></data>
  <data key="freq">2</data>
</node>
<node id="96">
  <data key="name">alexithymia</data>
  <data key="label">alexithymia</data>
  <data key="author">alexithymia</data>
  <data key="year"></data>
  <data key="title">...</data>
  <data key="so">SO</data>
  <data key="vol">0</data>
  <data key="page">0</data>
  <data key="ut"></data>
  <data key="freq">1</data>
</node>
<node id="97">
  <data key="name">children</data>
  <data key="label">children</data>
  <data key="author">children</data>
  <data key="year"></data>
  <data key="title">...</data>
  <data key="so">SO</data>
  <data key="vol">0</data>
  <data key="page">0</data>
  <data key="ut"></data>
  <data key="freq">5</data>
</node>
<node id="98">
  <data key="name">mice</data>
  <data key="label">mice</data>
  <data key="author">mice</data>
  <data key="year"></data>
  <data key="title">...</data>
  <data key="so">SO</data>
  <data key="vol">0</data>
  <data key="page">0</data>
  <data key="ut"></data>
  <data key="freq">1</data>
</node>
<node id="99">
  <data key="name">therapy</data>
  <data key="label">therapy</data>
  <data key="author">therapy</data>
  <data key="year"></data>
  <data key="title">...</data>
  <data key="so">SO</data>
  <data key="vol">0</data>
  <data key="page">0</data>
  <data key="ut"></data>
  <data key="freq">13</data>
</node>
<node id="100">
  <data key="name">cognitive behavioral model</data>
  <data key="label">cognitive behavioral model</data>
  <data key="author">cognitive behavioral model</data>
  <data key="year"></data>
  <data key="title">...</data>
  <data key="so">SO</data>
  <data key="vol">0</data>
  <data key="page">0</data>
  <data key="ut"></data>
  <data key="freq">1</data>
</node>
<node id="101">
  <data key="name">brain perfusion</data>
  <data key="label">brain perfusion</data>
  <data key="author">brain perfusion</data>
  <data key="year"></data>
  <data key="title">...</data>
  <data key="so">SO</data>
  <data key="vol">0</data>
  <data key="page">0</data>
  <data key="ut"></data>
  <data key="freq">1</data>
</node>
<node id="102">
  <data key="name">contractions</data>
  <data key="label">contractions</data>
  <data key="author">contractions</data>
  <data key="year"></data>
  <data key="title">...</data>
  <data key="so">SO</data>
  <data key="vol">0</data>
  <data key="page">0</data>
  <data key="ut"></data>
  <data key="freq">1</data>
</node>
<node id="103">
  <data key="name">posturography</data>
  <data key="label">posturography</data>
  <data key="author">posturography</data>
  <data key="year"></data>
  <data key="title">...</data>
  <data key="so">SO</data>
  <data key="vol">0</data>
  <data key="page">0</data>
  <data key="ut"></data>
  <data key="freq">2</data>
</node>
<node id="104">
  <data key="name">behavioral therapy</data>
  <data key="label">behavioral therapy</data>
  <data key="author">behavioral therapy</data>
  <data key="year"></data>
  <data key="title">...</data>
  <data key="so">SO</data>
  <data key="vol">0</data>
  <data key="page">0</data>
  <data key="ut"></data>
  <data key="freq">1</data>
</node>
<node id="105">
  <data key="name">discomfort</data>
  <data key="label">discomfort</data>
  <data key="author">discomfort</data>
  <data key="year"></data>
  <data key="title">...</data>
  <data key="so">SO</data>
  <data key="vol">0</data>
  <data key="page">0</data>
  <data key="ut"></data>
  <data key="freq">4</data>
</node>
<node id="106">
  <data key="name">anterior semicircular canal</data>
  <data key="label">anterior semicircular canal</data>
  <data key="author">anterior semicircular canal</data>
  <data key="year"></data>
  <data key="title">...</data>
  <data key="so">SO</data>
  <data key="vol">0</data>
  <data key="page">0</data>
  <data key="ut"></data>
  <data key="freq">1</data>
</node>
<node id="107">
  <data key="name">central vertigo</data>
  <data key="label">central vertigo</data>
  <data key="author">central vertigo</data>
  <data key="year"></data>
  <data key="title">...</data>
  <data key="so">SO</data>
  <data key="vol">0</data>
  <data key="page">0</data>
  <data key="ut"></data>
  <data key="freq">1</data>
</node>
<node id="108">
  <data key="name">ganglia</data>
  <data key="label">ganglia</data>
  <data key="author">ganglia</data>
  <data key="year"></data>
  <data key="title">...</data>
  <data key="so">SO</data>
  <data key="vol">0</data>
  <data key="page">0</data>
  <data key="ut"></data>
  <data key="freq">1</data>
</node>
<node id="109">
  <data key="name">prognosis</data>
  <data key="label">prognosis</data>
  <data key="author">prognosis</data>
  <data key="year"></data>
  <data key="title">...</data>
  <data key="so">SO</data>
  <data key="vol">0</data>
  <data key="page">0</data>
  <data key="ut"></data>
  <data key="freq">2</data>
</node>
<node id="110">
  <data key="name">anxiety and depressive disorders</data>
  <data key="label">anxiety and depressive disorders</data>
  <data key="author">anxiety and depressive disorders</data>
  <data key="year"></data>
  <data key="title">...</data>
  <data key="so">SO</data>
  <data key="vol">0</data>
  <data key="page">0</data>
  <data key="ut"></data>
  <data key="freq">1</data>
</node>
<node id="111">
  <data key="name">migraine related vertigo</data>
  <data key="label">migraine related vertigo</data>
  <data key="author">migraine related vertigo</data>
  <data key="year"></data>
  <data key="title">...</data>
  <data key="so">SO</data>
  <data key="vol">0</data>
  <data key="page">0</data>
  <data key="ut"></data>
  <data key="freq">1</data>
</node>
<node id="112">
  <data key="name">management</data>
  <data key="label">management</data>
  <data key="author">management</data>
  <data key="year"></data>
  <data key="title">...</data>
  <data key="so">SO</data>
  <data key="vol">0</data>
  <data key="page">0</data>
  <data key="ut"></data>
  <data key="freq">3</data>
</node>
<node id="113">
  <data key="name">functional movement disorder</data>
  <data key="label">functional movement disorder</data>
  <data key="author">functional movement disorder</data>
  <data key="year"></data>
  <data key="title">...</data>
  <data key="so">SO</data>
  <data key="vol">0</data>
  <data key="page">0</data>
  <data key="ut"></data>
  <data key="freq">2</data>
</node>
<node id="114">
  <data key="name">bases</data>
  <data key="label">bases</data>
  <data key="author">bases</data>
  <data key="year"></data>
  <data key="title">...</data>
  <data key="so">SO</data>
  <data key="vol">0</data>
  <data key="page">0</data>
  <data key="ut"></data>
  <data key="freq">1</data>
</node>
<node id="115">
  <data key="name">balance rehabilitation</data>
  <data key="label">balance rehabilitation</data>
  <data key="author">balance rehabilitation</data>
  <data key="year"></data>
  <data key="title">...</data>
  <data key="so">SO</data>
  <data key="vol">0</data>
  <data key="page">0</data>
  <data key="ut"></data>
  <data key="freq">1</data>
</node>
<node id="116">
  <data key="name">psychiatric comorbidity</data>
  <data key="label">psychiatric comorbidity</data>
  <data key="author">psychiatric comorbidity</data>
  <data key="year"></data>
  <data key="title">...</data>
  <data key="so">SO</data>
  <data key="vol">0</data>
  <data key="page">0</data>
  <data key="ut"></data>
  <data key="freq">1</data>
</node>
<node id="117">
  <data key="name">cognitive behavior therapy</data>
  <data key="label">cognitive behavior therapy</data>
  <data key="author">cognitive behavior therapy</data>
  <data key="year"></data>
  <data key="title">...</data>
  <data key="so">SO</data>
  <data key="vol">0</data>
  <data key="page">0</data>
  <data key="ut"></data>
  <data key="freq">20</data>
</node>
<node id="118">
  <data key="name">dizziness handicap</data>
  <data key="label">dizziness handicap</data>
  <data key="author">dizziness handicap</data>
  <data key="year"></data>
  <data key="title">...</data>
  <data key="so">SO</data>
  <data key="vol">0</data>
  <data key="page">0</data>
  <data key="ut"></data>
  <data key="freq">3</data>
</node>
<node id="119">
  <data key="name">manual medicine</data>
  <data key="label">manual medicine</data>
  <data key="author">manual medicine</data>
  <data key="year"></data>
  <data key="title">...</data>
  <data key="so">SO</data>
  <data key="vol">0</data>
  <data key="page">0</data>
  <data key="ut"></data>
  <data key="freq">1</data>
</node>
<node id="120">
  <data key="name">toxin type a</data>
  <data key="label">toxin type a</data>
  <data key="author">toxin type a</data>
  <data key="year"></data>
  <data key="title">...</data>
  <data key="so">SO</data>
  <data key="vol">0</data>
  <data key="page">0</data>
  <data key="ut"></data>
  <data key="freq">1</data>
</node>
<node id="121">
  <data key="name">perceptual dizziness</data>
  <data key="label">perceptual dizziness</data>
  <data key="author">perceptual dizziness</data>
  <data key="year"></data>
  <data key="title">...</data>
  <data key="so">SO</data>
  <data key="vol">0</data>
  <data key="page">0</data>
  <data key="ut"></data>
  <data key="freq">6</data>
</node>
<node id="122">
  <data key="name">3d spatial pointing task</data>
  <data key="label">3d spatial pointing task</data>
  <data key="author">3d spatial pointing task</data>
  <data key="year"></data>
  <data key="title">...</data>
  <data key="so">SO</data>
  <data key="vol">0</data>
  <data key="page">0</data>
  <data key="ut"></data>
  <data key="freq">1</data>
</node>
<node id="123">
  <data key="name">growth hormone</data>
  <data key="label">growth hormone</data>
  <data key="author">growth hormone</data>
  <data key="year"></data>
  <data key="title">...</data>
  <data key="so">SO</data>
  <data key="vol">0</data>
  <data key="page">0</data>
  <data key="ut"></data>
  <data key="freq">1</data>
</node>
<node id="124">
  <data key="name">quality</data>
  <data key="label">quality</data>
  <data key="author">quality</data>
  <data key="year"></data>
  <data key="title">...</data>
  <data key="so">SO</data>
  <data key="vol">0</data>
  <data key="page">0</data>
  <data key="ut"></data>
  <data key="freq">1</data>
</node>
<node id="125">
  <data key="name">recovery</data>
  <data key="label">recovery</data>
  <data key="author">recovery</data>
  <data key="year"></data>
  <data key="title">...</data>
  <data key="so">SO</data>
  <data key="vol">0</data>
  <data key="page">0</data>
  <data key="ut"></data>
  <data key="freq">8</data>
</node>
<node id="126">
  <data key="name">blood flow</data>
  <data key="label">blood flow</data>
  <data key="author">blood flow</data>
  <data key="year"></data>
  <data key="title">...</data>
  <data key="so">SO</data>
  <data key="vol">0</data>
  <data key="page">0</data>
  <data key="ut"></data>
  <data key="freq">1</data>
</node>
<node id="127">
  <data key="name">neuro-ophthalmological examination</data>
  <data key="label">neuro-ophthalmological examination</data>
  <data key="author">neuro-ophthalmological examination</data>
  <data key="year"></data>
  <data key="title">...</data>
  <data key="so">SO</data>
  <data key="vol">0</data>
  <data key="page">0</data>
  <data key="ut"></data>
  <data key="freq">1</data>
</node>
<node id="128">
  <data key="name">cervicogenic headache</data>
  <data key="label">cervicogenic headache</data>
  <data key="author">cervicogenic headache</data>
  <data key="year"></data>
  <data key="title">...</data>
  <data key="so">SO</data>
  <data key="vol">0</data>
  <data key="page">0</data>
  <data key="ut"></data>
  <data key="freq">1</data>
</node>
<node id="129">
  <data key="name">neurological diseases</data>
  <data key="label">neurological diseases</data>
  <data key="author">neurological diseases</data>
  <data key="year"></data>
  <data key="title">...</data>
  <data key="so">SO</data>
  <data key="vol">0</data>
  <data key="page">0</data>
  <data key="ut"></data>
  <data key="freq">1</data>
</node>
<node id="130">
  <data key="name">personality traits</data>
  <data key="label">personality traits</data>
  <data key="author">personality traits</data>
  <data key="year"></data>
  <data key="title">...</data>
  <data key="so">SO</data>
  <data key="vol">0</data>
  <data key="page">0</data>
  <data key="ut"></data>
  <data key="freq">11</data>
</node>
<node id="131">
  <data key="name">galvanic vestibular stimulation</data>
  <data key="label">galvanic vestibular stimulation</data>
  <data key="author">galvanic vestibular stimulation</data>
  <data key="year"></data>
  <data key="title">...</data>
  <data key="so">SO</data>
  <data key="vol">0</data>
  <data key="page">0</data>
  <data key="ut"></data>
  <data key="freq">2</data>
</node>
<node id="132">
  <data key="name">canal occlusion</data>
  <data key="label">canal occlusion</data>
  <data key="author">canal occlusion</data>
  <data key="year"></data>
  <data key="title">...</data>
  <data key="so">SO</data>
  <data key="vol">0</data>
  <data key="page">0</data>
  <data key="ut"></data>
  <data key="freq">1</data>
</node>
<node id="133">
  <data key="name">clinical features</data>
  <data key="label">clinical features</data>
  <data key="author">clinical features</data>
  <data key="year"></data>
  <data key="title">...</data>
  <data key="so">SO</data>
  <data key="vol">0</data>
  <data key="page">0</data>
  <data key="ut"></data>
  <data key="freq">3</data>
</node>
<node id="134">
  <data key="name">clinical characteristics</data>
  <data key="label">clinical characteristics</data>
  <data key="author">clinical characteristics</data>
  <data key="year"></data>
  <data key="title">...</data>
  <data key="so">SO</data>
  <data key="vol">0</data>
  <data key="page">0</data>
  <data key="ut"></data>
  <data key="freq">6</data>
</node>
<node id="135">
  <data key="name">cervical dizziness</data>
  <data key="label">cervical dizziness</data>
  <data key="author">cervical dizziness</data>
  <data key="year"></data>
  <data key="title">...</data>
  <data key="so">SO</data>
  <data key="vol">0</data>
  <data key="page">0</data>
  <data key="ut"></data>
  <data key="freq">1</data>
</node>
<node id="136">
  <data key="name">reflex</data>
  <data key="label">reflex</data>
  <data key="author">reflex</data>
  <data key="year"></data>
  <data key="title">...</data>
  <data key="so">SO</data>
  <data key="vol">0</data>
  <data key="page">0</data>
  <data key="ut"></data>
  <data key="freq">1</data>
</node>
<node id="137">
  <data key="name">serum prolactin</data>
  <data key="label">serum prolactin</data>
  <data key="author">serum prolactin</data>
  <data key="year"></data>
  <data key="title">...</data>
  <data key="so">SO</data>
  <data key="vol">0</data>
  <data key="page">0</data>
  <data key="ut"></data>
  <data key="freq">1</data>
</node>
<node id="138">
  <data key="name">alff</data>
  <data key="label">alff</data>
  <data key="author">alff</data>
  <data key="year"></data>
  <data key="title">...</data>
  <data key="so">SO</data>
  <data key="vol">0</data>
  <data key="page">0</data>
  <data key="ut"></data>
  <data key="freq">1</data>
</node>
<node id="139">
  <data key="name">somatoform</data>
  <data key="label">somatoform</data>
  <data key="author">somatoform</data>
  <data key="year"></data>
  <data key="title">...</data>
  <data key="so">SO</data>
  <data key="vol">0</data>
  <data key="page">0</data>
  <data key="ut"></data>
  <data key="freq">3</data>
</node>
<node id="140">
  <data key="name">depression anxiety</data>
  <data key="label">depression anxiety</data>
  <data key="author">depression anxiety</data>
  <data key="year"></data>
  <data key="title">...</data>
  <data key="so">SO</data>
  <data key="vol">0</data>
  <data key="page">0</data>
  <data key="ut"></data>
  <data key="freq">2</data>
</node>
<node id="141">
  <data key="name">antagonist muscles</data>
  <data key="label">antagonist muscles</data>
  <data key="author">antagonist muscles</data>
  <data key="year"></data>
  <data key="title">...</data>
  <data key="so">SO</data>
  <data key="vol">0</data>
  <data key="page">0</data>
  <data key="ut"></data>
  <data key="freq">4</data>
</node>
<node id="142">
  <data key="name">vestibular rehabilitation</data>
  <data key="label">vestibular rehabilitation</data>
  <data key="author">vestibular rehabilitation</data>
  <data key="year"></data>
  <data key="title">...</data>
  <data key="so">SO</data>
  <data key="vol">0</data>
  <data key="page">0</data>
  <data key="ut"></data>
  <data key="freq">45</data>
</node>
<node id="143">
  <data key="name">elevated plus-maze</data>
  <data key="label">elevated plus-maze</data>
  <data key="author">elevated plus-maze</data>
  <data key="year"></data>
  <data key="title">...</data>
  <data key="so">SO</data>
  <data key="vol">0</data>
  <data key="page">0</data>
  <data key="ut"></data>
  <data key="freq">1</data>
</node>
<node id="144">
  <data key="name">controlled trial</data>
  <data key="label">controlled trial</data>
  <data key="author">controlled trial</data>
  <data key="year"></data>
  <data key="title">...</data>
  <data key="so">SO</data>
  <data key="vol">0</data>
  <data key="page">0</data>
  <data key="ut"></data>
  <data key="freq">4</data>
</node>
<node id="145">
  <data key="name">sensorineural hearing loss</data>
  <data key="label">sensorineural hearing loss</data>
  <data key="author">sensorineural hearing loss</data>
  <data key="year"></data>
  <data key="title">...</data>
  <data key="so">SO</data>
  <data key="vol">0</data>
  <data key="page">0</data>
  <data key="ut"></data>
  <data key="freq">3</data>
</node>
<node id="146">
  <data key="name">herpes simplex virus</data>
  <data key="label">herpes simplex virus</data>
  <data key="author">herpes simplex virus</data>
  <data key="year"></data>
  <data key="title">...</data>
  <data key="so">SO</data>
  <data key="vol">0</data>
  <data key="page">0</data>
  <data key="ut"></data>
  <data key="freq">1</data>
</node>
<node id="147">
  <data key="name">comorbidity</data>
  <data key="label">comorbidity</data>
  <data key="author">comorbidity</data>
  <data key="year"></data>
  <data key="title">...</data>
  <data key="so">SO</data>
  <data key="vol">0</data>
  <data key="page">0</data>
  <data key="ut"></data>
  <data key="freq">3</data>
</node>
<node id="148">
  <data key="name">blast-related tbi</data>
  <data key="label">blast-related tbi</data>
  <data key="author">blast-related tbi</data>
  <data key="year"></data>
  <data key="title">...</data>
  <data key="so">SO</data>
  <data key="vol">0</data>
  <data key="page">0</data>
  <data key="ut"></data>
  <data key="freq">1</data>
</node>
<node id="149">
  <data key="name">lesions</data>
  <data key="label">lesions</data>
  <data key="author">lesions</data>
  <data key="year"></data>
  <data key="title">...</data>
  <data key="so">SO</data>
  <data key="vol">0</data>
  <data key="page">0</data>
  <data key="ut"></data>
  <data key="freq">1</data>
</node>
<node id="150">
  <data key="name">attention focus</data>
  <data key="label">attention focus</data>
  <data key="author">attention focus</data>
  <data key="year"></data>
  <data key="title">...</data>
  <data key="so">SO</data>
  <data key="vol">0</data>
  <data key="page">0</data>
  <data key="ut"></data>
  <data key="freq">1</data>
</node>
<node id="151">
  <data key="name">dehiscence</data>
  <data key="label">dehiscence</data>
  <data key="author">dehiscence</data>
  <data key="year"></data>
  <data key="title">...</data>
  <data key="so">SO</data>
  <data key="vol">0</data>
  <data key="page">0</data>
  <data key="ut"></data>
  <data key="freq">1</data>
</node>
<node id="152">
  <data key="name">posture vestibular disorder</data>
  <data key="label">posture vestibular disorder</data>
  <data key="author">posture vestibular disorder</data>
  <data key="year"></data>
  <data key="title">...</data>
  <data key="so">SO</data>
  <data key="vol">0</data>
  <data key="page">0</data>
  <data key="ut"></data>
  <data key="freq">1</data>
</node>
<node id="153">
  <data key="name">dizzy patient</data>
  <data key="label">dizzy patient</data>
  <data key="author">dizzy patient</data>
  <data key="year"></data>
  <data key="title">...</data>
  <data key="so">SO</data>
  <data key="vol">0</data>
  <data key="page">0</data>
  <data key="ut"></data>
  <data key="freq">2</data>
</node>
<node id="154">
  <data key="name">functional cognitive disorder</data>
  <data key="label">functional cognitive disorder</data>
  <data key="author">functional cognitive disorder</data>
  <data key="year"></data>
  <data key="title">...</data>
  <data key="so">SO</data>
  <data key="vol">0</data>
  <data key="page">0</data>
  <data key="ut"></data>
  <data key="freq">2</data>
</node>
<node id="155">
  <data key="name">virtual reality</data>
  <data key="label">virtual reality</data>
  <data key="author">virtual reality</data>
  <data key="year"></data>
  <data key="title">...</data>
  <data key="so">SO</data>
  <data key="vol">0</data>
  <data key="page">0</data>
  <data key="ut"></data>
  <data key="freq">6</data>
</node>
<node id="156">
  <data key="name">spinal manipulation</data>
  <data key="label">spinal manipulation</data>
  <data key="author">spinal manipulation</data>
  <data key="year"></data>
  <data key="title">...</data>
  <data key="so">SO</data>
  <data key="vol">0</data>
  <data key="page">0</data>
  <data key="ut"></data>
  <data key="freq">1</data>
</node>
<node id="157">
  <data key="name">dizziness</data>
  <data key="label">dizziness</data>
  <data key="author">dizziness</data>
  <data key="year"></data>
  <data key="title">...</data>
  <data key="so">SO</data>
  <data key="vol">0</data>
  <data key="page">0</data>
  <data key="ut"></data>
  <data key="freq">39</data>
</node>
<node id="158">
  <data key="name">chronic vertigo</data>
  <data key="label">chronic vertigo</data>
  <data key="author">chronic vertigo</data>
  <data key="year"></data>
  <data key="title">...</data>
  <data key="so">SO</data>
  <data key="vol">0</data>
  <data key="page">0</data>
  <data key="ut"></data>
  <data key="freq">4</data>
</node>
<node id="159">
  <data key="name">architecture</data>
  <data key="label">architecture</data>
  <data key="author">architecture</data>
  <data key="year"></data>
  <data key="title">...</data>
  <data key="so">SO</data>
  <data key="vol">0</data>
  <data key="page">0</data>
  <data key="ut"></data>
  <data key="freq">1</data>
</node>
<node id="160">
  <data key="name">criteria consensus document</data>
  <data key="label">criteria consensus document</data>
  <data key="author">criteria consensus document</data>
  <data key="year"></data>
  <data key="title">...</data>
  <data key="so">SO</data>
  <data key="vol">0</data>
  <data key="page">0</data>
  <data key="ut"></data>
  <data key="freq">6</data>
</node>
<node id="161">
  <data key="name">canal conversion</data>
  <data key="label">canal conversion</data>
  <data key="author">canal conversion</data>
  <data key="year"></data>
  <data key="title">...</data>
  <data key="so">SO</data>
  <data key="vol">0</data>
  <data key="page">0</data>
  <data key="ut"></data>
  <data key="freq">1</data>
</node>
<node id="162">
  <data key="name">bilateral vestibulopathy</data>
  <data key="label">bilateral vestibulopathy</data>
  <data key="author">bilateral vestibulopathy</data>
  <data key="year"></data>
  <data key="title">...</data>
  <data key="so">SO</data>
  <data key="vol">0</data>
  <data key="page">0</data>
  <data key="ut"></data>
  <data key="freq">8</data>
</node>
<node id="163">
  <data key="name">term follow up</data>
  <data key="label">term follow up</data>
  <data key="author">term follow up</data>
  <data key="year"></data>
  <data key="title">...</data>
  <data key="so">SO</data>
  <data key="vol">0</data>
  <data key="page">0</data>
  <data key="ut"></data>
  <data key="freq">3</data>
</node>
<node id="164">
  <data key="name">acoustic neuroma</data>
  <data key="label">acoustic neuroma</data>
  <data key="author">acoustic neuroma</data>
  <data key="year"></data>
  <data key="title">...</data>
  <data key="so">SO</data>
  <data key="vol">0</data>
  <data key="page">0</data>
  <data key="ut"></data>
  <data key="freq">1</data>
</node>
<node id="165">
  <data key="name">avoidance behavior</data>
  <data key="label">avoidance behavior</data>
  <data key="author">avoidance behavior</data>
  <data key="year"></data>
  <data key="title">...</data>
  <data key="so">SO</data>
  <data key="vol">0</data>
  <data key="page">0</data>
  <data key="ut"></data>
  <data key="freq">1</data>
</node>
<node id="166">
  <data key="name">chronic dizziness</data>
  <data key="label">chronic dizziness</data>
  <data key="author">chronic dizziness</data>
  <data key="year"></data>
  <data key="title">...</data>
  <data key="so">SO</data>
  <data key="vol">0</data>
  <data key="page">0</data>
  <data key="ut"></data>
  <data key="freq">27</data>
</node>
<node id="167">
  <data key="name">blood pressure</data>
  <data key="label">blood pressure</data>
  <data key="author">blood pressure</data>
  <data key="year"></data>
  <data key="title">...</data>
  <data key="so">SO</data>
  <data key="vol">0</data>
  <data key="page">0</data>
  <data key="ut"></data>
  <data key="freq">1</data>
</node>
<node id="168">
  <data key="name">acupuncture treatment</data>
  <data key="label">acupuncture treatment</data>
  <data key="author">acupuncture treatment</data>
  <data key="year"></data>
  <data key="title">...</data>
  <data key="so">SO</data>
  <data key="vol">0</data>
  <data key="page">0</data>
  <data key="ut"></data>
  <data key="freq">1</data>
</node>
<node id="169">
  <data key="name">agoraphobia</data>
  <data key="label">agoraphobia</data>
  <data key="author">agoraphobia</data>
  <data key="year"></data>
  <data key="title">...</data>
  <data key="so">SO</data>
  <data key="vol">0</data>
  <data key="page">0</data>
  <data key="ut"></data>
  <data key="freq">8</data>
</node>
<node id="170">
  <data key="name">head impulse test</data>
  <data key="label">head impulse test</data>
  <data key="author">head impulse test</data>
  <data key="year"></data>
  <data key="title">...</data>
  <data key="so">SO</data>
  <data key="vol">0</data>
  <data key="page">0</data>
  <data key="ut"></data>
  <data key="freq">1</data>
</node>
<node id="171">
  <data key="name">adolescents clinical features</data>
  <data key="label">adolescents clinical features</data>
  <data key="author">adolescents clinical features</data>
  <data key="year"></data>
  <data key="title">...</data>
  <data key="so">SO</data>
  <data key="vol">0</data>
  <data key="page">0</data>
  <data key="ut"></data>
  <data key="freq">3</data>
</node>
<node id="172">
  <data key="name">botulinum toxin</data>
  <data key="label">botulinum toxin</data>
  <data key="author">botulinum toxin</data>
  <data key="year"></data>
  <data key="title">...</data>
  <data key="so">SO</data>
  <data key="vol">0</data>
  <data key="page">0</data>
  <data key="ut"></data>
  <data key="freq">1</data>
</node>
<node id="173">
  <data key="name">pseudoseizures</data>
  <data key="label">pseudoseizures</data>
  <data key="author">pseudoseizures</data>
  <data key="year"></data>
  <data key="title">...</data>
  <data key="so">SO</data>
  <data key="vol">0</data>
  <data key="page">0</data>
  <data key="ut"></data>
  <data key="freq">1</data>
</node>
<node id="174">
  <data key="name">vestibular evoked myogenic potentials</data>
  <data key="label">vestibular evoked myogenic potentials</data>
  <data key="author">vestibular evoked myogenic potentials</data>
  <data key="year"></data>
  <data key="title">...</data>
  <data key="so">SO</data>
  <data key="vol">0</data>
  <data key="page">0</data>
  <data key="ut"></data>
  <data key="freq">2</data>
</node>
<node id="175">
  <data key="name">short form</data>
  <data key="label">short form</data>
  <data key="author">short form</data>
  <data key="year"></data>
  <data key="title">...</data>
  <data key="so">SO</data>
  <data key="vol">0</data>
  <data key="page">0</data>
  <data key="ut"></data>
  <data key="freq">2</data>
</node>
<node id="176">
  <data key="name">body</data>
  <data key="label">body</data>
  <data key="author">body</data>
  <data key="year"></data>
  <data key="title">...</data>
  <data key="so">SO</data>
  <data key="vol">0</data>
  <data key="page">0</data>
  <data key="ut"></data>
  <data key="freq">1</data>
</node>
<node id="177">
  <data key="name">sway</data>
  <data key="label">sway</data>
  <data key="author">sway</data>
  <data key="year"></data>
  <data key="title">...</data>
  <data key="so">SO</data>
  <data key="vol">0</data>
  <data key="page">0</data>
  <data key="ut"></data>
  <data key="freq">1</data>
</node>
<node id="178">
  <data key="name">animal (experimental) models</data>
  <data key="label">animal (experimental) models</data>
  <data key="author">animal (experimental) models</data>
  <data key="year"></data>
  <data key="title">...</data>
  <data key="so">SO</data>
  <data key="vol">0</data>
  <data key="page">0</data>
  <data key="ut"></data>
  <data key="freq">1</data>
</node>
<node id="179">
  <data key="name">mental disorders</data>
  <data key="label">mental disorders</data>
  <data key="author">mental disorders</data>
  <data key="year"></data>
  <data key="title">...</data>
  <data key="so">SO</data>
  <data key="vol">0</data>
  <data key="page">0</data>
  <data key="ut"></data>
  <data key="freq">1</data>
</node>
<node id="180">
  <data key="name">dwelling older adults</data>
  <data key="label">dwelling older adults</data>
  <data key="author">dwelling older adults</data>
  <data key="year"></data>
  <data key="title">...</data>
  <data key="so">SO</data>
  <data key="vol">0</data>
  <data key="page">0</data>
  <data key="ut"></data>
  <data key="freq">1</data>
</node>
<node id="181">
  <data key="name">animal models</data>
  <data key="label">animal models</data>
  <data key="author">animal models</data>
  <data key="year"></data>
  <data key="title">...</data>
  <data key="so">SO</data>
  <data key="vol">0</data>
  <data key="page">0</data>
  <data key="ut"></data>
  <data key="freq">1</data>
</node>
<node id="182">
  <data key="name">dorsal cochlear nucleus</data>
  <data key="label">dorsal cochlear nucleus</data>
  <data key="author">dorsal cochlear nucleus</data>
  <data key="year"></data>
  <data key="title">...</data>
  <data key="so">SO</data>
  <data key="vol">0</data>
  <data key="page">0</data>
  <data key="ut"></data>
  <data key="freq">1</data>
</node>
<node id="183">
  <data key="name">barquement syndrome</data>
  <data key="label">barquement syndrome</data>
  <data key="author">barquement syndrome</data>
  <data key="year"></data>
  <data key="title">...</data>
  <data key="so">SO</data>
  <data key="vol">0</data>
  <data key="page">0</data>
  <data key="ut"></data>
  <data key="freq">1</data>
</node>
<node id="184">
  <data key="name">long-term follow-up</data>
  <data key="label">long-term follow-up</data>
  <data key="author">long-term follow-up</data>
  <data key="year"></data>
  <data key="title">...</data>
  <data key="so">SO</data>
  <data key="vol">0</data>
  <data key="page">0</data>
  <data key="ut"></data>
  <data key="freq">1</data>
</node>
<node id="185">
  <data key="name">evoked myogenic potentials</data>
  <data key="label">evoked myogenic potentials</data>
  <data key="author">evoked myogenic potentials</data>
  <data key="year"></data>
  <data key="title">...</data>
  <data key="so">SO</data>
  <data key="vol">0</data>
  <data key="page">0</data>
  <data key="ut"></data>
  <data key="freq">12</data>
</node>
<node id="186">
  <data key="name">cervicogenic dizziness</data>
  <data key="label">cervicogenic dizziness</data>
  <data key="author">cervicogenic dizziness</data>
  <data key="year"></data>
  <data key="title">...</data>
  <data key="so">SO</data>
  <data key="vol">0</data>
  <data key="page">0</data>
  <data key="ut"></data>
  <data key="freq">1</data>
</node>
<node id="187">
  <data key="name">normals</data>
  <data key="label">normals</data>
  <data key="author">normals</data>
  <data key="year"></data>
  <data key="title">...</data>
  <data key="so">SO</data>
  <data key="vol">0</data>
  <data key="page">0</data>
  <data key="ut"></data>
  <data key="freq">1</data>
</node>
<node id="188">
  <data key="name">clinical assessment</data>
  <data key="label">clinical assessment</data>
  <data key="author">clinical assessment</data>
  <data key="year"></data>
  <data key="title">...</data>
  <data key="so">SO</data>
  <data key="vol">0</data>
  <data key="page">0</data>
  <data key="ut"></data>
  <data key="freq">1</data>
</node>
<node id="189">
  <data key="name">nervous system</data>
  <data key="label">nervous system</data>
  <data key="author">nervous system</data>
  <data key="year"></data>
  <data key="title">...</data>
  <data key="so">SO</data>
  <data key="vol">0</data>
  <data key="page">0</data>
  <data key="ut"></data>
  <data key="freq">1</data>
</node>
<node id="190">
  <data key="name">vestibular rehabilitation therapy</data>
  <data key="label">vestibular rehabilitation therapy</data>
  <data key="author">vestibular rehabilitation therapy</data>
  <data key="year"></data>
  <data key="title">...</data>
  <data key="so">SO</data>
  <data key="vol">0</data>
  <data key="page">0</data>
  <data key="ut"></data>
  <data key="freq">2</data>
</node>
<node id="191">
  <data key="name">adaptation</data>
  <data key="label">adaptation</data>
  <data key="author">adaptation</data>
  <data key="year"></data>
  <data key="title">...</data>
  <data key="so">SO</data>
  <data key="vol">0</data>
  <data key="page">0</data>
  <data key="ut"></data>
  <data key="freq">5</data>
</node>
<node id="192">
  <data key="name">vestibulo-ocular reflex</data>
  <data key="label">vestibulo-ocular reflex</data>
  <data key="author">vestibulo-ocular reflex</data>
  <data key="year"></data>
  <data key="title">...</data>
  <data key="so">SO</data>
  <data key="vol">0</data>
  <data key="page">0</data>
  <data key="ut"></data>
  <data key="freq">1</data>
</node>
<node id="193">
  <data key="name">attentional focus</data>
  <data key="label">attentional focus</data>
  <data key="author">attentional focus</data>
  <data key="year"></data>
  <data key="title">...</data>
  <data key="so">SO</data>
  <data key="vol">0</data>
  <data key="page">0</data>
  <data key="ut"></data>
  <data key="freq">1</data>
</node>
<node id="194">
  <data key="name">tender points</data>
  <data key="label">tender points</data>
  <data key="author">tender points</data>
  <data key="year"></data>
  <data key="title">...</data>
  <data key="so">SO</data>
  <data key="vol">0</data>
  <data key="page">0</data>
  <data key="ut"></data>
  <data key="freq">1</data>
</node>
<node id="195">
  <data key="name">benign paroxysmal positional vertigo</data>
  <data key="label">benign paroxysmal positional vertigo</data>
  <data key="author">benign paroxysmal positional vertigo</data>
  <data key="year"></data>
  <data key="title">...</data>
  <data key="so">SO</data>
  <data key="vol">0</data>
  <data key="page">0</data>
  <data key="ut"></data>
  <data key="freq">8</data>
</node>
<node id="196">
  <data key="name">balance deficit</data>
  <data key="label">balance deficit</data>
  <data key="author">balance deficit</data>
  <data key="year"></data>
  <data key="title">...</data>
  <data key="so">SO</data>
  <data key="vol">0</data>
  <data key="page">0</data>
  <data key="ut"></data>
  <data key="freq">1</data>
</node>
<node id="197">
  <data key="name">psychogenic disorders</data>
  <data key="label">psychogenic disorders</data>
  <data key="author">psychogenic disorders</data>
  <data key="year"></data>
  <data key="title">...</data>
  <data key="so">SO</data>
  <data key="vol">0</data>
  <data key="page">0</data>
  <data key="ut"></data>
  <data key="freq">1</data>
</node>
<node id="198">
  <data key="name">postural control</data>
  <data key="label">postural control</data>
  <data key="author">postural control</data>
  <data key="year"></data>
  <data key="title">...</data>
  <data key="so">SO</data>
  <data key="vol">0</data>
  <data key="page">0</data>
  <data key="ut"></data>
  <data key="freq">6</data>
</node>
<node id="199">
  <data key="name">cervical rotation</data>
  <data key="label">cervical rotation</data>
  <data key="author">cervical rotation</data>
  <data key="year"></data>
  <data key="title">...</data>
  <data key="so">SO</data>
  <data key="vol">0</data>
  <data key="page">0</data>
  <data key="ut"></data>
  <data key="freq">1</data>
</node>
<node id="200">
  <data key="name">headache</data>
  <data key="label">headache</data>
  <data key="author">headache</data>
  <data key="year"></data>
  <data key="title">...</data>
  <data key="so">SO</data>
  <data key="vol">0</data>
  <data key="page">0</data>
  <data key="ut"></data>
  <data key="freq">3</data>
</node>
<node id="201">
  <data key="name">cluster analysis</data>
  <data key="label">cluster analysis</data>
  <data key="author">cluster analysis</data>
  <data key="year"></data>
  <data key="title">...</data>
  <data key="so">SO</data>
  <data key="vol">0</data>
  <data key="page">0</data>
  <data key="ut"></data>
  <data key="freq">1</data>
</node>
<node id="202">
  <data key="name">association</data>
  <data key="label">association</data>
  <data key="author">association</data>
  <data key="year"></data>
  <data key="title">...</data>
  <data key="so">SO</data>
  <data key="vol">0</data>
  <data key="page">0</data>
  <data key="ut"></data>
  <data key="freq">2</data>
</node>
<node id="203">
  <data key="name">functional symptoms</data>
  <data key="label">functional symptoms</data>
  <data key="author">functional symptoms</data>
  <data key="year"></data>
  <data key="title">...</data>
  <data key="so">SO</data>
  <data key="vol">0</data>
  <data key="page">0</data>
  <data key="ut"></data>
  <data key="freq">1</data>
</node>
<node id="204">
  <data key="name">balance system</data>
  <data key="label">balance system</data>
  <data key="author">balance system</data>
  <data key="year"></data>
  <data key="title">...</data>
  <data key="so">SO</data>
  <data key="vol">0</data>
  <data key="page">0</data>
  <data key="ut"></data>
  <data key="freq">1</data>
</node>
<node id="205">
  <data key="name">cerebellar ataxia</data>
  <data key="label">cerebellar ataxia</data>
  <data key="author">cerebellar ataxia</data>
  <data key="year"></data>
  <data key="title">...</data>
  <data key="so">SO</data>
  <data key="vol">0</data>
  <data key="page">0</data>
  <data key="ut"></data>
  <data key="freq">1</data>
</node>
<node id="206">
  <data key="name">frequency</data>
  <data key="label">frequency</data>
  <data key="author">frequency</data>
  <data key="year"></data>
  <data key="title">...</data>
  <data key="so">SO</data>
  <data key="vol">0</data>
  <data key="page">0</data>
  <data key="ut"></data>
  <data key="freq">1</data>
</node>
<node id="207">
  <data key="name">rehabilitation</data>
  <data key="label">rehabilitation</data>
  <data key="author">rehabilitation</data>
  <data key="year"></data>
  <data key="title">...</data>
  <data key="so">SO</data>
  <data key="vol">0</data>
  <data key="page">0</data>
  <data key="ut"></data>
  <data key="freq">9</data>
</node>
<node id="208">
  <data key="name">chronic knee pain</data>
  <data key="label">chronic knee pain</data>
  <data key="author">chronic knee pain</data>
  <data key="year"></data>
  <data key="title">...</data>
  <data key="so">SO</data>
  <data key="vol">0</data>
  <data key="page">0</data>
  <data key="ut"></data>
  <data key="freq">1</data>
</node>
<node id="209">
  <data key="name">acrophobia</data>
  <data key="label">acrophobia</data>
  <data key="author">acrophobia</data>
  <data key="year"></data>
  <data key="title">...</data>
  <data key="so">SO</data>
  <data key="vol">0</data>
  <data key="page">0</data>
  <data key="ut"></data>
  <data key="freq">2</data>
</node>
<node id="210">
  <data key="name">artificial neural network</data>
  <data key="label">artificial neural network</data>
  <data key="author">artificial neural network</data>
  <data key="year"></data>
  <data key="title">...</data>
  <data key="so">SO</data>
  <data key="vol">0</data>
  <data key="page">0</data>
  <data key="ut"></data>
  <data key="freq">2</data>
</node>
<node id="211">
  <data key="name">hospital anxiety</data>
  <data key="label">hospital anxiety</data>
  <data key="author">hospital anxiety</data>
  <data key="year"></data>
  <data key="title">...</data>
  <data key="so">SO</data>
  <data key="vol">0</data>
  <data key="page">0</data>
  <data key="ut"></data>
  <data key="freq">10</data>
</node>
<node id="212">
  <data key="name">de debarquement syndrome</data>
  <data key="label">de debarquement syndrome</data>
  <data key="author">de debarquement syndrome</data>
  <data key="year"></data>
  <data key="title">...</data>
  <data key="so">SO</data>
  <data key="vol">0</data>
  <data key="page">0</data>
  <data key="ut"></data>
  <data key="freq">2</data>
</node>
<node id="213">
  <data key="name">criteria</data>
  <data key="label">criteria</data>
  <data key="author">criteria</data>
  <data key="year"></data>
  <data key="title">...</data>
  <data key="so">SO</data>
  <data key="vol">0</data>
  <data key="page">0</data>
  <data key="ut"></data>
  <data key="freq">8</data>
</node>
<node id="214">
  <data key="name">neuritis</data>
  <data key="label">neuritis</data>
  <data key="author">neuritis</data>
  <data key="year"></data>
  <data key="title">...</data>
  <data key="so">SO</data>
  <data key="vol">0</data>
  <data key="page">0</data>
  <data key="ut"></data>
  <data key="freq">10</data>
</node>
<node id="215">
  <data key="name">cortex</data>
  <data key="label">cortex</data>
  <data key="author">cortex</data>
  <data key="year"></data>
  <data key="title">...</data>
  <data key="so">SO</data>
  <data key="vol">0</data>
  <data key="page">0</data>
  <data key="ut"></data>
  <data key="freq">9</data>
</node>
<node id="216">
  <data key="name">aural fullness</data>
  <data key="label">aural fullness</data>
  <data key="author">aural fullness</data>
  <data key="year"></data>
  <data key="title">...</data>
  <data key="so">SO</data>
  <data key="vol">0</data>
  <data key="page">0</data>
  <data key="ut"></data>
  <data key="freq">1</data>
</node>
<node id="217">
  <data key="name">of pressure trajectory</data>
  <data key="label">of pressure trajectory</data>
  <data key="author">of pressure trajectory</data>
  <data key="year"></data>
  <data key="title">...</data>
  <data key="so">SO</data>
  <data key="vol">0</data>
  <data key="page">0</data>
  <data key="ut"></data>
  <data key="freq">2</data>
</node>
<node id="218">
  <data key="name">binary logistic regression analysis</data>
  <data key="label">binary logistic regression analysis</data>
  <data key="author">binary logistic regression analysis</data>
  <data key="year"></data>
  <data key="title">...</data>
  <data key="so">SO</data>
  <data key="vol">0</data>
  <data key="page">0</data>
  <data key="ut"></data>
  <data key="freq">1</data>
</node>
<node id="219">
  <data key="name">reflexes</data>
  <data key="label">reflexes</data>
  <data key="author">reflexes</data>
  <data key="year"></data>
  <data key="title">...</data>
  <data key="so">SO</data>
  <data key="vol">0</data>
  <data key="page">0</data>
  <data key="ut"></data>
  <data key="freq">1</data>
</node>
<node id="220">
  <data key="name">cerebellar diseases</data>
  <data key="label">cerebellar diseases</data>
  <data key="author">cerebellar diseases</data>
  <data key="year"></data>
  <data key="title">...</data>
  <data key="so">SO</data>
  <data key="vol">0</data>
  <data key="page">0</data>
  <data key="ut"></data>
  <data key="freq">1</data>
</node>
<node id="221">
  <data key="name">childhood trauma questionnaire</data>
  <data key="label">childhood trauma questionnaire</data>
  <data key="author">childhood trauma questionnaire</data>
  <data key="year"></data>
  <data key="title">...</data>
  <data key="so">SO</data>
  <data key="vol">0</data>
  <data key="page">0</data>
  <data key="ut"></data>
  <data key="freq">1</data>
</node>
<node id="222">
  <data key="name">anxiety disorders</data>
  <data key="label">anxiety disorders</data>
  <data key="author">anxiety disorders</data>
  <data key="year"></data>
  <data key="title">...</data>
  <data key="so">SO</data>
  <data key="vol">0</data>
  <data key="page">0</data>
  <data key="ut"></data>
  <data key="freq">7</data>
</node>
<node id="223">
  <data key="name">artificial intelligence</data>
  <data key="label">artificial intelligence</data>
  <data key="author">artificial intelligence</data>
  <data key="year"></data>
  <data key="title">...</data>
  <data key="so">SO</data>
  <data key="vol">0</data>
  <data key="page">0</data>
  <data key="ut"></data>
  <data key="freq">1</data>
</node>
<node id="224">
  <data key="name">hypofunction</data>
  <data key="label">hypofunction</data>
  <data key="author">hypofunction</data>
  <data key="year"></data>
  <data key="title">...</data>
  <data key="so">SO</data>
  <data key="vol">0</data>
  <data key="page">0</data>
  <data key="ut"></data>
  <data key="freq">2</data>
</node>
<node id="225">
  <data key="name">brain networks</data>
  <data key="label">brain networks</data>
  <data key="author">brain networks</data>
  <data key="year"></data>
  <data key="title">...</data>
  <data key="so">SO</data>
  <data key="vol">0</data>
  <data key="page">0</data>
  <data key="ut"></data>
  <data key="freq">1</data>
</node>
<node id="226">
  <data key="name">balance disorder</data>
  <data key="label">balance disorder</data>
  <data key="author">balance disorder</data>
  <data key="year"></data>
  <data key="title">...</data>
  <data key="so">SO</data>
  <data key="vol">0</data>
  <data key="page">0</data>
  <data key="ut"></data>
  <data key="freq">1</data>
</node>
<node id="227">
  <data key="name">depression scale</data>
  <data key="label">depression scale</data>
  <data key="author">depression scale</data>
  <data key="year"></data>
  <data key="title">...</data>
  <data key="so">SO</data>
  <data key="vol">0</data>
  <data key="page">0</data>
  <data key="ut"></data>
  <data key="freq">6</data>
</node>
<node id="228">
  <data key="name">handicap</data>
  <data key="label">handicap</data>
  <data key="author">handicap</data>
  <data key="year"></data>
  <data key="title">...</data>
  <data key="so">SO</data>
  <data key="vol">0</data>
  <data key="page">0</data>
  <data key="ut"></data>
  <data key="freq">9</data>
</node>
<node id="229">
  <data key="name">compensation</data>
  <data key="label">compensation</data>
  <data key="author">compensation</data>
  <data key="year"></data>
  <data key="title">...</data>
  <data key="so">SO</data>
  <data key="vol">0</data>
  <data key="page">0</data>
  <data key="ut"></data>
  <data key="freq">3</data>
</node>
<node id="230">
  <data key="name">anxiety depression</data>
  <data key="label">anxiety depression</data>
  <data key="author">anxiety depression</data>
  <data key="year"></data>
  <data key="title">...</data>
  <data key="so">SO</data>
  <data key="vol">0</data>
  <data key="page">0</data>
  <data key="ut"></data>
  <data key="freq">1</data>
</node>
<node id="231">
  <data key="name">attacks</data>
  <data key="label">attacks</data>
  <data key="author">attacks</data>
  <data key="year"></data>
  <data key="title">...</data>
  <data key="so">SO</data>
  <data key="vol">0</data>
  <data key="page">0</data>
  <data key="ut"></data>
  <data key="freq">6</data>
</node>
<node id="232">
  <data key="name">depression</data>
  <data key="label">depression</data>
  <data key="author">depression</data>
  <data key="year"></data>
  <data key="title">...</data>
  <data key="so">SO</data>
  <data key="vol">0</data>
  <data key="page">0</data>
  <data key="ut"></data>
  <data key="freq">15</data>
</node>
<node id="233">
  <data key="name">genetic variation</data>
  <data key="label">genetic variation</data>
  <data key="author">genetic variation</data>
  <data key="year"></data>
  <data key="title">...</data>
  <data key="so">SO</data>
  <data key="vol">0</data>
  <data key="page">0</data>
  <data key="ut"></data>
  <data key="freq">1</data>
</node>
<node id="234">
  <data key="name">metaanalysis</data>
  <data key="label">metaanalysis</data>
  <data key="author">metaanalysis</data>
  <data key="year"></data>
  <data key="title">...</data>
  <data key="so">SO</data>
  <data key="vol">0</data>
  <data key="page">0</data>
  <data key="ut"></data>
  <data key="freq">1</data>
</node>
<node id="235">
  <data key="name">tandem stance</data>
  <data key="label">tandem stance</data>
  <data key="author">tandem stance</data>
  <data key="year"></data>
  <data key="title">...</data>
  <data key="so">SO</data>
  <data key="vol">0</data>
  <data key="page">0</data>
  <data key="ut"></data>
  <data key="freq">1</data>
</node>
<node id="236">
  <data key="name">balance-anxiety comorbidity</data>
  <data key="label">balance-anxiety comorbidity</data>
  <data key="author">balance-anxiety comorbidity</data>
  <data key="year"></data>
  <data key="title">...</data>
  <data key="so">SO</data>
  <data key="vol">0</data>
  <data key="page">0</data>
  <data key="ut"></data>
  <data key="freq">1</data>
</node>
<node id="237">
  <data key="name">panic disorder</data>
  <data key="label">panic disorder</data>
  <data key="author">panic disorder</data>
  <data key="year"></data>
  <data key="title">...</data>
  <data key="so">SO</data>
  <data key="vol">0</data>
  <data key="page">0</data>
  <data key="ut"></data>
  <data key="freq">13</data>
</node>
<node id="238">
  <data key="name">biobehavioral health</data>
  <data key="label">biobehavioral health</data>
  <data key="author">biobehavioral health</data>
  <data key="year"></data>
  <data key="title">...</data>
  <data key="so">SO</data>
  <data key="vol">0</data>
  <data key="page">0</data>
  <data key="ut"></data>
  <data key="freq">1</data>
</node>
<node id="239">
  <data key="name">cis diamminedichloroplatinum nsc 119875</data>
  <data key="label">cis diamminedichloroplatinum nsc 119875</data>
  <data key="author">cis diamminedichloroplatinum nsc 119875</data>
  <data key="year"></data>
  <data key="title">...</data>
  <data key="so">SO</data>
  <data key="vol">0</data>
  <data key="page">0</data>
  <data key="ut"></data>
  <data key="freq">1</data>
</node>
<node id="240">
  <data key="name">mechanisms</data>
  <data key="label">mechanisms</data>
  <data key="author">mechanisms</data>
  <data key="year"></data>
  <data key="title">...</data>
  <data key="so">SO</data>
  <data key="vol">0</data>
  <data key="page">0</data>
  <data key="ut"></data>
  <data key="freq">2</data>
</node>
<node id="241">
  <data key="name">behavior</data>
  <data key="label">behavior</data>
  <data key="author">behavior</data>
  <data key="year"></data>
  <data key="title">...</data>
  <data key="so">SO</data>
  <data key="vol">0</data>
  <data key="page">0</data>
  <data key="ut"></data>
  <data key="freq">3</data>
</node>
<node id="242">
  <data key="name">burden</data>
  <data key="label">burden</data>
  <data key="author">burden</data>
  <data key="year"></data>
  <data key="title">...</data>
  <data key="so">SO</data>
  <data key="vol">0</data>
  <data key="page">0</data>
  <data key="ut"></data>
  <data key="freq">2</data>
</node>
<node id="243">
  <data key="name">phobic postural vertigo</data>
  <data key="label">phobic postural vertigo</data>
  <data key="author">phobic postural vertigo</data>
  <data key="year"></data>
  <data key="title">...</data>
  <data key="so">SO</data>
  <data key="vol">0</data>
  <data key="page">0</data>
  <data key="ut"></data>
  <data key="freq">78</data>
</node>
<node id="244">
  <data key="name">motion</data>
  <data key="label">motion</data>
  <data key="author">motion</data>
  <data key="year"></data>
  <data key="title">...</data>
  <data key="so">SO</data>
  <data key="vol">0</data>
  <data key="page">0</data>
  <data key="ut"></data>
  <data key="freq">6</data>
</node>
<node id="245">
  <data key="name">chronic subjective vertigo</data>
  <data key="label">chronic subjective vertigo</data>
  <data key="author">chronic subjective vertigo</data>
  <data key="year"></data>
  <data key="title">...</data>
  <data key="so">SO</data>
  <data key="vol">0</data>
  <data key="page">0</data>
  <data key="ut"></data>
  <data key="freq">1</data>
</node>
<node id="246">
  <data key="name">anxiety</data>
  <data key="label">anxiety</data>
  <data key="author">anxiety</data>
  <data key="year"></data>
  <data key="title">...</data>
  <data key="so">SO</data>
  <data key="vol">0</data>
  <data key="page">0</data>
  <data key="ut"></data>
  <data key="freq">83</data>
</node>
<node id="247">
  <data key="name">stroke</data>
  <data key="label">stroke</data>
  <data key="author">stroke</data>
  <data key="year"></data>
  <data key="title">...</data>
  <data key="so">SO</data>
  <data key="vol">0</data>
  <data key="page">0</data>
  <data key="ut"></data>
  <data key="freq">4</data>
</node>
<node id="248">
  <data key="name">stretch</data>
  <data key="label">stretch</data>
  <data key="author">stretch</data>
  <data key="year"></data>
  <data key="title">...</data>
  <data key="so">SO</data>
  <data key="vol">0</data>
  <data key="page">0</data>
  <data key="ut"></data>
  <data key="freq">1</data>
</node>
<node id="249">
  <data key="name">migraine</data>
  <data key="label">migraine</data>
  <data key="author">migraine</data>
  <data key="year"></data>
  <data key="title">...</data>
  <data key="so">SO</data>
  <data key="vol">0</data>
  <data key="page">0</data>
  <data key="ut"></data>
  <data key="freq">23</data>
</node>
<node id="250">
  <data key="name">chronic fatigue syndrome</data>
  <data key="label">chronic fatigue syndrome</data>
  <data key="author">chronic fatigue syndrome</data>
  <data key="year"></data>
  <data key="title">...</data>
  <data key="so">SO</data>
  <data key="vol">0</data>
  <data key="page">0</data>
  <data key="ut"></data>
  <data key="freq">1</data>
</node>
<node id="251">
  <data key="name">endolymphatic hydrops</data>
  <data key="label">endolymphatic hydrops</data>
  <data key="author">endolymphatic hydrops</data>
  <data key="year"></data>
  <data key="title">...</data>
  <data key="so">SO</data>
  <data key="vol">0</data>
  <data key="page">0</data>
  <data key="ut"></data>
  <data key="freq">1</data>
</node>
<node id="252">
  <data key="name">body orientation</data>
  <data key="label">body orientation</data>
  <data key="author">body orientation</data>
  <data key="year"></data>
  <data key="title">...</data>
  <data key="so">SO</data>
  <data key="vol">0</data>
  <data key="page">0</data>
  <data key="ut"></data>
  <data key="freq">1</data>
</node>
<node id="253">
  <data key="name">blast exposure</data>
  <data key="label">blast exposure</data>
  <data key="author">blast exposure</data>
  <data key="year"></data>
  <data key="title">...</data>
  <data key="so">SO</data>
  <data key="vol">0</data>
  <data key="page">0</data>
  <data key="ut"></data>
  <data key="freq">1</data>
</node>
<node id="254">
  <data key="name">habituation</data>
  <data key="label">habituation</data>
  <data key="author">habituation</data>
  <data key="year"></data>
  <data key="title">...</data>
  <data key="so">SO</data>
  <data key="vol">0</data>
  <data key="page">0</data>
  <data key="ut"></data>
  <data key="freq">1</data>
</node>
<node id="255">
  <data key="name">sensory organization test</data>
  <data key="label">sensory organization test</data>
  <data key="author">sensory organization test</data>
  <data key="year"></data>
  <data key="title">...</data>
  <data key="so">SO</data>
  <data key="vol">0</data>
  <data key="page">0</data>
  <data key="ut"></data>
  <data key="freq">1</data>
</node>
<node id="256">
  <data key="name">community</data>
  <data key="label">community</data>
  <data key="author">community</data>
  <data key="year"></data>
  <data key="title">...</data>
  <data key="so">SO</data>
  <data key="vol">0</data>
  <data key="page">0</data>
  <data key="ut"></data>
  <data key="freq">2</data>
</node>
<node id="257">
  <data key="name">balance</data>
  <data key="label">balance</data>
  <data key="author">balance</data>
  <data key="year"></data>
  <data key="title">...</data>
  <data key="so">SO</data>
  <data key="vol">0</data>
  <data key="page">0</data>
  <data key="ut"></data>
  <data key="freq">31</data>
</node>
<node id="258">
  <data key="name">committee</data>
  <data key="label">committee</data>
  <data key="author">committee</data>
  <data key="year"></data>
  <data key="title">...</data>
  <data key="so">SO</data>
  <data key="vol">0</data>
  <data key="page">0</data>
  <data key="ut"></data>
  <data key="freq">27</data>
</node>
<node id="259">
  <data key="name">disturbance</data>
  <data key="label">disturbance</data>
  <data key="author">disturbance</data>
  <data key="year"></data>
  <data key="title">...</data>
  <data key="so">SO</data>
  <data key="vol">0</data>
  <data key="page">0</data>
  <data key="ut"></data>
  <data key="freq">1</data>
</node>
<node id="260">
  <data key="name">bechterews phenomenon</data>
  <data key="label">bechterews phenomenon</data>
  <data key="author">bechterews phenomenon</data>
  <data key="year"></data>
  <data key="title">...</data>
  <data key="so">SO</data>
  <data key="vol">0</data>
  <data key="page">0</data>
  <data key="ut"></data>
  <data key="freq">1</data>
</node>
<node id="261">
  <data key="name">questionnaire</data>
  <data key="label">questionnaire</data>
  <data key="author">questionnaire</data>
  <data key="year"></data>
  <data key="title">...</data>
  <data key="so">SO</data>
  <data key="vol">0</data>
  <data key="page">0</data>
  <data key="ut"></data>
  <data key="freq">6</data>
</node>
<node id="262">
  <data key="name">neuro-otological examination</data>
  <data key="label">neuro-otological examination</data>
  <data key="author">neuro-otological examination</data>
  <data key="year"></data>
  <data key="title">...</data>
  <data key="so">SO</data>
  <data key="vol">0</data>
  <data key="page">0</data>
  <data key="ut"></data>
  <data key="freq">1</data>
</node>
<node id="263">
  <data key="name">artificial neural networks (ann)</data>
  <data key="label">artificial neural networks (ann)</data>
  <data key="author">artificial neural networks (ann)</data>
  <data key="year"></data>
  <data key="title">...</data>
  <data key="so">SO</data>
  <data key="vol">0</data>
  <data key="page">0</data>
  <data key="ut"></data>
  <data key="freq">1</data>
</node>
<node id="264">
  <data key="name">caloric stimulation</data>
  <data key="label">caloric stimulation</data>
  <data key="author">caloric stimulation</data>
  <data key="year"></data>
  <data key="title">...</data>
  <data key="so">SO</data>
  <data key="vol">0</data>
  <data key="page">0</data>
  <data key="ut"></data>
  <data key="freq">2</data>
</node>
<node id="265">
  <data key="name">fear</data>
  <data key="label">fear</data>
  <data key="author">fear</data>
  <data key="year"></data>
  <data key="title">...</data>
  <data key="so">SO</data>
  <data key="vol">0</data>
  <data key="page">0</data>
  <data key="ut"></data>
  <data key="freq">2</data>
</node>
<node id="266">
  <data key="name">bone conducted vibration</data>
  <data key="label">bone conducted vibration</data>
  <data key="author">bone conducted vibration</data>
  <data key="year"></data>
  <data key="title">...</data>
  <data key="so">SO</data>
  <data key="vol">0</data>
  <data key="page">0</data>
  <data key="ut"></data>
  <data key="freq">1</data>
</node>
<node id="267">
  <data key="name">accidents</data>
  <data key="label">accidents</data>
  <data key="author">accidents</data>
  <data key="year"></data>
  <data key="title">...</data>
  <data key="so">SO</data>
  <data key="vol">0</data>
  <data key="page">0</data>
  <data key="ut"></data>
  <data key="freq">1</data>
</node>
<node id="268">
  <data key="name">conversion disorder</data>
  <data key="label">conversion disorder</data>
  <data key="author">conversion disorder</data>
  <data key="year"></data>
  <data key="title">...</data>
  <data key="so">SO</data>
  <data key="vol">0</data>
  <data key="page">0</data>
  <data key="ut"></data>
  <data key="freq">2</data>
</node>
<node id="269">
  <data key="name">vertigo</data>
  <data key="label">vertigo</data>
  <data key="author">vertigo</data>
  <data key="year"></data>
  <data key="title">...</data>
  <data key="so">SO</data>
  <data key="vol">0</data>
  <data key="page">0</data>
  <data key="ut"></data>
  <data key="freq">92</data>
</node>
<node id="270">
  <data key="name">psychosomatic disorder</data>
  <data key="label">psychosomatic disorder</data>
  <data key="author">psychosomatic disorder</data>
  <data key="year"></data>
  <data key="title">...</data>
  <data key="so">SO</data>
  <data key="vol">0</data>
  <data key="page">0</data>
  <data key="ut"></data>
  <data key="freq">2</data>
</node>
<node id="271">
  <data key="name">k-nearest neighbor (knn)</data>
  <data key="label">k-nearest neighbor (knn)</data>
  <data key="author">k-nearest neighbor (knn)</data>
  <data key="year"></data>
  <data key="title">...</data>
  <data key="so">SO</data>
  <data key="vol">0</data>
  <data key="page">0</data>
  <data key="ut"></data>
  <data key="freq">1</data>
</node>
<node id="272">
  <data key="name">anxiety spectrum disorders</data>
  <data key="label">anxiety spectrum disorders</data>
  <data key="author">anxiety spectrum disorders</data>
  <data key="year"></data>
  <data key="title">...</data>
  <data key="so">SO</data>
  <data key="vol">0</data>
  <data key="page">0</data>
  <data key="ut"></data>
  <data key="freq">1</data>
</node>
<node id="273">
  <data key="name">adolescents</data>
  <data key="label">adolescents</data>
  <data key="author">adolescents</data>
  <data key="year"></data>
  <data key="title">...</data>
  <data key="so">SO</data>
  <data key="vol">0</data>
  <data key="page">0</data>
  <data key="ut"></data>
  <data key="freq">2</data>
</node>
<node id="274">
  <data key="name">general practice</data>
  <data key="label">general practice</data>
  <data key="author">general practice</data>
  <data key="year"></data>
  <data key="title">...</data>
  <data key="so">SO</data>
  <data key="vol">0</data>
  <data key="page">0</data>
  <data key="ut"></data>
  <data key="freq">1</data>
</node>
<node id="275">
  <data key="name">clinical judgment</data>
  <data key="label">clinical judgment</data>
  <data key="author">clinical judgment</data>
  <data key="year"></data>
  <data key="title">...</data>
  <data key="so">SO</data>
  <data key="vol">0</data>
  <data key="page">0</data>
  <data key="ut"></data>
  <data key="freq">1</data>
</node>
<node id="276">
  <data key="name">vestibular diseases</data>
  <data key="label">vestibular diseases</data>
  <data key="author">vestibular diseases</data>
  <data key="year"></data>
  <data key="title">...</data>
  <data key="so">SO</data>
  <data key="vol">0</data>
  <data key="page">0</data>
  <data key="ut"></data>
  <data key="freq">2</data>
</node>
<node id="277">
  <data key="name">cat</data>
  <data key="label">cat</data>
  <data key="author">cat</data>
  <data key="year"></data>
  <data key="title">...</data>
  <data key="so">SO</data>
  <data key="vol">0</data>
  <data key="page">0</data>
  <data key="ut"></data>
  <data key="freq">1</data>
</node>
<node id="278">
  <data key="name">paroxysmal positional vertigo</data>
  <data key="label">paroxysmal positional vertigo</data>
  <data key="author">paroxysmal positional vertigo</data>
  <data key="year"></data>
  <data key="title">...</data>
  <data key="so">SO</data>
  <data key="vol">0</data>
  <data key="page">0</data>
  <data key="ut"></data>
  <data key="freq">19</data>
</node>
<node id="279">
  <data key="name">skew deviation</data>
  <data key="label">skew deviation</data>
  <data key="author">skew deviation</data>
  <data key="year"></data>
  <data key="title">...</data>
  <data key="so">SO</data>
  <data key="vol">0</data>
  <data key="page">0</data>
  <data key="ut"></data>
  <data key="freq">1</data>
</node>
<node id="280">
  <data key="name">cautious gait</data>
  <data key="label">cautious gait</data>
  <data key="author">cautious gait</data>
  <data key="year"></data>
  <data key="title">...</data>
  <data key="so">SO</data>
  <data key="vol">0</data>
  <data key="page">0</data>
  <data key="ut"></data>
  <data key="freq">1</data>
</node>
<node id="281">
  <data key="name">irritable bowel syndrome</data>
  <data key="label">irritable bowel syndrome</data>
  <data key="author">irritable bowel syndrome</data>
  <data key="year"></data>
  <data key="title">...</data>
  <data key="so">SO</data>
  <data key="vol">0</data>
  <data key="page">0</data>
  <data key="ut"></data>
  <data key="freq">2</data>
</node>
<node id="282">
  <data key="name">neurotology</data>
  <data key="label">neurotology</data>
  <data key="author">neurotology</data>
  <data key="year"></data>
  <data key="title">...</data>
  <data key="so">SO</data>
  <data key="vol">0</data>
  <data key="page">0</data>
  <data key="ut"></data>
  <data key="freq">1</data>
</node>
<node id="283">
  <data key="name">diagnostic criteria</data>
  <data key="label">diagnostic criteria</data>
  <data key="author">diagnostic criteria</data>
  <data key="year"></data>
  <data key="title">...</data>
  <data key="so">SO</data>
  <data key="vol">0</data>
  <data key="page">0</data>
  <data key="ut"></data>
  <data key="freq">42</data>
</node>
<node id="284">
  <data key="name">caloric testing</data>
  <data key="label">caloric testing</data>
  <data key="author">caloric testing</data>
  <data key="year"></data>
  <data key="title">...</data>
  <data key="so">SO</data>
  <data key="vol">0</data>
  <data key="page">0</data>
  <data key="ut"></data>
  <data key="freq">1</data>
</node>
<node id="285">
  <data key="name">episodic ataxia type 2</data>
  <data key="label">episodic ataxia type 2</data>
  <data key="author">episodic ataxia type 2</data>
  <data key="year"></data>
  <data key="title">...</data>
  <data key="so">SO</data>
  <data key="vol">0</data>
  <data key="page">0</data>
  <data key="ut"></data>
  <data key="freq">3</data>
</node>
<node id="286">
  <data key="name">drug-induced deafness</data>
  <data key="label">drug-induced deafness</data>
  <data key="author">drug-induced deafness</data>
  <data key="year"></data>
  <data key="title">...</data>
  <data key="so">SO</data>
  <data key="vol">0</data>
  <data key="page">0</data>
  <data key="ut"></data>
  <data key="freq">1</data>
</node>
<node id="287">
  <data key="name">task</data>
  <data key="label">task</data>
  <data key="author">task</data>
  <data key="year"></data>
  <data key="title">...</data>
  <data key="so">SO</data>
  <data key="vol">0</data>
  <data key="page">0</data>
  <data key="ut"></data>
  <data key="freq">3</data>
</node>
<node id="288">
  <data key="name">spatial orientation</data>
  <data key="label">spatial orientation</data>
  <data key="author">spatial orientation</data>
  <data key="year"></data>
  <data key="title">...</data>
  <data key="so">SO</data>
  <data key="vol">0</data>
  <data key="page">0</data>
  <data key="ut"></data>
  <data key="freq">2</data>
</node>
<node id="289">
  <data key="name">randomized controlled trial</data>
  <data key="label">randomized controlled trial</data>
  <data key="author">randomized controlled trial</data>
  <data key="year"></data>
  <data key="title">...</data>
  <data key="so">SO</data>
  <data key="vol">0</data>
  <data key="page">0</data>
  <data key="ut"></data>
  <data key="freq">5</data>
</node>
<node id="290">
  <data key="name">fuzzy</data>
  <data key="label">fuzzy</data>
  <data key="author">fuzzy</data>
  <data key="year"></data>
  <data key="title">...</data>
  <data key="so">SO</data>
  <data key="vol">0</data>
  <data key="page">0</data>
  <data key="ut"></data>
  <data key="freq">1</data>
</node>
<node id="291">
  <data key="name">endolymphatic sac</data>
  <data key="label">endolymphatic sac</data>
  <data key="author">endolymphatic sac</data>
  <data key="year"></data>
  <data key="title">...</data>
  <data key="so">SO</data>
  <data key="vol">0</data>
  <data key="page">0</data>
  <data key="ut"></data>
  <data key="freq">1</data>
</node>
<node id="292">
  <data key="name">cognitive dysfunction</data>
  <data key="label">cognitive dysfunction</data>
  <data key="author">cognitive dysfunction</data>
  <data key="year"></data>
  <data key="title">...</data>
  <data key="so">SO</data>
  <data key="vol">0</data>
  <data key="page">0</data>
  <data key="ut"></data>
  <data key="freq">1</data>
</node>
<node id="293">
  <data key="name">brief symptom inventory</data>
  <data key="label">brief symptom inventory</data>
  <data key="author">brief symptom inventory</data>
  <data key="year"></data>
  <data key="title">...</data>
  <data key="so">SO</data>
  <data key="vol">0</data>
  <data key="page">0</data>
  <data key="ut"></data>
  <data key="freq">2</data>
</node>
<node id="294">
  <data key="name">associations</data>
  <data key="label">associations</data>
  <data key="author">associations</data>
  <data key="year"></data>
  <data key="title">...</data>
  <data key="so">SO</data>
  <data key="vol">0</data>
  <data key="page">0</data>
  <data key="ut"></data>
  <data key="freq">1</data>
</node>
<node id="295">
  <data key="name">body vigilance</data>
  <data key="label">body vigilance</data>
  <data key="author">body vigilance</data>
  <data key="year"></data>
  <data key="title">...</data>
  <data key="so">SO</data>
  <data key="vol">0</data>
  <data key="page">0</data>
  <data key="ut"></data>
  <data key="freq">1</data>
</node>
<node id="296">
  <data key="name">self motion</data>
  <data key="label">self motion</data>
  <data key="author">self motion</data>
  <data key="year"></data>
  <data key="title">...</data>
  <data key="so">SO</data>
  <data key="vol">0</data>
  <data key="page">0</data>
  <data key="ut"></data>
  <data key="freq">2</data>
</node>
<node id="297">
  <data key="name">challenge</data>
  <data key="label">challenge</data>
  <data key="author">challenge</data>
  <data key="year"></data>
  <data key="title">...</data>
  <data key="so">SO</data>
  <data key="vol">0</data>
  <data key="page">0</data>
  <data key="ut"></data>
  <data key="freq">1</data>
</node>
<node id="298">
  <data key="name">visual vertigo</data>
  <data key="label">visual vertigo</data>
  <data key="author">visual vertigo</data>
  <data key="year"></data>
  <data key="title">...</data>
  <data key="so">SO</data>
  <data key="vol">0</data>
  <data key="page">0</data>
  <data key="ut"></data>
  <data key="freq">25</data>
</node>
<node id="299">
  <data key="name">cognitive therapy</data>
  <data key="label">cognitive therapy</data>
  <data key="author">cognitive therapy</data>
  <data key="year"></data>
  <data key="title">...</data>
  <data key="so">SO</data>
  <data key="vol">0</data>
  <data key="page">0</data>
  <data key="ut"></data>
  <data key="freq">1</data>
</node>
<node id="300">
  <data key="name">balance confidence</data>
  <data key="label">balance confidence</data>
  <data key="author">balance confidence</data>
  <data key="year"></data>
  <data key="title">...</data>
  <data key="so">SO</data>
  <data key="vol">0</data>
  <data key="page">0</data>
  <data key="ut"></data>
  <data key="freq">1</data>
</node>
<node id="301">
  <data key="name">[18f]fdg pet</data>
  <data key="label">[18f]fdg pet</data>
  <data key="author">[18f]fdg pet</data>
  <data key="year"></data>
  <data key="title">...</data>
  <data key="so">SO</data>
  <data key="vol">0</data>
  <data key="page">0</data>
  <data key="ut"></data>
  <data key="freq">1</data>
</node>
<node id="302">
  <data key="name">cognitive behavioral therapy (cbt)</data>
  <data key="label">cognitive behavioral therapy (cbt)</data>
  <data key="author">cognitive behavioral therapy (cbt)</data>
  <data key="year"></data>
  <data key="title">...</data>
  <data key="so">SO</data>
  <data key="vol">0</data>
  <data key="page">0</data>
  <data key="ut"></data>
  <data key="freq">1</data>
</node>
<node id="303">
  <data key="name">antidepressants</data>
  <data key="label">antidepressants</data>
  <data key="author">antidepressants</data>
  <data key="year"></data>
  <data key="title">...</data>
  <data key="so">SO</data>
  <data key="vol">0</data>
  <data key="page">0</data>
  <data key="ut"></data>
  <data key="freq">1</data>
</node>
<node id="304">
  <data key="name">anxiety sensitivity reduction</data>
  <data key="label">anxiety sensitivity reduction</data>
  <data key="author">anxiety sensitivity reduction</data>
  <data key="year"></data>
  <data key="title">...</data>
  <data key="so">SO</data>
  <data key="vol">0</data>
  <data key="page">0</data>
  <data key="ut"></data>
  <data key="freq">1</data>
</node>
<node id="305">
  <data key="name">pd respiration</data>
  <data key="label">pd respiration</data>
  <data key="author">pd respiration</data>
  <data key="year"></data>
  <data key="title">...</data>
  <data key="so">SO</data>
  <data key="vol">0</data>
  <data key="page">0</data>
  <data key="ut"></data>
  <data key="freq">1</data>
</node>
<node id="306">
  <data key="name">base line</data>
  <data key="label">base line</data>
  <data key="author">base line</data>
  <data key="year"></data>
  <data key="title">...</data>
  <data key="so">SO</data>
  <data key="vol">0</data>
  <data key="page">0</data>
  <data key="ut"></data>
  <data key="freq">1</data>
</node>
<node id="307">
  <data key="name">abnormality</data>
  <data key="label">abnormality</data>
  <data key="author">abnormality</data>
  <data key="year"></data>
  <data key="title">...</data>
  <data key="so">SO</data>
  <data key="vol">0</data>
  <data key="page">0</data>
  <data key="ut"></data>
  <data key="freq">1</data>
</node>
<node id="308">
  <data key="name">cervical vertigo</data>
  <data key="label">cervical vertigo</data>
  <data key="author">cervical vertigo</data>
  <data key="year"></data>
  <data key="title">...</data>
  <data key="so">SO</data>
  <data key="vol">0</data>
  <data key="page">0</data>
  <data key="ut"></data>
  <data key="freq">1</data>
</node>
<node id="309">
  <data key="name">version</data>
  <data key="label">version</data>
  <data key="author">version</data>
  <data key="year"></data>
  <data key="title">...</data>
  <data key="so">SO</data>
  <data key="vol">0</data>
  <data key="page">0</data>
  <data key="ut"></data>
  <data key="freq">4</data>
</node>
<node id="310">
  <data key="name">non-organic dizziness</data>
  <data key="label">non-organic dizziness</data>
  <data key="author">non-organic dizziness</data>
  <data key="year"></data>
  <data key="title">...</data>
  <data key="so">SO</data>
  <data key="vol">0</data>
  <data key="page">0</data>
  <data key="ut"></data>
  <data key="freq">2</data>
</node>
<node id="311">
  <data key="name">dizzy patients</data>
  <data key="label">dizzy patients</data>
  <data key="author">dizzy patients</data>
  <data key="year"></data>
  <data key="title">...</data>
  <data key="so">SO</data>
  <data key="vol">0</data>
  <data key="page">0</data>
  <data key="ut"></data>
  <data key="freq">1</data>
</node>
<node id="312">
  <data key="name">activations</data>
  <data key="label">activations</data>
  <data key="author">activations</data>
  <data key="year"></data>
  <data key="title">...</data>
  <data key="so">SO</data>
  <data key="vol">0</data>
  <data key="page">0</data>
  <data key="ut"></data>
  <data key="freq">1</data>
</node>
<node id="313">
  <data key="name">polymorphism</data>
  <data key="label">polymorphism</data>
  <data key="author">polymorphism</data>
  <data key="year"></data>
  <data key="title">...</data>
  <data key="so">SO</data>
  <data key="vol">0</data>
  <data key="page">0</data>
  <data key="ut"></data>
  <data key="freq">1</data>
</node>
<node id="314">
  <data key="name">cerebellar infarctions</data>
  <data key="label">cerebellar infarctions</data>
  <data key="author">cerebellar infarctions</data>
  <data key="year"></data>
  <data key="title">...</data>
  <data key="so">SO</data>
  <data key="vol">0</data>
  <data key="page">0</data>
  <data key="ut"></data>
  <data key="freq">1</data>
</node>
<node id="315">
  <data key="name">chronic idiopathic dizziness</data>
  <data key="label">chronic idiopathic dizziness</data>
  <data key="author">chronic idiopathic dizziness</data>
  <data key="year"></data>
  <data key="title">...</data>
  <data key="so">SO</data>
  <data key="vol">0</data>
  <data key="page">0</data>
  <data key="ut"></data>
  <data key="freq">1</data>
</node>
<node id="316">
  <data key="name">validity</data>
  <data key="label">validity</data>
  <data key="author">validity</data>
  <data key="year"></data>
  <data key="title">...</data>
  <data key="so">SO</data>
  <data key="vol">0</data>
  <data key="page">0</data>
  <data key="ut"></data>
  <data key="freq">3</data>
</node>
<node id="317">
  <data key="name">extraversion</data>
  <data key="label">extraversion</data>
  <data key="author">extraversion</data>
  <data key="year"></data>
  <data key="title">...</data>
  <data key="so">SO</data>
  <data key="vol">0</data>
  <data key="page">0</data>
  <data key="ut"></data>
  <data key="freq">1</data>
</node>
<node id="318">
  <data key="name">consensus document</data>
  <data key="label">consensus document</data>
  <data key="author">consensus document</data>
  <data key="year"></data>
  <data key="title">...</data>
  <data key="so">SO</data>
  <data key="vol">0</data>
  <data key="page">0</data>
  <data key="ut"></data>
  <data key="freq">26</data>
</node>
<node id="319">
  <data key="name">american academy</data>
  <data key="label">american academy</data>
  <data key="author">american academy</data>
  <data key="year"></data>
  <data key="title">...</data>
  <data key="so">SO</data>
  <data key="vol">0</data>
  <data key="page">0</data>
  <data key="ut"></data>
  <data key="freq">1</data>
</node>
<node id="320">
  <data key="name">population</data>
  <data key="label">population</data>
  <data key="author">population</data>
  <data key="year"></data>
  <data key="title">...</data>
  <data key="so">SO</data>
  <data key="vol">0</data>
  <data key="page">0</data>
  <data key="ut"></data>
  <data key="freq">4</data>
</node>
<node id="321">
  <data key="name">sample</data>
  <data key="label">sample</data>
  <data key="author">sample</data>
  <data key="year"></data>
  <data key="title">...</data>
  <data key="so">SO</data>
  <data key="vol">0</data>
  <data key="page">0</data>
  <data key="ut"></data>
  <data key="freq">2</data>
</node>
<node id="322">
  <data key="name">personality disorders</data>
  <data key="label">personality disorders</data>
  <data key="author">personality disorders</data>
  <data key="year"></data>
  <data key="title">...</data>
  <data key="so">SO</data>
  <data key="vol">0</data>
  <data key="page">0</data>
  <data key="ut"></data>
  <data key="freq">1</data>
</node>
<node id="323">
  <data key="name">avoidance</data>
  <data key="label">avoidance</data>
  <data key="author">avoidance</data>
  <data key="year"></data>
  <data key="title">...</data>
  <data key="so">SO</data>
  <data key="vol">0</data>
  <data key="page">0</data>
  <data key="ut"></data>
  <data key="freq">2</data>
</node>
<node id="324">
  <data key="name">cancer</data>
  <data key="label">cancer</data>
  <data key="author">cancer</data>
  <data key="year"></data>
  <data key="title">...</data>
  <data key="so">SO</data>
  <data key="vol">0</data>
  <data key="page">0</data>
  <data key="ut"></data>
  <data key="freq">1</data>
</node>
<node id="325">
  <data key="name">cognitive-behavioral therapy</data>
  <data key="label">cognitive-behavioral therapy</data>
  <data key="author">cognitive-behavioral therapy</data>
  <data key="year"></data>
  <data key="title">...</data>
  <data key="so">SO</data>
  <data key="vol">0</data>
  <data key="page">0</data>
  <data key="ut"></data>
  <data key="freq">2</data>
</node>
<node id="326">
  <data key="name">neuropathia vestibularis</data>
  <data key="label">neuropathia vestibularis</data>
  <data key="author">neuropathia vestibularis</data>
  <data key="year"></data>
  <data key="title">...</data>
  <data key="so">SO</data>
  <data key="vol">0</data>
  <data key="page">0</data>
  <data key="ut"></data>
  <data key="freq">1</data>
</node>
<node id="327">
  <data key="name">canalolithiasis</data>
  <data key="label">canalolithiasis</data>
  <data key="author">canalolithiasis</data>
  <data key="year"></data>
  <data key="title">...</data>
  <data key="so">SO</data>
  <data key="vol">0</data>
  <data key="page">0</data>
  <data key="ut"></data>
  <data key="freq">1</data>
</node>
<node id="328">
  <data key="name">disorders</data>
  <data key="label">disorders</data>
  <data key="author">disorders</data>
  <data key="year"></data>
  <data key="title">...</data>
  <data key="so">SO</data>
  <data key="vol">0</data>
  <data key="page">0</data>
  <data key="ut"></data>
  <data key="freq">57</data>
</node>
<node id="329">
  <data key="name">gaze bias</data>
  <data key="label">gaze bias</data>
  <data key="author">gaze bias</data>
  <data key="year"></data>
  <data key="title">...</data>
  <data key="so">SO</data>
  <data key="vol">0</data>
  <data key="page">0</data>
  <data key="ut"></data>
  <data key="freq">1</data>
</node>
<node id="330">
  <data key="name">stimulation</data>
  <data key="label">stimulation</data>
  <data key="author">stimulation</data>
  <data key="year"></data>
  <data key="title">...</data>
  <data key="so">SO</data>
  <data key="vol">0</data>
  <data key="page">0</data>
  <data key="ut"></data>
  <data key="freq">1</data>
</node>
<node id="331">
  <data key="name">motion sickness</data>
  <data key="label">motion sickness</data>
  <data key="author">motion sickness</data>
  <data key="year"></data>
  <data key="title">...</data>
  <data key="so">SO</data>
  <data key="vol">0</data>
  <data key="page">0</data>
  <data key="ut"></data>
  <data key="freq">5</data>
</node>
<node id="332">
  <data key="name">amyloid-beta positron emission tomography</data>
  <data key="label">amyloid-beta positron emission tomography</data>
  <data key="author">amyloid-beta positron emission tomography</data>
  <data key="year"></data>
  <data key="title">...</data>
  <data key="so">SO</data>
  <data key="vol">0</data>
  <data key="page">0</data>
  <data key="ut"></data>
  <data key="freq">1</data>
</node>
<node id="333">
  <data key="name">behavior therapy</data>
  <data key="label">behavior therapy</data>
  <data key="author">behavior therapy</data>
  <data key="year"></data>
  <data key="title">...</data>
  <data key="so">SO</data>
  <data key="vol">0</data>
  <data key="page">0</data>
  <data key="ut"></data>
  <data key="freq">2</data>
</node>
<node id="334">
  <data key="name">cognitive control</data>
  <data key="label">cognitive control</data>
  <data key="author">cognitive control</data>
  <data key="year"></data>
  <data key="title">...</data>
  <data key="so">SO</data>
  <data key="vol">0</data>
  <data key="page">0</data>
  <data key="ut"></data>
  <data key="freq">1</data>
</node>
<node id="335">
  <data key="name">malingerers</data>
  <data key="label">malingerers</data>
  <data key="author">malingerers</data>
  <data key="year"></data>
  <data key="title">...</data>
  <data key="so">SO</data>
  <data key="vol">0</data>
  <data key="page">0</data>
  <data key="ut"></data>
  <data key="freq">1</data>
</node>
<node id="336">
  <data key="name">functional dizziness</data>
  <data key="label">functional dizziness</data>
  <data key="author">functional dizziness</data>
  <data key="year"></data>
  <data key="title">...</data>
  <data key="so">SO</data>
  <data key="vol">0</data>
  <data key="page">0</data>
  <data key="ut"></data>
  <data key="freq">15</data>
</node>
<node id="337">
  <data key="name">diagnosis</data>
  <data key="label">diagnosis</data>
  <data key="author">diagnosis</data>
  <data key="year"></data>
  <data key="title">...</data>
  <data key="so">SO</data>
  <data key="vol">0</data>
  <data key="page">0</data>
  <data key="ut"></data>
  <data key="freq">12</data>
</node>
<node id="338">
  <data key="name">balance control</data>
  <data key="label">balance control</data>
  <data key="author">balance control</data>
  <data key="year"></data>
  <data key="title">...</data>
  <data key="so">SO</data>
  <data key="vol">0</data>
  <data key="page">0</data>
  <data key="ut"></data>
  <data key="freq">11</data>
</node>
<node id="339">
  <data key="name">model</data>
  <data key="label">model</data>
  <data key="author">model</data>
  <data key="year"></data>
  <data key="title">...</data>
  <data key="so">SO</data>
  <data key="vol">0</data>
  <data key="page">0</data>
  <data key="ut"></data>
  <data key="freq">1</data>
</node>
<node id="340">
  <data key="name">central disorders</data>
  <data key="label">central disorders</data>
  <data key="author">central disorders</data>
  <data key="year"></data>
  <data key="title">...</data>
  <data key="so">SO</data>
  <data key="vol">0</data>
  <data key="page">0</data>
  <data key="ut"></data>
  <data key="freq">1</data>
</node>
<node id="341">
  <data key="name">central auditory system</data>
  <data key="label">central auditory system</data>
  <data key="author">central auditory system</data>
  <data key="year"></data>
  <data key="title">...</data>
  <data key="so">SO</data>
  <data key="vol">0</data>
  <data key="page">0</data>
  <data key="ut"></data>
  <data key="freq">1</data>
</node>
<node id="342">
  <data key="name">symptoms</data>
  <data key="label">symptoms</data>
  <data key="author">symptoms</data>
  <data key="year"></data>
  <data key="title">...</data>
  <data key="so">SO</data>
  <data key="vol">0</data>
  <data key="page">0</data>
  <data key="ut"></data>
  <data key="freq">39</data>
</node>
<node id="343">
  <data key="name">epley</data>
  <data key="label">epley</data>
  <data key="author">epley</data>
  <data key="year"></data>
  <data key="title">...</data>
  <data key="so">SO</data>
  <data key="vol">0</data>
  <data key="page">0</data>
  <data key="ut"></data>
  <data key="freq">1</data>
</node>
<node id="344">
  <data key="name">functional connectivity</data>
  <data key="label">functional connectivity</data>
  <data key="author">functional connectivity</data>
  <data key="year"></data>
  <data key="title">...</data>
  <data key="so">SO</data>
  <data key="vol">0</data>
  <data key="page">0</data>
  <data key="ut"></data>
  <data key="freq">7</data>
</node>
<node id="345">
  <data key="name">ocular tilt reaction</data>
  <data key="label">ocular tilt reaction</data>
  <data key="author">ocular tilt reaction</data>
  <data key="year"></data>
  <data key="title">...</data>
  <data key="so">SO</data>
  <data key="vol">0</data>
  <data key="page">0</data>
  <data key="ut"></data>
  <data key="freq">1</data>
</node>
<node id="346">
  <data key="name">balance disorders</data>
  <data key="label">balance disorders</data>
  <data key="author">balance disorders</data>
  <data key="year"></data>
  <data key="title">...</data>
  <data key="so">SO</data>
  <data key="vol">0</data>
  <data key="page">0</data>
  <data key="ut"></data>
  <data key="freq">4</data>
</node>
<node id="347">
  <data key="name">risk factors</data>
  <data key="label">risk factors</data>
  <data key="author">risk factors</data>
  <data key="year"></data>
  <data key="title">...</data>
  <data key="so">SO</data>
  <data key="vol">0</data>
  <data key="page">0</data>
  <data key="ut"></data>
  <data key="freq">1</data>
</node>
<node id="348">
  <data key="name">interface</data>
  <data key="label">interface</data>
  <data key="author">interface</data>
  <data key="year"></data>
  <data key="title">...</data>
  <data key="so">SO</data>
  <data key="vol">0</data>
  <data key="page">0</data>
  <data key="ut"></data>
  <data key="freq">2</data>
</node>
<node id="349">
  <data key="name">brain</data>
  <data key="label">brain</data>
  <data key="author">brain</data>
  <data key="year"></data>
  <data key="title">...</data>
  <data key="so">SO</data>
  <data key="vol">0</data>
  <data key="page">0</data>
  <data key="ut"></data>
  <data key="freq">4</data>
</node>
<node id="350">
  <data key="name">4 aminopyridine</data>
  <data key="label">4 aminopyridine</data>
  <data key="author">4 aminopyridine</data>
  <data key="year"></data>
  <data key="title">...</data>
  <data key="so">SO</data>
  <data key="vol">0</data>
  <data key="page">0</data>
  <data key="ut"></data>
  <data key="freq">2</data>
</node>
<node id="351">
  <data key="name">tension type headache</data>
  <data key="label">tension type headache</data>
  <data key="author">tension type headache</data>
  <data key="year"></data>
  <data key="title">...</data>
  <data key="so">SO</data>
  <data key="vol">0</data>
  <data key="page">0</data>
  <data key="ut"></data>
  <data key="freq">1</data>
</node>
<node id="352">
  <data key="name">audiovisual integration</data>
  <data key="label">audiovisual integration</data>
  <data key="author">audiovisual integration</data>
  <data key="year"></data>
  <data key="title">...</data>
  <data key="so">SO</data>
  <data key="vol">0</data>
  <data key="page">0</data>
  <data key="ut"></data>
  <data key="freq">1</data>
</node>
<node id="353">
  <data key="name">vestibular disorders</data>
  <data key="label">vestibular disorders</data>
  <data key="author">vestibular disorders</data>
  <data key="year"></data>
  <data key="title">...</data>
  <data key="so">SO</data>
  <data key="vol">0</data>
  <data key="page">0</data>
  <data key="ut"></data>
  <data key="freq">23</data>
</node>
<node id="354">
  <data key="name">environment</data>
  <data key="label">environment</data>
  <data key="author">environment</data>
  <data key="year"></data>
  <data key="title">...</data>
  <data key="so">SO</data>
  <data key="vol">0</data>
  <data key="page">0</data>
  <data key="ut"></data>
  <data key="freq">1</data>
</node>
<node id="355">
  <data key="name">bells palsy</data>
  <data key="label">bells palsy</data>
  <data key="author">bells palsy</data>
  <data key="year"></data>
  <data key="title">...</data>
  <data key="so">SO</data>
  <data key="vol">0</data>
  <data key="page">0</data>
  <data key="ut"></data>
  <data key="freq">1</data>
</node>
<node id="356">
  <data key="name">age</data>
  <data key="label">age</data>
  <data key="author">age</data>
  <data key="year"></data>
  <data key="title">...</data>
  <data key="so">SO</data>
  <data key="vol">0</data>
  <data key="page">0</data>
  <data key="ut"></data>
  <data key="freq">2</data>
</node>
<node id="357">
  <data key="name">power spectrum</data>
  <data key="label">power spectrum</data>
  <data key="author">power spectrum</data>
  <data key="year"></data>
  <data key="title">...</data>
  <data key="so">SO</data>
  <data key="vol">0</data>
  <data key="page">0</data>
  <data key="ut"></data>
  <data key="freq">1</data>
</node>
<node id="358">
  <data key="name">beliefs</data>
  <data key="label">beliefs</data>
  <data key="author">beliefs</data>
  <data key="year"></data>
  <data key="title">...</data>
  <data key="so">SO</data>
  <data key="vol">0</data>
  <data key="page">0</data>
  <data key="ut"></data>
  <data key="freq">1</data>
</node>
<node id="359">
  <data key="name">mouse models</data>
  <data key="label">mouse models</data>
  <data key="author">mouse models</data>
  <data key="year"></data>
  <data key="title">...</data>
  <data key="so">SO</data>
  <data key="vol">0</data>
  <data key="page">0</data>
  <data key="ut"></data>
  <data key="freq">1</data>
</node>
<node id="360">
  <data key="name">dysfunction</data>
  <data key="label">dysfunction</data>
  <data key="author">dysfunction</data>
  <data key="year"></data>
  <data key="title">...</data>
  <data key="so">SO</data>
  <data key="vol">0</data>
  <data key="page">0</data>
  <data key="ut"></data>
  <data key="freq">8</data>
</node>
<node id="361">
  <data key="name">augmented and virtual reality</data>
  <data key="label">augmented and virtual reality</data>
  <data key="author">augmented and virtual reality</data>
  <data key="year"></data>
  <data key="title">...</data>
  <data key="so">SO</data>
  <data key="vol">0</data>
  <data key="page">0</data>
  <data key="ut"></data>
  <data key="freq">1</data>
</node>
<node id="362">
  <data key="name">cerebellum</data>
  <data key="label">cerebellum</data>
  <data key="author">cerebellum</data>
  <data key="year"></data>
  <data key="title">...</data>
  <data key="so">SO</data>
  <data key="vol">0</data>
  <data key="page">0</data>
  <data key="ut"></data>
  <data key="freq">1</data>
</node>
<node id="363">
  <data key="name">psychometric property</data>
  <data key="label">psychometric property</data>
  <data key="author">psychometric property</data>
  <data key="year"></data>
  <data key="title">...</data>
  <data key="so">SO</data>
  <data key="vol">0</data>
  <data key="page">0</data>
  <data key="ut"></data>
  <data key="freq">1</data>
</node>
<node id="364">
  <data key="name">behavioral phenotyping</data>
  <data key="label">behavioral phenotyping</data>
  <data key="author">behavioral phenotyping</data>
  <data key="year"></data>
  <data key="title">...</data>
  <data key="so">SO</data>
  <data key="vol">0</data>
  <data key="page">0</data>
  <data key="ut"></data>
  <data key="freq">1</data>
</node>
<node id="365">
  <data key="name">benign paroxysmal vertigo</data>
  <data key="label">benign paroxysmal vertigo</data>
  <data key="author">benign paroxysmal vertigo</data>
  <data key="year"></data>
  <data key="title">...</data>
  <data key="so">SO</data>
  <data key="vol">0</data>
  <data key="page">0</data>
  <data key="ut"></data>
  <data key="freq">2</data>
</node>
<node id="366">
  <data key="name">elderly adults</data>
  <data key="label">elderly adults</data>
  <data key="author">elderly adults</data>
  <data key="year"></data>
  <data key="title">...</data>
  <data key="so">SO</data>
  <data key="vol">0</data>
  <data key="page">0</data>
  <data key="ut"></data>
  <data key="freq">1</data>
</node>
<node id="367">
  <data key="name">black tea</data>
  <data key="label">black tea</data>
  <data key="author">black tea</data>
  <data key="year"></data>
  <data key="title">...</data>
  <data key="so">SO</data>
  <data key="vol">0</data>
  <data key="page">0</data>
  <data key="ut"></data>
  <data key="freq">1</data>
</node>
<node id="368">
  <data key="name">sensitivity</data>
  <data key="label">sensitivity</data>
  <data key="author">sensitivity</data>
  <data key="year"></data>
  <data key="title">...</data>
  <data key="so">SO</data>
  <data key="vol">0</data>
  <data key="page">0</data>
  <data key="ut"></data>
  <data key="freq">3</data>
</node>
<node id="369">
  <data key="name">acoustic trauma</data>
  <data key="label">acoustic trauma</data>
  <data key="author">acoustic trauma</data>
  <data key="year"></data>
  <data key="title">...</data>
  <data key="so">SO</data>
  <data key="vol">0</data>
  <data key="page">0</data>
  <data key="ut"></data>
  <data key="freq">1</data>
</node>
<node id="370">
  <data key="name">neck tongue syndrome</data>
  <data key="label">neck tongue syndrome</data>
  <data key="author">neck tongue syndrome</data>
  <data key="year"></data>
  <data key="title">...</data>
  <data key="so">SO</data>
  <data key="vol">0</data>
  <data key="page">0</data>
  <data key="ut"></data>
  <data key="freq">1</data>
</node>
<node id="371">
  <data key="name">human brain</data>
  <data key="label">human brain</data>
  <data key="author">human brain</data>
  <data key="year"></data>
  <data key="title">...</data>
  <data key="so">SO</data>
  <data key="vol">0</data>
  <data key="page">0</data>
  <data key="ut"></data>
  <data key="freq">1</data>
</node>
<node id="372">
  <data key="name">apnea</data>
  <data key="label">apnea</data>
  <data key="author">apnea</data>
  <data key="year"></data>
  <data key="title">...</data>
  <data key="so">SO</data>
  <data key="vol">0</data>
  <data key="page">0</data>
  <data key="ut"></data>
  <data key="freq">1</data>
</node>
<node id="373">
  <data key="name">case-control study</data>
  <data key="label">case-control study</data>
  <data key="author">case-control study</data>
  <data key="year"></data>
  <data key="title">...</data>
  <data key="so">SO</data>
  <data key="vol">0</data>
  <data key="page">0</data>
  <data key="ut"></data>
  <data key="freq">1</data>
</node>
<node id="374">
  <data key="name">video head impulse test</data>
  <data key="label">video head impulse test</data>
  <data key="author">video head impulse test</data>
  <data key="year"></data>
  <data key="title">...</data>
  <data key="so">SO</data>
  <data key="vol">0</data>
  <data key="page">0</data>
  <data key="ut"></data>
  <data key="freq">2</data>
</node>
<node id="375">
  <data key="name">activation</data>
  <data key="label">activation</data>
  <data key="author">activation</data>
  <data key="year"></data>
  <data key="title">...</data>
  <data key="so">SO</data>
  <data key="vol">0</data>
  <data key="page">0</data>
  <data key="ut"></data>
  <data key="freq">8</data>
</node>
<node id="376">
  <data key="name">spatial anxiety</data>
  <data key="label">spatial anxiety</data>
  <data key="author">spatial anxiety</data>
  <data key="year"></data>
  <data key="title">...</data>
  <data key="so">SO</data>
  <data key="vol">0</data>
  <data key="page">0</data>
  <data key="ut"></data>
  <data key="freq">2</data>
</node>
<node id="377">
  <data key="name">central causes</data>
  <data key="label">central causes</data>
  <data key="author">central causes</data>
  <data key="year"></data>
  <data key="title">...</data>
  <data key="so">SO</data>
  <data key="vol">0</data>
  <data key="page">0</data>
  <data key="ut"></data>
  <data key="freq">1</data>
</node>
<node id="378">
  <data key="name">visual motion stimulation</data>
  <data key="label">visual motion stimulation</data>
  <data key="author">visual motion stimulation</data>
  <data key="year"></data>
  <data key="title">...</data>
  <data key="so">SO</data>
  <data key="vol">0</data>
  <data key="page">0</data>
  <data key="ut"></data>
  <data key="freq">1</data>
</node>
<node id="379">
  <data key="name">trigger points</data>
  <data key="label">trigger points</data>
  <data key="author">trigger points</data>
  <data key="year"></data>
  <data key="title">...</data>
  <data key="so">SO</data>
  <data key="vol">0</data>
  <data key="page">0</data>
  <data key="ut"></data>
  <data key="freq">1</data>
</node>
<node id="380">
  <data key="name">autonomic dysfunction</data>
  <data key="label">autonomic dysfunction</data>
  <data key="author">autonomic dysfunction</data>
  <data key="year"></data>
  <data key="title">...</data>
  <data key="so">SO</data>
  <data key="vol">0</data>
  <data key="page">0</data>
  <data key="ut"></data>
  <data key="freq">1</data>
</node>
<node id="381">
  <data key="name">intellectual disability</data>
  <data key="label">intellectual disability</data>
  <data key="author">intellectual disability</data>
  <data key="year"></data>
  <data key="title">...</data>
  <data key="so">SO</data>
  <data key="vol">0</data>
  <data key="page">0</data>
  <data key="ut"></data>
  <data key="freq">1</data>
</node>
<node id="382">
  <data key="name">psychological mechanism</data>
  <data key="label">psychological mechanism</data>
  <data key="author">psychological mechanism</data>
  <data key="year"></data>
  <data key="title">...</data>
  <data key="so">SO</data>
  <data key="vol">0</data>
  <data key="page">0</data>
  <data key="ut"></data>
  <data key="freq">1</data>
</node>
<node id="383">
  <data key="name">attitudes</data>
  <data key="label">attitudes</data>
  <data key="author">attitudes</data>
  <data key="year"></data>
  <data key="title">...</data>
  <data key="so">SO</data>
  <data key="vol">0</data>
  <data key="page">0</data>
  <data key="ut"></data>
  <data key="freq">1</data>
</node>
<node id="384">
  <data key="name">neck</data>
  <data key="label">neck</data>
  <data key="author">neck</data>
  <data key="year"></data>
  <data key="title">...</data>
  <data key="so">SO</data>
  <data key="vol">0</data>
  <data key="page">0</data>
  <data key="ut"></data>
  <data key="freq">1</data>
</node>
<node id="385">
  <data key="name">manifestation</data>
  <data key="label">manifestation</data>
  <data key="author">manifestation</data>
  <data key="year"></data>
  <data key="title">...</data>
  <data key="so">SO</data>
  <data key="vol">0</data>
  <data key="page">0</data>
  <data key="ut"></data>
  <data key="freq">1</data>
</node>
<node id="386">
  <data key="name">persistent postural-perceptual dizziness (pppd)</data>
  <data key="label">persistent postural-perceptual dizziness (pppd)</data>
  <data key="author">persistent postural-perceptual dizziness (pppd)</data>
  <data key="year"></data>
  <data key="title">...</data>
  <data key="so">SO</data>
  <data key="vol">0</data>
  <data key="page">0</data>
  <data key="ut"></data>
  <data key="freq">8</data>
</node>
<node id="387">
  <data key="name">apnea syndrome</data>
  <data key="label">apnea syndrome</data>
  <data key="author">apnea syndrome</data>
  <data key="year"></data>
  <data key="title">...</data>
  <data key="so">SO</data>
  <data key="vol">0</data>
  <data key="page">0</data>
  <data key="ut"></data>
  <data key="freq">1</data>
</node>
<node id="388">
  <data key="name">dizziness handicap inventory</data>
  <data key="label">dizziness handicap inventory</data>
  <data key="author">dizziness handicap inventory</data>
  <data key="year"></data>
  <data key="title">...</data>
  <data key="so">SO</data>
  <data key="vol">0</data>
  <data key="page">0</data>
  <data key="ut"></data>
  <data key="freq">12</data>
</node>
<node id="389">
  <data key="name">vestibular dysfunction</data>
  <data key="label">vestibular dysfunction</data>
  <data key="author">vestibular dysfunction</data>
  <data key="year"></data>
  <data key="title">...</data>
  <data key="so">SO</data>
  <data key="vol">0</data>
  <data key="page">0</data>
  <data key="ut"></data>
  <data key="freq">4</data>
</node>
<node id="390">
  <data key="name">cognition</data>
  <data key="label">cognition</data>
  <data key="author">cognition</data>
  <data key="year"></data>
  <data key="title">...</data>
  <data key="so">SO</data>
  <data key="vol">0</data>
  <data key="page">0</data>
  <data key="ut"></data>
  <data key="freq">1</data>
</node>
<node id="391">
  <data key="name">connectivity</data>
  <data key="label">connectivity</data>
  <data key="author">connectivity</data>
  <data key="year"></data>
  <data key="title">...</data>
  <data key="so">SO</data>
  <data key="vol">0</data>
  <data key="page">0</data>
  <data key="ut"></data>
  <data key="freq">11</data>
</node>
<node id="392">
  <data key="name">nerve</data>
  <data key="label">nerve</data>
  <data key="author">nerve</data>
  <data key="year"></data>
  <data key="title">...</data>
  <data key="so">SO</data>
  <data key="vol">0</data>
  <data key="page">0</data>
  <data key="ut"></data>
  <data key="freq">1</data>
</node>
<node id="393">
  <data key="name">mood disorder</data>
  <data key="label">mood disorder</data>
  <data key="author">mood disorder</data>
  <data key="year"></data>
  <data key="title">...</data>
  <data key="so">SO</data>
  <data key="vol">0</data>
  <data key="page">0</data>
  <data key="ut"></data>
  <data key="freq">1</data>
</node>
<node id="394">
  <data key="name">bilateral disease</data>
  <data key="label">bilateral disease</data>
  <data key="author">bilateral disease</data>
  <data key="year"></data>
  <data key="title">...</data>
  <data key="so">SO</data>
  <data key="vol">0</data>
  <data key="page">0</data>
  <data key="ut"></data>
  <data key="freq">1</data>
</node>
<node id="395">
  <data key="name">sensory reweighting</data>
  <data key="label">sensory reweighting</data>
  <data key="author">sensory reweighting</data>
  <data key="year"></data>
  <data key="title">...</data>
  <data key="so">SO</data>
  <data key="vol">0</data>
  <data key="page">0</data>
  <data key="ut"></data>
  <data key="freq">1</data>
</node>
<node id="396">
  <data key="name">atrophy</data>
  <data key="label">atrophy</data>
  <data key="author">atrophy</data>
  <data key="year"></data>
  <data key="title">...</data>
  <data key="so">SO</data>
  <data key="vol">0</data>
  <data key="page">0</data>
  <data key="ut"></data>
  <data key="freq">1</data>
</node>
<node id="397">
  <data key="name">chronic migraine</data>
  <data key="label">chronic migraine</data>
  <data key="author">chronic migraine</data>
  <data key="year"></data>
  <data key="title">...</data>
  <data key="so">SO</data>
  <data key="vol">0</data>
  <data key="page">0</data>
  <data key="ut"></data>
  <data key="freq">1</data>
</node>
<node id="398">
  <data key="name">body awareness</data>
  <data key="label">body awareness</data>
  <data key="author">body awareness</data>
  <data key="year"></data>
  <data key="title">...</data>
  <data key="so">SO</data>
  <data key="vol">0</data>
  <data key="page">0</data>
  <data key="ut"></data>
  <data key="freq">1</data>
</node>
<node id="399">
  <data key="name">roll vection</data>
  <data key="label">roll vection</data>
  <data key="author">roll vection</data>
  <data key="year"></data>
  <data key="title">...</data>
  <data key="so">SO</data>
  <data key="vol">0</data>
  <data key="page">0</data>
  <data key="ut"></data>
  <data key="freq">1</data>
</node>
<node id="400">
  <data key="name">genetic and pharmacological models</data>
  <data key="label">genetic and pharmacological models</data>
  <data key="author">genetic and pharmacological models</data>
  <data key="year"></data>
  <data key="title">...</data>
  <data key="so">SO</data>
  <data key="vol">0</data>
  <data key="page">0</data>
  <data key="ut"></data>
  <data key="freq">1</data>
</node>
<node id="401">
  <data key="name">benign paroxysmal positioning vertigo</data>
  <data key="label">benign paroxysmal positioning vertigo</data>
  <data key="author">benign paroxysmal positioning vertigo</data>
  <data key="year"></data>
  <data key="title">...</data>
  <data key="so">SO</data>
  <data key="vol">0</data>
  <data key="page">0</data>
  <data key="ut"></data>
  <data key="freq">1</data>
</node>
<node id="402">
  <data key="name">5 httlpr</data>
  <data key="label">5 httlpr</data>
  <data key="author">5 httlpr</data>
  <data key="year"></data>
  <data key="title">...</data>
  <data key="so">SO</data>
  <data key="vol">0</data>
  <data key="page">0</data>
  <data key="ut"></data>
  <data key="freq">1</data>
</node>
<node id="403">
  <data key="name">follow up</data>
  <data key="label">follow up</data>
  <data key="author">follow up</data>
  <data key="year"></data>
  <data key="title">...</data>
  <data key="so">SO</data>
  <data key="vol">0</data>
  <data key="page">0</data>
  <data key="ut"></data>
  <data key="freq">28</data>
</node>
<node id="404">
  <data key="name">validation</data>
  <data key="label">validation</data>
  <data key="author">validation</data>
  <data key="year"></data>
  <data key="title">...</data>
  <data key="so">SO</data>
  <data key="vol">0</data>
  <data key="page">0</data>
  <data key="ut"></data>
  <data key="freq">10</data>
</node>
<node id="405">
  <data key="name">eighth cranial nerve</data>
  <data key="label">eighth cranial nerve</data>
  <data key="author">eighth cranial nerve</data>
  <data key="year"></data>
  <data key="title">...</data>
  <data key="so">SO</data>
  <data key="vol">0</data>
  <data key="page">0</data>
  <data key="ut"></data>
  <data key="freq">1</data>
</node>
<node id="406">
  <data key="name">anxiety sensitivity</data>
  <data key="label">anxiety sensitivity</data>
  <data key="author">anxiety sensitivity</data>
  <data key="year"></data>
  <data key="title">...</data>
  <data key="so">SO</data>
  <data key="vol">0</data>
  <data key="page">0</data>
  <data key="ut"></data>
  <data key="freq">1</data>
</node>
<node id="407">
  <data key="name">thresholds</data>
  <data key="label">thresholds</data>
  <data key="author">thresholds</data>
  <data key="year"></data>
  <data key="title">...</data>
  <data key="so">SO</data>
  <data key="vol">0</data>
  <data key="page">0</data>
  <data key="ut"></data>
  <data key="freq">2</data>
</node>
<node id="408">
  <data key="name">acute dizziness</data>
  <data key="label">acute dizziness</data>
  <data key="author">acute dizziness</data>
  <data key="year"></data>
  <data key="title">...</data>
  <data key="so">SO</data>
  <data key="vol">0</data>
  <data key="page">0</data>
  <data key="ut"></data>
  <data key="freq">1</data>
</node>
<node id="409">
  <data key="name">episodic vertigo</data>
  <data key="label">episodic vertigo</data>
  <data key="author">episodic vertigo</data>
  <data key="year"></data>
  <data key="title">...</data>
  <data key="so">SO</data>
  <data key="vol">0</data>
  <data key="page">0</data>
  <data key="ut"></data>
  <data key="freq">2</data>
</node>
<node id="410">
  <data key="name">impact</data>
  <data key="label">impact</data>
  <data key="author">impact</data>
  <data key="year"></data>
  <data key="title">...</data>
  <data key="so">SO</data>
  <data key="vol">0</data>
  <data key="page">0</data>
  <data key="ut"></data>
  <data key="freq">3</data>
</node>
<node id="411">
  <data key="name">angular gyrus</data>
  <data key="label">angular gyrus</data>
  <data key="author">angular gyrus</data>
  <data key="year"></data>
  <data key="title">...</data>
  <data key="so">SO</data>
  <data key="vol">0</data>
  <data key="page">0</data>
  <data key="ut"></data>
  <data key="freq">1</data>
</node>
<node id="412">
  <data key="name">muscle</data>
  <data key="label">muscle</data>
  <data key="author">muscle</data>
  <data key="year"></data>
  <data key="title">...</data>
  <data key="so">SO</data>
  <data key="vol">0</data>
  <data key="page">0</data>
  <data key="ut"></data>
  <data key="freq">1</data>
</node>
<node id="413">
  <data key="name">strategy</data>
  <data key="label">strategy</data>
  <data key="author">strategy</data>
  <data key="year"></data>
  <data key="title">...</data>
  <data key="so">SO</data>
  <data key="vol">0</data>
  <data key="page">0</data>
  <data key="ut"></data>
  <data key="freq">1</data>
</node>
<node id="414">
  <data key="name">disease</data>
  <data key="label">disease</data>
  <data key="author">disease</data>
  <data key="year"></data>
  <data key="title">...</data>
  <data key="so">SO</data>
  <data key="vol">0</data>
  <data key="page">0</data>
  <data key="ut"></data>
  <data key="freq">2</data>
</node>
<node id="415">
  <data key="name">prevalence</data>
  <data key="label">prevalence</data>
  <data key="author">prevalence</data>
  <data key="year"></data>
  <data key="title">...</data>
  <data key="so">SO</data>
  <data key="vol">0</data>
  <data key="page">0</data>
  <data key="ut"></data>
  <data key="freq">22</data>
</node>
<node id="416">
  <data key="name">physical therapy</data>
  <data key="label">physical therapy</data>
  <data key="author">physical therapy</data>
  <data key="year"></data>
  <data key="title">...</data>
  <data key="so">SO</data>
  <data key="vol">0</data>
  <data key="page">0</data>
  <data key="ut"></data>
  <data key="freq">4</data>
</node>
<node id="417">
  <data key="name">body perturbations</data>
  <data key="label">body perturbations</data>
  <data key="author">body perturbations</data>
  <data key="year"></data>
  <data key="title">...</data>
  <data key="so">SO</data>
  <data key="vol">0</data>
  <data key="page">0</data>
  <data key="ut"></data>
  <data key="freq">1</data>
</node>
<node id="418">
  <data key="name">niigata pppd questionnaire (npq)</data>
  <data key="label">niigata pppd questionnaire (npq)</data>
  <data key="author">niigata pppd questionnaire (npq)</data>
  <data key="year"></data>
  <data key="title">...</data>
  <data key="so">SO</data>
  <data key="vol">0</data>
  <data key="page">0</data>
  <data key="ut"></data>
  <data key="freq">2</data>
</node>
<node id="419">
  <data key="name">myogenic potentials</data>
  <data key="label">myogenic potentials</data>
  <data key="author">myogenic potentials</data>
  <data key="year"></data>
  <data key="title">...</data>
  <data key="so">SO</data>
  <data key="vol">0</data>
  <data key="page">0</data>
  <data key="ut"></data>
  <data key="freq">1</data>
</node>
<node id="420">
  <data key="name">vibratory proprioceptive stimulation</data>
  <data key="label">vibratory proprioceptive stimulation</data>
  <data key="author">vibratory proprioceptive stimulation</data>
  <data key="year"></data>
  <data key="title">...</data>
  <data key="so">SO</data>
  <data key="vol">0</data>
  <data key="page">0</data>
  <data key="ut"></data>
  <data key="freq">1</data>
</node>
<node id="421">
  <data key="name">movement disorders</data>
  <data key="label">movement disorders</data>
  <data key="author">movement disorders</data>
  <data key="year"></data>
  <data key="title">...</data>
  <data key="so">SO</data>
  <data key="vol">0</data>
  <data key="page">0</data>
  <data key="ut"></data>
  <data key="freq">1</data>
</node>
<node id="422">
  <data key="name">fear of falling</data>
  <data key="label">fear of falling</data>
  <data key="author">fear of falling</data>
  <data key="year"></data>
  <data key="title">...</data>
  <data key="so">SO</data>
  <data key="vol">0</data>
  <data key="page">0</data>
  <data key="ut"></data>
  <data key="freq">1</data>
</node>
<node id="423">
  <data key="name">afternystagmus</data>
  <data key="label">afternystagmus</data>
  <data key="author">afternystagmus</data>
  <data key="year"></data>
  <data key="title">...</data>
  <data key="so">SO</data>
  <data key="vol">0</data>
  <data key="page">0</data>
  <data key="ut"></data>
  <data key="freq">1</data>
</node>
<node id="424">
  <data key="name">congenital nystagmus</data>
  <data key="label">congenital nystagmus</data>
  <data key="author">congenital nystagmus</data>
  <data key="year"></data>
  <data key="title">...</data>
  <data key="so">SO</data>
  <data key="vol">0</data>
  <data key="page">0</data>
  <data key="ut"></data>
  <data key="freq">1</data>
</node>
<node id="425">
  <data key="name">complexity</data>
  <data key="label">complexity</data>
  <data key="author">complexity</data>
  <data key="year"></data>
  <data key="title">...</data>
  <data key="so">SO</data>
  <data key="vol">0</data>
  <data key="page">0</data>
  <data key="ut"></data>
  <data key="freq">1</data>
</node>
<node id="426">
  <data key="name">acceleration threshold</data>
  <data key="label">acceleration threshold</data>
  <data key="author">acceleration threshold</data>
  <data key="year"></data>
  <data key="title">...</data>
  <data key="so">SO</data>
  <data key="vol">0</data>
  <data key="page">0</data>
  <data key="ut"></data>
  <data key="freq">1</data>
</node>
<node id="427">
  <data key="name">anxiety stress scales</data>
  <data key="label">anxiety stress scales</data>
  <data key="author">anxiety stress scales</data>
  <data key="year"></data>
  <data key="title">...</data>
  <data key="so">SO</data>
  <data key="vol">0</data>
  <data key="page">0</data>
  <data key="ut"></data>
  <data key="freq">1</data>
</node>
<node id="428">
  <data key="name">dix hallpike</data>
  <data key="label">dix hallpike</data>
  <data key="author">dix hallpike</data>
  <data key="year"></data>
  <data key="title">...</data>
  <data key="so">SO</data>
  <data key="vol">0</data>
  <data key="page">0</data>
  <data key="ut"></data>
  <data key="freq">1</data>
</node>
<node id="429">
  <data key="name">functional seizures</data>
  <data key="label">functional seizures</data>
  <data key="author">functional seizures</data>
  <data key="year"></data>
  <data key="title">...</data>
  <data key="so">SO</data>
  <data key="vol">0</data>
  <data key="page">0</data>
  <data key="ut"></data>
  <data key="freq">2</data>
</node>
<node id="430">
  <data key="name">age-specific characteristics</data>
  <data key="label">age-specific characteristics</data>
  <data key="author">age-specific characteristics</data>
  <data key="year"></data>
  <data key="title">...</data>
  <data key="so">SO</data>
  <data key="vol">0</data>
  <data key="page">0</data>
  <data key="ut"></data>
  <data key="freq">1</data>
</node>
<node id="431">
  <data key="name">vestibular function</data>
  <data key="label">vestibular function</data>
  <data key="author">vestibular function</data>
  <data key="year"></data>
  <data key="title">...</data>
  <data key="so">SO</data>
  <data key="vol">0</data>
  <data key="page">0</data>
  <data key="ut"></data>
  <data key="freq">2</data>
</node>
<node id="432">
  <data key="name">cognitive behavioral treatment</data>
  <data key="label">cognitive behavioral treatment</data>
  <data key="author">cognitive behavioral treatment</data>
  <data key="year"></data>
  <data key="title">...</data>
  <data key="so">SO</data>
  <data key="vol">0</data>
  <data key="page">0</data>
  <data key="ut"></data>
  <data key="freq">1</data>
</node>
<node id="433">
  <data key="name">ataxia</data>
  <data key="label">ataxia</data>
  <data key="author">ataxia</data>
  <data key="year"></data>
  <data key="title">...</data>
  <data key="so">SO</data>
  <data key="vol">0</data>
  <data key="page">0</data>
  <data key="ut"></data>
  <data key="freq">2</data>
</node>
<node id="434">
  <data key="name">coactivation</data>
  <data key="label">coactivation</data>
  <data key="author">coactivation</data>
  <data key="year"></data>
  <data key="title">...</data>
  <data key="so">SO</data>
  <data key="vol">0</data>
  <data key="page">0</data>
  <data key="ut"></data>
  <data key="freq">1</data>
</node>
<node id="435">
  <data key="name">postural perceptual dizziness</data>
  <data key="label">postural perceptual dizziness</data>
  <data key="author">postural perceptual dizziness</data>
  <data key="year"></data>
  <data key="title">...</data>
  <data key="so">SO</data>
  <data key="vol">0</data>
  <data key="page">0</data>
  <data key="ut"></data>
  <data key="freq">16</data>
</node>
<node id="436">
  <data key="name">acute vestibular syndrome</data>
  <data key="label">acute vestibular syndrome</data>
  <data key="author">acute vestibular syndrome</data>
  <data key="year"></data>
  <data key="title">...</data>
  <data key="so">SO</data>
  <data key="vol">0</data>
  <data key="page">0</data>
  <data key="ut"></data>
  <data key="freq">1</data>
</node>
<node id="437">
  <data key="name">cluster headache findings</data>
  <data key="label">cluster headache findings</data>
  <data key="author">cluster headache findings</data>
  <data key="year"></data>
  <data key="title">...</data>
  <data key="so">SO</data>
  <data key="vol">0</data>
  <data key="page">0</data>
  <data key="ut"></data>
  <data key="freq">1</data>
</node>
<node id="438">
  <data key="name">3</data>
  <data key="label">3</data>
  <data key="author">3</data>
  <data key="year"></data>
  <data key="title">...</data>
  <data key="so">SO</data>
  <data key="vol">0</data>
  <data key="page">0</data>
  <data key="ut"></data>
  <data key="freq">1</data>
</node>
<node id="439">
  <data key="name">functional disorder</data>
  <data key="label">functional disorder</data>
  <data key="author">functional disorder</data>
  <data key="year"></data>
  <data key="title">...</data>
  <data key="so">SO</data>
  <data key="vol">0</data>
  <data key="page">0</data>
  <data key="ut"></data>
  <data key="freq">4</data>
</node>
<node id="440">
  <data key="name">quantification</data>
  <data key="label">quantification</data>
  <data key="author">quantification</data>
  <data key="year"></data>
  <data key="title">...</data>
  <data key="so">SO</data>
  <data key="vol">0</data>
  <data key="page">0</data>
  <data key="ut"></data>
  <data key="freq">1</data>
</node>
<node id="441">
  <data key="name">facial signals</data>
  <data key="label">facial signals</data>
  <data key="author">facial signals</data>
  <data key="year"></data>
  <data key="title">...</data>
  <data key="so">SO</data>
  <data key="vol">0</data>
  <data key="page">0</data>
  <data key="ut"></data>
  <data key="freq">2</data>
</node>
<node id="442">
  <data key="name">central sensitization</data>
  <data key="label">central sensitization</data>
  <data key="author">central sensitization</data>
  <data key="year"></data>
  <data key="title">...</data>
  <data key="so">SO</data>
  <data key="vol">0</data>
  <data key="page">0</data>
  <data key="ut"></data>
  <data key="freq">1</data>
</node>
<node id="443">
  <data key="name">brain ct scan</data>
  <data key="label">brain ct scan</data>
  <data key="author">brain ct scan</data>
  <data key="year"></data>
  <data key="title">...</data>
  <data key="so">SO</data>
  <data key="vol">0</data>
  <data key="page">0</data>
  <data key="ut"></data>
  <data key="freq">1</data>
</node>
<node id="444">
  <data key="name">nonepileptic seizures</data>
  <data key="label">nonepileptic seizures</data>
  <data key="author">nonepileptic seizures</data>
  <data key="year"></data>
  <data key="title">...</data>
  <data key="so">SO</data>
  <data key="vol">0</data>
  <data key="page">0</data>
  <data key="ut"></data>
  <data key="freq">1</data>
</node>
<node id="445">
  <data key="name">epidemiology</data>
  <data key="label">epidemiology</data>
  <data key="author">epidemiology</data>
  <data key="year"></data>
  <data key="title">...</data>
  <data key="so">SO</data>
  <data key="vol">0</data>
  <data key="page">0</data>
  <data key="ut"></data>
  <data key="freq">21</data>
</node>
<node id="446">
  <data key="name">handicaps</data>
  <data key="label">handicaps</data>
  <data key="author">handicaps</data>
  <data key="year"></data>
  <data key="title">...</data>
  <data key="so">SO</data>
  <data key="vol">0</data>
  <data key="page">0</data>
  <data key="ut"></data>
  <data key="freq">4</data>
</node>
<node id="447">
  <data key="name">brain activity</data>
  <data key="label">brain activity</data>
  <data key="author">brain activity</data>
  <data key="year"></data>
  <data key="title">...</data>
  <data key="so">SO</data>
  <data key="vol">0</data>
  <data key="page">0</data>
  <data key="ut"></data>
  <data key="freq">2</data>
</node>
<node id="448">
  <data key="name">hypothesis</data>
  <data key="label">hypothesis</data>
  <data key="author">hypothesis</data>
  <data key="year"></data>
  <data key="title">...</data>
  <data key="so">SO</data>
  <data key="vol">0</data>
  <data key="page">0</data>
  <data key="ut"></data>
  <data key="freq">1</data>
</node>
<node id="449">
  <data key="name">handicap inventory</data>
  <data key="label">handicap inventory</data>
  <data key="author">handicap inventory</data>
  <data key="year"></data>
  <data key="title">...</data>
  <data key="so">SO</data>
  <data key="vol">0</data>
  <data key="page">0</data>
  <data key="ut"></data>
  <data key="freq">5</data>
</node>
<edge source="0" target="249">
  <data key="weight">1.0</data>
  <data key="slice">10</data>
  <data key="year">2004</data>
</edge>
<edge source="1" target="3">
  <data key="weight">1.0</data>
  <data key="slice">17</data>
  <data key="year">2011</data>
</edge>
<edge source="1" target="4">
  <data key="weight">1.0</data>
  <data key="slice">14</data>
  <data key="year">2008</data>
</edge>
<edge source="1" target="86">
  <data key="weight">0.7071067690849304</data>
  <data key="slice">17</data>
  <data key="year">2011</data>
</edge>
<edge source="1" target="88">
  <data key="weight">1.0</data>
  <data key="slice">17</data>
  <data key="year">2011</data>
</edge>
<edge source="1" target="107">
  <data key="weight">1.0</data>
  <data key="slice">14</data>
  <data key="year">2008</data>
</edge>
<edge source="1" target="111">
  <data key="weight">1.0</data>
  <data key="slice">14</data>
  <data key="year">2008</data>
</edge>
<edge source="1" target="112">
  <data key="weight">1.0</data>
  <data key="slice">14</data>
  <data key="year">2008</data>
</edge>
<edge source="1" target="157">
  <data key="weight">0.5773502588272095</data>
  <data key="slice">17</data>
  <data key="year">2011</data>
</edge>
<edge source="1" target="328">
  <data key="weight">1.0</data>
  <data key="slice">14</data>
  <data key="year">2008</data>
</edge>
<edge source="1" target="377">
  <data key="weight">1.0</data>
  <data key="slice">14</data>
  <data key="year">2008</data>
</edge>
<edge source="1" target="409">
  <data key="weight">1.0</data>
  <data key="slice">14</data>
  <data key="year">2008</data>
</edge>
<edge source="1" target="433">
  <data key="weight">1.0</data>
  <data key="slice">14</data>
  <data key="year">2008</data>
</edge>
<edge source="2" target="3">
  <data key="weight">0.7071067690849304</data>
  <data key="slice">16</data>
  <data key="year">2010</data>
</edge>
<edge source="2" target="48">
  <data key="weight">0.7071067690849304</data>
  <data key="slice">16</data>
  <data key="year">2010</data>
</edge>
<edge source="2" target="86">
  <data key="weight">4.082483258116554E-7</data>
  <data key="slice">11</data>
  <data key="year">2005</data>
</edge>
<edge source="2" target="123">
  <data key="weight">0.5773502588272095</data>
  <data key="slice">11</data>
  <data key="year">2005</data>
</edge>
<edge source="2" target="140">
  <data key="weight">1.0</data>
  <data key="slice">18</data>
  <data key="year">2012</data>
</edge>
<edge source="2" target="166">
  <data key="weight">1.0</data>
  <data key="slice">16</data>
  <data key="year">2010</data>
</edge>
<edge source="2" target="189">
  <data key="weight">0.5773502588272095</data>
  <data key="slice">11</data>
  <data key="year">2005</data>
</edge>
<edge source="2" target="212">
  <data key="weight">0.40824830532073975</data>
  <data key="slice">11</data>
  <data key="year">2005</data>
</edge>
<edge source="2" target="222">
  <data key="weight">0.5773502588272095</data>
  <data key="slice">11</data>
  <data key="year">2005</data>
</edge>
<edge source="2" target="243">
  <data key="weight">0.6546536684036255</data>
  <data key="slice">11</data>
  <data key="year">2005</data>
</edge>
<edge source="2" target="246">
  <data key="weight">5.773503062300733E-7</data>
  <data key="slice">11</data>
  <data key="year">2005</data>
</edge>
<edge source="2" target="251">
  <data key="weight">0.5773502588272095</data>
  <data key="slice">11</data>
  <data key="year">2005</data>
</edge>
<edge source="2" target="268">
  <data key="weight">9.999999974752427E-7</data>
  <data key="slice">16</data>
  <data key="year">2010</data>
</edge>
<edge source="2" target="348">
  <data key="weight">9.999999974752427E-7</data>
  <data key="slice">16</data>
  <data key="year">2010</data>
</edge>
<edge source="2" target="360">
  <data key="weight">5.773503062300733E-7</data>
  <data key="slice">11</data>
  <data key="year">2005</data>
</edge>
<edge source="2" target="363">
  <data key="weight">1.0</data>
  <data key="slice">18</data>
  <data key="year">2012</data>
</edge>
<edge source="2" target="427">
  <data key="weight">1.0</data>
  <data key="slice">18</data>
  <data key="year">2012</data>
</edge>
<edge source="3" target="5">
  <data key="weight">5.070925794825598E-7</data>
  <data key="slice">28</data>
  <data key="year">2022</data>
</edge>
<edge source="3" target="6">
  <data key="weight">1.0</data>
  <data key="slice">18</data>
  <data key="year">2012</data>
</edge>
<edge source="3" target="15">
  <data key="weight">5.773503062300733E-7</data>
  <data key="slice">25</data>
  <data key="year">2019</data>
</edge>
<edge source="3" target="22">
  <data key="weight">4.082483258116554E-7</data>
  <data key="slice">21</data>
  <data key="year">2015</data>
</edge>
<edge source="3" target="23">
  <data key="weight">5.773503062300733E-7</data>
  <data key="slice">19</data>
  <data key="year">2013</data>
</edge>
<edge source="3" target="26">
  <data key="weight">0.547722578048706</data>
  <data key="slice">26</data>
  <data key="year">2020</data>
</edge>
<edge source="3" target="48">
  <data key="weight">4.999999987376214E-7</data>
  <data key="slice">24</data>
  <data key="year">2018</data>
</edge>
<edge source="3" target="49">
  <data key="weight">5.773503062300733E-7</data>
  <data key="slice">19</data>
  <data key="year">2013</data>
</edge>
<edge source="3" target="50">
  <data key="weight">4.082483258116554E-7</data>
  <data key="slice">21</data>
  <data key="year">2015</data>
</edge>
<edge source="3" target="66">
  <data key="weight">4.082483258116554E-7</data>
  <data key="slice">30</data>
  <data key="year">2024</data>
</edge>
<edge source="3" target="67">
  <data key="weight">0.40824830532073975</data>
  <data key="slice">26</data>
  <data key="year">2020</data>
</edge>
<edge source="3" target="70">
  <data key="weight">4.082483258116554E-7</data>
  <data key="slice">21</data>
  <data key="year">2015</data>
</edge>
<edge source="3" target="71">
  <data key="weight">0.37796446681022644</data>
  <data key="slice">28</data>
  <data key="year">2022</data>
</edge>
<edge source="3" target="78">
  <data key="weight">0.40824830532073975</data>
  <data key="slice">21</data>
  <data key="year">2015</data>
</edge>
<edge source="3" target="80">
  <data key="weight">0.42640143632888794</data>
  <data key="slice">27</data>
  <data key="year">2021</data>
</edge>
<edge source="3" target="82">
  <data key="weight">6.546537179019651E-7</data>
  <data key="slice">23</data>
  <data key="year">2017</data>
</edge>
<edge source="3" target="86">
  <data key="weight">9.999999974752427E-7</data>
  <data key="slice">18</data>
  <data key="year">2012</data>
</edge>
<edge source="3" target="88">
  <data key="weight">9.999999974752427E-7</data>
  <data key="slice">28</data>
  <data key="year">2022</data>
</edge>
<edge source="3" target="99">
  <data key="weight">0.8164966106414795</data>
  <data key="slice">19</data>
  <data key="year">2013</data>
</edge>
<edge source="3" target="117">
  <data key="weight">0.5773502588272095</data>
  <data key="slice">21</data>
  <data key="year">2015</data>
</edge>
<edge source="3" target="121">
  <data key="weight">0.5</data>
  <data key="slice">24</data>
  <data key="year">2018</data>
</edge>
<edge source="3" target="125">
  <data key="weight">0.5773502588272095</data>
  <data key="slice">26</data>
  <data key="year">2020</data>
</edge>
<edge source="3" target="130">
  <data key="weight">4.2640147057682043E-7</data>
  <data key="slice">27</data>
  <data key="year">2021</data>
</edge>
<edge source="3" target="133">
  <data key="weight">5.773503062300733E-7</data>
  <data key="slice">19</data>
  <data key="year">2013</data>
</edge>
<edge source="3" target="142">
  <data key="weight">5.773503062300733E-7</data>
  <data key="slice">21</data>
  <data key="year">2015</data>
</edge>
<edge source="3" target="144">
  <data key="weight">0.40824830532073975</data>
  <data key="slice">21</data>
  <data key="year">2015</data>
</edge>
<edge source="3" target="145">
  <data key="weight">9.999999974752427E-7</data>
  <data key="slice">18</data>
  <data key="year">2012</data>
</edge>
<edge source="3" target="157">
  <data key="weight">0.5773502588272095</data>
  <data key="slice">17</data>
  <data key="year">2011</data>
</edge>
<edge source="3" target="162">
  <data key="weight">4.082483258116554E-7</data>
  <data key="slice">21</data>
  <data key="year">2015</data>
</edge>
<edge source="3" target="166">
  <data key="weight">7.071067784636398E-7</data>
  <data key="slice">16</data>
  <data key="year">2010</data>
</edge>
<edge source="3" target="180">
  <data key="weight">5.773503062300733E-7</data>
  <data key="slice">19</data>
  <data key="year">2013</data>
</edge>
<edge source="3" target="188">
  <data key="weight">0.5773502588272095</data>
  <data key="slice">19</data>
  <data key="year">2013</data>
</edge>
<edge source="3" target="198">
  <data key="weight">4.999999987376214E-7</data>
  <data key="slice">29</data>
  <data key="year">2023</data>
</edge>
<edge source="3" target="200">
  <data key="weight">1.0</data>
  <data key="slice">18</data>
  <data key="year">2012</data>
</edge>
<edge source="3" target="215">
  <data key="weight">7.071067784636398E-7</data>
  <data key="slice">20</data>
  <data key="year">2014</data>
</edge>
<edge source="3" target="221">
  <data key="weight">0.40824830532073975</data>
  <data key="slice">21</data>
  <data key="year">2015</data>
</edge>
<edge source="3" target="228">
  <data key="weight">4.082483258116554E-7</data>
  <data key="slice">21</data>
  <data key="year">2015</data>
</edge>
<edge source="3" target="229">
  <data key="weight">7.071067784636398E-7</data>
  <data key="slice">20</data>
  <data key="year">2014</data>
</edge>
<edge source="3" target="238">
  <data key="weight">3.535533892318199E-7</data>
  <data key="slice">30</data>
  <data key="year">2024</data>
</edge>
<edge source="3" target="242">
  <data key="weight">5.773503062300733E-7</data>
  <data key="slice">25</data>
  <data key="year">2019</data>
</edge>
<edge source="3" target="243">
  <data key="weight">6.123725029283378E-7</data>
  <data key="slice">21</data>
  <data key="year">2015</data>
</edge>
<edge source="3" target="246">
  <data key="weight">0.5345224738121033</data>
  <data key="slice">23</data>
  <data key="year">2017</data>
</edge>
<edge source="3" target="250">
  <data key="weight">5.773503062300733E-7</data>
  <data key="slice">25</data>
  <data key="year">2019</data>
</edge>
<edge source="3" target="257">
  <data key="weight">5.345224849406804E-7</data>
  <data key="slice">28</data>
  <data key="year">2022</data>
</edge>
<edge source="3" target="258">
  <data key="weight">0.3535533845424652</data>
  <data key="slice">30</data>
  <data key="year">2024</data>
</edge>
<edge source="3" target="265">
  <data key="weight">7.071067784636398E-7</data>
  <data key="slice">20</data>
  <data key="year">2014</data>
</edge>
<edge source="3" target="268">
  <data key="weight">7.071067784636398E-7</data>
  <data key="slice">16</data>
  <data key="year">2010</data>
</edge>
<edge source="3" target="269">
  <data key="weight">6.546537179019651E-7</data>
  <data key="slice">26</data>
  <data key="year">2020</data>
</edge>
<edge source="3" target="289">
  <data key="weight">4.999999987376214E-7</data>
  <data key="slice">24</data>
  <data key="year">2018</data>
</edge>
<edge source="3" target="293">
  <data key="weight">0.40824830532073975</data>
  <data key="slice">26</data>
  <data key="year">2020</data>
</edge>
<edge source="3" target="298">
  <data key="weight">3.7796448282279016E-7</data>
  <data key="slice">28</data>
  <data key="year">2022</data>
</edge>
<edge source="3" target="304">
  <data key="weight">3.7796448282279016E-7</data>
  <data key="slice">31</data>
  <data key="year">2025</data>
</edge>
<edge source="3" target="325">
  <data key="weight">4.082483258116554E-7</data>
  <data key="slice">26</data>
  <data key="year">2020</data>
</edge>
<edge source="3" target="332">
  <data key="weight">0.37796446681022644</data>
  <data key="slice">28</data>
  <data key="year">2022</data>
</edge>
<edge source="3" target="333">
  <data key="weight">3.7796448282279016E-7</data>
  <data key="slice">31</data>
  <data key="year">2025</data>
</edge>
<edge source="3" target="336">
  <data key="weight">4.082483258116554E-7</data>
  <data key="slice">26</data>
  <data key="year">2020</data>
</edge>
<edge source="3" target="338">
  <data key="weight">7.071067784636398E-7</data>
  <data key="slice">20</data>
  <data key="year">2014</data>
</edge>
<edge source="3" target="342">
  <data key="weight">4.999999987376214E-7</data>
  <data key="slice">24</data>
  <data key="year">2018</data>
</edge>
<edge source="3" target="344">
  <data key="weight">4.082483258116554E-7</data>
  <data key="slice">21</data>
  <data key="year">2015</data>
</edge>
<edge source="3" target="348">
  <data key="weight">7.071067784636398E-7</data>
  <data key="slice">16</data>
  <data key="year">2010</data>
</edge>
<edge source="3" target="349">
  <data key="weight">5.345224849406804E-7</data>
  <data key="slice">23</data>
  <data key="year">2017</data>
</edge>
<edge source="3" target="353">
  <data key="weight">4.999999987376214E-7</data>
  <data key="slice">24</data>
  <data key="year">2018</data>
</edge>
<edge source="3" target="356">
  <data key="weight">5.773503062300733E-7</data>
  <data key="slice">19</data>
  <data key="year">2013</data>
</edge>
<edge source="3" target="360">
  <data key="weight">9.999999974752427E-7</data>
  <data key="slice">18</data>
  <data key="year">2012</data>
</edge>
<edge source="3" target="371">
  <data key="weight">4.082483258116554E-7</data>
  <data key="slice">21</data>
  <data key="year">2015</data>
</edge>
<edge source="3" target="380">
  <data key="weight">3.7796448282279016E-7</data>
  <data key="slice">31</data>
  <data key="year">2025</data>
</edge>
<edge source="3" target="391">
  <data key="weight">7.071067784636398E-7</data>
  <data key="slice">20</data>
  <data key="year">2014</data>
</edge>
<edge source="3" target="394">
  <data key="weight">0.3535533845424652</data>
  <data key="slice">30</data>
  <data key="year">2024</data>
</edge>
<edge source="3" target="398">
  <data key="weight">0.37796446681022644</data>
  <data key="slice">31</data>
  <data key="year">2025</data>
</edge>
<edge source="3" target="403">
  <data key="weight">6.546537179019651E-7</data>
  <data key="slice">25</data>
  <data key="year">2019</data>
</edge>
<edge source="3" target="406">
  <data key="weight">3.7796448282279016E-7</data>
  <data key="slice">31</data>
  <data key="year">2025</data>
</edge>
<edge source="3" target="415">
  <data key="weight">1.0</data>
  <data key="slice">18</data>
  <data key="year">2012</data>
</edge>
<edge source="3" target="416">
  <data key="weight">5.345224849406804E-7</data>
  <data key="slice">28</data>
  <data key="year">2022</data>
</edge>
<edge source="3" target="441">
  <data key="weight">7.071067784636398E-7</data>
  <data key="slice">20</data>
  <data key="year">2014</data>
</edge>
<edge source="3" target="443">
  <data key="weight">0.3535533845424652</data>
  <data key="slice">30</data>
  <data key="year">2024</data>
</edge>
<edge source="3" target="445">
  <data key="weight">1.0</data>
  <data key="slice">18</data>
  <data key="year">2012</data>
</edge>
<edge source="3" target="446">
  <data key="weight">0.5</data>
  <data key="slice">24</data>
  <data key="year">2018</data>
</edge>
<edge source="4" target="64">
  <data key="weight">1.0</data>
  <data key="slice">22</data>
  <data key="year">2016</data>
</edge>
<edge source="4" target="107">
  <data key="weight">1.0</data>
  <data key="slice">14</data>
  <data key="year">2008</data>
</edge>
<edge source="4" target="111">
  <data key="weight">1.0</data>
  <data key="slice">14</data>
  <data key="year">2008</data>
</edge>
<edge source="4" target="112">
  <data key="weight">1.0</data>
  <data key="slice">14</data>
  <data key="year">2008</data>
</edge>
<edge source="4" target="149">
  <data key="weight">1.0</data>
  <data key="slice">22</data>
  <data key="year">2016</data>
</edge>
<edge source="4" target="166">
  <data key="weight">1.0</data>
  <data key="slice">22</data>
  <data key="year">2016</data>
</edge>
<edge source="4" target="186">
  <data key="weight">0.7071067690849304</data>
  <data key="slice">25</data>
  <data key="year">2019</data>
</edge>
<edge source="4" target="246">
  <data key="weight">0.7071067690849304</data>
  <data key="slice">22</data>
  <data key="year">2016</data>
</edge>
<edge source="4" target="308">
  <data key="weight">0.7071067690849304</data>
  <data key="slice">25</data>
  <data key="year">2019</data>
</edge>
<edge source="4" target="327">
  <data key="weight">0.7071067690849304</data>
  <data key="slice">25</data>
  <data key="year">2019</data>
</edge>
<edge source="4" target="328">
  <data key="weight">1.0</data>
  <data key="slice">14</data>
  <data key="year">2008</data>
</edge>
<edge source="4" target="337">
  <data key="weight">0.5</data>
  <data key="slice">25</data>
  <data key="year">2019</data>
</edge>
<edge source="4" target="377">
  <data key="weight">1.0</data>
  <data key="slice">14</data>
  <data key="year">2008</data>
</edge>
<edge source="4" target="409">
  <data key="weight">1.0</data>
  <data key="slice">14</data>
  <data key="year">2008</data>
</edge>
<edge source="4" target="433">
  <data key="weight">1.0</data>
  <data key="slice">14</data>
  <data key="year">2008</data>
</edge>
<edge source="4" target="445">
  <data key="weight">0.5</data>
  <data key="slice">25</data>
  <data key="year">2019</data>
</edge>
<edge source="4" target="449">
  <data key="weight">1.0</data>
  <data key="slice">22</data>
  <data key="year">2016</data>
</edge>
<edge source="5" target="9">
  <data key="weight">0.8164966106414795</data>
  <data key="slice">29</data>
  <data key="year">2023</data>
</edge>
<edge source="5" target="16">
  <data key="weight">0.5773502588272095</data>
  <data key="slice">17</data>
  <data key="year">2011</data>
</edge>
<edge source="5" target="36">
  <data key="weight">0.6324555277824402</data>
  <data key="slice">28</data>
  <data key="year">2022</data>
</edge>
<edge source="5" target="52">
  <data key="weight">4.082483258116554E-7</data>
  <data key="slice">29</data>
  <data key="year">2023</data>
</edge>
<edge source="5" target="86">
  <data key="weight">0.8164966106414795</data>
  <data key="slice">29</data>
  <data key="year">2023</data>
</edge>
<edge source="5" target="94">
  <data key="weight">0.8164966106414795</data>
  <data key="slice">29</data>
  <data key="year">2023</data>
</edge>
<edge source="5" target="97">
  <data key="weight">0.7071067690849304</data>
  <data key="slice">27</data>
  <data key="year">2021</data>
</edge>
<edge source="5" target="126">
  <data key="weight">0.5</data>
  <data key="slice">31</data>
  <data key="year">2025</data>
</edge>
<edge source="5" target="134">
  <data key="weight">0.7071067690849304</data>
  <data key="slice">27</data>
  <data key="year">2021</data>
</edge>
<edge source="5" target="142">
  <data key="weight">4.000000330961484E-7</data>
  <data key="slice">28</data>
  <data key="year">2022</data>
</edge>
<edge source="5" target="145">
  <data key="weight">0.8164966106414795</data>
  <data key="slice">29</data>
  <data key="year">2023</data>
</edge>
<edge source="5" target="157">
  <data key="weight">0.6666666865348816</data>
  <data key="slice">17</data>
  <data key="year">2011</data>
</edge>
<edge source="5" target="163">
  <data key="weight">0.6666666865348816</data>
  <data key="slice">17</data>
  <data key="year">2011</data>
</edge>
<edge source="5" target="171">
  <data key="weight">0.4472135901451111</data>
  <data key="slice">28</data>
  <data key="year">2022</data>
</edge>
<edge source="5" target="183">
  <data key="weight">0.5</data>
  <data key="slice">31</data>
  <data key="year">2025</data>
</edge>
<edge source="5" target="195">
  <data key="weight">0.5773502588272095</data>
  <data key="slice">29</data>
  <data key="year">2023</data>
</edge>
<edge source="5" target="216">
  <data key="weight">0.5773502588272095</data>
  <data key="slice">29</data>
  <data key="year">2023</data>
</edge>
<edge source="5" target="232">
  <data key="weight">3.651483950761758E-7</data>
  <data key="slice">30</data>
  <data key="year">2024</data>
</edge>
<edge source="5" target="246">
  <data key="weight">0.40824830532073975</data>
  <data key="slice">31</data>
  <data key="year">2025</data>
</edge>
<edge source="5" target="249">
  <data key="weight">0.40824830532073975</data>
  <data key="slice">27</data>
  <data key="year">2021</data>
</edge>
<edge source="5" target="269">
  <data key="weight">0.34503278136253357</data>
  <data key="slice">30</data>
  <data key="year">2024</data>
</edge>
<edge source="5" target="273">
  <data key="weight">0.7071067690849304</data>
  <data key="slice">27</data>
  <data key="year">2021</data>
</edge>
<edge source="5" target="278">
  <data key="weight">0.40824830532073975</data>
  <data key="slice">27</data>
  <data key="year">2021</data>
</edge>
<edge source="5" target="283">
  <data key="weight">0.5773502588272095</data>
  <data key="slice">29</data>
  <data key="year">2023</data>
</edge>
<edge source="5" target="320">
  <data key="weight">4.7434167527171667E-7</data>
  <data key="slice">30</data>
  <data key="year">2024</data>
</edge>
<edge source="5" target="331">
  <data key="weight">0.3651483654975891</data>
  <data key="slice">30</data>
  <data key="year">2024</data>
</edge>
<edge source="5" target="342">
  <data key="weight">5.163977903066552E-7</data>
  <data key="slice">31</data>
  <data key="year">2025</data>
</edge>
<edge source="5" target="346">
  <data key="weight">0.7071067690849304</data>
  <data key="slice">27</data>
  <data key="year">2021</data>
</edge>
<edge source="5" target="353">
  <data key="weight">0.8164966106414795</data>
  <data key="slice">27</data>
  <data key="year">2021</data>
</edge>
<edge source="5" target="415">
  <data key="weight">3.651483950761758E-7</data>
  <data key="slice">31</data>
  <data key="year">2025</data>
</edge>
<edge source="5" target="435">
  <data key="weight">0.5163977742195129</data>
  <data key="slice">28</data>
  <data key="year">2022</data>
</edge>
<edge source="6" target="86">
  <data key="weight">9.999999974752427E-7</data>
  <data key="slice">18</data>
  <data key="year">2012</data>
</edge>
<edge source="6" target="145">
  <data key="weight">9.999999974752427E-7</data>
  <data key="slice">18</data>
  <data key="year">2012</data>
</edge>
<edge source="6" target="200">
  <data key="weight">1.0</data>
  <data key="slice">18</data>
  <data key="year">2012</data>
</edge>
<edge source="6" target="246">
  <data key="weight">1.0</data>
  <data key="slice">18</data>
  <data key="year">2012</data>
</edge>
<edge source="6" target="360">
  <data key="weight">9.999999974752427E-7</data>
  <data key="slice">18</data>
  <data key="year">2012</data>
</edge>
<edge source="6" target="415">
  <data key="weight">1.0</data>
  <data key="slice">18</data>
  <data key="year">2012</data>
</edge>
<edge source="6" target="445">
  <data key="weight">1.0</data>
  <data key="slice">18</data>
  <data key="year">2012</data>
</edge>
<edge source="7" target="16">
  <data key="weight">0.7071067690849304</data>
  <data key="slice">23</data>
  <data key="year">2017</data>
</edge>
<edge source="7" target="35">
  <data key="weight">9.999999974752427E-7</data>
  <data key="slice">23</data>
  <data key="year">2017</data>
</edge>
<edge source="7" target="41">
  <data key="weight">0.40824830532073975</data>
  <data key="slice">26</data>
  <data key="year">2020</data>
</edge>
<edge source="7" target="42">
  <data key="weight">1.0</data>
  <data key="slice">20</data>
  <data key="year">2014</data>
</edge>
<edge source="7" target="43">
  <data key="weight">0.5773502588272095</data>
  <data key="slice">26</data>
  <data key="year">2020</data>
</edge>
<edge source="7" target="46">
  <data key="weight">0.6666666865348816</data>
  <data key="slice">26</data>
  <data key="year">2020</data>
</edge>
<edge source="7" target="48">
  <data key="weight">0.7071067690849304</data>
  <data key="slice">28</data>
  <data key="year">2022</data>
</edge>
<edge source="7" target="80">
  <data key="weight">3.535533892318199E-7</data>
  <data key="slice">27</data>
  <data key="year">2021</data>
</edge>
<edge source="7" target="82">
  <data key="weight">0.5773502588272095</data>
  <data key="slice">23</data>
  <data key="year">2017</data>
</edge>
<edge source="7" target="114">
  <data key="weight">4.999999987376214E-7</data>
  <data key="slice">27</data>
  <data key="year">2021</data>
</edge>
<edge source="7" target="121">
  <data key="weight">3.535533892318199E-7</data>
  <data key="slice">27</data>
  <data key="year">2021</data>
</edge>
<edge source="7" target="130">
  <data key="weight">3.535533892318199E-7</data>
  <data key="slice">27</data>
  <data key="year">2021</data>
</edge>
<edge source="7" target="133">
  <data key="weight">5.773503062300733E-7</data>
  <data key="slice">26</data>
  <data key="year">2020</data>
</edge>
<edge source="7" target="139">
  <data key="weight">0.5773502588272095</data>
  <data key="slice">19</data>
  <data key="year">2013</data>
</edge>
<edge source="7" target="142">
  <data key="weight">0.4472135901451111</data>
  <data key="slice">28</data>
  <data key="year">2022</data>
</edge>
<edge source="7" target="155">
  <data key="weight">3.535533892318199E-7</data>
  <data key="slice">27</data>
  <data key="year">2021</data>
</edge>
<edge source="7" target="166">
  <data key="weight">4.082483258116554E-7</data>
  <data key="slice">29</data>
  <data key="year">2023</data>
</edge>
<edge source="7" target="198">
  <data key="weight">0.5773502588272095</data>
  <data key="slice">29</data>
  <data key="year">2023</data>
</edge>
<edge source="7" target="211">
  <data key="weight">0.7071067690849304</data>
  <data key="slice">31</data>
  <data key="year">2025</data>
</edge>
<edge source="7" target="213">
  <data key="weight">0.5</data>
  <data key="slice">31</data>
  <data key="year">2025</data>
</edge>
<edge source="7" target="214">
  <data key="weight">4.082483258116554E-7</data>
  <data key="slice">29</data>
  <data key="year">2023</data>
</edge>
<edge source="7" target="215">
  <data key="weight">3.535533892318199E-7</data>
  <data key="slice">27</data>
  <data key="year">2021</data>
</edge>
<edge source="7" target="217">
  <data key="weight">0.7071067690849304</data>
  <data key="slice">19</data>
  <data key="year">2013</data>
</edge>
<edge source="7" target="225">
  <data key="weight">1.0</data>
  <data key="slice">30</data>
  <data key="year">2024</data>
</edge>
<edge source="7" target="227">
  <data key="weight">0.7071067690849304</data>
  <data key="slice">31</data>
  <data key="year">2025</data>
</edge>
<edge source="7" target="232">
  <data key="weight">0.5773502588272095</data>
  <data key="slice">30</data>
  <data key="year">2024</data>
</edge>
<edge source="7" target="241">
  <data key="weight">1.0</data>
  <data key="slice">20</data>
  <data key="year">2014</data>
</edge>
<edge source="7" target="243">
  <data key="weight">4.999999987376214E-7</data>
  <data key="slice">27</data>
  <data key="year">2021</data>
</edge>
<edge source="7" target="244">
  <data key="weight">3.535533892318199E-7</data>
  <data key="slice">27</data>
  <data key="year">2021</data>
</edge>
<edge source="7" target="246">
  <data key="weight">0.3535533845424652</data>
  <data key="slice">27</data>
  <data key="year">2021</data>
</edge>
<edge source="7" target="257">
  <data key="weight">3.535533892318199E-7</data>
  <data key="slice">27</data>
  <data key="year">2021</data>
</edge>
<edge source="7" target="269">
  <data key="weight">0.45226702094078064</data>
  <data key="slice">27</data>
  <data key="year">2021</data>
</edge>
<edge source="7" target="287">
  <data key="weight">4.082483258116554E-7</data>
  <data key="slice">26</data>
  <data key="year">2020</data>
</edge>
<edge source="7" target="301">
  <data key="weight">0.5773502588272095</data>
  <data key="slice">26</data>
  <data key="year">2020</data>
</edge>
<edge source="7" target="320">
  <data key="weight">0.5</data>
  <data key="slice">30</data>
  <data key="year">2024</data>
</edge>
<edge source="7" target="323">
  <data key="weight">1.0</data>
  <data key="slice">20</data>
  <data key="year">2014</data>
</edge>
<edge source="7" target="328">
  <data key="weight">0.7071067690849304</data>
  <data key="slice">19</data>
  <data key="year">2013</data>
</edge>
<edge source="7" target="329">
  <data key="weight">1.0</data>
  <data key="slice">20</data>
  <data key="year">2014</data>
</edge>
<edge source="7" target="336">
  <data key="weight">3.535533892318199E-7</data>
  <data key="slice">31</data>
  <data key="year">2025</data>
</edge>
<edge source="7" target="337">
  <data key="weight">4.082483258116554E-7</data>
  <data key="slice">29</data>
  <data key="year">2023</data>
</edge>
<edge source="7" target="342">
  <data key="weight">0.7071067690849304</data>
  <data key="slice">20</data>
  <data key="year">2014</data>
</edge>
<edge source="7" target="344">
  <data key="weight">0.7071067690849304</data>
  <data key="slice">30</data>
  <data key="year">2024</data>
</edge>
<edge source="7" target="349">
  <data key="weight">0.7071067690849304</data>
  <data key="slice">23</data>
  <data key="year">2017</data>
</edge>
<edge source="7" target="391">
  <data key="weight">9.999999974752427E-7</data>
  <data key="slice">23</data>
  <data key="year">2017</data>
</edge>
<edge source="7" target="402">
  <data key="weight">1.0</data>
  <data key="slice">20</data>
  <data key="year">2014</data>
</edge>
<edge source="7" target="403">
  <data key="weight">3.535533892318199E-7</data>
  <data key="slice">28</data>
  <data key="year">2022</data>
</edge>
<edge source="7" target="404">
  <data key="weight">0.7071067690849304</data>
  <data key="slice">31</data>
  <data key="year">2025</data>
</edge>
<edge source="7" target="422">
  <data key="weight">1.0</data>
  <data key="slice">20</data>
  <data key="year">2014</data>
</edge>
<edge source="7" target="425">
  <data key="weight">9.999999974752427E-7</data>
  <data key="slice">19</data>
  <data key="year">2013</data>
</edge>
<edge source="7" target="434">
  <data key="weight">9.999999974752427E-7</data>
  <data key="slice">19</data>
  <data key="year">2013</data>
</edge>
<edge source="9" target="86">
  <data key="weight">0.8164966106414795</data>
  <data key="slice">29</data>
  <data key="year">2023</data>
</edge>
<edge source="9" target="94">
  <data key="weight">1.0</data>
  <data key="slice">29</data>
  <data key="year">2023</data>
</edge>
<edge source="9" target="134">
  <data key="weight">0.5</data>
  <data key="slice">29</data>
  <data key="year">2023</data>
</edge>
<edge source="9" target="145">
  <data key="weight">1.0</data>
  <data key="slice">29</data>
  <data key="year">2023</data>
</edge>
<edge source="9" target="157">
  <data key="weight">0.6324555277824402</data>
  <data key="slice">29</data>
  <data key="year">2023</data>
</edge>
<edge source="9" target="216">
  <data key="weight">0.7071067690849304</data>
  <data key="slice">29</data>
  <data key="year">2023</data>
</edge>
<edge source="9" target="283">
  <data key="weight">0.4714045226573944</data>
  <data key="slice">29</data>
  <data key="year">2023</data>
</edge>
<edge source="10" target="70">
  <data key="weight">1.0</data>
  <data key="slice">16</data>
  <data key="year">2010</data>
</edge>
<edge source="10" target="179">
  <data key="weight">1.0</data>
  <data key="slice">16</data>
  <data key="year">2010</data>
</edge>
<edge source="10" target="360">
  <data key="weight">1.0</data>
  <data key="slice">16</data>
  <data key="year">2010</data>
</edge>
<edge source="10" target="393">
  <data key="weight">1.0</data>
  <data key="slice">16</data>
  <data key="year">2010</data>
</edge>
<edge source="10" target="403">
  <data key="weight">0.7071067690849304</data>
  <data key="slice">16</data>
  <data key="year">2010</data>
</edge>
<edge source="11" target="92">
  <data key="weight">1.0</data>
  <data key="slice">9</data>
  <data key="year">2003</data>
</edge>
<edge source="11" target="136">
  <data key="weight">1.0</data>
  <data key="slice">9</data>
  <data key="year">2003</data>
</edge>
<edge source="11" target="248">
  <data key="weight">1.0</data>
  <data key="slice">9</data>
  <data key="year">2003</data>
</edge>
<edge source="11" target="277">
  <data key="weight">1.0</data>
  <data key="slice">9</data>
  <data key="year">2003</data>
</edge>
<edge source="11" target="356">
  <data key="weight">1.0</data>
  <data key="slice">9</data>
  <data key="year">2003</data>
</edge>
<edge source="11" target="368">
  <data key="weight">1.0</data>
  <data key="slice">9</data>
  <data key="year">2003</data>
</edge>
<edge source="11" target="384">
  <data key="weight">1.0</data>
  <data key="slice">9</data>
  <data key="year">2003</data>
</edge>
<edge source="11" target="412">
  <data key="weight">1.0</data>
  <data key="slice">9</data>
  <data key="year">2003</data>
</edge>
<edge source="12" target="20">
  <data key="weight">1.0</data>
  <data key="slice">19</data>
  <data key="year">2013</data>
</edge>
<edge source="12" target="102">
  <data key="weight">1.0</data>
  <data key="slice">19</data>
  <data key="year">2013</data>
</edge>
<edge source="12" target="139">
  <data key="weight">0.5773502588272095</data>
  <data key="slice">19</data>
  <data key="year">2013</data>
</edge>
<edge source="12" target="141">
  <data key="weight">1.0</data>
  <data key="slice">19</data>
  <data key="year">2013</data>
</edge>
<edge source="12" target="157">
  <data key="weight">9.999999974752427E-7</data>
  <data key="slice">19</data>
  <data key="year">2013</data>
</edge>
<edge source="12" target="217">
  <data key="weight">0.7071067690849304</data>
  <data key="slice">19</data>
  <data key="year">2013</data>
</edge>
<edge source="12" target="257">
  <data key="weight">0.7071067690849304</data>
  <data key="slice">19</data>
  <data key="year">2013</data>
</edge>
<edge source="12" target="375">
  <data key="weight">1.0</data>
  <data key="slice">19</data>
  <data key="year">2013</data>
</edge>
<edge source="13" target="39">
  <data key="weight">1.0</data>
  <data key="slice">16</data>
  <data key="year">2010</data>
</edge>
<edge source="13" target="98">
  <data key="weight">1.0</data>
  <data key="slice">16</data>
  <data key="year">2010</data>
</edge>
<edge source="13" target="143">
  <data key="weight">1.0</data>
  <data key="slice">16</data>
  <data key="year">2010</data>
</edge>
<edge source="13" target="236">
  <data key="weight">1.0</data>
  <data key="slice">16</data>
  <data key="year">2010</data>
</edge>
<edge source="13" target="241">
  <data key="weight">1.0</data>
  <data key="slice">16</data>
  <data key="year">2010</data>
</edge>
<edge source="13" target="328">
  <data key="weight">1.0</data>
  <data key="slice">16</data>
  <data key="year">2010</data>
</edge>
<edge source="13" target="338">
  <data key="weight">1.0</data>
  <data key="slice">16</data>
  <data key="year">2010</data>
</edge>
<edge source="14" target="353">
  <data key="weight">0.5</data>
  <data key="slice">29</data>
  <data key="year">2023</data>
</edge>
<edge source="15" target="48">
  <data key="weight">0.7071067690849304</data>
  <data key="slice">25</data>
  <data key="year">2019</data>
</edge>
<edge source="15" target="242">
  <data key="weight">1.0</data>
  <data key="slice">25</data>
  <data key="year">2019</data>
</edge>
<edge source="15" target="250">
  <data key="weight">1.0</data>
  <data key="slice">25</data>
  <data key="year">2019</data>
</edge>
<edge source="15" target="403">
  <data key="weight">0.5</data>
  <data key="slice">25</data>
  <data key="year">2019</data>
</edge>
<edge source="16" target="35">
  <data key="weight">0.7071067690849304</data>
  <data key="slice">23</data>
  <data key="year">2017</data>
</edge>
<edge source="16" target="101">
  <data key="weight">0.7071067690849304</data>
  <data key="slice">25</data>
  <data key="year">2019</data>
</edge>
<edge source="16" target="163">
  <data key="weight">8.660254025016911E-7</data>
  <data key="slice">17</data>
  <data key="year">2011</data>
</edge>
<edge source="16" target="166">
  <data key="weight">0.5</data>
  <data key="slice">25</data>
  <data key="year">2019</data>
</edge>
<edge source="16" target="215">
  <data key="weight">0.5</data>
  <data key="slice">25</data>
  <data key="year">2019</data>
</edge>
<edge source="16" target="229">
  <data key="weight">7.071067784636398E-7</data>
  <data key="slice">23</data>
  <data key="year">2017</data>
</edge>
<edge source="16" target="243">
  <data key="weight">0.6123724579811096</data>
  <data key="slice">17</data>
  <data key="year">2011</data>
</edge>
<edge source="16" target="249">
  <data key="weight">7.071067784636398E-7</data>
  <data key="slice">17</data>
  <data key="year">2011</data>
</edge>
<edge source="16" target="264">
  <data key="weight">7.071067784636398E-7</data>
  <data key="slice">23</data>
  <data key="year">2017</data>
</edge>
<edge source="16" target="285">
  <data key="weight">7.071067784636398E-7</data>
  <data key="slice">17</data>
  <data key="year">2011</data>
</edge>
<edge source="16" target="337">
  <data key="weight">0.5</data>
  <data key="slice">25</data>
  <data key="year">2019</data>
</edge>
<edge source="16" target="349">
  <data key="weight">1.0</data>
  <data key="slice">23</data>
  <data key="year">2017</data>
</edge>
<edge source="16" target="362">
  <data key="weight">0.7071067690849304</data>
  <data key="slice">25</data>
  <data key="year">2019</data>
</edge>
<edge source="16" target="391">
  <data key="weight">0.7071067690849304</data>
  <data key="slice">25</data>
  <data key="year">2019</data>
</edge>
<edge source="16" target="436">
  <data key="weight">0.7071067690849304</data>
  <data key="slice">25</data>
  <data key="year">2019</data>
</edge>
<edge source="17" target="86">
  <data key="weight">0.7071067690849304</data>
  <data key="slice">11</data>
  <data key="year">2005</data>
</edge>
<edge source="17" target="133">
  <data key="weight">1.0</data>
  <data key="slice">11</data>
  <data key="year">2005</data>
</edge>
<edge source="17" target="249">
  <data key="weight">1.0</data>
  <data key="slice">11</data>
  <data key="year">2005</data>
</edge>
<edge source="17" target="278">
  <data key="weight">0.7071067690849304</data>
  <data key="slice">11</data>
  <data key="year">2005</data>
</edge>
<edge source="17" target="385">
  <data key="weight">1.0</data>
  <data key="slice">11</data>
  <data key="year">2005</data>
</edge>
<edge source="17" target="431">
  <data key="weight">0.7071067690849304</data>
  <data key="slice">11</data>
  <data key="year">2005</data>
</edge>
<edge source="18" target="20">
  <data key="weight">1.0</data>
  <data key="slice">8</data>
  <data key="year">2002</data>
</edge>
<edge source="18" target="105">
  <data key="weight">0.5</data>
  <data key="slice">26</data>
  <data key="year">2020</data>
</edge>
<edge source="18" target="141">
  <data key="weight">1.0</data>
  <data key="slice">8</data>
  <data key="year">2002</data>
</edge>
<edge source="18" target="214">
  <data key="weight">0.5</data>
  <data key="slice">26</data>
  <data key="year">2020</data>
</edge>
<edge source="18" target="243">
  <data key="weight">1.0</data>
  <data key="slice">8</data>
  <data key="year">2002</data>
</edge>
<edge source="18" target="246">
  <data key="weight">0.4472135901451111</data>
  <data key="slice">26</data>
  <data key="year">2020</data>
</edge>
<edge source="18" target="261">
  <data key="weight">0.5</data>
  <data key="slice">26</data>
  <data key="year">2020</data>
</edge>
<edge source="18" target="298">
  <data key="weight">0.8164966106414795</data>
  <data key="slice">26</data>
  <data key="year">2020</data>
</edge>
<edge source="18" target="338">
  <data key="weight">7.071067784636398E-7</data>
  <data key="slice">26</data>
  <data key="year">2020</data>
</edge>
<edge source="18" target="375">
  <data key="weight">1.0</data>
  <data key="slice">8</data>
  <data key="year">2002</data>
</edge>
<edge source="18" target="399">
  <data key="weight">1.0</data>
  <data key="slice">8</data>
  <data key="year">2002</data>
</edge>
<edge source="19" target="82">
  <data key="weight">0.4472135901451111</data>
  <data key="slice">26</data>
  <data key="year">2020</data>
</edge>
<edge source="19" target="117">
  <data key="weight">0.7071067690849304</data>
  <data key="slice">26</data>
  <data key="year">2020</data>
</edge>
<edge source="19" target="142">
  <data key="weight">0.5773502588272095</data>
  <data key="slice">26</data>
  <data key="year">2020</data>
</edge>
<edge source="19" target="166">
  <data key="weight">0.5773502588272095</data>
  <data key="slice">26</data>
  <data key="year">2020</data>
</edge>
<edge source="19" target="211">
  <data key="weight">0.7071067690849304</data>
  <data key="slice">26</data>
  <data key="year">2020</data>
</edge>
<edge source="20" target="36">
  <data key="weight">9.999999974752427E-7</data>
  <data key="slice">16</data>
  <data key="year">2010</data>
</edge>
<edge source="20" target="48">
  <data key="weight">0.7071067690849304</data>
  <data key="slice">16</data>
  <data key="year">2010</data>
</edge>
<edge source="20" target="49">
  <data key="weight">9.999999974752427E-7</data>
  <data key="slice">9</data>
  <data key="year">2003</data>
</edge>
<edge source="20" target="55">
  <data key="weight">0.7071067690849304</data>
  <data key="slice">30</data>
  <data key="year">2024</data>
</edge>
<edge source="20" target="56">
  <data key="weight">9.999999974752427E-7</data>
  <data key="slice">13</data>
  <data key="year">2007</data>
</edge>
<edge source="20" target="70">
  <data key="weight">1.0</data>
  <data key="slice">11</data>
  <data key="year">2005</data>
</edge>
<edge source="20" target="72">
  <data key="weight">9.999999974752427E-7</data>
  <data key="slice">5</data>
  <data key="year">1999</data>
</edge>
<edge source="20" target="76">
  <data key="weight">1.0</data>
  <data key="slice">16</data>
  <data key="year">2010</data>
</edge>
<edge source="20" target="86">
  <data key="weight">9.999999974752427E-7</data>
  <data key="slice">16</data>
  <data key="year">2010</data>
</edge>
<edge source="20" target="88">
  <data key="weight">0.3535533845424652</data>
  <data key="slice">31</data>
  <data key="year">2025</data>
</edge>
<edge source="20" target="102">
  <data key="weight">1.0</data>
  <data key="slice">19</data>
  <data key="year">2013</data>
</edge>
<edge source="20" target="103">
  <data key="weight">9.999999974752427E-7</data>
  <data key="slice">5</data>
  <data key="year">1999</data>
</edge>
<edge source="20" target="122">
  <data key="weight">1.0</data>
  <data key="slice">31</data>
  <data key="year">2025</data>
</edge>
<edge source="20" target="130">
  <data key="weight">0.7071067690849304</data>
  <data key="slice">24</data>
  <data key="year">2018</data>
</edge>
<edge source="20" target="139">
  <data key="weight">0.5773502588272095</data>
  <data key="slice">19</data>
  <data key="year">2013</data>
</edge>
<edge source="20" target="141">
  <data key="weight">1.0</data>
  <data key="slice">5</data>
  <data key="year">1999</data>
</edge>
<edge source="20" target="150">
  <data key="weight">1.0</data>
  <data key="slice">26</data>
  <data key="year">2020</data>
</edge>
<edge source="20" target="152">
  <data key="weight">9.999999974752427E-7</data>
  <data key="slice">13</data>
  <data key="year">2007</data>
</edge>
<edge source="20" target="157">
  <data key="weight">9.999999974752427E-7</data>
  <data key="slice">13</data>
  <data key="year">2007</data>
</edge>
<edge source="20" target="162">
  <data key="weight">1.0</data>
  <data key="slice">16</data>
  <data key="year">2010</data>
</edge>
<edge source="20" target="166">
  <data key="weight">9.999999974752427E-7</data>
  <data key="slice">24</data>
  <data key="year">2018</data>
</edge>
<edge source="20" target="169">
  <data key="weight">8.164966516233108E-7</data>
  <data key="slice">13</data>
  <data key="year">2007</data>
</edge>
<edge source="20" target="174">
  <data key="weight">0.7071067690849304</data>
  <data key="slice">29</data>
  <data key="year">2023</data>
</edge>
<edge source="20" target="184">
  <data key="weight">1.0</data>
  <data key="slice">16</data>
  <data key="year">2010</data>
</edge>
<edge source="20" target="191">
  <data key="weight">0.7071067690849304</data>
  <data key="slice">15</data>
  <data key="year">2009</data>
</edge>
<edge source="20" target="193">
  <data key="weight">1.0</data>
  <data key="slice">26</data>
  <data key="year">2020</data>
</edge>
<edge source="20" target="200">
  <data key="weight">0.7071067690849304</data>
  <data key="slice">21</data>
  <data key="year">2015</data>
</edge>
<edge source="20" target="211">
  <data key="weight">0.4472135901451111</data>
  <data key="slice">30</data>
  <data key="year">2024</data>
</edge>
<edge source="20" target="212">
  <data key="weight">0.7071067690849304</data>
  <data key="slice">11</data>
  <data key="year">2005</data>
</edge>
<edge source="20" target="217">
  <data key="weight">0.7071067690849304</data>
  <data key="slice">19</data>
  <data key="year">2013</data>
</edge>
<edge source="20" target="227">
  <data key="weight">0.5773502588272095</data>
  <data key="slice">30</data>
  <data key="year">2024</data>
</edge>
<edge source="20" target="228">
  <data key="weight">9.999999974752427E-7</data>
  <data key="slice">13</data>
  <data key="year">2007</data>
</edge>
<edge source="20" target="231">
  <data key="weight">0.7071067690849304</data>
  <data key="slice">11</data>
  <data key="year">2005</data>
</edge>
<edge source="20" target="235">
  <data key="weight">1.0</data>
  <data key="slice">6</data>
  <data key="year">2000</data>
</edge>
<edge source="20" target="237">
  <data key="weight">9.999999974752427E-7</data>
  <data key="slice">11</data>
  <data key="year">2005</data>
</edge>
<edge source="20" target="240">
  <data key="weight">0.7071067690849304</data>
  <data key="slice">30</data>
  <data key="year">2024</data>
</edge>
<edge source="20" target="243">
  <data key="weight">0.7071067690849304</data>
  <data key="slice">6</data>
  <data key="year">2000</data>
</edge>
<edge source="20" target="244">
  <data key="weight">0.7071067690849304</data>
  <data key="slice">24</data>
  <data key="year">2018</data>
</edge>
<edge source="20" target="246">
  <data key="weight">0.7071067690849304</data>
  <data key="slice">21</data>
  <data key="year">2015</data>
</edge>
<edge source="20" target="254">
  <data key="weight">9.999999974752427E-7</data>
  <data key="slice">21</data>
  <data key="year">2015</data>
</edge>
<edge source="20" target="257">
  <data key="weight">1.0</data>
  <data key="slice">11</data>
  <data key="year">2005</data>
</edge>
<edge source="20" target="258">
  <data key="weight">0.37796446681022644</data>
  <data key="slice">31</data>
  <data key="year">2025</data>
</edge>
<edge source="20" target="266">
  <data key="weight">9.999999974752427E-7</data>
  <data key="slice">29</data>
  <data key="year">2023</data>
</edge>
<edge source="20" target="280">
  <data key="weight">1.0</data>
  <data key="slice">20</data>
  <data key="year">2014</data>
</edge>
<edge source="20" target="283">
  <data key="weight">0.5</data>
  <data key="slice">31</data>
  <data key="year">2025</data>
</edge>
<edge source="20" target="298">
  <data key="weight">0.5</data>
  <data key="slice">31</data>
  <data key="year">2025</data>
</edge>
<edge source="20" target="310">
  <data key="weight">1.0</data>
  <data key="slice">6</data>
  <data key="year">2000</data>
</edge>
<edge source="20" target="311">
  <data key="weight">9.999999974752427E-7</data>
  <data key="slice">13</data>
  <data key="year">2007</data>
</edge>
<edge source="20" target="318">
  <data key="weight">0.40824830532073975</data>
  <data key="slice">31</data>
  <data key="year">2025</data>
</edge>
<edge source="20" target="328">
  <data key="weight">7.071067784636398E-7</data>
  <data key="slice">21</data>
  <data key="year">2015</data>
</edge>
<edge source="20" target="334">
  <data key="weight">9.999999974752427E-7</data>
  <data key="slice">24</data>
  <data key="year">2018</data>
</edge>
<edge source="20" target="335">
  <data key="weight">1.0</data>
  <data key="slice">5</data>
  <data key="year">1999</data>
</edge>
<edge source="20" target="336">
  <data key="weight">0.5</data>
  <data key="slice">31</data>
  <data key="year">2025</data>
</edge>
<edge source="20" target="353">
  <data key="weight">4.999999987376214E-7</data>
  <data key="slice">25</data>
  <data key="year">2019</data>
</edge>
<edge source="20" target="357">
  <data key="weight">1.0</data>
  <data key="slice">5</data>
  <data key="year">1999</data>
</edge>
<edge source="20" target="375">
  <data key="weight">1.0</data>
  <data key="slice">5</data>
  <data key="year">1999</data>
</edge>
<edge source="20" target="378">
  <data key="weight">1.0</data>
  <data key="slice">8</data>
  <data key="year">2002</data>
</edge>
<edge source="20" target="382">
  <data key="weight">9.999999974752427E-7</data>
  <data key="slice">9</data>
  <data key="year">2003</data>
</edge>
<edge source="20" target="399">
  <data key="weight">1.0</data>
  <data key="slice">8</data>
  <data key="year">2002</data>
</edge>
<edge source="20" target="401">
  <data key="weight">1.0</data>
  <data key="slice">16</data>
  <data key="year">2010</data>
</edge>
<edge source="20" target="403">
  <data key="weight">0.7071067690849304</data>
  <data key="slice">16</data>
  <data key="year">2010</data>
</edge>
<edge source="20" target="413">
  <data key="weight">1.0</data>
  <data key="slice">8</data>
  <data key="year">2002</data>
</edge>
<edge source="20" target="417">
  <data key="weight">1.0</data>
  <data key="slice">9</data>
  <data key="year">2003</data>
</edge>
<edge source="20" target="439">
  <data key="weight">0.7071067690849304</data>
  <data key="slice">30</data>
  <data key="year">2024</data>
</edge>
<edge source="21" target="75">
  <data key="weight">1.0</data>
  <data key="slice">24</data>
  <data key="year">2018</data>
</edge>
<edge source="21" target="342">
  <data key="weight">0.7071067690849304</data>
  <data key="slice">24</data>
  <data key="year">2018</data>
</edge>
<edge source="22" target="36">
  <data key="weight">0.7071067690849304</data>
  <data key="slice">23</data>
  <data key="year">2017</data>
</edge>
<edge source="22" target="38">
  <data key="weight">1.0</data>
  <data key="slice">17</data>
  <data key="year">2011</data>
</edge>
<edge source="22" target="44">
  <data key="weight">7.071067784636398E-7</data>
  <data key="slice">23</data>
  <data key="year">2017</data>
</edge>
<edge source="22" target="86">
  <data key="weight">0.7071067690849304</data>
  <data key="slice">17</data>
  <data key="year">2011</data>
</edge>
<edge source="22" target="161">
  <data key="weight">0.7071067690849304</data>
  <data key="slice">23</data>
  <data key="year">2017</data>
</edge>
<edge source="22" target="162">
  <data key="weight">7.071067784636398E-7</data>
  <data key="slice">23</data>
  <data key="year">2017</data>
</edge>
<edge source="22" target="243">
  <data key="weight">0.5</data>
  <data key="slice">21</data>
  <data key="year">2015</data>
</edge>
<edge source="22" target="249">
  <data key="weight">1.0</data>
  <data key="slice">14</data>
  <data key="year">2008</data>
</edge>
<edge source="22" target="285">
  <data key="weight">0.7071067690849304</data>
  <data key="slice">23</data>
  <data key="year">2017</data>
</edge>
<edge source="22" target="350">
  <data key="weight">1.0</data>
  <data key="slice">14</data>
  <data key="year">2008</data>
</edge>
<edge source="22" target="424">
  <data key="weight">1.0</data>
  <data key="slice">17</data>
  <data key="year">2011</data>
</edge>
<edge source="22" target="428">
  <data key="weight">0.7071067690849304</data>
  <data key="slice">23</data>
  <data key="year">2017</data>
</edge>
<edge source="22" target="438">
  <data key="weight">1.0</data>
  <data key="slice">14</data>
  <data key="year">2008</data>
</edge>
<edge source="23" target="48">
  <data key="weight">0.7071067690849304</data>
  <data key="slice">19</data>
  <data key="year">2013</data>
</edge>
<edge source="23" target="166">
  <data key="weight">0.7071067690849304</data>
  <data key="slice">20</data>
  <data key="year">2014</data>
</edge>
<edge source="23" target="180">
  <data key="weight">1.0</data>
  <data key="slice">19</data>
  <data key="year">2013</data>
</edge>
<edge source="23" target="215">
  <data key="weight">1.0</data>
  <data key="slice">20</data>
  <data key="year">2014</data>
</edge>
<edge source="23" target="222">
  <data key="weight">0.7071067690849304</data>
  <data key="slice">19</data>
  <data key="year">2013</data>
</edge>
<edge source="23" target="237">
  <data key="weight">0.7071067690849304</data>
  <data key="slice">19</data>
  <data key="year">2013</data>
</edge>
<edge source="23" target="265">
  <data key="weight">1.0</data>
  <data key="slice">20</data>
  <data key="year">2014</data>
</edge>
<edge source="23" target="288">
  <data key="weight">0.7071067690849304</data>
  <data key="slice">19</data>
  <data key="year">2013</data>
</edge>
<edge source="23" target="338">
  <data key="weight">0.7071067690849304</data>
  <data key="slice">19</data>
  <data key="year">2013</data>
</edge>
<edge source="23" target="391">
  <data key="weight">1.0</data>
  <data key="slice">20</data>
  <data key="year">2014</data>
</edge>
<edge source="23" target="441">
  <data key="weight">9.999999974752427E-7</data>
  <data key="slice">20</data>
  <data key="year">2014</data>
</edge>
<edge source="24" target="151">
  <data key="weight">1.0</data>
  <data key="slice">17</data>
  <data key="year">2011</data>
</edge>
<edge source="24" target="164">
  <data key="weight">1.0</data>
  <data key="slice">17</data>
  <data key="year">2011</data>
</edge>
<edge source="24" target="220">
  <data key="weight">1.0</data>
  <data key="slice">17</data>
  <data key="year">2011</data>
</edge>
<edge source="24" target="414">
  <data key="weight">1.0</data>
  <data key="slice">17</data>
  <data key="year">2011</data>
</edge>
<edge source="25" target="210">
  <data key="weight">1.0</data>
  <data key="slice">21</data>
  <data key="year">2015</data>
</edge>
<edge source="25" target="263">
  <data key="weight">1.0</data>
  <data key="slice">21</data>
  <data key="year">2015</data>
</edge>
<edge source="25" target="271">
  <data key="weight">1.0</data>
  <data key="slice">21</data>
  <data key="year">2015</data>
</edge>
<edge source="25" target="290">
  <data key="weight">1.0</data>
  <data key="slice">21</data>
  <data key="year">2015</data>
</edge>
<edge source="25" target="415">
  <data key="weight">0.7071067690849304</data>
  <data key="slice">21</data>
  <data key="year">2015</data>
</edge>
<edge source="25" target="433">
  <data key="weight">1.0</data>
  <data key="slice">21</data>
  <data key="year">2015</data>
</edge>
<edge source="26" target="44">
  <data key="weight">0.7071067690849304</data>
  <data key="slice">23</data>
  <data key="year">2017</data>
</edge>
<edge source="26" target="67">
  <data key="weight">0.4472135901451111</data>
  <data key="slice">26</data>
  <data key="year">2020</data>
</edge>
<edge source="26" target="117">
  <data key="weight">0.8164966106414795</data>
  <data key="slice">23</data>
  <data key="year">2017</data>
</edge>
<edge source="26" target="125">
  <data key="weight">0.6324555277824402</data>
  <data key="slice">26</data>
  <data key="year">2020</data>
</edge>
<edge source="26" target="147">
  <data key="weight">7.071067784636398E-7</data>
  <data key="slice">23</data>
  <data key="year">2017</data>
</edge>
<edge source="26" target="160">
  <data key="weight">1.0</data>
  <data key="slice">30</data>
  <data key="year">2024</data>
</edge>
<edge source="26" target="162">
  <data key="weight">7.071067784636398E-7</data>
  <data key="slice">23</data>
  <data key="year">2017</data>
</edge>
<edge source="26" target="243">
  <data key="weight">0.5773502588272095</data>
  <data key="slice">23</data>
  <data key="year">2017</data>
</edge>
<edge source="26" target="246">
  <data key="weight">1.0</data>
  <data key="slice">23</data>
  <data key="year">2017</data>
</edge>
<edge source="26" target="257">
  <data key="weight">7.071067784636398E-7</data>
  <data key="slice">23</data>
  <data key="year">2017</data>
</edge>
<edge source="26" target="258">
  <data key="weight">0.4714045226573944</data>
  <data key="slice">30</data>
  <data key="year">2024</data>
</edge>
<edge source="26" target="269">
  <data key="weight">0.4472135901451111</data>
  <data key="slice">26</data>
  <data key="year">2020</data>
</edge>
<edge source="26" target="283">
  <data key="weight">0.40824830532073975</data>
  <data key="slice">30</data>
  <data key="year">2024</data>
</edge>
<edge source="26" target="293">
  <data key="weight">0.4472135901451111</data>
  <data key="slice">26</data>
  <data key="year">2020</data>
</edge>
<edge source="26" target="306">
  <data key="weight">0.4472135901451111</data>
  <data key="slice">26</data>
  <data key="year">2020</data>
</edge>
<edge source="26" target="331">
  <data key="weight">0.8164966106414795</data>
  <data key="slice">30</data>
  <data key="year">2024</data>
</edge>
<edge source="26" target="390">
  <data key="weight">4.4721360836774693E-7</data>
  <data key="slice">26</data>
  <data key="year">2020</data>
</edge>
<edge source="26" target="403">
  <data key="weight">0.8164966106414795</data>
  <data key="slice">23</data>
  <data key="year">2017</data>
</edge>
<edge source="27" target="167">
  <data key="weight">1.0</data>
  <data key="slice">28</data>
  <data key="year">2022</data>
</edge>
<edge source="27" target="218">
  <data key="weight">1.0</data>
  <data key="slice">28</data>
  <data key="year">2022</data>
</edge>
<edge source="27" target="247">
  <data key="weight">0.7071067690849304</data>
  <data key="slice">28</data>
  <data key="year">2022</data>
</edge>
<edge source="27" target="360">
  <data key="weight">0.7071067690849304</data>
  <data key="slice">28</data>
  <data key="year">2022</data>
</edge>
<edge source="27" target="396">
  <data key="weight">1.0</data>
  <data key="slice">28</data>
  <data key="year">2022</data>
</edge>
<edge source="28" target="386">
  <data key="weight">0.5773502588272095</data>
  <data key="slice">31</data>
  <data key="year">2025</data>
</edge>
<edge source="29" target="91">
  <data key="weight">0.40824830532073975</data>
  <data key="slice">28</data>
  <data key="year">2022</data>
</edge>
<edge source="29" target="99">
  <data key="weight">6.66666721826914E-7</data>
  <data key="slice">28</data>
  <data key="year">2022</data>
</edge>
<edge source="29" target="155">
  <data key="weight">4.082483258116554E-7</data>
  <data key="slice">28</data>
  <data key="year">2022</data>
</edge>
<edge source="29" target="207">
  <data key="weight">4.082483258116554E-7</data>
  <data key="slice">28</data>
  <data key="year">2022</data>
</edge>
<edge source="29" target="232">
  <data key="weight">0.5163977742195129</data>
  <data key="slice">28</data>
  <data key="year">2022</data>
</edge>
<edge source="29" target="246">
  <data key="weight">0.38490018248558044</data>
  <data key="slice">28</data>
  <data key="year">2022</data>
</edge>
<edge source="29" target="247">
  <data key="weight">4.082483258116554E-7</data>
  <data key="slice">28</data>
  <data key="year">2022</data>
</edge>
<edge source="29" target="270">
  <data key="weight">0.40824830532073975</data>
  <data key="slice">28</data>
  <data key="year">2022</data>
</edge>
<edge source="29" target="283">
  <data key="weight">0.4364357888698578</data>
  <data key="slice">28</data>
  <data key="year">2022</data>
</edge>
<edge source="29" target="309">
  <data key="weight">0.8164966106414795</data>
  <data key="slice">28</data>
  <data key="year">2022</data>
</edge>
<edge source="29" target="442">
  <data key="weight">0.5773502588272095</data>
  <data key="slice">28</data>
  <data key="year">2022</data>
</edge>
<edge source="30" target="157">
  <data key="weight">9.999999974752427E-7</data>
  <data key="slice">22</data>
  <data key="year">2016</data>
</edge>
<edge source="30" target="170">
  <data key="weight">1.0</data>
  <data key="slice">22</data>
  <data key="year">2016</data>
</edge>
<edge source="30" target="191">
  <data key="weight">1.0</data>
  <data key="slice">22</data>
  <data key="year">2016</data>
</edge>
<edge source="30" target="229">
  <data key="weight">1.0</data>
  <data key="slice">22</data>
  <data key="year">2016</data>
</edge>
<edge source="30" target="257">
  <data key="weight">0.7071067690849304</data>
  <data key="slice">22</data>
  <data key="year">2016</data>
</edge>
<edge source="30" target="330">
  <data key="weight">1.0</data>
  <data key="slice">22</data>
  <data key="year">2016</data>
</edge>
<edge source="30" target="395">
  <data key="weight">1.0</data>
  <data key="slice">22</data>
  <data key="year">2016</data>
</edge>
<edge source="30" target="403">
  <data key="weight">1.0</data>
  <data key="slice">22</data>
  <data key="year">2016</data>
</edge>
<edge source="31" target="57">
  <data key="weight">1.0</data>
  <data key="slice">13</data>
  <data key="year">2007</data>
</edge>
<edge source="31" target="119">
  <data key="weight">1.0</data>
  <data key="slice">13</data>
  <data key="year">2007</data>
</edge>
<edge source="31" target="128">
  <data key="weight">1.0</data>
  <data key="slice">13</data>
  <data key="year">2007</data>
</edge>
<edge source="31" target="156">
  <data key="weight">1.0</data>
  <data key="slice">13</data>
  <data key="year">2007</data>
</edge>
<edge source="31" target="172">
  <data key="weight">1.0</data>
  <data key="slice">13</data>
  <data key="year">2007</data>
</edge>
<edge source="31" target="194">
  <data key="weight">1.0</data>
  <data key="slice">13</data>
  <data key="year">2007</data>
</edge>
<edge source="31" target="243">
  <data key="weight">9.999999974752427E-7</data>
  <data key="slice">13</data>
  <data key="year">2007</data>
</edge>
<edge source="31" target="289">
  <data key="weight">1.0</data>
  <data key="slice">13</data>
  <data key="year">2007</data>
</edge>
<edge source="31" target="370">
  <data key="weight">1.0</data>
  <data key="slice">13</data>
  <data key="year">2007</data>
</edge>
<edge source="32" target="66">
  <data key="weight">0.5773502588272095</data>
  <data key="slice">30</data>
  <data key="year">2024</data>
</edge>
<edge source="32" target="86">
  <data key="weight">0.5773502588272095</data>
  <data key="slice">30</data>
  <data key="year">2024</data>
</edge>
<edge source="32" target="213">
  <data key="weight">0.5773502588272095</data>
  <data key="slice">30</data>
  <data key="year">2024</data>
</edge>
<edge source="32" target="278">
  <data key="weight">0.7071067690849304</data>
  <data key="slice">30</data>
  <data key="year">2024</data>
</edge>
<edge source="32" target="435">
  <data key="weight">0.40824830532073975</data>
  <data key="slice">30</data>
  <data key="year">2024</data>
</edge>
<edge source="33" target="54">
  <data key="weight">1.0</data>
  <data key="slice">7</data>
  <data key="year">2001</data>
</edge>
<edge source="33" target="56">
  <data key="weight">1.0</data>
  <data key="slice">7</data>
  <data key="year">2001</data>
</edge>
<edge source="33" target="62">
  <data key="weight">9.999999974752427E-7</data>
  <data key="slice">11</data>
  <data key="year">2005</data>
</edge>
<edge source="33" target="127">
  <data key="weight">9.999999974752427E-7</data>
  <data key="slice">11</data>
  <data key="year">2005</data>
</edge>
<edge source="33" target="169">
  <data key="weight">1.0</data>
  <data key="slice">7</data>
  <data key="year">2001</data>
</edge>
<edge source="33" target="177">
  <data key="weight">1.0</data>
  <data key="slice">7</data>
  <data key="year">2001</data>
</edge>
<edge source="33" target="182">
  <data key="weight">1.0</data>
  <data key="slice">23</data>
  <data key="year">2017</data>
</edge>
<edge source="33" target="185">
  <data key="weight">9.999999974752427E-7</data>
  <data key="slice">11</data>
  <data key="year">2005</data>
</edge>
<edge source="33" target="204">
  <data key="weight">1.0</data>
  <data key="slice">7</data>
  <data key="year">2001</data>
</edge>
<edge source="33" target="219">
  <data key="weight">1.0</data>
  <data key="slice">7</data>
  <data key="year">2001</data>
</edge>
<edge source="33" target="231">
  <data key="weight">1.0</data>
  <data key="slice">7</data>
  <data key="year">2001</data>
</edge>
<edge source="33" target="239">
  <data key="weight">1.0</data>
  <data key="slice">23</data>
  <data key="year">2017</data>
</edge>
<edge source="33" target="262">
  <data key="weight">9.999999974752427E-7</data>
  <data key="slice">11</data>
  <data key="year">2005</data>
</edge>
<edge source="33" target="286">
  <data key="weight">1.0</data>
  <data key="slice">23</data>
  <data key="year">2017</data>
</edge>
<edge source="33" target="297">
  <data key="weight">1.0</data>
  <data key="slice">7</data>
  <data key="year">2001</data>
</edge>
<edge source="33" target="305">
  <data key="weight">1.0</data>
  <data key="slice">7</data>
  <data key="year">2001</data>
</edge>
<edge source="33" target="341">
  <data key="weight">1.0</data>
  <data key="slice">23</data>
  <data key="year">2017</data>
</edge>
<edge source="33" target="353">
  <data key="weight">0.7071067690849304</data>
  <data key="slice">11</data>
  <data key="year">2005</data>
</edge>
<edge source="33" target="369">
  <data key="weight">1.0</data>
  <data key="slice">23</data>
  <data key="year">2017</data>
</edge>
<edge source="33" target="405">
  <data key="weight">1.0</data>
  <data key="slice">23</data>
  <data key="year">2017</data>
</edge>
<edge source="33" target="431">
  <data key="weight">0.7071067690849304</data>
  <data key="slice">11</data>
  <data key="year">2005</data>
</edge>
<edge source="33" target="448">
  <data key="weight">1.0</data>
  <data key="slice">7</data>
  <data key="year">2001</data>
</edge>
<edge source="34" target="97">
  <data key="weight">9.999999974752427E-7</data>
  <data key="slice">26</data>
  <data key="year">2020</data>
</edge>
<edge source="34" target="105">
  <data key="weight">0.7071067690849304</data>
  <data key="slice">26</data>
  <data key="year">2020</data>
</edge>
<edge source="34" target="261">
  <data key="weight">0.7071067690849304</data>
  <data key="slice">26</data>
  <data key="year">2020</data>
</edge>
<edge source="34" target="298">
  <data key="weight">0.5773502588272095</data>
  <data key="slice">26</data>
  <data key="year">2020</data>
</edge>
<edge source="34" target="328">
  <data key="weight">0.40824830532073975</data>
  <data key="slice">26</data>
  <data key="year">2020</data>
</edge>
<edge source="34" target="404">
  <data key="weight">0.7071067690849304</data>
  <data key="slice">26</data>
  <data key="year">2020</data>
</edge>
<edge source="35" target="37">
  <data key="weight">1.0</data>
  <data key="slice">12</data>
  <data key="year">2006</data>
</edge>
<edge source="35" target="40">
  <data key="weight">0.7071067690849304</data>
  <data key="slice">24</data>
  <data key="year">2018</data>
</edge>
<edge source="35" target="51">
  <data key="weight">1.0</data>
  <data key="slice">24</data>
  <data key="year">2018</data>
</edge>
<edge source="35" target="73">
  <data key="weight">1.0</data>
  <data key="slice">12</data>
  <data key="year">2006</data>
</edge>
<edge source="35" target="82">
  <data key="weight">0.5773502588272095</data>
  <data key="slice">23</data>
  <data key="year">2017</data>
</edge>
<edge source="35" target="103">
  <data key="weight">1.0</data>
  <data key="slice">12</data>
  <data key="year">2006</data>
</edge>
<edge source="35" target="130">
  <data key="weight">0.5</data>
  <data key="slice">24</data>
  <data key="year">2018</data>
</edge>
<edge source="35" target="142">
  <data key="weight">0.7071067690849304</data>
  <data key="slice">12</data>
  <data key="year">2006</data>
</edge>
<edge source="35" target="207">
  <data key="weight">0.7071067690849304</data>
  <data key="slice">12</data>
  <data key="year">2006</data>
</edge>
<edge source="35" target="244">
  <data key="weight">0.5</data>
  <data key="slice">24</data>
  <data key="year">2018</data>
</edge>
<edge source="35" target="269">
  <data key="weight">0.7071067690849304</data>
  <data key="slice">24</data>
  <data key="year">2018</data>
</edge>
<edge source="35" target="282">
  <data key="weight">1.0</data>
  <data key="slice">12</data>
  <data key="year">2006</data>
</edge>
<edge source="35" target="319">
  <data key="weight">0.7071067690849304</data>
  <data key="slice">24</data>
  <data key="year">2018</data>
</edge>
<edge source="35" target="338">
  <data key="weight">1.0</data>
  <data key="slice">12</data>
  <data key="year">2006</data>
</edge>
<edge source="35" target="349">
  <data key="weight">0.7071067690849304</data>
  <data key="slice">23</data>
  <data key="year">2017</data>
</edge>
<edge source="35" target="391">
  <data key="weight">1.0</data>
  <data key="slice">24</data>
  <data key="year">2018</data>
</edge>
<edge source="36" target="48">
  <data key="weight">0.7071067690849304</data>
  <data key="slice">16</data>
  <data key="year">2010</data>
</edge>
<edge source="36" target="76">
  <data key="weight">1.0</data>
  <data key="slice">16</data>
  <data key="year">2010</data>
</edge>
<edge source="36" target="86">
  <data key="weight">1.0</data>
  <data key="slice">16</data>
  <data key="year">2010</data>
</edge>
<edge source="36" target="161">
  <data key="weight">1.0</data>
  <data key="slice">23</data>
  <data key="year">2017</data>
</edge>
<edge source="36" target="162">
  <data key="weight">1.0</data>
  <data key="slice">16</data>
  <data key="year">2010</data>
</edge>
<edge source="36" target="171">
  <data key="weight">0.7071067690849304</data>
  <data key="slice">28</data>
  <data key="year">2022</data>
</edge>
<edge source="36" target="184">
  <data key="weight">9.999999974752427E-7</data>
  <data key="slice">16</data>
  <data key="year">2010</data>
</edge>
<edge source="36" target="195">
  <data key="weight">0.5</data>
  <data key="slice">28</data>
  <data key="year">2022</data>
</edge>
<edge source="36" target="285">
  <data key="weight">1.0</data>
  <data key="slice">23</data>
  <data key="year">2017</data>
</edge>
<edge source="36" target="401">
  <data key="weight">1.0</data>
  <data key="slice">16</data>
  <data key="year">2010</data>
</edge>
<edge source="36" target="403">
  <data key="weight">0.7071067690849304</data>
  <data key="slice">16</data>
  <data key="year">2010</data>
</edge>
<edge source="36" target="428">
  <data key="weight">1.0</data>
  <data key="slice">23</data>
  <data key="year">2017</data>
</edge>
<edge source="36" target="435">
  <data key="weight">0.40824830532073975</data>
  <data key="slice">28</data>
  <data key="year">2022</data>
</edge>
<edge source="37" target="73">
  <data key="weight">1.0</data>
  <data key="slice">12</data>
  <data key="year">2006</data>
</edge>
<edge source="37" target="103">
  <data key="weight">1.0</data>
  <data key="slice">12</data>
  <data key="year">2006</data>
</edge>
<edge source="37" target="142">
  <data key="weight">0.7071067690849304</data>
  <data key="slice">12</data>
  <data key="year">2006</data>
</edge>
<edge source="37" target="207">
  <data key="weight">0.7071067690849304</data>
  <data key="slice">12</data>
  <data key="year">2006</data>
</edge>
<edge source="37" target="282">
  <data key="weight">1.0</data>
  <data key="slice">12</data>
  <data key="year">2006</data>
</edge>
<edge source="37" target="338">
  <data key="weight">1.0</data>
  <data key="slice">12</data>
  <data key="year">2006</data>
</edge>
<edge source="38" target="86">
  <data key="weight">0.7071067690849304</data>
  <data key="slice">17</data>
  <data key="year">2011</data>
</edge>
<edge source="38" target="163">
  <data key="weight">0.5773502588272095</data>
  <data key="slice">17</data>
  <data key="year">2011</data>
</edge>
<edge source="38" target="285">
  <data key="weight">0.7071067690849304</data>
  <data key="slice">17</data>
  <data key="year">2011</data>
</edge>
<edge source="38" target="424">
  <data key="weight">1.0</data>
  <data key="slice">17</data>
  <data key="year">2011</data>
</edge>
<edge source="39" target="98">
  <data key="weight">1.0</data>
  <data key="slice">16</data>
  <data key="year">2010</data>
</edge>
<edge source="39" target="106">
  <data key="weight">7.071067784636398E-7</data>
  <data key="slice">25</data>
  <data key="year">2019</data>
</edge>
<edge source="39" target="143">
  <data key="weight">1.0</data>
  <data key="slice">16</data>
  <data key="year">2010</data>
</edge>
<edge source="39" target="166">
  <data key="weight">0.5</data>
  <data key="slice">25</data>
  <data key="year">2019</data>
</edge>
<edge source="39" target="236">
  <data key="weight">1.0</data>
  <data key="slice">16</data>
  <data key="year">2010</data>
</edge>
<edge source="39" target="241">
  <data key="weight">1.0</data>
  <data key="slice">16</data>
  <data key="year">2010</data>
</edge>
<edge source="39" target="243">
  <data key="weight">0.7071067690849304</data>
  <data key="slice">25</data>
  <data key="year">2019</data>
</edge>
<edge source="39" target="328">
  <data key="weight">1.0</data>
  <data key="slice">16</data>
  <data key="year">2010</data>
</edge>
<edge source="39" target="338">
  <data key="weight">1.0</data>
  <data key="slice">16</data>
  <data key="year">2010</data>
</edge>
<edge source="39" target="391">
  <data key="weight">0.5</data>
  <data key="slice">25</data>
  <data key="year">2019</data>
</edge>
<edge source="39" target="436">
  <data key="weight">7.071067784636398E-7</data>
  <data key="slice">25</data>
  <data key="year">2019</data>
</edge>
<edge source="40" target="51">
  <data key="weight">0.7071067690849304</data>
  <data key="slice">24</data>
  <data key="year">2018</data>
</edge>
<edge source="40" target="269">
  <data key="weight">0.5</data>
  <data key="slice">24</data>
  <data key="year">2018</data>
</edge>
<edge source="40" target="319">
  <data key="weight">1.0</data>
  <data key="slice">24</data>
  <data key="year">2018</data>
</edge>
<edge source="40" target="391">
  <data key="weight">1.0</data>
  <data key="slice">24</data>
  <data key="year">2018</data>
</edge>
<edge source="41" target="46">
  <data key="weight">0.40824830532073975</data>
  <data key="slice">26</data>
  <data key="year">2020</data>
</edge>
<edge source="41" target="60">
  <data key="weight">0.7071067690849304</data>
  <data key="slice">26</data>
  <data key="year">2020</data>
</edge>
<edge source="41" target="88">
  <data key="weight">0.40824830532073975</data>
  <data key="slice">26</data>
  <data key="year">2020</data>
</edge>
<edge source="41" target="232">
  <data key="weight">0.5</data>
  <data key="slice">26</data>
  <data key="year">2020</data>
</edge>
<edge source="41" target="257">
  <data key="weight">0.40824830532073975</data>
  <data key="slice">26</data>
  <data key="year">2020</data>
</edge>
<edge source="41" target="292">
  <data key="weight">0.7071067690849304</data>
  <data key="slice">26</data>
  <data key="year">2020</data>
</edge>
<edge source="41" target="323">
  <data key="weight">0.7071067690849304</data>
  <data key="slice">26</data>
  <data key="year">2020</data>
</edge>
<edge source="41" target="389">
  <data key="weight">0.5</data>
  <data key="slice">26</data>
  <data key="year">2020</data>
</edge>
<edge source="41" target="415">
  <data key="weight">0.40824830532073975</data>
  <data key="slice">26</data>
  <data key="year">2020</data>
</edge>
<edge source="42" target="232">
  <data key="weight">1.0</data>
  <data key="slice">20</data>
  <data key="year">2014</data>
</edge>
<edge source="42" target="241">
  <data key="weight">1.0</data>
  <data key="slice">20</data>
  <data key="year">2014</data>
</edge>
<edge source="42" target="323">
  <data key="weight">1.0</data>
  <data key="slice">20</data>
  <data key="year">2014</data>
</edge>
<edge source="42" target="329">
  <data key="weight">1.0</data>
  <data key="slice">20</data>
  <data key="year">2014</data>
</edge>
<edge source="42" target="342">
  <data key="weight">0.7071067690849304</data>
  <data key="slice">20</data>
  <data key="year">2014</data>
</edge>
<edge source="42" target="402">
  <data key="weight">1.0</data>
  <data key="slice">20</data>
  <data key="year">2014</data>
</edge>
<edge source="42" target="422">
  <data key="weight">1.0</data>
  <data key="slice">20</data>
  <data key="year">2014</data>
</edge>
<edge source="43" target="133">
  <data key="weight">9.999999974752427E-7</data>
  <data key="slice">26</data>
  <data key="year">2020</data>
</edge>
<edge source="43" target="301">
  <data key="weight">1.0</data>
  <data key="slice">26</data>
  <data key="year">2020</data>
</edge>
<edge source="44" target="117">
  <data key="weight">0.5773502588272095</data>
  <data key="slice">23</data>
  <data key="year">2017</data>
</edge>
<edge source="44" target="162">
  <data key="weight">9.999999974752427E-7</data>
  <data key="slice">23</data>
  <data key="year">2017</data>
</edge>
<edge source="44" target="246">
  <data key="weight">0.7071067690849304</data>
  <data key="slice">23</data>
  <data key="year">2017</data>
</edge>
<edge source="44" target="403">
  <data key="weight">0.5773502588272095</data>
  <data key="slice">23</data>
  <data key="year">2017</data>
</edge>
<edge source="44" target="445">
  <data key="weight">0.5</data>
  <data key="slice">30</data>
  <data key="year">2024</data>
</edge>
<edge source="45" target="178">
  <data key="weight">1.0</data>
  <data key="slice">14</data>
  <data key="year">2008</data>
</edge>
<edge source="45" target="181">
  <data key="weight">1.0</data>
  <data key="slice">14</data>
  <data key="year">2008</data>
</edge>
<edge source="45" target="272">
  <data key="weight">1.0</data>
  <data key="slice">14</data>
  <data key="year">2008</data>
</edge>
<edge source="45" target="338">
  <data key="weight">1.0</data>
  <data key="slice">14</data>
  <data key="year">2008</data>
</edge>
<edge source="45" target="359">
  <data key="weight">1.0</data>
  <data key="slice">14</data>
  <data key="year">2008</data>
</edge>
<edge source="45" target="364">
  <data key="weight">1.0</data>
  <data key="slice">14</data>
  <data key="year">2008</data>
</edge>
<edge source="45" target="400">
  <data key="weight">1.0</data>
  <data key="slice">14</data>
  <data key="year">2008</data>
</edge>
<edge source="46" target="257">
  <data key="weight">0.6666666865348816</data>
  <data key="slice">26</data>
  <data key="year">2020</data>
</edge>
<edge source="46" target="287">
  <data key="weight">4.082483258116554E-7</data>
  <data key="slice">26</data>
  <data key="year">2020</data>
</edge>
<edge source="46" target="323">
  <data key="weight">0.5773502588272095</data>
  <data key="slice">26</data>
  <data key="year">2020</data>
</edge>
<edge source="46" target="328">
  <data key="weight">0.4714045226573944</data>
  <data key="slice">26</data>
  <data key="year">2020</data>
</edge>
<edge source="46" target="391">
  <data key="weight">4.082483258116554E-7</data>
  <data key="slice">26</data>
  <data key="year">2020</data>
</edge>
<edge source="47" target="88">
  <data key="weight">0.5</data>
  <data key="slice">27</data>
  <data key="year">2021</data>
</edge>
<edge source="47" target="258">
  <data key="weight">0.5773502588272095</data>
  <data key="slice">27</data>
  <data key="year">2021</data>
</edge>
<edge source="47" target="318">
  <data key="weight">0.5773502588272095</data>
  <data key="slice">27</data>
  <data key="year">2021</data>
</edge>
<edge source="48" target="51">
  <data key="weight">4.999999987376214E-7</data>
  <data key="slice">25</data>
  <data key="year">2019</data>
</edge>
<edge source="48" target="59">
  <data key="weight">1.0</data>
  <data key="slice">27</data>
  <data key="year">2021</data>
</edge>
<edge source="48" target="70">
  <data key="weight">5.773503062300733E-7</data>
  <data key="slice">31</data>
  <data key="year">2025</data>
</edge>
<edge source="48" target="76">
  <data key="weight">0.7071067690849304</data>
  <data key="slice">16</data>
  <data key="year">2010</data>
</edge>
<edge source="48" target="82">
  <data key="weight">0.8164966106414795</data>
  <data key="slice">24</data>
  <data key="year">2018</data>
</edge>
<edge source="48" target="86">
  <data key="weight">7.071067784636398E-7</data>
  <data key="slice">16</data>
  <data key="year">2010</data>
</edge>
<edge source="48" target="125">
  <data key="weight">4.082483258116554E-7</data>
  <data key="slice">31</data>
  <data key="year">2025</data>
</edge>
<edge source="48" target="130">
  <data key="weight">4.999999987376214E-7</data>
  <data key="slice">25</data>
  <data key="year">2019</data>
</edge>
<edge source="48" target="142">
  <data key="weight">0.7071067690849304</data>
  <data key="slice">17</data>
  <data key="year">2011</data>
</edge>
<edge source="48" target="155">
  <data key="weight">0.5</data>
  <data key="slice">28</data>
  <data key="year">2022</data>
</edge>
<edge source="48" target="162">
  <data key="weight">7.071067784636398E-7</data>
  <data key="slice">16</data>
  <data key="year">2010</data>
</edge>
<edge source="48" target="166">
  <data key="weight">7.071067784636398E-7</data>
  <data key="slice">16</data>
  <data key="year">2010</data>
</edge>
<edge source="48" target="180">
  <data key="weight">7.071067784636398E-7</data>
  <data key="slice">19</data>
  <data key="year">2013</data>
</edge>
<edge source="48" target="184">
  <data key="weight">0.7071067690849304</data>
  <data key="slice">16</data>
  <data key="year">2010</data>
</edge>
<edge source="48" target="214">
  <data key="weight">4.082483258116554E-7</data>
  <data key="slice">31</data>
  <data key="year">2025</data>
</edge>
<edge source="48" target="215">
  <data key="weight">4.999999987376214E-7</data>
  <data key="slice">25</data>
  <data key="year">2019</data>
</edge>
<edge source="48" target="222">
  <data key="weight">1.0</data>
  <data key="slice">19</data>
  <data key="year">2013</data>
</edge>
<edge source="48" target="228">
  <data key="weight">0.7071067690849304</data>
  <data key="slice">17</data>
  <data key="year">2011</data>
</edge>
<edge source="48" target="232">
  <data key="weight">4.082483258116554E-7</data>
  <data key="slice">26</data>
  <data key="year">2020</data>
</edge>
<edge source="48" target="242">
  <data key="weight">0.7071067690849304</data>
  <data key="slice">25</data>
  <data key="year">2019</data>
</edge>
<edge source="48" target="243">
  <data key="weight">0.5</data>
  <data key="slice">31</data>
  <data key="year">2025</data>
</edge>
<edge source="48" target="246">
  <data key="weight">0.5773502588272095</data>
  <data key="slice">24</data>
  <data key="year">2018</data>
</edge>
<edge source="48" target="249">
  <data key="weight">4.999999987376214E-7</data>
  <data key="slice">24</data>
  <data key="year">2018</data>
</edge>
<edge source="48" target="250">
  <data key="weight">0.7071067690849304</data>
  <data key="slice">25</data>
  <data key="year">2019</data>
</edge>
<edge source="48" target="256">
  <data key="weight">7.071067784636398E-7</data>
  <data key="slice">19</data>
  <data key="year">2013</data>
</edge>
<edge source="48" target="257">
  <data key="weight">0.5</data>
  <data key="slice">28</data>
  <data key="year">2022</data>
</edge>
<edge source="48" target="268">
  <data key="weight">7.071067784636398E-7</data>
  <data key="slice">16</data>
  <data key="year">2010</data>
</edge>
<edge source="48" target="269">
  <data key="weight">0.5773502588272095</data>
  <data key="slice">23</data>
  <data key="year">2017</data>
</edge>
<edge source="48" target="281">
  <data key="weight">0.40824830532073975</data>
  <data key="slice">31</data>
  <data key="year">2025</data>
</edge>
<edge source="48" target="289">
  <data key="weight">4.999999987376214E-7</data>
  <data key="slice">24</data>
  <data key="year">2018</data>
</edge>
<edge source="48" target="296">
  <data key="weight">4.999999987376214E-7</data>
  <data key="slice">25</data>
  <data key="year">2019</data>
</edge>
<edge source="48" target="298">
  <data key="weight">0.3535533845424652</data>
  <data key="slice">28</data>
  <data key="year">2022</data>
</edge>
<edge source="48" target="304">
  <data key="weight">0.5773502588272095</data>
  <data key="slice">31</data>
  <data key="year">2025</data>
</edge>
<edge source="48" target="325">
  <data key="weight">7.071067784636398E-7</data>
  <data key="slice">24</data>
  <data key="year">2018</data>
</edge>
<edge source="48" target="328">
  <data key="weight">0.3535533845424652</data>
  <data key="slice">27</data>
  <data key="year">2021</data>
</edge>
<edge source="48" target="338">
  <data key="weight">5.773503062300733E-7</data>
  <data key="slice">31</data>
  <data key="year">2025</data>
</edge>
<edge source="48" target="342">
  <data key="weight">4.999999987376214E-7</data>
  <data key="slice">24</data>
  <data key="year">2018</data>
</edge>
<edge source="48" target="344">
  <data key="weight">4.082483258116554E-7</data>
  <data key="slice">31</data>
  <data key="year">2025</data>
</edge>
<edge source="48" target="348">
  <data key="weight">7.071067784636398E-7</data>
  <data key="slice">16</data>
  <data key="year">2010</data>
</edge>
<edge source="48" target="389">
  <data key="weight">4.082483258116554E-7</data>
  <data key="slice">26</data>
  <data key="year">2020</data>
</edge>
<edge source="48" target="398">
  <data key="weight">5.773503062300733E-7</data>
  <data key="slice">31</data>
  <data key="year">2025</data>
</edge>
<edge source="48" target="401">
  <data key="weight">0.7071067690849304</data>
  <data key="slice">16</data>
  <data key="year">2010</data>
</edge>
<edge source="48" target="403">
  <data key="weight">0.6666666865348816</data>
  <data key="slice">26</data>
  <data key="year">2020</data>
</edge>
<edge source="48" target="406">
  <data key="weight">0.5773502588272095</data>
  <data key="slice">31</data>
  <data key="year">2025</data>
</edge>
<edge source="48" target="416">
  <data key="weight">0.5</data>
  <data key="slice">28</data>
  <data key="year">2022</data>
</edge>
<edge source="48" target="446">
  <data key="weight">9.999999974752427E-7</data>
  <data key="slice">24</data>
  <data key="year">2018</data>
</edge>
<edge source="49" target="99">
  <data key="weight">0.7071067690849304</data>
  <data key="slice">19</data>
  <data key="year">2013</data>
</edge>
<edge source="49" target="133">
  <data key="weight">1.0</data>
  <data key="slice">19</data>
  <data key="year">2013</data>
</edge>
<edge source="49" target="237">
  <data key="weight">1.0</data>
  <data key="slice">9</data>
  <data key="year">2003</data>
</edge>
<edge source="49" target="356">
  <data key="weight">1.0</data>
  <data key="slice">19</data>
  <data key="year">2013</data>
</edge>
<edge source="49" target="382">
  <data key="weight">1.0</data>
  <data key="slice">9</data>
  <data key="year">2003</data>
</edge>
<edge source="49" target="415">
  <data key="weight">0.5773502588272095</data>
  <data key="slice">19</data>
  <data key="year">2013</data>
</edge>
<edge source="49" target="417">
  <data key="weight">1.0</data>
  <data key="slice">9</data>
  <data key="year">2003</data>
</edge>
<edge source="50" target="70">
  <data key="weight">1.0</data>
  <data key="slice">21</data>
  <data key="year">2015</data>
</edge>
<edge source="50" target="215">
  <data key="weight">1.0</data>
  <data key="slice">21</data>
  <data key="year">2015</data>
</edge>
<edge source="50" target="344">
  <data key="weight">1.0</data>
  <data key="slice">21</data>
  <data key="year">2015</data>
</edge>
<edge source="50" target="371">
  <data key="weight">1.0</data>
  <data key="slice">21</data>
  <data key="year">2015</data>
</edge>
<edge source="50" target="441">
  <data key="weight">1.0</data>
  <data key="slice">21</data>
  <data key="year">2015</data>
</edge>
<edge source="51" target="84">
  <data key="weight">0.6666666865348816</data>
  <data key="slice">31</data>
  <data key="year">2025</data>
</edge>
<edge source="51" target="85">
  <data key="weight">0.7071067690849304</data>
  <data key="slice">27</data>
  <data key="year">2021</data>
</edge>
<edge source="51" target="113">
  <data key="weight">0.8164966106414795</data>
  <data key="slice">29</data>
  <data key="year">2023</data>
</edge>
<edge source="51" target="125">
  <data key="weight">4.082483258116554E-7</data>
  <data key="slice">31</data>
  <data key="year">2025</data>
</edge>
<edge source="51" target="130">
  <data key="weight">0.5</data>
  <data key="slice">24</data>
  <data key="year">2018</data>
</edge>
<edge source="51" target="154">
  <data key="weight">0.8164966106414795</data>
  <data key="slice">29</data>
  <data key="year">2023</data>
</edge>
<edge source="51" target="155">
  <data key="weight">4.999999987376214E-7</data>
  <data key="slice">27</data>
  <data key="year">2021</data>
</edge>
<edge source="51" target="158">
  <data key="weight">5.773503062300733E-7</data>
  <data key="slice">30</data>
  <data key="year">2024</data>
</edge>
<edge source="51" target="166">
  <data key="weight">0.3535533845424652</data>
  <data key="slice">27</data>
  <data key="year">2021</data>
</edge>
<edge source="51" target="195">
  <data key="weight">3.535533892318199E-7</data>
  <data key="slice">28</data>
  <data key="year">2022</data>
</edge>
<edge source="51" target="207">
  <data key="weight">0.3535533845424652</data>
  <data key="slice">28</data>
  <data key="year">2022</data>
</edge>
<edge source="51" target="215">
  <data key="weight">0.5</data>
  <data key="slice">25</data>
  <data key="year">2019</data>
</edge>
<edge source="51" target="228">
  <data key="weight">4.082483258116554E-7</data>
  <data key="slice">31</data>
  <data key="year">2025</data>
</edge>
<edge source="51" target="232">
  <data key="weight">0.5</data>
  <data key="slice">25</data>
  <data key="year">2019</data>
</edge>
<edge source="51" target="244">
  <data key="weight">0.5</data>
  <data key="slice">24</data>
  <data key="year">2018</data>
</edge>
<edge source="51" target="246">
  <data key="weight">0.8164966106414795</data>
  <data key="slice">25</data>
  <data key="year">2019</data>
</edge>
<edge source="51" target="249">
  <data key="weight">0.4472135901451111</data>
  <data key="slice">28</data>
  <data key="year">2022</data>
</edge>
<edge source="51" target="261">
  <data key="weight">3.535533892318199E-7</data>
  <data key="slice">28</data>
  <data key="year">2022</data>
</edge>
<edge source="51" target="269">
  <data key="weight">0.7071067690849304</data>
  <data key="slice">24</data>
  <data key="year">2018</data>
</edge>
<edge source="51" target="273">
  <data key="weight">4.999999987376214E-7</data>
  <data key="slice">28</data>
  <data key="year">2022</data>
</edge>
<edge source="51" target="283">
  <data key="weight">0.3333333432674408</data>
  <data key="slice">30</data>
  <data key="year">2024</data>
</edge>
<edge source="51" target="296">
  <data key="weight">1.0</data>
  <data key="slice">25</data>
  <data key="year">2019</data>
</edge>
<edge source="51" target="298">
  <data key="weight">4.999999987376214E-7</data>
  <data key="slice">28</data>
  <data key="year">2022</data>
</edge>
<edge source="51" target="319">
  <data key="weight">0.7071067690849304</data>
  <data key="slice">24</data>
  <data key="year">2018</data>
</edge>
<edge source="51" target="321">
  <data key="weight">4.082483258116554E-7</data>
  <data key="slice">31</data>
  <data key="year">2025</data>
</edge>
<edge source="51" target="337">
  <data key="weight">0.5</data>
  <data key="slice">29</data>
  <data key="year">2023</data>
</edge>
<edge source="51" target="338">
  <data key="weight">7.071067784636398E-7</data>
  <data key="slice">25</data>
  <data key="year">2019</data>
</edge>
<edge source="51" target="353">
  <data key="weight">3.535533892318199E-7</data>
  <data key="slice">28</data>
  <data key="year">2022</data>
</edge>
<edge source="51" target="361">
  <data key="weight">0.5773502588272095</data>
  <data key="slice">31</data>
  <data key="year">2025</data>
</edge>
<edge source="51" target="375">
  <data key="weight">7.071067784636398E-7</data>
  <data key="slice">27</data>
  <data key="year">2021</data>
</edge>
<edge source="51" target="391">
  <data key="weight">0.7071067690849304</data>
  <data key="slice">24</data>
  <data key="year">2018</data>
</edge>
<edge source="51" target="411">
  <data key="weight">0.7071067690849304</data>
  <data key="slice">27</data>
  <data key="year">2021</data>
</edge>
<edge source="51" target="416">
  <data key="weight">4.999999987376214E-7</data>
  <data key="slice">27</data>
  <data key="year">2021</data>
</edge>
<edge source="51" target="418">
  <data key="weight">0.40824830532073975</data>
  <data key="slice">30</data>
  <data key="year">2024</data>
</edge>
<edge source="51" target="429">
  <data key="weight">0.8164966106414795</data>
  <data key="slice">29</data>
  <data key="year">2023</data>
</edge>
<edge source="51" target="435">
  <data key="weight">4.082483258116554E-7</data>
  <data key="slice">31</data>
  <data key="year">2025</data>
</edge>
<edge source="51" target="449">
  <data key="weight">3.535533892318199E-7</data>
  <data key="slice">28</data>
  <data key="year">2022</data>
</edge>
<edge source="52" target="66">
  <data key="weight">0.40824830532073975</data>
  <data key="slice">29</data>
  <data key="year">2023</data>
</edge>
<edge source="52" target="90">
  <data key="weight">7.071067784636398E-7</data>
  <data key="slice">29</data>
  <data key="year">2023</data>
</edge>
<edge source="52" target="125">
  <data key="weight">0.5</data>
  <data key="slice">29</data>
  <data key="year">2023</data>
</edge>
<edge source="52" target="185">
  <data key="weight">0.5</data>
  <data key="slice">29</data>
  <data key="year">2023</data>
</edge>
<edge source="52" target="195">
  <data key="weight">7.071067784636398E-7</data>
  <data key="slice">29</data>
  <data key="year">2023</data>
</edge>
<edge source="52" target="214">
  <data key="weight">0.5</data>
  <data key="slice">29</data>
  <data key="year">2023</data>
</edge>
<edge source="52" target="318">
  <data key="weight">0.3535533845424652</data>
  <data key="slice">29</data>
  <data key="year">2023</data>
</edge>
<edge source="52" target="410">
  <data key="weight">0.40824830532073975</data>
  <data key="slice">29</data>
  <data key="year">2023</data>
</edge>
<edge source="53" target="174">
  <data key="weight">0.7071067690849304</data>
  <data key="slice">29</data>
  <data key="year">2023</data>
</edge>
<edge source="53" target="185">
  <data key="weight">0.7071067690849304</data>
  <data key="slice">29</data>
  <data key="year">2023</data>
</edge>
<edge source="53" target="328">
  <data key="weight">0.5773502588272095</data>
  <data key="slice">29</data>
  <data key="year">2023</data>
</edge>
<edge source="53" target="388">
  <data key="weight">0.7071067690849304</data>
  <data key="slice">29</data>
  <data key="year">2023</data>
</edge>
<edge source="54" target="169">
  <data key="weight">1.0</data>
  <data key="slice">7</data>
  <data key="year">2001</data>
</edge>
<edge source="54" target="204">
  <data key="weight">1.0</data>
  <data key="slice">7</data>
  <data key="year">2001</data>
</edge>
<edge source="54" target="231">
  <data key="weight">1.0</data>
  <data key="slice">7</data>
  <data key="year">2001</data>
</edge>
<edge source="54" target="297">
  <data key="weight">1.0</data>
  <data key="slice">7</data>
  <data key="year">2001</data>
</edge>
<edge source="54" target="448">
  <data key="weight">1.0</data>
  <data key="slice">7</data>
  <data key="year">2001</data>
</edge>
<edge source="55" target="82">
  <data key="weight">0.37796446681022644</data>
  <data key="slice">30</data>
  <data key="year">2024</data>
</edge>
<edge source="55" target="88">
  <data key="weight">0.40824830532073975</data>
  <data key="slice">30</data>
  <data key="year">2024</data>
</edge>
<edge source="55" target="211">
  <data key="weight">0.6324555277824402</data>
  <data key="slice">30</data>
  <data key="year">2024</data>
</edge>
<edge source="55" target="227">
  <data key="weight">0.8164966106414795</data>
  <data key="slice">30</data>
  <data key="year">2024</data>
</edge>
<edge source="55" target="240">
  <data key="weight">1.0</data>
  <data key="slice">30</data>
  <data key="year">2024</data>
</edge>
<edge source="55" target="283">
  <data key="weight">0.40824830532073975</data>
  <data key="slice">30</data>
  <data key="year">2024</data>
</edge>
<edge source="55" target="318">
  <data key="weight">0.4714045226573944</data>
  <data key="slice">30</data>
  <data key="year">2024</data>
</edge>
<edge source="55" target="407">
  <data key="weight">0.5</data>
  <data key="slice">30</data>
  <data key="year">2024</data>
</edge>
<edge source="55" target="439">
  <data key="weight">1.0</data>
  <data key="slice">30</data>
  <data key="year">2024</data>
</edge>
<edge source="56" target="80">
  <data key="weight">4.082483258116554E-7</data>
  <data key="slice">27</data>
  <data key="year">2021</data>
</edge>
<edge source="56" target="114">
  <data key="weight">5.773503062300733E-7</data>
  <data key="slice">27</data>
  <data key="year">2021</data>
</edge>
<edge source="56" target="125">
  <data key="weight">4.082483258116554E-7</data>
  <data key="slice">27</data>
  <data key="year">2021</data>
</edge>
<edge source="56" target="157">
  <data key="weight">1.0</data>
  <data key="slice">13</data>
  <data key="year">2007</data>
</edge>
<edge source="56" target="169">
  <data key="weight">1.0</data>
  <data key="slice">7</data>
  <data key="year">2001</data>
</edge>
<edge source="56" target="204">
  <data key="weight">1.0</data>
  <data key="slice">7</data>
  <data key="year">2001</data>
</edge>
<edge source="56" target="207">
  <data key="weight">4.082483258116554E-7</data>
  <data key="slice">27</data>
  <data key="year">2021</data>
</edge>
<edge source="56" target="214">
  <data key="weight">4.082483258116554E-7</data>
  <data key="slice">27</data>
  <data key="year">2021</data>
</edge>
<edge source="56" target="224">
  <data key="weight">4.082483258116554E-7</data>
  <data key="slice">27</data>
  <data key="year">2021</data>
</edge>
<edge source="56" target="228">
  <data key="weight">1.0</data>
  <data key="slice">13</data>
  <data key="year">2007</data>
</edge>
<edge source="56" target="231">
  <data key="weight">1.0</data>
  <data key="slice">7</data>
  <data key="year">2001</data>
</edge>
<edge source="56" target="246">
  <data key="weight">0.40824830532073975</data>
  <data key="slice">27</data>
  <data key="year">2021</data>
</edge>
<edge source="56" target="297">
  <data key="weight">1.0</data>
  <data key="slice">7</data>
  <data key="year">2001</data>
</edge>
<edge source="56" target="298">
  <data key="weight">0.5773502588272095</data>
  <data key="slice">27</data>
  <data key="year">2021</data>
</edge>
<edge source="56" target="311">
  <data key="weight">1.0</data>
  <data key="slice">13</data>
  <data key="year">2007</data>
</edge>
<edge source="56" target="328">
  <data key="weight">0.40824830532073975</data>
  <data key="slice">27</data>
  <data key="year">2021</data>
</edge>
<edge source="56" target="448">
  <data key="weight">1.0</data>
  <data key="slice">7</data>
  <data key="year">2001</data>
</edge>
<edge source="57" target="119">
  <data key="weight">1.0</data>
  <data key="slice">13</data>
  <data key="year">2007</data>
</edge>
<edge source="57" target="120">
  <data key="weight">1.0</data>
  <data key="slice">13</data>
  <data key="year">2007</data>
</edge>
<edge source="57" target="128">
  <data key="weight">1.0</data>
  <data key="slice">13</data>
  <data key="year">2007</data>
</edge>
<edge source="57" target="156">
  <data key="weight">1.0</data>
  <data key="slice">13</data>
  <data key="year">2007</data>
</edge>
<edge source="57" target="172">
  <data key="weight">1.0</data>
  <data key="slice">13</data>
  <data key="year">2007</data>
</edge>
<edge source="57" target="194">
  <data key="weight">1.0</data>
  <data key="slice">13</data>
  <data key="year">2007</data>
</edge>
<edge source="57" target="243">
  <data key="weight">9.999999974752427E-7</data>
  <data key="slice">13</data>
  <data key="year">2007</data>
</edge>
<edge source="57" target="289">
  <data key="weight">1.0</data>
  <data key="slice">13</data>
  <data key="year">2007</data>
</edge>
<edge source="57" target="351">
  <data key="weight">1.0</data>
  <data key="slice">13</data>
  <data key="year">2007</data>
</edge>
<edge source="57" target="370">
  <data key="weight">1.0</data>
  <data key="slice">13</data>
  <data key="year">2007</data>
</edge>
<edge source="57" target="379">
  <data key="weight">1.0</data>
  <data key="slice">13</data>
  <data key="year">2007</data>
</edge>
<edge source="58" target="159">
  <data key="weight">0.7071067690849304</data>
  <data key="slice">26</data>
  <data key="year">2020</data>
</edge>
<edge source="58" target="214">
  <data key="weight">0.5</data>
  <data key="slice">26</data>
  <data key="year">2020</data>
</edge>
<edge source="58" target="306">
  <data key="weight">0.7071067690849304</data>
  <data key="slice">26</data>
  <data key="year">2020</data>
</edge>
<edge source="58" target="352">
  <data key="weight">0.7071067690849304</data>
  <data key="slice">26</data>
  <data key="year">2020</data>
</edge>
<edge source="58" target="391">
  <data key="weight">4.999999987376214E-7</data>
  <data key="slice">26</data>
  <data key="year">2020</data>
</edge>
<edge source="59" target="243">
  <data key="weight">0.5</data>
  <data key="slice">27</data>
  <data key="year">2021</data>
</edge>
<edge source="59" target="328">
  <data key="weight">0.3535533845424652</data>
  <data key="slice">27</data>
  <data key="year">2021</data>
</edge>
<edge source="59" target="403">
  <data key="weight">0.7071067690849304</data>
  <data key="slice">27</data>
  <data key="year">2021</data>
</edge>
<edge source="60" target="88">
  <data key="weight">0.5773502588272095</data>
  <data key="slice">26</data>
  <data key="year">2020</data>
</edge>
<edge source="60" target="157">
  <data key="weight">0.5</data>
  <data key="slice">26</data>
  <data key="year">2020</data>
</edge>
<edge source="60" target="232">
  <data key="weight">0.7071067690849304</data>
  <data key="slice">26</data>
  <data key="year">2020</data>
</edge>
<edge source="60" target="283">
  <data key="weight">0.5</data>
  <data key="slice">26</data>
  <data key="year">2020</data>
</edge>
<edge source="60" target="292">
  <data key="weight">1.0</data>
  <data key="slice">26</data>
  <data key="year">2020</data>
</edge>
<edge source="60" target="389">
  <data key="weight">0.7071067690849304</data>
  <data key="slice">26</data>
  <data key="year">2020</data>
</edge>
<edge source="60" target="415">
  <data key="weight">0.5773502588272095</data>
  <data key="slice">26</data>
  <data key="year">2020</data>
</edge>
<edge source="61" target="215">
  <data key="weight">0.7071067690849304</data>
  <data key="slice">28</data>
  <data key="year">2022</data>
</edge>
<edge source="61" target="391">
  <data key="weight">0.7071067690849304</data>
  <data key="slice">28</data>
  <data key="year">2022</data>
</edge>
<edge source="61" target="447">
  <data key="weight">1.0</data>
  <data key="slice">28</data>
  <data key="year">2022</data>
</edge>
<edge source="62" target="127">
  <data key="weight">1.0</data>
  <data key="slice">11</data>
  <data key="year">2005</data>
</edge>
<edge source="62" target="185">
  <data key="weight">1.0</data>
  <data key="slice">11</data>
  <data key="year">2005</data>
</edge>
<edge source="62" target="262">
  <data key="weight">1.0</data>
  <data key="slice">11</data>
  <data key="year">2005</data>
</edge>
<edge source="62" target="353">
  <data key="weight">0.7071067690849304</data>
  <data key="slice">11</data>
  <data key="year">2005</data>
</edge>
<edge source="62" target="431">
  <data key="weight">0.7071067690849304</data>
  <data key="slice">11</data>
  <data key="year">2005</data>
</edge>
<edge source="63" target="160">
  <data key="weight">0.5</data>
  <data key="slice">29</data>
  <data key="year">2023</data>
</edge>
<edge source="63" target="257">
  <data key="weight">0.3535533845424652</data>
  <data key="slice">29</data>
  <data key="year">2023</data>
</edge>
<edge source="63" target="328">
  <data key="weight">0.40824830532073975</data>
  <data key="slice">29</data>
  <data key="year">2023</data>
</edge>
<edge source="63" target="410">
  <data key="weight">0.40824830532073975</data>
  <data key="slice">29</data>
  <data key="year">2023</data>
</edge>
<edge source="63" target="426">
  <data key="weight">0.7071067690849304</data>
  <data key="slice">29</data>
  <data key="year">2023</data>
</edge>
<edge source="64" target="149">
  <data key="weight">1.0</data>
  <data key="slice">22</data>
  <data key="year">2016</data>
</edge>
<edge source="64" target="166">
  <data key="weight">1.0</data>
  <data key="slice">22</data>
  <data key="year">2016</data>
</edge>
<edge source="64" target="246">
  <data key="weight">0.7071067690849304</data>
  <data key="slice">22</data>
  <data key="year">2016</data>
</edge>
<edge source="64" target="449">
  <data key="weight">1.0</data>
  <data key="slice">22</data>
  <data key="year">2016</data>
</edge>
<edge source="65" target="108">
  <data key="weight">1.0</data>
  <data key="slice">15</data>
  <data key="year">2009</data>
</edge>
<edge source="65" target="142">
  <data key="weight">1.0</data>
  <data key="slice">15</data>
  <data key="year">2009</data>
</edge>
<edge source="65" target="146">
  <data key="weight">1.0</data>
  <data key="slice">15</data>
  <data key="year">2009</data>
</edge>
<edge source="65" target="260">
  <data key="weight">1.0</data>
  <data key="slice">15</data>
  <data key="year">2009</data>
</edge>
<edge source="65" target="279">
  <data key="weight">1.0</data>
  <data key="slice">15</data>
  <data key="year">2009</data>
</edge>
<edge source="65" target="314">
  <data key="weight">1.0</data>
  <data key="slice">15</data>
  <data key="year">2009</data>
</edge>
<edge source="65" target="345">
  <data key="weight">1.0</data>
  <data key="slice">15</data>
  <data key="year">2009</data>
</edge>
<edge source="65" target="355">
  <data key="weight">1.0</data>
  <data key="slice">15</data>
  <data key="year">2009</data>
</edge>
<edge source="65" target="392">
  <data key="weight">1.0</data>
  <data key="slice">15</data>
  <data key="year">2009</data>
</edge>
<edge source="65" target="419">
  <data key="weight">1.0</data>
  <data key="slice">15</data>
  <data key="year">2009</data>
</edge>
<edge source="66" target="82">
  <data key="weight">0.4803844690322876</data>
  <data key="slice">29</data>
  <data key="year">2023</data>
</edge>
<edge source="66" target="83">
  <data key="weight">0.5773502588272095</data>
  <data key="slice">28</data>
  <data key="year">2022</data>
</edge>
<edge source="66" target="86">
  <data key="weight">4.082483258116554E-7</data>
  <data key="slice">28</data>
  <data key="year">2022</data>
</edge>
<edge source="66" target="88">
  <data key="weight">0.3333333432674408</data>
  <data key="slice">30</data>
  <data key="year">2024</data>
</edge>
<edge source="66" target="91">
  <data key="weight">0.40824830532073975</data>
  <data key="slice">28</data>
  <data key="year">2022</data>
</edge>
<edge source="66" target="104">
  <data key="weight">1.0</data>
  <data key="slice">18</data>
  <data key="year">2012</data>
</edge>
<edge source="66" target="117">
  <data key="weight">4.082483258116554E-7</data>
  <data key="slice">30</data>
  <data key="year">2024</data>
</edge>
<edge source="66" target="118">
  <data key="weight">8.164966516233108E-7</data>
  <data key="slice">28</data>
  <data key="year">2022</data>
</edge>
<edge source="66" target="157">
  <data key="weight">4.082483258116554E-7</data>
  <data key="slice">28</data>
  <data key="year">2022</data>
</edge>
<edge source="66" target="191">
  <data key="weight">4.082483258116554E-7</data>
  <data key="slice">28</data>
  <data key="year">2022</data>
</edge>
<edge source="66" target="195">
  <data key="weight">5.773503062300733E-7</data>
  <data key="slice">29</data>
  <data key="year">2023</data>
</edge>
<edge source="66" target="203">
  <data key="weight">1.0</data>
  <data key="slice">18</data>
  <data key="year">2012</data>
</edge>
<edge source="66" target="232">
  <data key="weight">0.5163977742195129</data>
  <data key="slice">28</data>
  <data key="year">2022</data>
</edge>
<edge source="66" target="238">
  <data key="weight">0.5773502588272095</data>
  <data key="slice">30</data>
  <data key="year">2024</data>
</edge>
<edge source="66" target="242">
  <data key="weight">7.071067784636398E-7</data>
  <data key="slice">27</data>
  <data key="year">2021</data>
</edge>
<edge source="66" target="268">
  <data key="weight">1.0</data>
  <data key="slice">18</data>
  <data key="year">2012</data>
</edge>
<edge source="66" target="278">
  <data key="weight">4.082483258116554E-7</data>
  <data key="slice">30</data>
  <data key="year">2024</data>
</edge>
<edge source="66" target="299">
  <data key="weight">1.0</data>
  <data key="slice">18</data>
  <data key="year">2012</data>
</edge>
<edge source="66" target="318">
  <data key="weight">0.38490018248558044</data>
  <data key="slice">30</data>
  <data key="year">2024</data>
</edge>
<edge source="66" target="337">
  <data key="weight">1.0</data>
  <data key="slice">18</data>
  <data key="year">2012</data>
</edge>
<edge source="66" target="388">
  <data key="weight">0.8164966106414795</data>
  <data key="slice">28</data>
  <data key="year">2022</data>
</edge>
<edge source="66" target="394">
  <data key="weight">5.773503062300733E-7</data>
  <data key="slice">30</data>
  <data key="year">2024</data>
</edge>
<edge source="66" target="403">
  <data key="weight">4.082483258116554E-7</data>
  <data key="slice">30</data>
  <data key="year">2024</data>
</edge>
<edge source="66" target="449">
  <data key="weight">4.082483258116554E-7</data>
  <data key="slice">28</data>
  <data key="year">2022</data>
</edge>
<edge source="67" target="117">
  <data key="weight">0.7071067690849304</data>
  <data key="slice">26</data>
  <data key="year">2020</data>
</edge>
<edge source="67" target="121">
  <data key="weight">0.7071067690849304</data>
  <data key="slice">24</data>
  <data key="year">2018</data>
</edge>
<edge source="67" target="125">
  <data key="weight">0.7071067690849304</data>
  <data key="slice">26</data>
  <data key="year">2020</data>
</edge>
<edge source="67" target="142">
  <data key="weight">0.5773502588272095</data>
  <data key="slice">24</data>
  <data key="year">2018</data>
</edge>
<edge source="67" target="243">
  <data key="weight">0.5</data>
  <data key="slice">24</data>
  <data key="year">2018</data>
</edge>
<edge source="67" target="289">
  <data key="weight">0.7071067690849304</data>
  <data key="slice">24</data>
  <data key="year">2018</data>
</edge>
<edge source="67" target="293">
  <data key="weight">1.0</data>
  <data key="slice">24</data>
  <data key="year">2018</data>
</edge>
<edge source="68" target="157">
  <data key="weight">0.5773502588272095</data>
  <data key="slice">17</data>
  <data key="year">2011</data>
</edge>
<edge source="68" target="163">
  <data key="weight">0.5773502588272095</data>
  <data key="slice">17</data>
  <data key="year">2011</data>
</edge>
<edge source="68" target="249">
  <data key="weight">0.7071067690849304</data>
  <data key="slice">17</data>
  <data key="year">2011</data>
</edge>
<edge source="68" target="338">
  <data key="weight">1.0</data>
  <data key="slice">17</data>
  <data key="year">2011</data>
</edge>
<edge source="69" target="166">
  <data key="weight">1.0</data>
  <data key="slice">12</data>
  <data key="year">2006</data>
</edge>
<edge source="69" target="202">
  <data key="weight">1.0</data>
  <data key="slice">12</data>
  <data key="year">2006</data>
</edge>
<edge source="69" target="207">
  <data key="weight">0.7071067690849304</data>
  <data key="slice">12</data>
  <data key="year">2006</data>
</edge>
<edge source="69" target="233">
  <data key="weight">1.0</data>
  <data key="slice">12</data>
  <data key="year">2006</data>
</edge>
<edge source="69" target="249">
  <data key="weight">9.999999974752427E-7</data>
  <data key="slice">12</data>
  <data key="year">2006</data>
</edge>
<edge source="69" target="313">
  <data key="weight">1.0</data>
  <data key="slice">12</data>
  <data key="year">2006</data>
</edge>
<edge source="70" target="81">
  <data key="weight">1.0</data>
  <data key="slice">6</data>
  <data key="year">2000</data>
</edge>
<edge source="70" target="96">
  <data key="weight">1.0</data>
  <data key="slice">29</data>
  <data key="year">2023</data>
</edge>
<edge source="70" target="99">
  <data key="weight">9.999999974752427E-7</data>
  <data key="slice">6</data>
  <data key="year">2000</data>
</edge>
<edge source="70" target="130">
  <data key="weight">0.7071067690849304</data>
  <data key="slice">31</data>
  <data key="year">2025</data>
</edge>
<edge source="70" target="157">
  <data key="weight">0.5773502588272095</data>
  <data key="slice">11</data>
  <data key="year">2005</data>
</edge>
<edge source="70" target="179">
  <data key="weight">9.999999974752427E-7</data>
  <data key="slice">16</data>
  <data key="year">2010</data>
</edge>
<edge source="70" target="212">
  <data key="weight">0.7071067690849304</data>
  <data key="slice">11</data>
  <data key="year">2005</data>
</edge>
<edge source="70" target="215">
  <data key="weight">9.999999974752427E-7</data>
  <data key="slice">21</data>
  <data key="year">2015</data>
</edge>
<edge source="70" target="231">
  <data key="weight">0.7071067690849304</data>
  <data key="slice">11</data>
  <data key="year">2005</data>
</edge>
<edge source="70" target="232">
  <data key="weight">1.0</data>
  <data key="slice">6</data>
  <data key="year">2000</data>
</edge>
<edge source="70" target="237">
  <data key="weight">9.999999974752427E-7</data>
  <data key="slice">11</data>
  <data key="year">2005</data>
</edge>
<edge source="70" target="243">
  <data key="weight">0.7071067690849304</data>
  <data key="slice">6</data>
  <data key="year">2000</data>
</edge>
<edge source="70" target="257">
  <data key="weight">9.999999974752427E-7</data>
  <data key="slice">11</data>
  <data key="year">2005</data>
</edge>
<edge source="70" target="307">
  <data key="weight">1.0</data>
  <data key="slice">6</data>
  <data key="year">2000</data>
</edge>
<edge source="70" target="336">
  <data key="weight">0.5</data>
  <data key="slice">31</data>
  <data key="year">2025</data>
</edge>
<edge source="70" target="338">
  <data key="weight">1.0</data>
  <data key="slice">31</data>
  <data key="year">2025</data>
</edge>
<edge source="70" target="344">
  <data key="weight">1.0</data>
  <data key="slice">29</data>
  <data key="year">2023</data>
</edge>
<edge source="70" target="360">
  <data key="weight">9.999999974752427E-7</data>
  <data key="slice">16</data>
  <data key="year">2010</data>
</edge>
<edge source="70" target="371">
  <data key="weight">1.0</data>
  <data key="slice">21</data>
  <data key="year">2015</data>
</edge>
<edge source="70" target="393">
  <data key="weight">9.999999974752427E-7</data>
  <data key="slice">16</data>
  <data key="year">2010</data>
</edge>
<edge source="70" target="403">
  <data key="weight">0.7071067690849304</data>
  <data key="slice">16</data>
  <data key="year">2010</data>
</edge>
<edge source="70" target="441">
  <data key="weight">1.0</data>
  <data key="slice">21</data>
  <data key="year">2015</data>
</edge>
<edge source="71" target="332">
  <data key="weight">1.0</data>
  <data key="slice">28</data>
  <data key="year">2022</data>
</edge>
<edge source="72" target="141">
  <data key="weight">1.0</data>
  <data key="slice">5</data>
  <data key="year">1999</data>
</edge>
<edge source="72" target="147">
  <data key="weight">1.0</data>
  <data key="slice">10</data>
  <data key="year">2004</data>
</edge>
<edge source="72" target="157">
  <data key="weight">1.0</data>
  <data key="slice">10</data>
  <data key="year">2004</data>
</edge>
<edge source="72" target="158">
  <data key="weight">1.0</data>
  <data key="slice">10</data>
  <data key="year">2004</data>
</edge>
<edge source="72" target="228">
  <data key="weight">1.0</data>
  <data key="slice">10</data>
  <data key="year">2004</data>
</edge>
<edge source="72" target="335">
  <data key="weight">1.0</data>
  <data key="slice">5</data>
  <data key="year">1999</data>
</edge>
<edge source="72" target="358">
  <data key="weight">1.0</data>
  <data key="slice">10</data>
  <data key="year">2004</data>
</edge>
<edge source="72" target="360">
  <data key="weight">1.0</data>
  <data key="slice">10</data>
  <data key="year">2004</data>
</edge>
<edge source="72" target="375">
  <data key="weight">1.0</data>
  <data key="slice">5</data>
  <data key="year">1999</data>
</edge>
<edge source="73" target="103">
  <data key="weight">1.0</data>
  <data key="slice">12</data>
  <data key="year">2006</data>
</edge>
<edge source="73" target="142">
  <data key="weight">0.7071067690849304</data>
  <data key="slice">12</data>
  <data key="year">2006</data>
</edge>
<edge source="73" target="207">
  <data key="weight">0.7071067690849304</data>
  <data key="slice">12</data>
  <data key="year">2006</data>
</edge>
<edge source="73" target="282">
  <data key="weight">1.0</data>
  <data key="slice">12</data>
  <data key="year">2006</data>
</edge>
<edge source="73" target="338">
  <data key="weight">1.0</data>
  <data key="slice">12</data>
  <data key="year">2006</data>
</edge>
<edge source="74" target="86">
  <data key="weight">0.5</data>
  <data key="slice">11</data>
  <data key="year">2005</data>
</edge>
<edge source="74" target="212">
  <data key="weight">0.5</data>
  <data key="slice">11</data>
  <data key="year">2005</data>
</edge>
<edge source="74" target="222">
  <data key="weight">0.7071067690849304</data>
  <data key="slice">11</data>
  <data key="year">2005</data>
</edge>
<edge source="74" target="337">
  <data key="weight">7.071067784636398E-7</data>
  <data key="slice">11</data>
  <data key="year">2005</data>
</edge>
<edge source="74" target="342">
  <data key="weight">4.999999987376214E-7</data>
  <data key="slice">11</data>
  <data key="year">2005</data>
</edge>
<edge source="74" target="353">
  <data key="weight">4.999999987376214E-7</data>
  <data key="slice">11</data>
  <data key="year">2005</data>
</edge>
<edge source="75" target="342">
  <data key="weight">0.7071067690849304</data>
  <data key="slice">24</data>
  <data key="year">2018</data>
</edge>
<edge source="76" target="86">
  <data key="weight">9.999999974752427E-7</data>
  <data key="slice">16</data>
  <data key="year">2010</data>
</edge>
<edge source="76" target="162">
  <data key="weight">1.0</data>
  <data key="slice">16</data>
  <data key="year">2010</data>
</edge>
<edge source="76" target="184">
  <data key="weight">1.0</data>
  <data key="slice">16</data>
  <data key="year">2010</data>
</edge>
<edge source="76" target="401">
  <data key="weight">1.0</data>
  <data key="slice">16</data>
  <data key="year">2010</data>
</edge>
<edge source="76" target="403">
  <data key="weight">0.7071067690849304</data>
  <data key="slice">16</data>
  <data key="year">2010</data>
</edge>
<edge source="77" target="82">
  <data key="weight">0.37796446681022644</data>
  <data key="slice">30</data>
  <data key="year">2024</data>
</edge>
<edge source="77" target="198">
  <data key="weight">0.5</data>
  <data key="slice">30</data>
  <data key="year">2024</data>
</edge>
<edge source="77" target="249">
  <data key="weight">0.5</data>
  <data key="slice">30</data>
  <data key="year">2024</data>
</edge>
<edge source="77" target="368">
  <data key="weight">0.5</data>
  <data key="slice">30</data>
  <data key="year">2024</data>
</edge>
<edge source="77" target="376">
  <data key="weight">0.5</data>
  <data key="slice">30</data>
  <data key="year">2024</data>
</edge>
<edge source="77" target="407">
  <data key="weight">0.5</data>
  <data key="slice">30</data>
  <data key="year">2024</data>
</edge>
<edge source="78" target="105">
  <data key="weight">0.7071067690849304</data>
  <data key="slice">19</data>
  <data key="year">2013</data>
</edge>
<edge source="78" target="117">
  <data key="weight">0.7071067690849304</data>
  <data key="slice">21</data>
  <data key="year">2015</data>
</edge>
<edge source="78" target="144">
  <data key="weight">1.0</data>
  <data key="slice">21</data>
  <data key="year">2015</data>
</edge>
<edge source="78" target="221">
  <data key="weight">1.0</data>
  <data key="slice">21</data>
  <data key="year">2015</data>
</edge>
<edge source="78" target="243">
  <data key="weight">0.7071067690849304</data>
  <data key="slice">19</data>
  <data key="year">2013</data>
</edge>
<edge source="78" target="246">
  <data key="weight">0.7071067690849304</data>
  <data key="slice">19</data>
  <data key="year">2013</data>
</edge>
<edge source="78" target="256">
  <data key="weight">0.7071067690849304</data>
  <data key="slice">19</data>
  <data key="year">2013</data>
</edge>
<edge source="78" target="315">
  <data key="weight">0.7071067690849304</data>
  <data key="slice">19</data>
  <data key="year">2013</data>
</edge>
<edge source="78" target="404">
  <data key="weight">1.0</data>
  <data key="slice">19</data>
  <data key="year">2013</data>
</edge>
<edge source="79" target="157">
  <data key="weight">1.0</data>
  <data key="slice">12</data>
  <data key="year">2006</data>
</edge>
<edge source="79" target="169">
  <data key="weight">0.7071067690849304</data>
  <data key="slice">12</data>
  <data key="year">2006</data>
</edge>
<edge source="79" target="237">
  <data key="weight">0.7071067690849304</data>
  <data key="slice">12</data>
  <data key="year">2006</data>
</edge>
<edge source="80" target="117">
  <data key="weight">0.5773502588272095</data>
  <data key="slice">27</data>
  <data key="year">2021</data>
</edge>
<edge source="80" target="121">
  <data key="weight">0.5</data>
  <data key="slice">27</data>
  <data key="year">2021</data>
</edge>
<edge source="80" target="125">
  <data key="weight">0.5</data>
  <data key="slice">27</data>
  <data key="year">2021</data>
</edge>
<edge source="80" target="142">
  <data key="weight">0.7071067690849304</data>
  <data key="slice">29</data>
  <data key="year">2023</data>
</edge>
<edge source="80" target="214">
  <data key="weight">0.5</data>
  <data key="slice">27</data>
  <data key="year">2021</data>
</edge>
<edge source="80" target="316">
  <data key="weight">0.40824830532073975</data>
  <data key="slice">27</data>
  <data key="year">2021</data>
</edge>
<edge source="80" target="328">
  <data key="weight">0.40824830532073975</data>
  <data key="slice">29</data>
  <data key="year">2023</data>
</edge>
<edge source="80" target="342">
  <data key="weight">0.5773502588272095</data>
  <data key="slice">29</data>
  <data key="year">2023</data>
</edge>
<edge source="80" target="403">
  <data key="weight">0.5</data>
  <data key="slice">27</data>
  <data key="year">2021</data>
</edge>
<edge source="80" target="446">
  <data key="weight">1.0</data>
  <data key="slice">29</data>
  <data key="year">2023</data>
</edge>
<edge source="81" target="99">
  <data key="weight">9.999999974752427E-7</data>
  <data key="slice">6</data>
  <data key="year">2000</data>
</edge>
<edge source="81" target="232">
  <data key="weight">1.0</data>
  <data key="slice">6</data>
  <data key="year">2000</data>
</edge>
<edge source="81" target="237">
  <data key="weight">1.0</data>
  <data key="slice">6</data>
  <data key="year">2000</data>
</edge>
<edge source="81" target="243">
  <data key="weight">0.7071067690849304</data>
  <data key="slice">6</data>
  <data key="year">2000</data>
</edge>
<edge source="81" target="307">
  <data key="weight">1.0</data>
  <data key="slice">6</data>
  <data key="year">2000</data>
</edge>
<edge source="82" target="88">
  <data key="weight">0.4419417381286621</data>
  <data key="slice">28</data>
  <data key="year">2022</data>
</edge>
<edge source="82" target="97">
  <data key="weight">3.7796448282279016E-7</data>
  <data key="slice">30</data>
  <data key="year">2024</data>
</edge>
<edge source="82" target="101">
  <data key="weight">4.999999987376214E-7</data>
  <data key="slice">25</data>
  <data key="year">2019</data>
</edge>
<edge source="82" target="117">
  <data key="weight">0.6666666865348816</data>
  <data key="slice">23</data>
  <data key="year">2017</data>
</edge>
<edge source="82" target="130">
  <data key="weight">9.999999974752427E-7</data>
  <data key="slice">22</data>
  <data key="year">2016</data>
</edge>
<edge source="82" target="134">
  <data key="weight">5.773503062300733E-7</data>
  <data key="slice">23</data>
  <data key="year">2017</data>
</edge>
<edge source="82" target="142">
  <data key="weight">5.163977903066552E-7</data>
  <data key="slice">26</data>
  <data key="year">2020</data>
</edge>
<edge source="82" target="147">
  <data key="weight">5.773503062300733E-7</data>
  <data key="slice">23</data>
  <data key="year">2017</data>
</edge>
<edge source="82" target="155">
  <data key="weight">3.535533892318199E-7</data>
  <data key="slice">28</data>
  <data key="year">2022</data>
</edge>
<edge source="82" target="158">
  <data key="weight">4.999999987376214E-7</data>
  <data key="slice">25</data>
  <data key="year">2019</data>
</edge>
<edge source="82" target="159">
  <data key="weight">4.4721360836774693E-7</data>
  <data key="slice">26</data>
  <data key="year">2020</data>
</edge>
<edge source="82" target="162">
  <data key="weight">0.3535533845424652</data>
  <data key="slice">31</data>
  <data key="year">2025</data>
</edge>
<edge source="82" target="166">
  <data key="weight">4.3301270125084557E-7</data>
  <data key="slice">28</data>
  <data key="year">2022</data>
</edge>
<edge source="82" target="174">
  <data key="weight">0.3922322690486908</data>
  <data key="slice">29</data>
  <data key="year">2023</data>
</edge>
<edge source="82" target="195">
  <data key="weight">3.535533892318199E-7</data>
  <data key="slice">31</data>
  <data key="year">2025</data>
</edge>
<edge source="82" target="207">
  <data key="weight">9.999999974752427E-7</data>
  <data key="slice">22</data>
  <data key="year">2016</data>
</edge>
<edge source="82" target="211">
  <data key="weight">0.35856857895851135</data>
  <data key="slice">30</data>
  <data key="year">2024</data>
</edge>
<edge source="82" target="213">
  <data key="weight">0.375</data>
  <data key="slice">31</data>
  <data key="year">2025</data>
</edge>
<edge source="82" target="227">
  <data key="weight">0.3535533845424652</data>
  <data key="slice">31</data>
  <data key="year">2025</data>
</edge>
<edge source="82" target="240">
  <data key="weight">0.37796446681022644</data>
  <data key="slice">30</data>
  <data key="year">2024</data>
</edge>
<edge source="82" target="246">
  <data key="weight">4.1666666561468446E-7</data>
  <data key="slice">28</data>
  <data key="year">2022</data>
</edge>
<edge source="82" target="255">
  <data key="weight">9.999999974752427E-7</data>
  <data key="slice">22</data>
  <data key="year">2016</data>
</edge>
<edge source="82" target="257">
  <data key="weight">5.773503062300733E-7</data>
  <data key="slice">23</data>
  <data key="year">2017</data>
</edge>
<edge source="82" target="258">
  <data key="weight">0.3535533845424652</data>
  <data key="slice">28</data>
  <data key="year">2022</data>
</edge>
<edge source="82" target="269">
  <data key="weight">0.43519413471221924</data>
  <data key="slice">27</data>
  <data key="year">2021</data>
</edge>
<edge source="82" target="283">
  <data key="weight">0.47245559096336365</data>
  <data key="slice">28</data>
  <data key="year">2022</data>
</edge>
<edge source="82" target="309">
  <data key="weight">0.3535533845424652</data>
  <data key="slice">28</data>
  <data key="year">2022</data>
</edge>
<edge source="82" target="318">
  <data key="weight">0.3535533845424652</data>
  <data key="slice">28</data>
  <data key="year">2022</data>
</edge>
<edge source="82" target="325">
  <data key="weight">0.5773502588272095</data>
  <data key="slice">24</data>
  <data key="year">2018</data>
</edge>
<edge source="82" target="328">
  <data key="weight">4.3301270125084557E-7</data>
  <data key="slice">31</data>
  <data key="year">2025</data>
</edge>
<edge source="82" target="336">
  <data key="weight">0.40824830532073975</data>
  <data key="slice">27</data>
  <data key="year">2021</data>
</edge>
<edge source="82" target="344">
  <data key="weight">3.922322946436907E-7</data>
  <data key="slice">29</data>
  <data key="year">2023</data>
</edge>
<edge source="82" target="352">
  <data key="weight">4.4721360836774693E-7</data>
  <data key="slice">26</data>
  <data key="year">2020</data>
</edge>
<edge source="82" target="362">
  <data key="weight">4.999999987376214E-7</data>
  <data key="slice">25</data>
  <data key="year">2019</data>
</edge>
<edge source="82" target="388">
  <data key="weight">0.3922322690486908</data>
  <data key="slice">29</data>
  <data key="year">2023</data>
</edge>
<edge source="82" target="391">
  <data key="weight">5.773503062300733E-7</data>
  <data key="slice">23</data>
  <data key="year">2017</data>
</edge>
<edge source="82" target="403">
  <data key="weight">0.5773502588272095</data>
  <data key="slice">24</data>
  <data key="year">2018</data>
</edge>
<edge source="82" target="407">
  <data key="weight">0.37796446681022644</data>
  <data key="slice">30</data>
  <data key="year">2024</data>
</edge>
<edge source="82" target="416">
  <data key="weight">3.535533892318199E-7</data>
  <data key="slice">28</data>
  <data key="year">2022</data>
</edge>
<edge source="82" target="439">
  <data key="weight">0.37796446681022644</data>
  <data key="slice">30</data>
  <data key="year">2024</data>
</edge>
<edge source="82" target="446">
  <data key="weight">8.164966516233108E-7</data>
  <data key="slice">24</data>
  <data key="year">2018</data>
</edge>
<edge source="83" target="86">
  <data key="weight">0.7071067690849304</data>
  <data key="slice">28</data>
  <data key="year">2022</data>
</edge>
<edge source="83" target="118">
  <data key="weight">0.7071067690849304</data>
  <data key="slice">28</data>
  <data key="year">2022</data>
</edge>
<edge source="83" target="342">
  <data key="weight">0.5773502588272095</data>
  <data key="slice">28</data>
  <data key="year">2022</data>
</edge>
<edge source="83" target="388">
  <data key="weight">0.7071067690849304</data>
  <data key="slice">28</data>
  <data key="year">2022</data>
</edge>
<edge source="84" target="113">
  <data key="weight">0.8164966106414795</data>
  <data key="slice">29</data>
  <data key="year">2023</data>
</edge>
<edge source="84" target="154">
  <data key="weight">0.8164966106414795</data>
  <data key="slice">29</data>
  <data key="year">2023</data>
</edge>
<edge source="84" target="166">
  <data key="weight">0.40824830532073975</data>
  <data key="slice">31</data>
  <data key="year">2025</data>
</edge>
<edge source="84" target="207">
  <data key="weight">0.40824830532073975</data>
  <data key="slice">29</data>
  <data key="year">2023</data>
</edge>
<edge source="84" target="214">
  <data key="weight">4.082483258116554E-7</data>
  <data key="slice">29</data>
  <data key="year">2023</data>
</edge>
<edge source="84" target="281">
  <data key="weight">4.999999987376214E-7</data>
  <data key="slice">31</data>
  <data key="year">2025</data>
</edge>
<edge source="84" target="283">
  <data key="weight">0.3535533845424652</data>
  <data key="slice">31</data>
  <data key="year">2025</data>
</edge>
<edge source="84" target="336">
  <data key="weight">4.082483258116554E-7</data>
  <data key="slice">29</data>
  <data key="year">2023</data>
</edge>
<edge source="84" target="337">
  <data key="weight">0.8164966106414795</data>
  <data key="slice">29</data>
  <data key="year">2023</data>
</edge>
<edge source="84" target="429">
  <data key="weight">0.8164966106414795</data>
  <data key="slice">29</data>
  <data key="year">2023</data>
</edge>
<edge source="84" target="435">
  <data key="weight">4.999999987376214E-7</data>
  <data key="slice">31</data>
  <data key="year">2025</data>
</edge>
<edge source="85" target="130">
  <data key="weight">0.7071067690849304</data>
  <data key="slice">27</data>
  <data key="year">2021</data>
</edge>
<edge source="85" target="166">
  <data key="weight">0.5</data>
  <data key="slice">27</data>
  <data key="year">2021</data>
</edge>
<edge source="85" target="215">
  <data key="weight">0.7071067690849304</data>
  <data key="slice">27</data>
  <data key="year">2021</data>
</edge>
<edge source="85" target="246">
  <data key="weight">0.3535533845424652</data>
  <data key="slice">27</data>
  <data key="year">2021</data>
</edge>
<edge source="85" target="328">
  <data key="weight">0.3535533845424652</data>
  <data key="slice">27</data>
  <data key="year">2021</data>
</edge>
<edge source="85" target="337">
  <data key="weight">0.7071067690849304</data>
  <data key="slice">27</data>
  <data key="year">2021</data>
</edge>
<edge source="85" target="411">
  <data key="weight">1.0</data>
  <data key="slice">27</data>
  <data key="year">2021</data>
</edge>
<edge source="86" target="88">
  <data key="weight">7.071067784636398E-7</data>
  <data key="slice">30</data>
  <data key="year">2024</data>
</edge>
<edge source="86" target="94">
  <data key="weight">0.8164966106414795</data>
  <data key="slice">29</data>
  <data key="year">2023</data>
</edge>
<edge source="86" target="118">
  <data key="weight">0.5</data>
  <data key="slice">28</data>
  <data key="year">2022</data>
</edge>
<edge source="86" target="126">
  <data key="weight">0.7071067690849304</data>
  <data key="slice">31</data>
  <data key="year">2025</data>
</edge>
<edge source="86" target="133">
  <data key="weight">0.7071067690849304</data>
  <data key="slice">11</data>
  <data key="year">2005</data>
</edge>
<edge source="86" target="134">
  <data key="weight">0.40824830532073975</data>
  <data key="slice">29</data>
  <data key="year">2023</data>
</edge>
<edge source="86" target="145">
  <data key="weight">0.8164966106414795</data>
  <data key="slice">29</data>
  <data key="year">2023</data>
</edge>
<edge source="86" target="153">
  <data key="weight">0.5</data>
  <data key="slice">25</data>
  <data key="year">2019</data>
</edge>
<edge source="86" target="157">
  <data key="weight">1.0</data>
  <data key="slice">20</data>
  <data key="year">2014</data>
</edge>
<edge source="86" target="162">
  <data key="weight">7.071067784636398E-7</data>
  <data key="slice">25</data>
  <data key="year">2019</data>
</edge>
<edge source="86" target="166">
  <data key="weight">4.082483258116554E-7</data>
  <data key="slice">29</data>
  <data key="year">2023</data>
</edge>
<edge source="86" target="171">
  <data key="weight">0.7071067690849304</data>
  <data key="slice">28</data>
  <data key="year">2022</data>
</edge>
<edge source="86" target="183">
  <data key="weight">0.7071067690849304</data>
  <data key="slice">31</data>
  <data key="year">2025</data>
</edge>
<edge source="86" target="184">
  <data key="weight">1.0</data>
  <data key="slice">16</data>
  <data key="year">2010</data>
</edge>
<edge source="86" target="195">
  <data key="weight">0.7071067690849304</data>
  <data key="slice">31</data>
  <data key="year">2025</data>
</edge>
<edge source="86" target="212">
  <data key="weight">0.5</data>
  <data key="slice">11</data>
  <data key="year">2005</data>
</edge>
<edge source="86" target="216">
  <data key="weight">0.5773502588272095</data>
  <data key="slice">29</data>
  <data key="year">2023</data>
</edge>
<edge source="86" target="222">
  <data key="weight">7.071067784636398E-7</data>
  <data key="slice">11</data>
  <data key="year">2005</data>
</edge>
<edge source="86" target="243">
  <data key="weight">0.5345224738121033</data>
  <data key="slice">11</data>
  <data key="year">2005</data>
</edge>
<edge source="86" target="246">
  <data key="weight">1.0</data>
  <data key="slice">18</data>
  <data key="year">2012</data>
</edge>
<edge source="86" target="249">
  <data key="weight">0.7071067690849304</data>
  <data key="slice">11</data>
  <data key="year">2005</data>
</edge>
<edge source="86" target="278">
  <data key="weight">0.5</data>
  <data key="slice">25</data>
  <data key="year">2019</data>
</edge>
<edge source="86" target="283">
  <data key="weight">7.071067784636398E-7</data>
  <data key="slice">29</data>
  <data key="year">2023</data>
</edge>
<edge source="86" target="291">
  <data key="weight">7.071067784636398E-7</data>
  <data key="slice">20</data>
  <data key="year">2014</data>
</edge>
<edge source="86" target="331">
  <data key="weight">0.5</data>
  <data key="slice">31</data>
  <data key="year">2025</data>
</edge>
<edge source="86" target="342">
  <data key="weight">0.40824830532073975</data>
  <data key="slice">28</data>
  <data key="year">2022</data>
</edge>
<edge source="86" target="350">
  <data key="weight">1.0</data>
  <data key="slice">14</data>
  <data key="year">2008</data>
</edge>
<edge source="86" target="353">
  <data key="weight">0.5</data>
  <data key="slice">11</data>
  <data key="year">2005</data>
</edge>
<edge source="86" target="360">
  <data key="weight">1.0</data>
  <data key="slice">18</data>
  <data key="year">2012</data>
</edge>
<edge source="86" target="365">
  <data key="weight">0.7071067690849304</data>
  <data key="slice">20</data>
  <data key="year">2014</data>
</edge>
<edge source="86" target="385">
  <data key="weight">0.7071067690849304</data>
  <data key="slice">11</data>
  <data key="year">2005</data>
</edge>
<edge source="86" target="387">
  <data key="weight">0.7071067690849304</data>
  <data key="slice">31</data>
  <data key="year">2025</data>
</edge>
<edge source="86" target="388">
  <data key="weight">0.5</data>
  <data key="slice">28</data>
  <data key="year">2022</data>
</edge>
<edge source="86" target="389">
  <data key="weight">4.999999987376214E-7</data>
  <data key="slice">31</data>
  <data key="year">2025</data>
</edge>
<edge source="86" target="401">
  <data key="weight">1.0</data>
  <data key="slice">16</data>
  <data key="year">2010</data>
</edge>
<edge source="86" target="409">
  <data key="weight">7.071067784636398E-7</data>
  <data key="slice">20</data>
  <data key="year">2014</data>
</edge>
<edge source="86" target="418">
  <data key="weight">4.082483258116554E-7</data>
  <data key="slice">30</data>
  <data key="year">2024</data>
</edge>
<edge source="86" target="424">
  <data key="weight">0.7071067690849304</data>
  <data key="slice">17</data>
  <data key="year">2011</data>
</edge>
<edge source="86" target="431">
  <data key="weight">0.5</data>
  <data key="slice">11</data>
  <data key="year">2005</data>
</edge>
<edge source="86" target="435">
  <data key="weight">0.40824830532073975</data>
  <data key="slice">28</data>
  <data key="year">2022</data>
</edge>
<edge source="86" target="438">
  <data key="weight">1.0</data>
  <data key="slice">14</data>
  <data key="year">2008</data>
</edge>
<edge source="86" target="445">
  <data key="weight">1.0</data>
  <data key="slice">18</data>
  <data key="year">2012</data>
</edge>
<edge source="87" target="134">
  <data key="weight">0.7071067690849304</data>
  <data key="slice">30</data>
  <data key="year">2024</data>
</edge>
<edge source="87" target="135">
  <data key="weight">1.0</data>
  <data key="slice">30</data>
  <data key="year">2024</data>
</edge>
<edge source="87" target="199">
  <data key="weight">1.0</data>
  <data key="slice">30</data>
  <data key="year">2024</data>
</edge>
<edge source="87" target="252">
  <data key="weight">1.0</data>
  <data key="slice">30</data>
  <data key="year">2024</data>
</edge>
<edge source="88" target="91">
  <data key="weight">0.5</data>
  <data key="slice">28</data>
  <data key="year">2022</data>
</edge>
<edge source="88" target="100">
  <data key="weight">4.999999987376214E-7</data>
  <data key="slice">27</data>
  <data key="year">2021</data>
</edge>
<edge source="88" target="106">
  <data key="weight">5.773503062300733E-7</data>
  <data key="slice">25</data>
  <data key="year">2019</data>
</edge>
<edge source="88" target="121">
  <data key="weight">4.999999987376214E-7</data>
  <data key="slice">24</data>
  <data key="year">2018</data>
</edge>
<edge source="88" target="122">
  <data key="weight">0.3535533845424652</data>
  <data key="slice">31</data>
  <data key="year">2025</data>
</edge>
<edge source="88" target="157">
  <data key="weight">0.5773502588272095</data>
  <data key="slice">17</data>
  <data key="year">2011</data>
</edge>
<edge source="88" target="158">
  <data key="weight">5.773503062300733E-7</data>
  <data key="slice">25</data>
  <data key="year">2019</data>
</edge>
<edge source="88" target="162">
  <data key="weight">0.7071067690849304</data>
  <data key="slice">24</data>
  <data key="year">2018</data>
</edge>
<edge source="88" target="185">
  <data key="weight">0.40824830532073975</data>
  <data key="slice">28</data>
  <data key="year">2022</data>
</edge>
<edge source="88" target="191">
  <data key="weight">4.999999987376214E-7</data>
  <data key="slice">28</data>
  <data key="year">2022</data>
</edge>
<edge source="88" target="195">
  <data key="weight">7.071067784636398E-7</data>
  <data key="slice">24</data>
  <data key="year">2018</data>
</edge>
<edge source="88" target="196">
  <data key="weight">0.40824830532073975</data>
  <data key="slice">29</data>
  <data key="year">2023</data>
</edge>
<edge source="88" target="209">
  <data key="weight">7.071067784636398E-7</data>
  <data key="slice">24</data>
  <data key="year">2018</data>
</edge>
<edge source="88" target="222">
  <data key="weight">4.999999987376214E-7</data>
  <data key="slice">27</data>
  <data key="year">2021</data>
</edge>
<edge source="88" target="227">
  <data key="weight">0.3333333432674408</data>
  <data key="slice">30</data>
  <data key="year">2024</data>
</edge>
<edge source="88" target="232">
  <data key="weight">4.082483258116554E-7</data>
  <data key="slice">26</data>
  <data key="year">2020</data>
</edge>
<edge source="88" target="240">
  <data key="weight">0.40824830532073975</data>
  <data key="slice">30</data>
  <data key="year">2024</data>
</edge>
<edge source="88" target="243">
  <data key="weight">0.7071067690849304</data>
  <data key="slice">24</data>
  <data key="year">2018</data>
</edge>
<edge source="88" target="257">
  <data key="weight">4.999999987376214E-7</data>
  <data key="slice">28</data>
  <data key="year">2022</data>
</edge>
<edge source="88" target="258">
  <data key="weight">0.7071067690849304</data>
  <data key="slice">24</data>
  <data key="year">2018</data>
</edge>
<edge source="88" target="264">
  <data key="weight">0.3535533845424652</data>
  <data key="slice">31</data>
  <data key="year">2025</data>
</edge>
<edge source="88" target="269">
  <data key="weight">0.44095855951309204</data>
  <data key="slice">30</data>
  <data key="year">2024</data>
</edge>
<edge source="88" target="270">
  <data key="weight">0.5</data>
  <data key="slice">28</data>
  <data key="year">2022</data>
</edge>
<edge source="88" target="278">
  <data key="weight">4.082483258116554E-7</data>
  <data key="slice">30</data>
  <data key="year">2024</data>
</edge>
<edge source="88" target="283">
  <data key="weight">0.7071067690849304</data>
  <data key="slice">27</data>
  <data key="year">2021</data>
</edge>
<edge source="88" target="287">
  <data key="weight">4.082483258116554E-7</data>
  <data key="slice">26</data>
  <data key="year">2020</data>
</edge>
<edge source="88" target="292">
  <data key="weight">5.773503062300733E-7</data>
  <data key="slice">26</data>
  <data key="year">2020</data>
</edge>
<edge source="88" target="302">
  <data key="weight">0.5</data>
  <data key="slice">27</data>
  <data key="year">2021</data>
</edge>
<edge source="88" target="312">
  <data key="weight">0.3535533845424652</data>
  <data key="slice">31</data>
  <data key="year">2025</data>
</edge>
<edge source="88" target="318">
  <data key="weight">0.40824830532073975</data>
  <data key="slice">26</data>
  <data key="year">2020</data>
</edge>
<edge source="88" target="336">
  <data key="weight">0.3333333432674408</data>
  <data key="slice">30</data>
  <data key="year">2024</data>
</edge>
<edge source="88" target="342">
  <data key="weight">4.714045473974693E-7</data>
  <data key="slice">30</data>
  <data key="year">2024</data>
</edge>
<edge source="88" target="353">
  <data key="weight">4.999999987376214E-7</data>
  <data key="slice">24</data>
  <data key="year">2018</data>
</edge>
<edge source="88" target="389">
  <data key="weight">4.082483258116554E-7</data>
  <data key="slice">26</data>
  <data key="year">2020</data>
</edge>
<edge source="88" target="391">
  <data key="weight">4.082483258116554E-7</data>
  <data key="slice">26</data>
  <data key="year">2020</data>
</edge>
<edge source="88" target="403">
  <data key="weight">4.082483258116554E-7</data>
  <data key="slice">30</data>
  <data key="year">2024</data>
</edge>
<edge source="88" target="407">
  <data key="weight">0.40824830532073975</data>
  <data key="slice">30</data>
  <data key="year">2024</data>
</edge>
<edge source="88" target="415">
  <data key="weight">6.66666721826914E-7</data>
  <data key="slice">26</data>
  <data key="year">2020</data>
</edge>
<edge source="88" target="426">
  <data key="weight">0.40824830532073975</data>
  <data key="slice">29</data>
  <data key="year">2023</data>
</edge>
<edge source="88" target="435">
  <data key="weight">3.535533892318199E-7</data>
  <data key="slice">30</data>
  <data key="year">2024</data>
</edge>
<edge source="88" target="439">
  <data key="weight">0.40824830532073975</data>
  <data key="slice">30</data>
  <data key="year">2024</data>
</edge>
<edge source="88" target="442">
  <data key="weight">0.3535533845424652</data>
  <data key="slice">28</data>
  <data key="year">2022</data>
</edge>
<edge source="88" target="445">
  <data key="weight">4.082483258116554E-7</data>
  <data key="slice">26</data>
  <data key="year">2020</data>
</edge>
<edge source="89" target="298">
  <data key="weight">0.4472135901451111</data>
  <data key="slice">29</data>
  <data key="year">2023</data>
</edge>
<edge source="89" target="435">
  <data key="weight">0.5773502588272095</data>
  <data key="slice">29</data>
  <data key="year">2023</data>
</edge>
<edge source="90" target="125">
  <data key="weight">0.7071067690849304</data>
  <data key="slice">29</data>
  <data key="year">2023</data>
</edge>
<edge source="90" target="185">
  <data key="weight">0.7071067690849304</data>
  <data key="slice">29</data>
  <data key="year">2023</data>
</edge>
<edge source="90" target="214">
  <data key="weight">0.7071067690849304</data>
  <data key="slice">29</data>
  <data key="year">2023</data>
</edge>
<edge source="90" target="246">
  <data key="weight">0.37796446681022644</data>
  <data key="slice">29</data>
  <data key="year">2023</data>
</edge>
<edge source="90" target="249">
  <data key="weight">9.999999974752427E-7</data>
  <data key="slice">13</data>
  <data key="year">2007</data>
</edge>
<edge source="90" target="328">
  <data key="weight">9.999999974752427E-7</data>
  <data key="slice">13</data>
  <data key="year">2007</data>
</edge>
<edge source="90" target="342">
  <data key="weight">0.40824830532073975</data>
  <data key="slice">29</data>
  <data key="year">2023</data>
</edge>
<edge source="91" target="157">
  <data key="weight">0.5</data>
  <data key="slice">28</data>
  <data key="year">2022</data>
</edge>
<edge source="91" target="176">
  <data key="weight">0.7071067690849304</data>
  <data key="slice">30</data>
  <data key="year">2024</data>
</edge>
<edge source="91" target="191">
  <data key="weight">0.5</data>
  <data key="slice">28</data>
  <data key="year">2022</data>
</edge>
<edge source="91" target="198">
  <data key="weight">0.5</data>
  <data key="slice">30</data>
  <data key="year">2024</data>
</edge>
<edge source="91" target="213">
  <data key="weight">0.40824830532073975</data>
  <data key="slice">30</data>
  <data key="year">2024</data>
</edge>
<edge source="91" target="232">
  <data key="weight">0.6324555277824402</data>
  <data key="slice">28</data>
  <data key="year">2022</data>
</edge>
<edge source="91" target="257">
  <data key="weight">0.5</data>
  <data key="slice">30</data>
  <data key="year">2024</data>
</edge>
<edge source="91" target="270">
  <data key="weight">0.5</data>
  <data key="slice">28</data>
  <data key="year">2022</data>
</edge>
<edge source="91" target="337">
  <data key="weight">0.40824830532073975</data>
  <data key="slice">28</data>
  <data key="year">2022</data>
</edge>
<edge source="91" target="368">
  <data key="weight">4.999999987376214E-7</data>
  <data key="slice">30</data>
  <data key="year">2024</data>
</edge>
<edge source="91" target="388">
  <data key="weight">0.5</data>
  <data key="slice">28</data>
  <data key="year">2022</data>
</edge>
<edge source="91" target="442">
  <data key="weight">0.7071067690849304</data>
  <data key="slice">28</data>
  <data key="year">2022</data>
</edge>
<edge source="91" target="449">
  <data key="weight">0.5</data>
  <data key="slice">28</data>
  <data key="year">2022</data>
</edge>
<edge source="92" target="136">
  <data key="weight">1.0</data>
  <data key="slice">9</data>
  <data key="year">2003</data>
</edge>
<edge source="92" target="169">
  <data key="weight">0.7071067690849304</data>
  <data key="slice">12</data>
  <data key="year">2006</data>
</edge>
<edge source="92" target="211">
  <data key="weight">1.0</data>
  <data key="slice">12</data>
  <data key="year">2006</data>
</edge>
<edge source="92" target="222">
  <data key="weight">1.0</data>
  <data key="slice">12</data>
  <data key="year">2006</data>
</edge>
<edge source="92" target="227">
  <data key="weight">1.0</data>
  <data key="slice">12</data>
  <data key="year">2006</data>
</edge>
<edge source="92" target="231">
  <data key="weight">1.0</data>
  <data key="slice">12</data>
  <data key="year">2006</data>
</edge>
<edge source="92" target="237">
  <data key="weight">0.7071067690849304</data>
  <data key="slice">12</data>
  <data key="year">2006</data>
</edge>
<edge source="92" target="248">
  <data key="weight">1.0</data>
  <data key="slice">9</data>
  <data key="year">2003</data>
</edge>
<edge source="92" target="277">
  <data key="weight">1.0</data>
  <data key="slice">9</data>
  <data key="year">2003</data>
</edge>
<edge source="92" target="356">
  <data key="weight">1.0</data>
  <data key="slice">9</data>
  <data key="year">2003</data>
</edge>
<edge source="92" target="368">
  <data key="weight">1.0</data>
  <data key="slice">9</data>
  <data key="year">2003</data>
</edge>
<edge source="92" target="384">
  <data key="weight">1.0</data>
  <data key="slice">9</data>
  <data key="year">2003</data>
</edge>
<edge source="92" target="388">
  <data key="weight">1.0</data>
  <data key="slice">12</data>
  <data key="year">2006</data>
</edge>
<edge source="92" target="412">
  <data key="weight">1.0</data>
  <data key="slice">9</data>
  <data key="year">2003</data>
</edge>
<edge source="93" target="109">
  <data key="weight">1.0</data>
  <data key="slice">0</data>
  <data key="year">1994</data>
</edge>
<edge source="93" target="169">
  <data key="weight">1.0</data>
  <data key="slice">0</data>
  <data key="year">1994</data>
</edge>
<edge source="93" target="197">
  <data key="weight">1.0</data>
  <data key="slice">0</data>
  <data key="year">1994</data>
</edge>
<edge source="93" target="206">
  <data key="weight">1.0</data>
  <data key="slice">0</data>
  <data key="year">1994</data>
</edge>
<edge source="93" target="231">
  <data key="weight">1.0</data>
  <data key="slice">0</data>
  <data key="year">1994</data>
</edge>
<edge source="93" target="237">
  <data key="weight">1.0</data>
  <data key="slice">0</data>
  <data key="year">1994</data>
</edge>
<edge source="94" target="134">
  <data key="weight">0.5</data>
  <data key="slice">29</data>
  <data key="year">2023</data>
</edge>
<edge source="94" target="145">
  <data key="weight">1.0</data>
  <data key="slice">29</data>
  <data key="year">2023</data>
</edge>
<edge source="94" target="157">
  <data key="weight">0.6324555277824402</data>
  <data key="slice">29</data>
  <data key="year">2023</data>
</edge>
<edge source="94" target="216">
  <data key="weight">0.7071067690849304</data>
  <data key="slice">29</data>
  <data key="year">2023</data>
</edge>
<edge source="94" target="283">
  <data key="weight">0.4714045226573944</data>
  <data key="slice">29</data>
  <data key="year">2023</data>
</edge>
<edge source="95" target="386">
  <data key="weight">0.5773502588272095</data>
  <data key="slice">31</data>
  <data key="year">2025</data>
</edge>
<edge source="96" target="344">
  <data key="weight">0.7071067690849304</data>
  <data key="slice">29</data>
  <data key="year">2023</data>
</edge>
<edge source="97" target="105">
  <data key="weight">0.7071067690849304</data>
  <data key="slice">26</data>
  <data key="year">2020</data>
</edge>
<edge source="97" target="134">
  <data key="weight">1.0</data>
  <data key="slice">27</data>
  <data key="year">2021</data>
</edge>
<edge source="97" target="163">
  <data key="weight">0.5773502588272095</data>
  <data key="slice">17</data>
  <data key="year">2011</data>
</edge>
<edge source="97" target="171">
  <data key="weight">0.7071067690849304</data>
  <data key="slice">30</data>
  <data key="year">2024</data>
</edge>
<edge source="97" target="185">
  <data key="weight">0.40824830532073975</data>
  <data key="slice">30</data>
  <data key="year">2024</data>
</edge>
<edge source="97" target="249">
  <data key="weight">0.7071067690849304</data>
  <data key="slice">17</data>
  <data key="year">2011</data>
</edge>
<edge source="97" target="261">
  <data key="weight">0.7071067690849304</data>
  <data key="slice">26</data>
  <data key="year">2020</data>
</edge>
<edge source="97" target="273">
  <data key="weight">1.0</data>
  <data key="slice">27</data>
  <data key="year">2021</data>
</edge>
<edge source="97" target="278">
  <data key="weight">0.5773502588272095</data>
  <data key="slice">27</data>
  <data key="year">2021</data>
</edge>
<edge source="97" target="285">
  <data key="weight">0.7071067690849304</data>
  <data key="slice">17</data>
  <data key="year">2011</data>
</edge>
<edge source="97" target="298">
  <data key="weight">0.5773502588272095</data>
  <data key="slice">26</data>
  <data key="year">2020</data>
</edge>
<edge source="97" target="328">
  <data key="weight">0.40824830532073975</data>
  <data key="slice">26</data>
  <data key="year">2020</data>
</edge>
<edge source="97" target="346">
  <data key="weight">1.0</data>
  <data key="slice">27</data>
  <data key="year">2021</data>
</edge>
<edge source="97" target="353">
  <data key="weight">0.5773502588272095</data>
  <data key="slice">27</data>
  <data key="year">2021</data>
</edge>
<edge source="97" target="365">
  <data key="weight">1.0</data>
  <data key="slice">17</data>
  <data key="year">2011</data>
</edge>
<edge source="97" target="404">
  <data key="weight">0.7071067690849304</data>
  <data key="slice">26</data>
  <data key="year">2020</data>
</edge>
<edge source="97" target="415">
  <data key="weight">0.40824830532073975</data>
  <data key="slice">30</data>
  <data key="year">2024</data>
</edge>
<edge source="98" target="143">
  <data key="weight">1.0</data>
  <data key="slice">16</data>
  <data key="year">2010</data>
</edge>
<edge source="98" target="236">
  <data key="weight">1.0</data>
  <data key="slice">16</data>
  <data key="year">2010</data>
</edge>
<edge source="98" target="241">
  <data key="weight">1.0</data>
  <data key="slice">16</data>
  <data key="year">2010</data>
</edge>
<edge source="98" target="328">
  <data key="weight">1.0</data>
  <data key="slice">16</data>
  <data key="year">2010</data>
</edge>
<edge source="98" target="338">
  <data key="weight">1.0</data>
  <data key="slice">16</data>
  <data key="year">2010</data>
</edge>
<edge source="99" target="115">
  <data key="weight">7.071067784636398E-7</data>
  <data key="slice">17</data>
  <data key="year">2011</data>
</edge>
<edge source="99" target="118">
  <data key="weight">7.071067784636398E-7</data>
  <data key="slice">17</data>
  <data key="year">2011</data>
</edge>
<edge source="99" target="121">
  <data key="weight">0.40824830532073975</data>
  <data key="slice">28</data>
  <data key="year">2022</data>
</edge>
<edge source="99" target="133">
  <data key="weight">7.071067784636398E-7</data>
  <data key="slice">19</data>
  <data key="year">2013</data>
</edge>
<edge source="99" target="144">
  <data key="weight">0.7071067690849304</data>
  <data key="slice">17</data>
  <data key="year">2011</data>
</edge>
<edge source="99" target="155">
  <data key="weight">4.082483258116554E-7</data>
  <data key="slice">28</data>
  <data key="year">2022</data>
</edge>
<edge source="99" target="157">
  <data key="weight">7.071067784636398E-7</data>
  <data key="slice">21</data>
  <data key="year">2015</data>
</edge>
<edge source="99" target="166">
  <data key="weight">7.071067784636398E-7</data>
  <data key="slice">17</data>
  <data key="year">2011</data>
</edge>
<edge source="99" target="168">
  <data key="weight">0.7071067690849304</data>
  <data key="slice">30</data>
  <data key="year">2024</data>
</edge>
<edge source="99" target="188">
  <data key="weight">0.7071067690849304</data>
  <data key="slice">19</data>
  <data key="year">2013</data>
</edge>
<edge source="99" target="200">
  <data key="weight">0.5</data>
  <data key="slice">21</data>
  <data key="year">2015</data>
</edge>
<edge source="99" target="207">
  <data key="weight">4.082483258116554E-7</data>
  <data key="slice">28</data>
  <data key="year">2022</data>
</edge>
<edge source="99" target="208">
  <data key="weight">0.7071067690849304</data>
  <data key="slice">30</data>
  <data key="year">2024</data>
</edge>
<edge source="99" target="232">
  <data key="weight">7.071067784636398E-7</data>
  <data key="slice">21</data>
  <data key="year">2015</data>
</edge>
<edge source="99" target="237">
  <data key="weight">1.0</data>
  <data key="slice">6</data>
  <data key="year">2000</data>
</edge>
<edge source="99" target="243">
  <data key="weight">0.7071067690849304</data>
  <data key="slice">6</data>
  <data key="year">2000</data>
</edge>
<edge source="99" target="246">
  <data key="weight">0.7071067690849304</data>
  <data key="slice">28</data>
  <data key="year">2022</data>
</edge>
<edge source="99" target="247">
  <data key="weight">4.082483258116554E-7</data>
  <data key="slice">28</data>
  <data key="year">2022</data>
</edge>
<edge source="99" target="256">
  <data key="weight">0.7071067690849304</data>
  <data key="slice">21</data>
  <data key="year">2015</data>
</edge>
<edge source="99" target="257">
  <data key="weight">4.082483258116554E-7</data>
  <data key="slice">28</data>
  <data key="year">2022</data>
</edge>
<edge source="99" target="269">
  <data key="weight">0.4629100561141968</data>
  <data key="slice">28</data>
  <data key="year">2022</data>
</edge>
<edge source="99" target="283">
  <data key="weight">0.4364357888698578</data>
  <data key="slice">28</data>
  <data key="year">2022</data>
</edge>
<edge source="99" target="300">
  <data key="weight">7.071067784636398E-7</data>
  <data key="slice">17</data>
  <data key="year">2011</data>
</edge>
<edge source="99" target="307">
  <data key="weight">1.0</data>
  <data key="slice">6</data>
  <data key="year">2000</data>
</edge>
<edge source="99" target="309">
  <data key="weight">8.164966516233108E-7</data>
  <data key="slice">28</data>
  <data key="year">2022</data>
</edge>
<edge source="99" target="328">
  <data key="weight">7.071067784636398E-7</data>
  <data key="slice">17</data>
  <data key="year">2011</data>
</edge>
<edge source="99" target="342">
  <data key="weight">0.8164966106414795</data>
  <data key="slice">21</data>
  <data key="year">2015</data>
</edge>
<edge source="99" target="343">
  <data key="weight">0.7071067690849304</data>
  <data key="slice">21</data>
  <data key="year">2015</data>
</edge>
<edge source="99" target="346">
  <data key="weight">7.071067784636398E-7</data>
  <data key="slice">17</data>
  <data key="year">2011</data>
</edge>
<edge source="99" target="356">
  <data key="weight">7.071067784636398E-7</data>
  <data key="slice">19</data>
  <data key="year">2013</data>
</edge>
<edge source="99" target="360">
  <data key="weight">7.071067784636398E-7</data>
  <data key="slice">17</data>
  <data key="year">2011</data>
</edge>
<edge source="99" target="386">
  <data key="weight">0.5</data>
  <data key="slice">30</data>
  <data key="year">2024</data>
</edge>
<edge source="99" target="404">
  <data key="weight">0.5</data>
  <data key="slice">21</data>
  <data key="year">2015</data>
</edge>
<edge source="99" target="415">
  <data key="weight">0.8164966106414795</data>
  <data key="slice">19</data>
  <data key="year">2013</data>
</edge>
<edge source="99" target="432">
  <data key="weight">0.7071067690849304</data>
  <data key="slice">17</data>
  <data key="year">2011</data>
</edge>
<edge source="99" target="445">
  <data key="weight">0.7071067690849304</data>
  <data key="slice">21</data>
  <data key="year">2015</data>
</edge>
<edge source="100" target="222">
  <data key="weight">1.0</data>
  <data key="slice">27</data>
  <data key="year">2021</data>
</edge>
<edge source="101" target="215">
  <data key="weight">0.7071067690849304</data>
  <data key="slice">25</data>
  <data key="year">2019</data>
</edge>
<edge source="101" target="337">
  <data key="weight">0.7071067690849304</data>
  <data key="slice">25</data>
  <data key="year">2019</data>
</edge>
<edge source="101" target="362">
  <data key="weight">1.0</data>
  <data key="slice">25</data>
  <data key="year">2019</data>
</edge>
<edge source="101" target="391">
  <data key="weight">0.7071067690849304</data>
  <data key="slice">25</data>
  <data key="year">2019</data>
</edge>
<edge source="102" target="139">
  <data key="weight">0.5773502588272095</data>
  <data key="slice">19</data>
  <data key="year">2013</data>
</edge>
<edge source="102" target="141">
  <data key="weight">1.0</data>
  <data key="slice">19</data>
  <data key="year">2013</data>
</edge>
<edge source="102" target="157">
  <data key="weight">9.999999974752427E-7</data>
  <data key="slice">19</data>
  <data key="year">2013</data>
</edge>
<edge source="102" target="217">
  <data key="weight">0.7071067690849304</data>
  <data key="slice">19</data>
  <data key="year">2013</data>
</edge>
<edge source="102" target="257">
  <data key="weight">0.7071067690849304</data>
  <data key="slice">19</data>
  <data key="year">2013</data>
</edge>
<edge source="102" target="375">
  <data key="weight">1.0</data>
  <data key="slice">19</data>
  <data key="year">2013</data>
</edge>
<edge source="103" target="141">
  <data key="weight">1.0</data>
  <data key="slice">5</data>
  <data key="year">1999</data>
</edge>
<edge source="103" target="207">
  <data key="weight">0.7071067690849304</data>
  <data key="slice">12</data>
  <data key="year">2006</data>
</edge>
<edge source="103" target="243">
  <data key="weight">1.0</data>
  <data key="slice">5</data>
  <data key="year">1999</data>
</edge>
<edge source="103" target="282">
  <data key="weight">1.0</data>
  <data key="slice">12</data>
  <data key="year">2006</data>
</edge>
<edge source="103" target="335">
  <data key="weight">1.0</data>
  <data key="slice">5</data>
  <data key="year">1999</data>
</edge>
<edge source="103" target="338">
  <data key="weight">1.0</data>
  <data key="slice">12</data>
  <data key="year">2006</data>
</edge>
<edge source="103" target="375">
  <data key="weight">1.0</data>
  <data key="slice">5</data>
  <data key="year">1999</data>
</edge>
<edge source="104" target="109">
  <data key="weight">9.999999974752427E-7</data>
  <data key="slice">18</data>
  <data key="year">2012</data>
</edge>
<edge source="104" target="137">
  <data key="weight">1.0</data>
  <data key="slice">18</data>
  <data key="year">2012</data>
</edge>
<edge source="104" target="173">
  <data key="weight">1.0</data>
  <data key="slice">18</data>
  <data key="year">2012</data>
</edge>
<edge source="104" target="203">
  <data key="weight">1.0</data>
  <data key="slice">18</data>
  <data key="year">2012</data>
</edge>
<edge source="104" target="268">
  <data key="weight">1.0</data>
  <data key="slice">18</data>
  <data key="year">2012</data>
</edge>
<edge source="104" target="299">
  <data key="weight">1.0</data>
  <data key="slice">18</data>
  <data key="year">2012</data>
</edge>
<edge source="104" target="337">
  <data key="weight">1.0</data>
  <data key="slice">18</data>
  <data key="year">2012</data>
</edge>
<edge source="104" target="421">
  <data key="weight">1.0</data>
  <data key="slice">18</data>
  <data key="year">2012</data>
</edge>
<edge source="104" target="444">
  <data key="weight">1.0</data>
  <data key="slice">18</data>
  <data key="year">2012</data>
</edge>
<edge source="105" target="142">
  <data key="weight">0.7071067690849304</data>
  <data key="slice">23</data>
  <data key="year">2017</data>
</edge>
<edge source="105" target="214">
  <data key="weight">0.5</data>
  <data key="slice">26</data>
  <data key="year">2020</data>
</edge>
<edge source="105" target="222">
  <data key="weight">1.0</data>
  <data key="slice">23</data>
  <data key="year">2017</data>
</edge>
<edge source="105" target="246">
  <data key="weight">1.0</data>
  <data key="slice">19</data>
  <data key="year">2013</data>
</edge>
<edge source="105" target="261">
  <data key="weight">1.0</data>
  <data key="slice">26</data>
  <data key="year">2020</data>
</edge>
<edge source="105" target="298">
  <data key="weight">0.8164966106414795</data>
  <data key="slice">26</data>
  <data key="year">2020</data>
</edge>
<edge source="105" target="315">
  <data key="weight">1.0</data>
  <data key="slice">19</data>
  <data key="year">2013</data>
</edge>
<edge source="105" target="333">
  <data key="weight">1.0</data>
  <data key="slice">23</data>
  <data key="year">2017</data>
</edge>
<edge source="105" target="338">
  <data key="weight">0.7071067690849304</data>
  <data key="slice">19</data>
  <data key="year">2013</data>
</edge>
<edge source="105" target="360">
  <data key="weight">9.999999974752427E-7</data>
  <data key="slice">23</data>
  <data key="year">2017</data>
</edge>
<edge source="105" target="404">
  <data key="weight">0.7071067690849304</data>
  <data key="slice">26</data>
  <data key="year">2020</data>
</edge>
<edge source="106" target="112">
  <data key="weight">0.7071067690849304</data>
  <data key="slice">25</data>
  <data key="year">2019</data>
</edge>
<edge source="106" target="243">
  <data key="weight">0.5</data>
  <data key="slice">25</data>
  <data key="year">2019</data>
</edge>
<edge source="106" target="278">
  <data key="weight">0.5773502588272095</data>
  <data key="slice">25</data>
  <data key="year">2019</data>
</edge>
<edge source="106" target="403">
  <data key="weight">0.5</data>
  <data key="slice">25</data>
  <data key="year">2019</data>
</edge>
<edge source="107" target="111">
  <data key="weight">1.0</data>
  <data key="slice">14</data>
  <data key="year">2008</data>
</edge>
<edge source="107" target="112">
  <data key="weight">1.0</data>
  <data key="slice">14</data>
  <data key="year">2008</data>
</edge>
<edge source="107" target="328">
  <data key="weight">1.0</data>
  <data key="slice">14</data>
  <data key="year">2008</data>
</edge>
<edge source="107" target="377">
  <data key="weight">1.0</data>
  <data key="slice">14</data>
  <data key="year">2008</data>
</edge>
<edge source="107" target="409">
  <data key="weight">1.0</data>
  <data key="slice">14</data>
  <data key="year">2008</data>
</edge>
<edge source="107" target="433">
  <data key="weight">1.0</data>
  <data key="slice">14</data>
  <data key="year">2008</data>
</edge>
<edge source="108" target="142">
  <data key="weight">1.0</data>
  <data key="slice">15</data>
  <data key="year">2009</data>
</edge>
<edge source="108" target="146">
  <data key="weight">1.0</data>
  <data key="slice">15</data>
  <data key="year">2009</data>
</edge>
<edge source="108" target="260">
  <data key="weight">1.0</data>
  <data key="slice">15</data>
  <data key="year">2009</data>
</edge>
<edge source="108" target="279">
  <data key="weight">1.0</data>
  <data key="slice">15</data>
  <data key="year">2009</data>
</edge>
<edge source="108" target="314">
  <data key="weight">1.0</data>
  <data key="slice">15</data>
  <data key="year">2009</data>
</edge>
<edge source="108" target="345">
  <data key="weight">1.0</data>
  <data key="slice">15</data>
  <data key="year">2009</data>
</edge>
<edge source="108" target="355">
  <data key="weight">1.0</data>
  <data key="slice">15</data>
  <data key="year">2009</data>
</edge>
<edge source="108" target="392">
  <data key="weight">1.0</data>
  <data key="slice">15</data>
  <data key="year">2009</data>
</edge>
<edge source="108" target="419">
  <data key="weight">1.0</data>
  <data key="slice">15</data>
  <data key="year">2009</data>
</edge>
<edge source="109" target="169">
  <data key="weight">1.0</data>
  <data key="slice">0</data>
  <data key="year">1994</data>
</edge>
<edge source="109" target="197">
  <data key="weight">1.0</data>
  <data key="slice">0</data>
  <data key="year">1994</data>
</edge>
<edge source="109" target="203">
  <data key="weight">1.0</data>
  <data key="slice">18</data>
  <data key="year">2012</data>
</edge>
<edge source="109" target="206">
  <data key="weight">1.0</data>
  <data key="slice">0</data>
  <data key="year">1994</data>
</edge>
<edge source="109" target="231">
  <data key="weight">1.0</data>
  <data key="slice">0</data>
  <data key="year">1994</data>
</edge>
<edge source="109" target="237">
  <data key="weight">1.0</data>
  <data key="slice">0</data>
  <data key="year">1994</data>
</edge>
<edge source="109" target="268">
  <data key="weight">1.0</data>
  <data key="slice">18</data>
  <data key="year">2012</data>
</edge>
<edge source="109" target="299">
  <data key="weight">1.0</data>
  <data key="slice">18</data>
  <data key="year">2012</data>
</edge>
<edge source="109" target="337">
  <data key="weight">1.0</data>
  <data key="slice">18</data>
  <data key="year">2012</data>
</edge>
<edge source="110" target="166">
  <data key="weight">0.5773502588272095</data>
  <data key="slice">31</data>
  <data key="year">2025</data>
</edge>
<edge source="110" target="346">
  <data key="weight">9.999999974752427E-7</data>
  <data key="slice">31</data>
  <data key="year">2025</data>
</edge>
<edge source="110" target="386">
  <data key="weight">0.40824830532073975</data>
  <data key="slice">31</data>
  <data key="year">2025</data>
</edge>
<edge source="111" target="112">
  <data key="weight">1.0</data>
  <data key="slice">14</data>
  <data key="year">2008</data>
</edge>
<edge source="111" target="328">
  <data key="weight">1.0</data>
  <data key="slice">14</data>
  <data key="year">2008</data>
</edge>
<edge source="111" target="377">
  <data key="weight">1.0</data>
  <data key="slice">14</data>
  <data key="year">2008</data>
</edge>
<edge source="111" target="409">
  <data key="weight">1.0</data>
  <data key="slice">14</data>
  <data key="year">2008</data>
</edge>
<edge source="111" target="433">
  <data key="weight">1.0</data>
  <data key="slice">14</data>
  <data key="year">2008</data>
</edge>
<edge source="112" target="327">
  <data key="weight">0.7071067690849304</data>
  <data key="slice">25</data>
  <data key="year">2019</data>
</edge>
<edge source="112" target="328">
  <data key="weight">1.0</data>
  <data key="slice">14</data>
  <data key="year">2008</data>
</edge>
<edge source="112" target="337">
  <data key="weight">0.5</data>
  <data key="slice">25</data>
  <data key="year">2019</data>
</edge>
<edge source="112" target="377">
  <data key="weight">1.0</data>
  <data key="slice">14</data>
  <data key="year">2008</data>
</edge>
<edge source="112" target="409">
  <data key="weight">1.0</data>
  <data key="slice">14</data>
  <data key="year">2008</data>
</edge>
<edge source="112" target="433">
  <data key="weight">1.0</data>
  <data key="slice">14</data>
  <data key="year">2008</data>
</edge>
<edge source="112" target="445">
  <data key="weight">0.5</data>
  <data key="slice">25</data>
  <data key="year">2019</data>
</edge>
<edge source="113" target="154">
  <data key="weight">1.0</data>
  <data key="slice">29</data>
  <data key="year">2023</data>
</edge>
<edge source="113" target="207">
  <data key="weight">0.5</data>
  <data key="slice">29</data>
  <data key="year">2023</data>
</edge>
<edge source="113" target="337">
  <data key="weight">0.5</data>
  <data key="slice">29</data>
  <data key="year">2023</data>
</edge>
<edge source="113" target="429">
  <data key="weight">1.0</data>
  <data key="slice">29</data>
  <data key="year">2023</data>
</edge>
<edge source="114" target="246">
  <data key="weight">0.3535533845424652</data>
  <data key="slice">27</data>
  <data key="year">2021</data>
</edge>
<edge source="114" target="249">
  <data key="weight">0.5773502588272095</data>
  <data key="slice">27</data>
  <data key="year">2021</data>
</edge>
<edge source="114" target="328">
  <data key="weight">0.3535533845424652</data>
  <data key="slice">27</data>
  <data key="year">2021</data>
</edge>
<edge source="115" target="118">
  <data key="weight">1.0</data>
  <data key="slice">17</data>
  <data key="year">2011</data>
</edge>
<edge source="115" target="166">
  <data key="weight">9.999999974752427E-7</data>
  <data key="slice">17</data>
  <data key="year">2011</data>
</edge>
<edge source="115" target="289">
  <data key="weight">0.7071067690849304</data>
  <data key="slice">17</data>
  <data key="year">2011</data>
</edge>
<edge source="115" target="300">
  <data key="weight">1.0</data>
  <data key="slice">17</data>
  <data key="year">2011</data>
</edge>
<edge source="115" target="328">
  <data key="weight">9.999999974752427E-7</data>
  <data key="slice">17</data>
  <data key="year">2011</data>
</edge>
<edge source="115" target="360">
  <data key="weight">9.999999974752427E-7</data>
  <data key="slice">17</data>
  <data key="year">2011</data>
</edge>
<edge source="116" target="157">
  <data key="weight">1.0</data>
  <data key="slice">3</data>
  <data key="year">1997</data>
</edge>
<edge source="116" target="222">
  <data key="weight">1.0</data>
  <data key="slice">3</data>
  <data key="year">1997</data>
</edge>
<edge source="116" target="231">
  <data key="weight">1.0</data>
  <data key="slice">3</data>
  <data key="year">1997</data>
</edge>
<edge source="116" target="237">
  <data key="weight">1.0</data>
  <data key="slice">3</data>
  <data key="year">1997</data>
</edge>
<edge source="116" target="243">
  <data key="weight">1.0</data>
  <data key="slice">3</data>
  <data key="year">1997</data>
</edge>
<edge source="117" target="125">
  <data key="weight">0.5</data>
  <data key="slice">26</data>
  <data key="year">2020</data>
</edge>
<edge source="117" target="130">
  <data key="weight">8.164966516233108E-7</data>
  <data key="slice">23</data>
  <data key="year">2017</data>
</edge>
<edge source="117" target="132">
  <data key="weight">4.082483258116554E-7</data>
  <data key="slice">27</data>
  <data key="year">2021</data>
</edge>
<edge source="117" target="134">
  <data key="weight">5.773503062300733E-7</data>
  <data key="slice">23</data>
  <data key="year">2017</data>
</edge>
<edge source="117" target="142">
  <data key="weight">4.999999987376214E-7</data>
  <data key="slice">24</data>
  <data key="year">2018</data>
</edge>
<edge source="117" target="144">
  <data key="weight">0.7071067690849304</data>
  <data key="slice">21</data>
  <data key="year">2015</data>
</edge>
<edge source="117" target="147">
  <data key="weight">5.773503062300733E-7</data>
  <data key="slice">23</data>
  <data key="year">2017</data>
</edge>
<edge source="117" target="148">
  <data key="weight">4.999999987376214E-7</data>
  <data key="slice">29</data>
  <data key="year">2023</data>
</edge>
<edge source="117" target="162">
  <data key="weight">5.773503062300733E-7</data>
  <data key="slice">23</data>
  <data key="year">2017</data>
</edge>
<edge source="117" target="165">
  <data key="weight">0.40824830532073975</data>
  <data key="slice">27</data>
  <data key="year">2021</data>
</edge>
<edge source="117" target="166">
  <data key="weight">0.40824830532073975</data>
  <data key="slice">26</data>
  <data key="year">2020</data>
</edge>
<edge source="117" target="207">
  <data key="weight">3.535533892318199E-7</data>
  <data key="slice">29</data>
  <data key="year">2023</data>
</edge>
<edge source="117" target="211">
  <data key="weight">4.999999987376214E-7</data>
  <data key="slice">26</data>
  <data key="year">2020</data>
</edge>
<edge source="117" target="221">
  <data key="weight">0.7071067690849304</data>
  <data key="slice">21</data>
  <data key="year">2015</data>
</edge>
<edge source="117" target="243">
  <data key="weight">3.535533892318199E-7</data>
  <data key="slice">29</data>
  <data key="year">2023</data>
</edge>
<edge source="117" target="246">
  <data key="weight">0.37796446681022644</data>
  <data key="slice">29</data>
  <data key="year">2023</data>
</edge>
<edge source="117" target="257">
  <data key="weight">5.773503062300733E-7</data>
  <data key="slice">23</data>
  <data key="year">2017</data>
</edge>
<edge source="117" target="293">
  <data key="weight">0.7071067690849304</data>
  <data key="slice">26</data>
  <data key="year">2020</data>
</edge>
<edge source="117" target="294">
  <data key="weight">4.999999987376214E-7</data>
  <data key="slice">29</data>
  <data key="year">2023</data>
</edge>
<edge source="117" target="316">
  <data key="weight">0.4714045226573944</data>
  <data key="slice">27</data>
  <data key="year">2021</data>
</edge>
<edge source="117" target="328">
  <data key="weight">0.5</data>
  <data key="slice">24</data>
  <data key="year">2018</data>
</edge>
<edge source="117" target="338">
  <data key="weight">4.999999987376214E-7</data>
  <data key="slice">29</data>
  <data key="year">2023</data>
</edge>
<edge source="117" target="353">
  <data key="weight">0.7071067690849304</data>
  <data key="slice">24</data>
  <data key="year">2018</data>
</edge>
<edge source="117" target="394">
  <data key="weight">0.7071067690849304</data>
  <data key="slice">30</data>
  <data key="year">2024</data>
</edge>
<edge source="117" target="403">
  <data key="weight">6.66666721826914E-7</data>
  <data key="slice">23</data>
  <data key="year">2017</data>
</edge>
<edge source="117" target="415">
  <data key="weight">0.40824830532073975</data>
  <data key="slice">30</data>
  <data key="year">2024</data>
</edge>
<edge source="117" target="443">
  <data key="weight">0.7071067690849304</data>
  <data key="slice">30</data>
  <data key="year">2024</data>
</edge>
<edge source="117" target="446">
  <data key="weight">0.3535533845424652</data>
  <data key="slice">29</data>
  <data key="year">2023</data>
</edge>
<edge source="118" target="166">
  <data key="weight">1.0</data>
  <data key="slice">17</data>
  <data key="year">2011</data>
</edge>
<edge source="118" target="289">
  <data key="weight">0.7071067690849304</data>
  <data key="slice">17</data>
  <data key="year">2011</data>
</edge>
<edge source="118" target="300">
  <data key="weight">1.0</data>
  <data key="slice">17</data>
  <data key="year">2011</data>
</edge>
<edge source="118" target="328">
  <data key="weight">1.0</data>
  <data key="slice">17</data>
  <data key="year">2011</data>
</edge>
<edge source="118" target="342">
  <data key="weight">0.40824830532073975</data>
  <data key="slice">28</data>
  <data key="year">2022</data>
</edge>
<edge source="118" target="360">
  <data key="weight">9.999999974752427E-7</data>
  <data key="slice">17</data>
  <data key="year">2011</data>
</edge>
<edge source="118" target="388">
  <data key="weight">4.999999987376214E-7</data>
  <data key="slice">28</data>
  <data key="year">2022</data>
</edge>
<edge source="119" target="120">
  <data key="weight">1.0</data>
  <data key="slice">13</data>
  <data key="year">2007</data>
</edge>
<edge source="119" target="128">
  <data key="weight">1.0</data>
  <data key="slice">13</data>
  <data key="year">2007</data>
</edge>
<edge source="119" target="156">
  <data key="weight">1.0</data>
  <data key="slice">13</data>
  <data key="year">2007</data>
</edge>
<edge source="119" target="172">
  <data key="weight">1.0</data>
  <data key="slice">13</data>
  <data key="year">2007</data>
</edge>
<edge source="119" target="194">
  <data key="weight">1.0</data>
  <data key="slice">13</data>
  <data key="year">2007</data>
</edge>
<edge source="119" target="243">
  <data key="weight">9.999999974752427E-7</data>
  <data key="slice">13</data>
  <data key="year">2007</data>
</edge>
<edge source="119" target="289">
  <data key="weight">1.0</data>
  <data key="slice">13</data>
  <data key="year">2007</data>
</edge>
<edge source="119" target="351">
  <data key="weight">1.0</data>
  <data key="slice">13</data>
  <data key="year">2007</data>
</edge>
<edge source="119" target="370">
  <data key="weight">1.0</data>
  <data key="slice">13</data>
  <data key="year">2007</data>
</edge>
<edge source="119" target="379">
  <data key="weight">1.0</data>
  <data key="slice">13</data>
  <data key="year">2007</data>
</edge>
<edge source="120" target="128">
  <data key="weight">1.0</data>
  <data key="slice">13</data>
  <data key="year">2007</data>
</edge>
<edge source="120" target="172">
  <data key="weight">1.0</data>
  <data key="slice">13</data>
  <data key="year">2007</data>
</edge>
<edge source="121" target="185">
  <data key="weight">0.40824830532073975</data>
  <data key="slice">28</data>
  <data key="year">2022</data>
</edge>
<edge source="121" target="230">
  <data key="weight">0.7071067690849304</data>
  <data key="slice">27</data>
  <data key="year">2021</data>
</edge>
<edge source="121" target="243">
  <data key="weight">0.7071067690849304</data>
  <data key="slice">24</data>
  <data key="year">2018</data>
</edge>
<edge source="121" target="246">
  <data key="weight">0.4714045226573944</data>
  <data key="slice">28</data>
  <data key="year">2022</data>
</edge>
<edge source="121" target="249">
  <data key="weight">0.40824830532073975</data>
  <data key="slice">27</data>
  <data key="year">2021</data>
</edge>
<edge source="121" target="257">
  <data key="weight">0.5</data>
  <data key="slice">28</data>
  <data key="year">2022</data>
</edge>
<edge source="121" target="269">
  <data key="weight">0.37796446681022644</data>
  <data key="slice">28</data>
  <data key="year">2022</data>
</edge>
<edge source="121" target="289">
  <data key="weight">4.999999987376214E-7</data>
  <data key="slice">24</data>
  <data key="year">2018</data>
</edge>
<edge source="121" target="293">
  <data key="weight">0.7071067690849304</data>
  <data key="slice">24</data>
  <data key="year">2018</data>
</edge>
<edge source="121" target="303">
  <data key="weight">0.7071067690849304</data>
  <data key="slice">27</data>
  <data key="year">2021</data>
</edge>
<edge source="121" target="328">
  <data key="weight">0.6324555277824402</data>
  <data key="slice">28</data>
  <data key="year">2022</data>
</edge>
<edge source="121" target="349">
  <data key="weight">0.5</data>
  <data key="slice">28</data>
  <data key="year">2022</data>
</edge>
<edge source="121" target="353">
  <data key="weight">4.999999987376214E-7</data>
  <data key="slice">24</data>
  <data key="year">2018</data>
</edge>
<edge source="121" target="391">
  <data key="weight">0.5</data>
  <data key="slice">28</data>
  <data key="year">2022</data>
</edge>
<edge source="121" target="403">
  <data key="weight">0.5</data>
  <data key="slice">27</data>
  <data key="year">2021</data>
</edge>
<edge source="122" target="162">
  <data key="weight">0.7071067690849304</data>
  <data key="slice">31</data>
  <data key="year">2025</data>
</edge>
<edge source="122" target="258">
  <data key="weight">0.37796446681022644</data>
  <data key="slice">31</data>
  <data key="year">2025</data>
</edge>
<edge source="122" target="283">
  <data key="weight">0.5</data>
  <data key="slice">31</data>
  <data key="year">2025</data>
</edge>
<edge source="122" target="298">
  <data key="weight">0.5</data>
  <data key="slice">31</data>
  <data key="year">2025</data>
</edge>
<edge source="122" target="318">
  <data key="weight">0.40824830532073975</data>
  <data key="slice">31</data>
  <data key="year">2025</data>
</edge>
<edge source="122" target="328">
  <data key="weight">0.5773502588272095</data>
  <data key="slice">31</data>
  <data key="year">2025</data>
</edge>
<edge source="122" target="336">
  <data key="weight">0.5</data>
  <data key="slice">31</data>
  <data key="year">2025</data>
</edge>
<edge source="123" target="189">
  <data key="weight">1.0</data>
  <data key="slice">11</data>
  <data key="year">2005</data>
</edge>
<edge source="123" target="251">
  <data key="weight">1.0</data>
  <data key="slice">11</data>
  <data key="year">2005</data>
</edge>
<edge source="124" target="169">
  <data key="weight">1.0</data>
  <data key="slice">22</data>
  <data key="year">2016</data>
</edge>
<edge source="124" target="209">
  <data key="weight">1.0</data>
  <data key="slice">22</data>
  <data key="year">2016</data>
</edge>
<edge source="124" target="234">
  <data key="weight">1.0</data>
  <data key="slice">22</data>
  <data key="year">2016</data>
</edge>
<edge source="124" target="265">
  <data key="weight">1.0</data>
  <data key="slice">22</data>
  <data key="year">2016</data>
</edge>
<edge source="124" target="354">
  <data key="weight">1.0</data>
  <data key="slice">22</data>
  <data key="year">2016</data>
</edge>
<edge source="124" target="381">
  <data key="weight">1.0</data>
  <data key="slice">22</data>
  <data key="year">2016</data>
</edge>
<edge source="125" target="165">
  <data key="weight">0.7071067690849304</data>
  <data key="slice">27</data>
  <data key="year">2021</data>
</edge>
<edge source="125" target="185">
  <data key="weight">0.5</data>
  <data key="slice">29</data>
  <data key="year">2023</data>
</edge>
<edge source="125" target="207">
  <data key="weight">4.999999987376214E-7</data>
  <data key="slice">27</data>
  <data key="year">2021</data>
</edge>
<edge source="125" target="214">
  <data key="weight">0.5</data>
  <data key="slice">27</data>
  <data key="year">2021</data>
</edge>
<edge source="125" target="228">
  <data key="weight">0.5</data>
  <data key="slice">31</data>
  <data key="year">2025</data>
</edge>
<edge source="125" target="246">
  <data key="weight">0.5345224738121033</data>
  <data key="slice">29</data>
  <data key="year">2023</data>
</edge>
<edge source="125" target="269">
  <data key="weight">0.4472135901451111</data>
  <data key="slice">31</data>
  <data key="year">2025</data>
</edge>
<edge source="125" target="293">
  <data key="weight">0.7071067690849304</data>
  <data key="slice">26</data>
  <data key="year">2020</data>
</edge>
<edge source="125" target="316">
  <data key="weight">0.8164966106414795</data>
  <data key="slice">27</data>
  <data key="year">2021</data>
</edge>
<edge source="125" target="321">
  <data key="weight">4.999999987376214E-7</data>
  <data key="slice">31</data>
  <data key="year">2025</data>
</edge>
<edge source="125" target="342">
  <data key="weight">0.5773502588272095</data>
  <data key="slice">29</data>
  <data key="year">2023</data>
</edge>
<edge source="125" target="398">
  <data key="weight">0.7071067690849304</data>
  <data key="slice">31</data>
  <data key="year">2025</data>
</edge>
<edge source="125" target="404">
  <data key="weight">0.5</data>
  <data key="slice">26</data>
  <data key="year">2020</data>
</edge>
<edge source="126" target="183">
  <data key="weight">1.0</data>
  <data key="slice">31</data>
  <data key="year">2025</data>
</edge>
<edge source="126" target="195">
  <data key="weight">0.7071067690849304</data>
  <data key="slice">31</data>
  <data key="year">2025</data>
</edge>
<edge source="126" target="331">
  <data key="weight">0.7071067690849304</data>
  <data key="slice">31</data>
  <data key="year">2025</data>
</edge>
<edge source="126" target="342">
  <data key="weight">0.5</data>
  <data key="slice">31</data>
  <data key="year">2025</data>
</edge>
<edge source="127" target="185">
  <data key="weight">1.0</data>
  <data key="slice">11</data>
  <data key="year">2005</data>
</edge>
<edge source="127" target="262">
  <data key="weight">1.0</data>
  <data key="slice">11</data>
  <data key="year">2005</data>
</edge>
<edge source="127" target="353">
  <data key="weight">0.7071067690849304</data>
  <data key="slice">11</data>
  <data key="year">2005</data>
</edge>
<edge source="127" target="431">
  <data key="weight">0.7071067690849304</data>
  <data key="slice">11</data>
  <data key="year">2005</data>
</edge>
<edge source="128" target="156">
  <data key="weight">1.0</data>
  <data key="slice">13</data>
  <data key="year">2007</data>
</edge>
<edge source="128" target="172">
  <data key="weight">1.0</data>
  <data key="slice">13</data>
  <data key="year">2007</data>
</edge>
<edge source="128" target="194">
  <data key="weight">1.0</data>
  <data key="slice">13</data>
  <data key="year">2007</data>
</edge>
<edge source="128" target="243">
  <data key="weight">9.999999974752427E-7</data>
  <data key="slice">13</data>
  <data key="year">2007</data>
</edge>
<edge source="128" target="289">
  <data key="weight">1.0</data>
  <data key="slice">13</data>
  <data key="year">2007</data>
</edge>
<edge source="128" target="351">
  <data key="weight">1.0</data>
  <data key="slice">13</data>
  <data key="year">2007</data>
</edge>
<edge source="128" target="370">
  <data key="weight">1.0</data>
  <data key="slice">13</data>
  <data key="year">2007</data>
</edge>
<edge source="128" target="379">
  <data key="weight">1.0</data>
  <data key="slice">13</data>
  <data key="year">2007</data>
</edge>
<edge source="129" target="187">
  <data key="weight">1.0</data>
  <data key="slice">12</data>
  <data key="year">2006</data>
</edge>
<edge source="129" target="210">
  <data key="weight">1.0</data>
  <data key="slice">12</data>
  <data key="year">2006</data>
</edge>
<edge source="129" target="339">
  <data key="weight">1.0</data>
  <data key="slice">12</data>
  <data key="year">2006</data>
</edge>
<edge source="129" target="440">
  <data key="weight">1.0</data>
  <data key="slice">12</data>
  <data key="year">2006</data>
</edge>
<edge source="130" target="134">
  <data key="weight">7.071067784636398E-7</data>
  <data key="slice">23</data>
  <data key="year">2017</data>
</edge>
<edge source="130" target="147">
  <data key="weight">7.071067784636398E-7</data>
  <data key="slice">23</data>
  <data key="year">2017</data>
</edge>
<edge source="130" target="166">
  <data key="weight">0.3535533845424652</data>
  <data key="slice">27</data>
  <data key="year">2021</data>
</edge>
<edge source="130" target="207">
  <data key="weight">1.0</data>
  <data key="slice">22</data>
  <data key="year">2016</data>
</edge>
<edge source="130" target="214">
  <data key="weight">0.5</data>
  <data key="slice">31</data>
  <data key="year">2025</data>
</edge>
<edge source="130" target="215">
  <data key="weight">0.5</data>
  <data key="slice">25</data>
  <data key="year">2019</data>
</edge>
<edge source="130" target="232">
  <data key="weight">0.5</data>
  <data key="slice">25</data>
  <data key="year">2019</data>
</edge>
<edge source="130" target="244">
  <data key="weight">1.0</data>
  <data key="slice">24</data>
  <data key="year">2018</data>
</edge>
<edge source="130" target="246">
  <data key="weight">0.7071067690849304</data>
  <data key="slice">22</data>
  <data key="year">2016</data>
</edge>
<edge source="130" target="255">
  <data key="weight">1.0</data>
  <data key="slice">22</data>
  <data key="year">2016</data>
</edge>
<edge source="130" target="257">
  <data key="weight">7.071067784636398E-7</data>
  <data key="slice">23</data>
  <data key="year">2017</data>
</edge>
<edge source="130" target="269">
  <data key="weight">0.42640143632888794</data>
  <data key="slice">27</data>
  <data key="year">2021</data>
</edge>
<edge source="130" target="296">
  <data key="weight">1.0</data>
  <data key="slice">25</data>
  <data key="year">2019</data>
</edge>
<edge source="130" target="334">
  <data key="weight">0.7071067690849304</data>
  <data key="slice">24</data>
  <data key="year">2018</data>
</edge>
<edge source="130" target="336">
  <data key="weight">0.5</data>
  <data key="slice">27</data>
  <data key="year">2021</data>
</edge>
<edge source="130" target="337">
  <data key="weight">0.5</data>
  <data key="slice">27</data>
  <data key="year">2021</data>
</edge>
<edge source="130" target="338">
  <data key="weight">7.071067784636398E-7</data>
  <data key="slice">25</data>
  <data key="year">2019</data>
</edge>
<edge source="130" target="344">
  <data key="weight">1.0</data>
  <data key="slice">31</data>
  <data key="year">2025</data>
</edge>
<edge source="130" target="375">
  <data key="weight">7.071067784636398E-7</data>
  <data key="slice">24</data>
  <data key="year">2018</data>
</edge>
<edge source="130" target="411">
  <data key="weight">0.7071067690849304</data>
  <data key="slice">27</data>
  <data key="year">2021</data>
</edge>
<edge source="131" target="228">
  <data key="weight">0.5</data>
  <data key="slice">31</data>
  <data key="year">2025</data>
</edge>
<edge source="131" target="257">
  <data key="weight">0.7071067690849304</data>
  <data key="slice">31</data>
  <data key="year">2025</data>
</edge>
<edge source="132" target="142">
  <data key="weight">0.5</data>
  <data key="slice">27</data>
  <data key="year">2021</data>
</edge>
<edge source="132" target="224">
  <data key="weight">0.7071067690849304</data>
  <data key="slice">27</data>
  <data key="year">2021</data>
</edge>
<edge source="132" target="257">
  <data key="weight">0.7071067690849304</data>
  <data key="slice">27</data>
  <data key="year">2021</data>
</edge>
<edge source="132" target="278">
  <data key="weight">0.5773502588272095</data>
  <data key="slice">27</data>
  <data key="year">2021</data>
</edge>
<edge source="132" target="435">
  <data key="weight">0.7071067690849304</data>
  <data key="slice">27</data>
  <data key="year">2021</data>
</edge>
<edge source="133" target="249">
  <data key="weight">1.0</data>
  <data key="slice">11</data>
  <data key="year">2005</data>
</edge>
<edge source="133" target="278">
  <data key="weight">0.7071067690849304</data>
  <data key="slice">11</data>
  <data key="year">2005</data>
</edge>
<edge source="133" target="301">
  <data key="weight">1.0</data>
  <data key="slice">26</data>
  <data key="year">2020</data>
</edge>
<edge source="133" target="356">
  <data key="weight">1.0</data>
  <data key="slice">19</data>
  <data key="year">2013</data>
</edge>
<edge source="133" target="385">
  <data key="weight">1.0</data>
  <data key="slice">11</data>
  <data key="year">2005</data>
</edge>
<edge source="133" target="415">
  <data key="weight">0.5773502588272095</data>
  <data key="slice">19</data>
  <data key="year">2013</data>
</edge>
<edge source="133" target="431">
  <data key="weight">0.7071067690849304</data>
  <data key="slice">11</data>
  <data key="year">2005</data>
</edge>
<edge source="134" target="135">
  <data key="weight">0.7071067690849304</data>
  <data key="slice">30</data>
  <data key="year">2024</data>
</edge>
<edge source="134" target="145">
  <data key="weight">0.5</data>
  <data key="slice">29</data>
  <data key="year">2023</data>
</edge>
<edge source="134" target="199">
  <data key="weight">0.7071067690849304</data>
  <data key="slice">30</data>
  <data key="year">2024</data>
</edge>
<edge source="134" target="249">
  <data key="weight">0.5773502588272095</data>
  <data key="slice">27</data>
  <data key="year">2021</data>
</edge>
<edge source="134" target="252">
  <data key="weight">0.7071067690849304</data>
  <data key="slice">30</data>
  <data key="year">2024</data>
</edge>
<edge source="134" target="269">
  <data key="weight">0.5773502588272095</data>
  <data key="slice">23</data>
  <data key="year">2017</data>
</edge>
<edge source="134" target="273">
  <data key="weight">1.0</data>
  <data key="slice">27</data>
  <data key="year">2021</data>
</edge>
<edge source="134" target="278">
  <data key="weight">0.5773502588272095</data>
  <data key="slice">27</data>
  <data key="year">2021</data>
</edge>
<edge source="134" target="346">
  <data key="weight">1.0</data>
  <data key="slice">27</data>
  <data key="year">2021</data>
</edge>
<edge source="134" target="353">
  <data key="weight">0.5773502588272095</data>
  <data key="slice">27</data>
  <data key="year">2021</data>
</edge>
<edge source="134" target="403">
  <data key="weight">0.40824830532073975</data>
  <data key="slice">29</data>
  <data key="year">2023</data>
</edge>
<edge source="134" target="435">
  <data key="weight">0.40824830532073975</data>
  <data key="slice">29</data>
  <data key="year">2023</data>
</edge>
<edge source="135" target="199">
  <data key="weight">1.0</data>
  <data key="slice">30</data>
  <data key="year">2024</data>
</edge>
<edge source="135" target="252">
  <data key="weight">1.0</data>
  <data key="slice">30</data>
  <data key="year">2024</data>
</edge>
<edge source="136" target="248">
  <data key="weight">1.0</data>
  <data key="slice">9</data>
  <data key="year">2003</data>
</edge>
<edge source="136" target="277">
  <data key="weight">1.0</data>
  <data key="slice">9</data>
  <data key="year">2003</data>
</edge>
<edge source="136" target="356">
  <data key="weight">1.0</data>
  <data key="slice">9</data>
  <data key="year">2003</data>
</edge>
<edge source="136" target="368">
  <data key="weight">1.0</data>
  <data key="slice">9</data>
  <data key="year">2003</data>
</edge>
<edge source="136" target="384">
  <data key="weight">1.0</data>
  <data key="slice">9</data>
  <data key="year">2003</data>
</edge>
<edge source="136" target="412">
  <data key="weight">1.0</data>
  <data key="slice">9</data>
  <data key="year">2003</data>
</edge>
<edge source="137" target="268">
  <data key="weight">1.0</data>
  <data key="slice">18</data>
  <data key="year">2012</data>
</edge>
<edge source="137" target="299">
  <data key="weight">1.0</data>
  <data key="slice">18</data>
  <data key="year">2012</data>
</edge>
<edge source="137" target="337">
  <data key="weight">1.0</data>
  <data key="slice">18</data>
  <data key="year">2012</data>
</edge>
<edge source="138" target="344">
  <data key="weight">0.7071067690849304</data>
  <data key="slice">30</data>
  <data key="year">2024</data>
</edge>
<edge source="139" target="141">
  <data key="weight">0.5773502588272095</data>
  <data key="slice">19</data>
  <data key="year">2013</data>
</edge>
<edge source="139" target="217">
  <data key="weight">0.8164966106414795</data>
  <data key="slice">19</data>
  <data key="year">2013</data>
</edge>
<edge source="139" target="246">
  <data key="weight">5.773503062300733E-7</data>
  <data key="slice">19</data>
  <data key="year">2013</data>
</edge>
<edge source="139" target="257">
  <data key="weight">0.8164966106414795</data>
  <data key="slice">19</data>
  <data key="year">2013</data>
</edge>
<edge source="139" target="315">
  <data key="weight">5.773503062300733E-7</data>
  <data key="slice">19</data>
  <data key="year">2013</data>
</edge>
<edge source="139" target="375">
  <data key="weight">0.5773502588272095</data>
  <data key="slice">19</data>
  <data key="year">2013</data>
</edge>
<edge source="139" target="425">
  <data key="weight">0.5773502588272095</data>
  <data key="slice">19</data>
  <data key="year">2013</data>
</edge>
<edge source="139" target="434">
  <data key="weight">0.5773502588272095</data>
  <data key="slice">19</data>
  <data key="year">2013</data>
</edge>
<edge source="140" target="142">
  <data key="weight">0.7071067690849304</data>
  <data key="slice">19</data>
  <data key="year">2013</data>
</edge>
<edge source="140" target="144">
  <data key="weight">0.7071067690849304</data>
  <data key="slice">19</data>
  <data key="year">2013</data>
</edge>
<edge source="140" target="169">
  <data key="weight">1.0</data>
  <data key="slice">19</data>
  <data key="year">2013</data>
</edge>
<edge source="140" target="237">
  <data key="weight">0.7071067690849304</data>
  <data key="slice">19</data>
  <data key="year">2013</data>
</edge>
<edge source="140" target="363">
  <data key="weight">1.0</data>
  <data key="slice">18</data>
  <data key="year">2012</data>
</edge>
<edge source="140" target="427">
  <data key="weight">1.0</data>
  <data key="slice">18</data>
  <data key="year">2012</data>
</edge>
<edge source="141" target="157">
  <data key="weight">9.999999974752427E-7</data>
  <data key="slice">19</data>
  <data key="year">2013</data>
</edge>
<edge source="141" target="217">
  <data key="weight">0.7071067690849304</data>
  <data key="slice">19</data>
  <data key="year">2013</data>
</edge>
<edge source="141" target="235">
  <data key="weight">1.0</data>
  <data key="slice">6</data>
  <data key="year">2000</data>
</edge>
<edge source="141" target="243">
  <data key="weight">1.0</data>
  <data key="slice">6</data>
  <data key="year">2000</data>
</edge>
<edge source="141" target="257">
  <data key="weight">0.7071067690849304</data>
  <data key="slice">19</data>
  <data key="year">2013</data>
</edge>
<edge source="141" target="310">
  <data key="weight">1.0</data>
  <data key="slice">6</data>
  <data key="year">2000</data>
</edge>
<edge source="141" target="335">
  <data key="weight">1.0</data>
  <data key="slice">5</data>
  <data key="year">1999</data>
</edge>
<edge source="141" target="357">
  <data key="weight">1.0</data>
  <data key="slice">5</data>
  <data key="year">1999</data>
</edge>
<edge source="141" target="375">
  <data key="weight">1.0</data>
  <data key="slice">5</data>
  <data key="year">1999</data>
</edge>
<edge source="141" target="378">
  <data key="weight">1.0</data>
  <data key="slice">8</data>
  <data key="year">2002</data>
</edge>
<edge source="141" target="399">
  <data key="weight">1.0</data>
  <data key="slice">8</data>
  <data key="year">2002</data>
</edge>
<edge source="141" target="413">
  <data key="weight">1.0</data>
  <data key="slice">8</data>
  <data key="year">2002</data>
</edge>
<edge source="142" target="144">
  <data key="weight">7.071067784636398E-7</data>
  <data key="slice">19</data>
  <data key="year">2013</data>
</edge>
<edge source="142" target="146">
  <data key="weight">1.0</data>
  <data key="slice">15</data>
  <data key="year">2009</data>
</edge>
<edge source="142" target="147">
  <data key="weight">5.773503062300733E-7</data>
  <data key="slice">24</data>
  <data key="year">2018</data>
</edge>
<edge source="142" target="165">
  <data key="weight">4.999999987376214E-7</data>
  <data key="slice">27</data>
  <data key="year">2021</data>
</edge>
<edge source="142" target="169">
  <data key="weight">7.071067784636398E-7</data>
  <data key="slice">19</data>
  <data key="year">2013</data>
</edge>
<edge source="142" target="196">
  <data key="weight">4.999999987376214E-7</data>
  <data key="slice">29</data>
  <data key="year">2023</data>
</edge>
<edge source="142" target="211">
  <data key="weight">7.071067784636398E-7</data>
  <data key="slice">12</data>
  <data key="year">2006</data>
</edge>
<edge source="142" target="222">
  <data key="weight">7.071067784636398E-7</data>
  <data key="slice">12</data>
  <data key="year">2006</data>
</edge>
<edge source="142" target="227">
  <data key="weight">7.071067784636398E-7</data>
  <data key="slice">12</data>
  <data key="year">2006</data>
</edge>
<edge source="142" target="228">
  <data key="weight">1.0</data>
  <data key="slice">17</data>
  <data key="year">2011</data>
</edge>
<edge source="142" target="231">
  <data key="weight">7.071067784636398E-7</data>
  <data key="slice">12</data>
  <data key="year">2006</data>
</edge>
<edge source="142" target="243">
  <data key="weight">0.5773502588272095</data>
  <data key="slice">17</data>
  <data key="year">2011</data>
</edge>
<edge source="142" target="246">
  <data key="weight">7.071067784636398E-7</data>
  <data key="slice">30</data>
  <data key="year">2024</data>
</edge>
<edge source="142" target="256">
  <data key="weight">7.071067784636398E-7</data>
  <data key="slice">19</data>
  <data key="year">2013</data>
</edge>
<edge source="142" target="257">
  <data key="weight">0.8164966106414795</data>
  <data key="slice">25</data>
  <data key="year">2019</data>
</edge>
<edge source="142" target="260">
  <data key="weight">1.0</data>
  <data key="slice">15</data>
  <data key="year">2009</data>
</edge>
<edge source="142" target="261">
  <data key="weight">3.535533892318199E-7</data>
  <data key="slice">30</data>
  <data key="year">2024</data>
</edge>
<edge source="142" target="269">
  <data key="weight">0.35856857895851135</data>
  <data key="slice">31</data>
  <data key="year">2025</data>
</edge>
<edge source="142" target="274">
  <data key="weight">0.7071067690849304</data>
  <data key="slice">11</data>
  <data key="year">2005</data>
</edge>
<edge source="142" target="279">
  <data key="weight">1.0</data>
  <data key="slice">15</data>
  <data key="year">2009</data>
</edge>
<edge source="142" target="289">
  <data key="weight">8.164966516233108E-7</data>
  <data key="slice">24</data>
  <data key="year">2018</data>
</edge>
<edge source="142" target="293">
  <data key="weight">5.773503062300733E-7</data>
  <data key="slice">24</data>
  <data key="year">2018</data>
</edge>
<edge source="142" target="309">
  <data key="weight">3.535533892318199E-7</data>
  <data key="slice">30</data>
  <data key="year">2024</data>
</edge>
<edge source="142" target="314">
  <data key="weight">1.0</data>
  <data key="slice">15</data>
  <data key="year">2009</data>
</edge>
<edge source="142" target="325">
  <data key="weight">5.773503062300733E-7</data>
  <data key="slice">24</data>
  <data key="year">2018</data>
</edge>
<edge source="142" target="333">
  <data key="weight">7.071067784636398E-7</data>
  <data key="slice">23</data>
  <data key="year">2017</data>
</edge>
<edge source="142" target="338">
  <data key="weight">7.071067784636398E-7</data>
  <data key="slice">12</data>
  <data key="year">2006</data>
</edge>
<edge source="142" target="342">
  <data key="weight">0.5</data>
  <data key="slice">11</data>
  <data key="year">2005</data>
</edge>
<edge source="142" target="345">
  <data key="weight">1.0</data>
  <data key="slice">15</data>
  <data key="year">2009</data>
</edge>
<edge source="142" target="346">
  <data key="weight">7.071067784636398E-7</data>
  <data key="slice">17</data>
  <data key="year">2011</data>
</edge>
<edge source="142" target="355">
  <data key="weight">1.0</data>
  <data key="slice">15</data>
  <data key="year">2009</data>
</edge>
<edge source="142" target="360">
  <data key="weight">7.071067784636398E-7</data>
  <data key="slice">11</data>
  <data key="year">2005</data>
</edge>
<edge source="142" target="366">
  <data key="weight">0.7071067690849304</data>
  <data key="slice">11</data>
  <data key="year">2005</data>
</edge>
<edge source="142" target="375">
  <data key="weight">4.999999987376214E-7</data>
  <data key="slice">27</data>
  <data key="year">2021</data>
</edge>
<edge source="142" target="387">
  <data key="weight">3.7796448282279016E-7</data>
  <data key="slice">31</data>
  <data key="year">2025</data>
</edge>
<edge source="142" target="388">
  <data key="weight">7.071067784636398E-7</data>
  <data key="slice">25</data>
  <data key="year">2019</data>
</edge>
<edge source="142" target="392">
  <data key="weight">1.0</data>
  <data key="slice">15</data>
  <data key="year">2009</data>
</edge>
<edge source="142" target="398">
  <data key="weight">3.7796448282279016E-7</data>
  <data key="slice">31</data>
  <data key="year">2025</data>
</edge>
<edge source="142" target="403">
  <data key="weight">6.324555670289556E-7</data>
  <data key="slice">28</data>
  <data key="year">2022</data>
</edge>
<edge source="142" target="416">
  <data key="weight">6.324555670289556E-7</data>
  <data key="slice">28</data>
  <data key="year">2022</data>
</edge>
<edge source="142" target="419">
  <data key="weight">1.0</data>
  <data key="slice">15</data>
  <data key="year">2009</data>
</edge>
<edge source="142" target="432">
  <data key="weight">7.071067784636398E-7</data>
  <data key="slice">17</data>
  <data key="year">2011</data>
</edge>
<edge source="142" target="446">
  <data key="weight">7.071067784636398E-7</data>
  <data key="slice">29</data>
  <data key="year">2023</data>
</edge>
<edge source="143" target="236">
  <data key="weight">1.0</data>
  <data key="slice">16</data>
  <data key="year">2010</data>
</edge>
<edge source="143" target="241">
  <data key="weight">1.0</data>
  <data key="slice">16</data>
  <data key="year">2010</data>
</edge>
<edge source="143" target="328">
  <data key="weight">1.0</data>
  <data key="slice">16</data>
  <data key="year">2010</data>
</edge>
<edge source="143" target="338">
  <data key="weight">1.0</data>
  <data key="slice">16</data>
  <data key="year">2010</data>
</edge>
<edge source="144" target="157">
  <data key="weight">0.5773502588272095</data>
  <data key="slice">17</data>
  <data key="year">2011</data>
</edge>
<edge source="144" target="169">
  <data key="weight">7.071067784636398E-7</data>
  <data key="slice">19</data>
  <data key="year">2013</data>
</edge>
<edge source="144" target="221">
  <data key="weight">1.0</data>
  <data key="slice">21</data>
  <data key="year">2015</data>
</edge>
<edge source="144" target="228">
  <data key="weight">0.7071067690849304</data>
  <data key="slice">17</data>
  <data key="year">2011</data>
</edge>
<edge source="144" target="243">
  <data key="weight">0.7071067690849304</data>
  <data key="slice">19</data>
  <data key="year">2013</data>
</edge>
<edge source="144" target="246">
  <data key="weight">1.0</data>
  <data key="slice">17</data>
  <data key="year">2011</data>
</edge>
<edge source="144" target="256">
  <data key="weight">0.7071067690849304</data>
  <data key="slice">19</data>
  <data key="year">2013</data>
</edge>
<edge source="144" target="346">
  <data key="weight">1.0</data>
  <data key="slice">17</data>
  <data key="year">2011</data>
</edge>
<edge source="144" target="432">
  <data key="weight">1.0</data>
  <data key="slice">17</data>
  <data key="year">2011</data>
</edge>
<edge source="145" target="157">
  <data key="weight">0.6324555277824402</data>
  <data key="slice">29</data>
  <data key="year">2023</data>
</edge>
<edge source="145" target="216">
  <data key="weight">0.7071067690849304</data>
  <data key="slice">29</data>
  <data key="year">2023</data>
</edge>
<edge source="145" target="246">
  <data key="weight">1.0</data>
  <data key="slice">18</data>
  <data key="year">2012</data>
</edge>
<edge source="145" target="283">
  <data key="weight">0.4714045226573944</data>
  <data key="slice">29</data>
  <data key="year">2023</data>
</edge>
<edge source="145" target="360">
  <data key="weight">1.0</data>
  <data key="slice">18</data>
  <data key="year">2012</data>
</edge>
<edge source="145" target="445">
  <data key="weight">1.0</data>
  <data key="slice">18</data>
  <data key="year">2012</data>
</edge>
<edge source="146" target="260">
  <data key="weight">1.0</data>
  <data key="slice">15</data>
  <data key="year">2009</data>
</edge>
<edge source="146" target="279">
  <data key="weight">1.0</data>
  <data key="slice">15</data>
  <data key="year">2009</data>
</edge>
<edge source="146" target="314">
  <data key="weight">1.0</data>
  <data key="slice">15</data>
  <data key="year">2009</data>
</edge>
<edge source="146" target="345">
  <data key="weight">1.0</data>
  <data key="slice">15</data>
  <data key="year">2009</data>
</edge>
<edge source="146" target="355">
  <data key="weight">1.0</data>
  <data key="slice">15</data>
  <data key="year">2009</data>
</edge>
<edge source="146" target="392">
  <data key="weight">1.0</data>
  <data key="slice">15</data>
  <data key="year">2009</data>
</edge>
<edge source="146" target="419">
  <data key="weight">1.0</data>
  <data key="slice">15</data>
  <data key="year">2009</data>
</edge>
<edge source="147" target="157">
  <data key="weight">1.0</data>
  <data key="slice">10</data>
  <data key="year">2004</data>
</edge>
<edge source="147" target="158">
  <data key="weight">1.0</data>
  <data key="slice">10</data>
  <data key="year">2004</data>
</edge>
<edge source="147" target="228">
  <data key="weight">1.0</data>
  <data key="slice">10</data>
  <data key="year">2004</data>
</edge>
<edge source="147" target="246">
  <data key="weight">0.7071067690849304</data>
  <data key="slice">23</data>
  <data key="year">2017</data>
</edge>
<edge source="147" target="257">
  <data key="weight">1.0</data>
  <data key="slice">23</data>
  <data key="year">2017</data>
</edge>
<edge source="147" target="322">
  <data key="weight">1.0</data>
  <data key="slice">10</data>
  <data key="year">2004</data>
</edge>
<edge source="147" target="326">
  <data key="weight">1.0</data>
  <data key="slice">10</data>
  <data key="year">2004</data>
</edge>
<edge source="147" target="328">
  <data key="weight">0.7071067690849304</data>
  <data key="slice">23</data>
  <data key="year">2017</data>
</edge>
<edge source="147" target="342">
  <data key="weight">9.999999974752427E-7</data>
  <data key="slice">10</data>
  <data key="year">2004</data>
</edge>
<edge source="147" target="347">
  <data key="weight">1.0</data>
  <data key="slice">10</data>
  <data key="year">2004</data>
</edge>
<edge source="147" target="353">
  <data key="weight">0.7071067690849304</data>
  <data key="slice">24</data>
  <data key="year">2018</data>
</edge>
<edge source="147" target="358">
  <data key="weight">1.0</data>
  <data key="slice">10</data>
  <data key="year">2004</data>
</edge>
<edge source="147" target="360">
  <data key="weight">1.0</data>
  <data key="slice">10</data>
  <data key="year">2004</data>
</edge>
<edge source="147" target="403">
  <data key="weight">0.5773502588272095</data>
  <data key="slice">23</data>
  <data key="year">2017</data>
</edge>
<edge source="148" target="207">
  <data key="weight">0.7071067690849304</data>
  <data key="slice">29</data>
  <data key="year">2023</data>
</edge>
<edge source="148" target="294">
  <data key="weight">1.0</data>
  <data key="slice">29</data>
  <data key="year">2023</data>
</edge>
<edge source="149" target="166">
  <data key="weight">1.0</data>
  <data key="slice">22</data>
  <data key="year">2016</data>
</edge>
<edge source="149" target="246">
  <data key="weight">0.7071067690849304</data>
  <data key="slice">22</data>
  <data key="year">2016</data>
</edge>
<edge source="149" target="449">
  <data key="weight">1.0</data>
  <data key="slice">22</data>
  <data key="year">2016</data>
</edge>
<edge source="150" target="193">
  <data key="weight">1.0</data>
  <data key="slice">26</data>
  <data key="year">2020</data>
</edge>
<edge source="151" target="164">
  <data key="weight">1.0</data>
  <data key="slice">17</data>
  <data key="year">2011</data>
</edge>
<edge source="151" target="220">
  <data key="weight">1.0</data>
  <data key="slice">17</data>
  <data key="year">2011</data>
</edge>
<edge source="151" target="414">
  <data key="weight">1.0</data>
  <data key="slice">17</data>
  <data key="year">2011</data>
</edge>
<edge source="152" target="157">
  <data key="weight">1.0</data>
  <data key="slice">13</data>
  <data key="year">2007</data>
</edge>
<edge source="152" target="169">
  <data key="weight">1.0</data>
  <data key="slice">13</data>
  <data key="year">2007</data>
</edge>
<edge source="152" target="228">
  <data key="weight">1.0</data>
  <data key="slice">13</data>
  <data key="year">2007</data>
</edge>
<edge source="152" target="311">
  <data key="weight">1.0</data>
  <data key="slice">13</data>
  <data key="year">2007</data>
</edge>
<edge source="153" target="162">
  <data key="weight">7.071067784636398E-7</data>
  <data key="slice">25</data>
  <data key="year">2019</data>
</edge>
<edge source="153" target="166">
  <data key="weight">0.5</data>
  <data key="slice">25</data>
  <data key="year">2019</data>
</edge>
<edge source="153" target="195">
  <data key="weight">0.7071067690849304</data>
  <data key="slice">25</data>
  <data key="year">2019</data>
</edge>
<edge source="153" target="232">
  <data key="weight">0.5</data>
  <data key="slice">25</data>
  <data key="year">2019</data>
</edge>
<edge source="153" target="328">
  <data key="weight">0.5</data>
  <data key="slice">25</data>
  <data key="year">2019</data>
</edge>
<edge source="153" target="353">
  <data key="weight">0.5</data>
  <data key="slice">25</data>
  <data key="year">2019</data>
</edge>
<edge source="153" target="408">
  <data key="weight">7.071067784636398E-7</data>
  <data key="slice">25</data>
  <data key="year">2019</data>
</edge>
<edge source="153" target="445">
  <data key="weight">4.999999987376214E-7</data>
  <data key="slice">25</data>
  <data key="year">2019</data>
</edge>
<edge source="154" target="207">
  <data key="weight">0.5</data>
  <data key="slice">29</data>
  <data key="year">2023</data>
</edge>
<edge source="154" target="337">
  <data key="weight">0.5</data>
  <data key="slice">29</data>
  <data key="year">2023</data>
</edge>
<edge source="154" target="429">
  <data key="weight">1.0</data>
  <data key="slice">29</data>
  <data key="year">2023</data>
</edge>
<edge source="155" target="207">
  <data key="weight">0.5</data>
  <data key="slice">28</data>
  <data key="year">2022</data>
</edge>
<edge source="155" target="244">
  <data key="weight">0.5</data>
  <data key="slice">27</data>
  <data key="year">2021</data>
</edge>
<edge source="155" target="247">
  <data key="weight">0.5</data>
  <data key="slice">28</data>
  <data key="year">2022</data>
</edge>
<edge source="155" target="257">
  <data key="weight">0.5</data>
  <data key="slice">27</data>
  <data key="year">2021</data>
</edge>
<edge source="155" target="309">
  <data key="weight">0.5</data>
  <data key="slice">28</data>
  <data key="year">2022</data>
</edge>
<edge source="155" target="318">
  <data key="weight">0.3535533845424652</data>
  <data key="slice">29</data>
  <data key="year">2023</data>
</edge>
<edge source="155" target="375">
  <data key="weight">0.7071067690849304</data>
  <data key="slice">27</data>
  <data key="year">2021</data>
</edge>
<edge source="155" target="403">
  <data key="weight">0.5</data>
  <data key="slice">28</data>
  <data key="year">2022</data>
</edge>
<edge source="155" target="416">
  <data key="weight">0.5</data>
  <data key="slice">27</data>
  <data key="year">2021</data>
</edge>
<edge source="155" target="435">
  <data key="weight">0.40824830532073975</data>
  <data key="slice">29</data>
  <data key="year">2023</data>
</edge>
<edge source="156" target="172">
  <data key="weight">1.0</data>
  <data key="slice">13</data>
  <data key="year">2007</data>
</edge>
<edge source="157" target="158">
  <data key="weight">1.0</data>
  <data key="slice">10</data>
  <data key="year">2004</data>
</edge>
<edge source="157" target="169">
  <data key="weight">0.7071067690849304</data>
  <data key="slice">12</data>
  <data key="year">2006</data>
</edge>
<edge source="157" target="170">
  <data key="weight">9.999999974752427E-7</data>
  <data key="slice">22</data>
  <data key="year">2016</data>
</edge>
<edge source="157" target="171">
  <data key="weight">4.4721360836774693E-7</data>
  <data key="slice">29</data>
  <data key="year">2023</data>
</edge>
<edge source="157" target="191">
  <data key="weight">1.0</data>
  <data key="slice">22</data>
  <data key="year">2016</data>
</edge>
<edge source="157" target="214">
  <data key="weight">4.082483258116554E-7</data>
  <data key="slice">30</data>
  <data key="year">2024</data>
</edge>
<edge source="157" target="216">
  <data key="weight">4.4721360836774693E-7</data>
  <data key="slice">29</data>
  <data key="year">2023</data>
</edge>
<edge source="157" target="217">
  <data key="weight">0.7071067690849304</data>
  <data key="slice">19</data>
  <data key="year">2013</data>
</edge>
<edge source="157" target="222">
  <data key="weight">1.0</data>
  <data key="slice">3</data>
  <data key="year">1997</data>
</edge>
<edge source="157" target="228">
  <data key="weight">1.0</data>
  <data key="slice">10</data>
  <data key="year">2004</data>
</edge>
<edge source="157" target="229">
  <data key="weight">1.0</data>
  <data key="slice">22</data>
  <data key="year">2016</data>
</edge>
<edge source="157" target="231">
  <data key="weight">1.0</data>
  <data key="slice">3</data>
  <data key="year">1997</data>
</edge>
<edge source="157" target="232">
  <data key="weight">1.0</data>
  <data key="slice">21</data>
  <data key="year">2015</data>
</edge>
<edge source="157" target="237">
  <data key="weight">9.999999974752427E-7</data>
  <data key="slice">12</data>
  <data key="year">2006</data>
</edge>
<edge source="157" target="243">
  <data key="weight">9.999999974752427E-7</data>
  <data key="slice">21</data>
  <data key="year">2015</data>
</edge>
<edge source="157" target="245">
  <data key="weight">5.773503062300733E-7</data>
  <data key="slice">11</data>
  <data key="year">2005</data>
</edge>
<edge source="157" target="246">
  <data key="weight">5.773503062300733E-7</data>
  <data key="slice">17</data>
  <data key="year">2011</data>
</edge>
<edge source="157" target="253">
  <data key="weight">0.5773502588272095</data>
  <data key="slice">30</data>
  <data key="year">2024</data>
</edge>
<edge source="157" target="257">
  <data key="weight">5.773503062300733E-7</data>
  <data key="slice">19</data>
  <data key="year">2013</data>
</edge>
<edge source="157" target="259">
  <data key="weight">5.773503062300733E-7</data>
  <data key="slice">11</data>
  <data key="year">2005</data>
</edge>
<edge source="157" target="261">
  <data key="weight">4.082483258116554E-7</data>
  <data key="slice">30</data>
  <data key="year">2024</data>
</edge>
<edge source="157" target="274">
  <data key="weight">5.773503062300733E-7</data>
  <data key="slice">11</data>
  <data key="year">2005</data>
</edge>
<edge source="157" target="276">
  <data key="weight">0.5</data>
  <data key="slice">28</data>
  <data key="year">2022</data>
</edge>
<edge source="157" target="283">
  <data key="weight">7.071067784636398E-7</data>
  <data key="slice">26</data>
  <data key="year">2020</data>
</edge>
<edge source="157" target="291">
  <data key="weight">0.7071067690849304</data>
  <data key="slice">20</data>
  <data key="year">2014</data>
</edge>
<edge source="157" target="292">
  <data key="weight">4.999999987376214E-7</data>
  <data key="slice">26</data>
  <data key="year">2020</data>
</edge>
<edge source="157" target="298">
  <data key="weight">4.000000330961484E-7</data>
  <data key="slice">29</data>
  <data key="year">2023</data>
</edge>
<edge source="157" target="311">
  <data key="weight">1.0</data>
  <data key="slice">13</data>
  <data key="year">2007</data>
</edge>
<edge source="157" target="322">
  <data key="weight">1.0</data>
  <data key="slice">10</data>
  <data key="year">2004</data>
</edge>
<edge source="157" target="326">
  <data key="weight">1.0</data>
  <data key="slice">10</data>
  <data key="year">2004</data>
</edge>
<edge source="157" target="327">
  <data key="weight">4.999999987376214E-7</data>
  <data key="slice">25</data>
  <data key="year">2019</data>
</edge>
<edge source="157" target="330">
  <data key="weight">9.999999974752427E-7</data>
  <data key="slice">22</data>
  <data key="year">2016</data>
</edge>
<edge source="157" target="338">
  <data key="weight">5.773503062300733E-7</data>
  <data key="slice">17</data>
  <data key="year">2011</data>
</edge>
<edge source="157" target="340">
  <data key="weight">5.773503062300733E-7</data>
  <data key="slice">30</data>
  <data key="year">2024</data>
</edge>
<edge source="157" target="342">
  <data key="weight">9.999999974752427E-7</data>
  <data key="slice">21</data>
  <data key="year">2015</data>
</edge>
<edge source="157" target="346">
  <data key="weight">5.773503062300733E-7</data>
  <data key="slice">17</data>
  <data key="year">2011</data>
</edge>
<edge source="157" target="347">
  <data key="weight">1.0</data>
  <data key="slice">10</data>
  <data key="year">2004</data>
</edge>
<edge source="157" target="350">
  <data key="weight">4.999999987376214E-7</data>
  <data key="slice">26</data>
  <data key="year">2020</data>
</edge>
<edge source="157" target="358">
  <data key="weight">1.0</data>
  <data key="slice">10</data>
  <data key="year">2004</data>
</edge>
<edge source="157" target="360">
  <data key="weight">1.0</data>
  <data key="slice">10</data>
  <data key="year">2004</data>
</edge>
<edge source="157" target="365">
  <data key="weight">7.071067784636398E-7</data>
  <data key="slice">20</data>
  <data key="year">2014</data>
</edge>
<edge source="157" target="366">
  <data key="weight">5.773503062300733E-7</data>
  <data key="slice">11</data>
  <data key="year">2005</data>
</edge>
<edge source="157" target="367">
  <data key="weight">0.7071067690849304</data>
  <data key="slice">28</data>
  <data key="year">2022</data>
</edge>
<edge source="157" target="375">
  <data key="weight">1.0</data>
  <data key="slice">19</data>
  <data key="year">2013</data>
</edge>
<edge source="157" target="376">
  <data key="weight">4.082483258116554E-7</data>
  <data key="slice">30</data>
  <data key="year">2024</data>
</edge>
<edge source="157" target="388">
  <data key="weight">4.999999987376214E-7</data>
  <data key="slice">28</data>
  <data key="year">2022</data>
</edge>
<edge source="157" target="395">
  <data key="weight">9.999999974752427E-7</data>
  <data key="slice">22</data>
  <data key="year">2016</data>
</edge>
<edge source="157" target="403">
  <data key="weight">9.999999974752427E-7</data>
  <data key="slice">22</data>
  <data key="year">2016</data>
</edge>
<edge source="157" target="404">
  <data key="weight">4.082483258116554E-7</data>
  <data key="slice">30</data>
  <data key="year">2024</data>
</edge>
<edge source="157" target="409">
  <data key="weight">7.071067784636398E-7</data>
  <data key="slice">20</data>
  <data key="year">2014</data>
</edge>
<edge source="157" target="432">
  <data key="weight">5.773503062300733E-7</data>
  <data key="slice">17</data>
  <data key="year">2011</data>
</edge>
<edge source="157" target="436">
  <data key="weight">4.999999987376214E-7</data>
  <data key="slice">25</data>
  <data key="year">2019</data>
</edge>
<edge source="157" target="449">
  <data key="weight">4.999999987376214E-7</data>
  <data key="slice">28</data>
  <data key="year">2022</data>
</edge>
<edge source="158" target="166">
  <data key="weight">0.5773502588272095</data>
  <data key="slice">26</data>
  <data key="year">2020</data>
</edge>
<edge source="158" target="228">
  <data key="weight">1.0</data>
  <data key="slice">10</data>
  <data key="year">2004</data>
</edge>
<edge source="158" target="244">
  <data key="weight">0.7071067690849304</data>
  <data key="slice">25</data>
  <data key="year">2019</data>
</edge>
<edge source="158" target="249">
  <data key="weight">0.5773502588272095</data>
  <data key="slice">25</data>
  <data key="year">2019</data>
</edge>
<edge source="158" target="283">
  <data key="weight">0.5773502588272095</data>
  <data key="slice">25</data>
  <data key="year">2019</data>
</edge>
<edge source="158" target="322">
  <data key="weight">1.0</data>
  <data key="slice">10</data>
  <data key="year">2004</data>
</edge>
<edge source="158" target="326">
  <data key="weight">1.0</data>
  <data key="slice">10</data>
  <data key="year">2004</data>
</edge>
<edge source="158" target="328">
  <data key="weight">0.7071067690849304</data>
  <data key="slice">25</data>
  <data key="year">2019</data>
</edge>
<edge source="158" target="336">
  <data key="weight">0.5773502588272095</data>
  <data key="slice">30</data>
  <data key="year">2024</data>
</edge>
<edge source="158" target="342">
  <data key="weight">9.999999974752427E-7</data>
  <data key="slice">25</data>
  <data key="year">2019</data>
</edge>
<edge source="158" target="347">
  <data key="weight">1.0</data>
  <data key="slice">10</data>
  <data key="year">2004</data>
</edge>
<edge source="158" target="358">
  <data key="weight">1.0</data>
  <data key="slice">10</data>
  <data key="year">2004</data>
</edge>
<edge source="158" target="360">
  <data key="weight">1.0</data>
  <data key="slice">10</data>
  <data key="year">2004</data>
</edge>
<edge source="158" target="435">
  <data key="weight">0.40824830532073975</data>
  <data key="slice">30</data>
  <data key="year">2024</data>
</edge>
<edge source="159" target="352">
  <data key="weight">1.0</data>
  <data key="slice">26</data>
  <data key="year">2020</data>
</edge>
<edge source="160" target="258">
  <data key="weight">0.4714045226573944</data>
  <data key="slice">30</data>
  <data key="year">2024</data>
</edge>
<edge source="160" target="283">
  <data key="weight">0.4714045226573944</data>
  <data key="slice">29</data>
  <data key="year">2023</data>
</edge>
<edge source="160" target="321">
  <data key="weight">0.5</data>
  <data key="slice">31</data>
  <data key="year">2025</data>
</edge>
<edge source="160" target="331">
  <data key="weight">4.999999987376214E-7</data>
  <data key="slice">31</data>
  <data key="year">2025</data>
</edge>
<edge source="160" target="353">
  <data key="weight">0.40824830532073975</data>
  <data key="slice">31</data>
  <data key="year">2025</data>
</edge>
<edge source="160" target="423">
  <data key="weight">0.7071067690849304</data>
  <data key="slice">31</data>
  <data key="year">2025</data>
</edge>
<edge source="160" target="426">
  <data key="weight">0.7071067690849304</data>
  <data key="slice">29</data>
  <data key="year">2023</data>
</edge>
<edge source="161" target="285">
  <data key="weight">1.0</data>
  <data key="slice">23</data>
  <data key="year">2017</data>
</edge>
<edge source="161" target="428">
  <data key="weight">1.0</data>
  <data key="slice">23</data>
  <data key="year">2017</data>
</edge>
<edge source="162" target="184">
  <data key="weight">9.999999974752427E-7</data>
  <data key="slice">16</data>
  <data key="year">2010</data>
</edge>
<edge source="162" target="195">
  <data key="weight">1.0</data>
  <data key="slice">24</data>
  <data key="year">2018</data>
</edge>
<edge source="162" target="209">
  <data key="weight">1.0</data>
  <data key="slice">24</data>
  <data key="year">2018</data>
</edge>
<edge source="162" target="213">
  <data key="weight">0.3535533845424652</data>
  <data key="slice">31</data>
  <data key="year">2025</data>
</edge>
<edge source="162" target="243">
  <data key="weight">0.5</data>
  <data key="slice">21</data>
  <data key="year">2015</data>
</edge>
<edge source="162" target="246">
  <data key="weight">0.7071067690849304</data>
  <data key="slice">23</data>
  <data key="year">2017</data>
</edge>
<edge source="162" target="249">
  <data key="weight">0.5773502588272095</data>
  <data key="slice">25</data>
  <data key="year">2019</data>
</edge>
<edge source="162" target="258">
  <data key="weight">0.4472135901451111</data>
  <data key="slice">29</data>
  <data key="year">2023</data>
</edge>
<edge source="162" target="278">
  <data key="weight">0.5773502588272095</data>
  <data key="slice">25</data>
  <data key="year">2019</data>
</edge>
<edge source="162" target="283">
  <data key="weight">0.5773502588272095</data>
  <data key="slice">25</data>
  <data key="year">2019</data>
</edge>
<edge source="162" target="318">
  <data key="weight">0.5</data>
  <data key="slice">29</data>
  <data key="year">2023</data>
</edge>
<edge source="162" target="328">
  <data key="weight">0.40824830532073975</data>
  <data key="slice">31</data>
  <data key="year">2025</data>
</edge>
<edge source="162" target="336">
  <data key="weight">0.7071067690849304</data>
  <data key="slice">29</data>
  <data key="year">2023</data>
</edge>
<edge source="162" target="353">
  <data key="weight">0.7071067690849304</data>
  <data key="slice">25</data>
  <data key="year">2019</data>
</edge>
<edge source="162" target="380">
  <data key="weight">0.7071067690849304</data>
  <data key="slice">31</data>
  <data key="year">2025</data>
</edge>
<edge source="162" target="401">
  <data key="weight">1.0</data>
  <data key="slice">16</data>
  <data key="year">2010</data>
</edge>
<edge source="162" target="403">
  <data key="weight">0.7071067690849304</data>
  <data key="slice">16</data>
  <data key="year">2010</data>
</edge>
<edge source="162" target="445">
  <data key="weight">0.7071067690849304</data>
  <data key="slice">25</data>
  <data key="year">2019</data>
</edge>
<edge source="163" target="243">
  <data key="weight">0.7071067690849304</data>
  <data key="slice">17</data>
  <data key="year">2011</data>
</edge>
<edge source="163" target="249">
  <data key="weight">0.8164966106414795</data>
  <data key="slice">17</data>
  <data key="year">2011</data>
</edge>
<edge source="163" target="285">
  <data key="weight">0.8164966106414795</data>
  <data key="slice">17</data>
  <data key="year">2011</data>
</edge>
<edge source="163" target="338">
  <data key="weight">5.773503062300733E-7</data>
  <data key="slice">17</data>
  <data key="year">2011</data>
</edge>
<edge source="163" target="365">
  <data key="weight">0.5773502588272095</data>
  <data key="slice">17</data>
  <data key="year">2011</data>
</edge>
<edge source="163" target="424">
  <data key="weight">0.5773502588272095</data>
  <data key="slice">17</data>
  <data key="year">2011</data>
</edge>
<edge source="164" target="220">
  <data key="weight">1.0</data>
  <data key="slice">17</data>
  <data key="year">2011</data>
</edge>
<edge source="164" target="414">
  <data key="weight">1.0</data>
  <data key="slice">17</data>
  <data key="year">2011</data>
</edge>
<edge source="165" target="207">
  <data key="weight">0.7071067690849304</data>
  <data key="slice">27</data>
  <data key="year">2021</data>
</edge>
<edge source="165" target="316">
  <data key="weight">0.5773502588272095</data>
  <data key="slice">27</data>
  <data key="year">2021</data>
</edge>
<edge source="166" target="201">
  <data key="weight">0.5</data>
  <data key="slice">27</data>
  <data key="year">2021</data>
</edge>
<edge source="166" target="202">
  <data key="weight">1.0</data>
  <data key="slice">12</data>
  <data key="year">2006</data>
</edge>
<edge source="166" target="207">
  <data key="weight">0.7071067690849304</data>
  <data key="slice">12</data>
  <data key="year">2006</data>
</edge>
<edge source="166" target="211">
  <data key="weight">4.082483258116554E-7</data>
  <data key="slice">26</data>
  <data key="year">2020</data>
</edge>
<edge source="166" target="215">
  <data key="weight">0.7071067690849304</data>
  <data key="slice">20</data>
  <data key="year">2014</data>
</edge>
<edge source="166" target="232">
  <data key="weight">4.999999987376214E-7</data>
  <data key="slice">25</data>
  <data key="year">2019</data>
</edge>
<edge source="166" target="233">
  <data key="weight">1.0</data>
  <data key="slice">12</data>
  <data key="year">2006</data>
</edge>
<edge source="166" target="244">
  <data key="weight">0.7071067690849304</data>
  <data key="slice">27</data>
  <data key="year">2021</data>
</edge>
<edge source="166" target="246">
  <data key="weight">0.7071067690849304</data>
  <data key="slice">22</data>
  <data key="year">2016</data>
</edge>
<edge source="166" target="249">
  <data key="weight">9.999999974752427E-7</data>
  <data key="slice">12</data>
  <data key="year">2006</data>
</edge>
<edge source="166" target="257">
  <data key="weight">1.0</data>
  <data key="slice">24</data>
  <data key="year">2018</data>
</edge>
<edge source="166" target="265">
  <data key="weight">7.071067784636398E-7</data>
  <data key="slice">20</data>
  <data key="year">2014</data>
</edge>
<edge source="166" target="268">
  <data key="weight">1.0</data>
  <data key="slice">16</data>
  <data key="year">2010</data>
</edge>
<edge source="166" target="269">
  <data key="weight">0.37796446681022644</data>
  <data key="slice">30</data>
  <data key="year">2024</data>
</edge>
<edge source="166" target="276">
  <data key="weight">4.082483258116554E-7</data>
  <data key="slice">28</data>
  <data key="year">2022</data>
</edge>
<edge source="166" target="289">
  <data key="weight">0.7071067690849304</data>
  <data key="slice">17</data>
  <data key="year">2011</data>
</edge>
<edge source="166" target="298">
  <data key="weight">4.999999987376214E-7</data>
  <data key="slice">25</data>
  <data key="year">2019</data>
</edge>
<edge source="166" target="300">
  <data key="weight">1.0</data>
  <data key="slice">17</data>
  <data key="year">2011</data>
</edge>
<edge source="166" target="309">
  <data key="weight">4.082483258116554E-7</data>
  <data key="slice">30</data>
  <data key="year">2024</data>
</edge>
<edge source="166" target="313">
  <data key="weight">1.0</data>
  <data key="slice">12</data>
  <data key="year">2006</data>
</edge>
<edge source="166" target="317">
  <data key="weight">0.7071067690849304</data>
  <data key="slice">20</data>
  <data key="year">2014</data>
</edge>
<edge source="166" target="328">
  <data key="weight">9.999999974752427E-7</data>
  <data key="slice">24</data>
  <data key="year">2018</data>
</edge>
<edge source="166" target="334">
  <data key="weight">1.0</data>
  <data key="slice">24</data>
  <data key="year">2018</data>
</edge>
<edge source="166" target="337">
  <data key="weight">0.3535533845424652</data>
  <data key="slice">27</data>
  <data key="year">2021</data>
</edge>
<edge source="166" target="338">
  <data key="weight">7.071067784636398E-7</data>
  <data key="slice">20</data>
  <data key="year">2014</data>
</edge>
<edge source="166" target="344">
  <data key="weight">4.999999987376214E-7</data>
  <data key="slice">29</data>
  <data key="year">2023</data>
</edge>
<edge source="166" target="346">
  <data key="weight">5.773503062300733E-7</data>
  <data key="slice">31</data>
  <data key="year">2025</data>
</edge>
<edge source="166" target="348">
  <data key="weight">1.0</data>
  <data key="slice">16</data>
  <data key="year">2010</data>
</edge>
<edge source="166" target="360">
  <data key="weight">9.999999974752427E-7</data>
  <data key="slice">17</data>
  <data key="year">2011</data>
</edge>
<edge source="166" target="375">
  <data key="weight">1.0</data>
  <data key="slice">24</data>
  <data key="year">2018</data>
</edge>
<edge source="166" target="389">
  <data key="weight">4.082483258116554E-7</data>
  <data key="slice">26</data>
  <data key="year">2020</data>
</edge>
<edge source="166" target="391">
  <data key="weight">0.7071067690849304</data>
  <data key="slice">20</data>
  <data key="year">2014</data>
</edge>
<edge source="166" target="408">
  <data key="weight">7.071067784636398E-7</data>
  <data key="slice">25</data>
  <data key="year">2019</data>
</edge>
<edge source="166" target="410">
  <data key="weight">0.40824830532073975</data>
  <data key="slice">29</data>
  <data key="year">2023</data>
</edge>
<edge source="166" target="411">
  <data key="weight">0.5</data>
  <data key="slice">27</data>
  <data key="year">2021</data>
</edge>
<edge source="166" target="435">
  <data key="weight">4.082483258116554E-7</data>
  <data key="slice">31</data>
  <data key="year">2025</data>
</edge>
<edge source="166" target="436">
  <data key="weight">0.7071067690849304</data>
  <data key="slice">25</data>
  <data key="year">2019</data>
</edge>
<edge source="166" target="439">
  <data key="weight">4.082483258116554E-7</data>
  <data key="slice">28</data>
  <data key="year">2022</data>
</edge>
<edge source="166" target="441">
  <data key="weight">7.071067784636398E-7</data>
  <data key="slice">20</data>
  <data key="year">2014</data>
</edge>
<edge source="166" target="449">
  <data key="weight">9.999999974752427E-7</data>
  <data key="slice">22</data>
  <data key="year">2016</data>
</edge>
<edge source="167" target="218">
[truncated: 135,212 more chars]
