# Supplementary material for: Evolution of Research on Persistent Postural-Perceptual Dizziness: A Bibliometric and Visualization Analysis from 1994 to 2025
Source: Audiol Res. 2026 Apr 1;16(2):52. doi: 10.3390/audiolres16020052 (PMC13113745; doi:10.3390/audiolres16020052)
Supplement: Supplementary file 1 [file audiolres-16-00052-s001.zip › results/project/454.graphml]

<?xml version="1.0" encoding="UTF-8"?>
<graphml xmlns="http://graphml.graphdrawing.org/xmlns">
<key id="name" for="node" attr.name="name" attr.type="string"/>
<key id="label" for="node" attr.name="label" attr.type="string"/>
<key id="author" for="node" attr.name="author" attr.type="string"/>
<key id="year" for="node" attr.name="year" attr.type="string"/>
<key id="title" for="node" attr.name="title" attr.type="string"/>
<key id="so" for="node" attr.name="so" attr.type="string"/>
<key id="vol" for="node" attr.name="vol" attr.type="string"/>
<key id="page" for="node" attr.name="pg" attr.type="string"/>
<key id="ut" for="node" attr.name="ut" attr.type="string"/>
<key id="freq" for="node" attr.name="freq" attr.type="integer"/>
<key id="centrality" for="node" attr.name="centrality" attr.type="double"/>
<key id="weight" for="edge" attr.name="weight" attr.type="float"/>
<key id="slice" for="edge" attr.name="slice" attr.type="integer"/>
<key id="year" for="edge" attr.name="year" attr.type="string"/>
<graph edgedefault="undirected">
<node id="0">
  <data key="name">Tramontano_Marco</data>
  <data key="label">Tramontano_Marco</data>
  <data key="author">Tramontano_Marco</data>
  <data key="year">2025</data>
  <data key="title">...</data>
  <data key="so">SO</data>
  <data key="vol">0</data>
  <data key="page">0</data>
  <data key="ut"></data>
  <data key="freq">2</data>
</node>
<node id="1">
  <data key="name">Agostini_Giovanni</data>
  <data key="label">Agostini_Giovanni</data>
  <data key="author">Agostini_Giovanni</data>
  <data key="year">2021</data>
  <data key="title">...</data>
  <data key="so">SO</data>
  <data key="vol">0</data>
  <data key="page">0</data>
  <data key="ut"></data>
  <data key="freq">1</data>
</node>
<node id="2">
  <data key="name">Schlamp_V</data>
  <data key="label">Schlamp_V</data>
  <data key="author">Schlamp_V</data>
  <data key="year">1999</data>
  <data key="title">...</data>
  <data key="so">SO</data>
  <data key="vol">0</data>
  <data key="page">0</data>
  <data key="ut"></data>
  <data key="freq">1</data>
</node>
<node id="3">
  <data key="name">Goto_Fumiyuki</data>
  <data key="label">Goto_Fumiyuki</data>
  <data key="author">Goto_Fumiyuki</data>
  <data key="year">2014</data>
  <data key="title">...</data>
  <data key="so">SO</data>
  <data key="vol">0</data>
  <data key="page">0</data>
  <data key="ut"></data>
  <data key="freq">3</data>
</node>
<node id="4">
  <data key="name">Candreia_Claudia</data>
  <data key="label">Candreia_Claudia</data>
  <data key="author">Candreia_Claudia</data>
  <data key="year">2023</data>
  <data key="title">...</data>
  <data key="so">SO</data>
  <data key="vol">0</data>
  <data key="page">0</data>
  <data key="ut"></data>
  <data key="freq">1</data>
</node>
<node id="5">
  <data key="name">Magnusson_Mans</data>
  <data key="label">Magnusson_Mans</data>
  <data key="author">Magnusson_Mans</data>
  <data key="year">2007</data>
  <data key="title">...</data>
  <data key="so">SO</data>
  <data key="vol">0</data>
  <data key="page">0</data>
  <data key="ut"></data>
  <data key="freq">5</data>
</node>
<node id="6">
  <data key="name">Bluem_Smila-Karlotta</data>
  <data key="label">Bluem_Smila-Karlotta</data>
  <data key="author">Bluem_Smila-Karlotta</data>
  <data key="year">2024</data>
  <data key="title">...</data>
  <data key="so">SO</data>
  <data key="vol">0</data>
  <data key="page">0</data>
  <data key="ut"></data>
  <data key="freq">2</data>
</node>
<node id="7">
  <data key="name">Balaban_Carey D</data>
  <data key="label">Balaban_Carey D</data>
  <data key="author">Balaban_Carey D</data>
  <data key="year">2013</data>
  <data key="title">...</data>
  <data key="so">SO</data>
  <data key="vol">0</data>
  <data key="page">0</data>
  <data key="ut"></data>
  <data key="freq">1</data>
</node>
<node id="8">
  <data key="name">Siefert_K</data>
  <data key="label">Siefert_K</data>
  <data key="author">Siefert_K</data>
  <data key="year">2005</data>
  <data key="title">...</data>
  <data key="so">SO</data>
  <data key="vol">0</data>
  <data key="page">0</data>
  <data key="ut"></data>
  <data key="freq">1</data>
</node>
<node id="9">
  <data key="name">Cesarani_A</data>
  <data key="label">Cesarani_A</data>
  <data key="author">Cesarani_A</data>
  <data key="year">2001</data>
  <data key="title">...</data>
  <data key="so">SO</data>
  <data key="vol">0</data>
  <data key="page">0</data>
  <data key="ut"></data>
  <data key="freq">1</data>
</node>
<node id="10">
  <data key="name">Carlson_Matthew L</data>
  <data key="label">Carlson_Matthew L</data>
  <data key="author">Carlson_Matthew L</data>
  <data key="year">2011</data>
  <data key="title">...</data>
  <data key="so">SO</data>
  <data key="vol">0</data>
  <data key="page">0</data>
  <data key="ut"></data>
  <data key="freq">2</data>
</node>
<node id="11">
  <data key="name">Armenis_Georgios</data>
  <data key="label">Armenis_Georgios</data>
  <data key="author">Armenis_Georgios</data>
  <data key="year">2025</data>
  <data key="title">...</data>
  <data key="so">SO</data>
  <data key="vol">0</data>
  <data key="page">0</data>
  <data key="ut"></data>
  <data key="freq">1</data>
</node>
<node id="12">
  <data key="name">Falcone_Eliane M O</data>
  <data key="label">Falcone_Eliane M O</data>
  <data key="author">Falcone_Eliane M O</data>
  <data key="year">2009</data>
  <data key="title">...</data>
  <data key="so">SO</data>
  <data key="vol">0</data>
  <data key="page">0</data>
  <data key="ut"></data>
  <data key="freq">1</data>
</node>
<node id="13">
  <data key="name">Okami_Kenji</data>
  <data key="label">Okami_Kenji</data>
  <data key="author">Okami_Kenji</data>
  <data key="year">2025</data>
  <data key="title">...</data>
  <data key="so">SO</data>
  <data key="vol">0</data>
  <data key="page">0</data>
  <data key="ut"></data>
  <data key="freq">2</data>
</node>
<node id="14">
  <data key="name">Borenstein_Peter</data>
  <data key="label">Borenstein_Peter</data>
  <data key="author">Borenstein_Peter</data>
  <data key="year">2019</data>
  <data key="title">...</data>
  <data key="so">SO</data>
  <data key="vol">0</data>
  <data key="page">0</data>
  <data key="ut"></data>
  <data key="freq">1</data>
</node>
<node id="15">
  <data key="name">Ruckenstein_MJ</data>
  <data key="label">Ruckenstein_MJ</data>
  <data key="author">Ruckenstein_MJ</data>
  <data key="year">2005</data>
  <data key="title">...</data>
  <data key="so">SO</data>
  <data key="vol">0</data>
  <data key="page">0</data>
  <data key="ut"></data>
  <data key="freq">2</data>
</node>
<node id="16">
  <data key="name">Harke_G</data>
  <data key="label">Harke_G</data>
  <data key="author">Harke_G</data>
  <data key="year">2007</data>
  <data key="title">...</data>
  <data key="so">SO</data>
  <data key="vol">0</data>
  <data key="page">0</data>
  <data key="ut"></data>
  <data key="freq">1</data>
</node>
<node id="17">
  <data key="name">Eggers_Scott D Z</data>
  <data key="label">Eggers_Scott D Z</data>
  <data key="author">Eggers_Scott D Z</data>
  <data key="year">2011</data>
  <data key="title">...</data>
  <data key="so">SO</data>
  <data key="vol">0</data>
  <data key="page">0</data>
  <data key="ut"></data>
  <data key="freq">3</data>
</node>
<node id="18">
  <data key="name">Derry-sumner_Hannah</data>
  <data key="label">Derry-sumner_Hannah</data>
  <data key="author">Derry-sumner_Hannah</data>
  <data key="year">2020</data>
  <data key="title">...</data>
  <data key="so">SO</data>
  <data key="vol">0</data>
  <data key="page">0</data>
  <data key="ut"></data>
  <data key="freq">2</data>
</node>
<node id="19">
  <data key="name">Wilczynski_Krzysztof</data>
  <data key="label">Wilczynski_Krzysztof</data>
  <data key="author">Wilczynski_Krzysztof</data>
  <data key="year">2016</data>
  <data key="title">...</data>
  <data key="so">SO</data>
  <data key="vol">0</data>
  <data key="page">0</data>
  <data key="ut"></data>
  <data key="freq">1</data>
</node>
<node id="20">
  <data key="name">Mezzasalma_Marco Andre</data>
  <data key="label">Mezzasalma_Marco Andre</data>
  <data key="author">Mezzasalma_Marco Andre</data>
  <data key="year">2009</data>
  <data key="title">...</data>
  <data key="so">SO</data>
  <data key="vol">0</data>
  <data key="page">0</data>
  <data key="ut"></data>
  <data key="freq">1</data>
</node>
<node id="21">
  <data key="name">Al qawasmeh_Majdi</data>
  <data key="label">Al qawasmeh_Majdi</data>
  <data key="author">Al qawasmeh_Majdi</data>
  <data key="year">2021</data>
  <data key="title">...</data>
  <data key="so">SO</data>
  <data key="vol">0</data>
  <data key="page">0</data>
  <data key="ut"></data>
  <data key="freq">1</data>
</node>
<node id="22">
  <data key="name">Baird_Theodore J</data>
  <data key="label">Baird_Theodore J</data>
  <data key="author">Baird_Theodore J</data>
  <data key="year">2017</data>
  <data key="title">...</data>
  <data key="so">SO</data>
  <data key="vol">0</data>
  <data key="page">0</data>
  <data key="ut"></data>
  <data key="freq">1</data>
</node>
<node id="23">
  <data key="name">Bakshi_Satvinder Singh</data>
  <data key="label">Bakshi_Satvinder Singh</data>
  <data key="author">Bakshi_Satvinder Singh</data>
  <data key="year">2023</data>
  <data key="title">...</data>
  <data key="so">SO</data>
  <data key="vol">0</data>
  <data key="page">0</data>
  <data key="ut"></data>
  <data key="freq">1</data>
</node>
<node id="24">
  <data key="name">Goebel_Joel A</data>
  <data key="label">Goebel_Joel A</data>
  <data key="author">Goebel_Joel A</data>
  <data key="year">2018</data>
  <data key="title">...</data>
  <data key="so">SO</data>
  <data key="vol">0</data>
  <data key="page">0</data>
  <data key="ut"></data>
  <data key="freq">1</data>
</node>
<node id="25">
  <data key="name">Jacob_RG</data>
  <data key="label">Jacob_RG</data>
  <data key="author">Jacob_RG</data>
  <data key="year">2001</data>
  <data key="title">...</data>
  <data key="so">SO</data>
  <data key="vol">0</data>
  <data key="page">0</data>
  <data key="ut"></data>
  <data key="freq">1</data>
</node>
<node id="26">
  <data key="name">Dinkel_Andreas</data>
  <data key="label">Dinkel_Andreas</data>
  <data key="author">Dinkel_Andreas</data>
  <data key="year">2015</data>
  <data key="title">...</data>
  <data key="so">SO</data>
  <data key="vol">0</data>
  <data key="page">0</data>
  <data key="ut"></data>
  <data key="freq">1</data>
</node>
<node id="27">
  <data key="name">Indovina_Iole</data>
  <data key="label">Indovina_Iole</data>
  <data key="author">Indovina_Iole</data>
  <data key="year">2014</data>
  <data key="title">...</data>
  <data key="so">SO</data>
  <data key="vol">0</data>
  <data key="page">0</data>
  <data key="ut"></data>
  <data key="freq">10</data>
</node>
<node id="28">
  <data key="name">Bassett_Alaina M</data>
  <data key="label">Bassett_Alaina M</data>
  <data key="author">Bassett_Alaina M</data>
  <data key="year">2024</data>
  <data key="title">...</data>
  <data key="so">SO</data>
  <data key="vol">0</data>
  <data key="page">0</data>
  <data key="ut"></data>
  <data key="freq">1</data>
</node>
<node id="29">
  <data key="name">Wasano_Koichiro</data>
  <data key="label">Wasano_Koichiro</data>
  <data key="author">Wasano_Koichiro</data>
  <data key="year">2025</data>
  <data key="title">...</data>
  <data key="so">SO</data>
  <data key="vol">0</data>
  <data key="page">0</data>
  <data key="ut"></data>
  <data key="freq">2</data>
</node>
<node id="30">
  <data key="name">Koffroth_C</data>
  <data key="label">Koffroth_C</data>
  <data key="author">Koffroth_C</data>
  <data key="year">2004</data>
  <data key="title">...</data>
  <data key="so">SO</data>
  <data key="vol">0</data>
  <data key="page">0</data>
  <data key="ut"></data>
  <data key="freq">1</data>
</node>
<node id="31">
  <data key="name">Griffith_Andrew J</data>
  <data key="label">Griffith_Andrew J</data>
  <data key="author">Griffith_Andrew J</data>
  <data key="year">2008</data>
  <data key="title">...</data>
  <data key="so">SO</data>
  <data key="vol">0</data>
  <data key="page">0</data>
  <data key="ut"></data>
  <data key="freq">1</data>
</node>
<node id="32">
  <data key="name">Aldujaili_Arafat</data>
  <data key="label">Aldujaili_Arafat</data>
  <data key="author">Aldujaili_Arafat</data>
  <data key="year">2025</data>
  <data key="title">...</data>
  <data key="so">SO</data>
  <data key="vol">0</data>
  <data key="page">0</data>
  <data key="ut"></data>
  <data key="freq">1</data>
</node>
<node id="33">
  <data key="name">Garrison_Douglas</data>
  <data key="label">Garrison_Douglas</data>
  <data key="author">Garrison_Douglas</data>
  <data key="year">2015</data>
  <data key="title">...</data>
  <data key="so">SO</data>
  <data key="vol">0</data>
  <data key="page">0</data>
  <data key="ut"></data>
  <data key="freq">1</data>
</node>
<node id="34">
  <data key="name">Kabaya_Kayoko</data>
  <data key="label">Kabaya_Kayoko</data>
  <data key="author">Kabaya_Kayoko</data>
  <data key="year">2020</data>
  <data key="title">...</data>
  <data key="so">SO</data>
  <data key="vol">0</data>
  <data key="page">0</data>
  <data key="ut"></data>
  <data key="freq">2</data>
</node>
<node id="35">
  <data key="name">Querner_V</data>
  <data key="label">Querner_V</data>
  <data key="author">Querner_V</data>
  <data key="year">2000</data>
  <data key="title">...</data>
  <data key="so">SO</data>
  <data key="vol">0</data>
  <data key="page">0</data>
  <data key="ut"></data>
  <data key="freq">2</data>
</node>
<node id="36">
  <data key="name">Szczesna_Agnieszka</data>
  <data key="label">Szczesna_Agnieszka</data>
  <data key="author">Szczesna_Agnieszka</data>
  <data key="year">2016</data>
  <data key="title">...</data>
  <data key="so">SO</data>
  <data key="vol">0</data>
  <data key="page">0</data>
  <data key="ut"></data>
  <data key="freq">1</data>
</node>
<node id="37">
  <data key="name">Gross_S</data>
  <data key="label">Gross_S</data>
  <data key="author">Gross_S</data>
  <data key="year">2018</data>
  <data key="title">...</data>
  <data key="so">SO</data>
  <data key="vol">0</data>
  <data key="page">0</data>
  <data key="ut"></data>
  <data key="freq">1</data>
</node>
<node id="38">
  <data key="name">Gebert_Lena</data>
  <data key="label">Gebert_Lena</data>
  <data key="author">Gebert_Lena</data>
  <data key="year">2013</data>
  <data key="title">...</data>
  <data key="so">SO</data>
  <data key="vol">0</data>
  <data key="page">0</data>
  <data key="ut"></data>
  <data key="freq">1</data>
</node>
<node id="39">
  <data key="name">Neff_Brian A</data>
  <data key="label">Neff_Brian A</data>
  <data key="author">Neff_Brian A</data>
  <data key="year">2011</data>
  <data key="title">...</data>
  <data key="so">SO</data>
  <data key="vol">0</data>
  <data key="page">0</data>
  <data key="ut"></data>
  <data key="freq">3</data>
</node>
<node id="40">
  <data key="name">Ishikawa_Kotaro</data>
  <data key="label">Ishikawa_Kotaro</data>
  <data key="author">Ishikawa_Kotaro</data>
  <data key="year">2008</data>
  <data key="title">...</data>
  <data key="so">SO</data>
  <data key="vol">0</data>
  <data key="page">0</data>
  <data key="ut"></data>
  <data key="freq">1</data>
</node>
<node id="41">
  <data key="name">Cassoulet_Anne</data>
  <data key="label">Cassoulet_Anne</data>
  <data key="author">Cassoulet_Anne</data>
  <data key="year">2019</data>
  <data key="title">...</data>
  <data key="so">SO</data>
  <data key="vol">0</data>
  <data key="page">0</data>
  <data key="ut"></data>
  <data key="freq">1</data>
</node>
<node id="42">
  <data key="name">Butkovic-soldo_Silva</data>
  <data key="label">Butkovic-soldo_Silva</data>
  <data key="author">Butkovic-soldo_Silva</data>
  <data key="year">2022</data>
  <data key="title">...</data>
  <data key="so">SO</data>
  <data key="vol">0</data>
  <data key="page">0</data>
  <data key="ut"></data>
  <data key="freq">1</data>
</node>
<node id="43">
  <data key="name">Mazzone_S</data>
  <data key="label">Mazzone_S</data>
  <data key="author">Mazzone_S</data>
  <data key="year">2011</data>
  <data key="title">...</data>
  <data key="so">SO</data>
  <data key="vol">0</data>
  <data key="page">0</data>
  <data key="ut"></data>
  <data key="freq">1</data>
</node>
<node id="44">
  <data key="name">Eggers_Scott D</data>
  <data key="label">Eggers_Scott D</data>
  <data key="author">Eggers_Scott D</data>
  <data key="year">2012</data>
  <data key="title">...</data>
  <data key="so">SO</data>
  <data key="vol">0</data>
  <data key="page">0</data>
  <data key="ut"></data>
  <data key="freq">1</data>
</node>
<node id="45">
  <data key="name">Al-mistarehi_Abdel-Hameed</data>
  <data key="label">Al-mistarehi_Abdel-Hameed</data>
  <data key="author">Al-mistarehi_Abdel-Hameed</data>
  <data key="year">2021</data>
  <data key="title">...</data>
  <data key="so">SO</data>
  <data key="vol">0</data>
  <data key="page">0</data>
  <data key="ut"></data>
  <data key="freq">1</data>
</node>
<node id="46">
  <data key="name">Fransson_PA</data>
  <data key="label">Fransson_PA</data>
  <data key="author">Fransson_PA</data>
  <data key="year">2003</data>
  <data key="title">...</data>
  <data key="so">SO</data>
  <data key="vol">0</data>
  <data key="page">0</data>
  <data key="ut"></data>
  <data key="freq">1</data>
</node>
<node id="47">
  <data key="name">Mueckter_Harald</data>
  <data key="label">Mueckter_Harald</data>
  <data key="author">Mueckter_Harald</data>
  <data key="year">2011</data>
  <data key="title">...</data>
  <data key="so">SO</data>
  <data key="vol">0</data>
  <data key="page">0</data>
  <data key="ut"></data>
  <data key="freq">1</data>
</node>
<node id="48">
  <data key="name">Petrolo_C</data>
  <data key="label">Petrolo_C</data>
  <data key="author">Petrolo_C</data>
  <data key="year">2016</data>
  <data key="title">...</data>
  <data key="so">SO</data>
  <data key="vol">0</data>
  <data key="page">0</data>
  <data key="ut"></data>
  <data key="freq">1</data>
</node>
<node id="49">
  <data key="name">Heuser_I</data>
  <data key="label">Heuser_I</data>
  <data key="author">Heuser_I</data>
  <data key="year">2004</data>
  <data key="title">...</data>
  <data key="so">SO</data>
  <data key="vol">0</data>
  <data key="page">0</data>
  <data key="ut"></data>
  <data key="freq">1</data>
</node>
<node id="50">
  <data key="name">Bunjes_Friedemann</data>
  <data key="label">Bunjes_Friedemann</data>
  <data key="author">Bunjes_Friedemann</data>
  <data key="year">2013</data>
  <data key="title">...</data>
  <data key="so">SO</data>
  <data key="vol">0</data>
  <data key="page">0</data>
  <data key="ut"></data>
  <data key="freq">1</data>
</node>
<node id="51">
  <data key="name">Buchmann_J</data>
  <data key="label">Buchmann_J</data>
  <data key="author">Buchmann_J</data>
  <data key="year">2007</data>
  <data key="title">...</data>
  <data key="so">SO</data>
  <data key="vol">0</data>
  <data key="page">0</data>
  <data key="ut"></data>
  <data key="freq">1</data>
</node>
<node id="52">
  <data key="name">Kai_Ryota</data>
  <data key="label">Kai_Ryota</data>
  <data key="author">Kai_Ryota</data>
  <data key="year">2025</data>
  <data key="title">...</data>
  <data key="so">SO</data>
  <data key="vol">0</data>
  <data key="page">0</data>
  <data key="ut"></data>
  <data key="freq">2</data>
</node>
<node id="53">
  <data key="name">Augimeri_Antonio</data>
  <data key="label">Augimeri_Antonio</data>
  <data key="author">Augimeri_Antonio</data>
  <data key="year">2015</data>
  <data key="title">...</data>
  <data key="so">SO</data>
  <data key="vol">0</data>
  <data key="page">0</data>
  <data key="ut"></data>
  <data key="freq">1</data>
</node>
<node id="54">
  <data key="name">Cabreira_Veronica</data>
  <data key="label">Cabreira_Veronica</data>
  <data key="author">Cabreira_Veronica</data>
  <data key="year">2023</data>
  <data key="title">...</data>
  <data key="so">SO</data>
  <data key="vol">0</data>
  <data key="page">0</data>
  <data key="ut"></data>
  <data key="freq">2</data>
</node>
<node id="55">
  <data key="name">Castro_Patricia</data>
  <data key="label">Castro_Patricia</data>
  <data key="author">Castro_Patricia</data>
  <data key="year">2022</data>
  <data key="title">...</data>
  <data key="so">SO</data>
  <data key="vol">0</data>
  <data key="page">0</data>
  <data key="ut"></data>
  <data key="freq">1</data>
</node>
<node id="56">
  <data key="name">Maarsingh_Otto R</data>
  <data key="label">Maarsingh_Otto R</data>
  <data key="author">Maarsingh_Otto R</data>
  <data key="year">2023</data>
  <data key="title">...</data>
  <data key="so">SO</data>
  <data key="vol">0</data>
  <data key="page">0</data>
  <data key="ut"></data>
  <data key="freq">2</data>
</node>
<node id="57">
  <data key="name">Frei_Johann</data>
  <data key="label">Frei_Johann</data>
  <data key="author">Frei_Johann</data>
  <data key="year">2019</data>
  <data key="title">...</data>
  <data key="so">SO</data>
  <data key="vol">0</data>
  <data key="page">0</data>
  <data key="ut"></data>
  <data key="freq">1</data>
</node>
<node id="58">
  <data key="name">Bakke_Siri</data>
  <data key="label">Bakke_Siri</data>
  <data key="author">Bakke_Siri</data>
  <data key="year">2021</data>
  <data key="title">...</data>
  <data key="so">SO</data>
  <data key="vol">0</data>
  <data key="page">0</data>
  <data key="ut"></data>
  <data key="freq">1</data>
</node>
<node id="59">
  <data key="name">Bussi_Mario</data>
  <data key="label">Bussi_Mario</data>
  <data key="author">Bussi_Mario</data>
  <data key="year">2020</data>
  <data key="title">...</data>
  <data key="so">SO</data>
  <data key="vol">0</data>
  <data key="page">0</data>
  <data key="ut"></data>
  <data key="freq">1</data>
</node>
<node id="60">
  <data key="name">Artus_Francisco</data>
  <data key="label">Artus_Francisco</data>
  <data key="author">Artus_Francisco</data>
  <data key="year">2025</data>
  <data key="title">...</data>
  <data key="so">SO</data>
  <data key="vol">0</data>
  <data key="page">0</data>
  <data key="ut"></data>
  <data key="freq">1</data>
</node>
<node id="61">
  <data key="name">Hautefort_Charlotte</data>
  <data key="label">Hautefort_Charlotte</data>
  <data key="author">Hautefort_Charlotte</data>
  <data key="year">2019</data>
  <data key="title">...</data>
  <data key="so">SO</data>
  <data key="vol">0</data>
  <data key="page">0</data>
  <data key="ut"></data>
  <data key="freq">1</data>
</node>
<node id="62">
  <data key="name">Astengo_Alberto</data>
  <data key="label">Astengo_Alberto</data>
  <data key="author">Astengo_Alberto</data>
  <data key="year">2020</data>
  <data key="title">...</data>
  <data key="so">SO</data>
  <data key="vol">0</data>
  <data key="page">0</data>
  <data key="ut"></data>
  <data key="freq">1</data>
</node>
<node id="63">
  <data key="name">Casarella_Alessandro</data>
  <data key="label">Casarella_Alessandro</data>
  <data key="author">Casarella_Alessandro</data>
  <data key="year">2022</data>
  <data key="title">...</data>
  <data key="so">SO</data>
  <data key="vol">0</data>
  <data key="page">0</data>
  <data key="ut"></data>
  <data key="freq">1</data>
</node>
<node id="64">
  <data key="name">Babu_Vidya</data>
  <data key="label">Babu_Vidya</data>
  <data key="author">Babu_Vidya</data>
  <data key="year">2024</data>
  <data key="title">...</data>
  <data key="so">SO</data>
  <data key="vol">0</data>
  <data key="page">0</data>
  <data key="ut"></data>
  <data key="freq">1</data>
</node>
<node id="65">
  <data key="name">Dieterich_M</data>
  <data key="label">Dieterich_M</data>
  <data key="author">Dieterich_M</data>
  <data key="year">1994</data>
  <data key="title">...</data>
  <data key="so">SO</data>
  <data key="vol">0</data>
  <data key="page">0</data>
  <data key="ut"></data>
  <data key="freq">10</data>
</node>
<node id="66">
  <data key="name">Allen_Nicholas D</data>
  <data key="label">Allen_Nicholas D</data>
  <data key="author">Allen_Nicholas D</data>
  <data key="year">2022</data>
  <data key="title">...</data>
  <data key="so">SO</data>
  <data key="vol">0</data>
  <data key="page">0</data>
  <data key="ut"></data>
  <data key="freq">1</data>
</node>
<node id="67">
  <data key="name">Rivano-fischer_M</data>
  <data key="label">Rivano-fischer_M</data>
  <data key="author">Rivano-fischer_M</data>
  <data key="year">2006</data>
  <data key="title">...</data>
  <data key="so">SO</data>
  <data key="vol">0</data>
  <data key="page">0</data>
  <data key="ut"></data>
  <data key="freq">1</data>
</node>
<node id="68">
  <data key="name">Adams_Caitlin</data>
  <data key="label">Adams_Caitlin</data>
  <data key="author">Adams_Caitlin</data>
  <data key="year">2023</data>
  <data key="title">...</data>
  <data key="so">SO</data>
  <data key="vol">0</data>
  <data key="page">0</data>
  <data key="ut"></data>
  <data key="freq">1</data>
</node>
<node id="69">
  <data key="name">Matonak_Kathy</data>
  <data key="label">Matonak_Kathy</data>
  <data key="author">Matonak_Kathy</data>
  <data key="year">2011</data>
  <data key="title">...</data>
  <data key="so">SO</data>
  <data key="vol">0</data>
  <data key="page">0</data>
  <data key="ut"></data>
  <data key="freq">1</data>
</node>
<node id="70">
  <data key="name">Kanashiro_AMK</data>
  <data key="label">Kanashiro_AMK</data>
  <data key="author">Kanashiro_AMK</data>
  <data key="year">2005</data>
  <data key="title">...</data>
  <data key="so">SO</data>
  <data key="vol">0</data>
  <data key="page">0</data>
  <data key="ut"></data>
  <data key="freq">1</data>
</node>
<node id="71">
  <data key="name">Flechter_S</data>
  <data key="label">Flechter_S</data>
  <data key="author">Flechter_S</data>
  <data key="year">2003</data>
  <data key="title">...</data>
  <data key="so">SO</data>
  <data key="vol">0</data>
  <data key="page">0</data>
  <data key="ut"></data>
  <data key="freq">1</data>
</node>
<node id="72">
  <data key="name">Cremer_Phillip D</data>
  <data key="label">Cremer_Phillip D</data>
  <data key="author">Cremer_Phillip D</data>
  <data key="year">2012</data>
  <data key="title">...</data>
  <data key="so">SO</data>
  <data key="vol">0</data>
  <data key="page">0</data>
  <data key="ut"></data>
  <data key="freq">1</data>
</node>
<node id="73">
  <data key="name">Becker-bense_Sandra</data>
  <data key="label">Becker-bense_Sandra</data>
  <data key="author">Becker-bense_Sandra</data>
  <data key="year">2020</data>
  <data key="title">...</data>
  <data key="so">SO</data>
  <data key="vol">0</data>
  <data key="page">0</data>
  <data key="ut"></data>
  <data key="freq">3</data>
</node>
<node id="74">
  <data key="name">Begic_Drazen</data>
  <data key="label">Begic_Drazen</data>
  <data key="author">Begic_Drazen</data>
  <data key="year">2022</data>
  <data key="title">...</data>
  <data key="so">SO</data>
  <data key="vol">0</data>
  <data key="page">0</data>
  <data key="ut"></data>
  <data key="freq">1</data>
</node>
<node id="75">
  <data key="name">Martina_Goeldlin</data>
  <data key="label">Martina_Goeldlin</data>
  <data key="author">Martina_Goeldlin</data>
  <data key="year">2017</data>
  <data key="title">...</data>
  <data key="so">SO</data>
  <data key="vol">0</data>
  <data key="page">0</data>
  <data key="ut"></data>
  <data key="freq">1</data>
</node>
<node id="76">
  <data key="name">Al fakir (alfakir)_Razan</data>
  <data key="label">Al fakir (alfakir)_Razan</data>
  <data key="author">Al fakir (alfakir)_Razan</data>
  <data key="year">2022</data>
  <data key="title">...</data>
  <data key="so">SO</data>
  <data key="vol">0</data>
  <data key="page">0</data>
  <data key="ut"></data>
  <data key="freq">1</data>
</node>
<node id="77">
  <data key="name">Allum_John H J</data>
  <data key="label">Allum_John H J</data>
  <data key="author">Allum_John H J</data>
  <data key="year">2023</data>
  <data key="title">...</data>
  <data key="so">SO</data>
  <data key="vol">0</data>
  <data key="page">0</data>
  <data key="ut"></data>
  <data key="freq">1</data>
</node>
<node id="78">
  <data key="name">Furman_Joseph M</data>
  <data key="label">Furman_Joseph M</data>
  <data key="author">Furman_Joseph M</data>
  <data key="year">2013</data>
  <data key="title">...</data>
  <data key="so">SO</data>
  <data key="vol">0</data>
  <data key="page">0</data>
  <data key="ut"></data>
  <data key="freq">1</data>
</node>
<node id="79">
  <data key="name">Henningsen_P</data>
  <data key="label">Henningsen_P</data>
  <data key="author">Henningsen_P</data>
  <data key="year">2011</data>
  <data key="title">...</data>
  <data key="so">SO</data>
  <data key="vol">0</data>
  <data key="page">0</data>
  <data key="ut"></data>
  <data key="freq">2</data>
</node>
<node id="80">
  <data key="name">Scarpa_A</data>
  <data key="label">Scarpa_A</data>
  <data key="author">Scarpa_A</data>
  <data key="year">2016</data>
  <data key="title">...</data>
  <data key="so">SO</data>
  <data key="vol">0</data>
  <data key="page">0</data>
  <data key="ut"></data>
  <data key="freq">1</data>
</node>
<node id="81">
  <data key="name">Avraham_Karen B</data>
  <data key="label">Avraham_Karen B</data>
  <data key="author">Avraham_Karen B</data>
  <data key="year">2010</data>
  <data key="title">...</data>
  <data key="so">SO</data>
  <data key="vol">0</data>
  <data key="page">0</data>
  <data key="ut"></data>
  <data key="freq">1</data>
</node>
<node id="82">
  <data key="name">Si_Lihong</data>
  <data key="label">Si_Lihong</data>
  <data key="author">Si_Lihong</data>
  <data key="year">2020</data>
  <data key="title">...</data>
  <data key="so">SO</data>
  <data key="vol">0</data>
  <data key="page">0</data>
  <data key="ut"></data>
  <data key="freq">2</data>
</node>
<node id="83">
  <data key="name">Maire_Raphael</data>
  <data key="label">Maire_Raphael</data>
  <data key="author">Maire_Raphael</data>
  <data key="year">2008</data>
  <data key="title">...</data>
  <data key="so">SO</data>
  <data key="vol">0</data>
  <data key="page">0</data>
  <data key="ut"></data>
  <data key="freq">2</data>
</node>
<node id="84">
  <data key="name">Kuwabara_Junya</data>
  <data key="label">Kuwabara_Junya</data>
  <data key="author">Kuwabara_Junya</data>
  <data key="year">2020</data>
  <data key="title">...</data>
  <data key="so">SO</data>
  <data key="vol">0</data>
  <data key="page">0</data>
  <data key="ut"></data>
  <data key="freq">2</data>
</node>
<node id="85">
  <data key="name">de-melo-neto_Valfrido L</data>
  <data key="label">de-melo-neto_Valfrido L</data>
  <data key="author">de-melo-neto_Valfrido L</data>
  <data key="year">2009</data>
  <data key="title">...</data>
  <data key="so">SO</data>
  <data key="vol">0</data>
  <data key="page">0</data>
  <data key="ut"></data>
  <data key="freq">1</data>
</node>
<node id="86">
  <data key="name">Mccaslin_Devin L</data>
  <data key="label">Mccaslin_Devin L</data>
  <data key="author">Mccaslin_Devin L</data>
  <data key="year">2010</data>
  <data key="title">...</data>
  <data key="so">SO</data>
  <data key="vol">0</data>
  <data key="page">0</data>
  <data key="ut"></data>
  <data key="freq">1</data>
</node>
<node id="87">
  <data key="name">Wojciechowska_Marzena</data>
  <data key="label">Wojciechowska_Marzena</data>
  <data key="author">Wojciechowska_Marzena</data>
  <data key="year">2016</data>
  <data key="title">...</data>
  <data key="so">SO</data>
  <data key="vol">0</data>
  <data key="page">0</data>
  <data key="ut"></data>
  <data key="freq">1</data>
</node>
<node id="88">
  <data key="name">Oedman_Micaela</data>
  <data key="label">Oedman_Micaela</data>
  <data key="author">Oedman_Micaela</data>
  <data key="year">2008</data>
  <data key="title">...</data>
  <data key="so">SO</data>
  <data key="vol">0</data>
  <data key="page">0</data>
  <data key="ut"></data>
  <data key="freq">1</data>
</node>
<node id="89">
  <data key="name">Habs_Maximilian</data>
  <data key="label">Habs_Maximilian</data>
  <data key="author">Habs_Maximilian</data>
  <data key="year">2015</data>
  <data key="title">...</data>
  <data key="so">SO</data>
  <data key="vol">0</data>
  <data key="page">0</data>
  <data key="ut"></data>
  <data key="freq">2</data>
</node>
<node id="90">
  <data key="name">Tjernstrom_Fredrik</data>
  <data key="label">Tjernstrom_Fredrik</data>
  <data key="author">Tjernstrom_Fredrik</data>
  <data key="year">2009</data>
  <data key="title">...</data>
  <data key="so">SO</data>
  <data key="vol">0</data>
  <data key="page">0</data>
  <data key="ut"></data>
  <data key="freq">3</data>
</node>
<node id="91">
  <data key="name">Kamo_Tomohiko</data>
  <data key="label">Kamo_Tomohiko</data>
  <data key="author">Kamo_Tomohiko</data>
  <data key="year">2023</data>
  <data key="title">...</data>
  <data key="so">SO</data>
  <data key="vol">0</data>
  <data key="page">0</data>
  <data key="ut"></data>
  <data key="freq">2</data>
</node>
<node id="92">
  <data key="name">Teh_Carren Sui-Lin</data>
  <data key="label">Teh_Carren Sui-Lin</data>
  <data key="author">Teh_Carren Sui-Lin</data>
  <data key="year">2022</data>
  <data key="title">...</data>
  <data key="so">SO</data>
  <data key="vol">0</data>
  <data key="page">0</data>
  <data key="ut"></data>
  <data key="freq">2</data>
</node>
<node id="93">
  <data key="name">Melillo_M G</data>
  <data key="label">Melillo_M G</data>
  <data key="author">Melillo_M G</data>
  <data key="year">2011</data>
  <data key="title">...</data>
  <data key="so">SO</data>
  <data key="vol">0</data>
  <data key="page">0</data>
  <data key="ut"></data>
  <data key="freq">1</data>
</node>
<node id="94">
  <data key="name">Smolenski_U</data>
  <data key="label">Smolenski_U</data>
  <data key="author">Smolenski_U</data>
  <data key="year">2007</data>
  <data key="title">...</data>
  <data key="so">SO</data>
  <data key="vol">0</data>
  <data key="page">0</data>
  <data key="ut"></data>
  <data key="freq">1</data>
</node>
<node id="95">
  <data key="name">Sohsten_Eliane</data>
  <data key="label">Sohsten_Eliane</data>
  <data key="author">Sohsten_Eliane</data>
  <data key="year">2016</data>
  <data key="title">...</data>
  <data key="so">SO</data>
  <data key="vol">0</data>
  <data key="page">0</data>
  <data key="ut"></data>
  <data key="freq">1</data>
</node>
<node id="96">
  <data key="name">Boegle_Rainer</data>
  <data key="label">Boegle_Rainer</data>
  <data key="author">Boegle_Rainer</data>
  <data key="year">2018</data>
  <data key="title">...</data>
  <data key="so">SO</data>
  <data key="vol">0</data>
  <data key="page">0</data>
  <data key="ut"></data>
  <data key="freq">1</data>
</node>
<node id="97">
  <data key="name">Sprenger_Andreas</data>
  <data key="label">Sprenger_Andreas</data>
  <data key="author">Sprenger_Andreas</data>
  <data key="year">2024</data>
  <data key="title">...</data>
  <data key="so">SO</data>
  <data key="vol">0</data>
  <data key="page">0</data>
  <data key="ut"></data>
  <data key="freq">4</data>
</node>
<node id="98">
  <data key="name">Al taei_Tareq</data>
  <data key="label">Al taei_Tareq</data>
  <data key="author">Al taei_Tareq</data>
  <data key="year">2024</data>
  <data key="title">...</data>
  <data key="so">SO</data>
  <data key="vol">0</data>
  <data key="page">0</data>
  <data key="ut"></data>
  <data key="freq">1</data>
</node>
<node id="99">
  <data key="name">Chambers_Mary</data>
  <data key="label">Chambers_Mary</data>
  <data key="author">Chambers_Mary</data>
  <data key="year">2018</data>
  <data key="title">...</data>
  <data key="so">SO</data>
  <data key="vol">0</data>
  <data key="page">0</data>
  <data key="ut"></data>
  <data key="freq">1</data>
</node>
<node id="100">
  <data key="name">Kawai_Kosuke</data>
  <data key="label">Kawai_Kosuke</data>
  <data key="author">Kawai_Kosuke</data>
  <data key="year">2021</data>
  <data key="title">...</data>
  <data key="so">SO</data>
  <data key="vol">0</data>
  <data key="page">0</data>
  <data key="ut"></data>
  <data key="freq">2</data>
</node>
<node id="101">
  <data key="name">Alyusuf_Zahra Y</data>
  <data key="label">Alyusuf_Zahra Y</data>
  <data key="author">Alyusuf_Zahra Y</data>
  <data key="year">2024</data>
  <data key="title">...</data>
  <data key="so">SO</data>
  <data key="vol">0</data>
  <data key="page">0</data>
  <data key="ut"></data>
  <data key="freq">1</data>
</node>
<node id="102">
  <data key="name">Alawneh_Khaled Z</data>
  <data key="label">Alawneh_Khaled Z</data>
  <data key="author">Alawneh_Khaled Z</data>
  <data key="year">2021</data>
  <data key="title">...</data>
  <data key="so">SO</data>
  <data key="vol">0</data>
  <data key="page">0</data>
  <data key="ut"></data>
  <data key="freq">1</data>
</node>
<node id="103">
  <data key="name">Tang_Lu</data>
  <data key="label">Tang_Lu</data>
  <data key="author">Tang_Lu</data>
  <data key="year">2022</data>
  <data key="title">...</data>
  <data key="so">SO</data>
  <data key="vol">0</data>
  <data key="page">0</data>
  <data key="ut"></data>
  <data key="freq">2</data>
</node>
<node id="104">
  <data key="name">Obermann_Mark</data>
  <data key="label">Obermann_Mark</data>
  <data key="author">Obermann_Mark</data>
  <data key="year">2015</data>
  <data key="title">...</data>
  <data key="so">SO</data>
  <data key="vol">0</data>
  <data key="page">0</data>
  <data key="ut"></data>
  <data key="freq">2</data>
</node>
<node id="105">
  <data key="name">Liang_Hui</data>
  <data key="label">Liang_Hui</data>
  <data key="author">Liang_Hui</data>
  <data key="year">2017</data>
  <data key="title">...</data>
  <data key="so">SO</data>
  <data key="vol">0</data>
  <data key="page">0</data>
  <data key="ut"></data>
  <data key="freq">1</data>
</node>
<node id="106">
  <data key="name">Watanabe_Wakako</data>
  <data key="label">Watanabe_Wakako</data>
  <data key="author">Watanabe_Wakako</data>
  <data key="year">2020</data>
  <data key="title">...</data>
  <data key="so">SO</data>
  <data key="vol">0</data>
  <data key="page">0</data>
  <data key="ut"></data>
  <data key="freq">2</data>
</node>
<node id="107">
  <data key="name">Kitazawa_Meiko</data>
  <data key="label">Kitazawa_Meiko</data>
  <data key="author">Kitazawa_Meiko</data>
  <data key="year">2021</data>
  <data key="title">...</data>
  <data key="so">SO</data>
  <data key="vol">0</data>
  <data key="page">0</data>
  <data key="ut"></data>
  <data key="freq">3</data>
</node>
<node id="108">
  <data key="name">Henningsen_Peter</data>
  <data key="label">Henningsen_Peter</data>
  <data key="author">Henningsen_Peter</data>
  <data key="year">2018</data>
  <data key="title">...</data>
  <data key="so">SO</data>
  <data key="vol">0</data>
  <data key="page">0</data>
  <data key="ut"></data>
  <data key="freq">1</data>
</node>
<node id="109">
  <data key="name">Annam_Chandra Sekhar</data>
  <data key="label">Annam_Chandra Sekhar</data>
  <data key="author">Annam_Chandra Sekhar</data>
  <data key="year">2023</data>
  <data key="title">...</data>
  <data key="so">SO</data>
  <data key="vol">0</data>
  <data key="page">0</data>
  <data key="ut"></data>
  <data key="freq">1</data>
</node>
<node id="110">
  <data key="name">Pereira_Cristiana Borges</data>
  <data key="label">Pereira_Cristiana Borges</data>
  <data key="author">Pereira_Cristiana Borges</data>
  <data key="year">2010</data>
  <data key="title">...</data>
  <data key="so">SO</data>
  <data key="vol">0</data>
  <data key="page">0</data>
  <data key="ut"></data>
  <data key="freq">1</data>
</node>
<node id="111">
  <data key="name">Brandt_T</data>
  <data key="label">Brandt_T</data>
  <data key="author">Brandt_T</data>
  <data key="year">1994</data>
  <data key="title">...</data>
  <data key="so">SO</data>
  <data key="vol">0</data>
  <data key="page">0</data>
  <data key="ut"></data>
  <data key="freq">9</data>
</node>
<node id="112">
  <data key="name">Georgios_Mantokoudis</data>
  <data key="label">Georgios_Mantokoudis</data>
  <data key="author">Georgios_Mantokoudis</data>
  <data key="year">2017</data>
  <data key="title">...</data>
  <data key="so">SO</data>
  <data key="vol">0</data>
  <data key="page">0</data>
  <data key="ut"></data>
  <data key="freq">1</data>
</node>
<node id="113">
  <data key="name">Sattel_H</data>
  <data key="label">Sattel_H</data>
  <data key="author">Sattel_H</data>
  <data key="year">2011</data>
  <data key="title">...</data>
  <data key="so">SO</data>
  <data key="vol">0</data>
  <data key="page">0</data>
  <data key="ut"></data>
  <data key="freq">1</data>
</node>
<node id="114">
  <data key="name">Choi_Byung Se</data>
  <data key="label">Choi_Byung Se</data>
  <data key="author">Choi_Byung Se</data>
  <data key="year">2018</data>
  <data key="title">...</data>
  <data key="so">SO</data>
  <data key="vol">0</data>
  <data key="page">0</data>
  <data key="ut"></data>
  <data key="freq">1</data>
</node>
<node id="115">
  <data key="name">Mathias_Katia de Vasconcellos</data>
  <data key="label">Mathias_Katia de Vasconcellos</data>
  <data key="author">Mathias_Katia de Vasconcellos</data>
  <data key="year">2009</data>
  <data key="title">...</data>
  <data key="so">SO</data>
  <data key="vol">0</data>
  <data key="page">0</data>
  <data key="ut"></data>
  <data key="freq">1</data>
</node>
<node id="116">
  <data key="name">Grayeli_Alexis Bozorg</data>
  <data key="label">Grayeli_Alexis Bozorg</data>
  <data key="author">Grayeli_Alexis Bozorg</data>
  <data key="year">2019</data>
  <data key="title">...</data>
  <data key="so">SO</data>
  <data key="vol">0</data>
  <data key="page">0</data>
  <data key="ut"></data>
  <data key="freq">1</data>
</node>
<node id="117">
  <data key="name">Califano_L</data>
  <data key="label">Califano_L</data>
  <data key="author">Califano_L</data>
  <data key="year">2011</data>
  <data key="title">...</data>
  <data key="so">SO</data>
  <data key="vol">0</data>
  <data key="page">0</data>
  <data key="ut"></data>
  <data key="freq">1</data>
</node>
<node id="118">
  <data key="name">Miwa_Toru</data>
  <data key="label">Miwa_Toru</data>
  <data key="author">Miwa_Toru</data>
  <data key="year">2022</data>
  <data key="title">...</data>
  <data key="so">SO</data>
  <data key="vol">0</data>
  <data key="page">0</data>
  <data key="ut"></data>
  <data key="freq">2</data>
</node>
<node id="119">
  <data key="name">Holmberg_Janene M</data>
  <data key="label">Holmberg_Janene M</data>
  <data key="author">Holmberg_Janene M</data>
  <data key="year">2019</data>
  <data key="title">...</data>
  <data key="so">SO</data>
  <data key="vol">0</data>
  <data key="page">0</data>
  <data key="ut"></data>
  <data key="freq">1</data>
</node>
<node id="120">
  <data key="name">Hain_Timothy C</data>
  <data key="label">Hain_Timothy C</data>
  <data key="author">Hain_Timothy C</data>
  <data key="year">2019</data>
  <data key="title">...</data>
  <data key="so">SO</data>
  <data key="vol">0</data>
  <data key="page">0</data>
  <data key="ut"></data>
  <data key="freq">1</data>
</node>
<node id="121">
  <data key="name">Takahashi_Kuniyuki</data>
  <data key="label">Takahashi_Kuniyuki</data>
  <data key="author">Takahashi_Kuniyuki</data>
  <data key="year">2021</data>
  <data key="title">...</data>
  <data key="so">SO</data>
  <data key="vol">0</data>
  <data key="page">0</data>
  <data key="ut"></data>
  <data key="freq">3</data>
</node>
<node id="122">
  <data key="name">Gresty_Michael A</data>
  <data key="label">Gresty_Michael A</data>
  <data key="author">Gresty_Michael A</data>
  <data key="year">2013</data>
  <data key="title">...</data>
  <data key="so">SO</data>
  <data key="vol">0</data>
  <data key="page">0</data>
  <data key="ut"></data>
  <data key="freq">1</data>
</node>
<node id="123">
  <data key="name">An_Yong-Hwi</data>
  <data key="label">An_Yong-Hwi</data>
  <data key="author">An_Yong-Hwi</data>
  <data key="year">2024</data>
  <data key="title">...</data>
  <data key="so">SO</data>
  <data key="vol">0</data>
  <data key="page">0</data>
  <data key="ut"></data>
  <data key="freq">1</data>
</node>
<node id="124">
  <data key="name">Eckhardt-henn_A</data>
  <data key="label">Eckhardt-henn_A</data>
  <data key="author">Eckhardt-henn_A</data>
  <data key="year">2005</data>
  <data key="title">...</data>
  <data key="so">SO</data>
  <data key="vol">0</data>
  <data key="page">0</data>
  <data key="ut"></data>
  <data key="freq">2</data>
</node>
<node id="125">
  <data key="name">Straube_Andreas</data>
  <data key="label">Straube_Andreas</data>
  <data key="author">Straube_Andreas</data>
  <data key="year">2010</data>
  <data key="title">...</data>
  <data key="so">SO</data>
  <data key="vol">0</data>
  <data key="page">0</data>
  <data key="ut"></data>
  <data key="freq">1</data>
</node>
<node id="126">
  <data key="name">Eren_Ozan E</data>
  <data key="label">Eren_Ozan E</data>
  <data key="author">Eren_Ozan E</data>
  <data key="year">2018</data>
  <data key="title">...</data>
  <data key="so">SO</data>
  <data key="vol">0</data>
  <data key="page">0</data>
  <data key="ut"></data>
  <data key="freq">1</data>
</node>
<node id="127">
  <data key="name">Gauvin_David V</data>
  <data key="label">Gauvin_David V</data>
  <data key="author">Gauvin_David V</data>
  <data key="year">2017</data>
  <data key="title">...</data>
  <data key="so">SO</data>
  <data key="vol">0</data>
  <data key="page">0</data>
  <data key="ut"></data>
  <data key="freq">1</data>
</node>
<node id="128">
  <data key="name">Olivadese_G</data>
  <data key="label">Olivadese_G</data>
  <data key="author">Olivadese_G</data>
  <data key="year">2016</data>
  <data key="title">...</data>
  <data key="so">SO</data>
  <data key="vol">0</data>
  <data key="page">0</data>
  <data key="ut"></data>
  <data key="freq">1</data>
</node>
<node id="129">
  <data key="name">Yagi_Chihiro</data>
  <data key="label">Yagi_Chihiro</data>
  <data key="author">Yagi_Chihiro</data>
  <data key="year">2021</data>
  <data key="title">...</data>
  <data key="so">SO</data>
  <data key="vol">0</data>
  <data key="page">0</data>
  <data key="ut"></data>
  <data key="freq">7</data>
</node>
<node id="130">
  <data key="name">Harrington-benton_Natasha A</data>
  <data key="label">Harrington-benton_Natasha A</data>
  <data key="author">Harrington-benton_Natasha A</data>
  <data key="year">2023</data>
  <data key="title">...</data>
  <data key="so">SO</data>
  <data key="vol">0</data>
  <data key="page">0</data>
  <data key="ut"></data>
  <data key="freq">2</data>
</node>
<node id="131">
  <data key="name">Bayer_Otmar</data>
  <data key="label">Bayer_Otmar</data>
  <data key="author">Bayer_Otmar</data>
  <data key="year">2010</data>
  <data key="title">...</data>
  <data key="so">SO</data>
  <data key="vol">0</data>
  <data key="page">0</data>
  <data key="ut"></data>
  <data key="freq">1</data>
</node>
<node id="132">
  <data key="name">Gaab_J</data>
  <data key="label">Gaab_J</data>
  <data key="author">Gaab_J</data>
  <data key="year">2018</data>
  <data key="title">...</data>
  <data key="so">SO</data>
  <data key="vol">0</data>
  <data key="page">0</data>
  <data key="ut"></data>
  <data key="freq">1</data>
</node>
<node id="133">
  <data key="name">Conti_Allegra</data>
  <data key="label">Conti_Allegra</data>
  <data key="author">Conti_Allegra</data>
  <data key="year">2019</data>
  <data key="title">...</data>
  <data key="so">SO</data>
  <data key="vol">0</data>
  <data key="page">0</data>
  <data key="ut"></data>
  <data key="freq">1</data>
</node>
<node id="134">
  <data key="name">Bardins_S</data>
  <data key="label">Bardins_S</data>
  <data key="author">Bardins_S</data>
  <data key="year">2020</data>
  <data key="title">...</data>
  <data key="so">SO</data>
  <data key="vol">0</data>
  <data key="page">0</data>
  <data key="ut"></data>
  <data key="freq">1</data>
</node>
<node id="135">
  <data key="name">Martyniak_Ewa</data>
  <data key="label">Martyniak_Ewa</data>
  <data key="author">Martyniak_Ewa</data>
  <data key="year">2016</data>
  <data key="title">...</data>
  <data key="so">SO</data>
  <data key="vol">0</data>
  <data key="page">0</data>
  <data key="ut"></data>
  <data key="freq">1</data>
</node>
<node id="136">
  <data key="name">Ogawa_Kaoru</data>
  <data key="label">Ogawa_Kaoru</data>
  <data key="author">Ogawa_Kaoru</data>
  <data key="year">2014</data>
  <data key="title">...</data>
  <data key="so">SO</data>
  <data key="vol">0</data>
  <data key="page">0</data>
  <data key="ut"></data>
  <data key="freq">1</data>
</node>
<node id="137">
  <data key="name">Wang_Alicia</data>
  <data key="label">Wang_Alicia</data>
  <data key="author">Wang_Alicia</data>
  <data key="year">2021</data>
  <data key="title">...</data>
  <data key="so">SO</data>
  <data key="vol">0</data>
  <data key="page">0</data>
  <data key="ut"></data>
  <data key="freq">2</data>
</node>
<node id="138">
  <data key="name">Billeke_Pablo</data>
  <data key="label">Billeke_Pablo</data>
  <data key="author">Billeke_Pablo</data>
  <data key="year">2024</data>
  <data key="title">...</data>
  <data key="so">SO</data>
  <data key="vol">0</data>
  <data key="page">0</data>
  <data key="ut"></data>
  <data key="freq">1</data>
</node>
<node id="139">
  <data key="name">Ling_Xia</data>
  <data key="label">Ling_Xia</data>
  <data key="author">Ling_Xia</data>
  <data key="year">2020</data>
  <data key="title">...</data>
  <data key="so">SO</data>
  <data key="vol">0</data>
  <data key="page">0</data>
  <data key="ut"></data>
  <data key="freq">2</data>
</node>
<node id="140">
  <data key="name">Ali_Musaab K</data>
  <data key="label">Ali_Musaab K</data>
  <data key="author">Ali_Musaab K</data>
  <data key="year">2021</data>
  <data key="title">...</data>
  <data key="so">SO</data>
  <data key="vol">0</data>
  <data key="page">0</data>
  <data key="ut"></data>
  <data key="freq">1</data>
</node>
<node id="141">
  <data key="name">Azami_Masato</data>
  <data key="label">Azami_Masato</data>
  <data key="author">Azami_Masato</data>
  <data key="year">2023</data>
  <data key="title">...</data>
  <data key="so">SO</data>
  <data key="vol">0</data>
  <data key="page">0</data>
  <data key="ut"></data>
  <data key="freq">1</data>
</node>
<node id="142">
  <data key="name">Valenca_Alexandre M</data>
  <data key="label">Valenca_Alexandre M</data>
  <data key="author">Valenca_Alexandre M</data>
  <data key="year">2009</data>
  <data key="title">...</data>
  <data key="so">SO</data>
  <data key="vol">0</data>
  <data key="page">0</data>
  <data key="ut"></data>
  <data key="freq">1</data>
</node>
<node id="143">
  <data key="name">Maywald_Maximilian</data>
  <data key="label">Maywald_Maximilian</data>
  <data key="author">Maywald_Maximilian</data>
  <data key="year">2025</data>
  <data key="title">...</data>
  <data key="so">SO</data>
  <data key="vol">0</data>
  <data key="page">0</data>
  <data key="ut"></data>
  <data key="freq">2</data>
</node>
<node id="144">
  <data key="name">Celebisoy_Nese</data>
  <data key="label">Celebisoy_Nese</data>
  <data key="author">Celebisoy_Nese</data>
  <data key="year">2022</data>
  <data key="title">...</data>
  <data key="so">SO</data>
  <data key="vol">0</data>
  <data key="page">0</data>
  <data key="ut"></data>
  <data key="freq">1</data>
</node>
<node id="145">
  <data key="name">Pavlou_Marousa</data>
  <data key="label">Pavlou_Marousa</data>
  <data key="author">Pavlou_Marousa</data>
  <data key="year">2006</data>
  <data key="title">...</data>
  <data key="so">SO</data>
  <data key="vol">0</data>
  <data key="page">0</data>
  <data key="ut"></data>
  <data key="freq">1</data>
</node>
<node id="146">
  <data key="name">Brandt_Thomas</data>
  <data key="label">Brandt_Thomas</data>
  <data key="author">Brandt_Thomas</data>
  <data key="year">2006</data>
  <data key="title">...</data>
  <data key="so">SO</data>
  <data key="vol">0</data>
  <data key="page">0</data>
  <data key="ut"></data>
  <data key="freq">14</data>
</node>
<node id="147">
  <data key="name">Palla_Antonella</data>
  <data key="label">Palla_Antonella</data>
  <data key="author">Palla_Antonella</data>
  <data key="year">2014</data>
  <data key="title">...</data>
  <data key="so">SO</data>
  <data key="vol">0</data>
  <data key="page">0</data>
  <data key="ut"></data>
  <data key="freq">1</data>
</node>
<node id="148">
  <data key="name">Storm_Renana</data>
  <data key="label">Storm_Renana</data>
  <data key="author">Storm_Renana</data>
  <data key="year">2024</data>
  <data key="title">...</data>
  <data key="so">SO</data>
  <data key="vol">0</data>
  <data key="page">0</data>
  <data key="ut"></data>
  <data key="freq">4</data>
</node>
<node id="149">
  <data key="name">Beutel_Manfred E</data>
  <data key="label">Beutel_Manfred E</data>
  <data key="author">Beutel_Manfred E</data>
  <data key="year">2013</data>
  <data key="title">...</data>
  <data key="so">SO</data>
  <data key="vol">0</data>
  <data key="page">0</data>
  <data key="ut"></data>
  <data key="freq">1</data>
</node>
<node id="150">
  <data key="name">Pradhan_Cauchy</data>
  <data key="label">Pradhan_Cauchy</data>
  <data key="author">Pradhan_Cauchy</data>
  <data key="year">2014</data>
  <data key="title">...</data>
  <data key="so">SO</data>
  <data key="vol">0</data>
  <data key="page">0</data>
  <data key="ut"></data>
  <data key="freq">1</data>
</node>
<node id="151">
  <data key="name">Cui_Yong Yan</data>
  <data key="label">Cui_Yong Yan</data>
  <data key="author">Cui_Yong Yan</data>
  <data key="year">2018</data>
  <data key="title">...</data>
  <data key="so">SO</data>
  <data key="vol">0</data>
  <data key="page">0</data>
  <data key="ut"></data>
  <data key="freq">1</data>
</node>
<node id="152">
  <data key="name">Filippopulos_Filipp</data>
  <data key="label">Filippopulos_Filipp</data>
  <data key="author">Filippopulos_Filipp</data>
  <data key="year">2018</data>
  <data key="title">...</data>
  <data key="so">SO</data>
  <data key="vol">0</data>
  <data key="page">0</data>
  <data key="ut"></data>
  <data key="freq">1</data>
</node>
<node id="153">
  <data key="name">Arweiler-harbeck_Diana</data>
  <data key="label">Arweiler-harbeck_Diana</data>
  <data key="author">Arweiler-harbeck_Diana</data>
  <data key="year">2015</data>
  <data key="title">...</data>
  <data key="so">SO</data>
  <data key="vol">0</data>
  <data key="page">0</data>
  <data key="ut"></data>
  <data key="freq">1</data>
</node>
<node id="154">
  <data key="name">Driscoll_Colin L</data>
  <data key="label">Driscoll_Colin L</data>
  <data key="author">Driscoll_Colin L</data>
  <data key="year">2012</data>
  <data key="title">...</data>
  <data key="so">SO</data>
  <data key="vol">0</data>
  <data key="page">0</data>
  <data key="ut"></data>
  <data key="freq">1</data>
</node>
<node id="155">
  <data key="name">Fischer_Matthias</data>
  <data key="label">Fischer_Matthias</data>
  <data key="author">Fischer_Matthias</data>
  <data key="year">2013</data>
  <data key="title">...</data>
  <data key="so">SO</data>
  <data key="vol">0</data>
  <data key="page">0</data>
  <data key="ut"></data>
  <data key="freq">1</data>
</node>
<node id="156">
  <data key="name">Alarcon_Kevin</data>
  <data key="label">Alarcon_Kevin</data>
  <data key="author">Alarcon_Kevin</data>
  <data key="year">2024</data>
  <data key="title">...</data>
  <data key="so">SO</data>
  <data key="vol">0</data>
  <data key="page">0</data>
  <data key="ut"></data>
  <data key="freq">2</data>
</node>
<node id="157">
  <data key="name">Al-omari_Madlien M</data>
  <data key="label">Al-omari_Madlien M</data>
  <data key="author">Al-omari_Madlien M</data>
  <data key="year">2025</data>
  <data key="title">...</data>
  <data key="so">SO</data>
  <data key="vol">0</data>
  <data key="page">0</data>
  <data key="ut"></data>
  <data key="freq">1</data>
</node>
<node id="158">
  <data key="name">Christiane_Rosin</data>
  <data key="label">Christiane_Rosin</data>
  <data key="author">Christiane_Rosin</data>
  <data key="year">2017</data>
  <data key="title">...</data>
  <data key="so">SO</data>
  <data key="vol">0</data>
  <data key="page">0</data>
  <data key="ut"></data>
  <data key="freq">1</data>
</node>
<node id="159">
  <data key="name">Baydan_Mine</data>
  <data key="label">Baydan_Mine</data>
  <data key="author">Baydan_Mine</data>
  <data key="year">2020</data>
  <data key="title">...</data>
  <data key="so">SO</data>
  <data key="vol">0</data>
  <data key="page">0</data>
  <data key="ut"></data>
  <data key="freq">1</data>
</node>
<node id="160">
  <data key="name">Altin_Busra</data>
  <data key="label">Altin_Busra</data>
  <data key="author">Altin_Busra</data>
  <data key="year">2022</data>
  <data key="title">...</data>
  <data key="so">SO</data>
  <data key="vol">0</data>
  <data key="page">0</data>
  <data key="ut"></data>
  <data key="freq">1</data>
</node>
<node id="161">
  <data key="name">Ray_Jaydip</data>
  <data key="label">Ray_Jaydip</data>
  <data key="author">Ray_Jaydip</data>
  <data key="year">2023</data>
  <data key="title">...</data>
  <data key="so">SO</data>
  <data key="vol">0</data>
  <data key="page">0</data>
  <data key="ut"></data>
  <data key="freq">2</data>
</node>
<node id="162">
  <data key="name">Goulson_Adam M</data>
  <data key="label">Goulson_Adam M</data>
  <data key="author">Goulson_Adam M</data>
  <data key="year">2011</data>
  <data key="title">...</data>
  <data key="so">SO</data>
  <data key="vol">0</data>
  <data key="page">0</data>
  <data key="ut"></data>
  <data key="freq">1</data>
</node>
<node id="163">
  <data key="name">Giofre_Laura</data>
  <data key="label">Giofre_Laura</data>
  <data key="author">Giofre_Laura</data>
  <data key="year">2015</data>
  <data key="title">...</data>
  <data key="so">SO</data>
  <data key="vol">0</data>
  <data key="page">0</data>
  <data key="ut"></data>
  <data key="freq">1</data>
</node>
<node id="164">
  <data key="name">Bernstein_Allan L</data>
  <data key="label">Bernstein_Allan L</data>
  <data key="author">Bernstein_Allan L</data>
  <data key="year">2011</data>
  <data key="title">...</data>
  <data key="so">SO</data>
  <data key="vol">0</data>
  <data key="page">0</data>
  <data key="ut"></data>
  <data key="freq">1</data>
</node>
<node id="165">
  <data key="name">Cui_Liping</data>
  <data key="label">Cui_Liping</data>
  <data key="author">Cui_Liping</data>
  <data key="year">2017</data>
  <data key="title">...</data>
  <data key="so">SO</data>
  <data key="vol">0</data>
  <data key="page">0</data>
  <data key="ut"></data>
  <data key="freq">2</data>
</node>
<node id="166">
  <data key="name">Axer_Hubertus</data>
  <data key="label">Axer_Hubertus</data>
  <data key="author">Axer_Hubertus</data>
  <data key="year">2020</data>
  <data key="title">...</data>
  <data key="so">SO</data>
  <data key="vol">0</data>
  <data key="page">0</data>
  <data key="ut"></data>
  <data key="freq">2</data>
</node>
<node id="167">
  <data key="name">Fransson_Per-Anders</data>
  <data key="label">Fransson_Per-Anders</data>
  <data key="author">Fransson_Per-Anders</data>
  <data key="year">2009</data>
  <data key="title">...</data>
  <data key="so">SO</data>
  <data key="vol">0</data>
  <data key="page">0</data>
  <data key="ut"></data>
  <data key="freq">1</data>
</node>
<node id="168">
  <data key="name">Jiang_Weiwei</data>
  <data key="label">Jiang_Weiwei</data>
  <data key="author">Jiang_Weiwei</data>
  <data key="year">2022</data>
  <data key="title">...</data>
  <data key="so">SO</data>
  <data key="vol">0</data>
  <data key="page">0</data>
  <data key="ut"></data>
  <data key="freq">2</data>
</node>
<node id="169">
  <data key="name">Alenova_Anastasia</data>
  <data key="label">Alenova_Anastasia</data>
  <data key="author">Alenova_Anastasia</data>
  <data key="year">2024</data>
  <data key="title">...</data>
  <data key="so">SO</data>
  <data key="vol">0</data>
  <data key="page">0</data>
  <data key="ut"></data>
  <data key="freq">1</data>
</node>
<node id="170">
  <data key="name">Gerb_Johannes</data>
  <data key="label">Gerb_Johannes</data>
  <data key="author">Gerb_Johannes</data>
  <data key="year">2025</data>
  <data key="title">...</data>
  <data key="so">SO</data>
  <data key="vol">0</data>
  <data key="page">0</data>
  <data key="ut"></data>
  <data key="freq">2</data>
</node>
<node id="171">
  <data key="name">Pollak_L</data>
  <data key="label">Pollak_L</data>
  <data key="author">Pollak_L</data>
  <data key="year">2003</data>
  <data key="title">...</data>
  <data key="so">SO</data>
  <data key="vol">0</data>
  <data key="page">0</data>
  <data key="ut"></data>
  <data key="freq">1</data>
</node>
<node id="172">
  <data key="name">Abouzari_Mehdi</data>
  <data key="label">Abouzari_Mehdi</data>
  <data key="author">Abouzari_Mehdi</data>
  <data key="year">2021</data>
  <data key="title">...</data>
  <data key="so">SO</data>
  <data key="vol">0</data>
  <data key="page">0</data>
  <data key="ut"></data>
  <data key="freq">2</data>
</node>
<node id="173">
  <data key="name">Diener_Hans-Christoph</data>
  <data key="label">Diener_Hans-Christoph</data>
  <data key="author">Diener_Hans-Christoph</data>
  <data key="year">2015</data>
  <data key="title">...</data>
  <data key="so">SO</data>
  <data key="vol">0</data>
  <data key="page">0</data>
  <data key="ut"></data>
  <data key="freq">3</data>
</node>
<node id="174">
  <data key="name">Aharoni_Moshe M H</data>
  <data key="label">Aharoni_Moshe M H</data>
  <data key="author">Aharoni_Moshe M H</data>
  <data key="year">2021</data>
  <data key="title">...</data>
  <data key="so">SO</data>
  <data key="vol">0</data>
  <data key="page">0</data>
  <data key="ut"></data>
  <data key="freq">2</data>
</node>
<node id="175">
  <data key="name">Chen_Qiqi</data>
  <data key="label">Chen_Qiqi</data>
  <data key="author">Chen_Qiqi</data>
  <data key="year">2022</data>
  <data key="title">...</data>
  <data key="so">SO</data>
  <data key="vol">0</data>
  <data key="page">0</data>
  <data key="ut"></data>
  <data key="freq">1</data>
</node>
<node id="176">
  <data key="name">Chen_Xiangjie</data>
  <data key="label">Chen_Xiangjie</data>
  <data key="author">Chen_Xiangjie</data>
  <data key="year">2021</data>
  <data key="title">...</data>
  <data key="so">SO</data>
  <data key="vol">0</data>
  <data key="page">0</data>
  <data key="ut"></data>
  <data key="freq">1</data>
</node>
<node id="177">
  <data key="name">Abdullah_Nurul Ain</data>
  <data key="label">Abdullah_Nurul Ain</data>
  <data key="author">Abdullah_Nurul Ain</data>
  <data key="year">2023</data>
  <data key="title">...</data>
  <data key="so">SO</data>
  <data key="vol">0</data>
  <data key="page">0</data>
  <data key="ut"></data>
  <data key="freq">2</data>
</node>
<node id="178">
  <data key="name">Zwergal_Andreas</data>
  <data key="label">Zwergal_Andreas</data>
  <data key="author">Zwergal_Andreas</data>
  <data key="year">2025</data>
  <data key="title">...</data>
  <data key="so">SO</data>
  <data key="vol">0</data>
  <data key="page">0</data>
  <data key="ut"></data>
  <data key="freq">2</data>
</node>
<node id="179">
  <data key="name">Choi_Jae-Hwan</data>
  <data key="label">Choi_Jae-Hwan</data>
  <data key="author">Choi_Jae-Hwan</data>
  <data key="year">2021</data>
  <data key="title">...</data>
  <data key="so">SO</data>
  <data key="vol">0</data>
  <data key="page">0</data>
  <data key="ut"></data>
  <data key="freq">1</data>
</node>
<node id="180">
  <data key="name">Huppert_D</data>
  <data key="label">Huppert_D</data>
  <data key="author">Huppert_D</data>
  <data key="year">1994</data>
  <data key="title">...</data>
  <data key="so">SO</data>
  <data key="vol">0</data>
  <data key="page">0</data>
  <data key="ut"></data>
  <data key="freq">3</data>
</node>
<node id="181">
  <data key="name">Kapfhammer_HP</data>
  <data key="label">Kapfhammer_HP</data>
  <data key="author">Kapfhammer_HP</data>
  <data key="year">1997</data>
  <data key="title">...</data>
  <data key="so">SO</data>
  <data key="vol">0</data>
  <data key="page">0</data>
  <data key="ut"></data>
  <data key="freq">1</data>
</node>
<node id="182">
  <data key="name">Holmberg_Johan</data>
  <data key="label">Holmberg_Johan</data>
  <data key="author">Holmberg_Johan</data>
  <data key="year">2007</data>
  <data key="title">...</data>
  <data key="so">SO</data>
  <data key="vol">0</data>
  <data key="page">0</data>
  <data key="ut"></data>
  <data key="freq">3</data>
</node>
<node id="183">
  <data key="name">Carender_Wendy J</data>
  <data key="label">Carender_Wendy J</data>
  <data key="author">Carender_Wendy J</data>
  <data key="year">2021</data>
  <data key="title">...</data>
  <data key="so">SO</data>
  <data key="vol">0</data>
  <data key="page">0</data>
  <data key="ut"></data>
  <data key="freq">1</data>
</node>
<node id="184">
  <data key="name">Choi_Kwang-Dong</data>
  <data key="label">Choi_Kwang-Dong</data>
  <data key="author">Choi_Kwang-Dong</data>
  <data key="year">2021</data>
  <data key="title">...</data>
  <data key="so">SO</data>
  <data key="vol">0</data>
  <data key="page">0</data>
  <data key="ut"></data>
  <data key="freq">1</data>
</node>
<node id="185">
  <data key="name">Bhatt_Chirayu</data>
  <data key="label">Bhatt_Chirayu</data>
  <data key="author">Bhatt_Chirayu</data>
  <data key="year">2023</data>
  <data key="title">...</data>
  <data key="so">SO</data>
  <data key="vol">0</data>
  <data key="page">0</data>
  <data key="ut"></data>
  <data key="freq">1</data>
</node>
<node id="186">
  <data key="name">Warninghoff_Jan-Christian</data>
  <data key="label">Warninghoff_Jan-Christian</data>
  <data key="author">Warninghoff_Jan-Christian</data>
  <data key="year">2010</data>
  <data key="title">...</data>
  <data key="so">SO</data>
  <data key="vol">0</data>
  <data key="page">0</data>
  <data key="ut"></data>
  <data key="freq">1</data>
</node>
<node id="187">
  <data key="name">Boyd_Benjamin S</data>
  <data key="label">Boyd_Benjamin S</data>
  <data key="author">Boyd_Benjamin S</data>
  <data key="year">2023</data>
  <data key="title">...</data>
  <data key="so">SO</data>
  <data key="vol">0</data>
  <data key="page">0</data>
  <data key="ut"></data>
  <data key="freq">1</data>
</node>
<node id="188">
  <data key="name">Teitler_J</data>
  <data key="label">Teitler_J</data>
  <data key="author">Teitler_J</data>
  <data key="year">2003</data>
  <data key="title">...</data>
  <data key="so">SO</data>
  <data key="vol">0</data>
  <data key="page">0</data>
  <data key="ut"></data>
  <data key="freq">1</data>
</node>
<node id="189">
  <data key="name">Alghwiri_Alia A</data>
  <data key="label">Alghwiri_Alia A</data>
  <data key="author">Alghwiri_Alia A</data>
  <data key="year">2025</data>
  <data key="title">...</data>
  <data key="so">SO</data>
  <data key="vol">0</data>
  <data key="page">0</data>
  <data key="ut"></data>
  <data key="freq">1</data>
</node>
<node id="190">
  <data key="name">Bense_S</data>
  <data key="label">Bense_S</data>
  <data key="author">Bense_S</data>
  <data key="year">2006</data>
  <data key="title">...</data>
  <data key="so">SO</data>
  <data key="vol">0</data>
  <data key="page">0</data>
  <data key="ut"></data>
  <data key="freq">1</data>
</node>
<node id="191">
  <data key="name">Baum_Rachel T</data>
  <data key="label">Baum_Rachel T</data>
  <data key="author">Baum_Rachel T</data>
  <data key="year">2022</data>
  <data key="title">...</data>
  <data key="so">SO</data>
  <data key="vol">0</data>
  <data key="page">0</data>
  <data key="ut"></data>
  <data key="freq">1</data>
</node>
<node id="192">
  <data key="name">Izumi_Shuji</data>
  <data key="label">Izumi_Shuji</data>
  <data key="author">Izumi_Shuji</data>
  <data key="year">2021</data>
  <data key="title">...</data>
  <data key="so">SO</data>
  <data key="vol">0</data>
  <data key="page">0</data>
  <data key="ut"></data>
  <data key="freq">5</data>
</node>
<node id="193">
  <data key="name">Sumner_Petroc</data>
  <data key="label">Sumner_Petroc</data>
  <data key="author">Sumner_Petroc</data>
  <data key="year">2020</data>
  <data key="title">...</data>
  <data key="so">SO</data>
  <data key="vol">0</data>
  <data key="page">0</data>
  <data key="ut"></data>
  <data key="freq">2</data>
</node>
<node id="194">
  <data key="name">Kaneda_Shouji</data>
  <data key="label">Kaneda_Shouji</data>
  <data key="author">Kaneda_Shouji</data>
  <data key="year">2025</data>
  <data key="title">...</data>
  <data key="so">SO</data>
  <data key="vol">0</data>
  <data key="page">0</data>
  <data key="ut"></data>
  <data key="freq">2</data>
</node>
<node id="195">
  <data key="name">Cangiano_Jacopo</data>
  <data key="label">Cangiano_Jacopo</data>
  <data key="author">Cangiano_Jacopo</data>
  <data key="year">2020</data>
  <data key="title">...</data>
  <data key="so">SO</data>
  <data key="vol">0</data>
  <data key="page">0</data>
  <data key="ut"></data>
  <data key="freq">1</data>
</node>
<node id="196">
  <data key="name">Dario_A</data>
  <data key="label">Dario_A</data>
  <data key="author">Dario_A</data>
  <data key="year">2001</data>
  <data key="title">...</data>
  <data key="so">SO</data>
  <data key="vol">0</data>
  <data key="page">0</data>
  <data key="ut"></data>
  <data key="freq">1</data>
</node>
<node id="197">
  <data key="name">Staab_JP</data>
  <data key="label">Staab_JP</data>
  <data key="author">Staab_JP</data>
  <data key="year">2000</data>
  <data key="title">...</data>
  <data key="so">SO</data>
  <data key="vol">0</data>
  <data key="page">0</data>
  <data key="ut"></data>
  <data key="freq">2</data>
</node>
<node id="198">
  <data key="name">Huppert_Doreen</data>
  <data key="label">Huppert_Doreen</data>
  <data key="author">Huppert_Doreen</data>
  <data key="year">2010</data>
  <data key="title">...</data>
  <data key="so">SO</data>
  <data key="vol">0</data>
  <data key="page">0</data>
  <data key="ut"></data>
  <data key="freq">4</data>
</node>
<node id="199">
  <data key="name">Godemann_F</data>
  <data key="label">Godemann_F</data>
  <data key="author">Godemann_F</data>
  <data key="year">2004</data>
  <data key="title">...</data>
  <data key="so">SO</data>
  <data key="vol">0</data>
  <data key="page">0</data>
  <data key="ut"></data>
  <data key="freq">2</data>
</node>
<node id="200">
  <data key="name">Hopp_Jennifer L</data>
  <data key="label">Hopp_Jennifer L</data>
  <data key="author">Hopp_Jennifer L</data>
  <data key="year">2012</data>
  <data key="title">...</data>
  <data key="so">SO</data>
  <data key="vol">0</data>
  <data key="page">0</data>
  <data key="ut"></data>
  <data key="freq">1</data>
</node>
<node id="201">
  <data key="name">Bellodi_L</data>
  <data key="label">Bellodi_L</data>
  <data key="author">Bellodi_L</data>
  <data key="year">2001</data>
  <data key="title">...</data>
  <data key="so">SO</data>
  <data key="vol">0</data>
  <data key="page">0</data>
  <data key="ut"></data>
  <data key="freq">1</data>
</node>
<node id="202">
  <data key="name">Bery_Anand K</data>
  <data key="label">Bery_Anand K</data>
  <data key="author">Bery_Anand K</data>
  <data key="year">2021</data>
  <data key="title">...</data>
  <data key="so">SO</data>
  <data key="vol">0</data>
  <data key="page">0</data>
  <data key="ut"></data>
  <data key="freq">2</data>
</node>
<node id="203">
  <data key="name">Scaff_Milberto</data>
  <data key="label">Scaff_Milberto</data>
  <data key="author">Scaff_Milberto</data>
  <data key="year">2010</data>
  <data key="title">...</data>
  <data key="so">SO</data>
  <data key="vol">0</data>
  <data key="page">0</data>
  <data key="ut"></data>
  <data key="freq">1</data>
</node>
<node id="204">
  <data key="name">Kim_Ji-Soo</data>
  <data key="label">Kim_Ji-Soo</data>
  <data key="author">Kim_Ji-Soo</data>
  <data key="year">2020</data>
  <data key="title">...</data>
  <data key="so">SO</data>
  <data key="vol">0</data>
  <data key="page">0</data>
  <data key="ut"></data>
  <data key="freq">2</data>
</node>
<node id="205">
  <data key="name">Clendaniel_R</data>
  <data key="label">Clendaniel_R</data>
  <data key="author">Clendaniel_R</data>
  <data key="year">2019</data>
  <data key="title">...</data>
  <data key="so">SO</data>
  <data key="vol">0</data>
  <data key="page">0</data>
  <data key="ut"></data>
  <data key="freq">1</data>
</node>
<node id="206">
  <data key="name">Tawk_Karen</data>
  <data key="label">Tawk_Karen</data>
  <data key="author">Tawk_Karen</data>
  <data key="year">2023</data>
  <data key="title">...</data>
  <data key="so">SO</data>
  <data key="vol">0</data>
  <data key="page">0</data>
  <data key="ut"></data>
  <data key="freq">2</data>
</node>
<node id="207">
  <data key="name">Cazals_Y</data>
  <data key="label">Cazals_Y</data>
  <data key="author">Cazals_Y</data>
  <data key="year">2005</data>
  <data key="title">...</data>
  <data key="so">SO</data>
  <data key="vol">0</data>
  <data key="page">0</data>
  <data key="ut"></data>
  <data key="freq">1</data>
</node>
<node id="208">
  <data key="name">Krafczyk_S</data>
  <data key="label">Krafczyk_S</data>
  <data key="author">Krafczyk_S</data>
  <data key="year">1999</data>
  <data key="title">...</data>
  <data key="so">SO</data>
  <data key="vol">0</data>
  <data key="page">0</data>
  <data key="ut"></data>
  <data key="freq">3</data>
</node>
<node id="209">
  <data key="name">Piatti_Diego</data>
  <data key="label">Piatti_Diego</data>
  <data key="author">Piatti_Diego</data>
  <data key="year">2025</data>
  <data key="title">...</data>
  <data key="so">SO</data>
  <data key="vol">0</data>
  <data key="page">0</data>
  <data key="ut"></data>
  <data key="freq">2</data>
</node>
<node id="210">
  <data key="name">Ayzenberg_Ilya</data>
  <data key="label">Ayzenberg_Ilya</data>
  <data key="author">Ayzenberg_Ilya</data>
  <data key="year">2015</data>
  <data key="title">...</data>
  <data key="so">SO</data>
  <data key="vol">0</data>
  <data key="page">0</data>
  <data key="ut"></data>
  <data key="freq">1</data>
</node>
<node id="211">
  <data key="name">Bittar_Roseli S M</data>
  <data key="label">Bittar_Roseli S M</data>
  <data key="author">Bittar_Roseli S M</data>
  <data key="year">2016</data>
  <data key="title">...</data>
  <data key="so">SO</data>
  <data key="vol">0</data>
  <data key="page">0</data>
  <data key="ut"></data>
  <data key="freq">1</data>
</node>
<node id="212">
  <data key="name">Ak_Aysin Kisabay</data>
  <data key="label">Ak_Aysin Kisabay</data>
  <data key="author">Ak_Aysin Kisabay</data>
  <data key="year">2022</data>
  <data key="title">...</data>
  <data key="so">SO</data>
  <data key="vol">0</data>
  <data key="page">0</data>
  <data key="ut"></data>
  <data key="freq">1</data>
</node>
<node id="213">
  <data key="name">Schmid_G</data>
  <data key="label">Schmid_G</data>
  <data key="author">Schmid_G</data>
  <data key="year">2011</data>
  <data key="title">...</data>
  <data key="so">SO</data>
  <data key="vol">0</data>
  <data key="page">0</data>
  <data key="ut"></data>
  <data key="freq">1</data>
</node>
<node id="214">
  <data key="name">Allum_J H J</data>
  <data key="label">Allum_J H J</data>
  <data key="author">Allum_J H J</data>
  <data key="year">2018</data>
  <data key="title">...</data>
  <data key="so">SO</data>
  <data key="vol">0</data>
  <data key="page">0</data>
  <data key="ut"></data>
  <data key="freq">2</data>
</node>
<node id="215">
  <data key="name">Neu_P</data>
  <data key="label">Neu_P</data>
  <data key="author">Neu_P</data>
  <data key="year">2004</data>
  <data key="title">...</data>
  <data key="so">SO</data>
  <data key="vol">0</data>
  <data key="page">0</data>
  <data key="ut"></data>
  <data key="freq">2</data>
</node>
<node id="216">
  <data key="name">Alsaad_Samer Sami Azeez</data>
  <data key="label">Alsaad_Samer Sami Azeez</data>
  <data key="author">Alsaad_Samer Sami Azeez</data>
  <data key="year">2025</data>
  <data key="title">...</data>
  <data key="so">SO</data>
  <data key="vol">0</data>
  <data key="page">0</data>
  <data key="ut"></data>
  <data key="freq">1</data>
</node>
<node id="217">
  <data key="name">Chen_Chunfu</data>
  <data key="label">Chen_Chunfu</data>
  <data key="author">Chen_Chunfu</data>
  <data key="year">2017</data>
  <data key="title">...</data>
  <data key="so">SO</data>
  <data key="vol">0</data>
  <data key="page">0</data>
  <data key="ut"></data>
  <data key="freq">2</data>
</node>
<node id="218">
  <data key="name">Hantschke-brüggemann_M</data>
  <data key="label">Hantschke-brüggemann_M</data>
  <data key="author">Hantschke-brüggemann_M</data>
  <data key="year">2005</data>
  <data key="title">...</data>
  <data key="so">SO</data>
  <data key="vol">0</data>
  <data key="page">0</data>
  <data key="ut"></data>
  <data key="freq">1</data>
</node>
<node id="219">
  <data key="name">Bronstein_Adolfo</data>
  <data key="label">Bronstein_Adolfo</data>
  <data key="author">Bronstein_Adolfo</data>
  <data key="year">2017</data>
  <data key="title">...</data>
  <data key="so">SO</data>
  <data key="vol">0</data>
  <data key="page">0</data>
  <data key="ut"></data>
  <data key="freq">1</data>
</node>
<node id="220">
  <data key="name">Alkhaja_Omar</data>
  <data key="label">Alkhaja_Omar</data>
  <data key="author">Alkhaja_Omar</data>
  <data key="year">2024</data>
  <data key="title">...</data>
  <data key="so">SO</data>
  <data key="vol">0</data>
  <data key="page">0</data>
  <data key="ut"></data>
  <data key="freq">1</data>
</node>
<node id="221">
  <data key="name">Alsetrawi_Ali</data>
  <data key="label">Alsetrawi_Ali</data>
  <data key="author">Alsetrawi_Ali</data>
  <data key="year">2024</data>
  <data key="title">...</data>
  <data key="so">SO</data>
  <data key="vol">0</data>
  <data key="page">0</data>
  <data key="ut"></data>
  <data key="freq">1</data>
</node>
<node id="222">
  <data key="name">Krafczyk_Siegbert</data>
  <data key="label">Krafczyk_Siegbert</data>
  <data key="author">Krafczyk_Siegbert</data>
  <data key="year">2006</data>
  <data key="title">...</data>
  <data key="so">SO</data>
  <data key="vol">0</data>
  <data key="page">0</data>
  <data key="ut"></data>
  <data key="freq">1</data>
</node>
<node id="223">
  <data key="name">Naber_Christine M</data>
  <data key="label">Naber_Christine M</data>
  <data key="author">Naber_Christine M</data>
  <data key="year">2011</data>
  <data key="title">...</data>
  <data key="so">SO</data>
  <data key="vol">0</data>
  <data key="page">0</data>
  <data key="ut"></data>
  <data key="freq">1</data>
</node>
<node id="224">
  <data key="name">Awad_Ahmed</data>
  <data key="label">Awad_Ahmed</data>
  <data key="author">Awad_Ahmed</data>
  <data key="year">2024</data>
  <data key="title">...</data>
  <data key="so">SO</data>
  <data key="vol">0</data>
  <data key="page">0</data>
  <data key="ut"></data>
  <data key="freq">1</data>
</node>
<node id="225">
  <data key="name">Lahmann_Claas</data>
  <data key="label">Lahmann_Claas</data>
  <data key="author">Lahmann_Claas</data>
  <data key="year">2015</data>
  <data key="title">...</data>
  <data key="so">SO</data>
  <data key="vol">0</data>
  <data key="page">0</data>
  <data key="ut"></data>
  <data key="freq">2</data>
</node>
<node id="226">
  <data key="name">Bohrer_Pamela S</data>
  <data key="label">Bohrer_Pamela S</data>
  <data key="author">Bohrer_Pamela S</data>
  <data key="year">2011</data>
  <data key="title">...</data>
  <data key="so">SO</data>
  <data key="vol">0</data>
  <data key="page">0</data>
  <data key="ut"></data>
  <data key="freq">1</data>
</node>
<node id="227">
  <data key="name">Astorina_Alessia</data>
  <data key="label">Astorina_Alessia</data>
  <data key="author">Astorina_Alessia</data>
  <data key="year">2022</data>
  <data key="title">...</data>
  <data key="so">SO</data>
  <data key="vol">0</data>
  <data key="page">0</data>
  <data key="ut"></data>
  <data key="freq">1</data>
</node>
<node id="228">
  <data key="name">Klein_C</data>
  <data key="label">Klein_C</data>
  <data key="author">Klein_C</data>
  <data key="year">2003</data>
  <data key="title">...</data>
  <data key="so">SO</data>
  <data key="vol">0</data>
  <data key="page">0</data>
  <data key="ut"></data>
  <data key="freq">1</data>
</node>
<node id="229">
  <data key="name">Stone_Jon</data>
  <data key="label">Stone_Jon</data>
  <data key="author">Stone_Jon</data>
  <data key="year">2023</data>
  <data key="title">...</data>
  <data key="so">SO</data>
  <data key="vol">0</data>
  <data key="page">0</data>
  <data key="ut"></data>
  <data key="freq">3</data>
</node>
<node id="230">
  <data key="name">Riccelli_R</data>
  <data key="label">Riccelli_R</data>
  <data key="author">Riccelli_R</data>
  <data key="year">2016</data>
  <data key="title">...</data>
  <data key="so">SO</data>
  <data key="vol">0</data>
  <data key="page">0</data>
  <data key="ut"></data>
  <data key="freq">1</data>
</node>
<node id="231">
  <data key="name">Berge_Jan Erik</data>
  <data key="label">Berge_Jan Erik</data>
  <data key="author">Berge_Jan Erik</data>
  <data key="year">2023</data>
  <data key="title">...</data>
  <data key="so">SO</data>
  <data key="vol">0</data>
  <data key="page">0</data>
  <data key="ut"></data>
  <data key="freq">1</data>
</node>
<node id="232">
  <data key="name">Magnusson_M</data>
  <data key="label">Magnusson_M</data>
  <data key="author">Magnusson_M</data>
  <data key="year">2003</data>
  <data key="title">...</data>
  <data key="so">SO</data>
  <data key="vol">0</data>
  <data key="page">0</data>
  <data key="ut"></data>
  <data key="freq">3</data>
</node>
<node id="233">
  <data key="name">Caldirola_D</data>
  <data key="label">Caldirola_D</data>
  <data key="author">Caldirola_D</data>
  <data key="year">2001</data>
  <data key="title">...</data>
  <data key="so">SO</data>
  <data key="vol">0</data>
  <data key="page">0</data>
  <data key="ut"></data>
  <data key="freq">1</data>
</node>
<node id="234">
  <data key="name">Harlacher_U</data>
  <data key="label">Harlacher_U</data>
  <data key="author">Harlacher_U</data>
  <data key="year">2005</data>
  <data key="title">...</data>
  <data key="so">SO</data>
  <data key="vol">0</data>
  <data key="page">0</data>
  <data key="ut"></data>
  <data key="freq">2</data>
</node>
<node id="235">
  <data key="name">Bittar_Roseli Saraiva Moreira</data>
  <data key="label">Bittar_Roseli Saraiva Moreira</data>
  <data key="author">Bittar_Roseli Saraiva Moreira</data>
  <data key="year">2021</data>
  <data key="title">...</data>
  <data key="so">SO</data>
  <data key="vol">0</data>
  <data key="page">0</data>
  <data key="ut"></data>
  <data key="freq">1</data>
</node>
<node id="236">
  <data key="name">Baloh_Robert W</data>
  <data key="label">Baloh_Robert W</data>
  <data key="author">Baloh_Robert W</data>
  <data key="year">2018</data>
  <data key="title">...</data>
  <data key="so">SO</data>
  <data key="vol">0</data>
  <data key="page">0</data>
  <data key="ut"></data>
  <data key="freq">2</data>
</node>
<node id="237">
  <data key="name">Aishwarya_N</data>
  <data key="label">Aishwarya_N</data>
  <data key="author">Aishwarya_N</data>
  <data key="year">2024</data>
  <data key="title">...</data>
  <data key="so">SO</data>
  <data key="vol">0</data>
  <data key="page">0</data>
  <data key="ut"></data>
  <data key="freq">2</data>
</node>
<node id="238">
  <data key="name">Feil_Katherina</data>
  <data key="label">Feil_Katherina</data>
  <data key="author">Feil_Katherina</data>
  <data key="year">2018</data>
  <data key="title">...</data>
  <data key="so">SO</data>
  <data key="vol">0</data>
  <data key="page">0</data>
  <data key="ut"></data>
  <data key="freq">1</data>
</node>
<node id="239">
  <data key="name">Harlacher_Uwe</data>
  <data key="label">Harlacher_Uwe</data>
  <data key="author">Harlacher_Uwe</data>
  <data key="year">2007</data>
  <data key="title">...</data>
  <data key="so">SO</data>
  <data key="vol">0</data>
  <data key="page">0</data>
  <data key="ut"></data>
  <data key="freq">1</data>
</node>
<node id="240">
  <data key="name">Webster_Katie E</data>
  <data key="label">Webster_Katie E</data>
  <data key="author">Webster_Katie E</data>
  <data key="year">2023</data>
  <data key="title">...</data>
  <data key="so">SO</data>
  <data key="vol">0</data>
  <data key="page">0</data>
  <data key="ut"></data>
  <data key="freq">2</data>
</node>
<node id="241">
  <data key="name">Perna_G</data>
  <data key="label">Perna_G</data>
  <data key="author">Perna_G</data>
  <data key="year">2001</data>
  <data key="title">...</data>
  <data key="so">SO</data>
  <data key="vol">0</data>
  <data key="page">0</data>
  <data key="ut"></data>
  <data key="freq">1</data>
</node>
<node id="242">
  <data key="name">Lahmann_C</data>
  <data key="label">Lahmann_C</data>
  <data key="author">Lahmann_C</data>
  <data key="year">2011</data>
  <data key="title">...</data>
  <data key="so">SO</data>
  <data key="vol">0</data>
  <data key="page">0</data>
  <data key="ut"></data>
  <data key="freq">1</data>
</node>
<node id="243">
  <data key="name">Al mail_Sarah</data>
  <data key="label">Al mail_Sarah</data>
  <data key="author">Al mail_Sarah</data>
  <data key="year">2024</data>
  <data key="title">...</data>
  <data key="so">SO</data>
  <data key="vol">0</data>
  <data key="page">0</data>
  <data key="ut"></data>
  <data key="freq">1</data>
</node>
<node id="244">
  <data key="name">Pereira_CB</data>
  <data key="label">Pereira_CB</data>
  <data key="author">Pereira_CB</data>
  <data key="year">2005</data>
  <data key="title">...</data>
  <data key="so">SO</data>
  <data key="vol">0</data>
  <data key="page">0</data>
  <data key="ut"></data>
  <data key="freq">1</data>
</node>
<node id="245">
  <data key="name">Chiarella_G</data>
  <data key="label">Chiarella_G</data>
  <data key="author">Chiarella_G</data>
  <data key="year">2016</data>
  <data key="title">...</data>
  <data key="so">SO</data>
  <data key="vol">0</data>
  <data key="page">0</data>
  <data key="ut"></data>
  <data key="freq">1</data>
</node>
<node id="246">
  <data key="name">Prepageran_Narayanan</data>
  <data key="label">Prepageran_Narayanan</data>
  <data key="author">Prepageran_Narayanan</data>
  <data key="year">2022</data>
  <data key="title">...</data>
  <data key="so">SO</data>
  <data key="vol">0</data>
  <data key="page">0</data>
  <data key="ut"></data>
  <data key="freq">3</data>
</node>
<node id="247">
  <data key="name">Giofre_L</data>
  <data key="label">Giofre_L</data>
  <data key="author">Giofre_L</data>
  <data key="year">2016</data>
  <data key="title">...</data>
  <data key="so">SO</data>
  <data key="vol">0</data>
  <data key="page">0</data>
  <data key="ut"></data>
  <data key="freq">1</data>
</node>
<node id="248">
  <data key="name">Ahmadi_Seyed-Ahmad</data>
  <data key="label">Ahmadi_Seyed-Ahmad</data>
  <data key="author">Ahmadi_Seyed-Ahmad</data>
  <data key="year">2019</data>
  <data key="title">...</data>
  <data key="so">SO</data>
  <data key="vol">0</data>
  <data key="page">0</data>
  <data key="ut"></data>
  <data key="freq">1</data>
</node>
<node id="249">
  <data key="name">Castillo_Leslie</data>
  <data key="label">Castillo_Leslie</data>
  <data key="author">Castillo_Leslie</data>
  <data key="year">2020</data>
  <data key="title">...</data>
  <data key="so">SO</data>
  <data key="vol">0</data>
  <data key="page">0</data>
  <data key="ut"></data>
  <data key="freq">1</data>
</node>
<node id="250">
  <data key="name">Davies_Rosalyn A</data>
  <data key="label">Davies_Rosalyn A</data>
  <data key="author">Davies_Rosalyn A</data>
  <data key="year">2006</data>
  <data key="title">...</data>
  <data key="so">SO</data>
  <data key="vol">0</data>
  <data key="page">0</data>
  <data key="ut"></data>
  <data key="freq">1</data>
</node>
<node id="251">
  <data key="name">Arie_Liraz</data>
  <data key="label">Arie_Liraz</data>
  <data key="author">Arie_Liraz</data>
  <data key="year">2021</data>
  <data key="title">...</data>
  <data key="so">SO</data>
  <data key="vol">0</data>
  <data key="page">0</data>
  <data key="ut"></data>
  <data key="freq">2</data>
</node>
<node id="252">
  <data key="name">Aksoy_Songul</data>
  <data key="label">Aksoy_Songul</data>
  <data key="author">Aksoy_Songul</data>
  <data key="year">2020</data>
  <data key="title">...</data>
  <data key="so">SO</data>
  <data key="vol">0</data>
  <data key="page">0</data>
  <data key="ut"></data>
  <data key="freq">2</data>
</node>
<node id="253">
  <data key="name">Cao_Zhentang</data>
  <data key="label">Cao_Zhentang</data>
  <data key="author">Cao_Zhentang</data>
  <data key="year">2022</data>
  <data key="title">...</data>
  <data key="so">SO</data>
  <data key="vol">0</data>
  <data key="page">0</data>
  <data key="ut"></data>
  <data key="freq">1</data>
</node>
<node id="254">
  <data key="name">Stryjer_R</data>
  <data key="label">Stryjer_R</data>
  <data key="author">Stryjer_R</data>
  <data key="year">2003</data>
  <data key="title">...</data>
  <data key="so">SO</data>
  <data key="vol">0</data>
  <data key="page">0</data>
  <data key="ut"></data>
  <data key="freq">1</data>
</node>
<node id="255">
  <data key="name">Bronstein_Adolfo M</data>
  <data key="label">Bronstein_Adolfo M</data>
  <data key="author">Bronstein_Adolfo M</data>
  <data key="year">2006</data>
  <data key="title">...</data>
  <data key="so">SO</data>
  <data key="vol">0</data>
  <data key="page">0</data>
  <data key="ut"></data>
  <data key="freq">4</data>
</node>
<node id="256">
  <data key="name">Cane_Debbie A</data>
  <data key="label">Cane_Debbie A</data>
  <data key="author">Cane_Debbie A</data>
  <data key="year">2017</data>
  <data key="title">...</data>
  <data key="so">SO</data>
  <data key="vol">0</data>
  <data key="page">0</data>
  <data key="ut"></data>
  <data key="freq">1</data>
</node>
<node id="257">
  <data key="name">Hergen_Friedrich</data>
  <data key="label">Hergen_Friedrich</data>
  <data key="author">Hergen_Friedrich</data>
  <data key="year">2017</data>
  <data key="title">...</data>
  <data key="so">SO</data>
  <data key="vol">0</data>
  <data key="page">0</data>
  <data key="ut"></data>
  <data key="freq">1</data>
</node>
<node id="258">
  <data key="name">Bowes_C</data>
  <data key="label">Bowes_C</data>
  <data key="author">Bowes_C</data>
  <data key="year">2021</data>
  <data key="title">...</data>
  <data key="so">SO</data>
  <data key="vol">0</data>
  <data key="page">0</data>
  <data key="ut"></data>
  <data key="freq">1</data>
</node>
<node id="259">
  <data key="name">Adamec_Ivan</data>
  <data key="label">Adamec_Ivan</data>
  <data key="author">Adamec_Ivan</data>
  <data key="year">2020</data>
  <data key="title">...</data>
  <data key="so">SO</data>
  <data key="vol">0</data>
  <data key="page">0</data>
  <data key="ut"></data>
  <data key="freq">1</data>
</node>
<node id="260">
  <data key="name">Best_Christoph</data>
  <data key="label">Best_Christoph</data>
  <data key="author">Best_Christoph</data>
  <data key="year">2013</data>
  <data key="title">...</data>
  <data key="so">SO</data>
  <data key="vol">0</data>
  <data key="page">0</data>
  <data key="ut"></data>
  <data key="freq">1</data>
</node>
<node id="261">
  <data key="name">Cousins_Sian</data>
  <data key="label">Cousins_Sian</data>
  <data key="author">Cousins_Sian</data>
  <data key="year">2014</data>
  <data key="title">...</data>
  <data key="so">SO</data>
  <data key="vol">0</data>
  <data key="page">0</data>
  <data key="ut"></data>
  <data key="freq">1</data>
</node>
<node id="262">
  <data key="name">Anagnostou_Evangelos</data>
  <data key="label">Anagnostou_Evangelos</data>
  <data key="author">Anagnostou_Evangelos</data>
  <data key="year">2021</data>
  <data key="title">...</data>
  <data key="so">SO</data>
  <data key="vol">0</data>
  <data key="page">0</data>
  <data key="ut"></data>
  <data key="freq">2</data>
</node>
<node id="263">
  <data key="name">Bedoya_Maria J</data>
  <data key="label">Bedoya_Maria J</data>
  <data key="author">Bedoya_Maria J</data>
  <data key="year">2024</data>
  <data key="title">...</data>
  <data key="so">SO</data>
  <data key="vol">0</data>
  <data key="page">0</data>
  <data key="ut"></data>
  <data key="freq">1</data>
</node>
<node id="264">
  <data key="name">Holmberg_J</data>
  <data key="label">Holmberg_J</data>
  <data key="author">Holmberg_J</data>
  <data key="year">2003</data>
  <data key="title">...</data>
  <data key="so">SO</data>
  <data key="vol">0</data>
  <data key="page">0</data>
  <data key="ut"></data>
  <data key="freq">3</data>
</node>
<node id="265">
  <data key="name">Hesse_G</data>
  <data key="label">Hesse_G</data>
  <data key="author">Hesse_G</data>
  <data key="year">2015</data>
  <data key="title">...</data>
  <data key="so">SO</data>
  <data key="vol">0</data>
  <data key="page">0</data>
  <data key="ut"></data>
  <data key="freq">1</data>
</node>
<node id="266">
  <data key="name">Rossini_Sueli</data>
  <data key="label">Rossini_Sueli</data>
  <data key="author">Rossini_Sueli</data>
  <data key="year">2010</data>
  <data key="title">...</data>
  <data key="so">SO</data>
  <data key="vol">0</data>
  <data key="page">0</data>
  <data key="ut"></data>
  <data key="freq">1</data>
</node>
<node id="267">
  <data key="name">Ainsworth_Carolyn</data>
  <data key="label">Ainsworth_Carolyn</data>
  <data key="author">Ainsworth_Carolyn</data>
  <data key="year">2023</data>
  <data key="title">...</data>
  <data key="so">SO</data>
  <data key="vol">0</data>
  <data key="page">0</data>
  <data key="ut"></data>
  <data key="freq">1</data>
</node>
<node id="268">
  <data key="name">Jeon_Seung Sik</data>
  <data key="label">Jeon_Seung Sik</data>
  <data key="author">Jeon_Seung Sik</data>
  <data key="year">2018</data>
  <data key="title">...</data>
  <data key="so">SO</data>
  <data key="vol">0</data>
  <data key="page">0</data>
  <data key="ut"></data>
  <data key="freq">1</data>
</node>
<node id="269">
  <data key="name">Goldschagg_Nicolina</data>
  <data key="label">Goldschagg_Nicolina</data>
  <data key="author">Goldschagg_Nicolina</data>
  <data key="year">2018</data>
  <data key="title">...</data>
  <data key="so">SO</data>
  <data key="vol">0</data>
  <data key="page">0</data>
  <data key="ut"></data>
  <data key="freq">1</data>
</node>
<node id="270">
  <data key="name">Broberg_Marc A</data>
  <data key="label">Broberg_Marc A</data>
  <data key="author">Broberg_Marc A</data>
  <data key="year">2023</data>
  <data key="title">...</data>
  <data key="so">SO</data>
  <data key="vol">0</data>
  <data key="page">0</data>
  <data key="ut"></data>
  <data key="freq">1</data>
</node>
<node id="271">
  <data key="name">Feuerecker_Regina</data>
  <data key="label">Feuerecker_Regina</data>
  <data key="author">Feuerecker_Regina</data>
  <data key="year">2015</data>
  <data key="title">...</data>
  <data key="so">SO</data>
  <data key="vol">0</data>
  <data key="page">0</data>
  <data key="ut"></data>
  <data key="freq">3</data>
</node>
<node id="272">
  <data key="name">Gong_Lifeng</data>
  <data key="label">Gong_Lifeng</data>
  <data key="author">Gong_Lifeng</data>
  <data key="year">2019</data>
  <data key="title">...</data>
  <data key="so">SO</data>
  <data key="vol">0</data>
  <data key="page">0</data>
  <data key="ut"></data>
  <data key="freq">1</data>
</node>
<node id="273">
  <data key="name">Mackeith_Samuel</data>
  <data key="label">Mackeith_Samuel</data>
  <data key="author">Mackeith_Samuel</data>
  <data key="year">2023</data>
  <data key="title">...</data>
  <data key="so">SO</data>
  <data key="vol">0</data>
  <data key="page">0</data>
  <data key="ut"></data>
  <data key="freq">2</data>
</node>
<node id="274">
  <data key="name">Arens_U</data>
  <data key="label">Arens_U</data>
  <data key="author">Arens_U</data>
  <data key="year">2007</data>
  <data key="title">...</data>
  <data key="so">SO</data>
  <data key="vol">0</data>
  <data key="page">0</data>
  <data key="ut"></data>
  <data key="freq">1</data>
</node>
<node id="275">
  <data key="name">Passamonti_L</data>
  <data key="label">Passamonti_L</data>
  <data key="author">Passamonti_L</data>
  <data key="year">2016</data>
  <data key="title">...</data>
  <data key="so">SO</data>
  <data key="vol">0</data>
  <data key="page">0</data>
  <data key="ut"></data>
  <data key="freq">1</data>
</node>
<node id="276">
  <data key="name">Bonati_Leo H</data>
  <data key="label">Bonati_Leo H</data>
  <data key="author">Bonati_Leo H</data>
  <data key="year">2024</data>
  <data key="title">...</data>
  <data key="so">SO</data>
  <data key="vol">0</data>
  <data key="page">0</data>
  <data key="ut"></data>
  <data key="freq">1</data>
</node>
<node id="277">
  <data key="name">Nakayama_Meiho</data>
  <data key="label">Nakayama_Meiho</data>
  <data key="author">Nakayama_Meiho</data>
  <data key="year">2020</data>
  <data key="title">...</data>
  <data key="so">SO</data>
  <data key="vol">0</data>
  <data key="page">0</data>
  <data key="ut"></data>
  <data key="freq">2</data>
</node>
<node id="278">
  <data key="name">Breinbauer_Hayo A</data>
  <data key="label">Breinbauer_Hayo A</data>
  <data key="author">Breinbauer_Hayo A</data>
  <data key="year">2020</data>
  <data key="title">...</data>
  <data key="so">SO</data>
  <data key="vol">0</data>
  <data key="page">0</data>
  <data key="ut"></data>
  <data key="freq">1</data>
</node>
<node id="279">
  <data key="name">Langhagen_T</data>
  <data key="label">Langhagen_T</data>
  <data key="author">Langhagen_T</data>
  <data key="year">2011</data>
  <data key="title">...</data>
  <data key="so">SO</data>
  <data key="vol">0</data>
  <data key="page">0</data>
  <data key="ut"></data>
  <data key="freq">1</data>
</node>
<node id="280">
  <data key="name">Akechi_Tatsuo</data>
  <data key="label">Akechi_Tatsuo</data>
  <data key="author">Akechi_Tatsuo</data>
  <data key="year">2020</data>
  <data key="title">...</data>
  <data key="so">SO</data>
  <data key="vol">0</data>
  <data key="page">0</data>
  <data key="ut"></data>
  <data key="freq">2</data>
</node>
<node id="281">
  <data key="name">Paolocci_Gianluca</data>
  <data key="label">Paolocci_Gianluca</data>
  <data key="author">Paolocci_Gianluca</data>
  <data key="year">2025</data>
  <data key="title">...</data>
  <data key="so">SO</data>
  <data key="vol">0</data>
  <data key="page">0</data>
  <data key="ut"></data>
  <data key="freq">2</data>
</node>
<node id="282">
  <data key="name">Reynders_Marie</data>
  <data key="label">Reynders_Marie</data>
  <data key="author">Reynders_Marie</data>
  <data key="year">2025</data>
  <data key="title">...</data>
  <data key="so">SO</data>
  <data key="vol">0</data>
  <data key="page">0</data>
  <data key="ut"></data>
  <data key="freq">2</data>
</node>
<node id="283">
  <data key="name">Lafrance_W Curt</data>
  <data key="label">Lafrance_W Curt</data>
  <data key="author">Lafrance_W Curt</data>
  <data key="year">2012</data>
  <data key="title">...</data>
  <data key="so">SO</data>
  <data key="vol">0</data>
  <data key="page">0</data>
  <data key="ut"></data>
  <data key="freq">1</data>
</node>
<node id="284">
  <data key="name">Furas_R</data>
  <data key="label">Furas_R</data>
  <data key="author">Furas_R</data>
  <data key="year">2018</data>
  <data key="title">...</data>
  <data key="so">SO</data>
  <data key="vol">0</data>
  <data key="page">0</data>
  <data key="ut"></data>
  <data key="freq">1</data>
</node>
<node id="285">
  <data key="name">Mayer_C</data>
  <data key="label">Mayer_C</data>
  <data key="author">Mayer_C</data>
  <data key="year">1997</data>
  <data key="title">...</data>
  <data key="so">SO</data>
  <data key="vol">0</data>
  <data key="page">0</data>
  <data key="ut"></data>
  <data key="freq">1</data>
</node>
<node id="286">
  <data key="name">Helmchen_Christoph</data>
  <data key="label">Helmchen_Christoph</data>
  <data key="author">Helmchen_Christoph</data>
  <data key="year">2019</data>
  <data key="title">...</data>
  <data key="so">SO</data>
  <data key="vol">0</data>
  <data key="page">0</data>
  <data key="ut"></data>
  <data key="freq">5</data>
</node>
<node id="287">
  <data key="name">Iwasaki_Shinichi</data>
  <data key="label">Iwasaki_Shinichi</data>
  <data key="author">Iwasaki_Shinichi</data>
  <data key="year">2020</data>
  <data key="title">...</data>
  <data key="so">SO</data>
  <data key="vol">0</data>
  <data key="page">0</data>
  <data key="ut"></data>
  <data key="freq">2</data>
</node>
<node id="288">
  <data key="name">Kondo_Masaki</data>
  <data key="label">Kondo_Masaki</data>
  <data key="author">Kondo_Masaki</data>
  <data key="year">2020</data>
  <data key="title">...</data>
  <data key="so">SO</data>
  <data key="vol">0</data>
  <data key="page">0</data>
  <data key="ut"></data>
  <data key="freq">2</data>
</node>
<node id="289">
  <data key="name">Azzi_Jayson Lee</data>
  <data key="label">Azzi_Jayson Lee</data>
  <data key="author">Azzi_Jayson Lee</data>
  <data key="year">2021</data>
  <data key="title">...</data>
  <data key="so">SO</data>
  <data key="vol">0</data>
  <data key="page">0</data>
  <data key="ut"></data>
  <data key="freq">3</data>
</node>
<node id="290">
  <data key="name">Karlberg_M</data>
  <data key="label">Karlberg_M</data>
  <data key="author">Karlberg_M</data>
  <data key="year">2003</data>
  <data key="title">...</data>
  <data key="so">SO</data>
  <data key="vol">0</data>
  <data key="page">0</data>
  <data key="ut"></data>
  <data key="freq">3</data>
</node>
<node id="291">
  <data key="name">Zou_Jing</data>
  <data key="label">Zou_Jing</data>
  <data key="author">Zou_Jing</data>
  <data key="year">2024</data>
  <data key="title">...</data>
  <data key="so">SO</data>
  <data key="vol">0</data>
  <data key="page">0</data>
  <data key="ut"></data>
  <data key="freq">2</data>
</node>
<node id="292">
  <data key="name">Mintz_Matti</data>
  <data key="label">Mintz_Matti</data>
  <data key="author">Mintz_Matti</data>
  <data key="year">2010</data>
  <data key="title">...</data>
  <data key="so">SO</data>
  <data key="vol">0</data>
  <data key="page">0</data>
  <data key="ut"></data>
  <data key="freq">1</data>
</node>
<node id="293">
  <data key="name">Arevalo-romero_Camilo</data>
  <data key="label">Arevalo-romero_Camilo</data>
  <data key="author">Arevalo-romero_Camilo</data>
  <data key="year">2024</data>
  <data key="title">...</data>
  <data key="so">SO</data>
  <data key="vol">0</data>
  <data key="page">0</data>
  <data key="ut"></data>
  <data key="freq">2</data>
</node>
<node id="294">
  <data key="name">Dias von soehsten lins_Eliane Maria</data>
  <data key="label">Dias von soehsten lins_Eliane Maria</data>
  <data key="author">Dias von soehsten lins_Eliane Maria</data>
  <data key="year">2015</data>
  <data key="title">...</data>
  <data key="so">SO</data>
  <data key="vol">0</data>
  <data key="page">0</data>
  <data key="ut"></data>
  <data key="freq">1</data>
</node>
<node id="295">
  <data key="name">Brooks_Kaitlyn A A</data>
  <data key="label">Brooks_Kaitlyn A A</data>
  <data key="author">Brooks_Kaitlyn A A</data>
  <data key="year">2023</data>
  <data key="title">...</data>
  <data key="so">SO</data>
  <data key="vol">0</data>
  <data key="page">0</data>
  <data key="ut"></data>
  <data key="freq">1</data>
</node>
<node id="296">
  <data key="name">Krzystanek_Marek</data>
  <data key="label">Krzystanek_Marek</data>
  <data key="author">Krzystanek_Marek</data>
  <data key="year">2016</data>
  <data key="title">...</data>
  <data key="so">SO</data>
  <data key="vol">0</data>
  <data key="page">0</data>
  <data key="ut"></data>
  <data key="freq">1</data>
</node>
<node id="297">
  <data key="name">Swoboda_Walter</data>
  <data key="label">Swoboda_Walter</data>
  <data key="author">Swoboda_Walter</data>
  <data key="year">2006</data>
  <data key="title">...</data>
  <data key="so">SO</data>
  <data key="vol">0</data>
  <data key="page">0</data>
  <data key="ut"></data>
  <data key="freq">1</data>
</node>
<node id="298">
  <data key="name">Diener_G</data>
  <data key="label">Diener_G</data>
  <data key="author">Diener_G</data>
  <data key="year">2006</data>
  <data key="title">...</data>
  <data key="so">SO</data>
  <data key="vol">0</data>
  <data key="page">0</data>
  <data key="ut"></data>
  <data key="freq">1</data>
</node>
<node id="299">
  <data key="name">Aybek_Selma</data>
  <data key="label">Aybek_Selma</data>
  <data key="author">Aybek_Selma</data>
  <data key="year">2023</data>
  <data key="title">...</data>
  <data key="so">SO</data>
  <data key="vol">0</data>
  <data key="page">0</data>
  <data key="ut"></data>
  <data key="freq">1</data>
</node>
<node id="300">
  <data key="name">Ali_Naeema</data>
  <data key="label">Ali_Naeema</data>
  <data key="author">Ali_Naeema</data>
  <data key="year">2024</data>
  <data key="title">...</data>
  <data key="so">SO</data>
  <data key="vol">0</data>
  <data key="page">0</data>
  <data key="ut"></data>
  <data key="freq">1</data>
</node>
<node id="301">
  <data key="name">Littlefield_Philip</data>
  <data key="label">Littlefield_Philip</data>
  <data key="author">Littlefield_Philip</data>
  <data key="year">2010</data>
  <data key="title">...</data>
  <data key="so">SO</data>
  <data key="vol">0</data>
  <data key="page">0</data>
  <data key="ut"></data>
  <data key="freq">1</data>
</node>
<node id="302">
  <data key="name">Behrendt_Frank</data>
  <data key="label">Behrendt_Frank</data>
  <data key="author">Behrendt_Frank</data>
  <data key="year">2024</data>
  <data key="title">...</data>
  <data key="so">SO</data>
  <data key="vol">0</data>
  <data key="page">0</data>
  <data key="ut"></data>
  <data key="freq">1</data>
</node>
<node id="303">
  <data key="name">Dunlap_Pamela M</data>
  <data key="label">Dunlap_Pamela M</data>
  <data key="author">Dunlap_Pamela M</data>
  <data key="year">2019</data>
  <data key="title">...</data>
  <data key="so">SO</data>
  <data key="vol">0</data>
  <data key="page">0</data>
  <data key="ut"></data>
  <data key="freq">1</data>
</node>
<node id="304">
  <data key="name">Toshishige_Yuko</data>
  <data key="label">Toshishige_Yuko</data>
  <data key="author">Toshishige_Yuko</data>
  <data key="year">2020</data>
  <data key="title">...</data>
  <data key="so">SO</data>
  <data key="vol">0</data>
  <data key="page">0</data>
  <data key="ut"></data>
  <data key="freq">2</data>
</node>
<node id="305">
  <data key="name">Best_C</data>
  <data key="label">Best_C</data>
  <data key="author">Best_C</data>
  <data key="year">2006</data>
  <data key="title">...</data>
  <data key="so">SO</data>
  <data key="vol">0</data>
  <data key="page">0</data>
  <data key="ut"></data>
  <data key="freq">1</data>
</node>
<node id="306">
  <data key="name">Gilbert_Jane M</data>
  <data key="label">Gilbert_Jane M</data>
  <data key="author">Gilbert_Jane M</data>
  <data key="year">2010</data>
  <data key="title">...</data>
  <data key="so">SO</data>
  <data key="vol">0</data>
  <data key="page">0</data>
  <data key="ut"></data>
  <data key="freq">2</data>
</node>
<node id="307">
  <data key="name">Honaker_Julie A</data>
  <data key="label">Honaker_Julie A</data>
  <data key="author">Honaker_Julie A</data>
  <data key="year">2010</data>
  <data key="title">...</data>
  <data key="so">SO</data>
  <data key="vol">0</data>
  <data key="page">0</data>
  <data key="ut"></data>
  <data key="freq">2</data>
</node>
<node id="308">
  <data key="name">Golding_John F</data>
  <data key="label">Golding_John F</data>
  <data key="author">Golding_John F</data>
  <data key="year">2013</data>
  <data key="title">...</data>
  <data key="so">SO</data>
  <data key="vol">0</data>
  <data key="page">0</data>
  <data key="ut"></data>
  <data key="freq">2</data>
</node>
<node id="309">
  <data key="name">Lacquaniti_Francesco</data>
  <data key="label">Lacquaniti_Francesco</data>
  <data key="author">Lacquaniti_Francesco</data>
  <data key="year">2014</data>
  <data key="title">...</data>
  <data key="so">SO</data>
  <data key="vol">0</data>
  <data key="page">0</data>
  <data key="ut"></data>
  <data key="freq">4</data>
</node>
<node id="310">
  <data key="name">Krasovsky_Tal</data>
  <data key="label">Krasovsky_Tal</data>
  <data key="author">Krasovsky_Tal</data>
  <data key="year">2021</data>
  <data key="title">...</data>
  <data key="so">SO</data>
  <data key="vol">0</data>
  <data key="page">0</data>
  <data key="ut"></data>
  <data key="freq">2</data>
</node>
<node id="311">
  <data key="name">Mermod_Maxime</data>
  <data key="label">Mermod_Maxime</data>
  <data key="author">Mermod_Maxime</data>
  <data key="year">2017</data>
  <data key="title">...</data>
  <data key="so">SO</data>
  <data key="vol">0</data>
  <data key="page">0</data>
  <data key="ut"></data>
  <data key="freq">1</data>
</node>
<node id="312">
  <data key="name">Grill_Eva</data>
  <data key="label">Grill_Eva</data>
  <data key="author">Grill_Eva</data>
  <data key="year">2018</data>
  <data key="title">...</data>
  <data key="so">SO</data>
  <data key="vol">0</data>
  <data key="page">0</data>
  <data key="ut"></data>
  <data key="freq">2</data>
</node>
<node id="313">
  <data key="name">Cutfield_Nicholas J</data>
  <data key="label">Cutfield_Nicholas J</data>
  <data key="author">Cutfield_Nicholas J</data>
  <data key="year">2014</data>
  <data key="title">...</data>
  <data key="so">SO</data>
  <data key="vol">0</data>
  <data key="page">0</data>
  <data key="ut"></data>
  <data key="freq">1</data>
</node>
<node id="314">
  <data key="name">Corcoran_Meghan</data>
  <data key="label">Corcoran_Meghan</data>
  <data key="author">Corcoran_Meghan</data>
  <data key="year">2021</data>
  <data key="title">...</data>
  <data key="so">SO</data>
  <data key="vol">0</data>
  <data key="page">0</data>
  <data key="ut"></data>
  <data key="freq">2</data>
</node>
<node id="315">
  <data key="name">Chiarella_Giuseppe</data>
  <data key="label">Chiarella_Giuseppe</data>
  <data key="author">Chiarella_Giuseppe</data>
  <data key="year">2015</data>
  <data key="title">...</data>
  <data key="so">SO</data>
  <data key="vol">0</data>
  <data key="page">0</data>
  <data key="ut"></data>
  <data key="freq">5</data>
</node>
<node id="316">
  <data key="name">Adkin_Allan L</data>
  <data key="label">Adkin_Allan L</data>
  <data key="author">Adkin_Allan L</data>
  <data key="year">2020</data>
  <data key="title">...</data>
  <data key="so">SO</data>
  <data key="vol">0</data>
  <data key="page">0</data>
  <data key="ut"></data>
  <data key="freq">1</data>
</node>
<node id="317">
  <data key="name">Browne_Cherylea J</data>
  <data key="label">Browne_Cherylea J</data>
  <data key="author">Browne_Cherylea J</data>
  <data key="year">2022</data>
  <data key="title">...</data>
  <data key="so">SO</data>
  <data key="vol">0</data>
  <data key="page">0</data>
  <data key="ut"></data>
  <data key="freq">1</data>
</node>
<node id="318">
  <data key="name">Hock_U</data>
  <data key="label">Hock_U</data>
  <data key="author">Hock_U</data>
  <data key="year">1997</data>
  <data key="title">...</data>
  <data key="so">SO</data>
  <data key="vol">0</data>
  <data key="page">0</data>
  <data key="ut"></data>
  <data key="freq">1</data>
</node>
<node id="319">
  <data key="name">Schniepp_Roman</data>
  <data key="label">Schniepp_Roman</data>
  <data key="author">Schniepp_Roman</data>
  <data key="year">2014</data>
  <data key="title">...</data>
  <data key="so">SO</data>
  <data key="vol">0</data>
  <data key="page">0</data>
  <data key="ut"></data>
  <data key="freq">1</data>
</node>
<node id="320">
  <data key="name">Alshehri_Sarah</data>
  <data key="label">Alshehri_Sarah</data>
  <data key="author">Alshehri_Sarah</data>
  <data key="year">2025</data>
  <data key="title">...</data>
  <data key="so">SO</data>
  <data key="vol">0</data>
  <data key="page">0</data>
  <data key="ut"></data>
  <data key="freq">1</data>
</node>
<node id="321">
  <data key="name">Cassandro_E</data>
  <data key="label">Cassandro_E</data>
  <data key="author">Cassandro_E</data>
  <data key="year">2016</data>
  <data key="title">...</data>
  <data key="so">SO</data>
  <data key="vol">0</data>
  <data key="page">0</data>
  <data key="ut"></data>
  <data key="freq">1</data>
</node>
<node id="322">
  <data key="name">Akrami_Farhoud</data>
  <data key="label">Akrami_Farhoud</data>
  <data key="author">Akrami_Farhoud</data>
  <data key="year">2015</data>
  <data key="title">...</data>
  <data key="so">SO</data>
  <data key="vol">0</data>
  <data key="page">0</data>
  <data key="ut"></data>
  <data key="freq">1</data>
</node>
<node id="323">
  <data key="name">Kaski_Diego</data>
  <data key="label">Kaski_Diego</data>
  <data key="author">Kaski_Diego</data>
  <data key="year">2014</data>
  <data key="title">...</data>
  <data key="so">SO</data>
  <data key="vol">0</data>
  <data key="page">0</data>
  <data key="ut"></data>
  <data key="freq">11</data>
</node>
<node id="324">
  <data key="name">Strupp_Michael</data>
  <data key="label">Strupp_Michael</data>
  <data key="author">Strupp_Michael</data>
  <data key="year">2008</data>
  <data key="title">...</data>
  <data key="so">SO</data>
  <data key="vol">0</data>
  <data key="page">0</data>
  <data key="ut"></data>
  <data key="freq">7</data>
</node>
<node id="325">
  <data key="name">Burrows_Holly L</data>
  <data key="label">Burrows_Holly L</data>
  <data key="author">Burrows_Holly L</data>
  <data key="year">2010</data>
  <data key="title">...</data>
  <data key="so">SO</data>
  <data key="vol">0</data>
  <data key="page">0</data>
  <data key="ut"></data>
  <data key="freq">1</data>
</node>
<node id="326">
  <data key="name">Basile_Emanuele</data>
  <data key="label">Basile_Emanuele</data>
  <data key="author">Basile_Emanuele</data>
  <data key="year">2022</data>
  <data key="title">...</data>
  <data key="so">SO</data>
  <data key="vol">0</data>
  <data key="page">0</data>
  <data key="ut"></data>
  <data key="freq">1</data>
</node>
<node id="327">
  <data key="name">Judd_Owen</data>
  <data key="label">Judd_Owen</data>
  <data key="author">Judd_Owen</data>
  <data key="year">2023</data>
  <data key="title">...</data>
  <data key="so">SO</data>
  <data key="vol">0</data>
  <data key="page">0</data>
  <data key="ut"></data>
  <data key="freq">2</data>
</node>
<node id="328">
  <data key="name">Alcantara-thome_Monica</data>
  <data key="label">Alcantara-thome_Monica</data>
  <data key="author">Alcantara-thome_Monica</data>
  <data key="year">2024</data>
  <data key="title">...</data>
  <data key="so">SO</data>
  <data key="vol">0</data>
  <data key="page">0</data>
  <data key="ut"></data>
  <data key="freq">1</data>
</node>
<node id="329">
  <data key="name">Herdman_David</data>
  <data key="label">Herdman_David</data>
  <data key="author">Herdman_David</data>
  <data key="year">2021</data>
  <data key="title">...</data>
  <data key="so">SO</data>
  <data key="vol">0</data>
  <data key="page">0</data>
  <data key="ut"></data>
  <data key="freq">2</data>
</node>
<node id="330">
  <data key="name">Scaff_M</data>
  <data key="label">Scaff_M</data>
  <data key="author">Scaff_M</data>
  <data key="year">2005</data>
  <data key="title">...</data>
  <data key="so">SO</data>
  <data key="vol">0</data>
  <data key="page">0</data>
  <data key="ut"></data>
  <data key="freq">1</data>
</node>
<node id="331">
  <data key="name">Jahn_K</data>
  <data key="label">Jahn_K</data>
  <data key="author">Jahn_K</data>
  <data key="year">2011</data>
  <data key="title">...</data>
  <data key="so">SO</data>
  <data key="vol">0</data>
  <data key="page">0</data>
  <data key="ut"></data>
  <data key="freq">2</data>
</node>
<node id="332">
  <data key="name">Bock_Eva</data>
  <data key="label">Bock_Eva</data>
  <data key="author">Bock_Eva</data>
  <data key="year">2015</data>
  <data key="title">...</data>
  <data key="so">SO</data>
  <data key="vol">0</data>
  <data key="page">0</data>
  <data key="ut"></data>
  <data key="freq">1</data>
</node>
<node id="333">
  <data key="name">Zur_Oz</data>
  <data key="label">Zur_Oz</data>
  <data key="author">Zur_Oz</data>
  <data key="year">2016</data>
  <data key="title">...</data>
  <data key="so">SO</data>
  <data key="vol">0</data>
  <data key="page">0</data>
  <data key="ut"></data>
  <data key="freq">1</data>
</node>
<node id="334">
  <data key="name">Jones_N S</data>
  <data key="label">Jones_N S</data>
  <data key="author">Jones_N S</data>
  <data key="year">2013</data>
  <data key="title">...</data>
  <data key="so">SO</data>
  <data key="vol">0</data>
  <data key="page">0</data>
  <data key="ut"></data>
  <data key="freq">1</data>
</node>
<node id="335">
  <data key="name">Gordon_C R</data>
  <data key="label">Gordon_C R</data>
  <data key="author">Gordon_C R</data>
  <data key="year">2018</data>
  <data key="title">...</data>
  <data key="so">SO</data>
  <data key="vol">0</data>
  <data key="page">0</data>
  <data key="ut"></data>
  <data key="freq">1</data>
</node>
<node id="336">
  <data key="name">Selvarajan_G</data>
  <data key="label">Selvarajan_G</data>
  <data key="author">Selvarajan_G</data>
  <data key="year">2024</data>
  <data key="title">...</data>
  <data key="so">SO</data>
  <data key="vol">0</data>
  <data key="page">0</data>
  <data key="ut"></data>
  <data key="freq">2</data>
</node>
<node id="337">
  <data key="name">Foulon_Ina</data>
  <data key="label">Foulon_Ina</data>
  <data key="author">Foulon_Ina</data>
  <data key="year">2025</data>
  <data key="title">...</data>
  <data key="so">SO</data>
  <data key="vol">0</data>
  <data key="page">0</data>
  <data key="ut"></data>
  <data key="freq">2</data>
</node>
<node id="338">
  <data key="name">Yang_Xu</data>
  <data key="label">Yang_Xu</data>
  <data key="author">Yang_Xu</data>
  <data key="year">2020</data>
  <data key="title">...</data>
  <data key="so">SO</data>
  <data key="vol">0</data>
  <data key="page">0</data>
  <data key="ut"></data>
  <data key="freq">4</data>
</node>
<node id="339">
  <data key="name">Abuzaid_Sawsan M</data>
  <data key="label">Abuzaid_Sawsan M</data>
  <data key="author">Abuzaid_Sawsan M</data>
  <data key="year">2025</data>
  <data key="title">...</data>
  <data key="so">SO</data>
  <data key="vol">0</data>
  <data key="page">0</data>
  <data key="ut"></data>
  <data key="freq">1</data>
</node>
<node id="340">
  <data key="name">Krause_Janina</data>
  <data key="label">Krause_Janina</data>
  <data key="author">Krause_Janina</data>
  <data key="year">2024</data>
  <data key="title">...</data>
  <data key="so">SO</data>
  <data key="vol">0</data>
  <data key="page">0</data>
  <data key="ut"></data>
  <data key="freq">2</data>
</node>
<node id="341">
  <data key="name">Beatty_Charles W</data>
  <data key="label">Beatty_Charles W</data>
  <data key="author">Beatty_Charles W</data>
  <data key="year">2012</data>
  <data key="title">...</data>
  <data key="so">SO</data>
  <data key="vol">0</data>
  <data key="page">0</data>
  <data key="ut"></data>
  <data key="freq">1</data>
</node>
<node id="342">
  <data key="name">Schmitt_William R</data>
  <data key="label">Schmitt_William R</data>
  <data key="author">Schmitt_William R</data>
  <data key="year">2012</data>
  <data key="title">...</data>
  <data key="so">SO</data>
  <data key="vol">0</data>
  <data key="page">0</data>
  <data key="ut"></data>
  <data key="freq">1</data>
</node>
<node id="343">
  <data key="name">Hecht_J</data>
  <data key="label">Hecht_J</data>
  <data key="author">Hecht_J</data>
  <data key="year">2005</data>
  <data key="title">...</data>
  <data key="so">SO</data>
  <data key="vol">0</data>
  <data key="page">0</data>
  <data key="ut"></data>
  <data key="freq">1</data>
</node>
<node id="344">
  <data key="name">Arshad_Qadeer</data>
  <data key="label">Arshad_Qadeer</data>
  <data key="author">Arshad_Qadeer</data>
  <data key="year">2022</data>
  <data key="title">...</data>
  <data key="so">SO</data>
  <data key="vol">0</data>
  <data key="page">0</data>
  <data key="ut"></data>
  <data key="freq">1</data>
</node>
<node id="345">
  <data key="name">Kalueff_Allan V</data>
  <data key="label">Kalueff_Allan V</data>
  <data key="author">Kalueff_Allan V</data>
  <data key="year">2008</data>
  <data key="title">...</data>
  <data key="so">SO</data>
  <data key="vol">0</data>
  <data key="page">0</data>
  <data key="ut"></data>
  <data key="freq">1</data>
</node>
<node id="346">
  <data key="name">Sardinha_Aline</data>
  <data key="label">Sardinha_Aline</data>
  <data key="author">Sardinha_Aline</data>
  <data key="year">2009</data>
  <data key="title">...</data>
  <data key="so">SO</data>
  <data key="vol">0</data>
  <data key="page">0</data>
  <data key="ut"></data>
  <data key="freq">1</data>
</node>
<node id="347">
  <data key="name">Kleinschnitz_Christoph</data>
  <data key="label">Kleinschnitz_Christoph</data>
  <data key="author">Kleinschnitz_Christoph</data>
  <data key="year">2017</data>
  <data key="title">...</data>
  <data key="so">SO</data>
  <data key="vol">0</data>
  <data key="page">0</data>
  <data key="ut"></data>
  <data key="freq">1</data>
</node>
<node id="348">
  <data key="name">Barboni_Annalisa</data>
  <data key="label">Barboni_Annalisa</data>
  <data key="author">Barboni_Annalisa</data>
  <data key="year">2021</data>
  <data key="title">...</data>
  <data key="so">SO</data>
  <data key="vol">0</data>
  <data key="page">0</data>
  <data key="ut"></data>
  <data key="freq">1</data>
</node>
<node id="349">
  <data key="name">Chung_Yong-An</data>
  <data key="label">Chung_Yong-An</data>
  <data key="author">Chung_Yong-An</data>
  <data key="year">2019</data>
  <data key="title">...</data>
  <data key="so">SO</data>
  <data key="vol">0</data>
  <data key="page">0</data>
  <data key="ut"></data>
  <data key="freq">1</data>
</node>
<node id="350">
  <data key="name">Bancroft_Matthew J</data>
  <data key="label">Bancroft_Matthew J</data>
  <data key="author">Bancroft_Matthew J</data>
  <data key="year">2022</data>
  <data key="title">...</data>
  <data key="so">SO</data>
  <data key="vol">0</data>
  <data key="page">0</data>
  <data key="ut"></data>
  <data key="freq">1</data>
</node>
<node id="351">
  <data key="name">Ruckenstein_Michael J</data>
  <data key="label">Ruckenstein_Michael J</data>
  <data key="author">Ruckenstein_Michael J</data>
  <data key="year">2007</data>
  <data key="title">...</data>
  <data key="so">SO</data>
  <data key="vol">0</data>
  <data key="page">0</data>
  <data key="ut"></data>
  <data key="freq">2</data>
</node>
<node id="352">
  <data key="name">Goetting_Jay C</data>
  <data key="label">Goetting_Jay C</data>
  <data key="author">Goetting_Jay C</data>
  <data key="year">2015</data>
  <data key="title">...</data>
  <data key="so">SO</data>
  <data key="vol">0</data>
  <data key="page">0</data>
  <data key="ut"></data>
  <data key="freq">1</data>
</node>
<node id="353">
  <data key="name">Shefer_Shahar</data>
  <data key="label">Shefer_Shahar</data>
  <data key="author">Shefer_Shahar</data>
  <data key="year">2010</data>
  <data key="title">...</data>
  <data key="so">SO</data>
  <data key="vol">0</data>
  <data key="page">0</data>
  <data key="ut"></data>
  <data key="freq">1</data>
</node>
<node id="354">
  <data key="name">Yamagishi_Tatsuya</data>
  <data key="label">Yamagishi_Tatsuya</data>
  <data key="author">Yamagishi_Tatsuya</data>
  <data key="year">2021</data>
  <data key="title">...</data>
  <data key="so">SO</data>
  <data key="vol">0</data>
  <data key="page">0</data>
  <data key="ut"></data>
  <data key="freq">5</data>
</node>
<node id="355">
  <data key="name">Burlando_Bruno</data>
  <data key="label">Burlando_Bruno</data>
  <data key="author">Burlando_Bruno</data>
  <data key="year">2022</data>
  <data key="title">...</data>
  <data key="so">SO</data>
  <data key="vol">0</data>
  <data key="page">0</data>
  <data key="ut"></data>
  <data key="freq">1</data>
</node>
<node id="356">
  <data key="name">Brodsky_Jacob R</data>
  <data key="label">Brodsky_Jacob R</data>
  <data key="author">Brodsky_Jacob R</data>
  <data key="year">2021</data>
  <data key="title">...</data>
  <data key="so">SO</data>
  <data key="vol">0</data>
  <data key="page">0</data>
  <data key="ut"></data>
  <data key="freq">5</data>
</node>
<node id="357">
  <data key="name">Van abel_Kathryn M</data>
  <data key="label">Van abel_Kathryn M</data>
  <data key="author">Van abel_Kathryn M</data>
  <data key="year">2012</data>
  <data key="title">...</data>
  <data key="so">SO</data>
  <data key="vol">0</data>
  <data key="page">0</data>
  <data key="ut"></data>
  <data key="freq">1</data>
</node>
<node id="358">
  <data key="name">Michael_Strupp</data>
  <data key="label">Michael_Strupp</data>
  <data key="author">Michael_Strupp</data>
  <data key="year">2017</data>
  <data key="title">...</data>
  <data key="so">SO</data>
  <data key="vol">0</data>
  <data key="page">0</data>
  <data key="ut"></data>
  <data key="freq">1</data>
</node>
<node id="359">
  <data key="name">Powell_Georgina</data>
  <data key="label">Powell_Georgina</data>
  <data key="author">Powell_Georgina</data>
  <data key="year">2020</data>
  <data key="title">...</data>
  <data key="so">SO</data>
  <data key="vol">0</data>
  <data key="page">0</data>
  <data key="ut"></data>
  <data key="freq">2</data>
</node>
<node id="360">
  <data key="name">Chen_Luke</data>
  <data key="label">Chen_Luke</data>
  <data key="author">Chen_Luke</data>
  <data key="year">2021</data>
  <data key="title">...</data>
  <data key="so">SO</data>
  <data key="vol">0</data>
  <data key="page">0</data>
  <data key="ut"></data>
  <data key="freq">1</data>
</node>
<node id="361">
  <data key="name">Pyykko_Ilmari</data>
  <data key="label">Pyykko_Ilmari</data>
  <data key="author">Pyykko_Ilmari</data>
  <data key="year">2024</data>
  <data key="title">...</data>
  <data key="so">SO</data>
  <data key="vol">0</data>
  <data key="page">0</data>
  <data key="ut"></data>
  <data key="freq">2</data>
</node>
<node id="362">
  <data key="name">Gioacchini_F M</data>
  <data key="label">Gioacchini_F M</data>
  <data key="author">Gioacchini_F M</data>
  <data key="year">2016</data>
  <data key="title">...</data>
  <data key="so">SO</data>
  <data key="vol">0</data>
  <data key="page">0</data>
  <data key="ut"></data>
  <data key="freq">1</data>
</node>
<node id="363">
  <data key="name">Nardi_Antonio E</data>
  <data key="label">Nardi_Antonio E</data>
  <data key="author">Nardi_Antonio E</data>
  <data key="year">2009</data>
  <data key="title">...</data>
  <data key="so">SO</data>
  <data key="vol">0</data>
  <data key="page">0</data>
  <data key="ut"></data>
  <data key="freq">2</data>
</node>
<node id="364">
  <data key="name">Kushnir_M</data>
  <data key="label">Kushnir_M</data>
  <data key="author">Kushnir_M</data>
  <data key="year">2003</data>
  <data key="title">...</data>
  <data key="so">SO</data>
  <data key="vol">0</data>
  <data key="page">0</data>
  <data key="ut"></data>
  <data key="freq">1</data>
</node>
<node id="365">
  <data key="name">Hassaan_Mohammad R</data>
  <data key="label">Hassaan_Mohammad R</data>
  <data key="author">Hassaan_Mohammad R</data>
  <data key="year">2019</data>
  <data key="title">...</data>
  <data key="so">SO</data>
  <data key="vol">0</data>
  <data key="page">0</data>
  <data key="ut"></data>
  <data key="freq">1</data>
</node>
<node id="366">
  <data key="name">Trinidade_Aaron</data>
  <data key="label">Trinidade_Aaron</data>
  <data key="author">Trinidade_Aaron</data>
  <data key="year">2023</data>
  <data key="title">...</data>
  <data key="so">SO</data>
  <data key="vol">0</data>
  <data key="page">0</data>
  <data key="ut"></data>
  <data key="freq">2</data>
</node>
<node id="367">
  <data key="name">Agostinis-sobrinho_Cesar</data>
  <data key="label">Agostinis-sobrinho_Cesar</data>
  <data key="author">Agostinis-sobrinho_Cesar</data>
  <data key="year">2025</data>
  <data key="title">...</data>
  <data key="so">SO</data>
  <data key="vol">0</data>
  <data key="page">0</data>
  <data key="ut"></data>
  <data key="freq">1</data>
</node>
<node id="368">
  <data key="name">Heuschen_Sylvie</data>
  <data key="label">Heuschen_Sylvie</data>
  <data key="author">Heuschen_Sylvie</data>
  <data key="year">2019</data>
  <data key="title">...</data>
  <data key="so">SO</data>
  <data key="vol">0</data>
  <data key="page">0</data>
  <data key="ut"></data>
  <data key="freq">1</data>
</node>
<node id="369">
  <data key="name">Morita_Yuka</data>
  <data key="label">Morita_Yuka</data>
  <data key="author">Morita_Yuka</data>
  <data key="year">2021</data>
  <data key="title">...</data>
  <data key="so">SO</data>
  <data key="vol">0</data>
  <data key="page">0</data>
  <data key="ut"></data>
  <data key="freq">3</data>
</node>
<node id="370">
  <data key="name">Alshaibani_Fuad</data>
  <data key="label">Alshaibani_Fuad</data>
  <data key="author">Alshaibani_Fuad</data>
  <data key="year">2024</data>
  <data key="title">...</data>
  <data key="so">SO</data>
  <data key="vol">0</data>
  <data key="page">0</data>
  <data key="ut"></data>
  <data key="freq">1</data>
</node>
<node id="371">
  <data key="name">Paliga_Jakub</data>
  <data key="label">Paliga_Jakub</data>
  <data key="author">Paliga_Jakub</data>
  <data key="year">2016</data>
  <data key="title">...</data>
  <data key="so">SO</data>
  <data key="vol">0</data>
  <data key="page">0</data>
  <data key="ut"></data>
  <data key="freq">1</data>
</node>
<node id="372">
  <data key="name">Van vugt_Vincent A</data>
  <data key="label">Van vugt_Vincent A</data>
  <data key="author">Van vugt_Vincent A</data>
  <data key="year">2023</data>
  <data key="title">...</data>
  <data key="so">SO</data>
  <data key="vol">0</data>
  <data key="page">0</data>
  <data key="ut"></data>
  <data key="freq">2</data>
</node>
<node id="373">
  <data key="name">Bruschini_Luca</data>
  <data key="label">Bruschini_Luca</data>
  <data key="author">Bruschini_Luca</data>
  <data key="year">2023</data>
  <data key="title">...</data>
  <data key="so">SO</data>
  <data key="vol">0</data>
  <data key="page">0</data>
  <data key="ut"></data>
  <data key="freq">1</data>
</node>
<node id="374">
  <data key="name">Frings_Markus</data>
  <data key="label">Frings_Markus</data>
  <data key="author">Frings_Markus</data>
  <data key="year">2015</data>
  <data key="title">...</data>
  <data key="so">SO</data>
  <data key="vol">0</data>
  <data key="page">0</data>
  <data key="ut"></data>
  <data key="freq">1</data>
</node>
<node id="375">
  <data key="name">Valkovic_Peter</data>
  <data key="label">Valkovic_Peter</data>
  <data key="author">Valkovic_Peter</data>
  <data key="year">2006</data>
  <data key="title">...</data>
  <data key="so">SO</data>
  <data key="vol">0</data>
  <data key="page">0</data>
  <data key="ut"></data>
  <data key="freq">1</data>
</node>
<node id="376">
  <data key="name">Hong_Seok Min</data>
  <data key="label">Hong_Seok Min</data>
  <data key="author">Hong_Seok Min</data>
  <data key="year">2018</data>
  <data key="title">...</data>
  <data key="so">SO</data>
  <data key="vol">0</data>
  <data key="page">0</data>
  <data key="ut"></data>
  <data key="freq">1</data>
</node>
<node id="377">
  <data key="name">Gerwig_Marcus</data>
  <data key="label">Gerwig_Marcus</data>
  <data key="author">Gerwig_Marcus</data>
  <data key="year">2015</data>
  <data key="title">...</data>
  <data key="so">SO</data>
  <data key="vol">0</data>
  <data key="page">0</data>
  <data key="ut"></data>
  <data key="freq">1</data>
</node>
<node id="378">
  <data key="name">Rohe_Daniel E</data>
  <data key="label">Rohe_Daniel E</data>
  <data key="author">Rohe_Daniel E</data>
  <data key="year">2014</data>
  <data key="title">...</data>
  <data key="so">SO</data>
  <data key="vol">0</data>
  <data key="page">0</data>
  <data key="ut"></data>
  <data key="freq">1</data>
</node>
<node id="379">
  <data key="name">Cha_Yoon-Hee</data>
  <data key="label">Cha_Yoon-Hee</data>
  <data key="author">Cha_Yoon-Hee</data>
  <data key="year">2013</data>
  <data key="title">...</data>
  <data key="so">SO</data>
  <data key="vol">0</data>
  <data key="page">0</data>
  <data key="ut"></data>
  <data key="freq">3</data>
</node>
<node id="380">
  <data key="name">Seemungal_Barry M</data>
  <data key="label">Seemungal_Barry M</data>
  <data key="author">Seemungal_Barry M</data>
  <data key="year">2014</data>
  <data key="title">...</data>
  <data key="so">SO</data>
  <data key="vol">0</data>
  <data key="page">0</data>
  <data key="ut"></data>
  <data key="freq">1</data>
</node>
<node id="381">
  <data key="name">Cui_Bin</data>
  <data key="label">Cui_Bin</data>
  <data key="author">Cui_Bin</data>
  <data key="year">2020</data>
  <data key="title">...</data>
  <data key="so">SO</data>
  <data key="vol">0</data>
  <data key="page">0</data>
  <data key="ut"></data>
  <data key="freq">2</data>
</node>
<node id="382">
  <data key="name">Passamonti_Luca</data>
  <data key="label">Passamonti_Luca</data>
  <data key="author">Passamonti_Luca</data>
  <data key="year">2014</data>
  <data key="title">...</data>
  <data key="so">SO</data>
  <data key="vol">0</data>
  <data key="page">0</data>
  <data key="ut"></data>
  <data key="freq">3</data>
</node>
<node id="383">
  <data key="name">Afifi_Shereen</data>
  <data key="label">Afifi_Shereen</data>
  <data key="author">Afifi_Shereen</data>
  <data key="year">2023</data>
  <data key="title">...</data>
  <data key="so">SO</data>
  <data key="vol">0</data>
  <data key="page">0</data>
  <data key="ut"></data>
  <data key="freq">1</data>
</node>
<node id="384">
  <data key="name">Fransson_Per Anders</data>
  <data key="label">Fransson_Per Anders</data>
  <data key="author">Fransson_Per Anders</data>
  <data key="year">2009</data>
  <data key="title">...</data>
  <data key="so">SO</data>
  <data key="vol">0</data>
  <data key="page">0</data>
  <data key="ut"></data>
  <data key="freq">1</data>
</node>
<node id="385">
  <data key="name">Holle_Dagny</data>
  <data key="label">Holle_Dagny</data>
  <data key="author">Holle_Dagny</data>
  <data key="year">2015</data>
  <data key="title">...</data>
  <data key="so">SO</data>
  <data key="vol">0</data>
  <data key="page">0</data>
  <data key="ut"></data>
  <data key="freq">2</data>
</node>
<node id="386">
  <data key="name">Karlberg_Mikael</data>
  <data key="label">Karlberg_Mikael</data>
  <data key="author">Karlberg_Mikael</data>
  <data key="year">2007</data>
  <data key="title">...</data>
  <data key="so">SO</data>
  <data key="vol">0</data>
  <data key="page">0</data>
  <data key="ut"></data>
  <data key="freq">3</data>
</node>
<node id="387">
  <data key="name">Cheng_Jing</data>
  <data key="label">Cheng_Jing</data>
  <data key="author">Cheng_Jing</data>
  <data key="year">2021</data>
  <data key="title">...</data>
  <data key="so">SO</data>
  <data key="vol">0</data>
  <data key="page">0</data>
  <data key="ut"></data>
  <data key="freq">1</data>
</node>
<node id="388">
  <data key="name">Staab_Jeffrey P</data>
  <data key="label">Staab_Jeffrey P</data>
  <data key="author">Staab_Jeffrey P</data>
  <data key="year">2007</data>
  <data key="title">...</data>
  <data key="so">SO</data>
  <data key="vol">0</data>
  <data key="page">0</data>
  <data key="ut"></data>
  <data key="freq">32</data>
</node>
<node id="389">
  <data key="name">Kanemaru_Shin-ichi</data>
  <data key="label">Kanemaru_Shin-ichi</data>
  <data key="author">Kanemaru_Shin-ichi</data>
  <data key="year">2022</data>
  <data key="title">...</data>
  <data key="so">SO</data>
  <data key="vol">0</data>
  <data key="page">0</data>
  <data key="ut"></data>
  <data key="freq">2</data>
</node>
<node id="390">
  <data key="name">Ahn_Woo-Young</data>
  <data key="label">Ahn_Woo-Young</data>
  <data key="author">Ahn_Woo-Young</data>
  <data key="year">2022</data>
  <data key="title">...</data>
  <data key="so">SO</data>
  <data key="vol">0</data>
  <data key="page">0</data>
  <data key="ut"></data>
  <data key="freq">1</data>
</node>
<node id="391">
  <data key="name">Jahn_Klaus</data>
  <data key="label">Jahn_Klaus</data>
  <data key="author">Jahn_Klaus</data>
  <data key="year">2011</data>
  <data key="title">...</data>
  <data key="so">SO</data>
  <data key="vol">0</data>
  <data key="page">0</data>
  <data key="ut"></data>
  <data key="freq">5</data>
</node>
<node id="392">
  <data key="name">Melo_ACD</data>
  <data key="label">Melo_ACD</data>
  <data key="author">Melo_ACD</data>
  <data key="year">2005</data>
  <data key="title">...</data>
  <data key="so">SO</data>
  <data key="vol">0</data>
  <data key="page">0</data>
  <data key="ut"></data>
  <data key="freq">1</data>
</node>
<node id="393">
  <data key="name">Haynes_David S</data>
  <data key="label">Haynes_David S</data>
  <data key="author">Haynes_David S</data>
  <data key="year">2010</data>
  <data key="title">...</data>
  <data key="so">SO</data>
  <data key="vol">0</data>
  <data key="page">0</data>
  <data key="ut"></data>
  <data key="freq">1</data>
</node>
<node id="394">
  <data key="name">Horner_KC</data>
  <data key="label">Horner_KC</data>
  <data key="author">Horner_KC</data>
  <data key="year">2005</data>
  <data key="title">...</data>
  <data key="so">SO</data>
  <data key="vol">0</data>
  <data key="page">0</data>
  <data key="ut"></data>
  <data key="freq">1</data>
</node>
<node id="395">
  <data key="name">Gordon_Carlos R</data>
  <data key="label">Gordon_Carlos R</data>
  <data key="author">Gordon_Carlos R</data>
  <data key="year">2010</data>
  <data key="title">...</data>
  <data key="so">SO</data>
  <data key="vol">0</data>
  <data key="page">0</data>
  <data key="ut"></data>
  <data key="freq">1</data>
</node>
<node id="396">
  <data key="name">Riccelli_Roberta</data>
  <data key="label">Riccelli_Roberta</data>
  <data key="author">Riccelli_Roberta</data>
  <data key="year">2014</data>
  <data key="title">...</data>
  <data key="so">SO</data>
  <data key="vol">0</data>
  <data key="page">0</data>
  <data key="ut"></data>
  <data key="freq">1</data>
</node>
<node id="397">
  <data key="name">Ohshima_Shinsuke</data>
  <data key="label">Ohshima_Shinsuke</data>
  <data key="author">Ohshima_Shinsuke</data>
  <data key="year">2021</data>
  <data key="title">...</data>
  <data key="so">SO</data>
  <data key="vol">0</data>
  <data key="page">0</data>
  <data key="ut"></data>
  <data key="freq">5</data>
</node>
<node id="398">
  <data key="name">Heiko_Rust</data>
  <data key="label">Heiko_Rust</data>
  <data key="author">Heiko_Rust</data>
  <data key="year">2017</data>
  <data key="title">...</data>
  <data key="so">SO</data>
  <data key="vol">0</data>
  <data key="page">0</data>
  <data key="ut"></data>
  <data key="freq">1</data>
</node>
<node id="399">
  <data key="name">Wuehr_Max</data>
  <data key="label">Wuehr_Max</data>
  <data key="author">Wuehr_Max</data>
  <data key="year">2014</data>
  <data key="title">...</data>
  <data key="so">SO</data>
  <data key="vol">0</data>
  <data key="page">0</data>
  <data key="ut"></data>
  <data key="freq">1</data>
</node>
<node id="400">
  <data key="name">Karatas_Mehmet</data>
  <data key="label">Karatas_Mehmet</data>
  <data key="author">Karatas_Mehmet</data>
  <data key="year">2008</data>
  <data key="title">...</data>
  <data key="so">SO</data>
  <data key="vol">0</data>
  <data key="page">0</data>
  <data key="ut"></data>
  <data key="freq">1</data>
</node>
<node id="401">
  <data key="name">Worthington_Douglas K</data>
  <data key="label">Worthington_Douglas K</data>
  <data key="author">Worthington_Douglas K</data>
  <data key="year">2012</data>
  <data key="title">...</data>
  <data key="so">SO</data>
  <data key="vol">0</data>
  <data key="page">0</data>
  <data key="ut"></data>
  <data key="freq">1</data>
</node>
<node id="402">
  <data key="name">Bazan_Paulo Rodrigo</data>
  <data key="label">Bazan_Paulo Rodrigo</data>
  <data key="author">Bazan_Paulo Rodrigo</data>
  <data key="year">2021</data>
  <data key="title">...</data>
  <data key="so">SO</data>
  <data key="vol">0</data>
  <data key="page">0</data>
  <data key="ut"></data>
  <data key="freq">1</data>
</node>
<node id="403">
  <data key="name">Almeida-ayerve_Cristina Nicole</data>
  <data key="label">Almeida-ayerve_Cristina Nicole</data>
  <data key="author">Almeida-ayerve_Cristina Nicole</data>
  <data key="year">2024</data>
  <data key="title">...</data>
  <data key="so">SO</data>
  <data key="vol">0</data>
  <data key="page">0</data>
  <data key="ut"></data>
  <data key="freq">1</data>
</node>
<node id="404">
  <data key="name">Heinen_F</data>
  <data key="label">Heinen_F</data>
  <data key="author">Heinen_F</data>
  <data key="year">2011</data>
  <data key="title">...</data>
  <data key="so">SO</data>
  <data key="vol">0</data>
  <data key="page">0</data>
  <data key="ut"></data>
  <data key="freq">1</data>
</node>
<node id="405">
  <data key="name">Tsutsumi_Tomoko</data>
  <data key="label">Tsutsumi_Tomoko</data>
  <data key="author">Tsutsumi_Tomoko</data>
  <data key="year">2014</data>
  <data key="title">...</data>
  <data key="so">SO</data>
  <data key="vol">0</data>
  <data key="page">0</data>
  <data key="ut"></data>
  <data key="freq">1</data>
</node>
<node id="406">
  <data key="name">Burton_Martin J</data>
  <data key="label">Burton_Martin J</data>
  <data key="author">Burton_Martin J</data>
  <data key="year">2023</data>
  <data key="title">...</data>
  <data key="so">SO</data>
  <data key="vol">0</data>
  <data key="page">0</data>
  <data key="ut"></data>
  <data key="freq">2</data>
</node>
<node id="407">
  <data key="name">Nascimento_Isabella</data>
  <data key="label">Nascimento_Isabella</data>
  <data key="author">Nascimento_Isabella</data>
  <data key="year">2009</data>
  <data key="title">...</data>
  <data key="so">SO</data>
  <data key="vol">0</data>
  <data key="page">0</data>
  <data key="ut"></data>
  <data key="freq">1</data>
</node>
<node id="408">
  <data key="name">Kimura_Akira</data>
  <data key="label">Kimura_Akira</data>
  <data key="author">Kimura_Akira</data>
  <data key="year">2024</data>
  <data key="title">...</data>
  <data key="so">SO</data>
  <data key="vol">0</data>
  <data key="page">0</data>
  <data key="ut"></data>
  <data key="freq">4</data>
</node>
<node id="409">
  <data key="name">Shen_Bo</data>
  <data key="label">Shen_Bo</data>
  <data key="author">Shen_Bo</data>
  <data key="year">2020</data>
  <data key="title">...</data>
  <data key="so">SO</data>
  <data key="vol">0</data>
  <data key="page">0</data>
  <data key="ut"></data>
  <data key="freq">2</data>
</node>
<node id="410">
  <data key="name">Jeong_Yong</data>
  <data key="label">Jeong_Yong</data>
  <data key="author">Jeong_Yong</data>
  <data key="year">2018</data>
  <data key="title">...</data>
  <data key="so">SO</data>
  <data key="vol">0</data>
  <data key="page">0</data>
  <data key="ut"></data>
  <data key="freq">1</data>
</node>
<node id="411">
  <data key="name">Adda_Carla Cristina</data>
  <data key="label">Adda_Carla Cristina</data>
  <data key="author">Adda_Carla Cristina</data>
  <data key="year">2010</data>
  <data key="title">...</data>
  <data key="so">SO</data>
  <data key="vol">0</data>
  <data key="page">0</data>
  <data key="ut"></data>
  <data key="freq">1</data>
</node>
<node id="412">
  <data key="name">Beilby_Justin</data>
  <data key="label">Beilby_Justin</data>
  <data key="author">Beilby_Justin</data>
  <data key="year">2022</data>
  <data key="title">...</data>
  <data key="so">SO</data>
  <data key="vol">0</data>
  <data key="page">0</data>
  <data key="ut"></data>
  <data key="freq">2</data>
</node>
<node id="413">
  <data key="name">Håkansson_A</data>
  <data key="label">Håkansson_A</data>
  <data key="author">Håkansson_A</data>
  <data key="year">2005</data>
  <data key="title">...</data>
  <data key="so">SO</data>
  <data key="vol">0</data>
  <data key="page">0</data>
  <data key="ut"></data>
  <data key="freq">1</data>
</node>
<node id="414">
  <data key="name">Jacobson_Gary P</data>
  <data key="label">Jacobson_Gary P</data>
  <data key="author">Jacobson_Gary P</data>
  <data key="year">2010</data>
  <data key="title">...</data>
  <data key="so">SO</data>
  <data key="vol">0</data>
  <data key="page">0</data>
  <data key="ut"></data>
  <data key="freq">1</data>
</node>
<node id="415">
  <data key="name">Abari_Jaouad</data>
  <data key="label">Abari_Jaouad</data>
  <data key="author">Abari_Jaouad</data>
  <data key="year">2025</data>
  <data key="title">...</data>
  <data key="so">SO</data>
  <data key="vol">0</data>
  <data key="page">0</data>
  <data key="ut"></data>
  <data key="freq">1</data>
</node>
<node id="416">
  <data key="name">Horii_Arata</data>
  <data key="label">Horii_Arata</data>
  <data key="author">Horii_Arata</data>
  <data key="year">2017</data>
  <data key="title">...</data>
  <data key="so">SO</data>
  <data key="vol">0</data>
  <data key="page">0</data>
  <data key="ut"></data>
  <data key="freq">8</data>
</node>
<node id="417">
  <data key="name">Jacob_Rolf</data>
  <data key="label">Jacob_Rolf</data>
  <data key="author">Jacob_Rolf</data>
  <data key="year">2017</data>
  <data key="title">...</data>
  <data key="so">SO</data>
  <data key="vol">0</data>
  <data key="page">0</data>
  <data key="ut"></data>
  <data key="freq">1</data>
</node>
<node id="418">
  <data key="name">Kozoroski kanashiro_Aline Mizuta</data>
  <data key="label">Kozoroski kanashiro_Aline Mizuta</data>
  <data key="author">Kozoroski kanashiro_Aline Mizuta</data>
  <data key="year">2010</data>
  <data key="title">...</data>
  <data key="so">SO</data>
  <data key="vol">0</data>
  <data key="page">0</data>
  <data key="ut"></data>
  <data key="freq">1</data>
</node>
<node id="419">
  <data key="name">Månsson_NO</data>
  <data key="label">Månsson_NO</data>
  <data key="author">Månsson_NO</data>
  <data key="year">2005</data>
  <data key="title">...</data>
  <data key="so">SO</data>
  <data key="vol">0</data>
  <data key="page">0</data>
  <data key="ut"></data>
  <data key="freq">1</data>
</node>
<node id="420">
  <data key="name">Murdin_Louisa</data>
  <data key="label">Murdin_Louisa</data>
  <data key="author">Murdin_Louisa</data>
  <data key="year">2021</data>
  <data key="title">...</data>
  <data key="so">SO</data>
  <data key="vol">0</data>
  <data key="page">0</data>
  <data key="ut"></data>
  <data key="freq">2</data>
</node>
<node id="421">
  <data key="name">Stefania_B</data>
  <data key="label">Stefania_B</data>
  <data key="author">Stefania_B</data>
  <data key="year">2001</data>
  <data key="title">...</data>
  <data key="so">SO</data>
  <data key="vol">0</data>
  <data key="page">0</data>
  <data key="ut"></data>
  <data key="freq">1</data>
</node>
<node id="422">
  <data key="name">Merchant_Maqdooda A</data>
  <data key="label">Merchant_Maqdooda A</data>
  <data key="author">Merchant_Maqdooda A</data>
  <data key="year">2011</data>
  <data key="title">...</data>
  <data key="so">SO</data>
  <data key="vol">0</data>
  <data key="page">0</data>
  <data key="ut"></data>
  <data key="freq">1</data>
</node>
<node id="423">
  <data key="name">Duquesne_Ulla</data>
  <data key="label">Duquesne_Ulla</data>
  <data key="author">Duquesne_Ulla</data>
  <data key="year">2019</data>
  <data key="title">...</data>
  <data key="so">SO</data>
  <data key="vol">0</data>
  <data key="page">0</data>
  <data key="ut"></data>
  <data key="freq">1</data>
</node>
<node id="424">
  <data key="name">Edelman_Sarah</data>
  <data key="label">Edelman_Sarah</data>
  <data key="author">Edelman_Sarah</data>
  <data key="year">2012</data>
  <data key="title">...</data>
  <data key="so">SO</data>
  <data key="vol">0</data>
  <data key="page">0</data>
  <data key="ut"></data>
  <data key="freq">2</data>
</node>
<node id="425">
  <data key="name">Halmagyi_GM</data>
  <data key="label">Halmagyi_GM</data>
  <data key="author">Halmagyi_GM</data>
  <data key="year">2005</data>
  <data key="title">...</data>
  <data key="so">SO</data>
  <data key="vol">0</data>
  <data key="page">0</data>
  <data key="ut"></data>
  <data key="freq">1</data>
</node>
<node id="426">
  <data key="name">Rajenderkumar_Deepak</data>
  <data key="label">Rajenderkumar_Deepak</data>
  <data key="author">Rajenderkumar_Deepak</data>
  <data key="year">2020</data>
  <data key="title">...</data>
  <data key="so">SO</data>
  <data key="vol">0</data>
  <data key="page">0</data>
  <data key="ut"></data>
  <data key="freq">2</data>
</node>
<node id="427">
  <data key="name">Cremer_Philip D</data>
  <data key="label">Cremer_Philip D</data>
  <data key="author">Cremer_Philip D</data>
  <data key="year">2013</data>
  <data key="title">...</data>
  <data key="so">SO</data>
  <data key="vol">0</data>
  <data key="page">0</data>
  <data key="ut"></data>
  <data key="freq">1</data>
</node>
<node id="428">
  <data key="name">Strupp_M</data>
  <data key="label">Strupp_M</data>
  <data key="author">Strupp_M</data>
  <data key="year">2005</data>
  <data key="title">...</data>
  <data key="so">SO</data>
  <data key="vol">0</data>
  <data key="page">0</data>
  <data key="ut"></data>
  <data key="freq">2</data>
</node>
<node id="429">
  <data key="name">Mahoney_Alison E J</data>
  <data key="label">Mahoney_Alison E J</data>
  <data key="author">Mahoney_Alison E J</data>
  <data key="year">2012</data>
  <data key="title">...</data>
  <data key="so">SO</data>
  <data key="vol">0</data>
  <data key="page">0</data>
  <data key="ut"></data>
  <data key="freq">1</data>
</node>
<node id="430">
  <data key="name">Cui_Yongyan</data>
  <data key="label">Cui_Yongyan</data>
  <data key="author">Cui_Yongyan</data>
  <data key="year">2013</data>
  <data key="title">...</data>
  <data key="so">SO</data>
  <data key="vol">0</data>
  <data key="page">0</data>
  <data key="ut"></data>
  <data key="freq">1</data>
</node>
<node id="431">
  <data key="name">Perez_David L</data>
  <data key="label">Perez_David L</data>
  <data key="author">Perez_David L</data>
  <data key="year">2023</data>
  <data key="title">...</data>
  <data key="so">SO</data>
  <data key="vol">0</data>
  <data key="page">0</data>
  <data key="ut"></data>
  <data key="freq">2</data>
</node>
<node id="432">
  <data key="name">Tietze_Simon</data>
  <data key="label">Tietze_Simon</data>
  <data key="author">Tietze_Simon</data>
  <data key="year">2006</data>
  <data key="title">...</data>
  <data key="so">SO</data>
  <data key="vol">0</data>
  <data key="page">0</data>
  <data key="ut"></data>
  <data key="freq">1</data>
</node>
<node id="433">
  <data key="name">Krysta_Krzysztof</data>
  <data key="label">Krysta_Krzysztof</data>
  <data key="author">Krysta_Krzysztof</data>
  <data key="year">2016</data>
  <data key="title">...</data>
  <data key="so">SO</data>
  <data key="vol">0</data>
  <data key="page">0</data>
  <data key="ut"></data>
  <data key="freq">1</data>
</node>
<node id="434">
  <data key="name">Breuer_P</data>
  <data key="label">Breuer_P</data>
  <data key="author">Breuer_P</data>
  <data key="year">2006</data>
  <data key="title">...</data>
  <data key="so">SO</data>
  <data key="vol">0</data>
  <data key="page">0</data>
  <data key="ut"></data>
  <data key="freq">1</data>
</node>
<node id="435">
  <data key="name">Bardins_Stanislav</data>
  <data key="label">Bardins_Stanislav</data>
  <data key="author">Bardins_Stanislav</data>
  <data key="year">2019</data>
  <data key="title">...</data>
  <data key="so">SO</data>
  <data key="vol">0</data>
  <data key="page">0</data>
  <data key="ut"></data>
  <data key="freq">1</data>
</node>
<node id="436">
  <data key="name">Canturk_Toros</data>
  <data key="label">Canturk_Toros</data>
  <data key="author">Canturk_Toros</data>
  <data key="year">2023</data>
  <data key="title">...</data>
  <data key="so">SO</data>
  <data key="vol">0</data>
  <data key="page">0</data>
  <data key="ut"></data>
  <data key="freq">1</data>
</node>
<node id="437">
  <data key="name">Eckhardt-henn_Annegret</data>
  <data key="label">Eckhardt-henn_Annegret</data>
  <data key="author">Eckhardt-henn_Annegret</data>
  <data key="year">2013</data>
  <data key="title">...</data>
  <data key="so">SO</data>
  <data key="vol">0</data>
  <data key="page">0</data>
  <data key="ut"></data>
  <data key="freq">2</data>
</node>
<node id="438">
  <data key="name">Furman_JM</data>
  <data key="label">Furman_JM</data>
  <data key="author">Furman_JM</data>
  <data key="year">2001</data>
  <data key="title">...</data>
  <data key="so">SO</data>
  <data key="vol">0</data>
  <data key="page">0</data>
  <data key="ut"></data>
  <data key="freq">1</data>
</node>
<node id="439">
  <data key="name">Hansson_EE</data>
  <data key="label">Hansson_EE</data>
  <data key="author">Hansson_EE</data>
  <data key="year">2005</data>
  <data key="title">...</data>
  <data key="so">SO</data>
  <data key="vol">0</data>
  <data key="page">0</data>
  <data key="ut"></data>
  <data key="freq">1</data>
</node>
<node id="440">
  <data key="name">Holle-lee_Dagny</data>
  <data key="label">Holle-lee_Dagny</data>
  <data key="author">Holle-lee_Dagny</data>
  <data key="year">2018</data>
  <data key="title">...</data>
  <data key="so">SO</data>
  <data key="vol">0</data>
  <data key="page">0</data>
  <data key="ut"></data>
  <data key="freq">1</data>
</node>
<node id="441">
  <data key="name">Dieterich_Marianne</data>
  <data key="label">Dieterich_Marianne</data>
  <data key="author">Dieterich_Marianne</data>
  <data key="year">2010</data>
  <data key="title">...</data>
  <data key="so">SO</data>
  <data key="vol">0</data>
  <data key="page">0</data>
  <data key="ut"></data>
  <data key="freq">10</data>
</node>
<node id="442">
  <data key="name">Alahmari_Khalid A</data>
  <data key="label">Alahmari_Khalid A</data>
  <data key="author">Alahmari_Khalid A</data>
  <data key="year">2025</data>
  <data key="title">...</data>
  <data key="so">SO</data>
  <data key="vol">0</data>
  <data key="page">0</data>
  <data key="ut"></data>
  <data key="freq">1</data>
</node>
<node id="443">
  <data key="name">Blum_Daniel J</data>
  <data key="label">Blum_Daniel J</data>
  <data key="author">Blum_Daniel J</data>
  <data key="year">2013</data>
  <data key="title">...</data>
  <data key="so">SO</data>
  <data key="vol">0</data>
  <data key="page">0</data>
  <data key="ut"></data>
  <data key="freq">1</data>
</node>
<node id="444">
  <data key="name">Huth_Sabrina</data>
  <data key="label">Huth_Sabrina</data>
  <data key="author">Huth_Sabrina</data>
  <data key="year">2014</data>
  <data key="title">...</data>
  <data key="so">SO</data>
  <data key="vol">0</data>
  <data key="page">0</data>
  <data key="ut"></data>
  <data key="freq">2</data>
</node>
<node id="445">
  <data key="name">Seidl_R</data>
  <data key="label">Seidl_R</data>
  <data key="author">Seidl_R</data>
  <data key="year">2005</data>
  <data key="title">...</data>
  <data key="so">SO</data>
  <data key="vol">0</data>
  <data key="page">0</data>
  <data key="ut"></data>
  <data key="freq">1</data>
</node>
<node id="446">
  <data key="name">Carpenter_Mark G</data>
  <data key="label">Carpenter_Mark G</data>
  <data key="author">Carpenter_Mark G</data>
  <data key="year">2020</data>
  <data key="title">...</data>
  <data key="so">SO</data>
  <data key="vol">0</data>
  <data key="page">0</data>
  <data key="ut"></data>
  <data key="freq">1</data>
</node>
<node id="447">
  <data key="name">Rettinger_N</data>
  <data key="label">Rettinger_N</data>
  <data key="author">Rettinger_N</data>
  <data key="year">2005</data>
  <data key="title">...</data>
  <data key="so">SO</data>
  <data key="vol">0</data>
  <data key="page">0</data>
  <data key="ut"></data>
  <data key="freq">1</data>
</node>
<node id="448">
  <data key="name">Haberhauer_P</data>
  <data key="label">Haberhauer_P</data>
  <data key="author">Haberhauer_P</data>
  <data key="year">1999</data>
  <data key="title">...</data>
  <data key="so">SO</data>
  <data key="vol">0</data>
  <data key="page">0</data>
  <data key="ut"></data>
  <data key="freq">1</data>
</node>
<node id="449">
  <data key="name">Li_Kangzhi</data>
  <data key="label">Li_Kangzhi</data>
  <data key="author">Li_Kangzhi</data>
  <data key="year">2020</data>
  <data key="title">...</data>
  <data key="so">SO</data>
  <data key="vol">0</data>
  <data key="page">0</data>
  <data key="ut"></data>
  <data key="freq">2</data>
</node>
<node id="450">
  <data key="name">Shepard_Neil T</data>
  <data key="label">Shepard_Neil T</data>
  <data key="author">Shepard_Neil T</data>
  <data key="year">2012</data>
  <data key="title">...</data>
  <data key="so">SO</data>
  <data key="vol">0</data>
  <data key="page">0</data>
  <data key="ut"></data>
  <data key="freq">3</data>
</node>
<node id="451">
  <data key="name">Amaro junior_Edson</data>
  <data key="label">Amaro junior_Edson</data>
  <data key="author">Amaro junior_Edson</data>
  <data key="year">2021</data>
  <data key="title">...</data>
  <data key="so">SO</data>
  <data key="vol">0</data>
  <data key="page">0</data>
  <data key="ut"></data>
  <data key="freq">1</data>
</node>
<node id="452">
  <data key="name">Manzari_Leonardo</data>
  <data key="label">Manzari_Leonardo</data>
  <data key="author">Manzari_Leonardo</data>
  <data key="year">2025</data>
  <data key="title">...</data>
  <data key="so">SO</data>
  <data key="vol">0</data>
  <data key="page">0</data>
  <data key="ut"></data>
  <data key="freq">2</data>
</node>
<node id="453">
  <data key="name">Huefner_Katharina</data>
  <data key="label">Huefner_Katharina</data>
  <data key="author">Huefner_Katharina</data>
  <data key="year">2010</data>
  <data key="title">...</data>
  <data key="so">SO</data>
  <data key="vol">0</data>
  <data key="page">0</data>
  <data key="ut"></data>
  <data key="freq">1</data>
</node>
<edge source="0" target="27">
  <data key="weight">1.0</data>
  <data key="slice">31</data>
  <data key="year">2025</data>
</edge>
<edge source="0" target="209">
  <data key="weight">1.0</data>
  <data key="slice">31</data>
  <data key="year">2025</data>
</edge>
<edge source="0" target="281">
  <data key="weight">1.0</data>
  <data key="slice">31</data>
  <data key="year">2025</data>
</edge>
<edge source="0" target="452">
  <data key="weight">1.0</data>
  <data key="slice">31</data>
  <data key="year">2025</data>
</edge>
<edge source="1" target="348">
  <data key="weight">1.0</data>
  <data key="slice">27</data>
  <data key="year">2021</data>
</edge>
<edge source="2" target="65">
  <data key="weight">1.0</data>
  <data key="slice">5</data>
  <data key="year">1999</data>
</edge>
<edge source="2" target="111">
  <data key="weight">1.0</data>
  <data key="slice">5</data>
  <data key="year">1999</data>
</edge>
<edge source="2" target="208">
  <data key="weight">1.0</data>
  <data key="slice">5</data>
  <data key="year">1999</data>
</edge>
<edge source="2" target="448">
  <data key="weight">1.0</data>
  <data key="slice">5</data>
  <data key="year">1999</data>
</edge>
<edge source="3" target="13">
  <data key="weight">1.0</data>
  <data key="slice">31</data>
  <data key="year">2025</data>
</edge>
<edge source="3" target="29">
  <data key="weight">1.0</data>
  <data key="slice">31</data>
  <data key="year">2025</data>
</edge>
<edge source="3" target="136">
  <data key="weight">1.0</data>
  <data key="slice">20</data>
  <data key="year">2014</data>
</edge>
<edge source="3" target="194">
  <data key="weight">1.0</data>
  <data key="slice">31</data>
  <data key="year">2025</data>
</edge>
<edge source="3" target="405">
  <data key="weight">1.0</data>
  <data key="slice">20</data>
  <data key="year">2014</data>
</edge>
<edge source="4" target="77">
  <data key="weight">1.0</data>
  <data key="slice">29</data>
  <data key="year">2023</data>
</edge>
<edge source="5" target="90">
  <data key="weight">1.0</data>
  <data key="slice">15</data>
  <data key="year">2009</data>
</edge>
<edge source="5" target="167">
  <data key="weight">0.7071067690849304</data>
  <data key="slice">15</data>
  <data key="year">2009</data>
</edge>
<edge source="5" target="182">
  <data key="weight">1.0</data>
  <data key="slice">13</data>
  <data key="year">2007</data>
</edge>
<edge source="5" target="236">
  <data key="weight">0.7071067690849304</data>
  <data key="slice">26</data>
  <data key="year">2020</data>
</edge>
<edge source="5" target="239">
  <data key="weight">1.0</data>
  <data key="slice">13</data>
  <data key="year">2007</data>
</edge>
<edge source="5" target="324">
  <data key="weight">4.999999987376214E-7</data>
  <data key="slice">26</data>
  <data key="year">2020</data>
</edge>
<edge source="5" target="379">
  <data key="weight">0.7071067690849304</data>
  <data key="slice">26</data>
  <data key="year">2020</data>
</edge>
<edge source="5" target="384">
  <data key="weight">0.7071067690849304</data>
  <data key="slice">15</data>
  <data key="year">2009</data>
</edge>
<edge source="5" target="386">
  <data key="weight">1.0</data>
  <data key="slice">13</data>
  <data key="year">2007</data>
</edge>
<edge source="5" target="388">
  <data key="weight">4.999999987376214E-7</data>
  <data key="slice">26</data>
  <data key="year">2020</data>
</edge>
<edge source="6" target="97">
  <data key="weight">1.0</data>
  <data key="slice">30</data>
  <data key="year">2024</data>
</edge>
<edge source="6" target="148">
  <data key="weight">1.0</data>
  <data key="slice">30</data>
  <data key="year">2024</data>
</edge>
<edge source="6" target="286">
  <data key="weight">1.0</data>
  <data key="slice">30</data>
  <data key="year">2024</data>
</edge>
<edge source="6" target="340">
  <data key="weight">1.0</data>
  <data key="slice">30</data>
  <data key="year">2024</data>
</edge>
<edge source="7" target="78">
  <data key="weight">1.0</data>
  <data key="slice">19</data>
  <data key="year">2013</data>
</edge>
<edge source="7" target="388">
  <data key="weight">0.7071067690849304</data>
  <data key="slice">19</data>
  <data key="year">2013</data>
</edge>
<edge source="8" target="199">
  <data key="weight">1.0</data>
  <data key="slice">11</data>
  <data key="year">2005</data>
</edge>
<edge source="8" target="215">
  <data key="weight">1.0</data>
  <data key="slice">11</data>
  <data key="year">2005</data>
</edge>
<edge source="8" target="218">
  <data key="weight">1.0</data>
  <data key="slice">11</data>
  <data key="year">2005</data>
</edge>
<edge source="8" target="445">
  <data key="weight">1.0</data>
  <data key="slice">11</data>
  <data key="year">2005</data>
</edge>
<edge source="9" target="196">
  <data key="weight">1.0</data>
  <data key="slice">7</data>
  <data key="year">2001</data>
</edge>
<edge source="9" target="201">
  <data key="weight">1.0</data>
  <data key="slice">7</data>
  <data key="year">2001</data>
</edge>
<edge source="9" target="233">
  <data key="weight">1.0</data>
  <data key="slice">7</data>
  <data key="year">2001</data>
</edge>
<edge source="9" target="241">
  <data key="weight">1.0</data>
  <data key="slice">7</data>
  <data key="year">2001</data>
</edge>
<edge source="9" target="421">
  <data key="weight">1.0</data>
  <data key="slice">7</data>
  <data key="year">2001</data>
</edge>
<edge source="10" target="17">
  <data key="weight">1.0</data>
  <data key="slice">17</data>
  <data key="year">2011</data>
</edge>
<edge source="10" target="39">
  <data key="weight">1.0</data>
  <data key="slice">17</data>
  <data key="year">2011</data>
</edge>
<edge source="10" target="44">
  <data key="weight">1.0</data>
  <data key="slice">18</data>
  <data key="year">2012</data>
</edge>
<edge source="10" target="154">
  <data key="weight">1.0</data>
  <data key="slice">18</data>
  <data key="year">2012</data>
</edge>
<edge source="10" target="162">
  <data key="weight">1.0</data>
  <data key="slice">17</data>
  <data key="year">2011</data>
</edge>
<edge source="10" target="341">
  <data key="weight">1.0</data>
  <data key="slice">18</data>
  <data key="year">2012</data>
</edge>
<edge source="10" target="342">
  <data key="weight">1.0</data>
  <data key="slice">18</data>
  <data key="year">2012</data>
</edge>
<edge source="10" target="357">
  <data key="weight">1.0</data>
  <data key="slice">18</data>
  <data key="year">2012</data>
</edge>
<edge source="10" target="388">
  <data key="weight">0.7071067690849304</data>
  <data key="slice">18</data>
  <data key="year">2012</data>
</edge>
<edge source="10" target="401">
  <data key="weight">1.0</data>
  <data key="slice">18</data>
  <data key="year">2012</data>
</edge>
<edge source="10" target="450">
  <data key="weight">1.0</data>
  <data key="slice">18</data>
  <data key="year">2012</data>
</edge>
<edge source="11" target="97">
  <data key="weight">0.7071067690849304</data>
  <data key="slice">31</data>
  <data key="year">2025</data>
</edge>
<edge source="11" target="148">
  <data key="weight">0.7071067690849304</data>
  <data key="slice">31</data>
  <data key="year">2025</data>
</edge>
<edge source="11" target="262">
  <data key="weight">1.0</data>
  <data key="slice">31</data>
  <data key="year">2025</data>
</edge>
<edge source="11" target="286">
  <data key="weight">0.7071067690849304</data>
  <data key="slice">31</data>
  <data key="year">2025</data>
</edge>
<edge source="12" target="85">
  <data key="weight">1.0</data>
  <data key="slice">15</data>
  <data key="year">2009</data>
</edge>
<edge source="12" target="346">
  <data key="weight">1.0</data>
  <data key="slice">15</data>
  <data key="year">2009</data>
</edge>
<edge source="12" target="363">
  <data key="weight">0.7071067690849304</data>
  <data key="slice">15</data>
  <data key="year">2009</data>
</edge>
<edge source="13" target="29">
  <data key="weight">1.0</data>
  <data key="slice">31</data>
  <data key="year">2025</data>
</edge>
<edge source="13" target="194">
  <data key="weight">1.0</data>
  <data key="slice">31</data>
  <data key="year">2025</data>
</edge>
<edge source="16" target="51">
  <data key="weight">1.0</data>
  <data key="slice">13</data>
  <data key="year">2007</data>
</edge>
<edge source="16" target="94">
  <data key="weight">1.0</data>
  <data key="slice">13</data>
  <data key="year">2007</data>
</edge>
<edge source="16" target="274">
  <data key="weight">1.0</data>
  <data key="slice">13</data>
  <data key="year">2007</data>
</edge>
<edge source="17" target="39">
  <data key="weight">1.0</data>
  <data key="slice">17</data>
  <data key="year">2011</data>
</edge>
<edge source="17" target="162">
  <data key="weight">1.0</data>
  <data key="slice">17</data>
  <data key="year">2011</data>
</edge>
<edge source="17" target="378">
  <data key="weight">0.7071067690849304</data>
  <data key="slice">20</data>
  <data key="year">2014</data>
</edge>
<edge source="17" target="388">
  <data key="weight">0.7071067690849304</data>
  <data key="slice">17</data>
  <data key="year">2011</data>
</edge>
<edge source="17" target="450">
  <data key="weight">1.0</data>
  <data key="slice">20</data>
  <data key="year">2014</data>
</edge>
<edge source="18" target="193">
  <data key="weight">1.0</data>
  <data key="slice">26</data>
  <data key="year">2020</data>
</edge>
<edge source="18" target="359">
  <data key="weight">1.0</data>
  <data key="slice">26</data>
  <data key="year">2020</data>
</edge>
<edge source="18" target="426">
  <data key="weight">1.0</data>
  <data key="slice">26</data>
  <data key="year">2020</data>
</edge>
<edge source="19" target="36">
  <data key="weight">1.0</data>
  <data key="slice">22</data>
  <data key="year">2016</data>
</edge>
<edge source="19" target="87">
  <data key="weight">1.0</data>
  <data key="slice">22</data>
  <data key="year">2016</data>
</edge>
<edge source="19" target="135">
  <data key="weight">1.0</data>
  <data key="slice">22</data>
  <data key="year">2016</data>
</edge>
<edge source="19" target="296">
  <data key="weight">1.0</data>
  <data key="slice">22</data>
  <data key="year">2016</data>
</edge>
<edge source="19" target="371">
  <data key="weight">1.0</data>
  <data key="slice">22</data>
  <data key="year">2016</data>
</edge>
<edge source="19" target="433">
  <data key="weight">1.0</data>
  <data key="slice">22</data>
  <data key="year">2016</data>
</edge>
<edge source="20" target="115">
  <data key="weight">1.0</data>
  <data key="slice">15</data>
  <data key="year">2009</data>
</edge>
<edge source="20" target="142">
  <data key="weight">1.0</data>
  <data key="slice">15</data>
  <data key="year">2009</data>
</edge>
<edge source="20" target="363">
  <data key="weight">0.7071067690849304</data>
  <data key="slice">15</data>
  <data key="year">2009</data>
</edge>
<edge source="20" target="407">
  <data key="weight">1.0</data>
  <data key="slice">15</data>
  <data key="year">2009</data>
</edge>
<edge source="21" target="45">
  <data key="weight">1.0</data>
  <data key="slice">27</data>
  <data key="year">2021</data>
</edge>
<edge source="21" target="102">
  <data key="weight">1.0</data>
  <data key="slice">27</data>
  <data key="year">2021</data>
</edge>
<edge source="21" target="140">
  <data key="weight">1.0</data>
  <data key="slice">27</data>
  <data key="year">2021</data>
</edge>
<edge source="22" target="127">
  <data key="weight">1.0</data>
  <data key="slice">23</data>
  <data key="year">2017</data>
</edge>
<edge source="23" target="109">
  <data key="weight">1.0</data>
  <data key="slice">29</data>
  <data key="year">2023</data>
</edge>
<edge source="25" target="438">
  <data key="weight">1.0</data>
  <data key="slice">7</data>
  <data key="year">2001</data>
</edge>
<edge source="26" target="225">
  <data key="weight">0.7071067690849304</data>
  <data key="slice">21</data>
  <data key="year">2015</data>
</edge>
<edge source="27" target="53">
  <data key="weight">1.0</data>
  <data key="slice">21</data>
  <data key="year">2015</data>
</edge>
<edge source="27" target="133">
  <data key="weight">0.7071067690849304</data>
  <data key="slice">25</data>
  <data key="year">2019</data>
</edge>
<edge source="27" target="163">
  <data key="weight">1.0</data>
  <data key="slice">21</data>
  <data key="year">2015</data>
</edge>
<edge source="27" target="209">
  <data key="weight">1.0</data>
  <data key="slice">31</data>
  <data key="year">2025</data>
</edge>
<edge source="27" target="281">
  <data key="weight">1.0</data>
  <data key="slice">31</data>
  <data key="year">2025</data>
</edge>
<edge source="27" target="309">
  <data key="weight">1.0</data>
  <data key="slice">20</data>
  <data key="year">2014</data>
</edge>
<edge source="27" target="315">
  <data key="weight">0.7071067690849304</data>
  <data key="slice">25</data>
  <data key="year">2019</data>
</edge>
<edge source="27" target="382">
  <data key="weight">1.0</data>
  <data key="slice">20</data>
  <data key="year">2014</data>
</edge>
<edge source="27" target="388">
  <data key="weight">0.4472135901451111</data>
  <data key="slice">25</data>
  <data key="year">2019</data>
</edge>
<edge source="27" target="396">
  <data key="weight">1.0</data>
  <data key="slice">20</data>
  <data key="year">2014</data>
</edge>
<edge source="27" target="452">
  <data key="weight">1.0</data>
  <data key="slice">31</data>
  <data key="year">2025</data>
</edge>
<edge source="29" target="194">
  <data key="weight">1.0</data>
  <data key="slice">31</data>
  <data key="year">2025</data>
</edge>
<edge source="30" target="49">
  <data key="weight">1.0</data>
  <data key="slice">10</data>
  <data key="year">2004</data>
</edge>
<edge source="30" target="199">
  <data key="weight">1.0</data>
  <data key="slice">10</data>
  <data key="year">2004</data>
</edge>
<edge source="30" target="215">
  <data key="weight">1.0</data>
  <data key="slice">10</data>
  <data key="year">2004</data>
</edge>
<edge source="31" target="40">
  <data key="weight">1.0</data>
  <data key="slice">14</data>
  <data key="year">2008</data>
</edge>
<edge source="31" target="345">
  <data key="weight">1.0</data>
  <data key="slice">14</data>
  <data key="year">2008</data>
</edge>
<edge source="32" target="216">
  <data key="weight">1.0</data>
  <data key="slice">31</data>
  <data key="year">2025</data>
</edge>
<edge source="34" target="84">
  <data key="weight">1.0</data>
  <data key="slice">26</data>
  <data key="year">2020</data>
</edge>
<edge source="34" target="106">
  <data key="weight">1.0</data>
  <data key="slice">26</data>
  <data key="year">2020</data>
</edge>
<edge source="34" target="277">
  <data key="weight">1.0</data>
  <data key="slice">26</data>
  <data key="year">2020</data>
</edge>
<edge source="34" target="280">
  <data key="weight">1.0</data>
  <data key="slice">26</data>
  <data key="year">2020</data>
</edge>
<edge source="34" target="287">
  <data key="weight">1.0</data>
  <data key="slice">26</data>
  <data key="year">2020</data>
</edge>
<edge source="34" target="288">
  <data key="weight">1.0</data>
  <data key="slice">26</data>
  <data key="year">2020</data>
</edge>
<edge source="34" target="304">
  <data key="weight">1.0</data>
  <data key="slice">26</data>
  <data key="year">2020</data>
</edge>
<edge source="35" target="65">
  <data key="weight">1.0</data>
  <data key="slice">6</data>
  <data key="year">2000</data>
</edge>
<edge source="35" target="111">
  <data key="weight">1.0</data>
  <data key="slice">6</data>
  <data key="year">2000</data>
</edge>
<edge source="35" target="208">
  <data key="weight">1.0</data>
  <data key="slice">6</data>
  <data key="year">2000</data>
</edge>
<edge source="36" target="87">
  <data key="weight">1.0</data>
  <data key="slice">22</data>
  <data key="year">2016</data>
</edge>
<edge source="36" target="135">
  <data key="weight">1.0</data>
  <data key="slice">22</data>
  <data key="year">2016</data>
</edge>
<edge source="36" target="296">
  <data key="weight">1.0</data>
  <data key="slice">22</data>
  <data key="year">2016</data>
</edge>
<edge source="36" target="371">
  <data key="weight">1.0</data>
  <data key="slice">22</data>
  <data key="year">2016</data>
</edge>
<edge source="36" target="433">
  <data key="weight">1.0</data>
  <data key="slice">22</data>
  <data key="year">2016</data>
</edge>
<edge source="37" target="132">
  <data key="weight">1.0</data>
  <data key="slice">24</data>
  <data key="year">2018</data>
</edge>
<edge source="37" target="214">
  <data key="weight">1.0</data>
  <data key="slice">24</data>
  <data key="year">2018</data>
</edge>
<edge source="38" target="50">
  <data key="weight">1.0</data>
  <data key="slice">19</data>
  <data key="year">2013</data>
</edge>
<edge source="38" target="155">
  <data key="weight">1.0</data>
  <data key="slice">19</data>
  <data key="year">2013</data>
</edge>
<edge source="39" target="44">
  <data key="weight">1.0</data>
  <data key="slice">18</data>
  <data key="year">2012</data>
</edge>
<edge source="39" target="154">
  <data key="weight">1.0</data>
  <data key="slice">18</data>
  <data key="year">2012</data>
</edge>
<edge source="39" target="162">
  <data key="weight">1.0</data>
  <data key="slice">17</data>
  <data key="year">2011</data>
</edge>
<edge source="39" target="341">
  <data key="weight">1.0</data>
  <data key="slice">18</data>
  <data key="year">2012</data>
</edge>
<edge source="39" target="342">
  <data key="weight">1.0</data>
  <data key="slice">18</data>
  <data key="year">2012</data>
</edge>
<edge source="39" target="357">
  <data key="weight">1.0</data>
  <data key="slice">18</data>
  <data key="year">2012</data>
</edge>
<edge source="39" target="388">
  <data key="weight">1.0</data>
  <data key="slice">18</data>
  <data key="year">2012</data>
</edge>
<edge source="39" target="401">
  <data key="weight">1.0</data>
  <data key="slice">18</data>
  <data key="year">2012</data>
</edge>
<edge source="39" target="450">
  <data key="weight">1.0</data>
  <data key="slice">20</data>
  <data key="year">2014</data>
</edge>
<edge source="40" target="345">
  <data key="weight">1.0</data>
  <data key="slice">14</data>
  <data key="year">2008</data>
</edge>
<edge source="41" target="61">
  <data key="weight">1.0</data>
  <data key="slice">25</data>
  <data key="year">2019</data>
</edge>
<edge source="41" target="116">
  <data key="weight">1.0</data>
  <data key="slice">25</data>
  <data key="year">2019</data>
</edge>
<edge source="41" target="368">
  <data key="weight">1.0</data>
  <data key="slice">25</data>
  <data key="year">2019</data>
</edge>
<edge source="41" target="423">
  <data key="weight">1.0</data>
  <data key="slice">25</data>
  <data key="year">2019</data>
</edge>
<edge source="42" target="74">
  <data key="weight">1.0</data>
  <data key="slice">28</data>
  <data key="year">2022</data>
</edge>
<edge source="43" target="93">
  <data key="weight">1.0</data>
  <data key="slice">17</data>
  <data key="year">2011</data>
</edge>
<edge source="43" target="117">
  <data key="weight">1.0</data>
  <data key="slice">17</data>
  <data key="year">2011</data>
</edge>
<edge source="44" target="154">
  <data key="weight">1.0</data>
  <data key="slice">18</data>
  <data key="year">2012</data>
</edge>
<edge source="44" target="341">
  <data key="weight">1.0</data>
  <data key="slice">18</data>
  <data key="year">2012</data>
</edge>
<edge source="44" target="342">
  <data key="weight">1.0</data>
  <data key="slice">18</data>
  <data key="year">2012</data>
</edge>
<edge source="44" target="357">
  <data key="weight">1.0</data>
  <data key="slice">18</data>
  <data key="year">2012</data>
</edge>
<edge source="44" target="388">
  <data key="weight">1.0</data>
  <data key="slice">18</data>
  <data key="year">2012</data>
</edge>
<edge source="44" target="401">
  <data key="weight">1.0</data>
  <data key="slice">18</data>
  <data key="year">2012</data>
</edge>
<edge source="44" target="450">
  <data key="weight">1.0</data>
  <data key="slice">18</data>
  <data key="year">2012</data>
</edge>
<edge source="45" target="102">
  <data key="weight">1.0</data>
  <data key="slice">27</data>
  <data key="year">2021</data>
</edge>
<edge source="45" target="140">
  <data key="weight">1.0</data>
  <data key="slice">27</data>
  <data key="year">2021</data>
</edge>
<edge source="46" target="232">
  <data key="weight">1.0</data>
  <data key="slice">9</data>
  <data key="year">2003</data>
</edge>
<edge source="46" target="264">
  <data key="weight">1.0</data>
  <data key="slice">9</data>
  <data key="year">2003</data>
</edge>
<edge source="46" target="290">
  <data key="weight">1.0</data>
  <data key="slice">9</data>
  <data key="year">2003</data>
</edge>
<edge source="47" target="146">
  <data key="weight">1.0</data>
  <data key="slice">17</data>
  <data key="year">2011</data>
</edge>
<edge source="47" target="198">
  <data key="weight">1.0</data>
  <data key="slice">17</data>
  <data key="year">2011</data>
</edge>
<edge source="48" target="80">
  <data key="weight">1.0</data>
  <data key="slice">22</data>
  <data key="year">2016</data>
</edge>
<edge source="48" target="128">
  <data key="weight">1.0</data>
  <data key="slice">22</data>
  <data key="year">2016</data>
</edge>
<edge source="48" target="230">
  <data key="weight">1.0</data>
  <data key="slice">22</data>
  <data key="year">2016</data>
</edge>
<edge source="48" target="245">
  <data key="weight">1.0</data>
  <data key="slice">22</data>
  <data key="year">2016</data>
</edge>
<edge source="48" target="247">
  <data key="weight">1.0</data>
  <data key="slice">22</data>
  <data key="year">2016</data>
</edge>
<edge source="48" target="275">
  <data key="weight">1.0</data>
  <data key="slice">22</data>
  <data key="year">2016</data>
</edge>
<edge source="48" target="321">
  <data key="weight">1.0</data>
  <data key="slice">22</data>
  <data key="year">2016</data>
</edge>
<edge source="48" target="362">
  <data key="weight">1.0</data>
  <data key="slice">22</data>
  <data key="year">2016</data>
</edge>
<edge source="49" target="199">
  <data key="weight">1.0</data>
  <data key="slice">10</data>
  <data key="year">2004</data>
</edge>
<edge source="49" target="215">
  <data key="weight">1.0</data>
  <data key="slice">10</data>
  <data key="year">2004</data>
</edge>
<edge source="50" target="155">
  <data key="weight">1.0</data>
  <data key="slice">19</data>
  <data key="year">2013</data>
</edge>
<edge source="51" target="94">
  <data key="weight">1.0</data>
  <data key="slice">13</data>
  <data key="year">2007</data>
</edge>
<edge source="51" target="274">
  <data key="weight">1.0</data>
  <data key="slice">13</data>
  <data key="year">2007</data>
</edge>
<edge source="52" target="129">
  <data key="weight">1.0</data>
  <data key="slice">31</data>
  <data key="year">2025</data>
</edge>
<edge source="52" target="192">
  <data key="weight">1.0</data>
  <data key="slice">31</data>
  <data key="year">2025</data>
</edge>
<edge source="52" target="354">
  <data key="weight">1.0</data>
  <data key="slice">31</data>
  <data key="year">2025</data>
</edge>
<edge source="52" target="397">
  <data key="weight">1.0</data>
  <data key="slice">31</data>
  <data key="year">2025</data>
</edge>
<edge source="52" target="408">
  <data key="weight">1.0</data>
  <data key="slice">31</data>
  <data key="year">2025</data>
</edge>
<edge source="52" target="416">
  <data key="weight">1.0</data>
  <data key="slice">31</data>
  <data key="year">2025</data>
</edge>
<edge source="53" target="163">
  <data key="weight">1.0</data>
  <data key="slice">21</data>
  <data key="year">2015</data>
</edge>
<edge source="53" target="315">
  <data key="weight">1.0</data>
  <data key="slice">21</data>
  <data key="year">2015</data>
</edge>
<edge source="53" target="388">
  <data key="weight">0.7071067690849304</data>
  <data key="slice">21</data>
  <data key="year">2015</data>
</edge>
<edge source="54" target="229">
  <data key="weight">0.8164966106414795</data>
  <data key="slice">29</data>
  <data key="year">2023</data>
</edge>
<edge source="54" target="323">
  <data key="weight">0.6324555277824402</data>
  <data key="slice">29</data>
  <data key="year">2023</data>
</edge>
<edge source="54" target="366">
  <data key="weight">1.0</data>
  <data key="slice">29</data>
  <data key="year">2023</data>
</edge>
<edge source="54" target="388">
  <data key="weight">4.999999987376214E-7</data>
  <data key="slice">29</data>
  <data key="year">2023</data>
</edge>
<edge source="55" target="344">
  <data key="weight">1.0</data>
  <data key="slice">28</data>
  <data key="year">2022</data>
</edge>
<edge source="55" target="350">
  <data key="weight">1.0</data>
  <data key="slice">28</data>
  <data key="year">2022</data>
</edge>
<edge source="56" target="91">
  <data key="weight">0.5</data>
  <data key="slice">29</data>
  <data key="year">2023</data>
</edge>
<edge source="56" target="130">
  <data key="weight">1.0</data>
  <data key="slice">29</data>
  <data key="year">2023</data>
</edge>
<edge source="56" target="161">
  <data key="weight">1.0</data>
  <data key="slice">29</data>
  <data key="year">2023</data>
</edge>
<edge source="56" target="240">
  <data key="weight">1.0</data>
  <data key="slice">29</data>
  <data key="year">2023</data>
</edge>
<edge source="56" target="273">
  <data key="weight">1.0</data>
  <data key="slice">29</data>
  <data key="year">2023</data>
</edge>
<edge source="56" target="323">
  <data key="weight">0.6324555277824402</data>
  <data key="slice">29</data>
  <data key="year">2023</data>
</edge>
<edge source="56" target="327">
  <data key="weight">1.0</data>
  <data key="slice">29</data>
  <data key="year">2023</data>
</edge>
<edge source="56" target="372">
  <data key="weight">1.0</data>
  <data key="slice">29</data>
  <data key="year">2023</data>
</edge>
<edge source="56" target="406">
  <data key="weight">1.0</data>
  <data key="slice">29</data>
  <data key="year">2023</data>
</edge>
<edge source="57" target="146">
  <data key="weight">1.0</data>
  <data key="slice">25</data>
  <data key="year">2019</data>
</edge>
<edge source="57" target="248">
  <data key="weight">1.0</data>
  <data key="slice">25</data>
  <data key="year">2019</data>
</edge>
<edge source="57" target="435">
  <data key="weight">1.0</data>
  <data key="slice">25</data>
  <data key="year">2019</data>
</edge>
<edge source="59" target="195">
  <data key="weight">1.0</data>
  <data key="slice">26</data>
  <data key="year">2020</data>
</edge>
<edge source="60" target="156">
  <data key="weight">1.0</data>
  <data key="slice">31</data>
  <data key="year">2025</data>
</edge>
<edge source="60" target="293">
  <data key="weight">1.0</data>
  <data key="slice">31</data>
  <data key="year">2025</data>
</edge>
<edge source="61" target="116">
  <data key="weight">1.0</data>
  <data key="slice">25</data>
  <data key="year">2019</data>
</edge>
<edge source="61" target="368">
  <data key="weight">1.0</data>
  <data key="slice">25</data>
  <data key="year">2019</data>
</edge>
<edge source="61" target="423">
  <data key="weight">1.0</data>
  <data key="slice">25</data>
  <data key="year">2019</data>
</edge>
<edge source="63" target="227">
  <data key="weight">1.0</data>
  <data key="slice">28</data>
  <data key="year">2022</data>
</edge>
<edge source="63" target="315">
  <data key="weight">1.0</data>
  <data key="slice">28</data>
  <data key="year">2022</data>
</edge>
<edge source="63" target="326">
  <data key="weight">1.0</data>
  <data key="slice">28</data>
  <data key="year">2022</data>
</edge>
<edge source="65" target="79">
  <data key="weight">1.0</data>
  <data key="slice">17</data>
  <data key="year">2011</data>
</edge>
<edge source="65" target="111">
  <data key="weight">1.0</data>
  <data key="slice">0</data>
  <data key="year">1994</data>
</edge>
<edge source="65" target="113">
  <data key="weight">1.0</data>
  <data key="slice">17</data>
  <data key="year">2011</data>
</edge>
<edge source="65" target="124">
  <data key="weight">1.0</data>
  <data key="slice">11</data>
  <data key="year">2005</data>
</edge>
<edge source="65" target="180">
  <data key="weight">1.0</data>
  <data key="slice">0</data>
  <data key="year">1994</data>
</edge>
<edge source="65" target="181">
  <data key="weight">1.0</data>
  <data key="slice">3</data>
  <data key="year">1997</data>
</edge>
<edge source="65" target="190">
  <data key="weight">1.0</data>
  <data key="slice">12</data>
  <data key="year">2006</data>
</edge>
<edge source="65" target="208">
  <data key="weight">1.0</data>
  <data key="slice">5</data>
  <data key="year">1999</data>
</edge>
<edge source="65" target="213">
  <data key="weight">1.0</data>
  <data key="slice">17</data>
  <data key="year">2011</data>
</edge>
<edge source="65" target="225">
  <data key="weight">0.7071067690849304</data>
  <data key="slice">21</data>
  <data key="year">2015</data>
</edge>
<edge source="65" target="242">
  <data key="weight">1.0</data>
  <data key="slice">17</data>
  <data key="year">2011</data>
</edge>
<edge source="65" target="285">
  <data key="weight">1.0</data>
  <data key="slice">3</data>
  <data key="year">1997</data>
</edge>
<edge source="65" target="298">
  <data key="weight">1.0</data>
  <data key="slice">12</data>
  <data key="year">2006</data>
</edge>
<edge source="65" target="305">
  <data key="weight">1.0</data>
  <data key="slice">12</data>
  <data key="year">2006</data>
</edge>
<edge source="65" target="318">
  <data key="weight">1.0</data>
  <data key="slice">3</data>
  <data key="year">1997</data>
</edge>
<edge source="65" target="434">
  <data key="weight">1.0</data>
  <data key="slice">12</data>
  <data key="year">2006</data>
</edge>
<edge source="65" target="448">
  <data key="weight">1.0</data>
  <data key="slice">5</data>
  <data key="year">1999</data>
</edge>
<edge source="66" target="388">
  <data key="weight">0.7071067690849304</data>
  <data key="slice">28</data>
  <data key="year">2022</data>
</edge>
<edge source="67" target="232">
  <data key="weight">1.0</data>
  <data key="slice">12</data>
  <data key="year">2006</data>
</edge>
<edge source="67" target="234">
  <data key="weight">1.0</data>
  <data key="slice">12</data>
  <data key="year">2006</data>
</edge>
<edge source="67" target="264">
  <data key="weight">1.0</data>
  <data key="slice">12</data>
  <data key="year">2006</data>
</edge>
<edge source="67" target="290">
  <data key="weight">1.0</data>
  <data key="slice">12</data>
  <data key="year">2006</data>
</edge>
<edge source="68" target="431">
  <data key="weight">0.7071067690849304</data>
  <data key="slice">29</data>
  <data key="year">2023</data>
</edge>
<edge source="69" target="164">
  <data key="weight">1.0</data>
  <data key="slice">17</data>
  <data key="year">2011</data>
</edge>
<edge source="69" target="223">
  <data key="weight">1.0</data>
  <data key="slice">17</data>
  <data key="year">2011</data>
</edge>
<edge source="69" target="226">
  <data key="weight">1.0</data>
  <data key="slice">17</data>
  <data key="year">2011</data>
</edge>
<edge source="69" target="422">
  <data key="weight">1.0</data>
  <data key="slice">17</data>
  <data key="year">2011</data>
</edge>
<edge source="70" target="244">
  <data key="weight">1.0</data>
  <data key="slice">11</data>
  <data key="year">2005</data>
</edge>
<edge source="70" target="330">
  <data key="weight">1.0</data>
  <data key="slice">11</data>
  <data key="year">2005</data>
</edge>
<edge source="70" target="392">
  <data key="weight">1.0</data>
  <data key="slice">11</data>
  <data key="year">2005</data>
</edge>
<edge source="71" target="171">
  <data key="weight">1.0</data>
  <data key="slice">9</data>
  <data key="year">2003</data>
</edge>
<edge source="71" target="188">
  <data key="weight">1.0</data>
  <data key="slice">9</data>
  <data key="year">2003</data>
</edge>
<edge source="71" target="228">
  <data key="weight">1.0</data>
  <data key="slice">9</data>
  <data key="year">2003</data>
</edge>
<edge source="71" target="254">
  <data key="weight">1.0</data>
  <data key="slice">9</data>
  <data key="year">2003</data>
</edge>
<edge source="71" target="364">
  <data key="weight">1.0</data>
  <data key="slice">9</data>
  <data key="year">2003</data>
</edge>
<edge source="72" target="424">
  <data key="weight">1.0</data>
  <data key="slice">18</data>
  <data key="year">2012</data>
</edge>
<edge source="72" target="429">
  <data key="weight">1.0</data>
  <data key="slice">18</data>
  <data key="year">2012</data>
</edge>
<edge source="73" target="143">
  <data key="weight">0.5</data>
  <data key="slice">31</data>
  <data key="year">2025</data>
</edge>
<edge source="73" target="170">
  <data key="weight">1.0</data>
  <data key="slice">31</data>
  <data key="year">2025</data>
</edge>
<edge source="73" target="178">
  <data key="weight">0.5</data>
  <data key="slice">31</data>
  <data key="year">2025</data>
</edge>
<edge source="73" target="441">
  <data key="weight">0.5</data>
  <data key="slice">26</data>
  <data key="year">2020</data>
</edge>
<edge source="75" target="112">
  <data key="weight">1.0</data>
  <data key="slice">23</data>
  <data key="year">2017</data>
</edge>
<edge source="75" target="158">
  <data key="weight">1.0</data>
  <data key="slice">23</data>
  <data key="year">2017</data>
</edge>
<edge source="75" target="257">
  <data key="weight">1.0</data>
  <data key="slice">23</data>
  <data key="year">2017</data>
</edge>
<edge source="75" target="358">
  <data key="weight">1.0</data>
  <data key="slice">23</data>
  <data key="year">2017</data>
</edge>
<edge source="75" target="398">
  <data key="weight">1.0</data>
  <data key="slice">23</data>
  <data key="year">2017</data>
</edge>
<edge source="78" target="388">
  <data key="weight">0.7071067690849304</data>
  <data key="slice">19</data>
  <data key="year">2013</data>
</edge>
<edge source="79" target="113">
  <data key="weight">1.0</data>
  <data key="slice">17</data>
  <data key="year">2011</data>
</edge>
<edge source="79" target="213">
  <data key="weight">1.0</data>
  <data key="slice">17</data>
  <data key="year">2011</data>
</edge>
<edge source="79" target="225">
  <data key="weight">0.7071067690849304</data>
  <data key="slice">21</data>
  <data key="year">2015</data>
</edge>
<edge source="79" target="242">
  <data key="weight">1.0</data>
  <data key="slice">17</data>
  <data key="year">2011</data>
</edge>
<edge source="80" target="128">
  <data key="weight">1.0</data>
  <data key="slice">22</data>
  <data key="year">2016</data>
</edge>
<edge source="80" target="230">
  <data key="weight">1.0</data>
  <data key="slice">22</data>
  <data key="year">2016</data>
</edge>
<edge source="80" target="245">
  <data key="weight">1.0</data>
  <data key="slice">22</data>
  <data key="year">2016</data>
</edge>
<edge source="80" target="247">
  <data key="weight">1.0</data>
  <data key="slice">22</data>
  <data key="year">2016</data>
</edge>
<edge source="80" target="275">
  <data key="weight">1.0</data>
  <data key="slice">22</data>
  <data key="year">2016</data>
</edge>
<edge source="80" target="321">
  <data key="weight">1.0</data>
  <data key="slice">22</data>
  <data key="year">2016</data>
</edge>
<edge source="80" target="362">
  <data key="weight">1.0</data>
  <data key="slice">22</data>
  <data key="year">2016</data>
</edge>
<edge source="81" target="292">
  <data key="weight">1.0</data>
  <data key="slice">16</data>
  <data key="year">2010</data>
</edge>
<edge source="81" target="353">
  <data key="weight">1.0</data>
  <data key="slice">16</data>
  <data key="year">2010</data>
</edge>
<edge source="81" target="395">
  <data key="weight">1.0</data>
  <data key="slice">16</data>
  <data key="year">2010</data>
</edge>
<edge source="82" target="139">
  <data key="weight">1.0</data>
  <data key="slice">26</data>
  <data key="year">2020</data>
</edge>
<edge source="82" target="338">
  <data key="weight">1.0</data>
  <data key="slice">26</data>
  <data key="year">2020</data>
</edge>
<edge source="82" target="381">
  <data key="weight">1.0</data>
  <data key="slice">26</data>
  <data key="year">2020</data>
</edge>
<edge source="82" target="409">
  <data key="weight">1.0</data>
  <data key="slice">26</data>
  <data key="year">2020</data>
</edge>
<edge source="82" target="449">
  <data key="weight">1.0</data>
  <data key="slice">26</data>
  <data key="year">2020</data>
</edge>
<edge source="83" target="88">
  <data key="weight">1.0</data>
  <data key="slice">14</data>
  <data key="year">2008</data>
</edge>
<edge source="83" target="311">
  <data key="weight">1.0</data>
  <data key="slice">23</data>
  <data key="year">2017</data>
</edge>
<edge source="84" target="106">
  <data key="weight">1.0</data>
  <data key="slice">26</data>
  <data key="year">2020</data>
</edge>
<edge source="84" target="277">
  <data key="weight">1.0</data>
  <data key="slice">26</data>
  <data key="year">2020</data>
</edge>
<edge source="84" target="280">
  <data key="weight">1.0</data>
  <data key="slice">26</data>
  <data key="year">2020</data>
</edge>
<edge source="84" target="287">
  <data key="weight">1.0</data>
  <data key="slice">26</data>
  <data key="year">2020</data>
</edge>
<edge source="84" target="288">
  <data key="weight">1.0</data>
  <data key="slice">26</data>
  <data key="year">2020</data>
</edge>
<edge source="84" target="304">
  <data key="weight">1.0</data>
  <data key="slice">26</data>
  <data key="year">2020</data>
</edge>
<edge source="85" target="346">
  <data key="weight">1.0</data>
  <data key="slice">15</data>
  <data key="year">2009</data>
</edge>
<edge source="85" target="363">
  <data key="weight">0.7071067690849304</data>
  <data key="slice">15</data>
  <data key="year">2009</data>
</edge>
<edge source="86" target="301">
  <data key="weight">1.0</data>
  <data key="slice">16</data>
  <data key="year">2010</data>
</edge>
<edge source="86" target="325">
  <data key="weight">1.0</data>
  <data key="slice">16</data>
  <data key="year">2010</data>
</edge>
<edge source="86" target="393">
  <data key="weight">1.0</data>
  <data key="slice">16</data>
  <data key="year">2010</data>
</edge>
<edge source="86" target="414">
  <data key="weight">1.0</data>
  <data key="slice">16</data>
  <data key="year">2010</data>
</edge>
<edge source="87" target="135">
  <data key="weight">1.0</data>
  <data key="slice">22</data>
  <data key="year">2016</data>
</edge>
<edge source="87" target="296">
  <data key="weight">1.0</data>
  <data key="slice">22</data>
  <data key="year">2016</data>
</edge>
<edge source="87" target="371">
  <data key="weight">1.0</data>
  <data key="slice">22</data>
  <data key="year">2016</data>
</edge>
<edge source="87" target="433">
  <data key="weight">1.0</data>
  <data key="slice">22</data>
  <data key="year">2016</data>
</edge>
<edge source="89" target="96">
  <data key="weight">1.0</data>
  <data key="slice">24</data>
  <data key="year">2018</data>
</edge>
<edge source="89" target="108">
  <data key="weight">1.0</data>
  <data key="slice">24</data>
  <data key="year">2018</data>
</edge>
<edge source="89" target="271">
  <data key="weight">1.0</data>
  <data key="slice">21</data>
  <data key="year">2015</data>
</edge>
<edge source="89" target="441">
  <data key="weight">1.0</data>
  <data key="slice">21</data>
  <data key="year">2015</data>
</edge>
<edge source="90" target="167">
  <data key="weight">0.7071067690849304</data>
  <data key="slice">15</data>
  <data key="year">2009</data>
</edge>
<edge source="90" target="182">
  <data key="weight">1.0</data>
  <data key="slice">15</data>
  <data key="year">2009</data>
</edge>
<edge source="90" target="333">
  <data key="weight">1.0</data>
  <data key="slice">22</data>
  <data key="year">2016</data>
</edge>
<edge source="90" target="384">
  <data key="weight">0.7071067690849304</data>
  <data key="slice">15</data>
  <data key="year">2009</data>
</edge>
<edge source="90" target="386">
  <data key="weight">1.0</data>
  <data key="slice">15</data>
  <data key="year">2009</data>
</edge>
<edge source="90" target="391">
  <data key="weight">1.0</data>
  <data key="slice">22</data>
  <data key="year">2016</data>
</edge>
<edge source="91" target="130">
  <data key="weight">0.5</data>
  <data key="slice">29</data>
  <data key="year">2023</data>
</edge>
<edge source="91" target="141">
  <data key="weight">0.7071067690849304</data>
  <data key="slice">29</data>
  <data key="year">2023</data>
</edge>
<edge source="91" target="161">
  <data key="weight">0.5</data>
  <data key="slice">29</data>
  <data key="year">2023</data>
</edge>
<edge source="91" target="240">
  <data key="weight">0.5</data>
  <data key="slice">29</data>
  <data key="year">2023</data>
</edge>
<edge source="91" target="273">
  <data key="weight">0.5</data>
  <data key="slice">29</data>
  <data key="year">2023</data>
</edge>
<edge source="91" target="323">
  <data key="weight">0.3162277638912201</data>
  <data key="slice">29</data>
  <data key="year">2023</data>
</edge>
<edge source="91" target="327">
  <data key="weight">0.5</data>
  <data key="slice">29</data>
  <data key="year">2023</data>
</edge>
<edge source="91" target="372">
  <data key="weight">0.5</data>
  <data key="slice">29</data>
  <data key="year">2023</data>
</edge>
<edge source="91" target="406">
  <data key="weight">0.5</data>
  <data key="slice">29</data>
  <data key="year">2023</data>
</edge>
<edge source="92" target="246">
  <data key="weight">0.8164966106414795</data>
  <data key="slice">28</data>
  <data key="year">2022</data>
</edge>
<edge source="93" target="117">
  <data key="weight">1.0</data>
  <data key="slice">17</data>
  <data key="year">2011</data>
</edge>
<edge source="94" target="274">
  <data key="weight">1.0</data>
  <data key="slice">13</data>
  <data key="year">2007</data>
</edge>
<edge source="95" target="211">
  <data key="weight">1.0</data>
  <data key="slice">22</data>
  <data key="year">2016</data>
</edge>
<edge source="95" target="388">
  <data key="weight">1.0</data>
  <data key="slice">22</data>
  <data key="year">2016</data>
</edge>
<edge source="96" target="108">
  <data key="weight">1.0</data>
  <data key="slice">24</data>
  <data key="year">2018</data>
</edge>
<edge source="96" target="271">
  <data key="weight">0.7071067690849304</data>
  <data key="slice">24</data>
  <data key="year">2018</data>
</edge>
<edge source="96" target="441">
  <data key="weight">1.0</data>
  <data key="slice">24</data>
  <data key="year">2018</data>
</edge>
<edge source="97" target="148">
  <data key="weight">1.0</data>
  <data key="slice">30</data>
  <data key="year">2024</data>
</edge>
<edge source="97" target="262">
  <data key="weight">0.7071067690849304</data>
  <data key="slice">31</data>
  <data key="year">2025</data>
</edge>
<edge source="97" target="286">
  <data key="weight">1.0</data>
  <data key="slice">30</data>
  <data key="year">2024</data>
</edge>
<edge source="97" target="340">
  <data key="weight">1.0</data>
  <data key="slice">30</data>
  <data key="year">2024</data>
</edge>
<edge source="98" target="101">
  <data key="weight">1.0</data>
  <data key="slice">30</data>
  <data key="year">2024</data>
</edge>
<edge source="98" target="220">
  <data key="weight">1.0</data>
  <data key="slice">30</data>
  <data key="year">2024</data>
</edge>
<edge source="98" target="221">
  <data key="weight">1.0</data>
  <data key="slice">30</data>
  <data key="year">2024</data>
</edge>
<edge source="98" target="224">
  <data key="weight">1.0</data>
  <data key="slice">30</data>
  <data key="year">2024</data>
</edge>
<edge source="98" target="243">
  <data key="weight">1.0</data>
  <data key="slice">30</data>
  <data key="year">2024</data>
</edge>
<edge source="98" target="300">
  <data key="weight">1.0</data>
  <data key="slice">30</data>
  <data key="year">2024</data>
</edge>
<edge source="98" target="370">
  <data key="weight">1.0</data>
  <data key="slice">30</data>
  <data key="year">2024</data>
</edge>
<edge source="100" target="137">
  <data key="weight">1.0</data>
  <data key="slice">27</data>
  <data key="year">2021</data>
</edge>
<edge source="100" target="314">
  <data key="weight">1.0</data>
  <data key="slice">27</data>
  <data key="year">2021</data>
</edge>
<edge source="100" target="356">
  <data key="weight">1.0</data>
  <data key="slice">27</data>
  <data key="year">2021</data>
</edge>
<edge source="101" target="220">
  <data key="weight">1.0</data>
  <data key="slice">30</data>
  <data key="year">2024</data>
</edge>
<edge source="101" target="221">
  <data key="weight">1.0</data>
  <data key="slice">30</data>
  <data key="year">2024</data>
</edge>
<edge source="101" target="224">
  <data key="weight">1.0</data>
  <data key="slice">30</data>
  <data key="year">2024</data>
</edge>
<edge source="101" target="243">
  <data key="weight">1.0</data>
  <data key="slice">30</data>
  <data key="year">2024</data>
</edge>
<edge source="101" target="300">
  <data key="weight">1.0</data>
  <data key="slice">30</data>
  <data key="year">2024</data>
</edge>
<edge source="101" target="370">
  <data key="weight">1.0</data>
  <data key="slice">30</data>
  <data key="year">2024</data>
</edge>
<edge source="102" target="140">
  <data key="weight">1.0</data>
  <data key="slice">27</data>
  <data key="year">2021</data>
</edge>
<edge source="103" target="168">
  <data key="weight">1.0</data>
  <data key="slice">28</data>
  <data key="year">2022</data>
</edge>
<edge source="103" target="175">
  <data key="weight">0.7071067690849304</data>
  <data key="slice">28</data>
  <data key="year">2022</data>
</edge>
<edge source="104" target="153">
  <data key="weight">0.7071067690849304</data>
  <data key="slice">21</data>
  <data key="year">2015</data>
</edge>
<edge source="104" target="173">
  <data key="weight">1.0</data>
  <data key="slice">21</data>
  <data key="year">2015</data>
</edge>
<edge source="104" target="210">
  <data key="weight">0.7071067690849304</data>
  <data key="slice">21</data>
  <data key="year">2015</data>
</edge>
<edge source="104" target="332">
  <data key="weight">0.7071067690849304</data>
  <data key="slice">21</data>
  <data key="year">2015</data>
</edge>
<edge source="104" target="374">
  <data key="weight">0.7071067690849304</data>
  <data key="slice">21</data>
  <data key="year">2015</data>
</edge>
<edge source="104" target="377">
  <data key="weight">0.7071067690849304</data>
  <data key="slice">21</data>
  <data key="year">2015</data>
</edge>
<edge source="104" target="385">
  <data key="weight">0.7071067690849304</data>
  <data key="slice">21</data>
  <data key="year">2015</data>
</edge>
<edge source="105" target="165">
  <data key="weight">1.0</data>
  <data key="slice">23</data>
  <data key="year">2017</data>
</edge>
<edge source="105" target="217">
  <data key="weight">1.0</data>
  <data key="slice">23</data>
  <data key="year">2017</data>
</edge>
<edge source="106" target="277">
  <data key="weight">1.0</data>
  <data key="slice">26</data>
  <data key="year">2020</data>
</edge>
<edge source="106" target="280">
  <data key="weight">1.0</data>
  <data key="slice">26</data>
  <data key="year">2020</data>
</edge>
<edge source="106" target="287">
  <data key="weight">1.0</data>
  <data key="slice">26</data>
  <data key="year">2020</data>
</edge>
<edge source="106" target="288">
  <data key="weight">1.0</data>
  <data key="slice">26</data>
  <data key="year">2020</data>
</edge>
<edge source="106" target="304">
  <data key="weight">1.0</data>
  <data key="slice">26</data>
  <data key="year">2020</data>
</edge>
<edge source="107" target="121">
  <data key="weight">1.0</data>
  <data key="slice">27</data>
  <data key="year">2021</data>
</edge>
<edge source="107" target="129">
  <data key="weight">1.0</data>
  <data key="slice">27</data>
  <data key="year">2021</data>
</edge>
<edge source="107" target="192">
  <data key="weight">1.0</data>
  <data key="slice">27</data>
  <data key="year">2021</data>
</edge>
<edge source="107" target="354">
  <data key="weight">1.0</data>
  <data key="slice">27</data>
  <data key="year">2021</data>
</edge>
<edge source="107" target="369">
  <data key="weight">1.0</data>
  <data key="slice">27</data>
  <data key="year">2021</data>
</edge>
<edge source="107" target="397">
  <data key="weight">1.0</data>
  <data key="slice">27</data>
  <data key="year">2021</data>
</edge>
<edge source="107" target="416">
  <data key="weight">1.0</data>
  <data key="slice">27</data>
  <data key="year">2021</data>
</edge>
<edge source="108" target="271">
  <data key="weight">0.7071067690849304</data>
  <data key="slice">24</data>
  <data key="year">2018</data>
</edge>
<edge source="108" target="441">
  <data key="weight">1.0</data>
  <data key="slice">24</data>
  <data key="year">2018</data>
</edge>
<edge source="110" target="203">
  <data key="weight">1.0</data>
  <data key="slice">16</data>
  <data key="year">2010</data>
</edge>
<edge source="110" target="266">
  <data key="weight">1.0</data>
  <data key="slice">16</data>
  <data key="year">2010</data>
</edge>
<edge source="110" target="411">
  <data key="weight">1.0</data>
  <data key="slice">16</data>
  <data key="year">2010</data>
</edge>
<edge source="110" target="418">
  <data key="weight">1.0</data>
  <data key="slice">16</data>
  <data key="year">2010</data>
</edge>
<edge source="111" target="134">
  <data key="weight">1.0</data>
  <data key="slice">26</data>
  <data key="year">2020</data>
</edge>
<edge source="111" target="180">
  <data key="weight">1.0</data>
  <data key="slice">0</data>
  <data key="year">1994</data>
</edge>
<edge source="111" target="181">
  <data key="weight">1.0</data>
  <data key="slice">3</data>
  <data key="year">1997</data>
</edge>
<edge source="111" target="208">
  <data key="weight">1.0</data>
  <data key="slice">5</data>
  <data key="year">1999</data>
</edge>
<edge source="111" target="285">
  <data key="weight">1.0</data>
  <data key="slice">3</data>
  <data key="year">1997</data>
</edge>
<edge source="111" target="318">
  <data key="weight">1.0</data>
  <data key="slice">3</data>
  <data key="year">1997</data>
</edge>
<edge source="111" target="331">
  <data key="weight">1.0</data>
  <data key="slice">19</data>
  <data key="year">2013</data>
</edge>
<edge source="111" target="343">
  <data key="weight">0.7071067690849304</data>
  <data key="slice">11</data>
  <data key="year">2005</data>
</edge>
<edge source="111" target="428">
  <data key="weight">1.0</data>
  <data key="slice">11</data>
  <data key="year">2005</data>
</edge>
<edge source="111" target="447">
  <data key="weight">0.7071067690849304</data>
  <data key="slice">11</data>
  <data key="year">2005</data>
</edge>
<edge source="111" target="448">
  <data key="weight">1.0</data>
  <data key="slice">5</data>
  <data key="year">1999</data>
</edge>
<edge source="112" target="158">
  <data key="weight">1.0</data>
  <data key="slice">23</data>
  <data key="year">2017</data>
</edge>
<edge source="112" target="257">
  <data key="weight">1.0</data>
  <data key="slice">23</data>
  <data key="year">2017</data>
</edge>
<edge source="112" target="358">
  <data key="weight">1.0</data>
  <data key="slice">23</data>
  <data key="year">2017</data>
</edge>
<edge source="112" target="398">
  <data key="weight">1.0</data>
  <data key="slice">23</data>
  <data key="year">2017</data>
</edge>
<edge source="113" target="213">
  <data key="weight">1.0</data>
  <data key="slice">17</data>
  <data key="year">2011</data>
</edge>
<edge source="113" target="242">
  <data key="weight">1.0</data>
  <data key="slice">17</data>
  <data key="year">2011</data>
</edge>
<edge source="114" target="388">
  <data key="weight">0.7071067690849304</data>
  <data key="slice">24</data>
  <data key="year">2018</data>
</edge>
<edge source="114" target="410">
  <data key="weight">1.0</data>
  <data key="slice">24</data>
  <data key="year">2018</data>
</edge>
<edge source="115" target="142">
  <data key="weight">1.0</data>
  <data key="slice">15</data>
  <data key="year">2009</data>
</edge>
<edge source="115" target="363">
  <data key="weight">0.7071067690849304</data>
  <data key="slice">15</data>
  <data key="year">2009</data>
</edge>
<edge source="115" target="407">
  <data key="weight">1.0</data>
  <data key="slice">15</data>
  <data key="year">2009</data>
</edge>
<edge source="116" target="368">
  <data key="weight">1.0</data>
  <data key="slice">25</data>
  <data key="year">2019</data>
</edge>
<edge source="116" target="423">
  <data key="weight">1.0</data>
  <data key="slice">25</data>
  <data key="year">2019</data>
</edge>
<edge source="118" target="389">
  <data key="weight">1.0</data>
  <data key="slice">28</data>
  <data key="year">2022</data>
</edge>
<edge source="119" target="303">
  <data key="weight">1.0</data>
  <data key="slice">25</data>
  <data key="year">2019</data>
</edge>
<edge source="121" target="129">
  <data key="weight">1.0</data>
  <data key="slice">27</data>
  <data key="year">2021</data>
</edge>
<edge source="121" target="192">
  <data key="weight">1.0</data>
  <data key="slice">27</data>
  <data key="year">2021</data>
</edge>
<edge source="121" target="354">
  <data key="weight">1.0</data>
  <data key="slice">27</data>
  <data key="year">2021</data>
</edge>
<edge source="121" target="369">
  <data key="weight">1.0</data>
  <data key="slice">27</data>
  <data key="year">2021</data>
</edge>
<edge source="121" target="397">
  <data key="weight">1.0</data>
  <data key="slice">27</data>
  <data key="year">2021</data>
</edge>
<edge source="121" target="416">
  <data key="weight">1.0</data>
  <data key="slice">27</data>
  <data key="year">2021</data>
</edge>
<edge source="122" target="255">
  <data key="weight">1.0</data>
  <data key="slice">19</data>
  <data key="year">2013</data>
</edge>
<edge source="122" target="308">
  <data key="weight">1.0</data>
  <data key="slice">19</data>
  <data key="year">2013</data>
</edge>
<edge source="124" target="190">
  <data key="weight">1.0</data>
  <data key="slice">12</data>
  <data key="year">2006</data>
</edge>
<edge source="124" target="298">
  <data key="weight">1.0</data>
  <data key="slice">12</data>
  <data key="year">2006</data>
</edge>
<edge source="124" target="305">
  <data key="weight">1.0</data>
  <data key="slice">12</data>
  <data key="year">2006</data>
</edge>
<edge source="124" target="434">
  <data key="weight">1.0</data>
  <data key="slice">12</data>
  <data key="year">2006</data>
</edge>
<edge source="125" target="131">
  <data key="weight">1.0</data>
  <data key="slice">16</data>
  <data key="year">2010</data>
</edge>
<edge source="125" target="186">
  <data key="weight">1.0</data>
  <data key="slice">16</data>
  <data key="year">2010</data>
</edge>
<edge source="126" target="152">
  <data key="weight">1.0</data>
  <data key="slice">24</data>
  <data key="year">2018</data>
</edge>
<edge source="128" target="230">
  <data key="weight">1.0</data>
  <data key="slice">22</data>
  <data key="year">2016</data>
</edge>
<edge source="128" target="245">
  <data key="weight">1.0</data>
  <data key="slice">22</data>
  <data key="year">2016</data>
</edge>
<edge source="128" target="247">
  <data key="weight">1.0</data>
  <data key="slice">22</data>
  <data key="year">2016</data>
</edge>
<edge source="128" target="275">
  <data key="weight">1.0</data>
  <data key="slice">22</data>
  <data key="year">2016</data>
</edge>
<edge source="128" target="321">
  <data key="weight">1.0</data>
  <data key="slice">22</data>
  <data key="year">2016</data>
</edge>
<edge source="128" target="362">
  <data key="weight">1.0</data>
  <data key="slice">22</data>
  <data key="year">2016</data>
</edge>
<edge source="129" target="192">
  <data key="weight">1.0</data>
  <data key="slice">27</data>
  <data key="year">2021</data>
</edge>
<edge source="129" target="354">
  <data key="weight">1.0</data>
  <data key="slice">27</data>
  <data key="year">2021</data>
</edge>
<edge source="129" target="369">
  <data key="weight">1.0</data>
  <data key="slice">27</data>
  <data key="year">2021</data>
</edge>
<edge source="129" target="397">
  <data key="weight">1.0</data>
  <data key="slice">27</data>
  <data key="year">2021</data>
</edge>
<edge source="129" target="408">
  <data key="weight">1.0</data>
  <data key="slice">30</data>
  <data key="year">2024</data>
</edge>
<edge source="129" target="416">
  <data key="weight">1.0</data>
  <data key="slice">27</data>
  <data key="year">2021</data>
</edge>
<edge source="130" target="161">
  <data key="weight">1.0</data>
  <data key="slice">29</data>
  <data key="year">2023</data>
</edge>
<edge source="130" target="240">
  <data key="weight">1.0</data>
  <data key="slice">29</data>
  <data key="year">2023</data>
</edge>
<edge source="130" target="273">
  <data key="weight">1.0</data>
  <data key="slice">29</data>
  <data key="year">2023</data>
</edge>
<edge source="130" target="323">
  <data key="weight">0.6324555277824402</data>
  <data key="slice">29</data>
  <data key="year">2023</data>
</edge>
<edge source="130" target="327">
  <data key="weight">1.0</data>
  <data key="slice">29</data>
  <data key="year">2023</data>
</edge>
<edge source="130" target="372">
  <data key="weight">1.0</data>
  <data key="slice">29</data>
  <data key="year">2023</data>
</edge>
<edge source="130" target="406">
  <data key="weight">1.0</data>
  <data key="slice">29</data>
  <data key="year">2023</data>
</edge>
<edge source="131" target="186">
  <data key="weight">1.0</data>
  <data key="slice">16</data>
  <data key="year">2010</data>
</edge>
<edge source="132" target="214">
  <data key="weight">1.0</data>
  <data key="slice">24</data>
  <data key="year">2018</data>
</edge>
<edge source="133" target="309">
  <data key="weight">0.7071067690849304</data>
  <data key="slice">25</data>
  <data key="year">2019</data>
</edge>
<edge source="133" target="382">
  <data key="weight">0.7071067690849304</data>
  <data key="slice">25</data>
  <data key="year">2019</data>
</edge>
<edge source="133" target="388">
  <data key="weight">0.7071067690849304</data>
  <data key="slice">25</data>
  <data key="year">2019</data>
</edge>
<edge source="135" target="296">
  <data key="weight">1.0</data>
  <data key="slice">22</data>
  <data key="year">2016</data>
</edge>
<edge source="135" target="371">
  <data key="weight">1.0</data>
  <data key="slice">22</data>
  <data key="year">2016</data>
</edge>
<edge source="135" target="433">
  <data key="weight">1.0</data>
  <data key="slice">22</data>
  <data key="year">2016</data>
</edge>
<edge source="136" target="405">
  <data key="weight">1.0</data>
  <data key="slice">20</data>
  <data key="year">2014</data>
</edge>
<edge source="137" target="314">
  <data key="weight">1.0</data>
  <data key="slice">27</data>
  <data key="year">2021</data>
</edge>
<edge source="137" target="356">
  <data key="weight">1.0</data>
  <data key="slice">27</data>
  <data key="year">2021</data>
</edge>
<edge source="138" target="156">
  <data key="weight">1.0</data>
  <data key="slice">30</data>
  <data key="year">2024</data>
</edge>
<edge source="138" target="293">
  <data key="weight">1.0</data>
  <data key="slice">30</data>
  <data key="year">2024</data>
</edge>
<edge source="139" target="338">
  <data key="weight">1.0</data>
  <data key="slice">26</data>
  <data key="year">2020</data>
</edge>
<edge source="139" target="381">
  <data key="weight">1.0</data>
  <data key="slice">26</data>
  <data key="year">2020</data>
</edge>
<edge source="139" target="409">
  <data key="weight">1.0</data>
  <data key="slice">26</data>
  <data key="year">2020</data>
</edge>
<edge source="139" target="449">
  <data key="weight">1.0</data>
  <data key="slice">26</data>
  <data key="year">2020</data>
</edge>
<edge source="142" target="363">
  <data key="weight">0.7071067690849304</data>
  <data key="slice">15</data>
  <data key="year">2009</data>
</edge>
<edge source="142" target="407">
  <data key="weight">1.0</data>
  <data key="slice">15</data>
  <data key="year">2009</data>
</edge>
<edge source="143" target="170">
  <data key="weight">0.5</data>
  <data key="slice">31</data>
  <data key="year">2025</data>
</edge>
<edge source="143" target="178">
  <data key="weight">0.5</data>
  <data key="slice">31</data>
  <data key="year">2025</data>
</edge>
<edge source="144" target="212">
  <data key="weight">1.0</data>
  <data key="slice">28</data>
  <data key="year">2022</data>
</edge>
<edge source="145" target="250">
  <data key="weight">1.0</data>
  <data key="slice">12</data>
  <data key="year">2006</data>
</edge>
<edge source="145" target="255">
  <data key="weight">1.0</data>
  <data key="slice">12</data>
  <data key="year">2006</data>
</edge>
<edge source="146" target="150">
  <data key="weight">1.0</data>
  <data key="slice">20</data>
  <data key="year">2014</data>
</edge>
<edge source="146" target="198">
  <data key="weight">1.0</data>
  <data key="slice">16</data>
  <data key="year">2010</data>
</edge>
<edge source="146" target="219">
  <data key="weight">0.7071067690849304</data>
  <data key="slice">23</data>
  <data key="year">2017</data>
</edge>
<edge source="146" target="222">
  <data key="weight">1.0</data>
  <data key="slice">12</data>
  <data key="year">2006</data>
</edge>
<edge source="146" target="238">
  <data key="weight">0.5773502588272095</data>
  <data key="slice">24</data>
  <data key="year">2018</data>
</edge>
<edge source="146" target="248">
  <data key="weight">1.0</data>
  <data key="slice">25</data>
  <data key="year">2019</data>
</edge>
<edge source="146" target="269">
  <data key="weight">0.5773502588272095</data>
  <data key="slice">24</data>
  <data key="year">2018</data>
</edge>
<edge source="146" target="271">
  <data key="weight">0.40824830532073975</data>
  <data key="slice">24</data>
  <data key="year">2018</data>
</edge>
<edge source="146" target="297">
  <data key="weight">1.0</data>
  <data key="slice">12</data>
  <data key="year">2006</data>
</edge>
<edge source="146" target="312">
  <data key="weight">0.8164966106414795</data>
  <data key="slice">24</data>
  <data key="year">2018</data>
</edge>
<edge source="146" target="319">
  <data key="weight">1.0</data>
  <data key="slice">20</data>
  <data key="year">2014</data>
</edge>
<edge source="146" target="322">
  <data key="weight">1.0</data>
  <data key="slice">21</data>
  <data key="year">2015</data>
</edge>
<edge source="146" target="324">
  <data key="weight">1.0</data>
  <data key="slice">14</data>
  <data key="year">2008</data>
</edge>
<edge source="146" target="375">
  <data key="weight">1.0</data>
  <data key="slice">12</data>
  <data key="year">2006</data>
</edge>
<edge source="146" target="388">
  <data key="weight">0.40824830532073975</data>
  <data key="slice">23</data>
  <data key="year">2017</data>
</edge>
<edge source="146" target="391">
  <data key="weight">1.0</data>
  <data key="slice">19</data>
  <data key="year">2013</data>
</edge>
<edge source="146" target="399">
  <data key="weight">1.0</data>
  <data key="slice">20</data>
  <data key="year">2014</data>
</edge>
<edge source="146" target="416">
  <data key="weight">7.071067784636398E-7</data>
  <data key="slice">23</data>
  <data key="year">2017</data>
</edge>
<edge source="146" target="417">
  <data key="weight">0.7071067690849304</data>
  <data key="slice">23</data>
  <data key="year">2017</data>
</edge>
<edge source="146" target="432">
  <data key="weight">1.0</data>
  <data key="slice">12</data>
  <data key="year">2006</data>
</edge>
<edge source="146" target="435">
  <data key="weight">1.0</data>
  <data key="slice">25</data>
  <data key="year">2019</data>
</edge>
<edge source="146" target="437">
  <data key="weight">0.7071067690849304</data>
  <data key="slice">23</data>
  <data key="year">2017</data>
</edge>
<edge source="146" target="441">
  <data key="weight">1.0</data>
  <data key="slice">16</data>
  <data key="year">2010</data>
</edge>
<edge source="146" target="444">
  <data key="weight">1.0</data>
  <data key="slice">20</data>
  <data key="year">2014</data>
</edge>
<edge source="146" target="453">
  <data key="weight">1.0</data>
  <data key="slice">16</data>
  <data key="year">2010</data>
</edge>
<edge source="147" target="255">
  <data key="weight">1.0</data>
  <data key="slice">20</data>
  <data key="year">2014</data>
</edge>
<edge source="147" target="261">
  <data key="weight">1.0</data>
  <data key="slice">20</data>
  <data key="year">2014</data>
</edge>
<edge source="147" target="308">
  <data key="weight">1.0</data>
  <data key="slice">20</data>
  <data key="year">2014</data>
</edge>
<edge source="147" target="313">
  <data key="weight">1.0</data>
  <data key="slice">20</data>
  <data key="year">2014</data>
</edge>
<edge source="147" target="323">
  <data key="weight">1.0</data>
  <data key="slice">20</data>
  <data key="year">2014</data>
</edge>
<edge source="147" target="380">
  <data key="weight">1.0</data>
  <data key="slice">20</data>
  <data key="year">2014</data>
</edge>
<edge source="147" target="388">
  <data key="weight">0.4472135901451111</data>
  <data key="slice">20</data>
  <data key="year">2014</data>
</edge>
<edge source="148" target="262">
  <data key="weight">0.7071067690849304</data>
  <data key="slice">31</data>
  <data key="year">2025</data>
</edge>
<edge source="148" target="286">
  <data key="weight">1.0</data>
  <data key="slice">30</data>
  <data key="year">2024</data>
</edge>
<edge source="148" target="340">
  <data key="weight">1.0</data>
  <data key="slice">30</data>
  <data key="year">2024</data>
</edge>
<edge source="149" target="260">
  <data key="weight">1.0</data>
  <data key="slice">19</data>
  <data key="year">2013</data>
</edge>
<edge source="149" target="437">
  <data key="weight">1.0</data>
  <data key="slice">19</data>
  <data key="year">2013</data>
</edge>
<edge source="149" target="441">
  <data key="weight">1.0</data>
  <data key="slice">19</data>
  <data key="year">2013</data>
</edge>
<edge source="150" target="319">
  <data key="weight">1.0</data>
  <data key="slice">20</data>
  <data key="year">2014</data>
</edge>
<edge source="150" target="391">
  <data key="weight">1.0</data>
  <data key="slice">20</data>
  <data key="year">2014</data>
</edge>
<edge source="150" target="399">
  <data key="weight">1.0</data>
  <data key="slice">20</data>
  <data key="year">2014</data>
</edge>
<edge source="150" target="444">
  <data key="weight">1.0</data>
  <data key="slice">20</data>
  <data key="year">2014</data>
</edge>
<edge source="151" target="236">
  <data key="weight">1.0</data>
  <data key="slice">24</data>
  <data key="year">2018</data>
</edge>
<edge source="151" target="379">
  <data key="weight">1.0</data>
  <data key="slice">24</data>
  <data key="year">2018</data>
</edge>
<edge source="153" target="173">
  <data key="weight">0.7071067690849304</data>
  <data key="slice">21</data>
  <data key="year">2015</data>
</edge>
<edge source="153" target="332">
  <data key="weight">1.0</data>
  <data key="slice">21</data>
  <data key="year">2015</data>
</edge>
<edge source="153" target="374">
  <data key="weight">1.0</data>
  <data key="slice">21</data>
  <data key="year">2015</data>
</edge>
<edge source="153" target="377">
  <data key="weight">1.0</data>
  <data key="slice">21</data>
  <data key="year">2015</data>
</edge>
<edge source="154" target="341">
  <data key="weight">1.0</data>
  <data key="slice">18</data>
  <data key="year">2012</data>
</edge>
<edge source="154" target="342">
  <data key="weight">1.0</data>
  <data key="slice">18</data>
  <data key="year">2012</data>
</edge>
<edge source="154" target="357">
  <data key="weight">1.0</data>
  <data key="slice">18</data>
  <data key="year">2012</data>
</edge>
<edge source="154" target="388">
  <data key="weight">1.0</data>
  <data key="slice">18</data>
  <data key="year">2012</data>
</edge>
<edge source="154" target="401">
  <data key="weight">1.0</data>
  <data key="slice">18</data>
  <data key="year">2012</data>
</edge>
<edge source="154" target="450">
  <data key="weight">1.0</data>
  <data key="slice">18</data>
  <data key="year">2012</data>
</edge>
<edge source="156" target="293">
  <data key="weight">1.0</data>
  <data key="slice">30</data>
  <data key="year">2024</data>
</edge>
<edge source="157" target="189">
  <data key="weight">1.0</data>
  <data key="slice">31</data>
  <data key="year">2025</data>
</edge>
<edge source="157" target="339">
  <data key="weight">1.0</data>
  <data key="slice">31</data>
  <data key="year">2025</data>
</edge>
<edge source="158" target="257">
  <data key="weight">1.0</data>
  <data key="slice">23</data>
  <data key="year">2017</data>
</edge>
<edge source="158" target="358">
  <data key="weight">1.0</data>
  <data key="slice">23</data>
  <data key="year">2017</data>
</edge>
<edge source="158" target="398">
  <data key="weight">1.0</data>
  <data key="slice">23</data>
  <data key="year">2017</data>
</edge>
<edge source="159" target="252">
  <data key="weight">1.0</data>
  <data key="slice">26</data>
  <data key="year">2020</data>
</edge>
<edge source="160" target="252">
  <data key="weight">1.0</data>
  <data key="slice">28</data>
  <data key="year">2022</data>
</edge>
<edge source="161" target="240">
  <data key="weight">1.0</data>
  <data key="slice">29</data>
  <data key="year">2023</data>
</edge>
<edge source="161" target="273">
  <data key="weight">1.0</data>
  <data key="slice">29</data>
  <data key="year">2023</data>
</edge>
<edge source="161" target="323">
  <data key="weight">0.6324555277824402</data>
  <data key="slice">29</data>
  <data key="year">2023</data>
</edge>
<edge source="161" target="327">
  <data key="weight">1.0</data>
  <data key="slice">29</data>
  <data key="year">2023</data>
</edge>
<edge source="161" target="372">
  <data key="weight">1.0</data>
  <data key="slice">29</data>
  <data key="year">2023</data>
</edge>
<edge source="161" target="406">
  <data key="weight">1.0</data>
  <data key="slice">29</data>
  <data key="year">2023</data>
</edge>
<edge source="162" target="388">
  <data key="weight">0.7071067690849304</data>
  <data key="slice">17</data>
  <data key="year">2011</data>
</edge>
<edge source="163" target="315">
  <data key="weight">1.0</data>
  <data key="slice">21</data>
  <data key="year">2015</data>
</edge>
<edge source="163" target="388">
  <data key="weight">0.7071067690849304</data>
  <data key="slice">21</data>
  <data key="year">2015</data>
</edge>
<edge source="164" target="223">
  <data key="weight">1.0</data>
  <data key="slice">17</data>
  <data key="year">2011</data>
</edge>
<edge source="164" target="226">
  <data key="weight">1.0</data>
  <data key="slice">17</data>
  <data key="year">2011</data>
</edge>
<edge source="164" target="422">
  <data key="weight">1.0</data>
  <data key="slice">17</data>
  <data key="year">2011</data>
</edge>
<edge source="165" target="217">
  <data key="weight">1.0</data>
  <data key="slice">23</data>
  <data key="year">2017</data>
</edge>
<edge source="165" target="272">
  <data key="weight">1.0</data>
  <data key="slice">25</data>
  <data key="year">2019</data>
</edge>
<edge source="167" target="182">
  <data key="weight">0.7071067690849304</data>
  <data key="slice">15</data>
  <data key="year">2009</data>
</edge>
<edge source="167" target="386">
  <data key="weight">0.7071067690849304</data>
  <data key="slice">15</data>
  <data key="year">2009</data>
</edge>
<edge source="168" target="175">
  <data key="weight">0.7071067690849304</data>
  <data key="slice">28</data>
  <data key="year">2022</data>
</edge>
<edge source="170" target="178">
  <data key="weight">0.5</data>
  <data key="slice">31</data>
  <data key="year">2025</data>
</edge>
<edge source="171" target="188">
  <data key="weight">1.0</data>
  <data key="slice">9</data>
  <data key="year">2003</data>
</edge>
<edge source="171" target="228">
  <data key="weight">1.0</data>
  <data key="slice">9</data>
  <data key="year">2003</data>
</edge>
<edge source="171" target="254">
  <data key="weight">1.0</data>
  <data key="slice">9</data>
  <data key="year">2003</data>
</edge>
<edge source="171" target="364">
  <data key="weight">1.0</data>
  <data key="slice">9</data>
  <data key="year">2003</data>
</edge>
<edge source="172" target="206">
  <data key="weight">0.7071067690849304</data>
  <data key="slice">29</data>
  <data key="year">2023</data>
</edge>
<edge source="173" target="210">
  <data key="weight">0.7071067690849304</data>
  <data key="slice">21</data>
  <data key="year">2015</data>
</edge>
<edge source="173" target="332">
  <data key="weight">0.7071067690849304</data>
  <data key="slice">21</data>
  <data key="year">2015</data>
</edge>
<edge source="173" target="347">
  <data key="weight">1.0</data>
  <data key="slice">23</data>
  <data key="year">2017</data>
</edge>
<edge source="173" target="374">
  <data key="weight">0.7071067690849304</data>
  <data key="slice">21</data>
  <data key="year">2015</data>
</edge>
<edge source="173" target="377">
  <data key="weight">0.7071067690849304</data>
  <data key="slice">21</data>
  <data key="year">2015</data>
</edge>
<edge source="173" target="385">
  <data key="weight">0.7071067690849304</data>
  <data key="slice">21</data>
  <data key="year">2015</data>
</edge>
<edge source="174" target="251">
  <data key="weight">1.0</data>
  <data key="slice">27</data>
  <data key="year">2021</data>
</edge>
<edge source="174" target="310">
  <data key="weight">1.0</data>
  <data key="slice">27</data>
  <data key="year">2021</data>
</edge>
<edge source="176" target="387">
  <data key="weight">1.0</data>
  <data key="slice">27</data>
  <data key="year">2021</data>
</edge>
<edge source="179" target="184">
  <data key="weight">1.0</data>
  <data key="slice">27</data>
  <data key="year">2021</data>
</edge>
<edge source="180" target="181">
  <data key="weight">1.0</data>
  <data key="slice">3</data>
  <data key="year">1997</data>
</edge>
<edge source="180" target="285">
  <data key="weight">1.0</data>
  <data key="slice">3</data>
  <data key="year">1997</data>
</edge>
<edge source="180" target="318">
  <data key="weight">1.0</data>
  <data key="slice">3</data>
  <data key="year">1997</data>
</edge>
<edge source="180" target="343">
  <data key="weight">1.0</data>
  <data key="slice">11</data>
  <data key="year">2005</data>
</edge>
<edge source="180" target="428">
  <data key="weight">0.7071067690849304</data>
  <data key="slice">11</data>
  <data key="year">2005</data>
</edge>
<edge source="180" target="447">
  <data key="weight">1.0</data>
  <data key="slice">11</data>
  <data key="year">2005</data>
</edge>
<edge source="181" target="285">
  <data key="weight">1.0</data>
  <data key="slice">3</data>
  <data key="year">1997</data>
</edge>
<edge source="181" target="318">
  <data key="weight">1.0</data>
  <data key="slice">3</data>
  <data key="year">1997</data>
</edge>
<edge source="182" target="239">
  <data key="weight">1.0</data>
  <data key="slice">13</data>
  <data key="year">2007</data>
</edge>
<edge source="182" target="384">
  <data key="weight">0.7071067690849304</data>
  <data key="slice">15</data>
  <data key="year">2009</data>
</edge>
<edge source="182" target="386">
  <data key="weight">1.0</data>
  <data key="slice">13</data>
  <data key="year">2007</data>
</edge>
<edge source="185" target="202">
  <data key="weight">1.0</data>
  <data key="slice">29</data>
  <data key="year">2023</data>
</edge>
<edge source="185" target="289">
  <data key="weight">1.0</data>
  <data key="slice">29</data>
  <data key="year">2023</data>
</edge>
<edge source="185" target="436">
  <data key="weight">1.0</data>
  <data key="slice">29</data>
  <data key="year">2023</data>
</edge>
<edge source="187" target="270">
  <data key="weight">1.0</data>
  <data key="slice">29</data>
  <data key="year">2023</data>
</edge>
<edge source="188" target="228">
  <data key="weight">1.0</data>
  <data key="slice">9</data>
  <data key="year">2003</data>
</edge>
<edge source="188" target="254">
  <data key="weight">1.0</data>
  <data key="slice">9</data>
  <data key="year">2003</data>
</edge>
<edge source="188" target="364">
  <data key="weight">1.0</data>
  <data key="slice">9</data>
  <data key="year">2003</data>
</edge>
<edge source="189" target="339">
  <data key="weight">1.0</data>
  <data key="slice">31</data>
  <data key="year">2025</data>
</edge>
<edge source="190" target="298">
  <data key="weight">1.0</data>
  <data key="slice">12</data>
  <data key="year">2006</data>
</edge>
<edge source="190" target="305">
  <data key="weight">1.0</data>
  <data key="slice">12</data>
  <data key="year">2006</data>
</edge>
<edge source="190" target="434">
  <data key="weight">1.0</data>
  <data key="slice">12</data>
  <data key="year">2006</data>
</edge>
<edge source="192" target="354">
  <data key="weight">1.0</data>
  <data key="slice">27</data>
  <data key="year">2021</data>
</edge>
<edge source="192" target="369">
  <data key="weight">1.0</data>
  <data key="slice">27</data>
  <data key="year">2021</data>
</edge>
<edge source="192" target="397">
  <data key="weight">1.0</data>
  <data key="slice">27</data>
  <data key="year">2021</data>
</edge>
<edge source="192" target="408">
  <data key="weight">1.0</data>
  <data key="slice">31</data>
  <data key="year">2025</data>
</edge>
<edge source="192" target="416">
  <data key="weight">1.0</data>
  <data key="slice">27</data>
  <data key="year">2021</data>
</edge>
<edge source="193" target="359">
  <data key="weight">1.0</data>
  <data key="slice">26</data>
  <data key="year">2020</data>
</edge>
<edge source="193" target="426">
  <data key="weight">1.0</data>
  <data key="slice">26</data>
  <data key="year">2020</data>
</edge>
<edge source="196" target="201">
  <data key="weight">1.0</data>
  <data key="slice">7</data>
  <data key="year">2001</data>
</edge>
<edge source="196" target="233">
  <data key="weight">1.0</data>
  <data key="slice">7</data>
  <data key="year">2001</data>
</edge>
<edge source="196" target="241">
  <data key="weight">1.0</data>
  <data key="slice">7</data>
  <data key="year">2001</data>
</edge>
<edge source="196" target="421">
  <data key="weight">1.0</data>
  <data key="slice">7</data>
  <data key="year">2001</data>
</edge>
<edge source="198" target="312">
  <data key="weight">0.5</data>
  <data key="slice">24</data>
  <data key="year">2018</data>
</edge>
<edge source="198" target="324">
  <data key="weight">1.0</data>
  <data key="slice">16</data>
  <data key="year">2010</data>
</edge>
<edge source="198" target="441">
  <data key="weight">1.0</data>
  <data key="slice">16</data>
  <data key="year">2010</data>
</edge>
<edge source="198" target="453">
  <data key="weight">1.0</data>
  <data key="slice">16</data>
  <data key="year">2010</data>
</edge>
<edge source="199" target="215">
  <data key="weight">1.0</data>
  <data key="slice">10</data>
  <data key="year">2004</data>
</edge>
<edge source="199" target="218">
  <data key="weight">1.0</data>
  <data key="slice">11</data>
  <data key="year">2005</data>
</edge>
<edge source="199" target="445">
  <data key="weight">1.0</data>
  <data key="slice">11</data>
  <data key="year">2005</data>
</edge>
<edge source="200" target="283">
  <data key="weight">1.0</data>
  <data key="slice">18</data>
  <data key="year">2012</data>
</edge>
<edge source="201" target="233">
  <data key="weight">1.0</data>
  <data key="slice">7</data>
  <data key="year">2001</data>
</edge>
<edge source="201" target="241">
  <data key="weight">1.0</data>
  <data key="slice">7</data>
  <data key="year">2001</data>
</edge>
<edge source="201" target="421">
  <data key="weight">1.0</data>
  <data key="slice">7</data>
  <data key="year">2001</data>
</edge>
<edge source="202" target="289">
  <data key="weight">1.0</data>
  <data key="slice">27</data>
  <data key="year">2021</data>
</edge>
<edge source="202" target="436">
  <data key="weight">1.0</data>
  <data key="slice">29</data>
  <data key="year">2023</data>
</edge>
<edge source="203" target="266">
  <data key="weight">1.0</data>
  <data key="slice">16</data>
  <data key="year">2010</data>
</edge>
<edge source="203" target="411">
  <data key="weight">1.0</data>
  <data key="slice">16</data>
  <data key="year">2010</data>
</edge>
<edge source="203" target="418">
  <data key="weight">1.0</data>
  <data key="slice">16</data>
  <data key="year">2010</data>
</edge>
<edge source="204" target="441">
  <data key="weight">0.3535533845424652</data>
  <data key="slice">26</data>
  <data key="year">2020</data>
</edge>
<edge source="206" target="295">
  <data key="weight">0.7071067690849304</data>
  <data key="slice">29</data>
  <data key="year">2023</data>
</edge>
<edge source="207" target="394">
  <data key="weight">1.0</data>
  <data key="slice">11</data>
  <data key="year">2005</data>
</edge>
<edge source="208" target="448">
  <data key="weight">1.0</data>
  <data key="slice">5</data>
  <data key="year">1999</data>
</edge>
<edge source="209" target="281">
  <data key="weight">1.0</data>
  <data key="slice">31</data>
  <data key="year">2025</data>
</edge>
<edge source="209" target="452">
  <data key="weight">1.0</data>
  <data key="slice">31</data>
  <data key="year">2025</data>
</edge>
<edge source="210" target="385">
  <data key="weight">1.0</data>
  <data key="slice">21</data>
  <data key="year">2015</data>
</edge>
<edge source="211" target="388">
  <data key="weight">1.0</data>
  <data key="slice">22</data>
  <data key="year">2016</data>
</edge>
<edge source="213" target="242">
  <data key="weight">1.0</data>
  <data key="slice">17</data>
  <data key="year">2011</data>
</edge>
<edge source="215" target="218">
  <data key="weight">1.0</data>
  <data key="slice">11</data>
  <data key="year">2005</data>
</edge>
<edge source="215" target="445">
  <data key="weight">1.0</data>
  <data key="slice">11</data>
  <data key="year">2005</data>
</edge>
<edge source="217" target="272">
  <data key="weight">1.0</data>
  <data key="slice">25</data>
  <data key="year">2019</data>
</edge>
<edge source="218" target="445">
  <data key="weight">1.0</data>
  <data key="slice">11</data>
  <data key="year">2005</data>
</edge>
<edge source="219" target="388">
  <data key="weight">0.5773502588272095</data>
  <data key="slice">23</data>
  <data key="year">2017</data>
</edge>
<edge source="219" target="416">
  <data key="weight">9.999999974752427E-7</data>
  <data key="slice">23</data>
  <data key="year">2017</data>
</edge>
<edge source="219" target="417">
  <data key="weight">1.0</data>
  <data key="slice">23</data>
  <data key="year">2017</data>
</edge>
<edge source="219" target="437">
  <data key="weight">1.0</data>
  <data key="slice">23</data>
  <data key="year">2017</data>
</edge>
<edge source="220" target="221">
  <data key="weight">1.0</data>
  <data key="slice">30</data>
  <data key="year">2024</data>
</edge>
<edge source="220" target="224">
  <data key="weight">1.0</data>
  <data key="slice">30</data>
  <data key="year">2024</data>
</edge>
<edge source="220" target="243">
  <data key="weight">1.0</data>
  <data key="slice">30</data>
  <data key="year">2024</data>
</edge>
<edge source="220" target="300">
  <data key="weight">1.0</data>
  <data key="slice">30</data>
  <data key="year">2024</data>
</edge>
<edge source="220" target="370">
  <data key="weight">1.0</data>
  <data key="slice">30</data>
  <data key="year">2024</data>
</edge>
<edge source="221" target="224">
  <data key="weight">1.0</data>
  <data key="slice">30</data>
  <data key="year">2024</data>
</edge>
<edge source="221" target="243">
  <data key="weight">1.0</data>
  <data key="slice">30</data>
  <data key="year">2024</data>
</edge>
<edge source="221" target="300">
  <data key="weight">1.0</data>
  <data key="slice">30</data>
  <data key="year">2024</data>
</edge>
<edge source="221" target="370">
  <data key="weight">1.0</data>
  <data key="slice">30</data>
  <data key="year">2024</data>
</edge>
<edge source="222" target="297">
  <data key="weight">1.0</data>
  <data key="slice">12</data>
  <data key="year">2006</data>
</edge>
<edge source="222" target="375">
  <data key="weight">1.0</data>
  <data key="slice">12</data>
  <data key="year">2006</data>
</edge>
<edge source="222" target="432">
  <data key="weight">1.0</data>
  <data key="slice">12</data>
  <data key="year">2006</data>
</edge>
<edge source="223" target="226">
  <data key="weight">1.0</data>
  <data key="slice">17</data>
  <data key="year">2011</data>
</edge>
<edge source="223" target="422">
  <data key="weight">1.0</data>
  <data key="slice">17</data>
  <data key="year">2011</data>
</edge>
<edge source="224" target="243">
  <data key="weight">1.0</data>
  <data key="slice">30</data>
  <data key="year">2024</data>
</edge>
<edge source="224" target="300">
  <data key="weight">1.0</data>
  <data key="slice">30</data>
  <data key="year">2024</data>
</edge>
<edge source="224" target="370">
  <data key="weight">1.0</data>
  <data key="slice">30</data>
  <data key="year">2024</data>
</edge>
<edge source="226" target="422">
  <data key="weight">1.0</data>
  <data key="slice">17</data>
  <data key="year">2011</data>
</edge>
<edge source="227" target="315">
  <data key="weight">1.0</data>
  <data key="slice">28</data>
  <data key="year">2022</data>
</edge>
<edge source="227" target="326">
  <data key="weight">1.0</data>
  <data key="slice">28</data>
  <data key="year">2022</data>
</edge>
<edge source="228" target="254">
  <data key="weight">1.0</data>
  <data key="slice">9</data>
  <data key="year">2003</data>
</edge>
<edge source="228" target="364">
  <data key="weight">1.0</data>
  <data key="slice">9</data>
  <data key="year">2003</data>
</edge>
<edge source="229" target="299">
  <data key="weight">0.5773502588272095</data>
  <data key="slice">29</data>
  <data key="year">2023</data>
</edge>
<edge source="229" target="323">
  <data key="weight">0.5163977742195129</data>
  <data key="slice">29</data>
  <data key="year">2023</data>
</edge>
<edge source="229" target="366">
  <data key="weight">0.8164966106414795</data>
  <data key="slice">29</data>
  <data key="year">2023</data>
</edge>
<edge source="229" target="388">
  <data key="weight">4.082483258116554E-7</data>
  <data key="slice">29</data>
  <data key="year">2023</data>
</edge>
<edge source="229" target="431">
  <data key="weight">0.40824830532073975</data>
  <data key="slice">29</data>
  <data key="year">2023</data>
</edge>
<edge source="230" target="245">
  <data key="weight">1.0</data>
  <data key="slice">22</data>
  <data key="year">2016</data>
</edge>
<edge source="230" target="247">
  <data key="weight">1.0</data>
  <data key="slice">22</data>
  <data key="year">2016</data>
</edge>
<edge source="230" target="275">
  <data key="weight">1.0</data>
  <data key="slice">22</data>
  <data key="year">2016</data>
</edge>
<edge source="230" target="321">
  <data key="weight">1.0</data>
  <data key="slice">22</data>
  <data key="year">2016</data>
</edge>
<edge source="230" target="362">
  <data key="weight">1.0</data>
  <data key="slice">22</data>
  <data key="year">2016</data>
</edge>
<edge source="232" target="234">
  <data key="weight">1.0</data>
  <data key="slice">11</data>
  <data key="year">2005</data>
</edge>
<edge source="232" target="264">
  <data key="weight">1.0</data>
  <data key="slice">9</data>
  <data key="year">2003</data>
</edge>
<edge source="232" target="290">
  <data key="weight">1.0</data>
  <data key="slice">9</data>
  <data key="year">2003</data>
</edge>
<edge source="233" target="241">
  <data key="weight">1.0</data>
  <data key="slice">7</data>
  <data key="year">2001</data>
</edge>
<edge source="233" target="421">
  <data key="weight">1.0</data>
  <data key="slice">7</data>
  <data key="year">2001</data>
</edge>
<edge source="234" target="264">
  <data key="weight">1.0</data>
  <data key="slice">11</data>
  <data key="year">2005</data>
</edge>
<edge source="234" target="290">
  <data key="weight">1.0</data>
  <data key="slice">11</data>
  <data key="year">2005</data>
</edge>
<edge source="235" target="402">
  <data key="weight">1.0</data>
  <data key="slice">27</data>
  <data key="year">2021</data>
</edge>
<edge source="235" target="451">
  <data key="weight">1.0</data>
  <data key="slice">27</data>
  <data key="year">2021</data>
</edge>
<edge source="236" target="324">
  <data key="weight">0.7071067690849304</data>
  <data key="slice">26</data>
  <data key="year">2020</data>
</edge>
<edge source="236" target="379">
  <data key="weight">1.0</data>
  <data key="slice">24</data>
  <data key="year">2018</data>
</edge>
<edge source="236" target="388">
  <data key="weight">0.7071067690849304</data>
  <data key="slice">26</data>
  <data key="year">2020</data>
</edge>
<edge source="237" target="336">
  <data key="weight">1.0</data>
  <data key="slice">30</data>
  <data key="year">2024</data>
</edge>
<edge source="238" target="269">
  <data key="weight">1.0</data>
  <data key="slice">24</data>
  <data key="year">2018</data>
</edge>
<edge source="238" target="271">
  <data key="weight">0.7071067690849304</data>
  <data key="slice">24</data>
  <data key="year">2018</data>
</edge>
<edge source="238" target="312">
  <data key="weight">0.7071067690849304</data>
  <data key="slice">24</data>
  <data key="year">2018</data>
</edge>
<edge source="238" target="324">
  <data key="weight">0.7071067690849304</data>
  <data key="slice">24</data>
  <data key="year">2018</data>
</edge>
<edge source="239" target="386">
  <data key="weight">1.0</data>
  <data key="slice">13</data>
  <data key="year">2007</data>
</edge>
<edge source="240" target="273">
  <data key="weight">1.0</data>
  <data key="slice">29</data>
  <data key="year">2023</data>
</edge>
<edge source="240" target="323">
  <data key="weight">0.6324555277824402</data>
  <data key="slice">29</data>
  <data key="year">2023</data>
</edge>
<edge source="240" target="327">
  <data key="weight">1.0</data>
  <data key="slice">29</data>
  <data key="year">2023</data>
</edge>
<edge source="240" target="372">
  <data key="weight">1.0</data>
  <data key="slice">29</data>
  <data key="year">2023</data>
</edge>
<edge source="240" target="406">
  <data key="weight">1.0</data>
  <data key="slice">29</data>
  <data key="year">2023</data>
</edge>
<edge source="241" target="421">
  <data key="weight">1.0</data>
  <data key="slice">7</data>
  <data key="year">2001</data>
</edge>
<edge source="243" target="300">
  <data key="weight">1.0</data>
  <data key="slice">30</data>
  <data key="year">2024</data>
</edge>
<edge source="243" target="370">
  <data key="weight">1.0</data>
  <data key="slice">30</data>
  <data key="year">2024</data>
</edge>
<edge source="244" target="330">
  <data key="weight">1.0</data>
  <data key="slice">11</data>
  <data key="year">2005</data>
</edge>
<edge source="244" target="392">
  <data key="weight">1.0</data>
  <data key="slice">11</data>
  <data key="year">2005</data>
</edge>
<edge source="245" target="247">
  <data key="weight">1.0</data>
  <data key="slice">22</data>
  <data key="year">2016</data>
</edge>
<edge source="245" target="275">
  <data key="weight">1.0</data>
  <data key="slice">22</data>
  <data key="year">2016</data>
</edge>
<edge source="245" target="321">
  <data key="weight">1.0</data>
  <data key="slice">22</data>
  <data key="year">2016</data>
</edge>
<edge source="245" target="362">
  <data key="weight">1.0</data>
  <data key="slice">22</data>
  <data key="year">2016</data>
</edge>
<edge source="247" target="275">
  <data key="weight">1.0</data>
  <data key="slice">22</data>
  <data key="year">2016</data>
</edge>
<edge source="247" target="321">
  <data key="weight">1.0</data>
  <data key="slice">22</data>
  <data key="year">2016</data>
</edge>
<edge source="247" target="362">
  <data key="weight">1.0</data>
  <data key="slice">22</data>
  <data key="year">2016</data>
</edge>
<edge source="248" target="435">
  <data key="weight">1.0</data>
  <data key="slice">25</data>
  <data key="year">2019</data>
</edge>
<edge source="249" target="278">
  <data key="weight">1.0</data>
  <data key="slice">26</data>
  <data key="year">2020</data>
</edge>
<edge source="250" target="255">
  <data key="weight">1.0</data>
  <data key="slice">12</data>
  <data key="year">2006</data>
</edge>
<edge source="251" target="310">
  <data key="weight">1.0</data>
  <data key="slice">27</data>
  <data key="year">2021</data>
</edge>
<edge source="254" target="364">
  <data key="weight">1.0</data>
  <data key="slice">9</data>
  <data key="year">2003</data>
</edge>
<edge source="255" target="261">
  <data key="weight">1.0</data>
  <data key="slice">20</data>
  <data key="year">2014</data>
</edge>
<edge source="255" target="308">
  <data key="weight">1.0</data>
  <data key="slice">19</data>
  <data key="year">2013</data>
</edge>
<edge source="255" target="313">
  <data key="weight">1.0</data>
  <data key="slice">20</data>
  <data key="year">2014</data>
</edge>
<edge source="255" target="323">
  <data key="weight">1.0</data>
  <data key="slice">20</data>
  <data key="year">2014</data>
</edge>
<edge source="255" target="380">
  <data key="weight">1.0</data>
  <data key="slice">20</data>
  <data key="year">2014</data>
</edge>
<edge source="255" target="388">
  <data key="weight">0.4472135901451111</data>
  <data key="slice">20</data>
  <data key="year">2014</data>
</edge>
<edge source="255" target="441">
  <data key="weight">9.999999974752427E-7</data>
  <data key="slice">25</data>
  <data key="year">2019</data>
</edge>
<edge source="257" target="358">
  <data key="weight">1.0</data>
  <data key="slice">23</data>
  <data key="year">2017</data>
</edge>
<edge source="257" target="398">
  <data key="weight">1.0</data>
  <data key="slice">23</data>
  <data key="year">2017</data>
</edge>
<edge source="260" target="437">
  <data key="weight">1.0</data>
  <data key="slice">19</data>
  <data key="year">2013</data>
</edge>
<edge source="260" target="441">
  <data key="weight">1.0</data>
  <data key="slice">19</data>
  <data key="year">2013</data>
</edge>
<edge source="261" target="308">
  <data key="weight">1.0</data>
  <data key="slice">20</data>
  <data key="year">2014</data>
</edge>
<edge source="261" target="313">
  <data key="weight">1.0</data>
  <data key="slice">20</data>
  <data key="year">2014</data>
</edge>
<edge source="261" target="323">
  <data key="weight">1.0</data>
  <data key="slice">20</data>
  <data key="year">2014</data>
</edge>
<edge source="261" target="380">
  <data key="weight">1.0</data>
  <data key="slice">20</data>
  <data key="year">2014</data>
</edge>
<edge source="261" target="388">
  <data key="weight">0.4472135901451111</data>
  <data key="slice">20</data>
  <data key="year">2014</data>
</edge>
<edge source="262" target="286">
  <data key="weight">0.7071067690849304</data>
  <data key="slice">31</data>
  <data key="year">2025</data>
</edge>
<edge source="264" target="290">
  <data key="weight">1.0</data>
  <data key="slice">9</data>
  <data key="year">2003</data>
</edge>
<edge source="266" target="411">
  <data key="weight">1.0</data>
  <data key="slice">16</data>
  <data key="year">2010</data>
</edge>
<edge source="266" target="418">
  <data key="weight">1.0</data>
  <data key="slice">16</data>
  <data key="year">2010</data>
</edge>
<edge source="268" target="376">
  <data key="weight">1.0</data>
  <data key="slice">24</data>
  <data key="year">2018</data>
</edge>
<edge source="269" target="271">
  <data key="weight">0.7071067690849304</data>
  <data key="slice">24</data>
  <data key="year">2018</data>
</edge>
<edge source="269" target="312">
  <data key="weight">0.7071067690849304</data>
  <data key="slice">24</data>
  <data key="year">2018</data>
</edge>
<edge source="269" target="324">
  <data key="weight">0.7071067690849304</data>
  <data key="slice">24</data>
  <data key="year">2018</data>
</edge>
<edge source="271" target="312">
  <data key="weight">0.5</data>
  <data key="slice">24</data>
  <data key="year">2018</data>
</edge>
<edge source="271" target="324">
  <data key="weight">0.5</data>
  <data key="slice">24</data>
  <data key="year">2018</data>
</edge>
<edge source="271" target="441">
  <data key="weight">1.0</data>
  <data key="slice">24</data>
  <data key="year">2018</data>
</edge>
<edge source="273" target="323">
  <data key="weight">0.6324555277824402</data>
  <data key="slice">29</data>
  <data key="year">2023</data>
</edge>
<edge source="273" target="327">
  <data key="weight">1.0</data>
  <data key="slice">29</data>
  <data key="year">2023</data>
</edge>
<edge source="273" target="372">
  <data key="weight">1.0</data>
  <data key="slice">29</data>
  <data key="year">2023</data>
</edge>
<edge source="273" target="406">
  <data key="weight">1.0</data>
  <data key="slice">29</data>
  <data key="year">2023</data>
</edge>
<edge source="275" target="321">
  <data key="weight">1.0</data>
  <data key="slice">22</data>
  <data key="year">2016</data>
</edge>
<edge source="275" target="362">
  <data key="weight">1.0</data>
  <data key="slice">22</data>
  <data key="year">2016</data>
</edge>
<edge source="276" target="302">
  <data key="weight">1.0</data>
  <data key="slice">30</data>
  <data key="year">2024</data>
</edge>
<edge source="277" target="280">
  <data key="weight">1.0</data>
  <data key="slice">26</data>
  <data key="year">2020</data>
</edge>
<edge source="277" target="287">
  <data key="weight">1.0</data>
  <data key="slice">26</data>
  <data key="year">2020</data>
</edge>
<edge source="277" target="288">
  <data key="weight">1.0</data>
  <data key="slice">26</data>
  <data key="year">2020</data>
</edge>
<edge source="277" target="304">
  <data key="weight">1.0</data>
  <data key="slice">26</data>
  <data key="year">2020</data>
</edge>
<edge source="279" target="331">
  <data key="weight">1.0</data>
  <data key="slice">17</data>
  <data key="year">2011</data>
</edge>
<edge source="279" target="404">
  <data key="weight">1.0</data>
  <data key="slice">17</data>
  <data key="year">2011</data>
</edge>
<edge source="280" target="287">
  <data key="weight">1.0</data>
  <data key="slice">26</data>
  <data key="year">2020</data>
</edge>
<edge source="280" target="288">
  <data key="weight">1.0</data>
  <data key="slice">26</data>
  <data key="year">2020</data>
</edge>
<edge source="280" target="304">
  <data key="weight">1.0</data>
  <data key="slice">26</data>
  <data key="year">2020</data>
</edge>
<edge source="281" target="452">
  <data key="weight">1.0</data>
  <data key="slice">31</data>
  <data key="year">2025</data>
</edge>
<edge source="282" target="337">
  <data key="weight">1.0</data>
  <data key="slice">31</data>
  <data key="year">2025</data>
</edge>
<edge source="282" target="415">
  <data key="weight">0.7071067690849304</data>
  <data key="slice">31</data>
  <data key="year">2025</data>
</edge>
<edge source="284" target="335">
  <data key="weight">1.0</data>
  <data key="slice">24</data>
  <data key="year">2018</data>
</edge>
<edge source="285" target="318">
  <data key="weight">1.0</data>
  <data key="slice">3</data>
  <data key="year">1997</data>
</edge>
<edge source="286" target="340">
  <data key="weight">1.0</data>
  <data key="slice">30</data>
  <data key="year">2024</data>
</edge>
<edge source="287" target="288">
  <data key="weight">1.0</data>
  <data key="slice">26</data>
  <data key="year">2020</data>
</edge>
<edge source="287" target="304">
  <data key="weight">1.0</data>
  <data key="slice">26</data>
  <data key="year">2020</data>
</edge>
<edge source="288" target="304">
  <data key="weight">1.0</data>
  <data key="slice">26</data>
  <data key="year">2020</data>
</edge>
<edge source="289" target="436">
  <data key="weight">1.0</data>
  <data key="slice">29</data>
  <data key="year">2023</data>
</edge>
<edge source="291" target="361">
  <data key="weight">1.0</data>
  <data key="slice">30</data>
  <data key="year">2024</data>
</edge>
<edge source="292" target="353">
  <data key="weight">1.0</data>
  <data key="slice">16</data>
  <data key="year">2010</data>
</edge>
<edge source="292" target="395">
  <data key="weight">1.0</data>
  <data key="slice">16</data>
  <data key="year">2010</data>
</edge>
<edge source="296" target="371">
  <data key="weight">1.0</data>
  <data key="slice">22</data>
  <data key="year">2016</data>
</edge>
<edge source="296" target="433">
  <data key="weight">1.0</data>
  <data key="slice">22</data>
  <data key="year">2016</data>
</edge>
<edge source="297" target="375">
  <data key="weight">1.0</data>
  <data key="slice">12</data>
  <data key="year">2006</data>
</edge>
<edge source="297" target="432">
  <data key="weight">1.0</data>
  <data key="slice">12</data>
  <data key="year">2006</data>
</edge>
<edge source="298" target="305">
  <data key="weight">1.0</data>
  <data key="slice">12</data>
  <data key="year">2006</data>
</edge>
<edge source="298" target="434">
  <data key="weight">1.0</data>
  <data key="slice">12</data>
  <data key="year">2006</data>
</edge>
<edge source="299" target="431">
  <data key="weight">0.7071067690849304</data>
  <data key="slice">29</data>
  <data key="year">2023</data>
</edge>
<edge source="300" target="370">
  <data key="weight">1.0</data>
  <data key="slice">30</data>
  <data key="year">2024</data>
</edge>
<edge source="301" target="325">
  <data key="weight">1.0</data>
  <data key="slice">16</data>
  <data key="year">2010</data>
</edge>
<edge source="301" target="393">
  <data key="weight">1.0</data>
  <data key="slice">16</data>
  <data key="year">2010</data>
</edge>
<edge source="301" target="414">
  <data key="weight">1.0</data>
  <data key="slice">16</data>
  <data key="year">2010</data>
</edge>
<edge source="305" target="434">
  <data key="weight">1.0</data>
  <data key="slice">12</data>
  <data key="year">2006</data>
</edge>
<edge source="306" target="307">
  <data key="weight">1.0</data>
  <data key="slice">16</data>
  <data key="year">2010</data>
</edge>
<edge source="306" target="388">
  <data key="weight">0.7071067690849304</data>
  <data key="slice">19</data>
  <data key="year">2013</data>
</edge>
<edge source="306" target="443">
  <data key="weight">1.0</data>
  <data key="slice">19</data>
  <data key="year">2013</data>
</edge>
<edge source="307" target="388">
  <data key="weight">1.0</data>
  <data key="slice">19</data>
  <data key="year">2013</data>
</edge>
<edge source="307" target="443">
  <data key="weight">1.0</data>
  <data key="slice">19</data>
  <data key="year">2013</data>
</edge>
<edge source="308" target="313">
  <data key="weight">1.0</data>
  <data key="slice">20</data>
  <data key="year">2014</data>
</edge>
<edge source="308" target="323">
  <data key="weight">1.0</data>
  <data key="slice">20</data>
  <data key="year">2014</data>
</edge>
<edge source="308" target="380">
  <data key="weight">1.0</data>
  <data key="slice">20</data>
  <data key="year">2014</data>
</edge>
<edge source="308" target="388">
  <data key="weight">0.4472135901451111</data>
  <data key="slice">20</data>
  <data key="year">2014</data>
</edge>
<edge source="309" target="315">
  <data key="weight">0.7071067690849304</data>
  <data key="slice">25</data>
  <data key="year">2019</data>
</edge>
<edge source="309" target="382">
  <data key="weight">1.0</data>
  <data key="slice">20</data>
  <data key="year">2014</data>
</edge>
<edge source="309" target="388">
  <data key="weight">0.4472135901451111</data>
  <data key="slice">25</data>
  <data key="year">2019</data>
</edge>
<edge source="309" target="396">
  <data key="weight">1.0</data>
  <data key="slice">20</data>
  <data key="year">2014</data>
</edge>
<edge source="312" target="324">
  <data key="weight">1.0</data>
  <data key="slice">24</data>
  <data key="year">2018</data>
</edge>
<edge source="313" target="323">
  <data key="weight">1.0</data>
  <data key="slice">20</data>
  <data key="year">2014</data>
</edge>
<edge source="313" target="380">
  <data key="weight">1.0</data>
  <data key="slice">20</data>
  <data key="year">2014</data>
</edge>
<edge source="313" target="388">
  <data key="weight">0.4472135901451111</data>
  <data key="slice">20</data>
  <data key="year">2014</data>
</edge>
<edge source="314" target="356">
  <data key="weight">1.0</data>
  <data key="slice">27</data>
  <data key="year">2021</data>
</edge>
<edge source="315" target="326">
  <data key="weight">1.0</data>
  <data key="slice">28</data>
  <data key="year">2022</data>
</edge>
<edge source="315" target="382">
  <data key="weight">0.7071067690849304</data>
  <data key="slice">25</data>
  <data key="year">2019</data>
</edge>
<edge source="315" target="388">
  <data key="weight">0.7071067690849304</data>
  <data key="slice">21</data>
  <data key="year">2015</data>
</edge>
<edge source="316" target="446">
  <data key="weight">1.0</data>
  <data key="slice">26</data>
  <data key="year">2020</data>
</edge>
<edge source="317" target="355">
  <data key="weight">1.0</data>
  <data key="slice">28</data>
  <data key="year">2022</data>
</edge>
<edge source="319" target="391">
  <data key="weight">1.0</data>
  <data key="slice">20</data>
  <data key="year">2014</data>
</edge>
<edge source="319" target="399">
  <data key="weight">1.0</data>
  <data key="slice">20</data>
  <data key="year">2014</data>
</edge>
<edge source="319" target="444">
  <data key="weight">1.0</data>
  <data key="slice">20</data>
  <data key="year">2014</data>
</edge>
<edge source="320" target="442">
  <data key="weight">1.0</data>
  <data key="slice">31</data>
  <data key="year">2025</data>
</edge>
<edge source="321" target="362">
  <data key="weight">1.0</data>
  <data key="slice">22</data>
  <data key="year">2016</data>
</edge>
<edge source="322" target="391">
  <data key="weight">1.0</data>
  <data key="slice">21</data>
  <data key="year">2015</data>
</edge>
<edge source="322" target="444">
  <data key="weight">1.0</data>
  <data key="slice">21</data>
  <data key="year">2015</data>
</edge>
<edge source="323" target="327">
  <data key="weight">0.6324555277824402</data>
  <data key="slice">29</data>
  <data key="year">2023</data>
</edge>
<edge source="323" target="366">
  <data key="weight">0.6324555277824402</data>
  <data key="slice">29</data>
  <data key="year">2023</data>
</edge>
<edge source="323" target="372">
  <data key="weight">0.6324555277824402</data>
  <data key="slice">29</data>
  <data key="year">2023</data>
</edge>
<edge source="323" target="380">
  <data key="weight">1.0</data>
  <data key="slice">20</data>
  <data key="year">2014</data>
</edge>
<edge source="323" target="388">
  <data key="weight">3.162277835144778E-7</data>
  <data key="slice">29</data>
  <data key="year">2023</data>
</edge>
<edge source="323" target="406">
  <data key="weight">0.6324555277824402</data>
  <data key="slice">29</data>
  <data key="year">2023</data>
</edge>
<edge source="324" target="379">
  <data key="weight">7.071067784636398E-7</data>
  <data key="slice">26</data>
  <data key="year">2020</data>
</edge>
<edge source="324" target="388">
  <data key="weight">0.5</data>
  <data key="slice">26</data>
  <data key="year">2020</data>
</edge>
<edge source="324" target="441">
  <data key="weight">1.0</data>
  <data key="slice">16</data>
  <data key="year">2010</data>
</edge>
<edge source="324" target="453">
  <data key="weight">1.0</data>
  <data key="slice">16</data>
  <data key="year">2010</data>
</edge>
<edge source="325" target="393">
  <data key="weight">1.0</data>
  <data key="slice">16</data>
  <data key="year">2010</data>
</edge>
<edge source="325" target="414">
  <data key="weight">1.0</data>
  <data key="slice">16</data>
  <data key="year">2010</data>
</edge>
<edge source="327" target="372">
  <data key="weight">1.0</data>
  <data key="slice">29</data>
  <data key="year">2023</data>
</edge>
<edge source="327" target="406">
  <data key="weight">1.0</data>
  <data key="slice">29</data>
  <data key="year">2023</data>
</edge>
<edge source="329" target="420">
  <data key="weight">1.0</data>
  <data key="slice">27</data>
  <data key="year">2021</data>
</edge>
<edge source="330" target="392">
  <data key="weight">1.0</data>
  <data key="slice">11</data>
  <data key="year">2005</data>
</edge>
<edge source="331" target="404">
  <data key="weight">1.0</data>
  <data key="slice">17</data>
  <data key="year">2011</data>
</edge>
<edge source="332" target="374">
  <data key="weight">1.0</data>
  <data key="slice">21</data>
  <data key="year">2015</data>
</edge>
<edge source="332" target="377">
  <data key="weight">1.0</data>
  <data key="slice">21</data>
  <data key="year">2015</data>
</edge>
<edge source="333" target="391">
  <data key="weight">1.0</data>
  <data key="slice">22</data>
  <data key="year">2016</data>
</edge>
<edge source="337" target="415">
  <data key="weight">0.7071067690849304</data>
  <data key="slice">31</data>
  <data key="year">2025</data>
</edge>
<edge source="338" target="381">
  <data key="weight">1.0</data>
  <data key="slice">26</data>
  <data key="year">2020</data>
</edge>
<edge source="338" target="409">
  <data key="weight">1.0</data>
  <data key="slice">26</data>
  <data key="year">2020</data>
</edge>
<edge source="338" target="449">
  <data key="weight">1.0</data>
  <data key="slice">26</data>
  <data key="year">2020</data>
</edge>
<edge source="341" target="342">
  <data key="weight">1.0</data>
  <data key="slice">18</data>
  <data key="year">2012</data>
</edge>
<edge source="341" target="357">
  <data key="weight">1.0</data>
  <data key="slice">18</data>
  <data key="year">2012</data>
</edge>
<edge source="341" target="388">
  <data key="weight">1.0</data>
  <data key="slice">18</data>
  <data key="year">2012</data>
</edge>
<edge source="341" target="401">
  <data key="weight">1.0</data>
  <data key="slice">18</data>
  <data key="year">2012</data>
</edge>
<edge source="341" target="450">
  <data key="weight">1.0</data>
  <data key="slice">18</data>
  <data key="year">2012</data>
</edge>
<edge source="342" target="357">
  <data key="weight">1.0</data>
  <data key="slice">18</data>
  <data key="year">2012</data>
</edge>
<edge source="342" target="388">
  <data key="weight">1.0</data>
  <data key="slice">18</data>
  <data key="year">2012</data>
</edge>
<edge source="342" target="401">
  <data key="weight">1.0</data>
  <data key="slice">18</data>
  <data key="year">2012</data>
</edge>
<edge source="342" target="450">
  <data key="weight">1.0</data>
  <data key="slice">18</data>
  <data key="year">2012</data>
</edge>
<edge source="343" target="428">
  <data key="weight">0.7071067690849304</data>
  <data key="slice">11</data>
  <data key="year">2005</data>
</edge>
<edge source="343" target="447">
  <data key="weight">1.0</data>
  <data key="slice">11</data>
  <data key="year">2005</data>
</edge>
<edge source="344" target="350">
  <data key="weight">1.0</data>
  <data key="slice">28</data>
  <data key="year">2022</data>
</edge>
<edge source="346" target="363">
  <data key="weight">0.7071067690849304</data>
  <data key="slice">15</data>
  <data key="year">2009</data>
</edge>
<edge source="347" target="385">
  <data key="weight">1.0</data>
  <data key="slice">23</data>
  <data key="year">2017</data>
</edge>
<edge source="351" target="388">
  <data key="weight">1.0</data>
  <data key="slice">13</data>
  <data key="year">2007</data>
</edge>
<edge source="352" target="388">
  <data key="weight">0.7071067690849304</data>
  <data key="slice">21</data>
  <data key="year">2015</data>
</edge>
<edge source="353" target="395">
  <data key="weight">1.0</data>
  <data key="slice">16</data>
  <data key="year">2010</data>
</edge>
<edge source="354" target="369">
  <data key="weight">1.0</data>
  <data key="slice">27</data>
  <data key="year">2021</data>
</edge>
<edge source="354" target="397">
  <data key="weight">1.0</data>
  <data key="slice">27</data>
  <data key="year">2021</data>
</edge>
<edge source="354" target="408">
  <data key="weight">1.0</data>
  <data key="slice">31</data>
  <data key="year">2025</data>
</edge>
<edge source="354" target="416">
  <data key="weight">1.0</data>
  <data key="slice">27</data>
  <data key="year">2021</data>
</edge>
<edge source="357" target="450">
  <data key="weight">1.0</data>
  <data key="slice">18</data>
  <data key="year">2012</data>
</edge>
<edge source="358" target="398">
  <data key="weight">1.0</data>
  <data key="slice">23</data>
  <data key="year">2017</data>
</edge>
<edge source="359" target="426">
  <data key="weight">1.0</data>
  <data key="slice">26</data>
  <data key="year">2020</data>
</edge>
<edge source="363" target="407">
  <data key="weight">0.7071067690849304</data>
  <data key="slice">15</data>
  <data key="year">2009</data>
</edge>
<edge source="366" target="388">
  <data key="weight">0.5</data>
  <data key="slice">29</data>
  <data key="year">2023</data>
</edge>
<edge source="368" target="423">
  <data key="weight">1.0</data>
  <data key="slice">25</data>
  <data key="year">2019</data>
</edge>
<edge source="369" target="397">
  <data key="weight">1.0</data>
  <data key="slice">27</data>
  <data key="year">2021</data>
</edge>
<edge source="369" target="416">
  <data key="weight">1.0</data>
  <data key="slice">27</data>
  <data key="year">2021</data>
</edge>
<edge source="371" target="433">
  <data key="weight">1.0</data>
  <data key="slice">22</data>
  <data key="year">2016</data>
</edge>
<edge source="372" target="406">
  <data key="weight">1.0</data>
  <data key="slice">29</data>
  <data key="year">2023</data>
</edge>
<edge source="374" target="377">
  <data key="weight">1.0</data>
  <data key="slice">21</data>
  <data key="year">2015</data>
</edge>
<edge source="375" target="432">
  <data key="weight">1.0</data>
  <data key="slice">12</data>
  <data key="year">2006</data>
</edge>
<edge source="378" target="388">
  <data key="weight">0.4472135901451111</data>
  <data key="slice">20</data>
  <data key="year">2014</data>
</edge>
<edge source="378" target="450">
  <data key="weight">0.7071067690849304</data>
  <data key="slice">20</data>
  <data key="year">2014</data>
</edge>
<edge source="379" target="388">
  <data key="weight">0.7071067690849304</data>
  <data key="slice">26</data>
  <data key="year">2020</data>
</edge>
<edge source="379" target="430">
  <data key="weight">1.0</data>
  <data key="slice">19</data>
  <data key="year">2013</data>
</edge>
<edge source="380" target="388">
  <data key="weight">0.4472135901451111</data>
  <data key="slice">20</data>
  <data key="year">2014</data>
</edge>
<edge source="381" target="409">
  <data key="weight">1.0</data>
  <data key="slice">26</data>
  <data key="year">2020</data>
</edge>
<edge source="381" target="449">
  <data key="weight">1.0</data>
  <data key="slice">26</data>
  <data key="year">2020</data>
</edge>
<edge source="382" target="388">
  <data key="weight">0.4472135901451111</data>
  <data key="slice">25</data>
  <data key="year">2019</data>
</edge>
<edge source="382" target="396">
  <data key="weight">1.0</data>
  <data key="slice">20</data>
  <data key="year">2014</data>
</edge>
<edge source="383" target="412">
  <data key="weight">1.0</data>
  <data key="slice">29</data>
  <data key="year">2023</data>
</edge>
<edge source="384" target="386">
  <data key="weight">0.7071067690849304</data>
  <data key="slice">15</data>
  <data key="year">2009</data>
</edge>
<edge source="388" target="396">
  <data key="weight">0.4472135901451111</data>
  <data key="slice">20</data>
  <data key="year">2014</data>
</edge>
<edge source="388" target="410">
  <data key="weight">0.7071067690849304</data>
  <data key="slice">24</data>
  <data key="year">2018</data>
</edge>
<edge source="388" target="416">
  <data key="weight">5.773503062300733E-7</data>
  <data key="slice">23</data>
  <data key="year">2017</data>
</edge>
<edge source="388" target="417">
  <data key="weight">5.773503062300733E-7</data>
  <data key="slice">23</data>
  <data key="year">2017</data>
</edge>
<edge source="388" target="437">
  <data key="weight">5.773503062300733E-7</data>
  <data key="slice">23</data>
  <data key="year">2017</data>
</edge>
<edge source="388" target="441">
  <data key="weight">5.773503062300733E-7</data>
  <data key="slice">23</data>
  <data key="year">2017</data>
</edge>
<edge source="388" target="443">
  <data key="weight">0.7071067690849304</data>
  <data key="slice">19</data>
  <data key="year">2013</data>
</edge>
<edge source="388" target="450">
  <data key="weight">0.6324555277824402</data>
  <data key="slice">20</data>
  <data key="year">2014</data>
</edge>
<edge source="391" target="399">
  <data key="weight">1.0</data>
  <data key="slice">20</data>
  <data key="year">2014</data>
</edge>
<edge source="391" target="444">
  <data key="weight">1.0</data>
  <data key="slice">20</data>
  <data key="year">2014</data>
</edge>
<edge source="393" target="414">
  <data key="weight">1.0</data>
  <data key="slice">16</data>
  <data key="year">2010</data>
</edge>
<edge source="397" target="408">
  <data key="weight">1.0</data>
  <data key="slice">31</data>
  <data key="year">2025</data>
</edge>
<edge source="397" target="416">
  <data key="weight">1.0</data>
  <data key="slice">27</data>
  <data key="year">2021</data>
</edge>
<edge source="399" target="444">
  <data key="weight">1.0</data>
  <data key="slice">20</data>
  <data key="year">2014</data>
</edge>
<edge source="402" target="451">
  <data key="weight">1.0</data>
  <data key="slice">27</data>
  <data key="year">2021</data>
</edge>
<edge source="408" target="416">
  <data key="weight">1.0</data>
  <data key="slice">30</data>
  <data key="year">2024</data>
</edge>
<edge source="409" target="449">
  <data key="weight">1.0</data>
  <data key="slice">26</data>
  <data key="year">2020</data>
</edge>
<edge source="411" target="418">
  <data key="weight">1.0</data>
  <data key="slice">16</data>
  <data key="year">2010</data>
</edge>
<edge source="413" target="419">
  <data key="weight">1.0</data>
  <data key="slice">11</data>
  <data key="year">2005</data>
</edge>
<edge source="413" target="439">
  <data key="weight">1.0</data>
  <data key="slice">11</data>
  <data key="year">2005</data>
</edge>
<edge source="416" target="417">
  <data key="weight">9.999999974752427E-7</data>
  <data key="slice">23</data>
  <data key="year">2017</data>
</edge>
<edge source="416" target="437">
  <data key="weight">1.0</data>
  <data key="slice">23</data>
  <data key="year">2017</data>
</edge>
<edge source="417" target="437">
  <data key="weight">1.0</data>
  <data key="slice">23</data>
  <data key="year">2017</data>
</edge>
<edge source="419" target="439">
  <data key="weight">1.0</data>
  <data key="slice">11</data>
  <data key="year">2005</data>
</edge>
<edge source="424" target="427">
  <data key="weight">1.0</data>
  <data key="slice">19</data>
  <data key="year">2013</data>
</edge>
<edge source="424" target="429">
  <data key="weight">1.0</data>
  <data key="slice">18</data>
  <data key="year">2012</data>
</edge>
<edge source="428" target="447">
  <data key="weight">0.7071067690849304</data>
  <data key="slice">11</data>
  <data key="year">2005</data>
</edge>
<edge source="437" target="441">
  <data key="weight">1.0</data>
  <data key="slice">19</data>
  <data key="year">2013</data>
</edge>
<edge source="441" target="453">
  <data key="weight">1.0</data>
  <data key="slice">16</data>
  <data key="year">2010</data>
</edge>
</graph>
</graphml>
