# Supplementary material for: Evolution of Research on Persistent Postural-Perceptual Dizziness: A Bibliometric and Visualization Analysis from 1994 to 2025
Source: Audiol Res. 2026 Apr 1;16(2):52. doi: 10.3390/audiolres16020052 (PMC13113745; doi:10.3390/audiolres16020052)
Supplement: Supplementary file 1 [file audiolres-16-00052-s001.zip › results/project/603.graphml]

<?xml version="1.0" encoding="UTF-8"?>
<graphml xmlns="http://graphml.graphdrawing.org/xmlns">
<key id="name" for="node" attr.name="name" attr.type="string"/>
<key id="label" for="node" attr.name="label" attr.type="string"/>
<key id="author" for="node" attr.name="author" attr.type="string"/>
<key id="year" for="node" attr.name="year" attr.type="string"/>
<key id="title" for="node" attr.name="title" attr.type="string"/>
<key id="so" for="node" attr.name="so" attr.type="string"/>
<key id="vol" for="node" attr.name="vol" attr.type="string"/>
<key id="page" for="node" attr.name="pg" attr.type="string"/>
<key id="ut" for="node" attr.name="ut" attr.type="string"/>
<key id="freq" for="node" attr.name="freq" attr.type="integer"/>
<key id="centrality" for="node" attr.name="centrality" attr.type="double"/>
<key id="weight" for="edge" attr.name="weight" attr.type="float"/>
<key id="slice" for="edge" attr.name="slice" attr.type="integer"/>
<key id="year" for="edge" attr.name="year" attr.type="string"/>
<graph edgedefault="undirected">
<node id="0">
  <data key="name">design</data>
  <data key="label">design</data>
  <data key="author">design</data>
  <data key="year"></data>
  <data key="title">...</data>
  <data key="so">SO</data>
  <data key="vol">0</data>
  <data key="page">0</data>
  <data key="ut"></data>
  <data key="freq">2</data>
</node>
<node id="1">
  <data key="name">capacitance</data>
  <data key="label">capacitance</data>
  <data key="author">capacitance</data>
  <data key="year"></data>
  <data key="title">...</data>
  <data key="so">SO</data>
  <data key="vol">0</data>
  <data key="page">0</data>
  <data key="ut"></data>
  <data key="freq">1</data>
</node>
<node id="2">
  <data key="name">circular stapler</data>
  <data key="label">circular stapler</data>
  <data key="author">circular stapler</data>
  <data key="year"></data>
  <data key="title">...</data>
  <data key="so">SO</data>
  <data key="vol">0</data>
  <data key="page">0</data>
  <data key="ut"></data>
  <data key="freq">1</data>
</node>
<node id="3">
  <data key="name">community sample</data>
  <data key="label">community sample</data>
  <data key="author">community sample</data>
  <data key="year"></data>
  <data key="title">...</data>
  <data key="so">SO</data>
  <data key="vol">0</data>
  <data key="page">0</data>
  <data key="ut"></data>
  <data key="freq">3</data>
</node>
<node id="4">
  <data key="name">chronic subjective dizziness</data>
  <data key="label">chronic subjective dizziness</data>
  <data key="author">chronic subjective dizziness</data>
  <data key="year"></data>
  <data key="title">...</data>
  <data key="so">SO</data>
  <data key="vol">0</data>
  <data key="page">0</data>
  <data key="ut"></data>
  <data key="freq">79</data>
</node>
<node id="5">
  <data key="name">1st time fathers</data>
  <data key="label">1st time fathers</data>
  <data key="author">1st time fathers</data>
  <data key="year"></data>
  <data key="title">...</data>
  <data key="so">SO</data>
  <data key="vol">0</data>
  <data key="page">0</data>
  <data key="ut"></data>
  <data key="freq">1</data>
</node>
<node id="6">
  <data key="name">nystagmus</data>
  <data key="label">nystagmus</data>
  <data key="author">nystagmus</data>
  <data key="year"></data>
  <data key="title">...</data>
  <data key="so">SO</data>
  <data key="vol">0</data>
  <data key="page">0</data>
  <data key="ut"></data>
  <data key="freq">2</data>
</node>
<node id="7">
  <data key="name">aryl chlorides</data>
  <data key="label">aryl chlorides</data>
  <data key="author">aryl chlorides</data>
  <data key="year"></data>
  <data key="title">...</data>
  <data key="so">SO</data>
  <data key="vol">0</data>
  <data key="page">0</data>
  <data key="ut"></data>
  <data key="freq">1</data>
</node>
<node id="8">
  <data key="name">vestibular migraine</data>
  <data key="label">vestibular migraine</data>
  <data key="author">vestibular migraine</data>
  <data key="year"></data>
  <data key="title">...</data>
  <data key="so">SO</data>
  <data key="vol">0</data>
  <data key="page">0</data>
  <data key="ut"></data>
  <data key="freq">27</data>
</node>
<node id="9">
  <data key="name">motility</data>
  <data key="label">motility</data>
  <data key="author">motility</data>
  <data key="year"></data>
  <data key="title">...</data>
  <data key="so">SO</data>
  <data key="vol">0</data>
  <data key="page">0</data>
  <data key="ut"></data>
  <data key="freq">10</data>
</node>
<node id="10">
  <data key="name">benign recurrent vertigo</data>
  <data key="label">benign recurrent vertigo</data>
  <data key="author">benign recurrent vertigo</data>
  <data key="year"></data>
  <data key="title">...</data>
  <data key="so">SO</data>
  <data key="vol">0</data>
  <data key="page">0</data>
  <data key="ut"></data>
  <data key="freq">1</data>
</node>
<node id="11">
  <data key="name">attention</data>
  <data key="label">attention</data>
  <data key="author">attention</data>
  <data key="year"></data>
  <data key="title">...</data>
  <data key="so">SO</data>
  <data key="vol">0</data>
  <data key="page">0</data>
  <data key="ut"></data>
  <data key="freq">14</data>
</node>
<node id="12">
  <data key="name">lifestyle modifications</data>
  <data key="label">lifestyle modifications</data>
  <data key="author">lifestyle modifications</data>
  <data key="year"></data>
  <data key="title">...</data>
  <data key="so">SO</data>
  <data key="vol">0</data>
  <data key="page">0</data>
  <data key="ut"></data>
  <data key="freq">2</data>
</node>
<node id="13">
  <data key="name">adjuvant chemotherapy</data>
  <data key="label">adjuvant chemotherapy</data>
  <data key="author">adjuvant chemotherapy</data>
  <data key="year"></data>
  <data key="title">...</data>
  <data key="so">SO</data>
  <data key="vol">0</data>
  <data key="page">0</data>
  <data key="ut"></data>
  <data key="freq">4</data>
</node>
<node id="14">
  <data key="name">experience</data>
  <data key="label">experience</data>
  <data key="author">experience</data>
  <data key="year"></data>
  <data key="title">...</data>
  <data key="so">SO</data>
  <data key="vol">0</data>
  <data key="page">0</data>
  <data key="ut"></data>
  <data key="freq">15</data>
</node>
<node id="15">
  <data key="name">increases</data>
  <data key="label">increases</data>
  <data key="author">increases</data>
  <data key="year"></data>
  <data key="title">...</data>
  <data key="so">SO</data>
  <data key="vol">0</data>
  <data key="page">0</data>
  <data key="ut"></data>
  <data key="freq">1</data>
</node>
<node id="16">
  <data key="name">electrochemical polymerization mechanism</data>
  <data key="label">electrochemical polymerization mechanism</data>
  <data key="author">electrochemical polymerization mechanism</data>
  <data key="year"></data>
  <data key="title">...</data>
  <data key="so">SO</data>
  <data key="vol">0</data>
  <data key="page">0</data>
  <data key="ut"></data>
  <data key="freq">1</data>
</node>
<node id="17">
  <data key="name">care</data>
  <data key="label">care</data>
  <data key="author">care</data>
  <data key="year"></data>
  <data key="title">...</data>
  <data key="so">SO</data>
  <data key="vol">0</data>
  <data key="page">0</data>
  <data key="ut"></data>
  <data key="freq">2</data>
</node>
<node id="18">
  <data key="name">gastroparesis</data>
  <data key="label">gastroparesis</data>
  <data key="author">gastroparesis</data>
  <data key="year"></data>
  <data key="title">...</data>
  <data key="so">SO</data>
  <data key="vol">0</data>
  <data key="page">0</data>
  <data key="ut"></data>
  <data key="freq">2</data>
</node>
<node id="19">
  <data key="name">vestibular neuritis</data>
  <data key="label">vestibular neuritis</data>
  <data key="author">vestibular neuritis</data>
  <data key="year"></data>
  <data key="title">...</data>
  <data key="so">SO</data>
  <data key="vol">0</data>
  <data key="page">0</data>
  <data key="ut"></data>
  <data key="freq">10</data>
</node>
<node id="20">
  <data key="name">cerebellar infarction</data>
  <data key="label">cerebellar infarction</data>
  <data key="author">cerebellar infarction</data>
  <data key="year"></data>
  <data key="title">...</data>
  <data key="so">SO</data>
  <data key="vol">0</data>
  <data key="page">0</data>
  <data key="ut"></data>
  <data key="freq">1</data>
</node>
<node id="21">
  <data key="name">completion pancreatectomy</data>
  <data key="label">completion pancreatectomy</data>
  <data key="author">completion pancreatectomy</data>
  <data key="year"></data>
  <data key="title">...</data>
  <data key="so">SO</data>
  <data key="vol">0</data>
  <data key="page">0</data>
  <data key="ut"></data>
  <data key="freq">1</data>
</node>
<node id="22">
  <data key="name">space</data>
  <data key="label">space</data>
  <data key="author">space</data>
  <data key="year"></data>
  <data key="title">...</data>
  <data key="so">SO</data>
  <data key="vol">0</data>
  <data key="page">0</data>
  <data key="ut"></data>
  <data key="freq">2</data>
</node>
<node id="23">
  <data key="name">acceptance and commitment therapy</data>
  <data key="label">acceptance and commitment therapy</data>
  <data key="author">acceptance and commitment therapy</data>
  <data key="year"></data>
  <data key="title">...</data>
  <data key="so">SO</data>
  <data key="vol">0</data>
  <data key="page">0</data>
  <data key="ut"></data>
  <data key="freq">1</data>
</node>
<node id="24">
  <data key="name">polymers</data>
  <data key="label">polymers</data>
  <data key="author">polymers</data>
  <data key="year"></data>
  <data key="title">...</data>
  <data key="so">SO</data>
  <data key="vol">0</data>
  <data key="page">0</data>
  <data key="ut"></data>
  <data key="freq">3</data>
</node>
<node id="25">
  <data key="name">morbidity</data>
  <data key="label">morbidity</data>
  <data key="author">morbidity</data>
  <data key="year"></data>
  <data key="title">...</data>
  <data key="so">SO</data>
  <data key="vol">0</data>
  <data key="page">0</data>
  <data key="ut"></data>
  <data key="freq">6</data>
</node>
<node id="26">
  <data key="name">body sway</data>
  <data key="label">body sway</data>
  <data key="author">body sway</data>
  <data key="year"></data>
  <data key="title">...</data>
  <data key="so">SO</data>
  <data key="vol">0</data>
  <data key="page">0</data>
  <data key="ut"></data>
  <data key="freq">18</data>
</node>
<node id="27">
  <data key="name">downbeat nystagmus</data>
  <data key="label">downbeat nystagmus</data>
  <data key="author">downbeat nystagmus</data>
  <data key="year"></data>
  <data key="title">...</data>
  <data key="so">SO</data>
  <data key="vol">0</data>
  <data key="page">0</data>
  <data key="ut"></data>
  <data key="freq">2</data>
</node>
<node id="28">
  <data key="name">fibroblasts</data>
  <data key="label">fibroblasts</data>
  <data key="author">fibroblasts</data>
  <data key="year"></data>
  <data key="title">...</data>
  <data key="so">SO</data>
  <data key="vol">0</data>
  <data key="page">0</data>
  <data key="ut"></data>
  <data key="freq">1</data>
</node>
<node id="29">
  <data key="name">ca-19-9 antigen</data>
  <data key="label">ca-19-9 antigen</data>
  <data key="author">ca-19-9 antigen</data>
  <data key="year"></data>
  <data key="title">...</data>
  <data key="so">SO</data>
  <data key="vol">0</data>
  <data key="page">0</data>
  <data key="ut"></data>
  <data key="freq">1</data>
</node>
<node id="30">
  <data key="name">international classification</data>
  <data key="label">international classification</data>
  <data key="author">international classification</data>
  <data key="year"></data>
  <data key="title">...</data>
  <data key="so">SO</data>
  <data key="vol">0</data>
  <data key="page">0</data>
  <data key="ut"></data>
  <data key="freq">9</data>
</node>
<node id="31">
  <data key="name">nephrectomy</data>
  <data key="label">nephrectomy</data>
  <data key="author">nephrectomy</data>
  <data key="year"></data>
  <data key="title">...</data>
  <data key="so">SO</data>
  <data key="vol">0</data>
  <data key="page">0</data>
  <data key="ut"></data>
  <data key="freq">1</data>
</node>
<node id="32">
  <data key="name">frey operation</data>
  <data key="label">frey operation</data>
  <data key="author">frey operation</data>
  <data key="year"></data>
  <data key="title">...</data>
  <data key="so">SO</data>
  <data key="vol">0</data>
  <data key="page">0</data>
  <data key="ut"></data>
  <data key="freq">1</data>
</node>
<node id="33">
  <data key="name">prognostic factors</data>
  <data key="label">prognostic factors</data>
  <data key="author">prognostic factors</data>
  <data key="year"></data>
  <data key="title">...</data>
  <data key="so">SO</data>
  <data key="vol">0</data>
  <data key="page">0</data>
  <data key="ut"></data>
  <data key="freq">4</data>
</node>
<node id="34">
  <data key="name">vestibular rehabilitation therapy (vrt)</data>
  <data key="label">vestibular rehabilitation therapy (vrt)</data>
  <data key="author">vestibular rehabilitation therapy (vrt)</data>
  <data key="year"></data>
  <data key="title">...</data>
  <data key="so">SO</data>
  <data key="vol">0</data>
  <data key="page">0</data>
  <data key="ut"></data>
  <data key="freq">2</data>
</node>
<node id="35">
  <data key="name">drainage</data>
  <data key="label">drainage</data>
  <data key="author">drainage</data>
  <data key="year"></data>
  <data key="title">...</data>
  <data key="so">SO</data>
  <data key="vol">0</data>
  <data key="page">0</data>
  <data key="ut"></data>
  <data key="freq">8</data>
</node>
<node id="36">
  <data key="name">migrating motor complex</data>
  <data key="label">migrating motor complex</data>
  <data key="author">migrating motor complex</data>
  <data key="year"></data>
  <data key="title">...</data>
  <data key="so">SO</data>
  <data key="vol">0</data>
  <data key="page">0</data>
  <data key="ut"></data>
  <data key="freq">2</data>
</node>
<node id="37">
  <data key="name">polyaniline nanofibers</data>
  <data key="label">polyaniline nanofibers</data>
  <data key="author">polyaniline nanofibers</data>
  <data key="year"></data>
  <data key="title">...</data>
  <data key="so">SO</data>
  <data key="vol">0</data>
  <data key="page">0</data>
  <data key="ut"></data>
  <data key="freq">2</data>
</node>
<node id="38">
  <data key="name">billroth ii</data>
  <data key="label">billroth ii</data>
  <data key="author">billroth ii</data>
  <data key="year"></data>
  <data key="title">...</data>
  <data key="so">SO</data>
  <data key="vol">0</data>
  <data key="page">0</data>
  <data key="ut"></data>
  <data key="freq">1</data>
</node>
<node id="39">
  <data key="name">sleep quality index</data>
  <data key="label">sleep quality index</data>
  <data key="author">sleep quality index</data>
  <data key="year"></data>
  <data key="title">...</data>
  <data key="so">SO</data>
  <data key="vol">0</data>
  <data key="page">0</data>
  <data key="ut"></data>
  <data key="freq">3</data>
</node>
<node id="40">
  <data key="name">brain plasticity</data>
  <data key="label">brain plasticity</data>
  <data key="author">brain plasticity</data>
  <data key="year"></data>
  <data key="title">...</data>
  <data key="so">SO</data>
  <data key="vol">0</data>
  <data key="page">0</data>
  <data key="ut"></data>
  <data key="freq">1</data>
</node>
<node id="41">
  <data key="name">brain stem</data>
  <data key="label">brain stem</data>
  <data key="author">brain stem</data>
  <data key="year"></data>
  <data key="title">...</data>
  <data key="so">SO</data>
  <data key="vol">0</data>
  <data key="page">0</data>
  <data key="ut"></data>
  <data key="freq">3</data>
</node>
<node id="42">
  <data key="name">randomized clinical trials</data>
  <data key="label">randomized clinical trials</data>
  <data key="author">randomized clinical trials</data>
  <data key="year"></data>
  <data key="title">...</data>
  <data key="so">SO</data>
  <data key="vol">0</data>
  <data key="page">0</data>
  <data key="ut"></data>
  <data key="freq">2</data>
</node>
<node id="43">
  <data key="name">beger</data>
  <data key="label">beger</data>
  <data key="author">beger</data>
  <data key="year"></data>
  <data key="title">...</data>
  <data key="so">SO</data>
  <data key="vol">0</data>
  <data key="page">0</data>
  <data key="ut"></data>
  <data key="freq">1</data>
</node>
<node id="44">
  <data key="name">dynamics</data>
  <data key="label">dynamics</data>
  <data key="author">dynamics</data>
  <data key="year"></data>
  <data key="title">...</data>
  <data key="so">SO</data>
  <data key="vol">0</data>
  <data key="page">0</data>
  <data key="ut"></data>
  <data key="freq">2</data>
</node>
<node id="45">
  <data key="name">disorder</data>
  <data key="label">disorder</data>
  <data key="author">disorder</data>
  <data key="year"></data>
  <data key="title">...</data>
  <data key="so">SO</data>
  <data key="vol">0</data>
  <data key="page">0</data>
  <data key="ut"></data>
  <data key="freq">2</data>
</node>
<node id="46">
  <data key="name">double blind</data>
  <data key="label">double blind</data>
  <data key="author">double blind</data>
  <data key="year"></data>
  <data key="title">...</data>
  <data key="so">SO</data>
  <data key="vol">0</data>
  <data key="page">0</data>
  <data key="ut"></data>
  <data key="freq">4</data>
</node>
<node id="47">
  <data key="name">aqueous media</data>
  <data key="label">aqueous media</data>
  <data key="author">aqueous media</data>
  <data key="year"></data>
  <data key="title">...</data>
  <data key="so">SO</data>
  <data key="vol">0</data>
  <data key="page">0</data>
  <data key="ut"></data>
  <data key="freq">1</data>
</node>
<node id="48">
  <data key="name">psychogenic nonepileptic seizures</data>
  <data key="label">psychogenic nonepileptic seizures</data>
  <data key="author">psychogenic nonepileptic seizures</data>
  <data key="year"></data>
  <data key="title">...</data>
  <data key="so">SO</data>
  <data key="vol">0</data>
  <data key="page">0</data>
  <data key="ut"></data>
  <data key="freq">2</data>
</node>
<node id="49">
  <data key="name">transduodenal ampullectomy</data>
  <data key="label">transduodenal ampullectomy</data>
  <data key="author">transduodenal ampullectomy</data>
  <data key="year"></data>
  <data key="title">...</data>
  <data key="so">SO</data>
  <data key="vol">0</data>
  <data key="page">0</data>
  <data key="ut"></data>
  <data key="freq">2</data>
</node>
<node id="50">
  <data key="name">bypass surgery</data>
  <data key="label">bypass surgery</data>
  <data key="author">bypass surgery</data>
  <data key="year"></data>
  <data key="title">...</data>
  <data key="so">SO</data>
  <data key="vol">0</data>
  <data key="page">0</data>
  <data key="ut"></data>
  <data key="freq">1</data>
</node>
<node id="51">
  <data key="name">composite</data>
  <data key="label">composite</data>
  <data key="author">composite</data>
  <data key="year"></data>
  <data key="title">...</data>
  <data key="so">SO</data>
  <data key="vol">0</data>
  <data key="page">0</data>
  <data key="ut"></data>
  <data key="freq">4</data>
</node>
<node id="52">
  <data key="name">delayed gastric emptying</data>
  <data key="label">delayed gastric emptying</data>
  <data key="author">delayed gastric emptying</data>
  <data key="year"></data>
  <data key="title">...</data>
  <data key="so">SO</data>
  <data key="vol">0</data>
  <data key="page">0</data>
  <data key="ut"></data>
  <data key="freq">54</data>
</node>
<node id="53">
  <data key="name">antimotion sickness drugs</data>
  <data key="label">antimotion sickness drugs</data>
  <data key="author">antimotion sickness drugs</data>
  <data key="year"></data>
  <data key="title">...</data>
  <data key="so">SO</data>
  <data key="vol">0</data>
  <data key="page">0</data>
  <data key="ut"></data>
  <data key="freq">1</data>
</node>
<node id="54">
  <data key="name">involvement</data>
  <data key="label">involvement</data>
  <data key="author">involvement</data>
  <data key="year"></data>
  <data key="title">...</data>
  <data key="so">SO</data>
  <data key="vol">0</data>
  <data key="page">0</data>
  <data key="ut"></data>
  <data key="freq">3</data>
</node>
<node id="55">
  <data key="name">benign</data>
  <data key="label">benign</data>
  <data key="author">benign</data>
  <data key="year"></data>
  <data key="title">...</data>
  <data key="so">SO</data>
  <data key="vol">0</data>
  <data key="page">0</data>
  <data key="ut"></data>
  <data key="freq">1</data>
</node>
<node id="56">
  <data key="name">spatial memory</data>
  <data key="label">spatial memory</data>
  <data key="author">spatial memory</data>
  <data key="year"></data>
  <data key="title">...</data>
  <data key="so">SO</data>
  <data key="vol">0</data>
  <data key="page">0</data>
  <data key="ut"></data>
  <data key="freq">2</data>
</node>
<node id="57">
  <data key="name">magnetic resonance cholangiopancreatography</data>
  <data key="label">magnetic resonance cholangiopancreatography</data>
  <data key="author">magnetic resonance cholangiopancreatography</data>
  <data key="year"></data>
  <data key="title">...</data>
  <data key="so">SO</data>
  <data key="vol">0</data>
  <data key="page">0</data>
  <data key="ut"></data>
  <data key="freq">1</data>
</node>
<node id="58">
  <data key="name">adult surgery</data>
  <data key="label">adult surgery</data>
  <data key="author">adult surgery</data>
  <data key="year"></data>
  <data key="title">...</data>
  <data key="so">SO</data>
  <data key="vol">0</data>
  <data key="page">0</data>
  <data key="ut"></data>
  <data key="freq">1</data>
</node>
<node id="59">
  <data key="name">angular vestibuloocular reflex</data>
  <data key="label">angular vestibuloocular reflex</data>
  <data key="author">angular vestibuloocular reflex</data>
  <data key="year"></data>
  <data key="title">...</data>
  <data key="so">SO</data>
  <data key="vol">0</data>
  <data key="page">0</data>
  <data key="ut"></data>
  <data key="freq">1</data>
</node>
<node id="60">
  <data key="name">amino acids</data>
  <data key="label">amino acids</data>
  <data key="author">amino acids</data>
  <data key="year"></data>
  <data key="title">...</data>
  <data key="so">SO</data>
  <data key="vol">0</data>
  <data key="page">0</data>
  <data key="ut"></data>
  <data key="freq">1</data>
</node>
<node id="61">
  <data key="name">barany society</data>
  <data key="label">barany society</data>
  <data key="author">barany society</data>
  <data key="year"></data>
  <data key="title">...</data>
  <data key="so">SO</data>
  <data key="vol">0</data>
  <data key="page">0</data>
  <data key="ut"></data>
  <data key="freq">2</data>
</node>
<node id="62">
  <data key="name">1990s</data>
  <data key="label">1990s</data>
  <data key="author">1990s</data>
  <data key="year"></data>
  <data key="title">...</data>
  <data key="so">SO</data>
  <data key="vol">0</data>
  <data key="page">0</data>
  <data key="ut"></data>
  <data key="freq">1</data>
</node>
<node id="63">
  <data key="name">gait</data>
  <data key="label">gait</data>
  <data key="author">gait</data>
  <data key="year"></data>
  <data key="title">...</data>
  <data key="so">SO</data>
  <data key="vol">0</data>
  <data key="page">0</data>
  <data key="ut"></data>
  <data key="freq">3</data>
</node>
<node id="64">
  <data key="name">duodenectomy</data>
  <data key="label">duodenectomy</data>
  <data key="author">duodenectomy</data>
  <data key="year"></data>
  <data key="title">...</data>
  <data key="so">SO</data>
  <data key="vol">0</data>
  <data key="page">0</data>
  <data key="ut"></data>
  <data key="freq">4</data>
</node>
<node id="65">
  <data key="name">cognitive behavioral therapy</data>
  <data key="label">cognitive behavioral therapy</data>
  <data key="author">cognitive behavioral therapy</data>
  <data key="year"></data>
  <data key="title">...</data>
  <data key="so">SO</data>
  <data key="vol">0</data>
  <data key="page">0</data>
  <data key="ut"></data>
  <data key="freq">18</data>
</node>
<node id="66">
  <data key="name">debarquement</data>
  <data key="label">debarquement</data>
  <data key="author">debarquement</data>
  <data key="year"></data>
  <data key="title">...</data>
  <data key="so">SO</data>
  <data key="vol">0</data>
  <data key="page">0</data>
  <data key="ut"></data>
  <data key="freq">1</data>
</node>
<node id="67">
  <data key="name">persistent postural perceptual dizziness</data>
  <data key="label">persistent postural perceptual dizziness</data>
  <data key="author">persistent postural perceptual dizziness</data>
  <data key="year"></data>
  <data key="title">...</data>
  <data key="so">SO</data>
  <data key="vol">0</data>
  <data key="page">0</data>
  <data key="ut"></data>
  <data key="freq">19</data>
</node>
<node id="68">
  <data key="name">residual dizziness</data>
  <data key="label">residual dizziness</data>
  <data key="author">residual dizziness</data>
  <data key="year"></data>
  <data key="title">...</data>
  <data key="so">SO</data>
  <data key="vol">0</data>
  <data key="page">0</data>
  <data key="ut"></data>
  <data key="freq">2</data>
</node>
<node id="69">
  <data key="name">normative values</data>
  <data key="label">normative values</data>
  <data key="author">normative values</data>
  <data key="year"></data>
  <data key="title">...</data>
  <data key="so">SO</data>
  <data key="vol">0</data>
  <data key="page">0</data>
  <data key="ut"></data>
  <data key="freq">2</data>
</node>
<node id="70">
  <data key="name">chronic calcific pancreatitis</data>
  <data key="label">chronic calcific pancreatitis</data>
  <data key="author">chronic calcific pancreatitis</data>
  <data key="year"></data>
  <data key="title">...</data>
  <data key="so">SO</data>
  <data key="vol">0</data>
  <data key="page">0</data>
  <data key="ut"></data>
  <data key="freq">1</data>
</node>
<node id="71">
  <data key="name">scale</data>
  <data key="label">scale</data>
  <data key="author">scale</data>
  <data key="year"></data>
  <data key="title">...</data>
  <data key="so">SO</data>
  <data key="vol">0</data>
  <data key="page">0</data>
  <data key="ut"></data>
  <data key="freq">3</data>
</node>
<node id="72">
  <data key="name">mibelli</data>
  <data key="label">mibelli</data>
  <data key="author">mibelli</data>
  <data key="year"></data>
  <data key="title">...</data>
  <data key="so">SO</data>
  <data key="vol">0</data>
  <data key="page">0</data>
  <data key="ut"></data>
  <data key="freq">1</data>
</node>
<node id="73">
  <data key="name">catalysts</data>
  <data key="label">catalysts</data>
  <data key="author">catalysts</data>
  <data key="year"></data>
  <data key="title">...</data>
  <data key="so">SO</data>
  <data key="vol">0</data>
  <data key="page">0</data>
  <data key="ut"></data>
  <data key="freq">1</data>
</node>
<node id="74">
  <data key="name">billroth i</data>
  <data key="label">billroth i</data>
  <data key="author">billroth i</data>
  <data key="year"></data>
  <data key="title">...</data>
  <data key="so">SO</data>
  <data key="vol">0</data>
  <data key="page">0</data>
  <data key="ut"></data>
  <data key="freq">8</data>
</node>
<node id="75">
  <data key="name">caudate lobe</data>
  <data key="label">caudate lobe</data>
  <data key="author">caudate lobe</data>
  <data key="year"></data>
  <data key="title">...</data>
  <data key="so">SO</data>
  <data key="vol">0</data>
  <data key="page">0</data>
  <data key="ut"></data>
  <data key="freq">1</data>
</node>
<node id="76">
  <data key="name">anatomy</data>
  <data key="label">anatomy</data>
  <data key="author">anatomy</data>
  <data key="year"></data>
  <data key="title">...</data>
  <data key="so">SO</data>
  <data key="vol">0</data>
  <data key="page">0</data>
  <data key="ut"></data>
  <data key="freq">2</data>
</node>
<node id="77">
  <data key="name">transcranial magnetic stimulation</data>
  <data key="label">transcranial magnetic stimulation</data>
  <data key="author">transcranial magnetic stimulation</data>
  <data key="year"></data>
  <data key="title">...</data>
  <data key="so">SO</data>
  <data key="vol">0</data>
  <data key="page">0</data>
  <data key="ut"></data>
  <data key="freq">2</data>
</node>
<node id="78">
  <data key="name">maps</data>
  <data key="label">maps</data>
  <data key="author">maps</data>
  <data key="year"></data>
  <data key="title">...</data>
  <data key="so">SO</data>
  <data key="vol">0</data>
  <data key="page">0</data>
  <data key="ut"></data>
  <data key="freq">1</data>
</node>
<node id="79">
  <data key="name">gradient gel electrophoresis</data>
  <data key="label">gradient gel electrophoresis</data>
  <data key="author">gradient gel electrophoresis</data>
  <data key="year"></data>
  <data key="title">...</data>
  <data key="so">SO</data>
  <data key="vol">0</data>
  <data key="page">0</data>
  <data key="ut"></data>
  <data key="freq">1</data>
</node>
<node id="80">
  <data key="name">vater ampulla</data>
  <data key="label">vater ampulla</data>
  <data key="author">vater ampulla</data>
  <data key="year"></data>
  <data key="title">...</data>
  <data key="so">SO</data>
  <data key="vol">0</data>
  <data key="page">0</data>
  <data key="ut"></data>
  <data key="freq">1</data>
</node>
<node id="81">
  <data key="name">mens health</data>
  <data key="label">mens health</data>
  <data key="author">mens health</data>
  <data key="year"></data>
  <data key="title">...</data>
  <data key="so">SO</data>
  <data key="vol">0</data>
  <data key="page">0</data>
  <data key="ut"></data>
  <data key="freq">2</data>
</node>
<node id="82">
  <data key="name">aggressive surgery</data>
  <data key="label">aggressive surgery</data>
  <data key="author">aggressive surgery</data>
  <data key="year"></data>
  <data key="title">...</data>
  <data key="so">SO</data>
  <data key="vol">0</data>
  <data key="page">0</data>
  <data key="ut"></data>
  <data key="freq">1</data>
</node>
<node id="83">
  <data key="name">orientation</data>
  <data key="label">orientation</data>
  <data key="author">orientation</data>
  <data key="year"></data>
  <data key="title">...</data>
  <data key="so">SO</data>
  <data key="vol">0</data>
  <data key="page">0</data>
  <data key="ut"></data>
  <data key="freq">2</data>
</node>
<node id="84">
  <data key="name">braun anastomosis</data>
  <data key="label">braun anastomosis</data>
  <data key="author">braun anastomosis</data>
  <data key="year"></data>
  <data key="title">...</data>
  <data key="so">SO</data>
  <data key="vol">0</data>
  <data key="page">0</data>
  <data key="ut"></data>
  <data key="freq">1</data>
</node>
<node id="85">
  <data key="name">quality of life</data>
  <data key="label">quality of life</data>
  <data key="author">quality of life</data>
  <data key="year"></data>
  <data key="title">...</data>
  <data key="so">SO</data>
  <data key="vol">0</data>
  <data key="page">0</data>
  <data key="ut"></data>
  <data key="freq">47</data>
</node>
<node id="86">
  <data key="name">fluorescence probe</data>
  <data key="label">fluorescence probe</data>
  <data key="author">fluorescence probe</data>
  <data key="year"></data>
  <data key="title">...</data>
  <data key="so">SO</data>
  <data key="vol">0</data>
  <data key="page">0</data>
  <data key="ut"></data>
  <data key="freq">2</data>
</node>
<node id="87">
  <data key="name">aberrant hepatic artery</data>
  <data key="label">aberrant hepatic artery</data>
  <data key="author">aberrant hepatic artery</data>
  <data key="year"></data>
  <data key="title">...</data>
  <data key="so">SO</data>
  <data key="vol">0</data>
  <data key="page">0</data>
  <data key="ut"></data>
  <data key="freq">1</data>
</node>
<node id="88">
  <data key="name">c-h bond activation</data>
  <data key="label">c-h bond activation</data>
  <data key="author">c-h bond activation</data>
  <data key="year"></data>
  <data key="title">...</data>
  <data key="so">SO</data>
  <data key="vol">0</data>
  <data key="page">0</data>
  <data key="ut"></data>
  <data key="freq">1</data>
</node>
<node id="89">
  <data key="name">balance deficits</data>
  <data key="label">balance deficits</data>
  <data key="author">balance deficits</data>
  <data key="year"></data>
  <data key="title">...</data>
  <data key="so">SO</data>
  <data key="vol">0</data>
  <data key="page">0</data>
  <data key="ut"></data>
  <data key="freq">1</data>
</node>
<node id="90">
  <data key="name">childhood</data>
  <data key="label">childhood</data>
  <data key="author">childhood</data>
  <data key="year"></data>
  <data key="title">...</data>
  <data key="so">SO</data>
  <data key="vol">0</data>
  <data key="page">0</data>
  <data key="ut"></data>
  <data key="freq">1</data>
</node>
<node id="91">
  <data key="name">behavioral inhibition</data>
  <data key="label">behavioral inhibition</data>
  <data key="author">behavioral inhibition</data>
  <data key="year"></data>
  <data key="title">...</data>
  <data key="so">SO</data>
  <data key="vol">0</data>
  <data key="page">0</data>
  <data key="ut"></data>
  <data key="freq">1</data>
</node>
<node id="92">
  <data key="name">accountability</data>
  <data key="label">accountability</data>
  <data key="author">accountability</data>
  <data key="year"></data>
  <data key="title">...</data>
  <data key="so">SO</data>
  <data key="vol">0</data>
  <data key="page">0</data>
  <data key="ut"></data>
  <data key="freq">1</data>
</node>
<node id="93">
  <data key="name">anxiety disorder</data>
  <data key="label">anxiety disorder</data>
  <data key="author">anxiety disorder</data>
  <data key="year"></data>
  <data key="title">...</data>
  <data key="so">SO</data>
  <data key="vol">0</data>
  <data key="page">0</data>
  <data key="ut"></data>
  <data key="freq">4</data>
</node>
<node id="94">
  <data key="name">oxidation</data>
  <data key="label">oxidation</data>
  <data key="author">oxidation</data>
  <data key="year"></data>
  <data key="title">...</data>
  <data key="so">SO</data>
  <data key="vol">0</data>
  <data key="page">0</data>
  <data key="ut"></data>
  <data key="freq">2</data>
</node>
<node id="95">
  <data key="name">dogs</data>
  <data key="label">dogs</data>
  <data key="author">dogs</data>
  <data key="year"></data>
  <data key="title">...</data>
  <data key="so">SO</data>
  <data key="vol">0</data>
  <data key="page">0</data>
  <data key="ut"></data>
  <data key="freq">2</data>
</node>
<node id="96">
  <data key="name">appraisal</data>
  <data key="label">appraisal</data>
  <data key="author">appraisal</data>
  <data key="year"></data>
  <data key="title">...</data>
  <data key="so">SO</data>
  <data key="vol">0</data>
  <data key="page">0</data>
  <data key="ut"></data>
  <data key="freq">1</data>
</node>
<node id="97">
  <data key="name">motilin</data>
  <data key="label">motilin</data>
  <data key="author">motilin</data>
  <data key="year"></data>
  <data key="title">...</data>
  <data key="so">SO</data>
  <data key="vol">0</data>
  <data key="page">0</data>
  <data key="ut"></data>
  <data key="freq">1</data>
</node>
<node id="98">
  <data key="name">psychogenic dizziness</data>
  <data key="label">psychogenic dizziness</data>
  <data key="author">psychogenic dizziness</data>
  <data key="year"></data>
  <data key="title">...</data>
  <data key="so">SO</data>
  <data key="vol">0</data>
  <data key="page">0</data>
  <data key="ut"></data>
  <data key="freq">2</data>
</node>
<node id="99">
  <data key="name">jejunogastric reflux</data>
  <data key="label">jejunogastric reflux</data>
  <data key="author">jejunogastric reflux</data>
  <data key="year"></data>
  <data key="title">...</data>
  <data key="so">SO</data>
  <data key="vol">0</data>
  <data key="page">0</data>
  <data key="ut"></data>
  <data key="freq">1</data>
</node>
<node id="100">
  <data key="name">brain monitoring</data>
  <data key="label">brain monitoring</data>
  <data key="author">brain monitoring</data>
  <data key="year"></data>
  <data key="title">...</data>
  <data key="so">SO</data>
  <data key="vol">0</data>
  <data key="page">0</data>
  <data key="ut"></data>
  <data key="freq">1</data>
</node>
<node id="101">
  <data key="name">colon</data>
  <data key="label">colon</data>
  <data key="author">colon</data>
  <data key="year"></data>
  <data key="title">...</data>
  <data key="so">SO</data>
  <data key="vol">0</data>
  <data key="page">0</data>
  <data key="ut"></data>
  <data key="freq">1</data>
</node>
<node id="102">
  <data key="name">cholecystokinin</data>
  <data key="label">cholecystokinin</data>
  <data key="author">cholecystokinin</data>
  <data key="year"></data>
  <data key="title">...</data>
  <data key="so">SO</data>
  <data key="vol">0</data>
  <data key="page">0</data>
  <data key="ut"></data>
  <data key="freq">3</data>
</node>
<node id="103">
  <data key="name">tilt</data>
  <data key="label">tilt</data>
  <data key="author">tilt</data>
  <data key="year"></data>
  <data key="title">...</data>
  <data key="so">SO</data>
  <data key="vol">0</data>
  <data key="page">0</data>
  <data key="ut"></data>
  <data key="freq">2</data>
</node>
<node id="104">
  <data key="name">hospital volume</data>
  <data key="label">hospital volume</data>
  <data key="author">hospital volume</data>
  <data key="year"></data>
  <data key="title">...</data>
  <data key="so">SO</data>
  <data key="vol">0</data>
  <data key="page">0</data>
  <data key="ut"></data>
  <data key="freq">2</data>
</node>
<node id="105">
  <data key="name">german version</data>
  <data key="label">german version</data>
  <data key="author">german version</data>
  <data key="year"></data>
  <data key="title">...</data>
  <data key="so">SO</data>
  <data key="vol">0</data>
  <data key="page">0</data>
  <data key="ut"></data>
  <data key="freq">2</data>
</node>
<node id="106">
  <data key="name">predictors</data>
  <data key="label">predictors</data>
  <data key="author">predictors</data>
  <data key="year"></data>
  <data key="title">...</data>
  <data key="so">SO</data>
  <data key="vol">0</data>
  <data key="page">0</data>
  <data key="ut"></data>
  <data key="freq">6</data>
</node>
<node id="107">
  <data key="name">humans</data>
  <data key="label">humans</data>
  <data key="author">humans</data>
  <data key="year"></data>
  <data key="title">...</data>
  <data key="so">SO</data>
  <data key="vol">0</data>
  <data key="page">0</data>
  <data key="ut"></data>
  <data key="freq">1</data>
</node>
<node id="108">
  <data key="name">late recurrence</data>
  <data key="label">late recurrence</data>
  <data key="author">late recurrence</data>
  <data key="year"></data>
  <data key="title">...</data>
  <data key="so">SO</data>
  <data key="vol">0</data>
  <data key="page">0</data>
  <data key="ut"></data>
  <data key="freq">1</data>
</node>
<node id="109">
  <data key="name">carbon paste electrode</data>
  <data key="label">carbon paste electrode</data>
  <data key="author">carbon paste electrode</data>
  <data key="year"></data>
  <data key="title">...</data>
  <data key="so">SO</data>
  <data key="vol">0</data>
  <data key="page">0</data>
  <data key="ut"></data>
  <data key="freq">2</data>
</node>
<node id="110">
  <data key="name">early gastric stasis</data>
  <data key="label">early gastric stasis</data>
  <data key="author">early gastric stasis</data>
  <data key="year"></data>
  <data key="title">...</data>
  <data key="so">SO</data>
  <data key="vol">0</data>
  <data key="page">0</data>
  <data key="ut"></data>
  <data key="freq">2</data>
</node>
<node id="111">
  <data key="name">acro angiodermatitis</data>
  <data key="label">acro angiodermatitis</data>
  <data key="author">acro angiodermatitis</data>
  <data key="year"></data>
  <data key="title">...</data>
  <data key="so">SO</data>
  <data key="vol">0</data>
  <data key="page">0</data>
  <data key="ut"></data>
  <data key="freq">1</data>
</node>
<node id="112">
  <data key="name">plasma gastrin</data>
  <data key="label">plasma gastrin</data>
  <data key="author">plasma gastrin</data>
  <data key="year"></data>
  <data key="title">...</data>
  <data key="so">SO</data>
  <data key="vol">0</data>
  <data key="page">0</data>
  <data key="ut"></data>
  <data key="freq">2</data>
</node>
<node id="113">
  <data key="name">persistent postural-perceptual dizziness</data>
  <data key="label">persistent postural-perceptual dizziness</data>
  <data key="author">persistent postural-perceptual dizziness</data>
  <data key="year"></data>
  <data key="title">...</data>
  <data key="so">SO</data>
  <data key="vol">0</data>
  <data key="page">0</data>
  <data key="ut"></data>
  <data key="freq">86</data>
</node>
<node id="114">
  <data key="name">endoscopic retrograde</data>
  <data key="label">endoscopic retrograde</data>
  <data key="author">endoscopic retrograde</data>
  <data key="year"></data>
  <data key="title">...</data>
  <data key="so">SO</data>
  <data key="vol">0</data>
  <data key="page">0</data>
  <data key="ut"></data>
  <data key="freq">2</data>
</node>
<node id="115">
  <data key="name">annulare</data>
  <data key="label">annulare</data>
  <data key="author">annulare</data>
  <data key="year"></data>
  <data key="title">...</data>
  <data key="so">SO</data>
  <data key="vol">0</data>
  <data key="page">0</data>
  <data key="ut"></data>
  <data key="freq">1</data>
</node>
<node id="116">
  <data key="name">canine gastrointestinal motility</data>
  <data key="label">canine gastrointestinal motility</data>
  <data key="author">canine gastrointestinal motility</data>
  <data key="year"></data>
  <data key="title">...</data>
  <data key="so">SO</data>
  <data key="vol">0</data>
  <data key="page">0</data>
  <data key="ut"></data>
  <data key="freq">8</data>
</node>
<node id="117">
  <data key="name">functional neurological disorder</data>
  <data key="label">functional neurological disorder</data>
  <data key="author">functional neurological disorder</data>
  <data key="year"></data>
  <data key="title">...</data>
  <data key="so">SO</data>
  <data key="vol">0</data>
  <data key="page">0</data>
  <data key="ut"></data>
  <data key="freq">6</data>
</node>
<node id="118">
  <data key="name">binding</data>
  <data key="label">binding</data>
  <data key="author">binding</data>
  <data key="year"></data>
  <data key="title">...</data>
  <data key="so">SO</data>
  <data key="vol">0</data>
  <data key="page">0</data>
  <data key="ut"></data>
  <data key="freq">2</data>
</node>
<node id="119">
  <data key="name">extended retroperitoneal lymphadenectomy</data>
  <data key="label">extended retroperitoneal lymphadenectomy</data>
  <data key="author">extended retroperitoneal lymphadenectomy</data>
  <data key="year"></data>
  <data key="title">...</data>
  <data key="so">SO</data>
  <data key="vol">0</data>
  <data key="page">0</data>
  <data key="ut"></data>
  <data key="freq">3</data>
</node>
<node id="120">
  <data key="name">menieres disease</data>
  <data key="label">menieres disease</data>
  <data key="author">menieres disease</data>
  <data key="year"></data>
  <data key="title">...</data>
  <data key="so">SO</data>
  <data key="vol">0</data>
  <data key="page">0</data>
  <data key="ut"></data>
  <data key="freq">19</data>
</node>
<node id="121">
  <data key="name">myoelectric activity</data>
  <data key="label">myoelectric activity</data>
  <data key="author">myoelectric activity</data>
  <data key="year"></data>
  <data key="title">...</data>
  <data key="so">SO</data>
  <data key="vol">0</data>
  <data key="page">0</data>
  <data key="ut"></data>
  <data key="freq">2</data>
</node>
<node id="122">
  <data key="name">gene mapping</data>
  <data key="label">gene mapping</data>
  <data key="author">gene mapping</data>
  <data key="year"></data>
  <data key="title">...</data>
  <data key="so">SO</data>
  <data key="vol">0</data>
  <data key="page">0</data>
  <data key="ut"></data>
  <data key="freq">1</data>
</node>
<node id="123">
  <data key="name">classification</data>
  <data key="label">classification</data>
  <data key="author">classification</data>
  <data key="year"></data>
  <data key="title">...</data>
  <data key="so">SO</data>
  <data key="vol">0</data>
  <data key="page">0</data>
  <data key="ut"></data>
  <data key="freq">55</data>
</node>
<node id="124">
  <data key="name">complications following pancreaticoduodenectomy</data>
  <data key="label">complications following pancreaticoduodenectomy</data>
  <data key="author">complications following pancreaticoduodenectomy</data>
  <data key="year"></data>
  <data key="title">...</data>
  <data key="so">SO</data>
  <data key="vol">0</data>
  <data key="page">0</data>
  <data key="ut"></data>
  <data key="freq">1</data>
</node>
<node id="125">
  <data key="name">risk</data>
  <data key="label">risk</data>
  <data key="author">risk</data>
  <data key="year"></data>
  <data key="title">...</data>
  <data key="so">SO</data>
  <data key="vol">0</data>
  <data key="page">0</data>
  <data key="ut"></data>
  <data key="freq">7</data>
</node>
<node id="126">
  <data key="name">reduced graphene oxide</data>
  <data key="label">reduced graphene oxide</data>
  <data key="author">reduced graphene oxide</data>
  <data key="year"></data>
  <data key="title">...</data>
  <data key="so">SO</data>
  <data key="vol">0</data>
  <data key="page">0</data>
  <data key="ut"></data>
  <data key="freq">2</data>
</node>
<node id="127">
  <data key="name">retrocolic reconstruction</data>
  <data key="label">retrocolic reconstruction</data>
  <data key="author">retrocolic reconstruction</data>
  <data key="year"></data>
  <data key="title">...</data>
  <data key="so">SO</data>
  <data key="vol">0</data>
  <data key="page">0</data>
  <data key="ut"></data>
  <data key="freq">2</data>
</node>
<node id="128">
  <data key="name">1st</data>
  <data key="label">1st</data>
  <data key="author">1st</data>
  <data key="year"></data>
  <data key="title">...</data>
  <data key="so">SO</data>
  <data key="vol">0</data>
  <data key="page">0</data>
  <data key="ut"></data>
  <data key="freq">2</data>
</node>
<node id="129">
  <data key="name">pain</data>
  <data key="label">pain</data>
  <data key="author">pain</data>
  <data key="year"></data>
  <data key="title">...</data>
  <data key="so">SO</data>
  <data key="vol">0</data>
  <data key="page">0</data>
  <data key="ut"></data>
  <data key="freq">6</data>
</node>
<node id="130">
  <data key="name">conservation</data>
  <data key="label">conservation</data>
  <data key="author">conservation</data>
  <data key="year"></data>
  <data key="title">...</data>
  <data key="so">SO</data>
  <data key="vol">0</data>
  <data key="page">0</data>
  <data key="ut"></data>
  <data key="freq">1</data>
</node>
<node id="131">
  <data key="name">base</data>
  <data key="label">base</data>
  <data key="author">base</data>
  <data key="year"></data>
  <data key="title">...</data>
  <data key="so">SO</data>
  <data key="vol">0</data>
  <data key="page">0</data>
  <data key="ut"></data>
  <data key="freq">1</data>
</node>
<node id="132">
  <data key="name">definition</data>
  <data key="label">definition</data>
  <data key="author">definition</data>
  <data key="year"></data>
  <data key="title">...</data>
  <data key="so">SO</data>
  <data key="vol">0</data>
  <data key="page">0</data>
  <data key="ut"></data>
  <data key="freq">35</data>
</node>
<node id="133">
  <data key="name">performance</data>
  <data key="label">performance</data>
  <data key="author">performance</data>
  <data key="year"></data>
  <data key="title">...</data>
  <data key="so">SO</data>
  <data key="vol">0</data>
  <data key="page">0</data>
  <data key="ut"></data>
  <data key="freq">9</data>
</node>
<node id="134">
  <data key="name">postural balance</data>
  <data key="label">postural balance</data>
  <data key="author">postural balance</data>
  <data key="year"></data>
  <data key="title">...</data>
  <data key="so">SO</data>
  <data key="vol">0</data>
  <data key="page">0</data>
  <data key="ut"></data>
  <data key="freq">1</data>
</node>
<node id="135">
  <data key="name">prophylaxis</data>
  <data key="label">prophylaxis</data>
  <data key="author">prophylaxis</data>
  <data key="year"></data>
  <data key="title">...</data>
  <data key="so">SO</data>
  <data key="vol">0</data>
  <data key="page">0</data>
  <data key="ut"></data>
  <data key="freq">2</data>
</node>
<node id="136">
  <data key="name">refractory dizziness</data>
  <data key="label">refractory dizziness</data>
  <data key="author">refractory dizziness</data>
  <data key="year"></data>
  <data key="title">...</data>
  <data key="so">SO</data>
  <data key="vol">0</data>
  <data key="page">0</data>
  <data key="ut"></data>
  <data key="freq">2</data>
</node>
<node id="137">
  <data key="name">alexithymia</data>
  <data key="label">alexithymia</data>
  <data key="author">alexithymia</data>
  <data key="year"></data>
  <data key="title">...</data>
  <data key="so">SO</data>
  <data key="vol">0</data>
  <data key="page">0</data>
  <data key="ut"></data>
  <data key="freq">1</data>
</node>
<node id="138">
  <data key="name">children</data>
  <data key="label">children</data>
  <data key="author">children</data>
  <data key="year"></data>
  <data key="title">...</data>
  <data key="so">SO</data>
  <data key="vol">0</data>
  <data key="page">0</data>
  <data key="ut"></data>
  <data key="freq">3</data>
</node>
<node id="139">
  <data key="name">therapy</data>
  <data key="label">therapy</data>
  <data key="author">therapy</data>
  <data key="year"></data>
  <data key="title">...</data>
  <data key="so">SO</data>
  <data key="vol">0</data>
  <data key="page">0</data>
  <data key="ut"></data>
  <data key="freq">16</data>
</node>
<node id="140">
  <data key="name">glutathione</data>
  <data key="label">glutathione</data>
  <data key="author">glutathione</data>
  <data key="year"></data>
  <data key="title">...</data>
  <data key="so">SO</data>
  <data key="vol">0</data>
  <data key="page">0</data>
  <data key="ut"></data>
  <data key="freq">2</data>
</node>
<node id="141">
  <data key="name">cohort</data>
  <data key="label">cohort</data>
  <data key="author">cohort</data>
  <data key="year"></data>
  <data key="title">...</data>
  <data key="so">SO</data>
  <data key="vol">0</data>
  <data key="page">0</data>
  <data key="ut"></data>
  <data key="freq">4</data>
</node>
<node id="142">
  <data key="name">older</data>
  <data key="label">older</data>
  <data key="author">older</data>
  <data key="year"></data>
  <data key="title">...</data>
  <data key="so">SO</data>
  <data key="vol">0</data>
  <data key="page">0</data>
  <data key="ut"></data>
  <data key="freq">1</data>
</node>
<node id="143">
  <data key="name">behavioral therapy</data>
  <data key="label">behavioral therapy</data>
  <data key="author">behavioral therapy</data>
  <data key="year"></data>
  <data key="title">...</data>
  <data key="so">SO</data>
  <data key="vol">0</data>
  <data key="page">0</data>
  <data key="ut"></data>
  <data key="freq">1</data>
</node>
<node id="144">
  <data key="name">advanced endoscopy</data>
  <data key="label">advanced endoscopy</data>
  <data key="author">advanced endoscopy</data>
  <data key="year"></data>
  <data key="title">...</data>
  <data key="so">SO</data>
  <data key="vol">0</data>
  <data key="page">0</data>
  <data key="ut"></data>
  <data key="freq">1</data>
</node>
<node id="145">
  <data key="name">discomfort</data>
  <data key="label">discomfort</data>
  <data key="author">discomfort</data>
  <data key="year"></data>
  <data key="title">...</data>
  <data key="so">SO</data>
  <data key="vol">0</data>
  <data key="page">0</data>
  <data key="ut"></data>
  <data key="freq">2</data>
</node>
<node id="146">
  <data key="name">cholecystokinin response</data>
  <data key="label">cholecystokinin response</data>
  <data key="author">cholecystokinin response</data>
  <data key="year"></data>
  <data key="title">...</data>
  <data key="so">SO</data>
  <data key="vol">0</data>
  <data key="page">0</data>
  <data key="ut"></data>
  <data key="freq">1</data>
</node>
<node id="147">
  <data key="name">ganglia</data>
  <data key="label">ganglia</data>
  <data key="author">ganglia</data>
  <data key="year"></data>
  <data key="title">...</data>
  <data key="so">SO</data>
  <data key="vol">0</data>
  <data key="page">0</data>
  <data key="ut"></data>
  <data key="freq">1</data>
</node>
<node id="148">
  <data key="name">gastrectomy</data>
  <data key="label">gastrectomy</data>
  <data key="author">gastrectomy</data>
  <data key="year"></data>
  <data key="title">...</data>
  <data key="so">SO</data>
  <data key="vol">0</data>
  <data key="page">0</data>
  <data key="ut"></data>
  <data key="freq">1</data>
</node>
<node id="149">
  <data key="name">mechanism</data>
  <data key="label">mechanism</data>
  <data key="author">mechanism</data>
  <data key="year"></data>
  <data key="title">...</data>
  <data key="so">SO</data>
  <data key="vol">0</data>
  <data key="page">0</data>
  <data key="ut"></data>
  <data key="freq">11</data>
</node>
<node id="150">
  <data key="name">prognosis</data>
  <data key="label">prognosis</data>
  <data key="author">prognosis</data>
  <data key="year"></data>
  <data key="title">...</data>
  <data key="so">SO</data>
  <data key="vol">0</data>
  <data key="page">0</data>
  <data key="ut"></data>
  <data key="freq">1</data>
</node>
<node id="151">
  <data key="name">management</data>
  <data key="label">management</data>
  <data key="author">management</data>
  <data key="year"></data>
  <data key="title">...</data>
  <data key="so">SO</data>
  <data key="vol">0</data>
  <data key="page">0</data>
  <data key="ut"></data>
  <data key="freq">24</data>
</node>
<node id="152">
  <data key="name">graphene</data>
  <data key="label">graphene</data>
  <data key="author">graphene</data>
  <data key="year"></data>
  <data key="title">...</data>
  <data key="so">SO</data>
  <data key="vol">0</data>
  <data key="page">0</data>
  <data key="ut"></data>
  <data key="freq">3</data>
</node>
<node id="153">
  <data key="name">functional movement disorder</data>
  <data key="label">functional movement disorder</data>
  <data key="author">functional movement disorder</data>
  <data key="year"></data>
  <data key="title">...</data>
  <data key="so">SO</data>
  <data key="vol">0</data>
  <data key="page">0</data>
  <data key="ut"></data>
  <data key="freq">2</data>
</node>
<node id="154">
  <data key="name">case report</data>
  <data key="label">case report</data>
  <data key="author">case report</data>
  <data key="year"></data>
  <data key="title">...</data>
  <data key="so">SO</data>
  <data key="vol">0</data>
  <data key="page">0</data>
  <data key="ut"></data>
  <data key="freq">2</data>
</node>
<node id="155">
  <data key="name">preservation</data>
  <data key="label">preservation</data>
  <data key="author">preservation</data>
  <data key="year"></data>
  <data key="title">...</data>
  <data key="so">SO</data>
  <data key="vol">0</data>
  <data key="page">0</data>
  <data key="ut"></data>
  <data key="freq">66</data>
</node>
<node id="156">
  <data key="name">gastric ph</data>
  <data key="label">gastric ph</data>
  <data key="author">gastric ph</data>
  <data key="year"></data>
  <data key="title">...</data>
  <data key="so">SO</data>
  <data key="vol">0</data>
  <data key="page">0</data>
  <data key="ut"></data>
  <data key="freq">1</data>
</node>
<node id="157">
  <data key="name">periampullary adenocarcinoma</data>
  <data key="label">periampullary adenocarcinoma</data>
  <data key="author">periampullary adenocarcinoma</data>
  <data key="year"></data>
  <data key="title">...</data>
  <data key="so">SO</data>
  <data key="vol">0</data>
  <data key="page">0</data>
  <data key="ut"></data>
  <data key="freq">5</data>
</node>
<node id="158">
  <data key="name">post-operative complications</data>
  <data key="label">post-operative complications</data>
  <data key="author">post-operative complications</data>
  <data key="year"></data>
  <data key="title">...</data>
  <data key="so">SO</data>
  <data key="vol">0</data>
  <data key="page">0</data>
  <data key="ut"></data>
  <data key="freq">2</data>
</node>
<node id="159">
  <data key="name">cognitive behavior therapy</data>
  <data key="label">cognitive behavior therapy</data>
  <data key="author">cognitive behavior therapy</data>
  <data key="year"></data>
  <data key="title">...</data>
  <data key="so">SO</data>
  <data key="vol">0</data>
  <data key="page">0</data>
  <data key="ut"></data>
  <data key="freq">19</data>
</node>
<node id="160">
  <data key="name">p53</data>
  <data key="label">p53</data>
  <data key="author">p53</data>
  <data key="year"></data>
  <data key="title">...</data>
  <data key="so">SO</data>
  <data key="vol">0</data>
  <data key="page">0</data>
  <data key="ut"></data>
  <data key="freq">1</data>
</node>
<node id="161">
  <data key="name">dizziness handicap</data>
  <data key="label">dizziness handicap</data>
  <data key="author">dizziness handicap</data>
  <data key="year"></data>
  <data key="title">...</data>
  <data key="so">SO</data>
  <data key="vol">0</data>
  <data key="page">0</data>
  <data key="ut"></data>
  <data key="freq">2</data>
</node>
<node id="162">
  <data key="name">ca19 9 levels</data>
  <data key="label">ca19 9 levels</data>
  <data key="author">ca19 9 levels</data>
  <data key="year"></data>
  <data key="title">...</data>
  <data key="so">SO</data>
  <data key="vol">0</data>
  <data key="page">0</data>
  <data key="ut"></data>
  <data key="freq">1</data>
</node>
<node id="163">
  <data key="name">homocysteine</data>
  <data key="label">homocysteine</data>
  <data key="author">homocysteine</data>
  <data key="year"></data>
  <data key="title">...</data>
  <data key="so">SO</data>
  <data key="vol">0</data>
  <data key="page">0</data>
  <data key="ut"></data>
  <data key="freq">2</data>
</node>
<node id="164">
  <data key="name">perceptual dizziness</data>
  <data key="label">perceptual dizziness</data>
  <data key="author">perceptual dizziness</data>
  <data key="year"></data>
  <data key="title">...</data>
  <data key="so">SO</data>
  <data key="vol">0</data>
  <data key="page">0</data>
  <data key="ut"></data>
  <data key="freq">6</data>
</node>
<node id="165">
  <data key="name">3d spatial pointing task</data>
  <data key="label">3d spatial pointing task</data>
  <data key="author">3d spatial pointing task</data>
  <data key="year"></data>
  <data key="title">...</data>
  <data key="so">SO</data>
  <data key="vol">0</data>
  <data key="page">0</data>
  <data key="ut"></data>
  <data key="freq">1</data>
</node>
<node id="166">
  <data key="name">pancreaticoduodenectomy</data>
  <data key="label">pancreaticoduodenectomy</data>
  <data key="author">pancreaticoduodenectomy</data>
  <data key="year"></data>
  <data key="title">...</data>
  <data key="so">SO</data>
  <data key="vol">0</data>
  <data key="page">0</data>
  <data key="ut"></data>
  <data key="freq">54</data>
</node>
<node id="167">
  <data key="name">postoperative complications</data>
  <data key="label">postoperative complications</data>
  <data key="author">postoperative complications</data>
  <data key="year"></data>
  <data key="title">...</data>
  <data key="so">SO</data>
  <data key="vol">0</data>
  <data key="page">0</data>
  <data key="ut"></data>
  <data key="freq">3</data>
</node>
<node id="168">
  <data key="name">blood flow</data>
  <data key="label">blood flow</data>
  <data key="author">blood flow</data>
  <data key="year"></data>
  <data key="title">...</data>
  <data key="so">SO</data>
  <data key="vol">0</data>
  <data key="page">0</data>
  <data key="ut"></data>
  <data key="freq">2</data>
</node>
<node id="169">
  <data key="name">quality</data>
  <data key="label">quality</data>
  <data key="author">quality</data>
  <data key="year"></data>
  <data key="title">...</data>
  <data key="so">SO</data>
  <data key="vol">0</data>
  <data key="page">0</data>
  <data key="ut"></data>
  <data key="freq">2</data>
</node>
<node id="170">
  <data key="name">recovery</data>
  <data key="label">recovery</data>
  <data key="author">recovery</data>
  <data key="year"></data>
  <data key="title">...</data>
  <data key="so">SO</data>
  <data key="vol">0</data>
  <data key="page">0</data>
  <data key="ut"></data>
  <data key="freq">9</data>
</node>
<node id="171">
  <data key="name">pancreatic insufficiency</data>
  <data key="label">pancreatic insufficiency</data>
  <data key="author">pancreatic insufficiency</data>
  <data key="year"></data>
  <data key="title">...</data>
  <data key="so">SO</data>
  <data key="vol">0</data>
  <data key="page">0</data>
  <data key="ut"></data>
  <data key="freq">1</data>
</node>
<node id="172">
  <data key="name">cutaneous t-cell lymphoma</data>
  <data key="label">cutaneous t-cell lymphoma</data>
  <data key="author">cutaneous t-cell lymphoma</data>
  <data key="year"></data>
  <data key="title">...</data>
  <data key="so">SO</data>
  <data key="vol">0</data>
  <data key="page">0</data>
  <data key="ut"></data>
  <data key="freq">1</data>
</node>
<node id="173">
  <data key="name">personality traits</data>
  <data key="label">personality traits</data>
  <data key="author">personality traits</data>
  <data key="year"></data>
  <data key="title">...</data>
  <data key="so">SO</data>
  <data key="vol">0</data>
  <data key="page">0</data>
  <data key="ut"></data>
  <data key="freq">10</data>
</node>
<node id="174">
  <data key="name">galvanic vestibular stimulation</data>
  <data key="label">galvanic vestibular stimulation</data>
  <data key="author">galvanic vestibular stimulation</data>
  <data key="year"></data>
  <data key="title">...</data>
  <data key="so">SO</data>
  <data key="vol">0</data>
  <data key="page">0</data>
  <data key="ut"></data>
  <data key="freq">2</data>
</node>
<node id="175">
  <data key="name">ca 19 9</data>
  <data key="label">ca 19 9</data>
  <data key="author">ca 19 9</data>
  <data key="year"></data>
  <data key="title">...</data>
  <data key="so">SO</data>
  <data key="vol">0</data>
  <data key="page">0</data>
  <data key="ut"></data>
  <data key="freq">1</data>
</node>
<node id="176">
  <data key="name">clinical features</data>
  <data key="label">clinical features</data>
  <data key="author">clinical features</data>
  <data key="year"></data>
  <data key="title">...</data>
  <data key="so">SO</data>
  <data key="vol">0</data>
  <data key="page">0</data>
  <data key="ut"></data>
  <data key="freq">1</data>
</node>
<node id="177">
  <data key="name">clinical characteristics</data>
  <data key="label">clinical characteristics</data>
  <data key="author">clinical characteristics</data>
  <data key="year"></data>
  <data key="title">...</data>
  <data key="so">SO</data>
  <data key="vol">0</data>
  <data key="page">0</data>
  <data key="ut"></data>
  <data key="freq">5</data>
</node>
<node id="178">
  <data key="name">bile duct cancer</data>
  <data key="label">bile duct cancer</data>
  <data key="author">bile duct cancer</data>
  <data key="year"></data>
  <data key="title">...</data>
  <data key="so">SO</data>
  <data key="vol">0</data>
  <data key="page">0</data>
  <data key="ut"></data>
  <data key="freq">2</data>
</node>
<node id="179">
  <data key="name">alff</data>
  <data key="label">alff</data>
  <data key="author">alff</data>
  <data key="year"></data>
  <data key="title">...</data>
  <data key="so">SO</data>
  <data key="vol">0</data>
  <data key="page">0</data>
  <data key="ut"></data>
  <data key="freq">1</data>
</node>
<node id="180">
  <data key="name">aberrant hepatic artery origin</data>
  <data key="label">aberrant hepatic artery origin</data>
  <data key="author">aberrant hepatic artery origin</data>
  <data key="year"></data>
  <data key="title">...</data>
  <data key="so">SO</data>
  <data key="vol">0</data>
  <data key="page">0</data>
  <data key="ut"></data>
  <data key="freq">1</data>
</node>
<node id="181">
  <data key="name">cancer registry</data>
  <data key="label">cancer registry</data>
  <data key="author">cancer registry</data>
  <data key="year"></data>
  <data key="title">...</data>
  <data key="so">SO</data>
  <data key="vol">0</data>
  <data key="page">0</data>
  <data key="ut"></data>
  <data key="freq">1</data>
</node>
<node id="182">
  <data key="name">malignancy</data>
  <data key="label">malignancy</data>
  <data key="author">malignancy</data>
  <data key="year"></data>
  <data key="title">...</data>
  <data key="so">SO</data>
  <data key="vol">0</data>
  <data key="page">0</data>
  <data key="ut"></data>
  <data key="freq">2</data>
</node>
<node id="183">
  <data key="name">somatoform</data>
  <data key="label">somatoform</data>
  <data key="author">somatoform</data>
  <data key="year"></data>
  <data key="title">...</data>
  <data key="so">SO</data>
  <data key="vol">0</data>
  <data key="page">0</data>
  <data key="ut"></data>
  <data key="freq">3</data>
</node>
<node id="184">
  <data key="name">reconstruction</data>
  <data key="label">reconstruction</data>
  <data key="author">reconstruction</data>
  <data key="year"></data>
  <data key="title">...</data>
  <data key="so">SO</data>
  <data key="vol">0</data>
  <data key="page">0</data>
  <data key="ut"></data>
  <data key="freq">32</data>
</node>
<node id="185">
  <data key="name">antagonist muscles</data>
  <data key="label">antagonist muscles</data>
  <data key="author">antagonist muscles</data>
  <data key="year"></data>
  <data key="title">...</data>
  <data key="so">SO</data>
  <data key="vol">0</data>
  <data key="page">0</data>
  <data key="ut"></data>
  <data key="freq">4</data>
</node>
<node id="186">
  <data key="name">delayed emptying</data>
  <data key="label">delayed emptying</data>
  <data key="author">delayed emptying</data>
  <data key="year"></data>
  <data key="title">...</data>
  <data key="so">SO</data>
  <data key="vol">0</data>
  <data key="page">0</data>
  <data key="ut"></data>
  <data key="freq">1</data>
</node>
<node id="187">
  <data key="name">pancreatic surgery</data>
  <data key="label">pancreatic surgery</data>
  <data key="author">pancreatic surgery</data>
  <data key="year"></data>
  <data key="title">...</data>
  <data key="so">SO</data>
  <data key="vol">0</data>
  <data key="page">0</data>
  <data key="ut"></data>
  <data key="freq">26</data>
</node>
<node id="188">
  <data key="name">hepatic steatosis</data>
  <data key="label">hepatic steatosis</data>
  <data key="author">hepatic steatosis</data>
  <data key="year"></data>
  <data key="title">...</data>
  <data key="so">SO</data>
  <data key="vol">0</data>
  <data key="page">0</data>
  <data key="ut"></data>
  <data key="freq">2</data>
</node>
<node id="189">
  <data key="name">vestibular rehabilitation</data>
  <data key="label">vestibular rehabilitation</data>
  <data key="author">vestibular rehabilitation</data>
  <data key="year"></data>
  <data key="title">...</data>
  <data key="so">SO</data>
  <data key="vol">0</data>
  <data key="page">0</data>
  <data key="ut"></data>
  <data key="freq">45</data>
</node>
<node id="190">
  <data key="name">endothelial cells</data>
  <data key="label">endothelial cells</data>
  <data key="author">endothelial cells</data>
  <data key="year"></data>
  <data key="title">...</data>
  <data key="so">SO</data>
  <data key="vol">0</data>
  <data key="page">0</data>
  <data key="ut"></data>
  <data key="freq">1</data>
</node>
<node id="191">
  <data key="name">anesthesia recovery period</data>
  <data key="label">anesthesia recovery period</data>
  <data key="author">anesthesia recovery period</data>
  <data key="year"></data>
  <data key="title">...</data>
  <data key="so">SO</data>
  <data key="vol">0</data>
  <data key="page">0</data>
  <data key="ut"></data>
  <data key="freq">1</data>
</node>
<node id="192">
  <data key="name">bowen disease</data>
  <data key="label">bowen disease</data>
  <data key="author">bowen disease</data>
  <data key="year"></data>
  <data key="title">...</data>
  <data key="so">SO</data>
  <data key="vol">0</data>
  <data key="page">0</data>
  <data key="ut"></data>
  <data key="freq">1</data>
</node>
<node id="193">
  <data key="name">controlled trial</data>
  <data key="label">controlled trial</data>
  <data key="author">controlled trial</data>
  <data key="year"></data>
  <data key="title">...</data>
  <data key="so">SO</data>
  <data key="vol">0</data>
  <data key="page">0</data>
  <data key="ut"></data>
  <data key="freq">18</data>
</node>
<node id="194">
  <data key="name">sensorineural hearing loss</data>
  <data key="label">sensorineural hearing loss</data>
  <data key="author">sensorineural hearing loss</data>
  <data key="year"></data>
  <data key="title">...</data>
  <data key="so">SO</data>
  <data key="vol">0</data>
  <data key="page">0</data>
  <data key="ut"></data>
  <data key="freq">2</data>
</node>
<node id="195">
  <data key="name">advantages</data>
  <data key="label">advantages</data>
  <data key="author">advantages</data>
  <data key="year"></data>
  <data key="title">...</data>
  <data key="so">SO</data>
  <data key="vol">0</data>
  <data key="page">0</data>
  <data key="ut"></data>
  <data key="freq">1</data>
</node>
<node id="196">
  <data key="name">herpes simplex virus</data>
  <data key="label">herpes simplex virus</data>
  <data key="author">herpes simplex virus</data>
  <data key="year"></data>
  <data key="title">...</data>
  <data key="so">SO</data>
  <data key="vol">0</data>
  <data key="page">0</data>
  <data key="ut"></data>
  <data key="freq">1</data>
</node>
<node id="197">
  <data key="name">comorbidity</data>
  <data key="label">comorbidity</data>
  <data key="author">comorbidity</data>
  <data key="year"></data>
  <data key="title">...</data>
  <data key="so">SO</data>
  <data key="vol">0</data>
  <data key="page">0</data>
  <data key="ut"></data>
  <data key="freq">1</data>
</node>
<node id="198">
  <data key="name">electrodes</data>
  <data key="label">electrodes</data>
  <data key="author">electrodes</data>
  <data key="year"></data>
  <data key="title">...</data>
  <data key="so">SO</data>
  <data key="vol">0</data>
  <data key="page">0</data>
  <data key="ut"></data>
  <data key="freq">1</data>
</node>
<node id="199">
  <data key="name">clinicopathologic factors</data>
  <data key="label">clinicopathologic factors</data>
  <data key="author">clinicopathologic factors</data>
  <data key="year"></data>
  <data key="title">...</data>
  <data key="so">SO</data>
  <data key="vol">0</data>
  <data key="page">0</data>
  <data key="ut"></data>
  <data key="freq">1</data>
</node>
<node id="200">
  <data key="name">extended lymphadenectomy</data>
  <data key="label">extended lymphadenectomy</data>
  <data key="author">extended lymphadenectomy</data>
  <data key="year"></data>
  <data key="title">...</data>
  <data key="so">SO</data>
  <data key="vol">0</data>
  <data key="page">0</data>
  <data key="ut"></data>
  <data key="freq">1</data>
</node>
<node id="201">
  <data key="name">lesions</data>
  <data key="label">lesions</data>
  <data key="author">lesions</data>
  <data key="year"></data>
  <data key="title">...</data>
  <data key="so">SO</data>
  <data key="vol">0</data>
  <data key="page">0</data>
  <data key="ut"></data>
  <data key="freq">2</data>
</node>
<node id="202">
  <data key="name">acetaminophen method</data>
  <data key="label">acetaminophen method</data>
  <data key="author">acetaminophen method</data>
  <data key="year"></data>
  <data key="title">...</data>
  <data key="so">SO</data>
  <data key="vol">0</data>
  <data key="page">0</data>
  <data key="ut"></data>
  <data key="freq">1</data>
</node>
<node id="203">
  <data key="name">secretin</data>
  <data key="label">secretin</data>
  <data key="author">secretin</data>
  <data key="year"></data>
  <data key="title">...</data>
  <data key="so">SO</data>
  <data key="vol">0</data>
  <data key="page">0</data>
  <data key="ut"></data>
  <data key="freq">1</data>
</node>
<node id="204">
  <data key="name">dizzy patient</data>
  <data key="label">dizzy patient</data>
  <data key="author">dizzy patient</data>
  <data key="year"></data>
  <data key="title">...</data>
  <data key="so">SO</data>
  <data key="vol">0</data>
  <data key="page">0</data>
  <data key="ut"></data>
  <data key="freq">2</data>
</node>
<node id="205">
  <data key="name">resection</data>
  <data key="label">resection</data>
  <data key="author">resection</data>
  <data key="year"></data>
  <data key="title">...</data>
  <data key="so">SO</data>
  <data key="vol">0</data>
  <data key="page">0</data>
  <data key="ut"></data>
  <data key="freq">75</data>
</node>
<node id="206">
  <data key="name">pancreaticobiliary diversion</data>
  <data key="label">pancreaticobiliary diversion</data>
  <data key="author">pancreaticobiliary diversion</data>
  <data key="year"></data>
  <data key="title">...</data>
  <data key="so">SO</data>
  <data key="vol">0</data>
  <data key="page">0</data>
  <data key="ut"></data>
  <data key="freq">1</data>
</node>
<node id="207">
  <data key="name">functional cognitive disorder</data>
  <data key="label">functional cognitive disorder</data>
  <data key="author">functional cognitive disorder</data>
  <data key="year"></data>
  <data key="title">...</data>
  <data key="so">SO</data>
  <data key="vol">0</data>
  <data key="page">0</data>
  <data key="ut"></data>
  <data key="freq">2</data>
</node>
<node id="208">
  <data key="name">virtual reality</data>
  <data key="label">virtual reality</data>
  <data key="author">virtual reality</data>
  <data key="year"></data>
  <data key="title">...</data>
  <data key="so">SO</data>
  <data key="vol">0</data>
  <data key="page">0</data>
  <data key="ut"></data>
  <data key="freq">6</data>
</node>
<node id="209">
  <data key="name">activated carbon</data>
  <data key="label">activated carbon</data>
  <data key="author">activated carbon</data>
  <data key="year"></data>
  <data key="title">...</data>
  <data key="so">SO</data>
  <data key="vol">0</data>
  <data key="page">0</data>
  <data key="ut"></data>
  <data key="freq">1</data>
</node>
<node id="210">
  <data key="name">papilla</data>
  <data key="label">papilla</data>
  <data key="author">papilla</data>
  <data key="year"></data>
  <data key="title">...</data>
  <data key="so">SO</data>
  <data key="vol">0</data>
  <data key="page">0</data>
  <data key="ut"></data>
  <data key="freq">2</data>
</node>
<node id="211">
  <data key="name">amperometric immunosensor</data>
  <data key="label">amperometric immunosensor</data>
  <data key="author">amperometric immunosensor</data>
  <data key="year"></data>
  <data key="title">...</data>
  <data key="so">SO</data>
  <data key="vol">0</data>
  <data key="page">0</data>
  <data key="ut"></data>
  <data key="freq">1</data>
</node>
<node id="212">
  <data key="name">dizziness</data>
  <data key="label">dizziness</data>
  <data key="author">dizziness</data>
  <data key="year"></data>
  <data key="title">...</data>
  <data key="so">SO</data>
  <data key="vol">0</data>
  <data key="page">0</data>
  <data key="ut"></data>
  <data key="freq">38</data>
</node>
<node id="213">
  <data key="name">breath test</data>
  <data key="label">breath test</data>
  <data key="author">breath test</data>
  <data key="year"></data>
  <data key="title">...</data>
  <data key="so">SO</data>
  <data key="vol">0</data>
  <data key="page">0</data>
  <data key="ut"></data>
  <data key="freq">2</data>
</node>
<node id="214">
  <data key="name">chronic vertigo</data>
  <data key="label">chronic vertigo</data>
  <data key="author">chronic vertigo</data>
  <data key="year"></data>
  <data key="title">...</data>
  <data key="so">SO</data>
  <data key="vol">0</data>
  <data key="page">0</data>
  <data key="ut"></data>
  <data key="freq">1</data>
</node>
<node id="215">
  <data key="name">anastomotic leak</data>
  <data key="label">anastomotic leak</data>
  <data key="author">anastomotic leak</data>
  <data key="year"></data>
  <data key="title">...</data>
  <data key="so">SO</data>
  <data key="vol">0</data>
  <data key="page">0</data>
  <data key="ut"></data>
  <data key="freq">2</data>
</node>
<node id="216">
  <data key="name">architecture</data>
  <data key="label">architecture</data>
  <data key="author">architecture</data>
  <data key="year"></data>
  <data key="title">...</data>
  <data key="so">SO</data>
  <data key="vol">0</data>
  <data key="page">0</data>
  <data key="ut"></data>
  <data key="freq">1</data>
</node>
<node id="217">
  <data key="name">criteria consensus document</data>
  <data key="label">criteria consensus document</data>
  <data key="author">criteria consensus document</data>
  <data key="year"></data>
  <data key="title">...</data>
  <data key="so">SO</data>
  <data key="vol">0</data>
  <data key="page">0</data>
  <data key="ut"></data>
  <data key="freq">7</data>
</node>
<node id="218">
  <data key="name">canal conversion</data>
  <data key="label">canal conversion</data>
  <data key="author">canal conversion</data>
  <data key="year"></data>
  <data key="title">...</data>
  <data key="so">SO</data>
  <data key="vol">0</data>
  <data key="page">0</data>
  <data key="ut"></data>
  <data key="freq">1</data>
</node>
<node id="219">
  <data key="name">bilateral vestibulopathy</data>
  <data key="label">bilateral vestibulopathy</data>
  <data key="author">bilateral vestibulopathy</data>
  <data key="year"></data>
  <data key="title">...</data>
  <data key="so">SO</data>
  <data key="vol">0</data>
  <data key="page">0</data>
  <data key="ut"></data>
  <data key="freq">6</data>
</node>
<node id="220">
  <data key="name">term follow up</data>
  <data key="label">term follow up</data>
  <data key="author">term follow up</data>
  <data key="year"></data>
  <data key="title">...</data>
  <data key="so">SO</data>
  <data key="vol">0</data>
  <data key="page">0</data>
  <data key="ut"></data>
  <data key="freq">4</data>
</node>
<node id="221">
  <data key="name">acoustic neuroma</data>
  <data key="label">acoustic neuroma</data>
  <data key="author">acoustic neuroma</data>
  <data key="year"></data>
  <data key="title">...</data>
  <data key="so">SO</data>
  <data key="vol">0</data>
  <data key="page">0</data>
  <data key="ut"></data>
  <data key="freq">1</data>
</node>
<node id="222">
  <data key="name">ascorbic acid interference</data>
  <data key="label">ascorbic acid interference</data>
  <data key="author">ascorbic acid interference</data>
  <data key="year"></data>
  <data key="title">...</data>
  <data key="so">SO</data>
  <data key="vol">0</data>
  <data key="page">0</data>
  <data key="ut"></data>
  <data key="freq">1</data>
</node>
<node id="223">
  <data key="name">surgery</data>
  <data key="label">surgery</data>
  <data key="author">surgery</data>
  <data key="year"></data>
  <data key="title">...</data>
  <data key="so">SO</data>
  <data key="vol">0</data>
  <data key="page">0</data>
  <data key="ut"></data>
  <data key="freq">24</data>
</node>
<node id="224">
  <data key="name">chronic dizziness</data>
  <data key="label">chronic dizziness</data>
  <data key="author">chronic dizziness</data>
  <data key="year"></data>
  <data key="title">...</data>
  <data key="so">SO</data>
  <data key="vol">0</data>
  <data key="page">0</data>
  <data key="ut"></data>
  <data key="freq">25</data>
</node>
<node id="225">
  <data key="name">surgical complications</data>
  <data key="label">surgical complications</data>
  <data key="author">surgical complications</data>
  <data key="year"></data>
  <data key="title">...</data>
  <data key="so">SO</data>
  <data key="vol">0</data>
  <data key="page">0</data>
  <data key="ut"></data>
  <data key="freq">2</data>
</node>
<node id="226">
  <data key="name">clinical trial</data>
  <data key="label">clinical trial</data>
  <data key="author">clinical trial</data>
  <data key="year"></data>
  <data key="title">...</data>
  <data key="so">SO</data>
  <data key="vol">0</data>
  <data key="page">0</data>
  <data key="ut"></data>
  <data key="freq">1</data>
</node>
<node id="227">
  <data key="name">antecolic fashion</data>
  <data key="label">antecolic fashion</data>
  <data key="author">antecolic fashion</data>
  <data key="year"></data>
  <data key="title">...</data>
  <data key="so">SO</data>
  <data key="vol">0</data>
  <data key="page">0</data>
  <data key="ut"></data>
  <data key="freq">1</data>
</node>
<node id="228">
  <data key="name">acupuncture treatment</data>
  <data key="label">acupuncture treatment</data>
  <data key="author">acupuncture treatment</data>
  <data key="year"></data>
  <data key="title">...</data>
  <data key="so">SO</data>
  <data key="vol">0</data>
  <data key="page">0</data>
  <data key="ut"></data>
  <data key="freq">1</data>
</node>
<node id="229">
  <data key="name">agoraphobia</data>
  <data key="label">agoraphobia</data>
  <data key="author">agoraphobia</data>
  <data key="year"></data>
  <data key="title">...</data>
  <data key="so">SO</data>
  <data key="vol">0</data>
  <data key="page">0</data>
  <data key="ut"></data>
  <data key="freq">8</data>
</node>
<node id="230">
  <data key="name">adolescents clinical features</data>
  <data key="label">adolescents clinical features</data>
  <data key="author">adolescents clinical features</data>
  <data key="year"></data>
  <data key="title">...</data>
  <data key="so">SO</data>
  <data key="vol">0</data>
  <data key="page">0</data>
  <data key="ut"></data>
  <data key="freq">2</data>
</node>
<node id="231">
  <data key="name">botulinum toxin</data>
  <data key="label">botulinum toxin</data>
  <data key="author">botulinum toxin</data>
  <data key="year"></data>
  <data key="title">...</data>
  <data key="so">SO</data>
  <data key="vol">0</data>
  <data key="page">0</data>
  <data key="ut"></data>
  <data key="freq">1</data>
</node>
<node id="232">
  <data key="name">exocrine</data>
  <data key="label">exocrine</data>
  <data key="author">exocrine</data>
  <data key="year"></data>
  <data key="title">...</data>
  <data key="so">SO</data>
  <data key="vol">0</data>
  <data key="page">0</data>
  <data key="ut"></data>
  <data key="freq">1</data>
</node>
<node id="233">
  <data key="name">absorption property</data>
  <data key="label">absorption property</data>
  <data key="author">absorption property</data>
  <data key="year"></data>
  <data key="title">...</data>
  <data key="so">SO</data>
  <data key="vol">0</data>
  <data key="page">0</data>
  <data key="ut"></data>
  <data key="freq">1</data>
</node>
<node id="234">
  <data key="name">vestibular evoked myogenic potentials</data>
  <data key="label">vestibular evoked myogenic potentials</data>
  <data key="author">vestibular evoked myogenic potentials</data>
  <data key="year"></data>
  <data key="title">...</data>
  <data key="so">SO</data>
  <data key="vol">0</data>
  <data key="page">0</data>
  <data key="ut"></data>
  <data key="freq">2</data>
</node>
<node id="235">
  <data key="name">short form</data>
  <data key="label">short form</data>
  <data key="author">short form</data>
  <data key="year"></data>
  <data key="title">...</data>
  <data key="so">SO</data>
  <data key="vol">0</data>
  <data key="page">0</data>
  <data key="ut"></data>
  <data key="freq">2</data>
</node>
<node id="236">
  <data key="name">outcm</data>
  <data key="label">outcm</data>
  <data key="author">outcm</data>
  <data key="year"></data>
  <data key="title">...</data>
  <data key="so">SO</data>
  <data key="vol">0</data>
  <data key="page">0</data>
  <data key="ut"></data>
  <data key="freq">9</data>
</node>
<node id="237">
  <data key="name">abdominal surgery</data>
  <data key="label">abdominal surgery</data>
  <data key="author">abdominal surgery</data>
  <data key="year"></data>
  <data key="title">...</data>
  <data key="so">SO</data>
  <data key="vol">0</data>
  <data key="page">0</data>
  <data key="ut"></data>
  <data key="freq">2</data>
</node>
<node id="238">
  <data key="name">animal (experimental) models</data>
  <data key="label">animal (experimental) models</data>
  <data key="author">animal (experimental) models</data>
  <data key="year"></data>
  <data key="title">...</data>
  <data key="so">SO</data>
  <data key="vol">0</data>
  <data key="page">0</data>
  <data key="ut"></data>
  <data key="freq">1</data>
</node>
<node id="239">
  <data key="name">stress</data>
  <data key="label">stress</data>
  <data key="author">stress</data>
  <data key="year"></data>
  <data key="title">...</data>
  <data key="so">SO</data>
  <data key="vol">0</data>
  <data key="page">0</data>
  <data key="ut"></data>
  <data key="freq">2</data>
</node>
<node id="240">
  <data key="name">animal models</data>
  <data key="label">animal models</data>
  <data key="author">animal models</data>
  <data key="year"></data>
  <data key="title">...</data>
  <data key="so">SO</data>
  <data key="vol">0</data>
  <data key="page">0</data>
  <data key="ut"></data>
  <data key="freq">1</data>
</node>
<node id="241">
  <data key="name">gastrointestinal manometry</data>
  <data key="label">gastrointestinal manometry</data>
  <data key="author">gastrointestinal manometry</data>
  <data key="year"></data>
  <data key="title">...</data>
  <data key="so">SO</data>
  <data key="vol">0</data>
  <data key="page">0</data>
  <data key="ut"></data>
  <data key="freq">1</data>
</node>
<node id="242">
  <data key="name">c1 molecules</data>
  <data key="label">c1 molecules</data>
  <data key="author">c1 molecules</data>
  <data key="year"></data>
  <data key="title">...</data>
  <data key="so">SO</data>
  <data key="vol">0</data>
  <data key="page">0</data>
  <data key="ut"></data>
  <data key="freq">1</data>
</node>
<node id="243">
  <data key="name">evoked myogenic potentials</data>
  <data key="label">evoked myogenic potentials</data>
  <data key="author">evoked myogenic potentials</data>
  <data key="year"></data>
  <data key="title">...</data>
  <data key="so">SO</data>
  <data key="vol">0</data>
  <data key="page">0</data>
  <data key="ut"></data>
  <data key="freq">11</data>
</node>
<node id="244">
  <data key="name">pancreatectomy</data>
  <data key="label">pancreatectomy</data>
  <data key="author">pancreatectomy</data>
  <data key="year"></data>
  <data key="title">...</data>
  <data key="so">SO</data>
  <data key="vol">0</data>
  <data key="page">0</data>
  <data key="ut"></data>
  <data key="freq">4</data>
</node>
<node id="245">
  <data key="name">emergency operation</data>
  <data key="label">emergency operation</data>
  <data key="author">emergency operation</data>
  <data key="year"></data>
  <data key="title">...</data>
  <data key="so">SO</data>
  <data key="vol">0</data>
  <data key="page">0</data>
  <data key="ut"></data>
  <data key="freq">1</data>
</node>
<node id="246">
  <data key="name">1423 pancreaticoduodenectomy</data>
  <data key="label">1423 pancreaticoduodenectomy</data>
  <data key="author">1423 pancreaticoduodenectomy</data>
  <data key="year"></data>
  <data key="title">...</data>
  <data key="so">SO</data>
  <data key="vol">0</data>
  <data key="page">0</data>
  <data key="ut"></data>
  <data key="freq">1</data>
</node>
<node id="247">
  <data key="name">hepatobiliary</data>
  <data key="label">hepatobiliary</data>
  <data key="author">hepatobiliary</data>
  <data key="year"></data>
  <data key="title">...</data>
  <data key="so">SO</data>
  <data key="vol">0</data>
  <data key="page">0</data>
  <data key="ut"></data>
  <data key="freq">1</data>
</node>
<node id="248">
  <data key="name">vestibular rehabilitation therapy</data>
  <data key="label">vestibular rehabilitation therapy</data>
  <data key="author">vestibular rehabilitation therapy</data>
  <data key="year"></data>
  <data key="title">...</data>
  <data key="so">SO</data>
  <data key="vol">0</data>
  <data key="page">0</data>
  <data key="ut"></data>
  <data key="freq">2</data>
</node>
<node id="249">
  <data key="name">pancreaticojejunostomy</data>
  <data key="label">pancreaticojejunostomy</data>
  <data key="author">pancreaticojejunostomy</data>
  <data key="year"></data>
  <data key="title">...</data>
  <data key="so">SO</data>
  <data key="vol">0</data>
  <data key="page">0</data>
  <data key="ut"></data>
  <data key="freq">18</data>
</node>
<node id="250">
  <data key="name">adaptation</data>
  <data key="label">adaptation</data>
  <data key="author">adaptation</data>
  <data key="year"></data>
  <data key="title">...</data>
  <data key="so">SO</data>
  <data key="vol">0</data>
  <data key="page">0</data>
  <data key="ut"></data>
  <data key="freq">5</data>
</node>
<node id="251">
  <data key="name">bone marrow transplantation</data>
  <data key="label">bone marrow transplantation</data>
  <data key="author">bone marrow transplantation</data>
  <data key="year"></data>
  <data key="title">...</data>
  <data key="so">SO</data>
  <data key="vol">0</data>
  <data key="page">0</data>
  <data key="ut"></data>
  <data key="freq">1</data>
</node>
<node id="252">
  <data key="name">billroth i type</data>
  <data key="label">billroth i type</data>
  <data key="author">billroth i type</data>
  <data key="year"></data>
  <data key="title">...</data>
  <data key="so">SO</data>
  <data key="vol">0</data>
  <data key="page">0</data>
  <data key="ut"></data>
  <data key="freq">1</data>
</node>
<node id="253">
  <data key="name">benign paroxysmal positional vertigo</data>
  <data key="label">benign paroxysmal positional vertigo</data>
  <data key="author">benign paroxysmal positional vertigo</data>
  <data key="year"></data>
  <data key="title">...</data>
  <data key="so">SO</data>
  <data key="vol">0</data>
  <data key="page">0</data>
  <data key="ut"></data>
  <data key="freq">6</data>
</node>
<node id="254">
  <data key="name">psychogenic disorders</data>
  <data key="label">psychogenic disorders</data>
  <data key="author">psychogenic disorders</data>
  <data key="year"></data>
  <data key="title">...</data>
  <data key="so">SO</data>
  <data key="vol">0</data>
  <data key="page">0</data>
  <data key="ut"></data>
  <data key="freq">1</data>
</node>
<node id="255">
  <data key="name">biliary obstruction</data>
  <data key="label">biliary obstruction</data>
  <data key="author">biliary obstruction</data>
  <data key="year"></data>
  <data key="title">...</data>
  <data key="so">SO</data>
  <data key="vol">0</data>
  <data key="page">0</data>
  <data key="ut"></data>
  <data key="freq">1</data>
</node>
<node id="256">
  <data key="name">postural control</data>
  <data key="label">postural control</data>
  <data key="author">postural control</data>
  <data key="year"></data>
  <data key="title">...</data>
  <data key="so">SO</data>
  <data key="vol">0</data>
  <data key="page">0</data>
  <data key="ut"></data>
  <data key="freq">6</data>
</node>
<node id="257">
  <data key="name">early delayed gastric emptying</data>
  <data key="label">early delayed gastric emptying</data>
  <data key="author">early delayed gastric emptying</data>
  <data key="year"></data>
  <data key="title">...</data>
  <data key="so">SO</data>
  <data key="vol">0</data>
  <data key="page">0</data>
  <data key="ut"></data>
  <data key="freq">2</data>
</node>
<node id="258">
  <data key="name">carbon</data>
  <data key="label">carbon</data>
  <data key="author">carbon</data>
  <data key="year"></data>
  <data key="title">...</data>
  <data key="so">SO</data>
  <data key="vol">0</data>
  <data key="page">0</data>
  <data key="ut"></data>
  <data key="freq">1</data>
</node>
<node id="259">
  <data key="name">fecal pancreatic enzyme activity</data>
  <data key="label">fecal pancreatic enzyme activity</data>
  <data key="author">fecal pancreatic enzyme activity</data>
  <data key="year"></data>
  <data key="title">...</data>
  <data key="so">SO</data>
  <data key="vol">0</data>
  <data key="page">0</data>
  <data key="ut"></data>
  <data key="freq">1</data>
</node>
<node id="260">
  <data key="name">absorption</data>
  <data key="label">absorption</data>
  <data key="author">absorption</data>
  <data key="year"></data>
  <data key="title">...</data>
  <data key="so">SO</data>
  <data key="vol">0</data>
  <data key="page">0</data>
  <data key="ut"></data>
  <data key="freq">2</data>
</node>
<node id="261">
  <data key="name">surface plasmon resonance</data>
  <data key="label">surface plasmon resonance</data>
  <data key="author">surface plasmon resonance</data>
  <data key="year"></data>
  <data key="title">...</data>
  <data key="so">SO</data>
  <data key="vol">0</data>
  <data key="page">0</data>
  <data key="ut"></data>
  <data key="freq">2</data>
</node>
<node id="262">
  <data key="name">inflammatory head mass</data>
  <data key="label">inflammatory head mass</data>
  <data key="author">inflammatory head mass</data>
  <data key="year"></data>
  <data key="title">...</data>
  <data key="so">SO</data>
  <data key="vol">0</data>
  <data key="page">0</data>
  <data key="ut"></data>
  <data key="freq">1</data>
</node>
<node id="263">
  <data key="name">asymmetric induction</data>
  <data key="label">asymmetric induction</data>
  <data key="author">asymmetric induction</data>
  <data key="year"></data>
  <data key="title">...</data>
  <data key="so">SO</data>
  <data key="vol">0</data>
  <data key="page">0</data>
  <data key="ut"></data>
  <data key="freq">1</data>
</node>
<node id="264">
  <data key="name">pylorus-preserving pancreaticoduodenectomy (pppd)</data>
  <data key="label">pylorus-preserving pancreaticoduodenectomy (pppd)</data>
  <data key="author">pylorus-preserving pancreaticoduodenectomy (pppd)</data>
  <data key="year"></data>
  <data key="title">...</data>
  <data key="so">SO</data>
  <data key="vol">0</data>
  <data key="page">0</data>
  <data key="ut"></data>
  <data key="freq">2</data>
</node>
<node id="265">
  <data key="name">high performance</data>
  <data key="label">high performance</data>
  <data key="author">high performance</data>
  <data key="year"></data>
  <data key="title">...</data>
  <data key="so">SO</data>
  <data key="vol">0</data>
  <data key="page">0</data>
  <data key="ut"></data>
  <data key="freq">2</data>
</node>
<node id="266">
  <data key="name">headache</data>
  <data key="label">headache</data>
  <data key="author">headache</data>
  <data key="year"></data>
  <data key="title">...</data>
  <data key="so">SO</data>
  <data key="vol">0</data>
  <data key="page">0</data>
  <data key="ut"></data>
  <data key="freq">2</data>
</node>
<node id="267">
  <data key="name">association</data>
  <data key="label">association</data>
  <data key="author">association</data>
  <data key="year"></data>
  <data key="title">...</data>
  <data key="so">SO</data>
  <data key="vol">0</data>
  <data key="page">0</data>
  <data key="ut"></data>
  <data key="freq">3</data>
</node>
<node id="268">
  <data key="name">surgical treatment</data>
  <data key="label">surgical treatment</data>
  <data key="author">surgical treatment</data>
  <data key="year"></data>
  <data key="title">...</data>
  <data key="so">SO</data>
  <data key="vol">0</data>
  <data key="page">0</data>
  <data key="ut"></data>
  <data key="freq">3</data>
</node>
<node id="269">
  <data key="name">consecutive patients</data>
  <data key="label">consecutive patients</data>
  <data key="author">consecutive patients</data>
  <data key="year"></data>
  <data key="title">...</data>
  <data key="so">SO</data>
  <data key="vol">0</data>
  <data key="page">0</data>
  <data key="ut"></data>
  <data key="freq">3</data>
</node>
<node id="270">
  <data key="name">balance system</data>
  <data key="label">balance system</data>
  <data key="author">balance system</data>
  <data key="year"></data>
  <data key="title">...</data>
  <data key="so">SO</data>
  <data key="vol">0</data>
  <data key="page">0</data>
  <data key="ut"></data>
  <data key="freq">1</data>
</node>
<node id="271">
  <data key="name">anastomotic leakage</data>
  <data key="label">anastomotic leakage</data>
  <data key="author">anastomotic leakage</data>
  <data key="year"></data>
  <data key="title">...</data>
  <data key="so">SO</data>
  <data key="vol">0</data>
  <data key="page">0</data>
  <data key="ut"></data>
  <data key="freq">1</data>
</node>
<node id="272">
  <data key="name">ercp</data>
  <data key="label">ercp</data>
  <data key="author">ercp</data>
  <data key="year"></data>
  <data key="title">...</data>
  <data key="so">SO</data>
  <data key="vol">0</data>
  <data key="page">0</data>
  <data key="ut"></data>
  <data key="freq">2</data>
</node>
<node id="273">
  <data key="name">frequency</data>
  <data key="label">frequency</data>
  <data key="author">frequency</data>
  <data key="year"></data>
  <data key="title">...</data>
  <data key="so">SO</data>
  <data key="vol">0</data>
  <data key="page">0</data>
  <data key="ut"></data>
  <data key="freq">1</data>
</node>
<node id="274">
  <data key="name">biological behavior</data>
  <data key="label">biological behavior</data>
  <data key="author">biological behavior</data>
  <data key="year"></data>
  <data key="title">...</data>
  <data key="so">SO</data>
  <data key="vol">0</data>
  <data key="page">0</data>
  <data key="ut"></data>
  <data key="freq">1</data>
</node>
<node id="275">
  <data key="name">rehabilitation</data>
  <data key="label">rehabilitation</data>
  <data key="author">rehabilitation</data>
  <data key="year"></data>
  <data key="title">...</data>
  <data key="so">SO</data>
  <data key="vol">0</data>
  <data key="page">0</data>
  <data key="ut"></data>
  <data key="freq">10</data>
</node>
<node id="276">
  <data key="name">acrophobia</data>
  <data key="label">acrophobia</data>
  <data key="author">acrophobia</data>
  <data key="year"></data>
  <data key="title">...</data>
  <data key="so">SO</data>
  <data key="vol">0</data>
  <data key="page">0</data>
  <data key="ut"></data>
  <data key="freq">2</data>
</node>
<node id="277">
  <data key="name">alcoholic chronic pancreatitis</data>
  <data key="label">alcoholic chronic pancreatitis</data>
  <data key="author">alcoholic chronic pancreatitis</data>
  <data key="year"></data>
  <data key="title">...</data>
  <data key="so">SO</data>
  <data key="vol">0</data>
  <data key="page">0</data>
  <data key="ut"></data>
  <data key="freq">1</data>
</node>
<node id="278">
  <data key="name">growth</data>
  <data key="label">growth</data>
  <data key="author">growth</data>
  <data key="year"></data>
  <data key="title">...</data>
  <data key="so">SO</data>
  <data key="vol">0</data>
  <data key="page">0</data>
  <data key="ut"></data>
  <data key="freq">1</data>
</node>
<node id="279">
  <data key="name">artificial neural network</data>
  <data key="label">artificial neural network</data>
  <data key="author">artificial neural network</data>
  <data key="year"></data>
  <data key="title">...</data>
  <data key="so">SO</data>
  <data key="vol">0</data>
  <data key="page">0</data>
  <data key="ut"></data>
  <data key="freq">2</data>
</node>
<node id="280">
  <data key="name">ascorbic acid</data>
  <data key="label">ascorbic acid</data>
  <data key="author">ascorbic acid</data>
  <data key="year"></data>
  <data key="title">...</data>
  <data key="so">SO</data>
  <data key="vol">0</data>
  <data key="page">0</data>
  <data key="ut"></data>
  <data key="freq">1</data>
</node>
<node id="281">
  <data key="name">head</data>
  <data key="label">head</data>
  <data key="author">head</data>
  <data key="year"></data>
  <data key="title">...</data>
  <data key="so">SO</data>
  <data key="vol">0</data>
  <data key="page">0</data>
  <data key="ut"></data>
  <data key="freq">12</data>
</node>
<node id="282">
  <data key="name">hospital anxiety</data>
  <data key="label">hospital anxiety</data>
  <data key="author">hospital anxiety</data>
  <data key="year"></data>
  <data key="title">...</data>
  <data key="so">SO</data>
  <data key="vol">0</data>
  <data key="page">0</data>
  <data key="ut"></data>
  <data key="freq">9</data>
</node>
<node id="283">
  <data key="name">de debarquement syndrome</data>
  <data key="label">de debarquement syndrome</data>
  <data key="author">de debarquement syndrome</data>
  <data key="year"></data>
  <data key="title">...</data>
  <data key="so">SO</data>
  <data key="vol">0</data>
  <data key="page">0</data>
  <data key="ut"></data>
  <data key="freq">2</data>
</node>
<node id="284">
  <data key="name">criteria</data>
  <data key="label">criteria</data>
  <data key="author">criteria</data>
  <data key="year"></data>
  <data key="title">...</data>
  <data key="so">SO</data>
  <data key="vol">0</data>
  <data key="page">0</data>
  <data key="ut"></data>
  <data key="freq">8</data>
</node>
<node id="285">
  <data key="name">neuritis</data>
  <data key="label">neuritis</data>
  <data key="author">neuritis</data>
  <data key="year"></data>
  <data key="title">...</data>
  <data key="so">SO</data>
  <data key="vol">0</data>
  <data key="page">0</data>
  <data key="ut"></data>
  <data key="freq">10</data>
</node>
<node id="286">
  <data key="name">polymerization</data>
  <data key="label">polymerization</data>
  <data key="author">polymerization</data>
  <data key="year"></data>
  <data key="title">...</data>
  <data key="so">SO</data>
  <data key="vol">0</data>
  <data key="page">0</data>
  <data key="ut"></data>
  <data key="freq">4</data>
</node>
<node id="287">
  <data key="name">mortality</data>
  <data key="label">mortality</data>
  <data key="author">mortality</data>
  <data key="year"></data>
  <data key="title">...</data>
  <data key="so">SO</data>
  <data key="vol">0</data>
  <data key="page">0</data>
  <data key="ut"></data>
  <data key="freq">27</data>
</node>
<node id="288">
  <data key="name">cortex</data>
  <data key="label">cortex</data>
  <data key="author">cortex</data>
  <data key="year"></data>
  <data key="title">...</data>
  <data key="so">SO</data>
  <data key="vol">0</data>
  <data key="page">0</data>
  <data key="ut"></data>
  <data key="freq">6</data>
</node>
<node id="289">
  <data key="name">pylorus</data>
  <data key="label">pylorus</data>
  <data key="author">pylorus</data>
  <data key="year"></data>
  <data key="title">...</data>
  <data key="so">SO</data>
  <data key="vol">0</data>
  <data key="page">0</data>
  <data key="ut"></data>
  <data key="freq">7</data>
</node>
<node id="290">
  <data key="name">of pressure trajectory</data>
  <data key="label">of pressure trajectory</data>
  <data key="author">of pressure trajectory</data>
  <data key="year"></data>
  <data key="title">...</data>
  <data key="so">SO</data>
  <data key="vol">0</data>
  <data key="page">0</data>
  <data key="ut"></data>
  <data key="freq">2</data>
</node>
<node id="291">
  <data key="name">childhood trauma questionnaire</data>
  <data key="label">childhood trauma questionnaire</data>
  <data key="author">childhood trauma questionnaire</data>
  <data key="year"></data>
  <data key="title">...</data>
  <data key="so">SO</data>
  <data key="vol">0</data>
  <data key="page">0</data>
  <data key="ut"></data>
  <data key="freq">1</data>
</node>
<node id="292">
  <data key="name">anxiety disorders</data>
  <data key="label">anxiety disorders</data>
  <data key="author">anxiety disorders</data>
  <data key="year"></data>
  <data key="title">...</data>
  <data key="so">SO</data>
  <data key="vol">0</data>
  <data key="page">0</data>
  <data key="ut"></data>
  <data key="freq">6</data>
</node>
<node id="293">
  <data key="name">carcinoma</data>
  <data key="label">carcinoma</data>
  <data key="author">carcinoma</data>
  <data key="year"></data>
  <data key="title">...</data>
  <data key="so">SO</data>
  <data key="vol">0</data>
  <data key="page">0</data>
  <data key="ut"></data>
  <data key="freq">35</data>
</node>
<node id="294">
  <data key="name">hypofunction</data>
  <data key="label">hypofunction</data>
  <data key="author">hypofunction</data>
  <data key="year"></data>
  <data key="title">...</data>
  <data key="so">SO</data>
  <data key="vol">0</data>
  <data key="page">0</data>
  <data key="ut"></data>
  <data key="freq">2</data>
</node>
<node id="295">
  <data key="name">pylorus-preserving duodenectomy</data>
  <data key="label">pylorus-preserving duodenectomy</data>
  <data key="author">pylorus-preserving duodenectomy</data>
  <data key="year"></data>
  <data key="title">...</data>
  <data key="so">SO</data>
  <data key="vol">0</data>
  <data key="page">0</data>
  <data key="ut"></data>
  <data key="freq">1</data>
</node>
<node id="296">
  <data key="name">survival</data>
  <data key="label">survival</data>
  <data key="author">survival</data>
  <data key="year"></data>
  <data key="title">...</data>
  <data key="so">SO</data>
  <data key="vol">0</data>
  <data key="page">0</data>
  <data key="ut"></data>
  <data key="freq">16</data>
</node>
<node id="297">
  <data key="name">acroangiodermatitis</data>
  <data key="label">acroangiodermatitis</data>
  <data key="author">acroangiodermatitis</data>
  <data key="year"></data>
  <data key="title">...</data>
  <data key="so">SO</data>
  <data key="vol">0</data>
  <data key="page">0</data>
  <data key="ut"></data>
  <data key="freq">1</data>
</node>
<node id="298">
  <data key="name">duodenum preserving resection</data>
  <data key="label">duodenum preserving resection</data>
  <data key="author">duodenum preserving resection</data>
  <data key="year"></data>
  <data key="title">...</data>
  <data key="so">SO</data>
  <data key="vol">0</data>
  <data key="page">0</data>
  <data key="ut"></data>
  <data key="freq">5</data>
</node>
<node id="299">
  <data key="name">bowens disease</data>
  <data key="label">bowens disease</data>
  <data key="author">bowens disease</data>
  <data key="year"></data>
  <data key="title">...</data>
  <data key="so">SO</data>
  <data key="vol">0</data>
  <data key="page">0</data>
  <data key="ut"></data>
  <data key="freq">1</data>
</node>
<node id="300">
  <data key="name">chemotherapy</data>
  <data key="label">chemotherapy</data>
  <data key="author">chemotherapy</data>
  <data key="year"></data>
  <data key="title">...</data>
  <data key="so">SO</data>
  <data key="vol">0</data>
  <data key="page">0</data>
  <data key="ut"></data>
  <data key="freq">2</data>
</node>
<node id="301">
  <data key="name">depression scale</data>
  <data key="label">depression scale</data>
  <data key="author">depression scale</data>
  <data key="year"></data>
  <data key="title">...</data>
  <data key="so">SO</data>
  <data key="vol">0</data>
  <data key="page">0</data>
  <data key="ut"></data>
  <data key="freq">5</data>
</node>
<node id="302">
  <data key="name">handicap</data>
  <data key="label">handicap</data>
  <data key="author">handicap</data>
  <data key="year"></data>
  <data key="title">...</data>
  <data key="so">SO</data>
  <data key="vol">0</data>
  <data key="page">0</data>
  <data key="ut"></data>
  <data key="freq">6</data>
</node>
<node id="303">
  <data key="name">oxidative polymerization</data>
  <data key="label">oxidative polymerization</data>
  <data key="author">oxidative polymerization</data>
  <data key="year"></data>
  <data key="title">...</data>
  <data key="so">SO</data>
  <data key="vol">0</data>
  <data key="page">0</data>
  <data key="ut"></data>
  <data key="freq">2</data>
</node>
<node id="304">
  <data key="name">compensation</data>
  <data key="label">compensation</data>
  <data key="author">compensation</data>
  <data key="year"></data>
  <data key="title">...</data>
  <data key="so">SO</data>
  <data key="vol">0</data>
  <data key="page">0</data>
  <data key="ut"></data>
  <data key="freq">1</data>
</node>
<node id="305">
  <data key="name">ag nanoparticles</data>
  <data key="label">ag nanoparticles</data>
  <data key="author">ag nanoparticles</data>
  <data key="year"></data>
  <data key="title">...</data>
  <data key="so">SO</data>
  <data key="vol">0</data>
  <data key="page">0</data>
  <data key="ut"></data>
  <data key="freq">1</data>
</node>
<node id="306">
  <data key="name">artery</data>
  <data key="label">artery</data>
  <data key="author">artery</data>
  <data key="year"></data>
  <data key="title">...</data>
  <data key="so">SO</data>
  <data key="vol">0</data>
  <data key="page">0</data>
  <data key="ut"></data>
  <data key="freq">2</data>
</node>
<node id="307">
  <data key="name">attacks</data>
  <data key="label">attacks</data>
  <data key="author">attacks</data>
  <data key="year"></data>
  <data key="title">...</data>
  <data key="so">SO</data>
  <data key="vol">0</data>
  <data key="page">0</data>
  <data key="ut"></data>
  <data key="freq">6</data>
</node>
<node id="308">
  <data key="name">depression</data>
  <data key="label">depression</data>
  <data key="author">depression</data>
  <data key="year"></data>
  <data key="title">...</data>
  <data key="so">SO</data>
  <data key="vol">0</data>
  <data key="page">0</data>
  <data key="ut"></data>
  <data key="freq">16</data>
</node>
<node id="309">
  <data key="name">postoperative stay</data>
  <data key="label">postoperative stay</data>
  <data key="author">postoperative stay</data>
  <data key="year"></data>
  <data key="title">...</data>
  <data key="so">SO</data>
  <data key="vol">0</data>
  <data key="page">0</data>
  <data key="ut"></data>
  <data key="freq">2</data>
</node>
<node id="310">
  <data key="name">extremely elderly patient</data>
  <data key="label">extremely elderly patient</data>
  <data key="author">extremely elderly patient</data>
  <data key="year"></data>
  <data key="title">...</data>
  <data key="so">SO</data>
  <data key="vol">0</data>
  <data key="page">0</data>
  <data key="ut"></data>
  <data key="freq">1</data>
</node>
<node id="311">
  <data key="name">metaanalysis</data>
  <data key="label">metaanalysis</data>
  <data key="author">metaanalysis</data>
  <data key="year"></data>
  <data key="title">...</data>
  <data key="so">SO</data>
  <data key="vol">0</data>
  <data key="page">0</data>
  <data key="ut"></data>
  <data key="freq">26</data>
</node>
<node id="312">
  <data key="name">balance-anxiety comorbidity</data>
  <data key="label">balance-anxiety comorbidity</data>
  <data key="author">balance-anxiety comorbidity</data>
  <data key="year"></data>
  <data key="title">...</data>
  <data key="so">SO</data>
  <data key="vol">0</data>
  <data key="page">0</data>
  <data key="ut"></data>
  <data key="freq">1</data>
</node>
<node id="313">
  <data key="name">bipolar plates</data>
  <data key="label">bipolar plates</data>
  <data key="author">bipolar plates</data>
  <data key="year"></data>
  <data key="title">...</data>
  <data key="so">SO</data>
  <data key="vol">0</data>
  <data key="page">0</data>
  <data key="ut"></data>
  <data key="freq">1</data>
</node>
<node id="314">
  <data key="name">gastrointestinal hormones</data>
  <data key="label">gastrointestinal hormones</data>
  <data key="author">gastrointestinal hormones</data>
  <data key="year"></data>
  <data key="title">...</data>
  <data key="so">SO</data>
  <data key="vol">0</data>
  <data key="page">0</data>
  <data key="ut"></data>
  <data key="freq">1</data>
</node>
<node id="315">
  <data key="name">panic disorder</data>
  <data key="label">panic disorder</data>
  <data key="author">panic disorder</data>
  <data key="year"></data>
  <data key="title">...</data>
  <data key="so">SO</data>
  <data key="vol">0</data>
  <data key="page">0</data>
  <data key="ut"></data>
  <data key="freq">10</data>
</node>
<node id="316">
  <data key="name">whipple procedure</data>
  <data key="label">whipple procedure</data>
  <data key="author">whipple procedure</data>
  <data key="year"></data>
  <data key="title">...</data>
  <data key="so">SO</data>
  <data key="vol">0</data>
  <data key="page">0</data>
  <data key="ut"></data>
  <data key="freq">35</data>
</node>
<node id="317">
  <data key="name">pancreatic resection</data>
  <data key="label">pancreatic resection</data>
  <data key="author">pancreatic resection</data>
  <data key="year"></data>
  <data key="title">...</data>
  <data key="so">SO</data>
  <data key="vol">0</data>
  <data key="page">0</data>
  <data key="ut"></data>
  <data key="freq">3</data>
</node>
<node id="318">
  <data key="name">cis diamminedichloroplatinum nsc 119875</data>
  <data key="label">cis diamminedichloroplatinum nsc 119875</data>
  <data key="author">cis diamminedichloroplatinum nsc 119875</data>
  <data key="year"></data>
  <data key="title">...</data>
  <data key="so">SO</data>
  <data key="vol">0</data>
  <data key="page">0</data>
  <data key="ut"></data>
  <data key="freq">1</data>
</node>
<node id="319">
  <data key="name">mechanisms</data>
  <data key="label">mechanisms</data>
  <data key="author">mechanisms</data>
  <data key="year"></data>
  <data key="title">...</data>
  <data key="so">SO</data>
  <data key="vol">0</data>
  <data key="page">0</data>
  <data key="ut"></data>
  <data key="freq">2</data>
</node>
<node id="320">
  <data key="name">behavior</data>
  <data key="label">behavior</data>
  <data key="author">behavior</data>
  <data key="year"></data>
  <data key="title">...</data>
  <data key="so">SO</data>
  <data key="vol">0</data>
  <data key="page">0</data>
  <data key="ut"></data>
  <data key="freq">6</data>
</node>
<node id="321">
  <data key="name">biliary stasis</data>
  <data key="label">biliary stasis</data>
  <data key="author">biliary stasis</data>
  <data key="year"></data>
  <data key="title">...</data>
  <data key="so">SO</data>
  <data key="vol">0</data>
  <data key="page">0</data>
  <data key="ut"></data>
  <data key="freq">1</data>
</node>
<node id="322">
  <data key="name">cell culture</data>
  <data key="label">cell culture</data>
  <data key="author">cell culture</data>
  <data key="year"></data>
  <data key="title">...</data>
  <data key="so">SO</data>
  <data key="vol">0</data>
  <data key="page">0</data>
  <data key="ut"></data>
  <data key="freq">1</data>
</node>
<node id="323">
  <data key="name">phobic postural vertigo</data>
  <data key="label">phobic postural vertigo</data>
  <data key="author">phobic postural vertigo</data>
  <data key="year"></data>
  <data key="title">...</data>
  <data key="so">SO</data>
  <data key="vol">0</data>
  <data key="page">0</data>
  <data key="ut"></data>
  <data key="freq">75</data>
</node>
<node id="324">
  <data key="name">anastomosis</data>
  <data key="label">anastomosis</data>
  <data key="author">anastomosis</data>
  <data key="year"></data>
  <data key="title">...</data>
  <data key="so">SO</data>
  <data key="vol">0</data>
  <data key="page">0</data>
  <data key="ut"></data>
  <data key="freq">7</data>
</node>
<node id="325">
  <data key="name">motion</data>
  <data key="label">motion</data>
  <data key="author">motion</data>
  <data key="year"></data>
  <data key="title">...</data>
  <data key="so">SO</data>
  <data key="vol">0</data>
  <data key="page">0</data>
  <data key="ut"></data>
  <data key="freq">6</data>
</node>
<node id="326">
  <data key="name">nanofibers</data>
  <data key="label">nanofibers</data>
  <data key="author">nanofibers</data>
  <data key="year"></data>
  <data key="title">...</data>
  <data key="so">SO</data>
  <data key="vol">0</data>
  <data key="page">0</data>
  <data key="ut"></data>
  <data key="freq">2</data>
</node>
<node id="327">
  <data key="name">chronic subjective vertigo</data>
  <data key="label">chronic subjective vertigo</data>
  <data key="author">chronic subjective vertigo</data>
  <data key="year"></data>
  <data key="title">...</data>
  <data key="so">SO</data>
  <data key="vol">0</data>
  <data key="page">0</data>
  <data key="ut"></data>
  <data key="freq">1</data>
</node>
<node id="328">
  <data key="name">anxiety</data>
  <data key="label">anxiety</data>
  <data key="author">anxiety</data>
  <data key="year"></data>
  <data key="title">...</data>
  <data key="so">SO</data>
  <data key="vol">0</data>
  <data key="page">0</data>
  <data key="ut"></data>
  <data key="freq">86</data>
</node>
<node id="329">
  <data key="name">stroke</data>
  <data key="label">stroke</data>
  <data key="author">stroke</data>
  <data key="year"></data>
  <data key="title">...</data>
  <data key="so">SO</data>
  <data key="vol">0</data>
  <data key="page">0</data>
  <data key="ut"></data>
  <data key="freq">4</data>
</node>
<node id="330">
  <data key="name">sarcopenia</data>
  <data key="label">sarcopenia</data>
  <data key="author">sarcopenia</data>
  <data key="year"></data>
  <data key="title">...</data>
  <data key="so">SO</data>
  <data key="vol">0</data>
  <data key="page">0</data>
  <data key="ut"></data>
  <data key="freq">2</data>
</node>
<node id="331">
  <data key="name">antecolic duodenojejunostomy</data>
  <data key="label">antecolic duodenojejunostomy</data>
  <data key="author">antecolic duodenojejunostomy</data>
  <data key="year"></data>
  <data key="title">...</data>
  <data key="so">SO</data>
  <data key="vol">0</data>
  <data key="page">0</data>
  <data key="ut"></data>
  <data key="freq">4</data>
</node>
<node id="332">
  <data key="name">carcinoma of the pancreas</data>
  <data key="label">carcinoma of the pancreas</data>
  <data key="author">carcinoma of the pancreas</data>
  <data key="year"></data>
  <data key="title">...</data>
  <data key="so">SO</data>
  <data key="vol">0</data>
  <data key="page">0</data>
  <data key="ut"></data>
  <data key="freq">1</data>
</node>
<node id="333">
  <data key="name">migraine</data>
  <data key="label">migraine</data>
  <data key="author">migraine</data>
  <data key="year"></data>
  <data key="title">...</data>
  <data key="so">SO</data>
  <data key="vol">0</data>
  <data key="page">0</data>
  <data key="ut"></data>
  <data key="freq">17</data>
</node>
<node id="334">
  <data key="name">trial</data>
  <data key="label">trial</data>
  <data key="author">trial</data>
  <data key="year"></data>
  <data key="title">...</data>
  <data key="so">SO</data>
  <data key="vol">0</data>
  <data key="page">0</data>
  <data key="ut"></data>
  <data key="freq">14</data>
</node>
<node id="335">
  <data key="name">pylorus-preserving pancreaticoduodenectomy</data>
  <data key="label">pylorus-preserving pancreaticoduodenectomy</data>
  <data key="author">pylorus-preserving pancreaticoduodenectomy</data>
  <data key="year"></data>
  <data key="title">...</data>
  <data key="so">SO</data>
  <data key="vol">0</data>
  <data key="page">0</data>
  <data key="ut"></data>
  <data key="freq">23</data>
</node>
<node id="336">
  <data key="name">bile duct carcinoma</data>
  <data key="label">bile duct carcinoma</data>
  <data key="author">bile duct carcinoma</data>
  <data key="year"></data>
  <data key="title">...</data>
  <data key="so">SO</data>
  <data key="vol">0</data>
  <data key="page">0</data>
  <data key="ut"></data>
  <data key="freq">1</data>
</node>
<node id="337">
  <data key="name">balance</data>
  <data key="label">balance</data>
  <data key="author">balance</data>
  <data key="year"></data>
  <data key="title">...</data>
  <data key="so">SO</data>
  <data key="vol">0</data>
  <data key="page">0</data>
  <data key="ut"></data>
  <data key="freq">31</data>
</node>
<node id="338">
  <data key="name">committee</data>
  <data key="label">committee</data>
  <data key="author">committee</data>
  <data key="year"></data>
  <data key="title">...</data>
  <data key="so">SO</data>
  <data key="vol">0</data>
  <data key="page">0</data>
  <data key="ut"></data>
  <data key="freq">27</data>
</node>
<node id="339">
  <data key="name">disturbance</data>
  <data key="label">disturbance</data>
  <data key="author">disturbance</data>
  <data key="year"></data>
  <data key="title">...</data>
  <data key="so">SO</data>
  <data key="vol">0</data>
  <data key="page">0</data>
  <data key="ut"></data>
  <data key="freq">1</data>
</node>
<node id="340">
  <data key="name">curative resection</data>
  <data key="label">curative resection</data>
  <data key="author">curative resection</data>
  <data key="year"></data>
  <data key="title">...</data>
  <data key="so">SO</data>
  <data key="vol">0</data>
  <data key="page">0</data>
  <data key="ut"></data>
  <data key="freq">2</data>
</node>
<node id="341">
  <data key="name">bechterews phenomenon</data>
  <data key="label">bechterews phenomenon</data>
  <data key="author">bechterews phenomenon</data>
  <data key="year"></data>
  <data key="title">...</data>
  <data key="so">SO</data>
  <data key="vol">0</data>
  <data key="page">0</data>
  <data key="ut"></data>
  <data key="freq">1</data>
</node>
<node id="342">
  <data key="name">questionnaire</data>
  <data key="label">questionnaire</data>
  <data key="author">questionnaire</data>
  <data key="year"></data>
  <data key="title">...</data>
  <data key="so">SO</data>
  <data key="vol">0</data>
  <data key="page">0</data>
  <data key="ut"></data>
  <data key="freq">6</data>
</node>
<node id="343">
  <data key="name">preoperative biliary drainage</data>
  <data key="label">preoperative biliary drainage</data>
  <data key="author">preoperative biliary drainage</data>
  <data key="year"></data>
  <data key="title">...</data>
  <data key="so">SO</data>
  <data key="vol">0</data>
  <data key="page">0</data>
  <data key="ut"></data>
  <data key="freq">2</data>
</node>
<node id="344">
  <data key="name">complications</data>
  <data key="label">complications</data>
  <data key="author">complications</data>
  <data key="year"></data>
  <data key="title">...</data>
  <data key="so">SO</data>
  <data key="vol">0</data>
  <data key="page">0</data>
  <data key="ut"></data>
  <data key="freq">67</data>
</node>
<node id="345">
  <data key="name">artificial neural networks (ann)</data>
  <data key="label">artificial neural networks (ann)</data>
  <data key="author">artificial neural networks (ann)</data>
  <data key="year"></data>
  <data key="title">...</data>
  <data key="so">SO</data>
  <data key="vol">0</data>
  <data key="page">0</data>
  <data key="ut"></data>
  <data key="freq">1</data>
</node>
<node id="346">
  <data key="name">caloric stimulation</data>
  <data key="label">caloric stimulation</data>
  <data key="author">caloric stimulation</data>
  <data key="year"></data>
  <data key="title">...</data>
  <data key="so">SO</data>
  <data key="vol">0</data>
  <data key="page">0</data>
  <data key="ut"></data>
  <data key="freq">1</data>
</node>
<node id="347">
  <data key="name">accidents</data>
  <data key="label">accidents</data>
  <data key="author">accidents</data>
  <data key="year"></data>
  <data key="title">...</data>
  <data key="so">SO</data>
  <data key="vol">0</data>
  <data key="page">0</data>
  <data key="ut"></data>
  <data key="freq">1</data>
</node>
<node id="348">
  <data key="name">conversion disorder</data>
  <data key="label">conversion disorder</data>
  <data key="author">conversion disorder</data>
  <data key="year"></data>
  <data key="title">...</data>
  <data key="so">SO</data>
  <data key="vol">0</data>
  <data key="page">0</data>
  <data key="ut"></data>
  <data key="freq">1</data>
</node>
<node id="349">
  <data key="name">vertigo</data>
  <data key="label">vertigo</data>
  <data key="author">vertigo</data>
  <data key="year"></data>
  <data key="title">...</data>
  <data key="so">SO</data>
  <data key="vol">0</data>
  <data key="page">0</data>
  <data key="ut"></data>
  <data key="freq">93</data>
</node>
<node id="350">
  <data key="name">clinicopathological analysis</data>
  <data key="label">clinicopathological analysis</data>
  <data key="author">clinicopathological analysis</data>
  <data key="year"></data>
  <data key="title">...</data>
  <data key="so">SO</data>
  <data key="vol">0</data>
  <data key="page">0</data>
  <data key="ut"></data>
  <data key="freq">2</data>
</node>
<node id="351">
  <data key="name">cleaving protease adamts13</data>
  <data key="label">cleaving protease adamts13</data>
  <data key="author">cleaving protease adamts13</data>
  <data key="year"></data>
  <data key="title">...</data>
  <data key="so">SO</data>
  <data key="vol">0</data>
  <data key="page">0</data>
  <data key="ut"></data>
  <data key="freq">1</data>
</node>
<node id="352">
  <data key="name">psychosomatic disorder</data>
  <data key="label">psychosomatic disorder</data>
  <data key="author">psychosomatic disorder</data>
  <data key="year"></data>
  <data key="title">...</data>
  <data key="so">SO</data>
  <data key="vol">0</data>
  <data key="page">0</data>
  <data key="ut"></data>
  <data key="freq">2</data>
</node>
<node id="353">
  <data key="name">common bile duct neoplasms</data>
  <data key="label">common bile duct neoplasms</data>
  <data key="author">common bile duct neoplasms</data>
  <data key="year"></data>
  <data key="title">...</data>
  <data key="so">SO</data>
  <data key="vol">0</data>
  <data key="page">0</data>
  <data key="ut"></data>
  <data key="freq">1</data>
</node>
<node id="354">
  <data key="name">anxiety spectrum disorders</data>
  <data key="label">anxiety spectrum disorders</data>
  <data key="author">anxiety spectrum disorders</data>
  <data key="year"></data>
  <data key="title">...</data>
  <data key="so">SO</data>
  <data key="vol">0</data>
  <data key="page">0</data>
  <data key="ut"></data>
  <data key="freq">1</data>
</node>
<node id="355">
  <data key="name">adolescents</data>
  <data key="label">adolescents</data>
  <data key="author">adolescents</data>
  <data key="year"></data>
  <data key="title">...</data>
  <data key="so">SO</data>
  <data key="vol">0</data>
  <data key="page">0</data>
  <data key="ut"></data>
  <data key="freq">1</data>
</node>
<node id="356">
  <data key="name">vestibular diseases</data>
  <data key="label">vestibular diseases</data>
  <data key="author">vestibular diseases</data>
  <data key="year"></data>
  <data key="title">...</data>
  <data key="so">SO</data>
  <data key="vol">0</data>
  <data key="page">0</data>
  <data key="ut"></data>
  <data key="freq">2</data>
</node>
<node id="357">
  <data key="name">beger procedure</data>
  <data key="label">beger procedure</data>
  <data key="author">beger procedure</data>
  <data key="year"></data>
  <data key="title">...</data>
  <data key="so">SO</data>
  <data key="vol">0</data>
  <data key="page">0</data>
  <data key="ut"></data>
  <data key="freq">2</data>
</node>
<node id="358">
  <data key="name">cell</data>
  <data key="label">cell</data>
  <data key="author">cell</data>
  <data key="year"></data>
  <data key="title">...</data>
  <data key="so">SO</data>
  <data key="vol">0</data>
  <data key="page">0</data>
  <data key="ut"></data>
  <data key="freq">1</data>
</node>
<node id="359">
  <data key="name">cat</data>
  <data key="label">cat</data>
  <data key="author">cat</data>
  <data key="year"></data>
  <data key="title">...</data>
  <data key="so">SO</data>
  <data key="vol">0</data>
  <data key="page">0</data>
  <data key="ut"></data>
  <data key="freq">1</data>
</node>
<node id="360">
  <data key="name">paroxysmal positional vertigo</data>
  <data key="label">paroxysmal positional vertigo</data>
  <data key="author">paroxysmal positional vertigo</data>
  <data key="year"></data>
  <data key="title">...</data>
  <data key="so">SO</data>
  <data key="vol">0</data>
  <data key="page">0</data>
  <data key="ut"></data>
  <data key="freq">18</data>
</node>
<node id="361">
  <data key="name">pancreatic head resection</data>
  <data key="label">pancreatic head resection</data>
  <data key="author">pancreatic head resection</data>
  <data key="year"></data>
  <data key="title">...</data>
  <data key="so">SO</data>
  <data key="vol">0</data>
  <data key="page">0</data>
  <data key="ut"></data>
  <data key="freq">3</data>
</node>
<node id="362">
  <data key="name">health</data>
  <data key="label">health</data>
  <data key="author">health</data>
  <data key="year"></data>
  <data key="title">...</data>
  <data key="so">SO</data>
  <data key="vol">0</data>
  <data key="page">0</data>
  <data key="ut"></data>
  <data key="freq">4</data>
</node>
<node id="363">
  <data key="name">irritable bowel syndrome</data>
  <data key="label">irritable bowel syndrome</data>
  <data key="author">irritable bowel syndrome</data>
  <data key="year"></data>
  <data key="title">...</data>
  <data key="so">SO</data>
  <data key="vol">0</data>
  <data key="page">0</data>
  <data key="ut"></data>
  <data key="freq">2</data>
</node>
<node id="364">
  <data key="name">adenoma</data>
  <data key="label">adenoma</data>
  <data key="author">adenoma</data>
  <data key="year"></data>
  <data key="title">...</data>
  <data key="so">SO</data>
  <data key="vol">0</data>
  <data key="page">0</data>
  <data key="ut"></data>
  <data key="freq">2</data>
</node>
<node id="365">
  <data key="name">diagnostic criteria</data>
  <data key="label">diagnostic criteria</data>
  <data key="author">diagnostic criteria</data>
  <data key="year"></data>
  <data key="title">...</data>
  <data key="so">SO</data>
  <data key="vol">0</data>
  <data key="page">0</data>
  <data key="ut"></data>
  <data key="freq">42</data>
</node>
<node id="366">
  <data key="name">ligation</data>
  <data key="label">ligation</data>
  <data key="author">ligation</data>
  <data key="year"></data>
  <data key="title">...</data>
  <data key="so">SO</data>
  <data key="vol">0</data>
  <data key="page">0</data>
  <data key="ut"></data>
  <data key="freq">1</data>
</node>
<node id="367">
  <data key="name">episodic ataxia type 2</data>
  <data key="label">episodic ataxia type 2</data>
  <data key="author">episodic ataxia type 2</data>
  <data key="year"></data>
  <data key="title">...</data>
  <data key="so">SO</data>
  <data key="vol">0</data>
  <data key="page">0</data>
  <data key="ut"></data>
  <data key="freq">2</data>
</node>
<node id="368">
  <data key="name">bile duct</data>
  <data key="label">bile duct</data>
  <data key="author">bile duct</data>
  <data key="year"></data>
  <data key="title">...</data>
  <data key="so">SO</data>
  <data key="vol">0</data>
  <data key="page">0</data>
  <data key="ut"></data>
  <data key="freq">1</data>
</node>
<node id="369">
  <data key="name">hour intragastric acidity</data>
  <data key="label">hour intragastric acidity</data>
  <data key="author">hour intragastric acidity</data>
  <data key="year"></data>
  <data key="title">...</data>
  <data key="so">SO</data>
  <data key="vol">0</data>
  <data key="page">0</data>
  <data key="ut"></data>
  <data key="freq">1</data>
</node>
<node id="370">
  <data key="name">task</data>
  <data key="label">task</data>
  <data key="author">task</data>
  <data key="year"></data>
  <data key="title">...</data>
  <data key="so">SO</data>
  <data key="vol">0</data>
  <data key="page">0</data>
  <data key="ut"></data>
  <data key="freq">2</data>
</node>
<node id="371">
  <data key="name">spatial orientation</data>
  <data key="label">spatial orientation</data>
  <data key="author">spatial orientation</data>
  <data key="year"></data>
  <data key="title">...</data>
  <data key="so">SO</data>
  <data key="vol">0</data>
  <data key="page">0</data>
  <data key="ut"></data>
  <data key="freq">2</data>
</node>
<node id="372">
  <data key="name">randomized controlled trial</data>
  <data key="label">randomized controlled trial</data>
  <data key="author">randomized controlled trial</data>
  <data key="year"></data>
  <data key="title">...</data>
  <data key="so">SO</data>
  <data key="vol">0</data>
  <data key="page">0</data>
  <data key="ut"></data>
  <data key="freq">14</data>
</node>
<node id="373">
  <data key="name">antecolic anastomosis</data>
  <data key="label">antecolic anastomosis</data>
  <data key="author">antecolic anastomosis</data>
  <data key="year"></data>
  <data key="title">...</data>
  <data key="so">SO</data>
  <data key="vol">0</data>
  <data key="page">0</data>
  <data key="ut"></data>
  <data key="freq">2</data>
</node>
<node id="374">
  <data key="name">billroth i type reconstruction</data>
  <data key="label">billroth i type reconstruction</data>
  <data key="author">billroth i type reconstruction</data>
  <data key="year"></data>
  <data key="title">...</data>
  <data key="so">SO</data>
  <data key="vol">0</data>
  <data key="page">0</data>
  <data key="ut"></data>
  <data key="freq">1</data>
</node>
<node id="375">
  <data key="name">brief symptom inventory</data>
  <data key="label">brief symptom inventory</data>
  <data key="author">brief symptom inventory</data>
  <data key="year"></data>
  <data key="title">...</data>
  <data key="so">SO</data>
  <data key="vol">0</data>
  <data key="page">0</data>
  <data key="ut"></data>
  <data key="freq">1</data>
</node>
<node id="376">
  <data key="name">2nd portion duodenectomy</data>
  <data key="label">2nd portion duodenectomy</data>
  <data key="author">2nd portion duodenectomy</data>
  <data key="year"></data>
  <data key="title">...</data>
  <data key="so">SO</data>
  <data key="vol">0</data>
  <data key="page">0</data>
  <data key="ut"></data>
  <data key="freq">4</data>
</node>
<node id="377">
  <data key="name">gastric acid secretion</data>
  <data key="label">gastric acid secretion</data>
  <data key="author">gastric acid secretion</data>
  <data key="year"></data>
  <data key="title">...</data>
  <data key="so">SO</data>
  <data key="vol">0</data>
  <data key="page">0</data>
  <data key="ut"></data>
  <data key="freq">1</data>
</node>
<node id="378">
  <data key="name">self motion</data>
  <data key="label">self motion</data>
  <data key="author">self motion</data>
  <data key="year"></data>
  <data key="title">...</data>
  <data key="so">SO</data>
  <data key="vol">0</data>
  <data key="page">0</data>
  <data key="ut"></data>
  <data key="freq">2</data>
</node>
<node id="379">
  <data key="name">challenge</data>
  <data key="label">challenge</data>
  <data key="author">challenge</data>
  <data key="year"></data>
  <data key="title">...</data>
  <data key="so">SO</data>
  <data key="vol">0</data>
  <data key="page">0</data>
  <data key="ut"></data>
  <data key="freq">1</data>
</node>
<node id="380">
  <data key="name">visual vertigo</data>
  <data key="label">visual vertigo</data>
  <data key="author">visual vertigo</data>
  <data key="year"></data>
  <data key="title">...</data>
  <data key="so">SO</data>
  <data key="vol">0</data>
  <data key="page">0</data>
  <data key="ut"></data>
  <data key="freq">26</data>
</node>
<node id="381">
  <data key="name">anastomoses</data>
  <data key="label">anastomoses</data>
  <data key="author">anastomoses</data>
  <data key="year"></data>
  <data key="title">...</data>
  <data key="so">SO</data>
  <data key="vol">0</data>
  <data key="page">0</data>
  <data key="ut"></data>
  <data key="freq">1</data>
</node>
<node id="382">
  <data key="name">balance confidence</data>
  <data key="label">balance confidence</data>
  <data key="author">balance confidence</data>
  <data key="year"></data>
  <data key="title">...</data>
  <data key="so">SO</data>
  <data key="vol">0</data>
  <data key="page">0</data>
  <data key="ut"></data>
  <data key="freq">1</data>
</node>
<node id="383">
  <data key="name">[18f]fdg pet</data>
  <data key="label">[18f]fdg pet</data>
  <data key="author">[18f]fdg pet</data>
  <data key="year"></data>
  <data key="title">...</data>
  <data key="so">SO</data>
  <data key="vol">0</data>
  <data key="page">0</data>
  <data key="ut"></data>
  <data key="freq">1</data>
</node>
<node id="384">
  <data key="name">gastric emptying</data>
  <data key="label">gastric emptying</data>
  <data key="author">gastric emptying</data>
  <data key="year"></data>
  <data key="title">...</data>
  <data key="so">SO</data>
  <data key="vol">0</data>
  <data key="page">0</data>
  <data key="ut"></data>
  <data key="freq">5</data>
</node>
<node id="385">
  <data key="name">normal volunteers</data>
  <data key="label">normal volunteers</data>
  <data key="author">normal volunteers</data>
  <data key="year"></data>
  <data key="title">...</data>
  <data key="so">SO</data>
  <data key="vol">0</data>
  <data key="page">0</data>
  <data key="ut"></data>
  <data key="freq">1</data>
</node>
<node id="386">
  <data key="name">morphological changes</data>
  <data key="label">morphological changes</data>
  <data key="author">morphological changes</data>
  <data key="year"></data>
  <data key="title">...</data>
  <data key="so">SO</data>
  <data key="vol">0</data>
  <data key="page">0</data>
  <data key="ut"></data>
  <data key="freq">2</data>
</node>
<node id="387">
  <data key="name">bile duct resection</data>
  <data key="label">bile duct resection</data>
  <data key="author">bile duct resection</data>
  <data key="year"></data>
  <data key="title">...</data>
  <data key="so">SO</data>
  <data key="vol">0</data>
  <data key="page">0</data>
  <data key="ut"></data>
  <data key="freq">2</data>
</node>
<node id="388">
  <data key="name">pancreatic carcinoma</data>
  <data key="label">pancreatic carcinoma</data>
  <data key="author">pancreatic carcinoma</data>
  <data key="year"></data>
  <data key="title">...</data>
  <data key="so">SO</data>
  <data key="vol">0</data>
  <data key="page">0</data>
  <data key="ut"></data>
  <data key="freq">2</data>
</node>
<node id="389">
  <data key="name">pancreaticogastrostomy</data>
  <data key="label">pancreaticogastrostomy</data>
  <data key="author">pancreaticogastrostomy</data>
  <data key="year"></data>
  <data key="title">...</data>
  <data key="so">SO</data>
  <data key="vol">0</data>
  <data key="page">0</data>
  <data key="ut"></data>
  <data key="freq">16</data>
</node>
<node id="390">
  <data key="name">abnormality</data>
  <data key="label">abnormality</data>
  <data key="author">abnormality</data>
  <data key="year"></data>
  <data key="title">...</data>
  <data key="so">SO</data>
  <data key="vol">0</data>
  <data key="page">0</data>
  <data key="ut"></data>
  <data key="freq">2</data>
</node>
<node id="391">
  <data key="name">acid</data>
  <data key="label">acid</data>
  <data key="author">acid</data>
  <data key="year"></data>
  <data key="title">...</data>
  <data key="so">SO</data>
  <data key="vol">0</data>
  <data key="page">0</data>
  <data key="ut"></data>
  <data key="freq">5</data>
</node>
<node id="392">
  <data key="name">duodenum</data>
  <data key="label">duodenum</data>
  <data key="author">duodenum</data>
  <data key="year"></data>
  <data key="title">...</data>
  <data key="so">SO</data>
  <data key="vol">0</data>
  <data key="page">0</data>
  <data key="ut"></data>
  <data key="freq">3</data>
</node>
<node id="393">
  <data key="name">absorption spectrometric determination</data>
  <data key="label">absorption spectrometric determination</data>
  <data key="author">absorption spectrometric determination</data>
  <data key="year"></data>
  <data key="title">...</data>
  <data key="so">SO</data>
  <data key="vol">0</data>
  <data key="page">0</data>
  <data key="ut"></data>
  <data key="freq">1</data>
</node>
<node id="394">
  <data key="name">duodenum-preserving pancreatic head resection</data>
  <data key="label">duodenum-preserving pancreatic head resection</data>
  <data key="author">duodenum-preserving pancreatic head resection</data>
  <data key="year"></data>
  <data key="title">...</data>
  <data key="so">SO</data>
  <data key="vol">0</data>
  <data key="page">0</data>
  <data key="ut"></data>
  <data key="freq">5</data>
</node>
<node id="395">
  <data key="name">version</data>
  <data key="label">version</data>
  <data key="author">version</data>
  <data key="year"></data>
  <data key="title">...</data>
  <data key="so">SO</data>
  <data key="vol">0</data>
  <data key="page">0</data>
  <data key="ut"></data>
  <data key="freq">4</data>
</node>
<node id="396">
  <data key="name">duct</data>
  <data key="label">duct</data>
  <data key="author">duct</data>
  <data key="year"></data>
  <data key="title">...</data>
  <data key="so">SO</data>
  <data key="vol">0</data>
  <data key="page">0</data>
  <data key="ut"></data>
  <data key="freq">4</data>
</node>
<node id="397">
  <data key="name">agents</data>
  <data key="label">agents</data>
  <data key="author">agents</data>
  <data key="year"></data>
  <data key="title">...</data>
  <data key="so">SO</data>
  <data key="vol">0</data>
  <data key="page">0</data>
  <data key="ut"></data>
  <data key="freq">1</data>
</node>
<node id="398">
  <data key="name">long term survival</data>
  <data key="label">long term survival</data>
  <data key="author">long term survival</data>
  <data key="year"></data>
  <data key="title">...</data>
  <data key="so">SO</data>
  <data key="vol">0</data>
  <data key="page">0</data>
  <data key="ut"></data>
  <data key="freq">2</data>
</node>
<node id="399">
  <data key="name">activations</data>
  <data key="label">activations</data>
  <data key="author">activations</data>
  <data key="year"></data>
  <data key="title">...</data>
  <data key="so">SO</data>
  <data key="vol">0</data>
  <data key="page">0</data>
  <data key="ut"></data>
  <data key="freq">1</data>
</node>
<node id="400">
  <data key="name">biliary tract carcinoma</data>
  <data key="label">biliary tract carcinoma</data>
  <data key="author">biliary tract carcinoma</data>
  <data key="year"></data>
  <data key="title">...</data>
  <data key="so">SO</data>
  <data key="vol">0</data>
  <data key="page">0</data>
  <data key="ut"></data>
  <data key="freq">1</data>
</node>
<node id="401">
  <data key="name">cerebellar infarctions</data>
  <data key="label">cerebellar infarctions</data>
  <data key="author">cerebellar infarctions</data>
  <data key="year"></data>
  <data key="title">...</data>
  <data key="so">SO</data>
  <data key="vol">0</data>
  <data key="page">0</data>
  <data key="ut"></data>
  <data key="freq">1</data>
</node>
<node id="402">
  <data key="name">stasis</data>
  <data key="label">stasis</data>
  <data key="author">stasis</data>
  <data key="year"></data>
  <data key="title">...</data>
  <data key="so">SO</data>
  <data key="vol">0</data>
  <data key="page">0</data>
  <data key="ut"></data>
  <data key="freq">2</data>
</node>
<node id="403">
  <data key="name">validity</data>
  <data key="label">validity</data>
  <data key="author">validity</data>
  <data key="year"></data>
  <data key="title">...</data>
  <data key="so">SO</data>
  <data key="vol">0</data>
  <data key="page">0</data>
  <data key="ut"></data>
  <data key="freq">3</data>
</node>
<node id="404">
  <data key="name">adenocarcinoma</data>
  <data key="label">adenocarcinoma</data>
  <data key="author">adenocarcinoma</data>
  <data key="year"></data>
  <data key="title">...</data>
  <data key="so">SO</data>
  <data key="vol">0</data>
  <data key="page">0</data>
  <data key="ut"></data>
  <data key="freq">14</data>
</node>
<node id="405">
  <data key="name">consensus document</data>
  <data key="label">consensus document</data>
  <data key="author">consensus document</data>
  <data key="year"></data>
  <data key="title">...</data>
  <data key="so">SO</data>
  <data key="vol">0</data>
  <data key="page">0</data>
  <data key="ut"></data>
  <data key="freq">27</data>
</node>
<node id="406">
  <data key="name">body weight</data>
  <data key="label">body weight</data>
  <data key="author">body weight</data>
  <data key="year"></data>
  <data key="title">...</data>
  <data key="so">SO</data>
  <data key="vol">0</data>
  <data key="page">0</data>
  <data key="ut"></data>
  <data key="freq">1</data>
</node>
<node id="407">
  <data key="name">american academy</data>
  <data key="label">american academy</data>
  <data key="author">american academy</data>
  <data key="year"></data>
  <data key="title">...</data>
  <data key="so">SO</data>
  <data key="vol">0</data>
  <data key="page">0</data>
  <data key="ut"></data>
  <data key="freq">1</data>
</node>
<node id="408">
  <data key="name">population</data>
  <data key="label">population</data>
  <data key="author">population</data>
  <data key="year"></data>
  <data key="title">...</data>
  <data key="so">SO</data>
  <data key="vol">0</data>
  <data key="page">0</data>
  <data key="ut"></data>
  <data key="freq">4</data>
</node>
<node id="409">
  <data key="name">sample</data>
  <data key="label">sample</data>
  <data key="author">sample</data>
  <data key="year"></data>
  <data key="title">...</data>
  <data key="so">SO</data>
  <data key="vol">0</data>
  <data key="page">0</data>
  <data key="ut"></data>
  <data key="freq">2</data>
</node>
<node id="410">
  <data key="name">critically ill patients</data>
  <data key="label">critically ill patients</data>
  <data key="author">critically ill patients</data>
  <data key="year"></data>
  <data key="title">...</data>
  <data key="so">SO</data>
  <data key="vol">0</data>
  <data key="page">0</data>
  <data key="ut"></data>
  <data key="freq">1</data>
</node>
<node id="411">
  <data key="name">gastric venous obstruction</data>
  <data key="label">gastric venous obstruction</data>
  <data key="author">gastric venous obstruction</data>
  <data key="year"></data>
  <data key="title">...</data>
  <data key="so">SO</data>
  <data key="vol">0</data>
  <data key="page">0</data>
  <data key="ut"></data>
  <data key="freq">1</data>
</node>
<node id="412">
  <data key="name">avoidance</data>
  <data key="label">avoidance</data>
  <data key="author">avoidance</data>
  <data key="year"></data>
  <data key="title">...</data>
  <data key="so">SO</data>
  <data key="vol">0</data>
  <data key="page">0</data>
  <data key="ut"></data>
  <data key="freq">1</data>
</node>
<node id="413">
  <data key="name">cancer</data>
  <data key="label">cancer</data>
  <data key="author">cancer</data>
  <data key="year"></data>
  <data key="title">...</data>
  <data key="so">SO</data>
  <data key="vol">0</data>
  <data key="page">0</data>
  <data key="ut"></data>
  <data key="freq">52</data>
</node>
<node id="414">
  <data key="name">system</data>
  <data key="label">system</data>
  <data key="author">system</data>
  <data key="year"></data>
  <data key="title">...</data>
  <data key="so">SO</data>
  <data key="vol">0</data>
  <data key="page">0</data>
  <data key="ut"></data>
  <data key="freq">6</data>
</node>
<node id="415">
  <data key="name">aromatic amines</data>
  <data key="label">aromatic amines</data>
  <data key="author">aromatic amines</data>
  <data key="year"></data>
  <data key="title">...</data>
  <data key="so">SO</data>
  <data key="vol">0</data>
  <data key="page">0</data>
  <data key="ut"></data>
  <data key="freq">2</data>
</node>
<node id="416">
  <data key="name">c kit</data>
  <data key="label">c kit</data>
  <data key="author">c kit</data>
  <data key="year"></data>
  <data key="title">...</data>
  <data key="so">SO</data>
  <data key="vol">0</data>
  <data key="page">0</data>
  <data key="ut"></data>
  <data key="freq">1</data>
</node>
<node id="417">
  <data key="name">body mass index</data>
  <data key="label">body mass index</data>
  <data key="author">body mass index</data>
  <data key="year"></data>
  <data key="title">...</data>
  <data key="so">SO</data>
  <data key="vol">0</data>
  <data key="page">0</data>
  <data key="ut"></data>
  <data key="freq">2</data>
</node>
<node id="418">
  <data key="name">preserving pancreaticoduodenectomy</data>
  <data key="label">preserving pancreaticoduodenectomy</data>
  <data key="author">preserving pancreaticoduodenectomy</data>
  <data key="year"></data>
  <data key="title">...</data>
  <data key="so">SO</data>
  <data key="vol">0</data>
  <data key="page">0</data>
  <data key="ut"></data>
  <data key="freq">1</data>
</node>
<node id="419">
  <data key="name">disorders</data>
  <data key="label">disorders</data>
  <data key="author">disorders</data>
  <data key="year"></data>
  <data key="title">...</data>
  <data key="so">SO</data>
  <data key="vol">0</data>
  <data key="page">0</data>
  <data key="ut"></data>
  <data key="freq">53</data>
</node>
<node id="420">
  <data key="name">international study group</data>
  <data key="label">international study group</data>
  <data key="author">international study group</data>
  <data key="year"></data>
  <data key="title">...</data>
  <data key="so">SO</data>
  <data key="vol">0</data>
  <data key="page">0</data>
  <data key="ut"></data>
  <data key="freq">56</data>
</node>
<node id="421">
  <data key="name">motion sickness</data>
  <data key="label">motion sickness</data>
  <data key="author">motion sickness</data>
  <data key="year"></data>
  <data key="title">...</data>
  <data key="so">SO</data>
  <data key="vol">0</data>
  <data key="page">0</data>
  <data key="ut"></data>
  <data key="freq">5</data>
</node>
<node id="422">
  <data key="name">behavior therapy</data>
  <data key="label">behavior therapy</data>
  <data key="author">behavior therapy</data>
  <data key="year"></data>
  <data key="title">...</data>
  <data key="so">SO</data>
  <data key="vol">0</data>
  <data key="page">0</data>
  <data key="ut"></data>
  <data key="freq">1</data>
</node>
<node id="423">
  <data key="name">gastric acid</data>
  <data key="label">gastric acid</data>
  <data key="author">gastric acid</data>
  <data key="year"></data>
  <data key="title">...</data>
  <data key="so">SO</data>
  <data key="vol">0</data>
  <data key="page">0</data>
  <data key="ut"></data>
  <data key="freq">1</data>
</node>
<node id="424">
  <data key="name">duct obstruction</data>
  <data key="label">duct obstruction</data>
  <data key="author">duct obstruction</data>
  <data key="year"></data>
  <data key="title">...</data>
  <data key="so">SO</data>
  <data key="vol">0</data>
  <data key="page">0</data>
  <data key="ut"></data>
  <data key="freq">1</data>
</node>
<node id="425">
  <data key="name">malingerers</data>
  <data key="label">malingerers</data>
  <data key="author">malingerers</data>
  <data key="year"></data>
  <data key="title">...</data>
  <data key="so">SO</data>
  <data key="vol">0</data>
  <data key="page">0</data>
  <data key="ut"></data>
  <data key="freq">1</data>
</node>
<node id="426">
  <data key="name">ampullary carcinoma</data>
  <data key="label">ampullary carcinoma</data>
  <data key="author">ampullary carcinoma</data>
  <data key="year"></data>
  <data key="title">...</data>
  <data key="so">SO</data>
  <data key="vol">0</data>
  <data key="page">0</data>
  <data key="ut"></data>
  <data key="freq">1</data>
</node>
<node id="427">
  <data key="name">functional dizziness</data>
  <data key="label">functional dizziness</data>
  <data key="author">functional dizziness</data>
  <data key="year"></data>
  <data key="title">...</data>
  <data key="so">SO</data>
  <data key="vol">0</data>
  <data key="page">0</data>
  <data key="ut"></data>
  <data key="freq">16</data>
</node>
<node id="428">
  <data key="name">early gastric stagnation</data>
  <data key="label">early gastric stagnation</data>
  <data key="author">early gastric stagnation</data>
  <data key="year"></data>
  <data key="title">...</data>
  <data key="so">SO</data>
  <data key="vol">0</data>
  <data key="page">0</data>
  <data key="ut"></data>
  <data key="freq">1</data>
</node>
<node id="429">
  <data key="name">diagnosis</data>
  <data key="label">diagnosis</data>
  <data key="author">diagnosis</data>
  <data key="year"></data>
  <data key="title">...</data>
  <data key="so">SO</data>
  <data key="vol">0</data>
  <data key="page">0</data>
  <data key="ut"></data>
  <data key="freq">15</data>
</node>
<node id="430">
  <data key="name">ductal adenocarcinoma</data>
  <data key="label">ductal adenocarcinoma</data>
  <data key="author">ductal adenocarcinoma</data>
  <data key="year"></data>
  <data key="title">...</data>
  <data key="so">SO</data>
  <data key="vol">0</data>
  <data key="page">0</data>
  <data key="ut"></data>
  <data key="freq">2</data>
</node>
<node id="431">
  <data key="name">abuse</data>
  <data key="label">abuse</data>
  <data key="author">abuse</data>
  <data key="year"></data>
  <data key="title">...</data>
  <data key="so">SO</data>
  <data key="vol">0</data>
  <data key="page">0</data>
  <data key="ut"></data>
  <data key="freq">1</data>
</node>
<node id="432">
  <data key="name">gastric tissue blood flow</data>
  <data key="label">gastric tissue blood flow</data>
  <data key="author">gastric tissue blood flow</data>
  <data key="year"></data>
  <data key="title">...</data>
  <data key="so">SO</data>
  <data key="vol">0</data>
  <data key="page">0</data>
  <data key="ut"></data>
  <data key="freq">1</data>
</node>
<node id="433">
  <data key="name">balance control</data>
  <data key="label">balance control</data>
  <data key="author">balance control</data>
  <data key="year"></data>
  <data key="title">...</data>
  <data key="so">SO</data>
  <data key="vol">0</data>
  <data key="page">0</data>
  <data key="ut"></data>
  <data key="freq">7</data>
</node>
<node id="434">
  <data key="name">american society of anesthesiologists</data>
  <data key="label">american society of anesthesiologists</data>
  <data key="author">american society of anesthesiologists</data>
  <data key="year"></data>
  <data key="title">...</data>
  <data key="so">SO</data>
  <data key="vol">0</data>
  <data key="page">0</data>
  <data key="ut"></data>
  <data key="freq">1</data>
</node>
<node id="435">
  <data key="name">postoperative pancreatic fistula</data>
  <data key="label">postoperative pancreatic fistula</data>
  <data key="author">postoperative pancreatic fistula</data>
  <data key="year"></data>
  <data key="title">...</data>
  <data key="so">SO</data>
  <data key="vol">0</data>
  <data key="page">0</data>
  <data key="ut"></data>
  <data key="freq">2</data>
</node>
<node id="436">
  <data key="name">central auditory system</data>
  <data key="label">central auditory system</data>
  <data key="author">central auditory system</data>
  <data key="year"></data>
  <data key="title">...</data>
  <data key="so">SO</data>
  <data key="vol">0</data>
  <data key="page">0</data>
  <data key="ut"></data>
  <data key="freq">1</data>
</node>
<node id="437">
  <data key="name">symptoms</data>
  <data key="label">symptoms</data>
  <data key="author">symptoms</data>
  <data key="year"></data>
  <data key="title">...</data>
  <data key="so">SO</data>
  <data key="vol">0</data>
  <data key="page">0</data>
  <data key="ut"></data>
  <data key="freq">43</data>
</node>
<node id="438">
  <data key="name">brauns anastomosis</data>
  <data key="label">brauns anastomosis</data>
  <data key="author">brauns anastomosis</data>
  <data key="year"></data>
  <data key="title">...</data>
  <data key="so">SO</data>
  <data key="vol">0</data>
  <data key="page">0</data>
  <data key="ut"></data>
  <data key="freq">1</data>
</node>
<node id="439">
  <data key="name">braun enteroenterostomy</data>
  <data key="label">braun enteroenterostomy</data>
  <data key="author">braun enteroenterostomy</data>
  <data key="year"></data>
  <data key="title">...</data>
  <data key="so">SO</data>
  <data key="vol">0</data>
  <data key="page">0</data>
  <data key="ut"></data>
  <data key="freq">1</data>
</node>
<node id="440">
  <data key="name">functional connectivity</data>
  <data key="label">functional connectivity</data>
  <data key="author">functional connectivity</data>
  <data key="year"></data>
  <data key="title">...</data>
  <data key="so">SO</data>
  <data key="vol">0</data>
  <data key="page">0</data>
  <data key="ut"></data>
  <data key="freq">6</data>
</node>
<node id="441">
  <data key="name">mutations</data>
  <data key="label">mutations</data>
  <data key="author">mutations</data>
  <data key="year"></data>
  <data key="title">...</data>
  <data key="so">SO</data>
  <data key="vol">0</data>
  <data key="page">0</data>
  <data key="ut"></data>
  <data key="freq">3</data>
</node>
<node id="442">
  <data key="name">duct drainage</data>
  <data key="label">duct drainage</data>
  <data key="author">duct drainage</data>
  <data key="year"></data>
  <data key="title">...</data>
  <data key="so">SO</data>
  <data key="vol">0</data>
  <data key="page">0</data>
  <data key="ut"></data>
  <data key="freq">1</data>
</node>
<node id="443">
  <data key="name">cephalic pancreatectomy</data>
  <data key="label">cephalic pancreatectomy</data>
  <data key="author">cephalic pancreatectomy</data>
  <data key="year"></data>
  <data key="title">...</data>
  <data key="so">SO</data>
  <data key="vol">0</data>
  <data key="page">0</data>
  <data key="ut"></data>
  <data key="freq">1</data>
</node>
<node id="444">
  <data key="name">distal pancreatectomy</data>
  <data key="label">distal pancreatectomy</data>
  <data key="author">distal pancreatectomy</data>
  <data key="year"></data>
  <data key="title">...</data>
  <data key="so">SO</data>
  <data key="vol">0</data>
  <data key="page">0</data>
  <data key="ut"></data>
  <data key="freq">5</data>
</node>
<node id="445">
  <data key="name">rat</data>
  <data key="label">rat</data>
  <data key="author">rat</data>
  <data key="year"></data>
  <data key="title">...</data>
  <data key="so">SO</data>
  <data key="vol">0</data>
  <data key="page">0</data>
  <data key="ut"></data>
  <data key="freq">1</data>
</node>
<node id="446">
  <data key="name">balance disorders</data>
  <data key="label">balance disorders</data>
  <data key="author">balance disorders</data>
  <data key="year"></data>
  <data key="title">...</data>
  <data key="so">SO</data>
  <data key="vol">0</data>
  <data key="page">0</data>
  <data key="ut"></data>
  <data key="freq">2</data>
</node>
<node id="447">
  <data key="name">risk factors</data>
  <data key="label">risk factors</data>
  <data key="author">risk factors</data>
  <data key="year"></data>
  <data key="title">...</data>
  <data key="so">SO</data>
  <data key="vol">0</data>
  <data key="page">0</data>
  <data key="ut"></data>
  <data key="freq">32</data>
</node>
<node id="448">
  <data key="name">pancreatic neoplasms</data>
  <data key="label">pancreatic neoplasms</data>
  <data key="author">pancreatic neoplasms</data>
  <data key="year"></data>
  <data key="title">...</data>
  <data key="so">SO</data>
  <data key="vol">0</data>
  <data key="page">0</data>
  <data key="ut"></data>
  <data key="freq">2</data>
</node>
<node id="449">
  <data key="name">brain</data>
  <data key="label">brain</data>
  <data key="author">brain</data>
  <data key="year"></data>
  <data key="title">...</data>
  <data key="so">SO</data>
  <data key="vol">0</data>
  <data key="page">0</data>
  <data key="ut"></data>
  <data key="freq">4</data>
</node>
<node id="450">
  <data key="name">4 aminopyridine</data>
  <data key="label">4 aminopyridine</data>
  <data key="author">4 aminopyridine</data>
  <data key="year"></data>
  <data key="title">...</data>
  <data key="so">SO</data>
  <data key="vol">0</data>
  <data key="page">0</data>
  <data key="ut"></data>
  <data key="freq">2</data>
</node>
<node id="451">
  <data key="name">abnormal dna ploidy</data>
  <data key="label">abnormal dna ploidy</data>
  <data key="author">abnormal dna ploidy</data>
  <data key="year"></data>
  <data key="title">...</data>
  <data key="so">SO</data>
  <data key="vol">0</data>
  <data key="page">0</data>
  <data key="ut"></data>
  <data key="freq">3</data>
</node>
<node id="452">
  <data key="name">agpbmsbte2+m</data>
  <data key="label">agpbmsbte2+m</data>
  <data key="author">agpbmsbte2+m</data>
  <data key="year"></data>
  <data key="title">...</data>
  <data key="so">SO</data>
  <data key="vol">0</data>
  <data key="page">0</data>
  <data key="ut"></data>
  <data key="freq">1</data>
</node>
<node id="453">
  <data key="name">bacterial translocation</data>
  <data key="label">bacterial translocation</data>
  <data key="author">bacterial translocation</data>
  <data key="year"></data>
  <data key="title">...</data>
  <data key="so">SO</data>
  <data key="vol">0</data>
  <data key="page">0</data>
  <data key="ut"></data>
  <data key="freq">1</data>
</node>
<node id="454">
  <data key="name">amine groups</data>
  <data key="label">amine groups</data>
  <data key="author">amine groups</data>
  <data key="year"></data>
  <data key="title">...</data>
  <data key="so">SO</data>
  <data key="vol">0</data>
  <data key="page">0</data>
  <data key="ut"></data>
  <data key="freq">1</data>
</node>
<node id="455">
  <data key="name">inhibition</data>
  <data key="label">inhibition</data>
  <data key="author">inhibition</data>
  <data key="year"></data>
  <data key="title">...</data>
  <data key="so">SO</data>
  <data key="vol">0</data>
  <data key="page">0</data>
  <data key="ut"></data>
  <data key="freq">1</data>
</node>
<node id="456">
  <data key="name">visual sensitivity</data>
  <data key="label">visual sensitivity</data>
  <data key="author">visual sensitivity</data>
  <data key="year"></data>
  <data key="title">...</data>
  <data key="so">SO</data>
  <data key="vol">0</data>
  <data key="page">0</data>
  <data key="ut"></data>
  <data key="freq">2</data>
</node>
<node id="457">
  <data key="name">vestibular disorders</data>
  <data key="label">vestibular disorders</data>
  <data key="author">vestibular disorders</data>
  <data key="year"></data>
  <data key="title">...</data>
  <data key="so">SO</data>
  <data key="vol">0</data>
  <data key="page">0</data>
  <data key="ut"></data>
  <data key="freq">24</data>
</node>
<node id="458">
  <data key="name">au</data>
  <data key="label">au</data>
  <data key="author">au</data>
  <data key="year"></data>
  <data key="title">...</data>
  <data key="so">SO</data>
  <data key="vol">0</data>
  <data key="page">0</data>
  <data key="ut"></data>
  <data key="freq">1</data>
</node>
<node id="459">
  <data key="name">bells palsy</data>
  <data key="label">bells palsy</data>
  <data key="author">bells palsy</data>
  <data key="year"></data>
  <data key="title">...</data>
  <data key="so">SO</data>
  <data key="vol">0</data>
  <data key="page">0</data>
  <data key="ut"></data>
  <data key="freq">1</data>
</node>
<node id="460">
  <data key="name">gastric inhibitory polypeptide</data>
  <data key="label">gastric inhibitory polypeptide</data>
  <data key="author">gastric inhibitory polypeptide</data>
  <data key="year"></data>
  <data key="title">...</data>
  <data key="so">SO</data>
  <data key="vol">0</data>
  <data key="page">0</data>
  <data key="ut"></data>
  <data key="freq">1</data>
</node>
<node id="461">
  <data key="name">age</data>
  <data key="label">age</data>
  <data key="author">age</data>
  <data key="year"></data>
  <data key="title">...</data>
  <data key="so">SO</data>
  <data key="vol">0</data>
  <data key="page">0</data>
  <data key="ut"></data>
  <data key="freq">3</data>
</node>
<node id="462">
  <data key="name">amyloidosus</data>
  <data key="label">amyloidosus</data>
  <data key="author">amyloidosus</data>
  <data key="year"></data>
  <data key="title">...</data>
  <data key="so">SO</data>
  <data key="vol">0</data>
  <data key="page">0</data>
  <data key="ut"></data>
  <data key="freq">1</data>
</node>
<node id="463">
  <data key="name">linkage analysis</data>
  <data key="label">linkage analysis</data>
  <data key="author">linkage analysis</data>
  <data key="year"></data>
  <data key="title">...</data>
  <data key="so">SO</data>
  <data key="vol">0</data>
  <data key="page">0</data>
  <data key="ut"></data>
  <data key="freq">1</data>
</node>
<node id="464">
  <data key="name">pancreatic surgery isgps</data>
  <data key="label">pancreatic surgery isgps</data>
  <data key="author">pancreatic surgery isgps</data>
  <data key="year"></data>
  <data key="title">...</data>
  <data key="so">SO</data>
  <data key="vol">0</data>
  <data key="page">0</data>
  <data key="ut"></data>
  <data key="freq">2</data>
</node>
<node id="465">
  <data key="name">blood loss</data>
  <data key="label">blood loss</data>
  <data key="author">blood loss</data>
  <data key="year"></data>
  <data key="title">...</data>
  <data key="so">SO</data>
  <data key="vol">0</data>
  <data key="page">0</data>
  <data key="ut"></data>
  <data key="freq">1</data>
</node>
<node id="466">
  <data key="name">beliefs</data>
  <data key="label">beliefs</data>
  <data key="author">beliefs</data>
  <data key="year"></data>
  <data key="title">...</data>
  <data key="so">SO</data>
  <data key="vol">0</data>
  <data key="page">0</data>
  <data key="ut"></data>
  <data key="freq">1</data>
</node>
<node id="467">
  <data key="name">anisotropic exchange</data>
  <data key="label">anisotropic exchange</data>
  <data key="author">anisotropic exchange</data>
  <data key="year"></data>
  <data key="title">...</data>
  <data key="so">SO</data>
  <data key="vol">0</data>
  <data key="page">0</data>
  <data key="ut"></data>
  <data key="freq">1</data>
</node>
<node id="468">
  <data key="name">dysfunction</data>
  <data key="label">dysfunction</data>
  <data key="author">dysfunction</data>
  <data key="year"></data>
  <data key="title">...</data>
  <data key="so">SO</data>
  <data key="vol">0</data>
  <data key="page">0</data>
  <data key="ut"></data>
  <data key="freq">3</data>
</node>
<node id="469">
  <data key="name">gastrointestinal tract</data>
  <data key="label">gastrointestinal tract</data>
  <data key="author">gastrointestinal tract</data>
  <data key="year"></data>
  <data key="title">...</data>
  <data key="so">SO</data>
  <data key="vol">0</data>
  <data key="page">0</data>
  <data key="ut"></data>
  <data key="freq">1</data>
</node>
<node id="470">
  <data key="name">lymph node metastasis</data>
  <data key="label">lymph node metastasis</data>
  <data key="author">lymph node metastasis</data>
  <data key="year"></data>
  <data key="title">...</data>
  <data key="so">SO</data>
  <data key="vol">0</data>
  <data key="page">0</data>
  <data key="ut"></data>
  <data key="freq">2</data>
</node>
<node id="471">
  <data key="name">secretion</data>
  <data key="label">secretion</data>
  <data key="author">secretion</data>
  <data key="year"></data>
  <data key="title">...</data>
  <data key="so">SO</data>
  <data key="vol">0</data>
  <data key="page">0</data>
  <data key="ut"></data>
  <data key="freq">1</data>
</node>
<node id="472">
  <data key="name">insulin secretion</data>
  <data key="label">insulin secretion</data>
  <data key="author">insulin secretion</data>
  <data key="year"></data>
  <data key="title">...</data>
  <data key="so">SO</data>
  <data key="vol">0</data>
  <data key="page">0</data>
  <data key="ut"></data>
  <data key="freq">1</data>
</node>
<node id="473">
  <data key="name">behavioral phenotyping</data>
  <data key="label">behavioral phenotyping</data>
  <data key="author">behavioral phenotyping</data>
  <data key="year"></data>
  <data key="title">...</data>
  <data key="so">SO</data>
  <data key="vol">0</data>
  <data key="page">0</data>
  <data key="ut"></data>
  <data key="freq">1</data>
</node>
<node id="474">
  <data key="name">delayed massive hemorrhage</data>
  <data key="label">delayed massive hemorrhage</data>
  <data key="author">delayed massive hemorrhage</data>
  <data key="year"></data>
  <data key="title">...</data>
  <data key="so">SO</data>
  <data key="vol">0</data>
  <data key="page">0</data>
  <data key="ut"></data>
  <data key="freq">1</data>
</node>
<node id="475">
  <data key="name">benign paroxysmal vertigo</data>
  <data key="label">benign paroxysmal vertigo</data>
  <data key="author">benign paroxysmal vertigo</data>
  <data key="year"></data>
  <data key="title">...</data>
  <data key="so">SO</data>
  <data key="vol">0</data>
  <data key="page">0</data>
  <data key="ut"></data>
  <data key="freq">1</data>
</node>
<node id="476">
  <data key="name">acoustic trauma</data>
  <data key="label">acoustic trauma</data>
  <data key="author">acoustic trauma</data>
  <data key="year"></data>
  <data key="title">...</data>
  <data key="so">SO</data>
  <data key="vol">0</data>
  <data key="page">0</data>
  <data key="ut"></data>
  <data key="freq">1</data>
</node>
<node id="477">
  <data key="name">sensitivity</data>
  <data key="label">sensitivity</data>
  <data key="author">sensitivity</data>
  <data key="year"></data>
  <data key="title">...</data>
  <data key="so">SO</data>
  <data key="vol">0</data>
  <data key="page">0</data>
  <data key="ut"></data>
  <data key="freq">2</data>
</node>
<node id="478">
  <data key="name">failure</data>
  <data key="label">failure</data>
  <data key="author">failure</data>
  <data key="year"></data>
  <data key="title">...</data>
  <data key="so">SO</data>
  <data key="vol">0</data>
  <data key="page">0</data>
  <data key="ut"></data>
  <data key="freq">1</data>
</node>
<node id="479">
  <data key="name">head resection</data>
  <data key="label">head resection</data>
  <data key="author">head resection</data>
  <data key="year"></data>
  <data key="title">...</data>
  <data key="so">SO</data>
  <data key="vol">0</data>
  <data key="page">0</data>
  <data key="ut"></data>
  <data key="freq">11</data>
</node>
<node id="480">
  <data key="name">apnea</data>
  <data key="label">apnea</data>
  <data key="author">apnea</data>
  <data key="year"></data>
  <data key="title">...</data>
  <data key="so">SO</data>
  <data key="vol">0</data>
  <data key="page">0</data>
  <data key="ut"></data>
  <data key="freq">1</data>
</node>
<node id="481">
  <data key="name">video head impulse test</data>
  <data key="label">video head impulse test</data>
  <data key="author">video head impulse test</data>
  <data key="year"></data>
  <data key="title">...</data>
  <data key="so">SO</data>
  <data key="vol">0</data>
  <data key="page">0</data>
  <data key="ut"></data>
  <data key="freq">2</data>
</node>
<node id="482">
  <data key="name">activation</data>
  <data key="label">activation</data>
  <data key="author">activation</data>
  <data key="year"></data>
  <data key="title">...</data>
  <data key="so">SO</data>
  <data key="vol">0</data>
  <data key="page">0</data>
  <data key="ut"></data>
  <data key="freq">7</data>
</node>
<node id="483">
  <data key="name">spatial anxiety</data>
  <data key="label">spatial anxiety</data>
  <data key="author">spatial anxiety</data>
  <data key="year"></data>
  <data key="title">...</data>
  <data key="so">SO</data>
  <data key="vol">0</data>
  <data key="page">0</data>
  <data key="ut"></data>
  <data key="freq">2</data>
</node>
<node id="484">
  <data key="name">pattern glare</data>
  <data key="label">pattern glare</data>
  <data key="author">pattern glare</data>
  <data key="year"></data>
  <data key="title">...</data>
  <data key="so">SO</data>
  <data key="vol">0</data>
  <data key="page">0</data>
  <data key="ut"></data>
  <data key="freq">2</data>
</node>
<node id="485">
  <data key="name">ampulla</data>
  <data key="label">ampulla</data>
  <data key="author">ampulla</data>
  <data key="year"></data>
  <data key="title">...</data>
  <data key="so">SO</data>
  <data key="vol">0</data>
  <data key="page">0</data>
  <data key="ut"></data>
  <data key="freq">6</data>
</node>
<node id="486">
  <data key="name">fabrication</data>
  <data key="label">fabrication</data>
  <data key="author">fabrication</data>
  <data key="year"></data>
  <data key="title">...</data>
  <data key="so">SO</data>
  <data key="vol">0</data>
  <data key="page">0</data>
  <data key="ut"></data>
  <data key="freq">2</data>
</node>
<node id="487">
  <data key="name">pancreatic enzyme activity</data>
  <data key="label">pancreatic enzyme activity</data>
  <data key="author">pancreatic enzyme activity</data>
  <data key="year"></data>
  <data key="title">...</data>
  <data key="so">SO</data>
  <data key="vol">0</data>
  <data key="page">0</data>
  <data key="ut"></data>
  <data key="freq">1</data>
</node>
<node id="488">
  <data key="name">fistula</data>
  <data key="label">fistula</data>
  <data key="author">fistula</data>
  <data key="year"></data>
  <data key="title">...</data>
  <data key="so">SO</data>
  <data key="vol">0</data>
  <data key="page">0</data>
  <data key="ut"></data>
  <data key="freq">10</data>
</node>
<node id="489">
  <data key="name">aqueous solutions</data>
  <data key="label">aqueous solutions</data>
  <data key="author">aqueous solutions</data>
  <data key="year"></data>
  <data key="title">...</data>
  <data key="so">SO</data>
  <data key="vol">0</data>
  <data key="page">0</data>
  <data key="ut"></data>
  <data key="freq">2</data>
</node>
<node id="490">
  <data key="name">ag</data>
  <data key="label">ag</data>
  <data key="author">ag</data>
  <data key="year"></data>
  <data key="title">...</data>
  <data key="so">SO</data>
  <data key="vol">0</data>
  <data key="page">0</data>
  <data key="ut"></data>
  <data key="freq">1</data>
</node>
<node id="491">
  <data key="name">exocrine insufficiency</data>
  <data key="label">exocrine insufficiency</data>
  <data key="author">exocrine insufficiency</data>
  <data key="year"></data>
  <data key="title">...</data>
  <data key="so">SO</data>
  <data key="vol">0</data>
  <data key="page">0</data>
  <data key="ut"></data>
  <data key="freq">2</data>
</node>
<node id="492">
  <data key="name">gastric stasis</data>
  <data key="label">gastric stasis</data>
  <data key="author">gastric stasis</data>
  <data key="year"></data>
  <data key="title">...</data>
  <data key="so">SO</data>
  <data key="vol">0</data>
  <data key="page">0</data>
  <data key="ut"></data>
  <data key="freq">2</data>
</node>
<node id="493">
  <data key="name">carbon nanotubes</data>
  <data key="label">carbon nanotubes</data>
  <data key="author">carbon nanotubes</data>
  <data key="year"></data>
  <data key="title">...</data>
  <data key="so">SO</data>
  <data key="vol">0</data>
  <data key="page">0</data>
  <data key="ut"></data>
  <data key="freq">3</data>
</node>
<node id="494">
  <data key="name">polyaniline</data>
  <data key="label">polyaniline</data>
  <data key="author">polyaniline</data>
  <data key="year"></data>
  <data key="title">...</data>
  <data key="so">SO</data>
  <data key="vol">0</data>
  <data key="page">0</data>
  <data key="ut"></data>
  <data key="freq">8</data>
</node>
<node id="495">
  <data key="name">biocatalyst</data>
  <data key="label">biocatalyst</data>
  <data key="author">biocatalyst</data>
  <data key="year"></data>
  <data key="title">...</data>
  <data key="so">SO</data>
  <data key="vol">0</data>
  <data key="page">0</data>
  <data key="ut"></data>
  <data key="freq">1</data>
</node>
<node id="496">
  <data key="name">adjuvant therapy</data>
  <data key="label">adjuvant therapy</data>
  <data key="author">adjuvant therapy</data>
  <data key="year"></data>
  <data key="title">...</data>
  <data key="so">SO</data>
  <data key="vol">0</data>
  <data key="page">0</data>
  <data key="ut"></data>
  <data key="freq">1</data>
</node>
<node id="497">
  <data key="name">adsorption</data>
  <data key="label">adsorption</data>
  <data key="author">adsorption</data>
  <data key="year"></data>
  <data key="title">...</data>
  <data key="so">SO</data>
  <data key="vol">0</data>
  <data key="page">0</data>
  <data key="ut"></data>
  <data key="freq">4</data>
</node>
<node id="498">
  <data key="name">covalent immobilization</data>
  <data key="label">covalent immobilization</data>
  <data key="author">covalent immobilization</data>
  <data key="year"></data>
  <data key="title">...</data>
  <data key="so">SO</data>
  <data key="vol">0</data>
  <data key="page">0</data>
  <data key="ut"></data>
  <data key="freq">1</data>
</node>
<node id="499">
  <data key="name">biliary tract</data>
  <data key="label">biliary tract</data>
  <data key="author">biliary tract</data>
  <data key="year"></data>
  <data key="title">...</data>
  <data key="so">SO</data>
  <data key="vol">0</data>
  <data key="page">0</data>
  <data key="ut"></data>
  <data key="freq">1</data>
</node>
<node id="500">
  <data key="name">attitudes</data>
  <data key="label">attitudes</data>
  <data key="author">attitudes</data>
  <data key="year"></data>
  <data key="title">...</data>
  <data key="so">SO</data>
  <data key="vol">0</data>
  <data key="page">0</data>
  <data key="ut"></data>
  <data key="freq">1</data>
</node>
<node id="501">
  <data key="name">persistent postural-perceptual dizziness (pppd)</data>
  <data key="label">persistent postural-perceptual dizziness (pppd)</data>
  <data key="author">persistent postural-perceptual dizziness (pppd)</data>
  <data key="year"></data>
  <data key="title">...</data>
  <data key="so">SO</data>
  <data key="vol">0</data>
  <data key="page">0</data>
  <data key="ut"></data>
  <data key="freq">8</data>
</node>
<node id="502">
  <data key="name">duodenopancreatectomy</data>
  <data key="label">duodenopancreatectomy</data>
  <data key="author">duodenopancreatectomy</data>
  <data key="year"></data>
  <data key="title">...</data>
  <data key="so">SO</data>
  <data key="vol">0</data>
  <data key="page">0</data>
  <data key="ut"></data>
  <data key="freq">9</data>
</node>
<node id="503">
  <data key="name">pancreatic exocrine function</data>
  <data key="label">pancreatic exocrine function</data>
  <data key="author">pancreatic exocrine function</data>
  <data key="year"></data>
  <data key="title">...</data>
  <data key="so">SO</data>
  <data key="vol">0</data>
  <data key="page">0</data>
  <data key="ut"></data>
  <data key="freq">3</data>
</node>
<node id="504">
  <data key="name">dizziness handicap inventory</data>
  <data key="label">dizziness handicap inventory</data>
  <data key="author">dizziness handicap inventory</data>
  <data key="year"></data>
  <data key="title">...</data>
  <data key="so">SO</data>
  <data key="vol">0</data>
  <data key="page">0</data>
  <data key="ut"></data>
  <data key="freq">11</data>
</node>
<node id="505">
  <data key="name">antecolic reconstruction</data>
  <data key="label">antecolic reconstruction</data>
  <data key="author">antecolic reconstruction</data>
  <data key="year"></data>
  <data key="title">...</data>
  <data key="so">SO</data>
  <data key="vol">0</data>
  <data key="page">0</data>
  <data key="ut"></data>
  <data key="freq">4</data>
</node>
<node id="506">
  <data key="name">complex</data>
  <data key="label">complex</data>
  <data key="author">complex</data>
  <data key="year"></data>
  <data key="title">...</data>
  <data key="so">SO</data>
  <data key="vol">0</data>
  <data key="page">0</data>
  <data key="ut"></data>
  <data key="freq">1</data>
</node>
<node id="507">
  <data key="name">pancreas</data>
  <data key="label">pancreas</data>
  <data key="author">pancreas</data>
  <data key="year"></data>
  <data key="title">...</data>
  <data key="so">SO</data>
  <data key="vol">0</data>
  <data key="page">0</data>
  <data key="ut"></data>
  <data key="freq">1</data>
</node>
<node id="508">
  <data key="name">nongastric abdominal surgery</data>
  <data key="label">nongastric abdominal surgery</data>
  <data key="author">nongastric abdominal surgery</data>
  <data key="year"></data>
  <data key="title">...</data>
  <data key="so">SO</data>
  <data key="vol">0</data>
  <data key="page">0</data>
  <data key="ut"></data>
  <data key="freq">1</data>
</node>
<node id="509">
  <data key="name">biliary</data>
  <data key="label">biliary</data>
  <data key="author">biliary</data>
  <data key="year"></data>
  <data key="title">...</data>
  <data key="so">SO</data>
  <data key="vol">0</data>
  <data key="page">0</data>
  <data key="ut"></data>
  <data key="freq">3</data>
</node>
<node id="510">
  <data key="name">periampullary</data>
  <data key="label">periampullary</data>
  <data key="author">periampullary</data>
  <data key="year"></data>
  <data key="title">...</data>
  <data key="so">SO</data>
  <data key="vol">0</data>
  <data key="page">0</data>
  <data key="ut"></data>
  <data key="freq">10</data>
</node>
<node id="511">
  <data key="name">pancreatic head</data>
  <data key="label">pancreatic head</data>
  <data key="author">pancreatic head</data>
  <data key="year"></data>
  <data key="title">...</data>
  <data key="so">SO</data>
  <data key="vol">0</data>
  <data key="page">0</data>
  <data key="ut"></data>
  <data key="freq">3</data>
</node>
<node id="512">
  <data key="name">vestibular dysfunction</data>
  <data key="label">vestibular dysfunction</data>
  <data key="author">vestibular dysfunction</data>
  <data key="year"></data>
  <data key="title">...</data>
  <data key="so">SO</data>
  <data key="vol">0</data>
  <data key="page">0</data>
  <data key="ut"></data>
  <data key="freq">4</data>
</node>
<node id="513">
  <data key="name">pancreatoduodenectomy</data>
  <data key="label">pancreatoduodenectomy</data>
  <data key="author">pancreatoduodenectomy</data>
  <data key="year"></data>
  <data key="title">...</data>
  <data key="so">SO</data>
  <data key="vol">0</data>
  <data key="page">0</data>
  <data key="ut"></data>
  <data key="freq">15</data>
</node>
<node id="514">
  <data key="name">pancreatic fistula</data>
  <data key="label">pancreatic fistula</data>
  <data key="author">pancreatic fistula</data>
  <data key="year"></data>
  <data key="title">...</data>
  <data key="so">SO</data>
  <data key="vol">0</data>
  <data key="page">0</data>
  <data key="ut"></data>
  <data key="freq">9</data>
</node>
<node id="515">
  <data key="name">gastrointestinal hemorrhage</data>
  <data key="label">gastrointestinal hemorrhage</data>
  <data key="author">gastrointestinal hemorrhage</data>
  <data key="year"></data>
  <data key="title">...</data>
  <data key="so">SO</data>
  <data key="vol">0</data>
  <data key="page">0</data>
  <data key="ut"></data>
  <data key="freq">1</data>
</node>
<node id="516">
  <data key="name">gastric transit</data>
  <data key="label">gastric transit</data>
  <data key="author">gastric transit</data>
  <data key="year"></data>
  <data key="title">...</data>
  <data key="so">SO</data>
  <data key="vol">0</data>
  <data key="page">0</data>
  <data key="ut"></data>
  <data key="freq">1</data>
</node>
<node id="517">
  <data key="name">pancreatic cancer</data>
  <data key="label">pancreatic cancer</data>
  <data key="author">pancreatic cancer</data>
  <data key="year"></data>
  <data key="title">...</data>
  <data key="so">SO</data>
  <data key="vol">0</data>
  <data key="page">0</data>
  <data key="ut"></data>
  <data key="freq">20</data>
</node>
<node id="518">
  <data key="name">altered gastrointestinal anatomy</data>
  <data key="label">altered gastrointestinal anatomy</data>
  <data key="author">altered gastrointestinal anatomy</data>
  <data key="year"></data>
  <data key="title">...</data>
  <data key="so">SO</data>
  <data key="vol">0</data>
  <data key="page">0</data>
  <data key="ut"></data>
  <data key="freq">2</data>
</node>
<node id="519">
  <data key="name">gamma oscillations</data>
  <data key="label">gamma oscillations</data>
  <data key="author">gamma oscillations</data>
  <data key="year"></data>
  <data key="title">...</data>
  <data key="so">SO</data>
  <data key="vol">0</data>
  <data key="page">0</data>
  <data key="ut"></data>
  <data key="freq">2</data>
</node>
<node id="520">
  <data key="name">connectivity</data>
  <data key="label">connectivity</data>
  <data key="author">connectivity</data>
  <data key="year"></data>
  <data key="title">...</data>
  <data key="so">SO</data>
  <data key="vol">0</data>
  <data key="page">0</data>
  <data key="ut"></data>
  <data key="freq">8</data>
</node>
<node id="521">
  <data key="name">pancreatic function</data>
  <data key="label">pancreatic function</data>
  <data key="author">pancreatic function</data>
  <data key="year"></data>
  <data key="title">...</data>
  <data key="so">SO</data>
  <data key="vol">0</data>
  <data key="page">0</data>
  <data key="ut"></data>
  <data key="freq">1</data>
</node>
<node id="522">
  <data key="name">aminobenzoic acid</data>
  <data key="label">aminobenzoic acid</data>
  <data key="author">aminobenzoic acid</data>
  <data key="year"></data>
  <data key="title">...</data>
  <data key="so">SO</data>
  <data key="vol">0</data>
  <data key="page">0</data>
  <data key="ut"></data>
  <data key="freq">1</data>
</node>
<node id="523">
  <data key="name">cystic neoplasms</data>
  <data key="label">cystic neoplasms</data>
  <data key="author">cystic neoplasms</data>
  <data key="year"></data>
  <data key="title">...</data>
  <data key="so">SO</data>
  <data key="vol">0</data>
  <data key="page">0</data>
  <data key="ut"></data>
  <data key="freq">1</data>
</node>
<node id="524">
  <data key="name">benign paroxysmal positioning vertigo</data>
  <data key="label">benign paroxysmal positioning vertigo</data>
  <data key="author">benign paroxysmal positioning vertigo</data>
  <data key="year"></data>
  <data key="title">...</data>
  <data key="so">SO</data>
  <data key="vol">0</data>
  <data key="page">0</data>
  <data key="ut"></data>
  <data key="freq">1</data>
</node>
<node id="525">
  <data key="name">5 httlpr</data>
  <data key="label">5 httlpr</data>
  <data key="author">5 httlpr</data>
  <data key="year"></data>
  <data key="title">...</data>
  <data key="so">SO</data>
  <data key="vol">0</data>
  <data key="page">0</data>
  <data key="ut"></data>
  <data key="freq">1</data>
</node>
<node id="526">
  <data key="name">morphology control</data>
  <data key="label">morphology control</data>
  <data key="author">morphology control</data>
  <data key="year"></data>
  <data key="title">...</data>
  <data key="so">SO</data>
  <data key="vol">0</data>
  <data key="page">0</data>
  <data key="ut"></data>
  <data key="freq">2</data>
</node>
<node id="527">
  <data key="name">follow up</data>
  <data key="label">follow up</data>
  <data key="author">follow up</data>
  <data key="year"></data>
  <data key="title">...</data>
  <data key="so">SO</data>
  <data key="vol">0</data>
  <data key="page">0</data>
  <data key="ut"></data>
  <data key="freq">33</data>
</node>
<node id="528">
  <data key="name">duodenogastric reflux</data>
  <data key="label">duodenogastric reflux</data>
  <data key="author">duodenogastric reflux</data>
  <data key="year"></data>
  <data key="title">...</data>
  <data key="so">SO</data>
  <data key="vol">0</data>
  <data key="page">0</data>
  <data key="ut"></data>
  <data key="freq">1</data>
</node>
<node id="529">
  <data key="name">validation</data>
  <data key="label">validation</data>
  <data key="author">validation</data>
  <data key="year"></data>
  <data key="title">...</data>
  <data key="so">SO</data>
  <data key="vol">0</data>
  <data key="page">0</data>
  <data key="ut"></data>
  <data key="freq">11</data>
</node>
<node id="530">
  <data key="name">thresholds</data>
  <data key="label">thresholds</data>
  <data key="author">thresholds</data>
  <data key="year"></data>
  <data key="title">...</data>
  <data key="so">SO</data>
  <data key="vol">0</data>
  <data key="page">0</data>
  <data key="ut"></data>
  <data key="freq">2</data>
</node>
<node id="531">
  <data key="name">exocrine function</data>
  <data key="label">exocrine function</data>
  <data key="author">exocrine function</data>
  <data key="year"></data>
  <data key="title">...</data>
  <data key="so">SO</data>
  <data key="vol">0</data>
  <data key="page">0</data>
  <data key="ut"></data>
  <data key="freq">2</data>
</node>
<node id="532">
  <data key="name">acute dizziness</data>
  <data key="label">acute dizziness</data>
  <data key="author">acute dizziness</data>
  <data key="year"></data>
  <data key="title">...</data>
  <data key="so">SO</data>
  <data key="vol">0</data>
  <data key="page">0</data>
  <data key="ut"></data>
  <data key="freq">1</data>
</node>
<node id="533">
  <data key="name">disseminated superficial actinic porokeratosis</data>
  <data key="label">disseminated superficial actinic porokeratosis</data>
  <data key="author">disseminated superficial actinic porokeratosis</data>
  <data key="year"></data>
  <data key="title">...</data>
  <data key="so">SO</data>
  <data key="vol">0</data>
  <data key="page">0</data>
  <data key="ut"></data>
  <data key="freq">1</data>
</node>
<node id="534">
  <data key="name">vater</data>
  <data key="label">vater</data>
  <data key="author">vater</data>
  <data key="year"></data>
  <data key="title">...</data>
  <data key="so">SO</data>
  <data key="vol">0</data>
  <data key="page">0</data>
  <data key="ut"></data>
  <data key="freq">2</data>
</node>
<node id="535">
  <data key="name">maternal depression</data>
  <data key="label">maternal depression</data>
  <data key="author">maternal depression</data>
  <data key="year"></data>
  <data key="title">...</data>
  <data key="so">SO</data>
  <data key="vol">0</data>
  <data key="page">0</data>
  <data key="ut"></data>
  <data key="freq">2</data>
</node>
<node id="536">
  <data key="name">route</data>
  <data key="label">route</data>
  <data key="author">route</data>
  <data key="year"></data>
  <data key="title">...</data>
  <data key="so">SO</data>
  <data key="vol">0</data>
  <data key="page">0</data>
  <data key="ut"></data>
  <data key="freq">7</data>
</node>
<node id="537">
  <data key="name">adenomas</data>
  <data key="label">adenomas</data>
  <data key="author">adenomas</data>
  <data key="year"></data>
  <data key="title">...</data>
  <data key="so">SO</data>
  <data key="vol">0</data>
  <data key="page">0</data>
  <data key="ut"></data>
  <data key="freq">1</data>
</node>
<node id="538">
  <data key="name">randomized trial</data>
  <data key="label">randomized trial</data>
  <data key="author">randomized trial</data>
  <data key="year"></data>
  <data key="title">...</data>
  <data key="so">SO</data>
  <data key="vol">0</data>
  <data key="page">0</data>
  <data key="ut"></data>
  <data key="freq">12</data>
</node>
<node id="539">
  <data key="name">impact</data>
  <data key="label">impact</data>
  <data key="author">impact</data>
  <data key="year"></data>
  <data key="title">...</data>
  <data key="so">SO</data>
  <data key="vol">0</data>
  <data key="page">0</data>
  <data key="ut"></data>
  <data key="freq">17</data>
</node>
<node id="540">
  <data key="name">gamma gene rearrangements</data>
  <data key="label">gamma gene rearrangements</data>
  <data key="author">gamma gene rearrangements</data>
  <data key="year"></data>
  <data key="title">...</data>
  <data key="so">SO</data>
  <data key="vol">0</data>
  <data key="page">0</data>
  <data key="ut"></data>
  <data key="freq">1</data>
</node>
<node id="541">
  <data key="name">median arcuate ligament</data>
  <data key="label">median arcuate ligament</data>
  <data key="author">median arcuate ligament</data>
  <data key="year"></data>
  <data key="title">...</data>
  <data key="so">SO</data>
  <data key="vol">0</data>
  <data key="page">0</data>
  <data key="ut"></data>
  <data key="freq">1</data>
</node>
<node id="542">
  <data key="name">phenylenediamine</data>
  <data key="label">phenylenediamine</data>
  <data key="author">phenylenediamine</data>
  <data key="year"></data>
  <data key="title">...</data>
  <data key="so">SO</data>
  <data key="vol">0</data>
  <data key="page">0</data>
  <data key="ut"></data>
  <data key="freq">4</data>
</node>
<node id="543">
  <data key="name">lymphadenectomy</data>
  <data key="label">lymphadenectomy</data>
  <data key="author">lymphadenectomy</data>
  <data key="year"></data>
  <data key="title">...</data>
  <data key="so">SO</data>
  <data key="vol">0</data>
  <data key="page">0</data>
  <data key="ut"></data>
  <data key="freq">2</data>
</node>
<node id="544">
  <data key="name">mucinous cystadenoma</data>
  <data key="label">mucinous cystadenoma</data>
  <data key="author">mucinous cystadenoma</data>
  <data key="year"></data>
  <data key="title">...</data>
  <data key="so">SO</data>
  <data key="vol">0</data>
  <data key="page">0</data>
  <data key="ut"></data>
  <data key="freq">1</data>
</node>
<node id="545">
  <data key="name">benign lesions</data>
  <data key="label">benign lesions</data>
  <data key="author">benign lesions</data>
  <data key="year"></data>
  <data key="title">...</data>
  <data key="so">SO</data>
  <data key="vol">0</data>
  <data key="page">0</data>
  <data key="ut"></data>
  <data key="freq">1</data>
</node>
<node id="546">
  <data key="name">groove pancreatitis</data>
  <data key="label">groove pancreatitis</data>
  <data key="author">groove pancreatitis</data>
  <data key="year"></data>
  <data key="title">...</data>
  <data key="so">SO</data>
  <data key="vol">0</data>
  <data key="page">0</data>
  <data key="ut"></data>
  <data key="freq">1</data>
</node>
<node id="547">
  <data key="name">biliary surgery</data>
  <data key="label">biliary surgery</data>
  <data key="author">biliary surgery</data>
  <data key="year"></data>
  <data key="title">...</data>
  <data key="so">SO</data>
  <data key="vol">0</data>
  <data key="page">0</data>
  <data key="ut"></data>
  <data key="freq">2</data>
</node>
<node id="548">
  <data key="name">disease</data>
  <data key="label">disease</data>
  <data key="author">disease</data>
  <data key="year"></data>
  <data key="title">...</data>
  <data key="so">SO</data>
  <data key="vol">0</data>
  <data key="page">0</data>
  <data key="ut"></data>
  <data key="freq">6</data>
</node>
<node id="549">
  <data key="name">5-year survival</data>
  <data key="label">5-year survival</data>
  <data key="author">5-year survival</data>
  <data key="year"></data>
  <data key="title">...</data>
  <data key="so">SO</data>
  <data key="vol">0</data>
  <data key="page">0</data>
  <data key="ut"></data>
  <data key="freq">1</data>
</node>
<node id="550">
  <data key="name">epidermis</data>
  <data key="label">epidermis</data>
  <data key="author">epidermis</data>
  <data key="year"></data>
  <data key="title">...</data>
  <data key="so">SO</data>
  <data key="vol">0</data>
  <data key="page">0</data>
  <data key="ut"></data>
  <data key="freq">3</data>
</node>
<node id="551">
  <data key="name">nanoparticles</data>
  <data key="label">nanoparticles</data>
  <data key="author">nanoparticles</data>
  <data key="year"></data>
  <data key="title">...</data>
  <data key="so">SO</data>
  <data key="vol">0</data>
  <data key="page">0</data>
  <data key="ut"></data>
  <data key="freq">10</data>
</node>
<node id="552">
  <data key="name">prevalence</data>
  <data key="label">prevalence</data>
  <data key="author">prevalence</data>
  <data key="year"></data>
  <data key="title">...</data>
  <data key="so">SO</data>
  <data key="vol">0</data>
  <data key="page">0</data>
  <data key="ut"></data>
  <data key="freq">29</data>
</node>
<node id="553">
  <data key="name">adsorbents</data>
  <data key="label">adsorbents</data>
  <data key="author">adsorbents</data>
  <data key="year"></data>
  <data key="title">...</data>
  <data key="so">SO</data>
  <data key="vol">0</data>
  <data key="page">0</data>
  <data key="ut"></data>
  <data key="freq">1</data>
</node>
<node id="554">
  <data key="name">physical therapy</data>
  <data key="label">physical therapy</data>
  <data key="author">physical therapy</data>
  <data key="year"></data>
  <data key="title">...</data>
  <data key="so">SO</data>
  <data key="vol">0</data>
  <data key="page">0</data>
  <data key="ut"></data>
  <data key="freq">4</data>
</node>
<node id="555">
  <data key="name">body perturbations</data>
  <data key="label">body perturbations</data>
  <data key="author">body perturbations</data>
  <data key="year"></data>
  <data key="title">...</data>
  <data key="so">SO</data>
  <data key="vol">0</data>
  <data key="page">0</data>
  <data key="ut"></data>
  <data key="freq">1</data>
</node>
<node id="556">
  <data key="name">migrating myoelectric complexes</data>
  <data key="label">migrating myoelectric complexes</data>
  <data key="author">migrating myoelectric complexes</data>
  <data key="year"></data>
  <data key="title">...</data>
  <data key="so">SO</data>
  <data key="vol">0</data>
  <data key="page">0</data>
  <data key="ut"></data>
  <data key="freq">1</data>
</node>
<node id="557">
  <data key="name">niigata pppd questionnaire (npq)</data>
  <data key="label">niigata pppd questionnaire (npq)</data>
  <data key="author">niigata pppd questionnaire (npq)</data>
  <data key="year"></data>
  <data key="title">...</data>
  <data key="so">SO</data>
  <data key="vol">0</data>
  <data key="page">0</data>
  <data key="ut"></data>
  <data key="freq">2</data>
</node>
<node id="558">
  <data key="name">cell adhesion and proliferation</data>
  <data key="label">cell adhesion and proliferation</data>
  <data key="author">cell adhesion and proliferation</data>
  <data key="year"></data>
  <data key="title">...</data>
  <data key="so">SO</data>
  <data key="vol">0</data>
  <data key="page">0</data>
  <data key="ut"></data>
  <data key="freq">1</data>
</node>
<node id="559">
  <data key="name">neoplasms</data>
  <data key="label">neoplasms</data>
  <data key="author">neoplasms</data>
  <data key="year"></data>
  <data key="title">...</data>
  <data key="so">SO</data>
  <data key="vol">0</data>
  <data key="page">0</data>
  <data key="ut"></data>
  <data key="freq">2</data>
</node>
<node id="560">
  <data key="name">octapeptide</data>
  <data key="label">octapeptide</data>
  <data key="author">octapeptide</data>
  <data key="year"></data>
  <data key="title">...</data>
  <data key="so">SO</data>
  <data key="vol">0</data>
  <data key="page">0</data>
  <data key="ut"></data>
  <data key="freq">1</data>
</node>
<node id="561">
  <data key="name">standard pancreaticoduodenectomy</data>
  <data key="label">standard pancreaticoduodenectomy</data>
  <data key="author">standard pancreaticoduodenectomy</data>
  <data key="year"></data>
  <data key="title">...</data>
  <data key="so">SO</data>
  <data key="vol">0</data>
  <data key="page">0</data>
  <data key="ut"></data>
  <data key="freq">9</data>
</node>
<node id="562">
  <data key="name">aniline</data>
  <data key="label">aniline</data>
  <data key="author">aniline</data>
  <data key="year"></data>
  <data key="title">...</data>
  <data key="so">SO</data>
  <data key="vol">0</data>
  <data key="page">0</data>
  <data key="ut"></data>
  <data key="freq">2</data>
</node>
<node id="563">
  <data key="name">adsorption property</data>
  <data key="label">adsorption property</data>
  <data key="author">adsorption property</data>
  <data key="year"></data>
  <data key="title">...</data>
  <data key="so">SO</data>
  <data key="vol">0</data>
  <data key="page">0</data>
  <data key="ut"></data>
  <data key="freq">1</data>
</node>
<node id="564">
  <data key="name">autoimmune pancreatitis</data>
  <data key="label">autoimmune pancreatitis</data>
  <data key="author">autoimmune pancreatitis</data>
  <data key="year"></data>
  <data key="title">...</data>
  <data key="so">SO</data>
  <data key="vol">0</data>
  <data key="page">0</data>
  <data key="ut"></data>
  <data key="freq">1</data>
</node>
<node id="565">
  <data key="name">acceleration threshold</data>
  <data key="label">acceleration threshold</data>
  <data key="author">acceleration threshold</data>
  <data key="year"></data>
  <data key="title">...</data>
  <data key="so">SO</data>
  <data key="vol">0</data>
  <data key="page">0</data>
  <data key="ut"></data>
  <data key="freq">1</data>
</node>
<node id="566">
  <data key="name">tumors</data>
  <data key="label">tumors</data>
  <data key="author">tumors</data>
  <data key="year"></data>
  <data key="title">...</data>
  <data key="so">SO</data>
  <data key="vol">0</data>
  <data key="page">0</data>
  <data key="ut"></data>
  <data key="freq">7</data>
</node>
<node id="567">
  <data key="name">ampullary</data>
  <data key="label">ampullary</data>
  <data key="author">ampullary</data>
  <data key="year"></data>
  <data key="title">...</data>
  <data key="so">SO</data>
  <data key="vol">0</data>
  <data key="page">0</data>
  <data key="ut"></data>
  <data key="freq">2</data>
</node>
<node id="568">
  <data key="name">longitudinal pancreaticojejunostomy</data>
  <data key="label">longitudinal pancreaticojejunostomy</data>
  <data key="author">longitudinal pancreaticojejunostomy</data>
  <data key="year"></data>
  <data key="title">...</data>
  <data key="so">SO</data>
  <data key="vol">0</data>
  <data key="page">0</data>
  <data key="ut"></data>
  <data key="freq">2</data>
</node>
<node id="569">
  <data key="name">anxiety stress scales</data>
  <data key="label">anxiety stress scales</data>
  <data key="author">anxiety stress scales</data>
  <data key="year"></data>
  <data key="title">...</data>
  <data key="so">SO</data>
  <data key="vol">0</data>
  <data key="page">0</data>
  <data key="ut"></data>
  <data key="freq">1</data>
</node>
<node id="570">
  <data key="name">biopsy</data>
  <data key="label">biopsy</data>
  <data key="author">biopsy</data>
  <data key="year"></data>
  <data key="title">...</data>
  <data key="so">SO</data>
  <data key="vol">0</data>
  <data key="page">0</data>
  <data key="ut"></data>
  <data key="freq">2</data>
</node>
<node id="571">
  <data key="name">functional seizures</data>
  <data key="label">functional seizures</data>
  <data key="author">functional seizures</data>
  <data key="year"></data>
  <data key="title">...</data>
  <data key="so">SO</data>
  <data key="vol">0</data>
  <data key="page">0</data>
  <data key="ut"></data>
  <data key="freq">2</data>
</node>
<node id="572">
  <data key="name">surgery isgps</data>
  <data key="label">surgery isgps</data>
  <data key="author">surgery isgps</data>
  <data key="year"></data>
  <data key="title">...</data>
  <data key="so">SO</data>
  <data key="vol">0</data>
  <data key="page">0</data>
  <data key="ut"></data>
  <data key="freq">2</data>
</node>
<node id="573">
  <data key="name">release</data>
  <data key="label">release</data>
  <data key="author">release</data>
  <data key="year"></data>
  <data key="title">...</data>
  <data key="so">SO</data>
  <data key="vol">0</data>
  <data key="page">0</data>
  <data key="ut"></data>
  <data key="freq">1</data>
</node>
<node id="574">
  <data key="name">paracetamol</data>
  <data key="label">paracetamol</data>
  <data key="author">paracetamol</data>
  <data key="year"></data>
  <data key="title">...</data>
  <data key="so">SO</data>
  <data key="vol">0</data>
  <data key="page">0</data>
  <data key="ut"></data>
  <data key="freq">1</data>
</node>
<node id="575">
  <data key="name">pylorus preserving pancreaticoduodenectomy</data>
  <data key="label">pylorus preserving pancreaticoduodenectomy</data>
  <data key="author">pylorus preserving pancreaticoduodenectomy</data>
  <data key="year"></data>
  <data key="title">...</data>
  <data key="so">SO</data>
  <data key="vol">0</data>
  <data key="page">0</data>
  <data key="ut"></data>
  <data key="freq">34</data>
</node>
<node id="576">
  <data key="name">vestibular function</data>
  <data key="label">vestibular function</data>
  <data key="author">vestibular function</data>
  <data key="year"></data>
  <data key="title">...</data>
  <data key="so">SO</data>
  <data key="vol">0</data>
  <data key="page">0</data>
  <data key="ut"></data>
  <data key="freq">2</data>
</node>
<node id="577">
  <data key="name">prospective randomized trial</data>
  <data key="label">prospective randomized trial</data>
  <data key="author">prospective randomized trial</data>
  <data key="year"></data>
  <data key="title">...</data>
  <data key="so">SO</data>
  <data key="vol">0</data>
  <data key="page">0</data>
  <data key="ut"></data>
  <data key="freq">2</data>
</node>
<node id="578">
  <data key="name">316l ss</data>
  <data key="label">316l ss</data>
  <data key="author">316l ss</data>
  <data key="year"></data>
  <data key="title">...</data>
  <data key="so">SO</data>
  <data key="vol">0</data>
  <data key="page">0</data>
  <data key="ut"></data>
  <data key="freq">1</data>
</node>
<node id="579">
  <data key="name">chronic pancreatitis</data>
  <data key="label">chronic pancreatitis</data>
  <data key="author">chronic pancreatitis</data>
  <data key="year"></data>
  <data key="title">...</data>
  <data key="so">SO</data>
  <data key="vol">0</data>
  <data key="page">0</data>
  <data key="ut"></data>
  <data key="freq">8</data>
</node>
<node id="580">
  <data key="name">randomized clinical trial</data>
  <data key="label">randomized clinical trial</data>
  <data key="author">randomized clinical trial</data>
  <data key="year"></data>
  <data key="title">...</data>
  <data key="so">SO</data>
  <data key="vol">0</data>
  <data key="page">0</data>
  <data key="ut"></data>
  <data key="freq">2</data>
</node>
<node id="581">
  <data key="name">ataxia</data>
  <data key="label">ataxia</data>
  <data key="author">ataxia</data>
  <data key="year"></data>
  <data key="title">...</data>
  <data key="so">SO</data>
  <data key="vol">0</data>
  <data key="page">0</data>
  <data key="ut"></data>
  <data key="freq">2</data>
</node>
<node id="582">
  <data key="name">postural perceptual dizziness</data>
  <data key="label">postural perceptual dizziness</data>
  <data key="author">postural perceptual dizziness</data>
  <data key="year"></data>
  <data key="title">...</data>
  <data key="so">SO</data>
  <data key="vol">0</data>
  <data key="page">0</data>
  <data key="ut"></data>
  <data key="freq">20</data>
</node>
<node id="583">
  <data key="name">acute vestibular syndrome</data>
  <data key="label">acute vestibular syndrome</data>
  <data key="author">acute vestibular syndrome</data>
  <data key="year"></data>
  <data key="title">...</data>
  <data key="so">SO</data>
  <data key="vol">0</data>
  <data key="page">0</data>
  <data key="ut"></data>
  <data key="freq">1</data>
</node>
<node id="584">
  <data key="name">abdominal pain</data>
  <data key="label">abdominal pain</data>
  <data key="author">abdominal pain</data>
  <data key="year"></data>
  <data key="title">...</data>
  <data key="so">SO</data>
  <data key="vol">0</data>
  <data key="page">0</data>
  <data key="ut"></data>
  <data key="freq">1</data>
</node>
<node id="585">
  <data key="name">pancreatogastrostomy</data>
  <data key="label">pancreatogastrostomy</data>
  <data key="author">pancreatogastrostomy</data>
  <data key="year"></data>
  <data key="title">...</data>
  <data key="so">SO</data>
  <data key="vol">0</data>
  <data key="page">0</data>
  <data key="ut"></data>
  <data key="freq">2</data>
</node>
<node id="586">
  <data key="name">removal</data>
  <data key="label">removal</data>
  <data key="author">removal</data>
  <data key="year"></data>
  <data key="title">...</data>
  <data key="so">SO</data>
  <data key="vol">0</data>
  <data key="page">0</data>
  <data key="ut"></data>
  <data key="freq">2</data>
</node>
<node id="587">
  <data key="name">3</data>
  <data key="label">3</data>
  <data key="author">3</data>
  <data key="year"></data>
  <data key="title">...</data>
  <data key="so">SO</data>
  <data key="vol">0</data>
  <data key="page">0</data>
  <data key="ut"></data>
  <data key="freq">1</data>
</node>
<node id="588">
  <data key="name">consecutive pancreaticoduodenectomy</data>
  <data key="label">consecutive pancreaticoduodenectomy</data>
  <data key="author">consecutive pancreaticoduodenectomy</data>
  <data key="year"></data>
  <data key="title">...</data>
  <data key="so">SO</data>
  <data key="vol">0</data>
  <data key="page">0</data>
  <data key="ut"></data>
  <data key="freq">12</data>
</node>
<node id="589">
  <data key="name">current management</data>
  <data key="label">current management</data>
  <data key="author">current management</data>
  <data key="year"></data>
  <data key="title">...</data>
  <data key="so">SO</data>
  <data key="vol">0</data>
  <data key="page">0</data>
  <data key="ut"></data>
  <data key="freq">1</data>
</node>
<node id="590">
  <data key="name">functional disorder</data>
  <data key="label">functional disorder</data>
  <data key="author">functional disorder</data>
  <data key="year"></data>
  <data key="title">...</data>
  <data key="so">SO</data>
  <data key="vol">0</data>
  <data key="page">0</data>
  <data key="ut"></data>
  <data key="freq">4</data>
</node>
<node id="591">
  <data key="name">antrectomy</data>
  <data key="label">antrectomy</data>
  <data key="author">antrectomy</data>
  <data key="year"></data>
  <data key="title">...</data>
  <data key="so">SO</data>
  <data key="vol">0</data>
  <data key="page">0</data>
  <data key="ut"></data>
  <data key="freq">1</data>
</node>
<node id="592">
  <data key="name">center 26 year experience</data>
  <data key="label">center 26 year experience</data>
  <data key="author">center 26 year experience</data>
  <data key="year"></data>
  <data key="title">...</data>
  <data key="so">SO</data>
  <data key="vol">0</data>
  <data key="page">0</data>
  <data key="ut"></data>
  <data key="freq">1</data>
</node>
<node id="593">
  <data key="name">epidemiology</data>
  <data key="label">epidemiology</data>
  <data key="author">epidemiology</data>
  <data key="year"></data>
  <data key="title">...</data>
  <data key="so">SO</data>
  <data key="vol">0</data>
  <data key="page">0</data>
  <data key="ut"></data>
  <data key="freq">19</data>
</node>
<node id="594">
  <data key="name">handicaps</data>
  <data key="label">handicaps</data>
  <data key="author">handicaps</data>
  <data key="year"></data>
  <data key="title">...</data>
  <data key="so">SO</data>
  <data key="vol">0</data>
  <data key="page">0</data>
  <data key="ut"></data>
  <data key="freq">4</data>
</node>
<node id="595">
  <data key="name">beta cell</data>
  <data key="label">beta cell</data>
  <data key="author">beta cell</data>
  <data key="year"></data>
  <data key="title">...</data>
  <data key="so">SO</data>
  <data key="vol">0</data>
  <data key="page">0</data>
  <data key="ut"></data>
  <data key="freq">1</data>
</node>
<node id="596">
  <data key="name">pylorus-preserving pancreatoduodenectomy</data>
  <data key="label">pylorus-preserving pancreatoduodenectomy</data>
  <data key="author">pylorus-preserving pancreatoduodenectomy</data>
  <data key="year"></data>
  <data key="title">...</data>
  <data key="so">SO</data>
  <data key="vol">0</data>
  <data key="page">0</data>
  <data key="ut"></data>
  <data key="freq">8</data>
</node>
<node id="597">
  <data key="name">hypothesis</data>
  <data key="label">hypothesis</data>
  <data key="author">hypothesis</data>
  <data key="year"></data>
  <data key="title">...</data>
  <data key="so">SO</data>
  <data key="vol">0</data>
  <data key="page">0</data>
  <data key="ut"></data>
  <data key="freq">1</data>
</node>
<node id="598">
  <data key="name">handicap inventory</data>
  <data key="label">handicap inventory</data>
  <data key="author">handicap inventory</data>
  <data key="year"></data>
  <data key="title">...</data>
  <data key="so">SO</data>
  <data key="vol">0</data>
  <data key="page">0</data>
  <data key="ut"></data>
  <data key="freq">6</data>
</node>
<node id="599">
  <data key="name">albumin</data>
  <data key="label">albumin</data>
  <data key="author">albumin</data>
  <data key="year"></data>
  <data key="title">...</data>
  <data key="so">SO</data>
  <data key="vol">0</data>
  <data key="page">0</data>
  <data key="ut"></data>
  <data key="freq">1</data>
</node>
<node id="600">
  <data key="name">ab initio</data>
  <data key="label">ab initio</data>
  <data key="author">ab initio</data>
  <data key="year"></data>
  <data key="title">...</data>
  <data key="so">SO</data>
  <data key="vol">0</data>
  <data key="page">0</data>
  <data key="ut"></data>
  <data key="freq">1</data>
</node>
<node id="601">
  <data key="name">erythromycin</data>
  <data key="label">erythromycin</data>
  <data key="author">erythromycin</data>
  <data key="year"></data>
  <data key="title">...</data>
  <data key="so">SO</data>
  <data key="vol">0</data>
  <data key="page">0</data>
  <data key="ut"></data>
  <data key="freq">5</data>
</node>
<node id="602">
  <data key="name">depressive symptoms</data>
  <data key="label">depressive symptoms</data>
  <data key="author">depressive symptoms</data>
  <data key="year"></data>
  <data key="title">...</data>
  <data key="so">SO</data>
  <data key="vol">0</data>
  <data key="page">0</data>
  <data key="ut"></data>
  <data key="freq">2</data>
</node>
<edge source="0" target="133">
  <data key="weight">0.5</data>
  <data key="slice">25</data>
  <data key="year">2015</data>
</edge>
<edge source="0" target="313">
  <data key="weight">0.7071067690849304</data>
  <data key="slice">25</data>
  <data key="year">2015</data>
</edge>
<edge source="0" target="494">
  <data key="weight">1.0</data>
  <data key="slice">25</data>
  <data key="year">2015</data>
</edge>
<edge source="0" target="578">
  <data key="weight">0.7071067690849304</data>
  <data key="slice">25</data>
  <data key="year">2015</data>
</edge>
<edge source="1" target="265">
  <data key="weight">0.7071067690849304</data>
  <data key="slice">28</data>
  <data key="year">2018</data>
</edge>
<edge source="1" target="305">
  <data key="weight">1.0</data>
  <data key="slice">28</data>
  <data key="year">2018</data>
</edge>
<edge source="2" target="52">
  <data key="weight">0.5</data>
  <data key="slice">26</data>
  <data key="year">2016</data>
</edge>
<edge source="2" target="205">
  <data key="weight">0.40824830532073975</data>
  <data key="slice">26</data>
  <data key="year">2016</data>
</edge>
<edge source="2" target="223">
  <data key="weight">0.4472135901451111</data>
  <data key="slice">26</data>
  <data key="year">2016</data>
</edge>
<edge source="2" target="372">
  <data key="weight">0.7071067690849304</data>
  <data key="slice">26</data>
  <data key="year">2016</data>
</edge>
<edge source="2" target="420">
  <data key="weight">0.5</data>
  <data key="slice">26</data>
  <data key="year">2016</data>
</edge>
<edge source="2" target="447">
  <data key="weight">0.5773502588272095</data>
  <data key="slice">26</data>
  <data key="year">2016</data>
</edge>
<edge source="3" target="292">
  <data key="weight">0.5773502588272095</data>
  <data key="slice">15</data>
  <data key="year">2005</data>
</edge>
<edge source="3" target="323">
  <data key="weight">0.6546536684036255</data>
  <data key="slice">15</data>
  <data key="year">2005</data>
</edge>
<edge source="3" target="328">
  <data key="weight">0.5773502588272095</data>
  <data key="slice">15</data>
  <data key="year">2005</data>
</edge>
<edge source="4" target="8">
  <data key="weight">0.5070925354957581</data>
  <data key="slice">32</data>
  <data key="year">2022</data>
</edge>
<edge source="4" target="17">
  <data key="weight">4.082483258116554E-7</data>
  <data key="slice">29</data>
  <data key="year">2019</data>
</edge>
<edge source="4" target="19">
  <data key="weight">0.5345224738121033</data>
  <data key="slice">27</data>
  <data key="year">2017</data>
</edge>
<edge source="4" target="30">
  <data key="weight">0.5345224738121033</data>
  <data key="slice">27</data>
  <data key="year">2017</data>
</edge>
<edge source="4" target="65">
  <data key="weight">0.5</data>
  <data key="slice">20</data>
  <data key="year">2010</data>
</edge>
<edge source="4" target="67">
  <data key="weight">0.40824830532073975</data>
  <data key="slice">29</data>
  <data key="year">2019</data>
</edge>
<edge source="4" target="85">
  <data key="weight">4.082483258116554E-7</data>
  <data key="slice">34</data>
  <data key="year">2024</data>
</edge>
<edge source="4" target="89">
  <data key="weight">0.3535533845424652</data>
  <data key="slice">28</data>
  <data key="year">2018</data>
</edge>
<edge source="4" target="93">
  <data key="weight">0.40824830532073975</data>
  <data key="slice">25</data>
  <data key="year">2015</data>
</edge>
<edge source="4" target="106">
  <data key="weight">0.42640143632888794</data>
  <data key="slice">31</data>
  <data key="year">2021</data>
</edge>
<edge source="4" target="113">
  <data key="weight">0.6546536684036255</data>
  <data key="slice">27</data>
  <data key="year">2017</data>
</edge>
<edge source="4" target="123">
  <data key="weight">0.35856857895851135</data>
  <data key="slice">32</data>
  <data key="year">2022</data>
</edge>
<edge source="4" target="137">
  <data key="weight">0.3333333432674408</data>
  <data key="slice">33</data>
  <data key="year">2023</data>
</edge>
<edge source="4" target="139">
  <data key="weight">0.8164966106414795</data>
  <data key="slice">23</data>
  <data key="year">2013</data>
</edge>
<edge source="4" target="159">
  <data key="weight">0.5773502588272095</data>
  <data key="slice">25</data>
  <data key="year">2015</data>
</edge>
<edge source="4" target="164">
  <data key="weight">0.5</data>
  <data key="slice">28</data>
  <data key="year">2018</data>
</edge>
<edge source="4" target="170">
  <data key="weight">0.5773502588272095</data>
  <data key="slice">30</data>
  <data key="year">2020</data>
</edge>
<edge source="4" target="173">
  <data key="weight">0.5345224738121033</data>
  <data key="slice">27</data>
  <data key="year">2017</data>
</edge>
<edge source="4" target="189">
  <data key="weight">0.5773502588272095</data>
  <data key="slice">25</data>
  <data key="year">2015</data>
</edge>
<edge source="4" target="219">
  <data key="weight">0.40824830532073975</data>
  <data key="slice">25</data>
  <data key="year">2015</data>
</edge>
<edge source="4" target="224">
  <data key="weight">0.5</data>
  <data key="slice">24</data>
  <data key="year">2014</data>
</edge>
<edge source="4" target="256">
  <data key="weight">0.5</data>
  <data key="slice">33</data>
  <data key="year">2023</data>
</edge>
<edge source="4" target="288">
  <data key="weight">0.40824830532073975</data>
  <data key="slice">29</data>
  <data key="year">2019</data>
</edge>
<edge source="4" target="291">
  <data key="weight">0.40824830532073975</data>
  <data key="slice">25</data>
  <data key="year">2015</data>
</edge>
<edge source="4" target="292">
  <data key="weight">0.40824830532073975</data>
  <data key="slice">23</data>
  <data key="year">2013</data>
</edge>
<edge source="4" target="302">
  <data key="weight">0.40824830532073975</data>
  <data key="slice">29</data>
  <data key="year">2019</data>
</edge>
<edge source="4" target="315">
  <data key="weight">4.082483258116554E-7</data>
  <data key="slice">23</data>
  <data key="year">2013</data>
</edge>
<edge source="4" target="323">
  <data key="weight">0.5</data>
  <data key="slice">24</data>
  <data key="year">2014</data>
</edge>
<edge source="4" target="328">
  <data key="weight">0.5345224738121033</data>
  <data key="slice">27</data>
  <data key="year">2017</data>
</edge>
<edge source="4" target="337">
  <data key="weight">0.5345224738121033</data>
  <data key="slice">32</data>
  <data key="year">2022</data>
</edge>
<edge source="4" target="338">
  <data key="weight">0.3535533845424652</data>
  <data key="slice">34</data>
  <data key="year">2024</data>
</edge>
<edge source="4" target="349">
  <data key="weight">0.4364357888698578</data>
  <data key="slice">29</data>
  <data key="year">2019</data>
</edge>
<edge source="4" target="371">
  <data key="weight">0.40824830532073975</data>
  <data key="slice">23</data>
  <data key="year">2013</data>
</edge>
<edge source="4" target="372">
  <data key="weight">0.40824830532073975</data>
  <data key="slice">28</data>
  <data key="year">2018</data>
</edge>
<edge source="4" target="375">
  <data key="weight">0.3535533845424652</data>
  <data key="slice">28</data>
  <data key="year">2018</data>
</edge>
<edge source="4" target="378">
  <data key="weight">0.40824830532073975</data>
  <data key="slice">29</data>
  <data key="year">2019</data>
</edge>
<edge source="4" target="380">
  <data key="weight">0.40824830532073975</data>
  <data key="slice">29</data>
  <data key="year">2019</data>
</edge>
<edge source="4" target="419">
  <data key="weight">0.40824830532073975</data>
  <data key="slice">23</data>
  <data key="year">2013</data>
</edge>
<edge source="4" target="427">
  <data key="weight">0.40824830532073975</data>
  <data key="slice">30</data>
  <data key="year">2020</data>
</edge>
<edge source="4" target="433">
  <data key="weight">0.40824830532073975</data>
  <data key="slice">23</data>
  <data key="year">2013</data>
</edge>
<edge source="4" target="437">
  <data key="weight">0.5</data>
  <data key="slice">28</data>
  <data key="year">2018</data>
</edge>
<edge source="4" target="449">
  <data key="weight">0.5345224738121033</data>
  <data key="slice">27</data>
  <data key="year">2017</data>
</edge>
<edge source="4" target="457">
  <data key="weight">0.5</data>
  <data key="slice">28</data>
  <data key="year">2018</data>
</edge>
<edge source="4" target="461">
  <data key="weight">0.5773502588272095</data>
  <data key="slice">23</data>
  <data key="year">2013</data>
</edge>
<edge source="4" target="504">
  <data key="weight">0.40824830532073975</data>
  <data key="slice">29</data>
  <data key="year">2019</data>
</edge>
<edge source="4" target="527">
  <data key="weight">0.5773502588272095</data>
  <data key="slice">29</data>
  <data key="year">2019</data>
</edge>
<edge source="4" target="552">
  <data key="weight">0.6666666865348816</data>
  <data key="slice">23</data>
  <data key="year">2013</data>
</edge>
<edge source="4" target="554">
  <data key="weight">0.5345224738121033</data>
  <data key="slice">32</data>
  <data key="year">2022</data>
</edge>
<edge source="4" target="593">
  <data key="weight">0.3333333432674408</data>
  <data key="slice">33</data>
  <data key="year">2023</data>
</edge>
<edge source="4" target="594">
  <data key="weight">0.5</data>
  <data key="slice">28</data>
  <data key="year">2018</data>
</edge>
<edge source="5" target="81">
  <data key="weight">0.7071067690849304</data>
  <data key="slice">30</data>
  <data key="year">2020</data>
</edge>
<edge source="5" target="437">
  <data key="weight">0.4472135901451111</data>
  <data key="slice">30</data>
  <data key="year">2020</data>
</edge>
<edge source="5" target="535">
  <data key="weight">0.7071067690849304</data>
  <data key="slice">30</data>
  <data key="year">2020</data>
</edge>
<edge source="6" target="302">
  <data key="weight">0.5</data>
  <data key="slice">29</data>
  <data key="year">2019</data>
</edge>
<edge source="6" target="325">
  <data key="weight">0.5</data>
  <data key="slice">29</data>
  <data key="year">2019</data>
</edge>
<edge source="6" target="429">
  <data key="weight">0.5</data>
  <data key="slice">29</data>
  <data key="year">2019</data>
</edge>
<edge source="6" target="580">
  <data key="weight">0.5</data>
  <data key="slice">29</data>
  <data key="year">2019</data>
</edge>
<edge source="6" target="593">
  <data key="weight">0.5</data>
  <data key="slice">29</data>
  <data key="year">2019</data>
</edge>
<edge source="7" target="47">
  <data key="weight">1.0</data>
  <data key="slice">27</data>
  <data key="year">2017</data>
</edge>
<edge source="7" target="88">
  <data key="weight">1.0</data>
  <data key="slice">27</data>
  <data key="year">2017</data>
</edge>
<edge source="7" target="94">
  <data key="weight">0.7071067690849304</data>
  <data key="slice">27</data>
  <data key="year">2017</data>
</edge>
<edge source="7" target="551">
  <data key="weight">0.5773502588272095</data>
  <data key="slice">27</data>
  <data key="year">2017</data>
</edge>
<edge source="8" target="12">
  <data key="weight">0.8164966106414795</data>
  <data key="slice">33</data>
  <data key="year">2023</data>
</edge>
<edge source="8" target="19">
  <data key="weight">0.5773502588272095</data>
  <data key="slice">21</data>
  <data key="year">2011</data>
</edge>
<edge source="8" target="46">
  <data key="weight">0.6324555277824402</data>
  <data key="slice">32</data>
  <data key="year">2022</data>
</edge>
<edge source="8" target="53">
  <data key="weight">0.5773502588272095</data>
  <data key="slice">21</data>
  <data key="year">2011</data>
</edge>
<edge source="8" target="68">
  <data key="weight">0.40824830532073975</data>
  <data key="slice">33</data>
  <data key="year">2023</data>
</edge>
<edge source="8" target="120">
  <data key="weight">0.6666666865348816</data>
  <data key="slice">33</data>
  <data key="year">2023</data>
</edge>
<edge source="8" target="135">
  <data key="weight">0.8164966106414795</data>
  <data key="slice">33</data>
  <data key="year">2023</data>
</edge>
<edge source="8" target="177">
  <data key="weight">0.40824830532073975</data>
  <data key="slice">33</data>
  <data key="year">2023</data>
</edge>
<edge source="8" target="189">
  <data key="weight">0.4000000059604645</data>
  <data key="slice">32</data>
  <data key="year">2022</data>
</edge>
<edge source="8" target="194">
  <data key="weight">0.8164966106414795</data>
  <data key="slice">33</data>
  <data key="year">2023</data>
</edge>
<edge source="8" target="212">
  <data key="weight">0.6666666865348816</data>
  <data key="slice">21</data>
  <data key="year">2011</data>
</edge>
<edge source="8" target="220">
  <data key="weight">0.5773502588272095</data>
  <data key="slice">21</data>
  <data key="year">2011</data>
</edge>
<edge source="8" target="253">
  <data key="weight">0.3535533845424652</data>
  <data key="slice">35</data>
  <data key="year">2025</data>
</edge>
<edge source="8" target="308">
  <data key="weight">0.3651483654975891</data>
  <data key="slice">34</data>
  <data key="year">2024</data>
</edge>
<edge source="8" target="323">
  <data key="weight">0.4714045226573944</data>
  <data key="slice">21</data>
  <data key="year">2011</data>
</edge>
<edge source="8" target="328">
  <data key="weight">0.40824830532073975</data>
  <data key="slice">35</data>
  <data key="year">2025</data>
</edge>
<edge source="8" target="333">
  <data key="weight">0.40824830532073975</data>
  <data key="slice">31</data>
  <data key="year">2021</data>
</edge>
<edge source="8" target="349">
  <data key="weight">0.33709993958473206</data>
  <data key="slice">34</data>
  <data key="year">2024</data>
</edge>
<edge source="8" target="355">
  <data key="weight">0.7071067690849304</data>
  <data key="slice">31</data>
  <data key="year">2021</data>
</edge>
<edge source="8" target="360">
  <data key="weight">0.40824830532073975</data>
  <data key="slice">31</data>
  <data key="year">2021</data>
</edge>
<edge source="8" target="365">
  <data key="weight">0.5773502588272095</data>
  <data key="slice">33</data>
  <data key="year">2023</data>
</edge>
<edge source="8" target="408">
  <data key="weight">0.47434166073799133</data>
  <data key="slice">34</data>
  <data key="year">2024</data>
</edge>
<edge source="8" target="409">
  <data key="weight">0.3535533845424652</data>
  <data key="slice">35</data>
  <data key="year">2025</data>
</edge>
<edge source="8" target="421">
  <data key="weight">0.3651483654975891</data>
  <data key="slice">34</data>
  <data key="year">2024</data>
</edge>
<edge source="8" target="433">
  <data key="weight">0.5773502588272095</data>
  <data key="slice">21</data>
  <data key="year">2011</data>
</edge>
<edge source="8" target="437">
  <data key="weight">0.4472135901451111</data>
  <data key="slice">35</data>
  <data key="year">2025</data>
</edge>
<edge source="8" target="457">
  <data key="weight">0.8164966106414795</data>
  <data key="slice">31</data>
  <data key="year">2021</data>
</edge>
<edge source="8" target="481">
  <data key="weight">0.3535533845424652</data>
  <data key="slice">35</data>
  <data key="year">2025</data>
</edge>
<edge source="8" target="552">
  <data key="weight">0.3651483654975891</data>
  <data key="slice">35</data>
  <data key="year">2025</data>
</edge>
<edge source="8" target="582">
  <data key="weight">0.5163977742195129</data>
  <data key="slice">32</data>
  <data key="year">2022</data>
</edge>
<edge source="8" target="598">
  <data key="weight">0.3535533845424652</data>
  <data key="slice">35</data>
  <data key="year">2025</data>
</edge>
<edge source="9" target="18">
  <data key="weight">0.7071067690849304</data>
  <data key="slice">9</data>
  <data key="year">1999</data>
</edge>
<edge source="9" target="25">
  <data key="weight">0.7071067690849304</data>
  <data key="slice">5</data>
  <data key="year">1995</data>
</edge>
<edge source="9" target="52">
  <data key="weight">1.0</data>
  <data key="slice">15</data>
  <data key="year">2005</data>
</edge>
<edge source="9" target="74">
  <data key="weight">0.8164966106414795</data>
  <data key="slice">15</data>
  <data key="year">2005</data>
</edge>
<edge source="9" target="82">
  <data key="weight">0.5773502588272095</data>
  <data key="slice">15</data>
  <data key="year">2005</data>
</edge>
<edge source="9" target="85">
  <data key="weight">0.5163977742195129</data>
  <data key="slice">16</data>
  <data key="year">2006</data>
</edge>
<edge source="9" target="102">
  <data key="weight">1.0</data>
  <data key="slice">5</data>
  <data key="year">1995</data>
</edge>
<edge source="9" target="107">
  <data key="weight">1.0</data>
  <data key="slice">5</data>
  <data key="year">1995</data>
</edge>
<edge source="9" target="110">
  <data key="weight">0.8164966106414795</data>
  <data key="slice">16</data>
  <data key="year">2006</data>
</edge>
<edge source="9" target="112">
  <data key="weight">0.8164966106414795</data>
  <data key="slice">16</data>
  <data key="year">2006</data>
</edge>
<edge source="9" target="124">
  <data key="weight">0.7071067690849304</data>
  <data key="slice">9</data>
  <data key="year">1999</data>
</edge>
<edge source="9" target="149">
  <data key="weight">1.0</data>
  <data key="slice">9</data>
  <data key="year">1999</data>
</edge>
<edge source="9" target="155">
  <data key="weight">0.5773502588272095</data>
  <data key="slice">8</data>
  <data key="year">1998</data>
</edge>
<edge source="9" target="166">
  <data key="weight">0.4472135901451111</data>
  <data key="slice">8</data>
  <data key="year">1998</data>
</edge>
<edge source="9" target="184">
  <data key="weight">0.6666666865348816</data>
  <data key="slice">15</data>
  <data key="year">2005</data>
</edge>
<edge source="9" target="202">
  <data key="weight">1.0</data>
  <data key="slice">5</data>
  <data key="year">1995</data>
</edge>
<edge source="9" target="244">
  <data key="weight">1.0</data>
  <data key="slice">5</data>
  <data key="year">1995</data>
</edge>
<edge source="9" target="252">
  <data key="weight">0.5773502588272095</data>
  <data key="slice">16</data>
  <data key="year">2006</data>
</edge>
<edge source="9" target="257">
  <data key="weight">1.0</data>
  <data key="slice">5</data>
  <data key="year">1995</data>
</edge>
<edge source="9" target="260">
  <data key="weight">0.7071067690849304</data>
  <data key="slice">9</data>
  <data key="year">1999</data>
</edge>
<edge source="9" target="317">
  <data key="weight">0.7071067690849304</data>
  <data key="slice">9</data>
  <data key="year">1999</data>
</edge>
<edge source="9" target="331">
  <data key="weight">0.5773502588272095</data>
  <data key="slice">15</data>
  <data key="year">2005</data>
</edge>
<edge source="9" target="335">
  <data key="weight">0.8164966106414795</data>
  <data key="slice">15</data>
  <data key="year">2005</data>
</edge>
<edge source="9" target="344">
  <data key="weight">0.6666666865348816</data>
  <data key="slice">15</data>
  <data key="year">2005</data>
</edge>
<edge source="9" target="361">
  <data key="weight">0.7071067690849304</data>
  <data key="slice">9</data>
  <data key="year">1999</data>
</edge>
<edge source="9" target="385">
  <data key="weight">0.7071067690849304</data>
  <data key="slice">9</data>
  <data key="year">1999</data>
</edge>
<edge source="9" target="389">
  <data key="weight">0.8164966106414795</data>
  <data key="slice">15</data>
  <data key="year">2005</data>
</edge>
<edge source="9" target="410">
  <data key="weight">0.7071067690849304</data>
  <data key="slice">9</data>
  <data key="year">1999</data>
</edge>
<edge source="9" target="492">
  <data key="weight">0.8164966106414795</data>
  <data key="slice">16</data>
  <data key="year">2006</data>
</edge>
<edge source="9" target="508">
  <data key="weight">0.7071067690849304</data>
  <data key="slice">9</data>
  <data key="year">1999</data>
</edge>
<edge source="9" target="560">
  <data key="weight">1.0</data>
  <data key="slice">5</data>
  <data key="year">1995</data>
</edge>
<edge source="9" target="574">
  <data key="weight">0.7071067690849304</data>
  <data key="slice">9</data>
  <data key="year">1999</data>
</edge>
<edge source="10" target="328">
  <data key="weight">1.0</data>
  <data key="slice">22</data>
  <data key="year">2012</data>
</edge>
<edge source="10" target="552">
  <data key="weight">0.7071067690849304</data>
  <data key="slice">22</data>
  <data key="year">2012</data>
</edge>
<edge source="11" target="19">
  <data key="weight">0.7071067690849304</data>
  <data key="slice">27</data>
  <data key="year">2017</data>
</edge>
<edge source="11" target="56">
  <data key="weight">0.40824830532073975</data>
  <data key="slice">30</data>
  <data key="year">2020</data>
</edge>
<edge source="11" target="59">
  <data key="weight">0.5773502588272095</data>
  <data key="slice">30</data>
  <data key="year">2020</data>
</edge>
<edge source="11" target="63">
  <data key="weight">0.6666666865348816</data>
  <data key="slice">30</data>
  <data key="year">2020</data>
</edge>
<edge source="11" target="67">
  <data key="weight">0.3333333432674408</data>
  <data key="slice">33</data>
  <data key="year">2023</data>
</edge>
<edge source="11" target="106">
  <data key="weight">0.3535533845424652</data>
  <data key="slice">31</data>
  <data key="year">2021</data>
</edge>
<edge source="11" target="113">
  <data key="weight">0.5773502588272095</data>
  <data key="slice">27</data>
  <data key="year">2017</data>
</edge>
<edge source="11" target="117">
  <data key="weight">0.3333333432674408</data>
  <data key="slice">33</data>
  <data key="year">2023</data>
</edge>
<edge source="11" target="164">
  <data key="weight">0.3535533845424652</data>
  <data key="slice">31</data>
  <data key="year">2021</data>
</edge>
<edge source="11" target="173">
  <data key="weight">0.3535533845424652</data>
  <data key="slice">31</data>
  <data key="year">2021</data>
</edge>
<edge source="11" target="183">
  <data key="weight">0.5773502588272095</data>
  <data key="slice">23</data>
  <data key="year">2013</data>
</edge>
<edge source="11" target="208">
  <data key="weight">0.3535533845424652</data>
  <data key="slice">31</data>
  <data key="year">2021</data>
</edge>
<edge source="11" target="224">
  <data key="weight">0.40824830532073975</data>
  <data key="slice">33</data>
  <data key="year">2023</data>
</edge>
<edge source="11" target="256">
  <data key="weight">0.5773502588272095</data>
  <data key="slice">33</data>
  <data key="year">2023</data>
</edge>
<edge source="11" target="285">
  <data key="weight">0.40824830532073975</data>
  <data key="slice">33</data>
  <data key="year">2023</data>
</edge>
<edge source="11" target="288">
  <data key="weight">0.3535533845424652</data>
  <data key="slice">31</data>
  <data key="year">2021</data>
</edge>
<edge source="11" target="290">
  <data key="weight">0.7071067690849304</data>
  <data key="slice">23</data>
  <data key="year">2013</data>
</edge>
<edge source="11" target="308">
  <data key="weight">0.5773502588272095</data>
  <data key="slice">34</data>
  <data key="year">2024</data>
</edge>
<edge source="11" target="320">
  <data key="weight">9.999999974752427E-7</data>
  <data key="slice">24</data>
  <data key="year">2014</data>
</edge>
<edge source="11" target="323">
  <data key="weight">0.5</data>
  <data key="slice">31</data>
  <data key="year">2021</data>
</edge>
<edge source="11" target="325">
  <data key="weight">0.3535533845424652</data>
  <data key="slice">31</data>
  <data key="year">2021</data>
</edge>
<edge source="11" target="328">
  <data key="weight">0.3535533845424652</data>
  <data key="slice">31</data>
  <data key="year">2021</data>
</edge>
<edge source="11" target="337">
  <data key="weight">0.7071067690849304</data>
  <data key="slice">31</data>
  <data key="year">2021</data>
</edge>
<edge source="11" target="349">
  <data key="weight">0.45226702094078064</data>
  <data key="slice">31</data>
  <data key="year">2021</data>
</edge>
<edge source="11" target="370">
  <data key="weight">0.40824830532073975</data>
  <data key="slice">30</data>
  <data key="year">2020</data>
</edge>
<edge source="11" target="372">
  <data key="weight">0.3535533845424652</data>
  <data key="slice">31</data>
  <data key="year">2021</data>
</edge>
<edge source="11" target="383">
  <data key="weight">0.5773502588272095</data>
  <data key="slice">30</data>
  <data key="year">2020</data>
</edge>
<edge source="11" target="408">
  <data key="weight">0.5</data>
  <data key="slice">34</data>
  <data key="year">2024</data>
</edge>
<edge source="11" target="412">
  <data key="weight">9.999999974752427E-7</data>
  <data key="slice">24</data>
  <data key="year">2014</data>
</edge>
<edge source="11" target="419">
  <data key="weight">0.7071067690849304</data>
  <data key="slice">23</data>
  <data key="year">2013</data>
</edge>
<edge source="11" target="427">
  <data key="weight">0.3535533845424652</data>
  <data key="slice">31</data>
  <data key="year">2021</data>
</edge>
<edge source="11" target="437">
  <data key="weight">0.7071067690849304</data>
  <data key="slice">24</data>
  <data key="year">2014</data>
</edge>
<edge source="11" target="440">
  <data key="weight">0.7071067690849304</data>
  <data key="slice">34</data>
  <data key="year">2024</data>
</edge>
<edge source="11" target="449">
  <data key="weight">0.7071067690849304</data>
  <data key="slice">27</data>
  <data key="year">2017</data>
</edge>
<edge source="11" target="520">
  <data key="weight">0.40824830532073975</data>
  <data key="slice">30</data>
  <data key="year">2020</data>
</edge>
<edge source="11" target="525">
  <data key="weight">1.0</data>
  <data key="slice">24</data>
  <data key="year">2014</data>
</edge>
<edge source="11" target="527">
  <data key="weight">0.3535533845424652</data>
  <data key="slice">31</data>
  <data key="year">2021</data>
</edge>
<edge source="12" target="120">
  <data key="weight">0.8164966106414795</data>
  <data key="slice">33</data>
  <data key="year">2023</data>
</edge>
<edge source="12" target="135">
  <data key="weight">1.0</data>
  <data key="slice">33</data>
  <data key="year">2023</data>
</edge>
<edge source="12" target="177">
  <data key="weight">0.5</data>
  <data key="slice">33</data>
  <data key="year">2023</data>
</edge>
<edge source="12" target="194">
  <data key="weight">1.0</data>
  <data key="slice">33</data>
  <data key="year">2023</data>
</edge>
<edge source="12" target="212">
  <data key="weight">0.6324555277824402</data>
  <data key="slice">33</data>
  <data key="year">2023</data>
</edge>
<edge source="12" target="365">
  <data key="weight">0.4714045226573944</data>
  <data key="slice">33</data>
  <data key="year">2023</data>
</edge>
<edge source="13" target="104">
  <data key="weight">0.7071067690849304</data>
  <data key="slice">20</data>
  <data key="year">2010</data>
</edge>
<edge source="13" target="166">
  <data key="weight">4.999999987376214E-7</data>
  <data key="slice">29</data>
  <data key="year">2019</data>
</edge>
<edge source="13" target="167">
  <data key="weight">4.999999987376214E-7</data>
  <data key="slice">29</data>
  <data key="year">2019</data>
</edge>
<edge source="13" target="205">
  <data key="weight">0.5</data>
  <data key="slice">29</data>
  <data key="year">2019</data>
</edge>
<edge source="13" target="344">
  <data key="weight">0.5</data>
  <data key="slice">20</data>
  <data key="year">2010</data>
</edge>
<edge source="13" target="398">
  <data key="weight">0.5</data>
  <data key="slice">29</data>
  <data key="year">2019</data>
</edge>
<edge source="13" target="413">
  <data key="weight">0.5773502588272095</data>
  <data key="slice">20</data>
  <data key="year">2010</data>
</edge>
<edge source="13" target="448">
  <data key="weight">0.7071067690849304</data>
  <data key="slice">20</data>
  <data key="year">2010</data>
</edge>
<edge source="13" target="566">
  <data key="weight">0.5773502588272095</data>
  <data key="slice">33</data>
  <data key="year">2023</data>
</edge>
<edge source="14" target="25">
  <data key="weight">1.0</data>
  <data key="slice">13</data>
  <data key="year">2003</data>
</edge>
<edge source="14" target="35">
  <data key="weight">0.7071067690849304</data>
  <data key="slice">12</data>
  <data key="year">2002</data>
</edge>
<edge source="14" target="52">
  <data key="weight">1.0</data>
  <data key="slice">11</data>
  <data key="year">2001</data>
</edge>
<edge source="14" target="82">
  <data key="weight">0.5773502588272095</data>
  <data key="slice">15</data>
  <data key="year">2005</data>
</edge>
<edge source="14" target="90">
  <data key="weight">0.5773502588272095</data>
  <data key="slice">20</data>
  <data key="year">2010</data>
</edge>
<edge source="14" target="93">
  <data key="weight">5.773503062300733E-7</data>
  <data key="slice">20</data>
  <data key="year">2010</data>
</edge>
<edge source="14" target="104">
  <data key="weight">0.40824830532073975</data>
  <data key="slice">20</data>
  <data key="year">2010</data>
</edge>
<edge source="14" target="149">
  <data key="weight">1.0</data>
  <data key="slice">13</data>
  <data key="year">2003</data>
</edge>
<edge source="14" target="155">
  <data key="weight">0.7071067690849304</data>
  <data key="slice">13</data>
  <data key="year">2003</data>
</edge>
<edge source="14" target="156">
  <data key="weight">9.999999974752427E-7</data>
  <data key="slice">12</data>
  <data key="year">2002</data>
</edge>
<edge source="14" target="158">
  <data key="weight">0.40824830532073975</data>
  <data key="slice">20</data>
  <data key="year">2010</data>
</edge>
<edge source="14" target="181">
  <data key="weight">0.5773502588272095</data>
  <data key="slice">18</data>
  <data key="year">2008</data>
</edge>
<edge source="14" target="182">
  <data key="weight">0.5</data>
  <data key="slice">22</data>
  <data key="year">2012</data>
</edge>
<edge source="14" target="184">
  <data key="weight">0.6666666865348816</data>
  <data key="slice">15</data>
  <data key="year">2005</data>
</edge>
<edge source="14" target="187">
  <data key="weight">0.40824830532073975</data>
  <data key="slice">22</data>
  <data key="year">2012</data>
</edge>
<edge source="14" target="205">
  <data key="weight">0.7071067690849304</data>
  <data key="slice">11</data>
  <data key="year">2001</data>
</edge>
<edge source="14" target="244">
  <data key="weight">1.0</data>
  <data key="slice">4</data>
  <data key="year">1994</data>
</edge>
<edge source="14" target="246">
  <data key="weight">0.5773502588272095</data>
  <data key="slice">18</data>
  <data key="year">2008</data>
</edge>
<edge source="14" target="281">
  <data key="weight">0.5</data>
  <data key="slice">22</data>
  <data key="year">2012</data>
</edge>
<edge source="14" target="287">
  <data key="weight">0.40824830532073975</data>
  <data key="slice">20</data>
  <data key="year">2010</data>
</edge>
<edge source="14" target="289">
  <data key="weight">0.5773502588272095</data>
  <data key="slice">12</data>
  <data key="year">2002</data>
</edge>
<edge source="14" target="293">
  <data key="weight">1.0</data>
  <data key="slice">4</data>
  <data key="year">1994</data>
</edge>
<edge source="14" target="296">
  <data key="weight">0.5</data>
  <data key="slice">22</data>
  <data key="year">2012</data>
</edge>
<edge source="14" target="324">
  <data key="weight">1.0</data>
  <data key="slice">4</data>
  <data key="year">1994</data>
</edge>
<edge source="14" target="334">
  <data key="weight">0.8164966106414795</data>
  <data key="slice">22</data>
  <data key="year">2012</data>
</edge>
<edge source="14" target="340">
  <data key="weight">0.40824830532073975</data>
  <data key="slice">18</data>
  <data key="year">2008</data>
</edge>
<edge source="14" target="344">
  <data key="weight">0.7071067690849304</data>
  <data key="slice">13</data>
  <data key="year">2003</data>
</edge>
<edge source="14" target="372">
  <data key="weight">4.082483258116554E-7</data>
  <data key="slice">18</data>
  <data key="year">2008</data>
</edge>
<edge source="14" target="387">
  <data key="weight">0.5773502588272095</data>
  <data key="slice">18</data>
  <data key="year">2008</data>
</edge>
<edge source="14" target="396">
  <data key="weight">1.0</data>
  <data key="slice">4</data>
  <data key="year">1994</data>
</edge>
<edge source="14" target="404">
  <data key="weight">0.5773502588272095</data>
  <data key="slice">22</data>
  <data key="year">2012</data>
</edge>
<edge source="14" target="413">
  <data key="weight">0.5163977742195129</data>
  <data key="slice">18</data>
  <data key="year">2008</data>
</edge>
<edge source="14" target="420">
  <data key="weight">0.5</data>
  <data key="slice">22</data>
  <data key="year">2012</data>
</edge>
<edge source="14" target="496">
  <data key="weight">0.5773502588272095</data>
  <data key="slice">18</data>
  <data key="year">2008</data>
</edge>
<edge source="14" target="499">
  <data key="weight">0.5773502588272095</data>
  <data key="slice">18</data>
  <data key="year">2008</data>
</edge>
<edge source="14" target="513">
  <data key="weight">0.7071067690849304</data>
  <data key="slice">11</data>
  <data key="year">2001</data>
</edge>
<edge source="14" target="514">
  <data key="weight">1.0</data>
  <data key="slice">4</data>
  <data key="year">1994</data>
</edge>
<edge source="14" target="517">
  <data key="weight">0.5</data>
  <data key="slice">22</data>
  <data key="year">2012</data>
</edge>
<edge source="14" target="521">
  <data key="weight">1.0</data>
  <data key="slice">4</data>
  <data key="year">1994</data>
</edge>
<edge source="14" target="539">
  <data key="weight">0.40824830532073975</data>
  <data key="slice">20</data>
  <data key="year">2010</data>
</edge>
<edge source="14" target="575">
  <data key="weight">1.0</data>
  <data key="slice">4</data>
  <data key="year">1994</data>
</edge>
<edge source="14" target="579">
  <data key="weight">1.0</data>
  <data key="slice">4</data>
  <data key="year">1994</data>
</edge>
<edge source="15" target="212">
  <data key="weight">0.7071067690849304</data>
  <data key="slice">13</data>
  <data key="year">2003</data>
</edge>
<edge source="15" target="359">
  <data key="weight">1.0</data>
  <data key="slice">13</data>
  <data key="year">2003</data>
</edge>
<edge source="15" target="461">
  <data key="weight">1.0</data>
  <data key="slice">13</data>
  <data key="year">2003</data>
</edge>
<edge source="16" target="190">
  <data key="weight">1.0</data>
  <data key="slice">14</data>
  <data key="year">2004</data>
</edge>
<edge source="16" target="198">
  <data key="weight">1.0</data>
  <data key="slice">14</data>
  <data key="year">2004</data>
</edge>
<edge source="16" target="322">
  <data key="weight">1.0</data>
  <data key="slice">14</data>
  <data key="year">2004</data>
</edge>
<edge source="16" target="558">
  <data key="weight">1.0</data>
  <data key="slice">14</data>
  <data key="year">2004</data>
</edge>
<edge source="16" target="600">
  <data key="weight">1.0</data>
  <data key="slice">14</data>
  <data key="year">2004</data>
</edge>
<edge source="17" target="65">
  <data key="weight">4.999999987376214E-7</data>
  <data key="slice">29</data>
  <data key="year">2019</data>
</edge>
<edge source="17" target="167">
  <data key="weight">0.5</data>
  <data key="slice">29</data>
  <data key="year">2019</data>
</edge>
<edge source="17" target="413">
  <data key="weight">0.40824830532073975</data>
  <data key="slice">29</data>
  <data key="year">2019</data>
</edge>
<edge source="18" target="116">
  <data key="weight">1.0</data>
  <data key="slice">11</data>
  <data key="year">2001</data>
</edge>
<edge source="18" target="118">
  <data key="weight">1.0</data>
  <data key="slice">11</data>
  <data key="year">2001</data>
</edge>
<edge source="18" target="149">
  <data key="weight">1.0</data>
  <data key="slice">9</data>
  <data key="year">1999</data>
</edge>
<edge source="18" target="166">
  <data key="weight">0.5</data>
  <data key="slice">9</data>
  <data key="year">1999</data>
</edge>
<edge source="18" target="260">
  <data key="weight">1.0</data>
  <data key="slice">9</data>
  <data key="year">1999</data>
</edge>
<edge source="18" target="344">
  <data key="weight">0.5773502588272095</data>
  <data key="slice">11</data>
  <data key="year">2001</data>
</edge>
<edge source="18" target="361">
  <data key="weight">1.0</data>
  <data key="slice">9</data>
  <data key="year">1999</data>
</edge>
<edge source="18" target="385">
  <data key="weight">1.0</data>
  <data key="slice">9</data>
  <data key="year">1999</data>
</edge>
<edge source="18" target="506">
  <data key="weight">1.0</data>
  <data key="slice">11</data>
  <data key="year">2001</data>
</edge>
<edge source="18" target="574">
  <data key="weight">1.0</data>
  <data key="slice">9</data>
  <data key="year">1999</data>
</edge>
<edge source="19" target="46">
  <data key="weight">0.5</data>
  <data key="slice">32</data>
  <data key="year">2022</data>
</edge>
<edge source="19" target="53">
  <data key="weight">0.5</data>
  <data key="slice">21</data>
  <data key="year">2011</data>
</edge>
<edge source="19" target="54">
  <data key="weight">0.5</data>
  <data key="slice">29</data>
  <data key="year">2019</data>
</edge>
<edge source="19" target="120">
  <data key="weight">0.40824830532073975</data>
  <data key="slice">32</data>
  <data key="year">2022</data>
</edge>
<edge source="19" target="220">
  <data key="weight">0.75</data>
  <data key="slice">21</data>
  <data key="year">2011</data>
</edge>
<edge source="19" target="221">
  <data key="weight">0.5</data>
  <data key="slice">21</data>
  <data key="year">2011</data>
</edge>
<edge source="19" target="224">
  <data key="weight">0.5</data>
  <data key="slice">29</data>
  <data key="year">2019</data>
</edge>
<edge source="19" target="253">
  <data key="weight">0.5</data>
  <data key="slice">32</data>
  <data key="year">2022</data>
</edge>
<edge source="19" target="288">
  <data key="weight">0.5</data>
  <data key="slice">29</data>
  <data key="year">2019</data>
</edge>
<edge source="19" target="323">
  <data key="weight">0.6123724579811096</data>
  <data key="slice">21</data>
  <data key="year">2011</data>
</edge>
<edge source="19" target="333">
  <data key="weight">0.7071067690849304</data>
  <data key="slice">21</data>
  <data key="year">2011</data>
</edge>
<edge source="19" target="346">
  <data key="weight">0.7071067690849304</data>
  <data key="slice">27</data>
  <data key="year">2017</data>
</edge>
<edge source="19" target="367">
  <data key="weight">0.7071067690849304</data>
  <data key="slice">21</data>
  <data key="year">2011</data>
</edge>
<edge source="19" target="380">
  <data key="weight">0.5</data>
  <data key="slice">29</data>
  <data key="year">2019</data>
</edge>
<edge source="19" target="414">
  <data key="weight">0.5</data>
  <data key="slice">32</data>
  <data key="year">2022</data>
</edge>
<edge source="19" target="419">
  <data key="weight">0.5</data>
  <data key="slice">27</data>
  <data key="year">2017</data>
</edge>
<edge source="19" target="429">
  <data key="weight">0.5</data>
  <data key="slice">29</data>
  <data key="year">2019</data>
</edge>
<edge source="19" target="433">
  <data key="weight">0.5</data>
  <data key="slice">21</data>
  <data key="year">2011</data>
</edge>
<edge source="19" target="449">
  <data key="weight">1.0</data>
  <data key="slice">27</data>
  <data key="year">2017</data>
</edge>
<edge source="19" target="520">
  <data key="weight">1.0</data>
  <data key="slice">29</data>
  <data key="year">2019</data>
</edge>
<edge source="19" target="583">
  <data key="weight">0.7071067690849304</data>
  <data key="slice">29</data>
  <data key="year">2019</data>
</edge>
<edge source="20" target="120">
  <data key="weight">0.7071067690849304</data>
  <data key="slice">15</data>
  <data key="year">2005</data>
</edge>
<edge source="20" target="176">
  <data key="weight">1.0</data>
  <data key="slice">15</data>
  <data key="year">2005</data>
</edge>
<edge source="20" target="360">
  <data key="weight">0.7071067690849304</data>
  <data key="slice">15</data>
  <data key="year">2005</data>
</edge>
<edge source="20" target="576">
  <data key="weight">0.7071067690849304</data>
  <data key="slice">15</data>
  <data key="year">2005</data>
</edge>
<edge source="21" target="344">
  <data key="weight">0.7071067690849304</data>
  <data key="slice">10</data>
  <data key="year">2000</data>
</edge>
<edge source="21" target="404">
  <data key="weight">1.0</data>
  <data key="slice">10</data>
  <data key="year">2000</data>
</edge>
<edge source="21" target="413">
  <data key="weight">1.0</data>
  <data key="slice">10</data>
  <data key="year">2000</data>
</edge>
<edge source="21" target="588">
  <data key="weight">0.7071067690849304</data>
  <data key="slice">10</data>
  <data key="year">2000</data>
</edge>
<edge source="22" target="145">
  <data key="weight">0.5</data>
  <data key="slice">30</data>
  <data key="year">2020</data>
</edge>
<edge source="22" target="285">
  <data key="weight">0.5</data>
  <data key="slice">30</data>
  <data key="year">2020</data>
</edge>
<edge source="22" target="328">
  <data key="weight">0.4472135901451111</data>
  <data key="slice">30</data>
  <data key="year">2020</data>
</edge>
<edge source="22" target="342">
  <data key="weight">0.5</data>
  <data key="slice">30</data>
  <data key="year">2020</data>
</edge>
<edge source="22" target="380">
  <data key="weight">0.8164966106414795</data>
  <data key="slice">30</data>
  <data key="year">2020</data>
</edge>
<edge source="23" target="113">
  <data key="weight">0.4472135901451111</data>
  <data key="slice">30</data>
  <data key="year">2020</data>
</edge>
<edge source="23" target="159">
  <data key="weight">0.7071067690849304</data>
  <data key="slice">30</data>
  <data key="year">2020</data>
</edge>
<edge source="23" target="189">
  <data key="weight">0.5773502588272095</data>
  <data key="slice">30</data>
  <data key="year">2020</data>
</edge>
<edge source="23" target="224">
  <data key="weight">0.5773502588272095</data>
  <data key="slice">30</data>
  <data key="year">2020</data>
</edge>
<edge source="23" target="282">
  <data key="weight">0.7071067690849304</data>
  <data key="slice">30</data>
  <data key="year">2020</data>
</edge>
<edge source="24" target="133">
  <data key="weight">0.6666666865348816</data>
  <data key="slice">32</data>
  <data key="year">2022</data>
</edge>
<edge source="24" target="286">
  <data key="weight">0.8164966106414795</data>
  <data key="slice">32</data>
  <data key="year">2022</data>
</edge>
<edge source="24" target="320">
  <data key="weight">0.40824830532073975</data>
  <data key="slice">32</data>
  <data key="year">2022</data>
</edge>
<edge source="24" target="542">
  <data key="weight">0.40824830532073975</data>
  <data key="slice">32</data>
  <data key="year">2022</data>
</edge>
<edge source="24" target="551">
  <data key="weight">0.40824830532073975</data>
  <data key="slice">32</data>
  <data key="year">2022</data>
</edge>
<edge source="25" target="102">
  <data key="weight">0.7071067690849304</data>
  <data key="slice">5</data>
  <data key="year">1995</data>
</edge>
<edge source="25" target="107">
  <data key="weight">0.7071067690849304</data>
  <data key="slice">5</data>
  <data key="year">1995</data>
</edge>
<edge source="25" target="149">
  <data key="weight">1.0</data>
  <data key="slice">13</data>
  <data key="year">2003</data>
</edge>
<edge source="25" target="151">
  <data key="weight">1.0</data>
  <data key="slice">9</data>
  <data key="year">1999</data>
</edge>
<edge source="25" target="155">
  <data key="weight">1.0</data>
  <data key="slice">13</data>
  <data key="year">2003</data>
</edge>
<edge source="25" target="166">
  <data key="weight">9.999999974752427E-7</data>
  <data key="slice">5</data>
  <data key="year">1995</data>
</edge>
<edge source="25" target="171">
  <data key="weight">0.7071067690849304</data>
  <data key="slice">5</data>
  <data key="year">1995</data>
</edge>
<edge source="25" target="184">
  <data key="weight">0.7071067690849304</data>
  <data key="slice">16</data>
  <data key="year">2006</data>
</edge>
<edge source="25" target="202">
  <data key="weight">0.7071067690849304</data>
  <data key="slice">5</data>
  <data key="year">1995</data>
</edge>
<edge source="25" target="205">
  <data key="weight">1.0</data>
  <data key="slice">9</data>
  <data key="year">1999</data>
</edge>
<edge source="25" target="244">
  <data key="weight">0.7071067690849304</data>
  <data key="slice">5</data>
  <data key="year">1995</data>
</edge>
<edge source="25" target="249">
  <data key="weight">0.5</data>
  <data key="slice">16</data>
  <data key="year">2006</data>
</edge>
<edge source="25" target="257">
  <data key="weight">0.7071067690849304</data>
  <data key="slice">5</data>
  <data key="year">1995</data>
</edge>
<edge source="25" target="281">
  <data key="weight">0.7071067690849304</data>
  <data key="slice">5</data>
  <data key="year">1995</data>
</edge>
<edge source="25" target="287">
  <data key="weight">0.8164966106414795</data>
  <data key="slice">5</data>
  <data key="year">1995</data>
</edge>
<edge source="25" target="293">
  <data key="weight">0.7071067690849304</data>
  <data key="slice">5</data>
  <data key="year">1995</data>
</edge>
<edge source="25" target="296">
  <data key="weight">0.7071067690849304</data>
  <data key="slice">5</data>
  <data key="year">1995</data>
</edge>
<edge source="25" target="316">
  <data key="weight">0.7071067690849304</data>
  <data key="slice">9</data>
  <data key="year">1999</data>
</edge>
<edge source="25" target="344">
  <data key="weight">1.0</data>
  <data key="slice">9</data>
  <data key="year">1999</data>
</edge>
<edge source="25" target="381">
  <data key="weight">0.7071067690849304</data>
  <data key="slice">16</data>
  <data key="year">2006</data>
</edge>
<edge source="25" target="513">
  <data key="weight">0.7071067690849304</data>
  <data key="slice">9</data>
  <data key="year">1999</data>
</edge>
<edge source="25" target="560">
  <data key="weight">0.7071067690849304</data>
  <data key="slice">5</data>
  <data key="year">1995</data>
</edge>
<edge source="25" target="588">
  <data key="weight">1.0</data>
  <data key="slice">9</data>
  <data key="year">1999</data>
</edge>
<edge source="26" target="65">
  <data key="weight">0.7071067690849304</data>
  <data key="slice">20</data>
  <data key="year">2010</data>
</edge>
<edge source="26" target="66">
  <data key="weight">1.0</data>
  <data key="slice">13</data>
  <data key="year">2003</data>
</edge>
<edge source="26" target="93">
  <data key="weight">1.0</data>
  <data key="slice">15</data>
  <data key="year">2005</data>
</edge>
<edge source="26" target="173">
  <data key="weight">0.7071067690849304</data>
  <data key="slice">28</data>
  <data key="year">2018</data>
</edge>
<edge source="26" target="183">
  <data key="weight">0.5773502588272095</data>
  <data key="slice">23</data>
  <data key="year">2013</data>
</edge>
<edge source="26" target="185">
  <data key="weight">1.0</data>
  <data key="slice">9</data>
  <data key="year">1999</data>
</edge>
<edge source="26" target="212">
  <data key="weight">0.7071067690849304</data>
  <data key="slice">19</data>
  <data key="year">2009</data>
</edge>
<edge source="26" target="219">
  <data key="weight">1.0</data>
  <data key="slice">20</data>
  <data key="year">2010</data>
</edge>
<edge source="26" target="229">
  <data key="weight">8.164966516233108E-7</data>
  <data key="slice">17</data>
  <data key="year">2007</data>
</edge>
<edge source="26" target="250">
  <data key="weight">0.7071067690849304</data>
  <data key="slice">19</data>
  <data key="year">2009</data>
</edge>
<edge source="26" target="266">
  <data key="weight">0.7071067690849304</data>
  <data key="slice">25</data>
  <data key="year">2015</data>
</edge>
<edge source="26" target="279">
  <data key="weight">0.5773502588272095</data>
  <data key="slice">16</data>
  <data key="year">2006</data>
</edge>
<edge source="26" target="283">
  <data key="weight">0.7071067690849304</data>
  <data key="slice">15</data>
  <data key="year">2005</data>
</edge>
<edge source="26" target="290">
  <data key="weight">0.7071067690849304</data>
  <data key="slice">23</data>
  <data key="year">2013</data>
</edge>
<edge source="26" target="292">
  <data key="weight">0.5773502588272095</data>
  <data key="slice">16</data>
  <data key="year">2006</data>
</edge>
<edge source="26" target="307">
  <data key="weight">5.773503062300733E-7</data>
  <data key="slice">16</data>
  <data key="year">2006</data>
</edge>
<edge source="26" target="315">
  <data key="weight">8.164966516233108E-7</data>
  <data key="slice">16</data>
  <data key="year">2006</data>
</edge>
<edge source="26" target="323">
  <data key="weight">0.7071067690849304</data>
  <data key="slice">10</data>
  <data key="year">2000</data>
</edge>
<edge source="26" target="325">
  <data key="weight">0.7071067690849304</data>
  <data key="slice">28</data>
  <data key="year">2018</data>
</edge>
<edge source="26" target="328">
  <data key="weight">0.7071067690849304</data>
  <data key="slice">17</data>
  <data key="year">2007</data>
</edge>
<edge source="26" target="337">
  <data key="weight">1.0</data>
  <data key="slice">15</data>
  <data key="year">2005</data>
</edge>
<edge source="26" target="419">
  <data key="weight">0.7071067690849304</data>
  <data key="slice">24</data>
  <data key="year">2014</data>
</edge>
<edge source="26" target="425">
  <data key="weight">1.0</data>
  <data key="slice">9</data>
  <data key="year">1999</data>
</edge>
<edge source="26" target="437">
  <data key="weight">0.6666666865348816</data>
  <data key="slice">16</data>
  <data key="year">2006</data>
</edge>
<edge source="26" target="457">
  <data key="weight">0.5</data>
  <data key="slice">29</data>
  <data key="year">2019</data>
</edge>
<edge source="26" target="482">
  <data key="weight">1.0</data>
  <data key="slice">9</data>
  <data key="year">1999</data>
</edge>
<edge source="26" target="524">
  <data key="weight">1.0</data>
  <data key="slice">20</data>
  <data key="year">2010</data>
</edge>
<edge source="26" target="527">
  <data key="weight">0.7071067690849304</data>
  <data key="slice">20</data>
  <data key="year">2010</data>
</edge>
<edge source="26" target="555">
  <data key="weight">1.0</data>
  <data key="slice">13</data>
  <data key="year">2003</data>
</edge>
<edge source="27" target="30">
  <data key="weight">0.5</data>
  <data key="slice">27</data>
  <data key="year">2017</data>
</edge>
<edge source="27" target="61">
  <data key="weight">0.7071067690849304</data>
  <data key="slice">27</data>
  <data key="year">2017</data>
</edge>
<edge source="27" target="159">
  <data key="weight">0.40824830532073975</data>
  <data key="slice">27</data>
  <data key="year">2017</data>
</edge>
<edge source="27" target="218">
  <data key="weight">0.7071067690849304</data>
  <data key="slice">27</data>
  <data key="year">2017</data>
</edge>
<edge source="27" target="219">
  <data key="weight">0.7071067690849304</data>
  <data key="slice">27</data>
  <data key="year">2017</data>
</edge>
<edge source="27" target="328">
  <data key="weight">0.5</data>
  <data key="slice">27</data>
  <data key="year">2017</data>
</edge>
<edge source="27" target="527">
  <data key="weight">0.40824830532073975</data>
  <data key="slice">27</data>
  <data key="year">2017</data>
</edge>
<edge source="28" target="72">
  <data key="weight">1.0</data>
  <data key="slice">13</data>
  <data key="year">2003</data>
</edge>
<edge source="28" target="78">
  <data key="weight">1.0</data>
  <data key="slice">13</data>
  <data key="year">2003</data>
</edge>
<edge source="28" target="122">
  <data key="weight">1.0</data>
  <data key="slice">13</data>
  <data key="year">2003</data>
</edge>
<edge source="28" target="451">
  <data key="weight">1.0</data>
  <data key="slice">13</data>
  <data key="year">2003</data>
</edge>
<edge source="28" target="463">
  <data key="weight">1.0</data>
  <data key="slice">13</data>
  <data key="year">2003</data>
</edge>
<edge source="28" target="550">
  <data key="weight">1.0</data>
  <data key="slice">13</data>
  <data key="year">2003</data>
</edge>
<edge source="29" target="178">
  <data key="weight">1.0</data>
  <data key="slice">23</data>
  <data key="year">2013</data>
</edge>
<edge source="29" target="293">
  <data key="weight">0.7071067690849304</data>
  <data key="slice">23</data>
  <data key="year">2013</data>
</edge>
<edge source="29" target="296">
  <data key="weight">0.7071067690849304</data>
  <data key="slice">23</data>
  <data key="year">2013</data>
</edge>
<edge source="30" target="61">
  <data key="weight">0.7071067690849304</data>
  <data key="slice">27</data>
  <data key="year">2017</data>
</edge>
<edge source="30" target="159">
  <data key="weight">0.8164966106414795</data>
  <data key="slice">27</data>
  <data key="year">2017</data>
</edge>
<edge source="30" target="170">
  <data key="weight">0.6324555277824402</data>
  <data key="slice">30</data>
  <data key="year">2020</data>
</edge>
<edge source="30" target="173">
  <data key="weight">0.5</data>
  <data key="slice">27</data>
  <data key="year">2017</data>
</edge>
<edge source="30" target="217">
  <data key="weight">1.0</data>
  <data key="slice">34</data>
  <data key="year">2024</data>
</edge>
<edge source="30" target="219">
  <data key="weight">0.7071067690849304</data>
  <data key="slice">27</data>
  <data key="year">2017</data>
</edge>
<edge source="30" target="323">
  <data key="weight">0.5773502588272095</data>
  <data key="slice">27</data>
  <data key="year">2017</data>
</edge>
<edge source="30" target="328">
  <data key="weight">1.0</data>
  <data key="slice">27</data>
  <data key="year">2017</data>
</edge>
<edge source="30" target="337">
  <data key="weight">0.7071067690849304</data>
  <data key="slice">27</data>
  <data key="year">2017</data>
</edge>
<edge source="30" target="338">
  <data key="weight">0.4714045226573944</data>
  <data key="slice">34</data>
  <data key="year">2024</data>
</edge>
<edge source="30" target="349">
  <data key="weight">0.4472135901451111</data>
  <data key="slice">30</data>
  <data key="year">2020</data>
</edge>
<edge source="30" target="365">
  <data key="weight">0.40824830532073975</data>
  <data key="slice">34</data>
  <data key="year">2024</data>
</edge>
<edge source="30" target="419">
  <data key="weight">0.5</data>
  <data key="slice">27</data>
  <data key="year">2017</data>
</edge>
<edge source="30" target="421">
  <data key="weight">0.8164966106414795</data>
  <data key="slice">34</data>
  <data key="year">2024</data>
</edge>
<edge source="30" target="527">
  <data key="weight">0.8164966106414795</data>
  <data key="slice">27</data>
  <data key="year">2017</data>
</edge>
<edge source="31" target="108">
  <data key="weight">1.0</data>
  <data key="slice">8</data>
  <data key="year">1998</data>
</edge>
<edge source="31" target="413">
  <data key="weight">0.7071067690849304</data>
  <data key="slice">8</data>
  <data key="year">1998</data>
</edge>
<edge source="31" target="566">
  <data key="weight">0.7071067690849304</data>
  <data key="slice">8</data>
  <data key="year">1998</data>
</edge>
<edge source="32" target="35">
  <data key="weight">0.7071067690849304</data>
  <data key="slice">12</data>
  <data key="year">2002</data>
</edge>
<edge source="32" target="262">
  <data key="weight">1.0</data>
  <data key="slice">12</data>
  <data key="year">2002</data>
</edge>
<edge source="32" target="289">
  <data key="weight">0.5773502588272095</data>
  <data key="slice">12</data>
  <data key="year">2002</data>
</edge>
<edge source="32" target="298">
  <data key="weight">0.7071067690849304</data>
  <data key="slice">12</data>
  <data key="year">2002</data>
</edge>
<edge source="32" target="357">
  <data key="weight">1.0</data>
  <data key="slice">12</data>
  <data key="year">2002</data>
</edge>
<edge source="32" target="394">
  <data key="weight">1.0</data>
  <data key="slice">12</data>
  <data key="year">2002</data>
</edge>
<edge source="32" target="538">
  <data key="weight">0.7071067690849304</data>
  <data key="slice">12</data>
  <data key="year">2002</data>
</edge>
<edge source="32" target="568">
  <data key="weight">1.0</data>
  <data key="slice">12</data>
  <data key="year">2002</data>
</edge>
<edge source="32" target="596">
  <data key="weight">0.7071067690849304</data>
  <data key="slice">12</data>
  <data key="year">2002</data>
</edge>
<edge source="33" target="75">
  <data key="weight">0.7071067690849304</data>
  <data key="slice">17</data>
  <data key="year">2007</data>
</edge>
<edge source="33" target="157">
  <data key="weight">0.5</data>
  <data key="slice">17</data>
  <data key="year">2007</data>
</edge>
<edge source="33" target="166">
  <data key="weight">0.5</data>
  <data key="slice">17</data>
  <data key="year">2007</data>
</edge>
<edge source="33" target="178">
  <data key="weight">0.7071067690849304</data>
  <data key="slice">17</data>
  <data key="year">2007</data>
</edge>
<edge source="33" target="210">
  <data key="weight">0.5</data>
  <data key="slice">17</data>
  <data key="year">2007</data>
</edge>
<edge source="33" target="223">
  <data key="weight">0.6324555277824402</data>
  <data key="slice">26</data>
  <data key="year">2016</data>
</edge>
<edge source="33" target="293">
  <data key="weight">0.6324555277824402</data>
  <data key="slice">17</data>
  <data key="year">2007</data>
</edge>
<edge source="33" target="296">
  <data key="weight">4.999999987376214E-7</data>
  <data key="slice">26</data>
  <data key="year">2016</data>
</edge>
<edge source="33" target="300">
  <data key="weight">7.071067784636398E-7</data>
  <data key="slice">26</data>
  <data key="year">2016</data>
</edge>
<edge source="33" target="336">
  <data key="weight">0.7071067690849304</data>
  <data key="slice">17</data>
  <data key="year">2007</data>
</edge>
<edge source="33" target="400">
  <data key="weight">0.7071067690849304</data>
  <data key="slice">17</data>
  <data key="year">2007</data>
</edge>
<edge source="33" target="413">
  <data key="weight">0.40824830532073975</data>
  <data key="slice">26</data>
  <data key="year">2016</data>
</edge>
<edge source="33" target="430">
  <data key="weight">0.5</data>
  <data key="slice">26</data>
  <data key="year">2016</data>
</edge>
<edge source="33" target="517">
  <data key="weight">0.5</data>
  <data key="slice">26</data>
  <data key="year">2016</data>
</edge>
<edge source="33" target="534">
  <data key="weight">0.5</data>
  <data key="slice">17</data>
  <data key="year">2007</data>
</edge>
<edge source="33" target="547">
  <data key="weight">0.5</data>
  <data key="slice">17</data>
  <data key="year">2007</data>
</edge>
<edge source="33" target="549">
  <data key="weight">0.7071067690849304</data>
  <data key="slice">17</data>
  <data key="year">2007</data>
</edge>
<edge source="33" target="559">
  <data key="weight">0.5</data>
  <data key="slice">17</data>
  <data key="year">2007</data>
</edge>
<edge source="34" target="501">
  <data key="weight">0.5773502588272095</data>
  <data key="slice">35</data>
  <data key="year">2025</data>
</edge>
<edge source="35" target="85">
  <data key="weight">0.40824830532073975</data>
  <data key="slice">25</data>
  <data key="year">2015</data>
</edge>
<edge source="35" target="114">
  <data key="weight">0.5</data>
  <data key="slice">32</data>
  <data key="year">2022</data>
</edge>
<edge source="35" target="154">
  <data key="weight">0.5</data>
  <data key="slice">32</data>
  <data key="year">2022</data>
</edge>
<edge source="35" target="155">
  <data key="weight">0.7071067690849304</data>
  <data key="slice">12</data>
  <data key="year">2002</data>
</edge>
<edge source="35" target="156">
  <data key="weight">0.7071067690849304</data>
  <data key="slice">12</data>
  <data key="year">2002</data>
</edge>
<edge source="35" target="166">
  <data key="weight">0.7071067690849304</data>
  <data key="slice">12</data>
  <data key="year">2002</data>
</edge>
<edge source="35" target="223">
  <data key="weight">0.40824830532073975</data>
  <data key="slice">32</data>
  <data key="year">2022</data>
</edge>
<edge source="35" target="249">
  <data key="weight">4.999999987376214E-7</data>
  <data key="slice">29</data>
  <data key="year">2019</data>
</edge>
<edge source="35" target="262">
  <data key="weight">0.7071067690849304</data>
  <data key="slice">12</data>
  <data key="year">2002</data>
</edge>
<edge source="35" target="264">
  <data key="weight">4.999999987376214E-7</data>
  <data key="slice">25</data>
  <data key="year">2015</data>
</edge>
<edge source="35" target="272">
  <data key="weight">0.5</data>
  <data key="slice">32</data>
  <data key="year">2022</data>
</edge>
<edge source="35" target="289">
  <data key="weight">0.8164966106414795</data>
  <data key="slice">12</data>
  <data key="year">2002</data>
</edge>
<edge source="35" target="309">
  <data key="weight">4.999999987376214E-7</data>
  <data key="slice">25</data>
  <data key="year">2015</data>
</edge>
<edge source="35" target="357">
  <data key="weight">0.7071067690849304</data>
  <data key="slice">12</data>
  <data key="year">2002</data>
</edge>
<edge source="35" target="389">
  <data key="weight">4.999999987376214E-7</data>
  <data key="slice">25</data>
  <data key="year">2015</data>
</edge>
<edge source="35" target="394">
  <data key="weight">0.7071067690849304</data>
  <data key="slice">12</data>
  <data key="year">2002</data>
</edge>
<edge source="35" target="396">
  <data key="weight">4.999999987376214E-7</data>
  <data key="slice">25</data>
  <data key="year">2015</data>
</edge>
<edge source="35" target="518">
  <data key="weight">0.5</data>
  <data key="slice">32</data>
  <data key="year">2022</data>
</edge>
<edge source="35" target="527">
  <data key="weight">0.40824830532073975</data>
  <data key="slice">32</data>
  <data key="year">2022</data>
</edge>
<edge source="35" target="538">
  <data key="weight">4.999999987376214E-7</data>
  <data key="slice">25</data>
  <data key="year">2015</data>
</edge>
<edge source="35" target="568">
  <data key="weight">0.7071067690849304</data>
  <data key="slice">12</data>
  <data key="year">2002</data>
</edge>
<edge source="35" target="579">
  <data key="weight">0.40824830532073975</data>
  <data key="slice">32</data>
  <data key="year">2022</data>
</edge>
<edge source="35" target="588">
  <data key="weight">0.5</data>
  <data key="slice">25</data>
  <data key="year">2015</data>
</edge>
<edge source="36" target="74">
  <data key="weight">0.7071067690849304</data>
  <data key="slice">12</data>
  <data key="year">2002</data>
</edge>
<edge source="36" target="102">
  <data key="weight">0.7071067690849304</data>
  <data key="slice">12</data>
  <data key="year">2002</data>
</edge>
<edge source="36" target="237">
  <data key="weight">0.7071067690849304</data>
  <data key="slice">12</data>
  <data key="year">2002</data>
</edge>
<edge source="36" target="390">
  <data key="weight">0.7071067690849304</data>
  <data key="slice">12</data>
  <data key="year">2002</data>
</edge>
<edge source="36" target="392">
  <data key="weight">7.071067784636398E-7</data>
  <data key="slice">12</data>
  <data key="year">2002</data>
</edge>
<edge source="36" target="402">
  <data key="weight">1.0</data>
  <data key="slice">12</data>
  <data key="year">2002</data>
</edge>
<edge source="36" target="601">
  <data key="weight">0.7071067690849304</data>
  <data key="slice">12</data>
  <data key="year">2002</data>
</edge>
<edge source="37" target="391">
  <data key="weight">1.0</data>
  <data key="slice">21</data>
  <data key="year">2011</data>
</edge>
<edge source="37" target="536">
  <data key="weight">0.8164966106414795</data>
  <data key="slice">21</data>
  <data key="year">2011</data>
</edge>
<edge source="37" target="551">
  <data key="weight">0.5</data>
  <data key="slice">21</data>
  <data key="year">2011</data>
</edge>
<edge source="38" target="52">
  <data key="weight">0.4472135901451111</data>
  <data key="slice">25</data>
  <data key="year">2015</data>
</edge>
<edge source="38" target="132">
  <data key="weight">0.5</data>
  <data key="slice">25</data>
  <data key="year">2015</data>
</edge>
<edge source="38" target="155">
  <data key="weight">0.40824830532073975</data>
  <data key="slice">25</data>
  <data key="year">2015</data>
</edge>
<edge source="38" target="184">
  <data key="weight">0.5</data>
  <data key="slice">25</data>
  <data key="year">2015</data>
</edge>
<edge source="38" target="187">
  <data key="weight">0.5</data>
  <data key="slice">25</data>
  <data key="year">2015</data>
</edge>
<edge source="38" target="205">
  <data key="weight">0.5</data>
  <data key="slice">25</data>
  <data key="year">2015</data>
</edge>
<edge source="38" target="311">
  <data key="weight">0.5773502588272095</data>
  <data key="slice">25</data>
  <data key="year">2015</data>
</edge>
<edge source="38" target="344">
  <data key="weight">0.5773502588272095</data>
  <data key="slice">25</data>
  <data key="year">2015</data>
</edge>
<edge source="38" target="420">
  <data key="weight">0.40824830532073975</data>
  <data key="slice">25</data>
  <data key="year">2015</data>
</edge>
<edge source="38" target="439">
  <data key="weight">1.0</data>
  <data key="slice">25</data>
  <data key="year">2015</data>
</edge>
<edge source="39" target="129">
  <data key="weight">0.3333333432674408</data>
  <data key="slice">32</data>
  <data key="year">2022</data>
</edge>
<edge source="39" target="139">
  <data key="weight">0.6666666865348816</data>
  <data key="slice">32</data>
  <data key="year">2022</data>
</edge>
<edge source="39" target="208">
  <data key="weight">0.40824830532073975</data>
  <data key="slice">32</data>
  <data key="year">2022</data>
</edge>
<edge source="39" target="275">
  <data key="weight">0.40824830532073975</data>
  <data key="slice">32</data>
  <data key="year">2022</data>
</edge>
<edge source="39" target="308">
  <data key="weight">0.5163977742195129</data>
  <data key="slice">32</data>
  <data key="year">2022</data>
</edge>
<edge source="39" target="328">
  <data key="weight">0.3651483654975891</data>
  <data key="slice">32</data>
  <data key="year">2022</data>
</edge>
<edge source="39" target="329">
  <data key="weight">0.40824830532073975</data>
  <data key="slice">32</data>
  <data key="year">2022</data>
</edge>
<edge source="39" target="352">
  <data key="weight">0.40824830532073975</data>
  <data key="slice">32</data>
  <data key="year">2022</data>
</edge>
<edge source="39" target="365">
  <data key="weight">0.40824830532073975</data>
  <data key="slice">32</data>
  <data key="year">2022</data>
</edge>
<edge source="39" target="395">
  <data key="weight">0.8164966106414795</data>
  <data key="slice">32</data>
  <data key="year">2022</data>
</edge>
<edge source="40" target="212">
  <data key="weight">0.7071067690849304</data>
  <data key="slice">26</data>
  <data key="year">2016</data>
</edge>
<edge source="40" target="250">
  <data key="weight">1.0</data>
  <data key="slice">26</data>
  <data key="year">2016</data>
</edge>
<edge source="40" target="304">
  <data key="weight">1.0</data>
  <data key="slice">26</data>
  <data key="year">2016</data>
</edge>
<edge source="40" target="323">
  <data key="weight">0.7071067690849304</data>
  <data key="slice">26</data>
  <data key="year">2016</data>
</edge>
<edge source="40" target="337">
  <data key="weight">0.7071067690849304</data>
  <data key="slice">26</data>
  <data key="year">2016</data>
</edge>
<edge source="40" target="527">
  <data key="weight">0.7071067690849304</data>
  <data key="slice">26</data>
  <data key="year">2016</data>
</edge>
<edge source="41" target="85">
  <data key="weight">0.7071067690849304</data>
  <data key="slice">27</data>
  <data key="year">2017</data>
</edge>
<edge source="41" target="212">
  <data key="weight">0.7071067690849304</data>
  <data key="slice">11</data>
  <data key="year">2001</data>
</edge>
<edge source="41" target="229">
  <data key="weight">1.0</data>
  <data key="slice">11</data>
  <data key="year">2001</data>
</edge>
<edge source="41" target="270">
  <data key="weight">1.0</data>
  <data key="slice">11</data>
  <data key="year">2001</data>
</edge>
<edge source="41" target="307">
  <data key="weight">1.0</data>
  <data key="slice">11</data>
  <data key="year">2001</data>
</edge>
<edge source="41" target="318">
  <data key="weight">1.0</data>
  <data key="slice">27</data>
  <data key="year">2017</data>
</edge>
<edge source="41" target="323">
  <data key="weight">0.7071067690849304</data>
  <data key="slice">11</data>
  <data key="year">2001</data>
</edge>
<edge source="41" target="379">
  <data key="weight">1.0</data>
  <data key="slice">11</data>
  <data key="year">2001</data>
</edge>
<edge source="41" target="436">
  <data key="weight">1.0</data>
  <data key="slice">27</data>
  <data key="year">2017</data>
</edge>
<edge source="41" target="457">
  <data key="weight">0.7071067690849304</data>
  <data key="slice">15</data>
  <data key="year">2005</data>
</edge>
<edge source="41" target="476">
  <data key="weight">1.0</data>
  <data key="slice">27</data>
  <data key="year">2017</data>
</edge>
<edge source="41" target="576">
  <data key="weight">0.7071067690849304</data>
  <data key="slice">15</data>
  <data key="year">2005</data>
</edge>
<edge source="41" target="597">
  <data key="weight">1.0</data>
  <data key="slice">11</data>
  <data key="year">2001</data>
</edge>
<edge source="42" target="293">
  <data key="weight">0.5</data>
  <data key="slice">25</data>
  <data key="year">2015</data>
</edge>
<edge source="42" target="389">
  <data key="weight">0.5</data>
  <data key="slice">25</data>
  <data key="year">2015</data>
</edge>
<edge source="42" target="536">
  <data key="weight">0.5</data>
  <data key="slice">25</data>
  <data key="year">2015</data>
</edge>
<edge source="43" target="85">
  <data key="weight">0.7071067690849304</data>
  <data key="slice">27</data>
  <data key="year">2017</data>
</edge>
<edge source="43" target="166">
  <data key="weight">0.5773502588272095</data>
  <data key="slice">27</data>
  <data key="year">2017</data>
</edge>
<edge source="43" target="289">
  <data key="weight">0.7071067690849304</data>
  <data key="slice">27</data>
  <data key="year">2017</data>
</edge>
<edge source="43" target="579">
  <data key="weight">9.999999974752427E-7</data>
  <data key="slice">27</data>
  <data key="year">2017</data>
</edge>
<edge source="45" target="67">
  <data key="weight">1.0</data>
  <data key="slice">28</data>
  <data key="year">2018</data>
</edge>
<edge source="45" target="173">
  <data key="weight">0.5</data>
  <data key="slice">28</data>
  <data key="year">2018</data>
</edge>
<edge source="45" target="325">
  <data key="weight">0.5</data>
  <data key="slice">28</data>
  <data key="year">2018</data>
</edge>
<edge source="45" target="349">
  <data key="weight">0.7071067690849304</data>
  <data key="slice">28</data>
  <data key="year">2018</data>
</edge>
<edge source="45" target="407">
  <data key="weight">0.7071067690849304</data>
  <data key="slice">28</data>
  <data key="year">2018</data>
</edge>
<edge source="45" target="552">
  <data key="weight">0.5</data>
  <data key="slice">28</data>
  <data key="year">2018</data>
</edge>
<edge source="46" target="120">
  <data key="weight">0.40824830532073975</data>
  <data key="slice">32</data>
  <data key="year">2022</data>
</edge>
<edge source="46" target="223">
  <data key="weight">4.999999987376214E-7</data>
  <data key="slice">34</data>
  <data key="year">2024</data>
</edge>
<edge source="46" target="253">
  <data key="weight">0.5</data>
  <data key="slice">32</data>
  <data key="year">2022</data>
</edge>
<edge source="46" target="330">
  <data key="weight">4.999999987376214E-7</data>
  <data key="slice">34</data>
  <data key="year">2024</data>
</edge>
<edge source="46" target="360">
  <data key="weight">0.5</data>
  <data key="slice">34</data>
  <data key="year">2024</data>
</edge>
<edge source="46" target="517">
  <data key="weight">4.999999987376214E-7</data>
  <data key="slice">34</data>
  <data key="year">2024</data>
</edge>
<edge source="46" target="527">
  <data key="weight">0.5</data>
  <data key="slice">34</data>
  <data key="year">2024</data>
</edge>
<edge source="46" target="582">
  <data key="weight">0.40824830532073975</data>
  <data key="slice">32</data>
  <data key="year">2022</data>
</edge>
<edge source="47" target="88">
  <data key="weight">1.0</data>
  <data key="slice">27</data>
  <data key="year">2017</data>
</edge>
<edge source="47" target="94">
  <data key="weight">0.7071067690849304</data>
  <data key="slice">27</data>
  <data key="year">2017</data>
</edge>
<edge source="47" target="551">
  <data key="weight">0.5773502588272095</data>
  <data key="slice">27</data>
  <data key="year">2017</data>
</edge>
<edge source="48" target="117">
  <data key="weight">0.8164966106414795</data>
  <data key="slice">35</data>
  <data key="year">2025</data>
</edge>
<edge source="48" target="236">
  <data key="weight">0.5</data>
  <data key="slice">35</data>
  <data key="year">2025</data>
</edge>
<edge source="48" target="363">
  <data key="weight">0.5</data>
  <data key="slice">35</data>
  <data key="year">2025</data>
</edge>
<edge source="48" target="429">
  <data key="weight">0.5</data>
  <data key="slice">35</data>
  <data key="year">2025</data>
</edge>
<edge source="48" target="437">
  <data key="weight">0.6324555277824402</data>
  <data key="slice">35</data>
  <data key="year">2025</data>
</edge>
<edge source="48" target="447">
  <data key="weight">0.3535533845424652</data>
  <data key="slice">35</data>
  <data key="year">2025</data>
</edge>
<edge source="49" target="293">
  <data key="weight">1.0</data>
  <data key="slice">31</data>
  <data key="year">2021</data>
</edge>
<edge source="49" target="350">
  <data key="weight">1.0</data>
  <data key="slice">31</data>
  <data key="year">2021</data>
</edge>
<edge source="49" target="364">
  <data key="weight">0.7071067690849304</data>
  <data key="slice">31</data>
  <data key="year">2021</data>
</edge>
<edge source="50" target="296">
  <data key="weight">0.7071067690849304</data>
  <data key="slice">16</data>
  <data key="year">2006</data>
</edge>
<edge source="50" target="509">
  <data key="weight">1.0</data>
  <data key="slice">16</data>
  <data key="year">2006</data>
</edge>
<edge source="50" target="517">
  <data key="weight">0.7071067690849304</data>
  <data key="slice">16</data>
  <data key="year">2006</data>
</edge>
<edge source="51" target="126">
  <data key="weight">1.0</data>
  <data key="slice">31</data>
  <data key="year">2021</data>
</edge>
<edge source="51" target="133">
  <data key="weight">0.5</data>
  <data key="slice">31</data>
  <data key="year">2021</data>
</edge>
<edge source="51" target="286">
  <data key="weight">0.5</data>
  <data key="slice">33</data>
  <data key="year">2023</data>
</edge>
<edge source="51" target="454">
  <data key="weight">0.7071067690849304</data>
  <data key="slice">31</data>
  <data key="year">2021</data>
</edge>
<edge source="51" target="486">
  <data key="weight">0.5</data>
  <data key="slice">33</data>
  <data key="year">2023</data>
</edge>
<edge source="52" target="74">
  <data key="weight">0.8164966106414795</data>
  <data key="slice">15</data>
  <data key="year">2005</data>
</edge>
<edge source="52" target="82">
  <data key="weight">0.5773502588272095</data>
  <data key="slice">15</data>
  <data key="year">2005</data>
</edge>
<edge source="52" target="84">
  <data key="weight">0.5</data>
  <data key="slice">26</data>
  <data key="year">2016</data>
</edge>
<edge source="52" target="85">
  <data key="weight">0.5773502588272095</data>
  <data key="slice">32</data>
  <data key="year">2022</data>
</edge>
<edge source="52" target="116">
  <data key="weight">0.7071067690849304</data>
  <data key="slice">16</data>
  <data key="year">2006</data>
</edge>
<edge source="52" target="119">
  <data key="weight">0.7071067690849304</data>
  <data key="slice">19</data>
  <data key="year">2009</data>
</edge>
<edge source="52" target="124">
  <data key="weight">1.0</data>
  <data key="slice">9</data>
  <data key="year">1999</data>
</edge>
<edge source="52" target="127">
  <data key="weight">0.8164966106414795</data>
  <data key="slice">22</data>
  <data key="year">2012</data>
</edge>
<edge source="52" target="132">
  <data key="weight">0.4714045226573944</data>
  <data key="slice">24</data>
  <data key="year">2014</data>
</edge>
<edge source="52" target="139">
  <data key="weight">4.082483258116554E-7</data>
  <data key="slice">30</data>
  <data key="year">2020</data>
</edge>
<edge source="52" target="141">
  <data key="weight">0.8164966106414795</data>
  <data key="slice">35</data>
  <data key="year">2025</data>
</edge>
<edge source="52" target="146">
  <data key="weight">0.5773502588272095</data>
  <data key="slice">16</data>
  <data key="year">2006</data>
</edge>
<edge source="52" target="149">
  <data key="weight">0.7071067690849304</data>
  <data key="slice">15</data>
  <data key="year">2005</data>
</edge>
<edge source="52" target="155">
  <data key="weight">0.6666666865348816</data>
  <data key="slice">22</data>
  <data key="year">2012</data>
</edge>
<edge source="52" target="184">
  <data key="weight">0.6666666865348816</data>
  <data key="slice">21</data>
  <data key="year">2011</data>
</edge>
<edge source="52" target="187">
  <data key="weight">0.5773502588272095</data>
  <data key="slice">29</data>
  <data key="year">2019</data>
</edge>
<edge source="52" target="193">
  <data key="weight">0.5773502588272095</data>
  <data key="slice">21</data>
  <data key="year">2011</data>
</edge>
<edge source="52" target="205">
  <data key="weight">0.4472135901451111</data>
  <data key="slice">25</data>
  <data key="year">2015</data>
</edge>
<edge source="52" target="223">
  <data key="weight">0.5773502588272095</data>
  <data key="slice">35</data>
  <data key="year">2025</data>
</edge>
<edge source="52" target="225">
  <data key="weight">0.40824830532073975</data>
  <data key="slice">24</data>
  <data key="year">2014</data>
</edge>
<edge source="52" target="226">
  <data key="weight">0.5</data>
  <data key="slice">26</data>
  <data key="year">2016</data>
</edge>
<edge source="52" target="227">
  <data key="weight">0.7071067690849304</data>
  <data key="slice">18</data>
  <data key="year">2008</data>
</edge>
<edge source="52" target="249">
  <data key="weight">0.75</data>
  <data key="slice">21</data>
  <data key="year">2011</data>
</edge>
<edge source="52" target="269">
  <data key="weight">0.7071067690849304</data>
  <data key="slice">21</data>
  <data key="year">2011</data>
</edge>
<edge source="52" target="287">
  <data key="weight">0.7071067690849304</data>
  <data key="slice">9</data>
  <data key="year">1999</data>
</edge>
<edge source="52" target="293">
  <data key="weight">0.3535533845424652</data>
  <data key="slice">18</data>
  <data key="year">2008</data>
</edge>
<edge source="52" target="296">
  <data key="weight">0.40824830532073975</data>
  <data key="slice">23</data>
  <data key="year">2013</data>
</edge>
<edge source="52" target="311">
  <data key="weight">0.6666666865348816</data>
  <data key="slice">32</data>
  <data key="year">2022</data>
</edge>
<edge source="52" target="316">
  <data key="weight">0.5</data>
  <data key="slice">19</data>
  <data key="year">2009</data>
</edge>
<edge source="52" target="317">
  <data key="weight">1.0</data>
  <data key="slice">9</data>
  <data key="year">1999</data>
</edge>
<edge source="52" target="324">
  <data key="weight">0.5773502588272095</data>
  <data key="slice">30</data>
  <data key="year">2020</data>
</edge>
<edge source="52" target="331">
  <data key="weight">1.0</data>
  <data key="slice">15</data>
  <data key="year">2005</data>
</edge>
<edge source="52" target="334">
  <data key="weight">0.40824830532073975</data>
  <data key="slice">30</data>
  <data key="year">2020</data>
</edge>
<edge source="52" target="335">
  <data key="weight">0.7071067690849304</data>
  <data key="slice">15</data>
  <data key="year">2005</data>
</edge>
<edge source="52" target="344">
  <data key="weight">0.6666666865348816</data>
  <data key="slice">26</data>
  <data key="year">2016</data>
</edge>
<edge source="52" target="372">
  <data key="weight">4.082483258116554E-7</data>
  <data key="slice">31</data>
  <data key="year">2021</data>
</edge>
<edge source="52" target="373">
  <data key="weight">0.7071067690849304</data>
  <data key="slice">19</data>
  <data key="year">2009</data>
</edge>
<edge source="52" target="374">
  <data key="weight">0.7071067690849304</data>
  <data key="slice">18</data>
  <data key="year">2008</data>
</edge>
<edge source="52" target="389">
  <data key="weight">0.8164966106414795</data>
  <data key="slice">15</data>
  <data key="year">2005</data>
</edge>
<edge source="52" target="391">
  <data key="weight">5.773503062300733E-7</data>
  <data key="slice">30</data>
  <data key="year">2020</data>
</edge>
<edge source="52" target="410">
  <data key="weight">1.0</data>
  <data key="slice">9</data>
  <data key="year">1999</data>
</edge>
<edge source="52" target="413">
  <data key="weight">0.6666666865348816</data>
  <data key="slice">35</data>
  <data key="year">2025</data>
</edge>
<edge source="52" target="420">
  <data key="weight">0.5773502588272095</data>
  <data key="slice">23</data>
  <data key="year">2013</data>
</edge>
<edge source="52" target="428">
  <data key="weight">1.0</data>
  <data key="slice">8</data>
  <data key="year">1998</data>
</edge>
<edge source="52" target="434">
  <data key="weight">0.5773502588272095</data>
  <data key="slice">30</data>
  <data key="year">2020</data>
</edge>
<edge source="52" target="438">
  <data key="weight">0.5773502588272095</data>
  <data key="slice">24</data>
  <data key="year">2014</data>
</edge>
<edge source="52" target="439">
  <data key="weight">0.4472135901451111</data>
  <data key="slice">25</data>
  <data key="year">2015</data>
</edge>
<edge source="52" target="447">
  <data key="weight">0.8164966106414795</data>
  <data key="slice">34</data>
  <data key="year">2024</data>
</edge>
<edge source="52" target="470">
  <data key="weight">0.40824830532073975</data>
  <data key="slice">24</data>
  <data key="year">2014</data>
</edge>
<edge source="52" target="485">
  <data key="weight">0.5</data>
  <data key="slice">17</data>
  <data key="year">2007</data>
</edge>
<edge source="52" target="505">
  <data key="weight">0.5</data>
  <data key="slice">21</data>
  <data key="year">2011</data>
</edge>
<edge source="52" target="508">
  <data key="weight">1.0</data>
  <data key="slice">9</data>
  <data key="year">1999</data>
</edge>
<edge source="52" target="510">
  <data key="weight">0.40824830532073975</data>
  <data key="slice">22</data>
  <data key="year">2012</data>
</edge>
<edge source="52" target="513">
  <data key="weight">0.5773502588272095</data>
  <data key="slice">8</data>
  <data key="year">1998</data>
</edge>
<edge source="52" target="534">
  <data key="weight">4.999999987376214E-7</data>
  <data key="slice">17</data>
  <data key="year">2007</data>
</edge>
<edge source="52" target="536">
  <data key="weight">4.082483258116554E-7</data>
  <data key="slice">22</data>
  <data key="year">2012</data>
</edge>
<edge source="52" target="538">
  <data key="weight">0.5</data>
  <data key="slice">19</data>
  <data key="year">2009</data>
</edge>
<edge source="52" target="539">
  <data key="weight">0.8164966106414795</data>
  <data key="slice">35</data>
  <data key="year">2025</data>
</edge>
<edge source="52" target="548">
  <data key="weight">0.40824830532073975</data>
  <data key="slice">35</data>
  <data key="year">2025</data>
</edge>
<edge source="52" target="561">
  <data key="weight">0.5</data>
  <data key="slice">19</data>
  <data key="year">2009</data>
</edge>
<edge source="52" target="575">
  <data key="weight">0.8660253882408142</data>
  <data key="slice">30</data>
  <data key="year">2020</data>
</edge>
<edge source="52" target="601">
  <data key="weight">0.5</data>
  <data key="slice">17</data>
  <data key="year">2007</data>
</edge>
<edge source="53" target="120">
  <data key="weight">0.7071067690849304</data>
  <data key="slice">21</data>
  <data key="year">2011</data>
</edge>
<edge source="53" target="220">
  <data key="weight">0.5</data>
  <data key="slice">21</data>
  <data key="year">2011</data>
</edge>
<edge source="53" target="323">
  <data key="weight">0.40824830532073975</data>
  <data key="slice">21</data>
  <data key="year">2011</data>
</edge>
<edge source="53" target="367">
  <data key="weight">0.7071067690849304</data>
  <data key="slice">21</data>
  <data key="year">2011</data>
</edge>
<edge source="54" target="101">
  <data key="weight">1.0</data>
  <data key="slice">13</data>
  <data key="year">2003</data>
</edge>
<edge source="54" target="224">
  <data key="weight">0.5</data>
  <data key="slice">29</data>
  <data key="year">2019</data>
</edge>
<edge source="54" target="293">
  <data key="weight">1.0</data>
  <data key="slice">13</data>
  <data key="year">2003</data>
</edge>
<edge source="54" target="323">
  <data key="weight">0.7071067690849304</data>
  <data key="slice">29</data>
  <data key="year">2019</data>
</edge>
<edge source="54" target="380">
  <data key="weight">0.5</data>
  <data key="slice">29</data>
  <data key="year">2019</data>
</edge>
<edge source="54" target="520">
  <data key="weight">0.5</data>
  <data key="slice">29</data>
  <data key="year">2019</data>
</edge>
<edge source="54" target="570">
  <data key="weight">1.0</data>
  <data key="slice">13</data>
  <data key="year">2003</data>
</edge>
<edge source="54" target="583">
  <data key="weight">0.7071067690849304</data>
  <data key="slice">29</data>
  <data key="year">2019</data>
</edge>
<edge source="56" target="63">
  <data key="weight">0.40824830532073975</data>
  <data key="slice">30</data>
  <data key="year">2020</data>
</edge>
<edge source="56" target="123">
  <data key="weight">0.3535533845424652</data>
  <data key="slice">30</data>
  <data key="year">2020</data>
</edge>
<edge source="56" target="308">
  <data key="weight">0.5</data>
  <data key="slice">30</data>
  <data key="year">2020</data>
</edge>
<edge source="56" target="337">
  <data key="weight">0.40824830532073975</data>
  <data key="slice">30</data>
  <data key="year">2020</data>
</edge>
<edge source="56" target="512">
  <data key="weight">0.5</data>
  <data key="slice">30</data>
  <data key="year">2020</data>
</edge>
<edge source="56" target="552">
  <data key="weight">0.40824830532073975</data>
  <data key="slice">30</data>
  <data key="year">2020</data>
</edge>
<edge source="57" target="160">
  <data key="weight">1.0</data>
  <data key="slice">8</data>
  <data key="year">1998</data>
</edge>
<edge source="57" target="388">
  <data key="weight">0.7071067690849304</data>
  <data key="slice">8</data>
  <data key="year">1998</data>
</edge>
<edge source="57" target="441">
  <data key="weight">1.0</data>
  <data key="slice">8</data>
  <data key="year">1998</data>
</edge>
<edge source="57" target="523">
  <data key="weight">1.0</data>
  <data key="slice">8</data>
  <data key="year">1998</data>
</edge>
<edge source="57" target="544">
  <data key="weight">1.0</data>
  <data key="slice">8</data>
  <data key="year">1998</data>
</edge>
<edge source="57" target="566">
  <data key="weight">0.7071067690849304</data>
  <data key="slice">8</data>
  <data key="year">1998</data>
</edge>
<edge source="58" target="123">
  <data key="weight">0.40824830532073975</data>
  <data key="slice">31</data>
  <data key="year">2021</data>
</edge>
<edge source="58" target="132">
  <data key="weight">0.5</data>
  <data key="slice">31</data>
  <data key="year">2021</data>
</edge>
<edge source="58" target="187">
  <data key="weight">0.5773502588272095</data>
  <data key="slice">31</data>
  <data key="year">2021</data>
</edge>
<edge source="58" target="311">
  <data key="weight">0.5773502588272095</data>
  <data key="slice">31</data>
  <data key="year">2021</data>
</edge>
<edge source="58" target="344">
  <data key="weight">0.5</data>
  <data key="slice">31</data>
  <data key="year">2021</data>
</edge>
<edge source="58" target="420">
  <data key="weight">0.4472135901451111</data>
  <data key="slice">31</data>
  <data key="year">2021</data>
</edge>
<edge source="59" target="323">
  <data key="weight">0.37796446681022644</data>
  <data key="slice">30</data>
  <data key="year">2020</data>
</edge>
<edge source="59" target="383">
  <data key="weight">1.0</data>
  <data key="slice">30</data>
  <data key="year">2020</data>
</edge>
<edge source="60" target="86">
  <data key="weight">0.7071067690849304</data>
  <data key="slice">22</data>
  <data key="year">2012</data>
</edge>
<edge source="60" target="140">
  <data key="weight">0.7071067690849304</data>
  <data key="slice">22</data>
  <data key="year">2012</data>
</edge>
<edge source="60" target="163">
  <data key="weight">0.7071067690849304</data>
  <data key="slice">22</data>
  <data key="year">2012</data>
</edge>
<edge source="60" target="414">
  <data key="weight">0.7071067690849304</data>
  <data key="slice">22</data>
  <data key="year">2012</data>
</edge>
<edge source="61" target="159">
  <data key="weight">0.5773502588272095</data>
  <data key="slice">27</data>
  <data key="year">2017</data>
</edge>
<edge source="61" target="219">
  <data key="weight">1.0</data>
  <data key="slice">27</data>
  <data key="year">2017</data>
</edge>
<edge source="61" target="323">
  <data key="weight">0.40824830532073975</data>
  <data key="slice">27</data>
  <data key="year">2017</data>
</edge>
<edge source="61" target="328">
  <data key="weight">0.7071067690849304</data>
  <data key="slice">27</data>
  <data key="year">2017</data>
</edge>
<edge source="61" target="338">
  <data key="weight">0.3333333432674408</data>
  <data key="slice">34</data>
  <data key="year">2024</data>
</edge>
<edge source="61" target="405">
  <data key="weight">0.3333333432674408</data>
  <data key="slice">34</data>
  <data key="year">2024</data>
</edge>
<edge source="61" target="527">
  <data key="weight">0.5773502588272095</data>
  <data key="slice">27</data>
  <data key="year">2017</data>
</edge>
<edge source="61" target="593">
  <data key="weight">0.5</data>
  <data key="slice">34</data>
  <data key="year">2024</data>
</edge>
<edge source="62" target="155">
  <data key="weight">0.7071067690849304</data>
  <data key="slice">13</data>
  <data key="year">2003</data>
</edge>
<edge source="62" target="344">
  <data key="weight">0.7071067690849304</data>
  <data key="slice">13</data>
  <data key="year">2003</data>
</edge>
<edge source="62" target="413">
  <data key="weight">1.0</data>
  <data key="slice">13</data>
  <data key="year">2003</data>
</edge>
<edge source="62" target="479">
  <data key="weight">1.0</data>
  <data key="slice">13</data>
  <data key="year">2003</data>
</edge>
<edge source="62" target="591">
  <data key="weight">1.0</data>
  <data key="slice">13</data>
  <data key="year">2003</data>
</edge>
<edge source="63" target="337">
  <data key="weight">0.6666666865348816</data>
  <data key="slice">30</data>
  <data key="year">2020</data>
</edge>
<edge source="63" target="370">
  <data key="weight">0.40824830532073975</data>
  <data key="slice">30</data>
  <data key="year">2020</data>
</edge>
<edge source="63" target="419">
  <data key="weight">0.4714045226573944</data>
  <data key="slice">30</data>
  <data key="year">2020</data>
</edge>
<edge source="63" target="520">
  <data key="weight">0.40824830532073975</data>
  <data key="slice">30</data>
  <data key="year">2020</data>
</edge>
<edge source="64" target="116">
  <data key="weight">0.7071067690849304</data>
  <data key="slice">7</data>
  <data key="year">1997</data>
</edge>
<edge source="64" target="149">
  <data key="weight">0.7071067690849304</data>
  <data key="slice">14</data>
  <data key="year">2004</data>
</edge>
<edge source="64" target="155">
  <data key="weight">0.4472135901451111</data>
  <data key="slice">7</data>
  <data key="year">1997</data>
</edge>
<edge source="64" target="205">
  <data key="weight">0.5773502588272095</data>
  <data key="slice">7</data>
  <data key="year">1997</data>
</edge>
<edge source="64" target="287">
  <data key="weight">0.7071067690849304</data>
  <data key="slice">7</data>
  <data key="year">1997</data>
</edge>
<edge source="64" target="296">
  <data key="weight">0.7071067690849304</data>
  <data key="slice">7</data>
  <data key="year">1997</data>
</edge>
<edge source="64" target="316">
  <data key="weight">0.7071067690849304</data>
  <data key="slice">7</data>
  <data key="year">1997</data>
</edge>
<edge source="64" target="344">
  <data key="weight">0.7071067690849304</data>
  <data key="slice">7</data>
  <data key="year">1997</data>
</edge>
<edge source="64" target="404">
  <data key="weight">0.7071067690849304</data>
  <data key="slice">14</data>
  <data key="year">2004</data>
</edge>
<edge source="64" target="441">
  <data key="weight">4.999999987376214E-7</data>
  <data key="slice">21</data>
  <data key="year">2011</data>
</edge>
<edge source="64" target="447">
  <data key="weight">0.7071067690849304</data>
  <data key="slice">14</data>
  <data key="year">2004</data>
</edge>
<edge source="64" target="485">
  <data key="weight">0.7071067690849304</data>
  <data key="slice">21</data>
  <data key="year">2011</data>
</edge>
<edge source="64" target="511">
  <data key="weight">0.7071067690849304</data>
  <data key="slice">7</data>
  <data key="year">1997</data>
</edge>
<edge source="64" target="588">
  <data key="weight">1.0</data>
  <data key="slice">14</data>
  <data key="year">2004</data>
</edge>
<edge source="65" target="67">
  <data key="weight">0.5</data>
  <data key="slice">29</data>
  <data key="year">2019</data>
</edge>
<edge source="65" target="85">
  <data key="weight">4.999999987376214E-7</data>
  <data key="slice">23</data>
  <data key="year">2013</data>
</edge>
<edge source="65" target="105">
  <data key="weight">0.5</data>
  <data key="slice">23</data>
  <data key="year">2013</data>
</edge>
<edge source="65" target="113">
  <data key="weight">0.8164966106414795</data>
  <data key="slice">28</data>
  <data key="year">2018</data>
</edge>
<edge source="65" target="170">
  <data key="weight">0.3333333432674408</data>
  <data key="slice">35</data>
  <data key="year">2025</data>
</edge>
<edge source="65" target="173">
  <data key="weight">0.5</data>
  <data key="slice">29</data>
  <data key="year">2019</data>
</edge>
<edge source="65" target="189">
  <data key="weight">0.5</data>
  <data key="slice">27</data>
  <data key="year">2017</data>
</edge>
<edge source="65" target="193">
  <data key="weight">0.40824830532073975</data>
  <data key="slice">23</data>
  <data key="year">2013</data>
</edge>
<edge source="65" target="208">
  <data key="weight">0.5</data>
  <data key="slice">32</data>
  <data key="year">2022</data>
</edge>
<edge source="65" target="212">
  <data key="weight">0.7071067690849304</data>
  <data key="slice">26</data>
  <data key="year">2016</data>
</edge>
<edge source="65" target="219">
  <data key="weight">0.7071067690849304</data>
  <data key="slice">20</data>
  <data key="year">2010</data>
</edge>
<edge source="65" target="224">
  <data key="weight">0.7071067690849304</data>
  <data key="slice">20</data>
  <data key="year">2010</data>
</edge>
<edge source="65" target="275">
  <data key="weight">0.7071067690849304</data>
  <data key="slice">26</data>
  <data key="year">2016</data>
</edge>
<edge source="65" target="285">
  <data key="weight">0.40824830532073975</data>
  <data key="slice">35</data>
  <data key="year">2025</data>
</edge>
<edge source="65" target="288">
  <data key="weight">0.5</data>
  <data key="slice">29</data>
  <data key="year">2019</data>
</edge>
<edge source="65" target="292">
  <data key="weight">1.0</data>
  <data key="slice">23</data>
  <data key="year">2013</data>
</edge>
<edge source="65" target="308">
  <data key="weight">0.40824830532073975</data>
  <data key="slice">30</data>
  <data key="year">2020</data>
</edge>
<edge source="65" target="315">
  <data key="weight">4.999999987376214E-7</data>
  <data key="slice">23</data>
  <data key="year">2013</data>
</edge>
<edge source="65" target="323">
  <data key="weight">0.40824830532073975</data>
  <data key="slice">35</data>
  <data key="year">2025</data>
</edge>
<edge source="65" target="328">
  <data key="weight">0.40824830532073975</data>
  <data key="slice">20</data>
  <data key="year">2010</data>
</edge>
<edge source="65" target="333">
  <data key="weight">0.5</data>
  <data key="slice">28</data>
  <data key="year">2018</data>
</edge>
<edge source="65" target="334">
  <data key="weight">4.082483258116554E-7</data>
  <data key="slice">30</data>
  <data key="year">2020</data>
</edge>
<edge source="65" target="337">
  <data key="weight">0.5</data>
  <data key="slice">32</data>
  <data key="year">2022</data>
</edge>
<edge source="65" target="348">
  <data key="weight">1.0</data>
  <data key="slice">26</data>
  <data key="year">2016</data>
</edge>
<edge source="65" target="349">
  <data key="weight">0.5773502588272095</data>
  <data key="slice">27</data>
  <data key="year">2017</data>
</edge>
<edge source="65" target="363">
  <data key="weight">0.40824830532073975</data>
  <data key="slice">35</data>
  <data key="year">2025</data>
</edge>
<edge source="65" target="371">
  <data key="weight">0.5</data>
  <data key="slice">23</data>
  <data key="year">2013</data>
</edge>
<edge source="65" target="372">
  <data key="weight">0.7071067690849304</data>
  <data key="slice">35</data>
  <data key="year">2025</data>
</edge>
<edge source="65" target="378">
  <data key="weight">0.5</data>
  <data key="slice">29</data>
  <data key="year">2019</data>
</edge>
<edge source="65" target="380">
  <data key="weight">0.3535533845424652</data>
  <data key="slice">32</data>
  <data key="year">2022</data>
</edge>
<edge source="65" target="433">
  <data key="weight">0.5</data>
  <data key="slice">23</data>
  <data key="year">2013</data>
</edge>
<edge source="65" target="437">
  <data key="weight">0.5</data>
  <data key="slice">28</data>
  <data key="year">2018</data>
</edge>
<edge source="65" target="440">
  <data key="weight">0.40824830532073975</data>
  <data key="slice">35</data>
  <data key="year">2025</data>
</edge>
<edge source="65" target="512">
  <data key="weight">0.40824830532073975</data>
  <data key="slice">30</data>
  <data key="year">2020</data>
</edge>
<edge source="65" target="524">
  <data key="weight">0.7071067690849304</data>
  <data key="slice">20</data>
  <data key="year">2010</data>
</edge>
<edge source="65" target="527">
  <data key="weight">0.40824830532073975</data>
  <data key="slice">30</data>
  <data key="year">2020</data>
</edge>
<edge source="65" target="529">
  <data key="weight">0.5</data>
  <data key="slice">23</data>
  <data key="year">2013</data>
</edge>
<edge source="65" target="554">
  <data key="weight">0.5</data>
  <data key="slice">32</data>
  <data key="year">2022</data>
</edge>
<edge source="65" target="594">
  <data key="weight">1.0</data>
  <data key="slice">28</data>
  <data key="year">2018</data>
</edge>
<edge source="66" target="212">
  <data key="weight">0.7071067690849304</data>
  <data key="slice">13</data>
  <data key="year">2003</data>
</edge>
<edge source="66" target="555">
  <data key="weight">1.0</data>
  <data key="slice">13</data>
  <data key="year">2003</data>
</edge>
<edge source="67" target="117">
  <data key="weight">0.6666666865348816</data>
  <data key="slice">33</data>
  <data key="year">2023</data>
</edge>
<edge source="67" target="120">
  <data key="weight">0.3333333432674408</data>
  <data key="slice">34</data>
  <data key="year">2024</data>
</edge>
<edge source="67" target="151">
  <data key="weight">4.082483258116554E-7</data>
  <data key="slice">33</data>
  <data key="year">2023</data>
</edge>
<edge source="67" target="153">
  <data key="weight">0.8164966106414795</data>
  <data key="slice">33</data>
  <data key="year">2023</data>
</edge>
<edge source="67" target="173">
  <data key="weight">0.5</data>
  <data key="slice">28</data>
  <data key="year">2018</data>
</edge>
<edge source="67" target="207">
  <data key="weight">0.8164966106414795</data>
  <data key="slice">33</data>
  <data key="year">2023</data>
</edge>
<edge source="67" target="208">
  <data key="weight">0.5</data>
  <data key="slice">31</data>
  <data key="year">2021</data>
</edge>
<edge source="67" target="224">
  <data key="weight">0.3535533845424652</data>
  <data key="slice">31</data>
  <data key="year">2021</data>
</edge>
<edge source="67" target="253">
  <data key="weight">0.3535533845424652</data>
  <data key="slice">32</data>
  <data key="year">2022</data>
</edge>
<edge source="67" target="275">
  <data key="weight">0.3535533845424652</data>
  <data key="slice">32</data>
  <data key="year">2022</data>
</edge>
<edge source="67" target="288">
  <data key="weight">0.5</data>
  <data key="slice">29</data>
  <data key="year">2019</data>
</edge>
<edge source="67" target="308">
  <data key="weight">0.5</data>
  <data key="slice">29</data>
  <data key="year">2019</data>
</edge>
<edge source="67" target="325">
  <data key="weight">0.5</data>
  <data key="slice">28</data>
  <data key="year">2018</data>
</edge>
<edge source="67" target="328">
  <data key="weight">0.8164966106414795</data>
  <data key="slice">29</data>
  <data key="year">2019</data>
</edge>
<edge source="67" target="333">
  <data key="weight">0.4472135901451111</data>
  <data key="slice">32</data>
  <data key="year">2022</data>
</edge>
<edge source="67" target="342">
  <data key="weight">0.3535533845424652</data>
  <data key="slice">32</data>
  <data key="year">2022</data>
</edge>
<edge source="67" target="349">
  <data key="weight">0.7071067690849304</data>
  <data key="slice">28</data>
  <data key="year">2018</data>
</edge>
<edge source="67" target="365">
  <data key="weight">0.3333333432674408</data>
  <data key="slice">34</data>
  <data key="year">2024</data>
</edge>
<edge source="67" target="378">
  <data key="weight">1.0</data>
  <data key="slice">29</data>
  <data key="year">2019</data>
</edge>
<edge source="67" target="380">
  <data key="weight">0.5</data>
  <data key="slice">29</data>
  <data key="year">2019</data>
</edge>
<edge source="67" target="407">
  <data key="weight">0.7071067690849304</data>
  <data key="slice">28</data>
  <data key="year">2018</data>
</edge>
<edge source="67" target="409">
  <data key="weight">0.40824830532073975</data>
  <data key="slice">35</data>
  <data key="year">2025</data>
</edge>
<edge source="67" target="429">
  <data key="weight">0.5</data>
  <data key="slice">31</data>
  <data key="year">2021</data>
</edge>
<edge source="67" target="482">
  <data key="weight">0.7071067690849304</data>
  <data key="slice">31</data>
  <data key="year">2021</data>
</edge>
<edge source="67" target="552">
  <data key="weight">0.5</data>
  <data key="slice">28</data>
  <data key="year">2018</data>
</edge>
<edge source="67" target="554">
  <data key="weight">0.5</data>
  <data key="slice">31</data>
  <data key="year">2021</data>
</edge>
<edge source="67" target="557">
  <data key="weight">0.40824830532073975</data>
  <data key="slice">34</data>
  <data key="year">2024</data>
</edge>
<edge source="67" target="571">
  <data key="weight">0.8164966106414795</data>
  <data key="slice">33</data>
  <data key="year">2023</data>
</edge>
<edge source="67" target="598">
  <data key="weight">0.3535533845424652</data>
  <data key="slice">32</data>
  <data key="year">2022</data>
</edge>
<edge source="68" target="85">
  <data key="weight">0.3535533845424652</data>
  <data key="slice">33</data>
  <data key="year">2023</data>
</edge>
<edge source="68" target="128">
  <data key="weight">0.7071067690849304</data>
  <data key="slice">33</data>
  <data key="year">2023</data>
</edge>
<edge source="68" target="170">
  <data key="weight">0.5</data>
  <data key="slice">33</data>
  <data key="year">2023</data>
</edge>
<edge source="68" target="243">
  <data key="weight">0.5</data>
  <data key="slice">33</data>
  <data key="year">2023</data>
</edge>
<edge source="68" target="285">
  <data key="weight">0.5</data>
  <data key="slice">33</data>
  <data key="year">2023</data>
</edge>
<edge source="68" target="405">
  <data key="weight">0.3535533845424652</data>
  <data key="slice">33</data>
  <data key="year">2023</data>
</edge>
<edge source="68" target="447">
  <data key="weight">0.40824830532073975</data>
  <data key="slice">33</data>
  <data key="year">2023</data>
</edge>
<edge source="68" target="539">
  <data key="weight">0.40824830532073975</data>
  <data key="slice">33</data>
  <data key="year">2023</data>
</edge>
<edge source="68" target="593">
  <data key="weight">0.3535533845424652</data>
  <data key="slice">33</data>
  <data key="year">2023</data>
</edge>
<edge source="69" target="113">
  <data key="weight">0.37796446681022644</data>
  <data key="slice">34</data>
  <data key="year">2024</data>
</edge>
<edge source="69" target="123">
  <data key="weight">0.40824830532073975</data>
  <data key="slice">34</data>
  <data key="year">2024</data>
</edge>
<edge source="69" target="282">
  <data key="weight">0.6324555277824402</data>
  <data key="slice">34</data>
  <data key="year">2024</data>
</edge>
<edge source="69" target="301">
  <data key="weight">0.8164966106414795</data>
  <data key="slice">34</data>
  <data key="year">2024</data>
</edge>
<edge source="69" target="319">
  <data key="weight">1.0</data>
  <data key="slice">34</data>
  <data key="year">2024</data>
</edge>
<edge source="69" target="365">
  <data key="weight">0.40824830532073975</data>
  <data key="slice">34</data>
  <data key="year">2024</data>
</edge>
<edge source="69" target="405">
  <data key="weight">0.4714045226573944</data>
  <data key="slice">34</data>
  <data key="year">2024</data>
</edge>
<edge source="69" target="530">
  <data key="weight">0.5</data>
  <data key="slice">34</data>
  <data key="year">2024</data>
</edge>
<edge source="69" target="590">
  <data key="weight">1.0</data>
  <data key="slice">34</data>
  <data key="year">2024</data>
</edge>
<edge source="71" target="106">
  <data key="weight">0.40824830532073975</data>
  <data key="slice">31</data>
  <data key="year">2021</data>
</edge>
<edge source="71" target="170">
  <data key="weight">0.40824830532073975</data>
  <data key="slice">31</data>
  <data key="year">2021</data>
</edge>
<edge source="71" target="275">
  <data key="weight">0.40824830532073975</data>
  <data key="slice">31</data>
  <data key="year">2021</data>
</edge>
<edge source="71" target="285">
  <data key="weight">0.40824830532073975</data>
  <data key="slice">31</data>
  <data key="year">2021</data>
</edge>
<edge source="71" target="294">
  <data key="weight">0.40824830532073975</data>
  <data key="slice">31</data>
  <data key="year">2021</data>
</edge>
<edge source="71" target="328">
  <data key="weight">0.40824830532073975</data>
  <data key="slice">31</data>
  <data key="year">2021</data>
</edge>
<edge source="71" target="380">
  <data key="weight">0.5773502588272095</data>
  <data key="slice">31</data>
  <data key="year">2021</data>
</edge>
<edge source="71" target="419">
  <data key="weight">0.40824830532073975</data>
  <data key="slice">31</data>
  <data key="year">2021</data>
</edge>
<edge source="72" target="78">
  <data key="weight">1.0</data>
  <data key="slice">13</data>
  <data key="year">2003</data>
</edge>
<edge source="72" target="122">
  <data key="weight">1.0</data>
  <data key="slice">13</data>
  <data key="year">2003</data>
</edge>
<edge source="72" target="451">
  <data key="weight">1.0</data>
  <data key="slice">13</data>
  <data key="year">2003</data>
</edge>
<edge source="72" target="463">
  <data key="weight">1.0</data>
  <data key="slice">13</data>
  <data key="year">2003</data>
</edge>
<edge source="72" target="550">
  <data key="weight">1.0</data>
  <data key="slice">13</data>
  <data key="year">2003</data>
</edge>
<edge source="73" target="263">
  <data key="weight">1.0</data>
  <data key="slice">9</data>
  <data key="year">1999</data>
</edge>
<edge source="74" target="82">
  <data key="weight">0.7071067690849304</data>
  <data key="slice">15</data>
  <data key="year">2005</data>
</edge>
<edge source="74" target="102">
  <data key="weight">1.0</data>
  <data key="slice">12</data>
  <data key="year">2002</data>
</edge>
<edge source="74" target="110">
  <data key="weight">0.5</data>
  <data key="slice">16</data>
  <data key="year">2006</data>
</edge>
<edge source="74" target="112">
  <data key="weight">0.5</data>
  <data key="slice">16</data>
  <data key="year">2006</data>
</edge>
<edge source="74" target="116">
  <data key="weight">0.7071067690849304</data>
  <data key="slice">16</data>
  <data key="year">2006</data>
</edge>
<edge source="74" target="119">
  <data key="weight">0.5</data>
  <data key="slice">16</data>
  <data key="year">2006</data>
</edge>
<edge source="74" target="132">
  <data key="weight">0.40824830532073975</data>
  <data key="slice">24</data>
  <data key="year">2014</data>
</edge>
<edge source="74" target="146">
  <data key="weight">0.7071067690849304</data>
  <data key="slice">16</data>
  <data key="year">2006</data>
</edge>
<edge source="74" target="149">
  <data key="weight">1.0</data>
  <data key="slice">15</data>
  <data key="year">2005</data>
</edge>
<edge source="74" target="155">
  <data key="weight">0.5</data>
  <data key="slice">18</data>
  <data key="year">2008</data>
</edge>
<edge source="74" target="166">
  <data key="weight">9.999999974752427E-7</data>
  <data key="slice">4</data>
  <data key="year">1994</data>
</edge>
<edge source="74" target="184">
  <data key="weight">0.8164966106414795</data>
  <data key="slice">15</data>
  <data key="year">2005</data>
</edge>
<edge source="74" target="187">
  <data key="weight">0.5</data>
  <data key="slice">24</data>
  <data key="year">2014</data>
</edge>
<edge source="74" target="193">
  <data key="weight">0.7071067690849304</data>
  <data key="slice">18</data>
  <data key="year">2008</data>
</edge>
<edge source="74" target="203">
  <data key="weight">9.999999974752427E-7</data>
  <data key="slice">4</data>
  <data key="year">1994</data>
</edge>
<edge source="74" target="206">
  <data key="weight">9.999999974752427E-7</data>
  <data key="slice">4</data>
  <data key="year">1994</data>
</edge>
<edge source="74" target="227">
  <data key="weight">1.0</data>
  <data key="slice">18</data>
  <data key="year">2008</data>
</edge>
<edge source="74" target="278">
  <data key="weight">9.999999974752427E-7</data>
  <data key="slice">4</data>
  <data key="year">1994</data>
</edge>
<edge source="74" target="287">
  <data key="weight">0.7071067690849304</data>
  <data key="slice">4</data>
  <data key="year">1994</data>
</edge>
<edge source="74" target="316">
  <data key="weight">0.4472135901451111</data>
  <data key="slice">24</data>
  <data key="year">2014</data>
</edge>
<edge source="74" target="331">
  <data key="weight">0.7071067690849304</data>
  <data key="slice">15</data>
  <data key="year">2005</data>
</edge>
<edge source="74" target="334">
  <data key="weight">0.5</data>
  <data key="slice">15</data>
  <data key="year">2005</data>
</edge>
<edge source="74" target="335">
  <data key="weight">0.5</data>
  <data key="slice">15</data>
  <data key="year">2005</data>
</edge>
<edge source="74" target="344">
  <data key="weight">0.8164966106414795</data>
  <data key="slice">15</data>
  <data key="year">2005</data>
</edge>
<edge source="74" target="361">
  <data key="weight">0.5</data>
  <data key="slice">16</data>
  <data key="year">2006</data>
</edge>
<edge source="74" target="374">
  <data key="weight">1.0</data>
  <data key="slice">18</data>
  <data key="year">2008</data>
</edge>
<edge source="74" target="389">
  <data key="weight">1.0</data>
  <data key="slice">15</data>
  <data key="year">2005</data>
</edge>
<edge source="74" target="392">
  <data key="weight">9.999999974752427E-7</data>
  <data key="slice">12</data>
  <data key="year">2002</data>
</edge>
<edge source="74" target="402">
  <data key="weight">0.7071067690849304</data>
  <data key="slice">12</data>
  <data key="year">2002</data>
</edge>
<edge source="74" target="420">
  <data key="weight">0.40824830532073975</data>
  <data key="slice">24</data>
  <data key="year">2014</data>
</edge>
<edge source="74" target="438">
  <data key="weight">1.0</data>
  <data key="slice">24</data>
  <data key="year">2014</data>
</edge>
<edge source="74" target="445">
  <data key="weight">9.999999974752427E-7</data>
  <data key="slice">4</data>
  <data key="year">1994</data>
</edge>
<edge source="74" target="492">
  <data key="weight">0.5</data>
  <data key="slice">16</data>
  <data key="year">2006</data>
</edge>
<edge source="74" target="505">
  <data key="weight">1.0</data>
  <data key="slice">24</data>
  <data key="year">2014</data>
</edge>
<edge source="74" target="507">
  <data key="weight">9.999999974752427E-7</data>
  <data key="slice">4</data>
  <data key="year">1994</data>
</edge>
<edge source="74" target="538">
  <data key="weight">0.5</data>
  <data key="slice">16</data>
  <data key="year">2006</data>
</edge>
<edge source="74" target="561">
  <data key="weight">0.5</data>
  <data key="slice">18</data>
  <data key="year">2008</data>
</edge>
<edge source="74" target="596">
  <data key="weight">0.7071067690849304</data>
  <data key="slice">12</data>
  <data key="year">2002</data>
</edge>
<edge source="74" target="601">
  <data key="weight">0.5</data>
  <data key="slice">15</data>
  <data key="year">2005</data>
</edge>
<edge source="75" target="178">
  <data key="weight">1.0</data>
  <data key="slice">17</data>
  <data key="year">2007</data>
</edge>
<edge source="75" target="205">
  <data key="weight">0.5</data>
  <data key="slice">17</data>
  <data key="year">2007</data>
</edge>
<edge source="75" target="293">
  <data key="weight">0.4472135901451111</data>
  <data key="slice">17</data>
  <data key="year">2007</data>
</edge>
<edge source="75" target="336">
  <data key="weight">1.0</data>
  <data key="slice">17</data>
  <data key="year">2007</data>
</edge>
<edge source="75" target="400">
  <data key="weight">1.0</data>
  <data key="slice">17</data>
  <data key="year">2007</data>
</edge>
<edge source="75" target="534">
  <data key="weight">0.7071067690849304</data>
  <data key="slice">17</data>
  <data key="year">2007</data>
</edge>
<edge source="75" target="547">
  <data key="weight">0.7071067690849304</data>
  <data key="slice">17</data>
  <data key="year">2007</data>
</edge>
<edge source="75" target="549">
  <data key="weight">1.0</data>
  <data key="slice">17</data>
  <data key="year">2007</data>
</edge>
<edge source="76" target="216">
  <data key="weight">0.7071067690849304</data>
  <data key="slice">30</data>
  <data key="year">2020</data>
</edge>
<edge source="76" target="285">
  <data key="weight">0.5</data>
  <data key="slice">30</data>
  <data key="year">2020</data>
</edge>
<edge source="76" target="520">
  <data key="weight">0.5</data>
  <data key="slice">30</data>
  <data key="year">2020</data>
</edge>
<edge source="77" target="308">
  <data key="weight">0.40824830532073975</data>
  <data key="slice">35</data>
  <data key="year">2025</data>
</edge>
<edge source="77" target="419">
  <data key="weight">0.40824830532073975</data>
  <data key="slice">35</data>
  <data key="year">2025</data>
</edge>
<edge source="77" target="504">
  <data key="weight">0.5</data>
  <data key="slice">35</data>
  <data key="year">2025</data>
</edge>
<edge source="78" target="122">
  <data key="weight">1.0</data>
  <data key="slice">13</data>
  <data key="year">2003</data>
</edge>
<edge source="78" target="451">
  <data key="weight">1.0</data>
  <data key="slice">13</data>
  <data key="year">2003</data>
</edge>
<edge source="78" target="463">
  <data key="weight">1.0</data>
  <data key="slice">13</data>
  <data key="year">2003</data>
</edge>
<edge source="78" target="550">
  <data key="weight">1.0</data>
  <data key="slice">13</data>
  <data key="year">2003</data>
</edge>
<edge source="79" target="172">
  <data key="weight">1.0</data>
  <data key="slice">7</data>
  <data key="year">1997</data>
</edge>
<edge source="79" target="540">
  <data key="weight">1.0</data>
  <data key="slice">7</data>
  <data key="year">1997</data>
</edge>
<edge source="80" target="167">
  <data key="weight">1.0</data>
  <data key="slice">3</data>
  <data key="year">1993</data>
</edge>
<edge source="80" target="353">
  <data key="weight">1.0</data>
  <data key="slice">3</data>
  <data key="year">1993</data>
</edge>
<edge source="81" target="362">
  <data key="weight">0.5</data>
  <data key="slice">30</data>
  <data key="year">2020</data>
</edge>
<edge source="81" target="535">
  <data key="weight">1.0</data>
  <data key="slice">30</data>
  <data key="year">2020</data>
</edge>
<edge source="82" target="149">
  <data key="weight">0.7071067690849304</data>
  <data key="slice">15</data>
  <data key="year">2005</data>
</edge>
<edge source="82" target="184">
  <data key="weight">0.5773502588272095</data>
  <data key="slice">15</data>
  <data key="year">2005</data>
</edge>
<edge source="82" target="335">
  <data key="weight">0.7071067690849304</data>
  <data key="slice">15</data>
  <data key="year">2005</data>
</edge>
<edge source="82" target="344">
  <data key="weight">0.5773502588272095</data>
  <data key="slice">15</data>
  <data key="year">2005</data>
</edge>
<edge source="82" target="389">
  <data key="weight">0.7071067690849304</data>
  <data key="slice">15</data>
  <data key="year">2005</data>
</edge>
<edge source="83" target="217">
  <data key="weight">0.5</data>
  <data key="slice">33</data>
  <data key="year">2023</data>
</edge>
<edge source="83" target="337">
  <data key="weight">0.3535533845424652</data>
  <data key="slice">33</data>
  <data key="year">2023</data>
</edge>
<edge source="83" target="419">
  <data key="weight">0.40824830532073975</data>
  <data key="slice">33</data>
  <data key="year">2023</data>
</edge>
<edge source="83" target="457">
  <data key="weight">0.3535533845424652</data>
  <data key="slice">33</data>
  <data key="year">2023</data>
</edge>
<edge source="83" target="539">
  <data key="weight">0.40824830532073975</data>
  <data key="slice">33</data>
  <data key="year">2023</data>
</edge>
<edge source="83" target="565">
  <data key="weight">0.7071067690849304</data>
  <data key="slice">33</data>
  <data key="year">2023</data>
</edge>
<edge source="84" target="132">
  <data key="weight">0.7071067690849304</data>
  <data key="slice">26</data>
  <data key="year">2016</data>
</edge>
<edge source="84" target="344">
  <data key="weight">0.7071067690849304</data>
  <data key="slice">26</data>
  <data key="year">2016</data>
</edge>
<edge source="84" target="420">
  <data key="weight">0.5</data>
  <data key="slice">26</data>
  <data key="year">2016</data>
</edge>
<edge source="84" target="447">
  <data key="weight">0.5773502588272095</data>
  <data key="slice">26</data>
  <data key="year">2016</data>
</edge>
<edge source="84" target="575">
  <data key="weight">0.5</data>
  <data key="slice">26</data>
  <data key="year">2016</data>
</edge>
<edge source="85" target="89">
  <data key="weight">7.071067784636398E-7</data>
  <data key="slice">28</data>
  <data key="year">2018</data>
</edge>
<edge source="85" target="105">
  <data key="weight">0.5</data>
  <data key="slice">23</data>
  <data key="year">2013</data>
</edge>
<edge source="85" target="110">
  <data key="weight">0.6324555277824402</data>
  <data key="slice">16</data>
  <data key="year">2006</data>
</edge>
<edge source="85" target="112">
  <data key="weight">0.6324555277824402</data>
  <data key="slice">16</data>
  <data key="year">2006</data>
</edge>
<edge source="85" target="113">
  <data key="weight">0.41602516174316406</data>
  <data key="slice">33</data>
  <data key="year">2023</data>
</edge>
<edge source="85" target="116">
  <data key="weight">0.7071067690849304</data>
  <data key="slice">18</data>
  <data key="year">2008</data>
</edge>
<edge source="85" target="123">
  <data key="weight">0.3333333432674408</data>
  <data key="slice">34</data>
  <data key="year">2024</data>
</edge>
<edge source="85" target="139">
  <data key="weight">4.082483258116554E-7</data>
  <data key="slice">25</data>
  <data key="year">2015</data>
</edge>
<edge source="85" target="143">
  <data key="weight">5.773503062300733E-7</data>
  <data key="slice">22</data>
  <data key="year">2012</data>
</edge>
<edge source="85" target="155">
  <data key="weight">0.6000000238418579</data>
  <data key="slice">16</data>
  <data key="year">2006</data>
</edge>
<edge source="85" target="159">
  <data key="weight">4.082483258116554E-7</data>
  <data key="slice">34</data>
  <data key="year">2024</data>
</edge>
<edge source="85" target="161">
  <data key="weight">5.773503062300733E-7</data>
  <data key="slice">32</data>
  <data key="year">2022</data>
</edge>
<edge source="85" target="164">
  <data key="weight">0.5</data>
  <data key="slice">28</data>
  <data key="year">2018</data>
</edge>
<edge source="85" target="166">
  <data key="weight">0.7071067690849304</data>
  <data key="slice">11</data>
  <data key="year">2001</data>
</edge>
<edge source="85" target="189">
  <data key="weight">4.999999987376214E-7</data>
  <data key="slice">28</data>
  <data key="year">2018</data>
</edge>
<edge source="85" target="193">
  <data key="weight">0.40824830532073975</data>
  <data key="slice">23</data>
  <data key="year">2013</data>
</edge>
<edge source="85" target="205">
  <data key="weight">0.547722578048706</data>
  <data key="slice">16</data>
  <data key="year">2006</data>
</edge>
<edge source="85" target="249">
  <data key="weight">0.5</data>
  <data key="slice">28</data>
  <data key="year">2018</data>
</edge>
<edge source="85" target="250">
  <data key="weight">4.082483258116554E-7</data>
  <data key="slice">35</data>
  <data key="year">2025</data>
</edge>
<edge source="85" target="255">
  <data key="weight">0.7071067690849304</data>
  <data key="slice">18</data>
  <data key="year">2008</data>
</edge>
<edge source="85" target="281">
  <data key="weight">0.7071067690849304</data>
  <data key="slice">23</data>
  <data key="year">2013</data>
</edge>
<edge source="85" target="284">
  <data key="weight">0.3333333432674408</data>
  <data key="slice">34</data>
  <data key="year">2024</data>
</edge>
<edge source="85" target="287">
  <data key="weight">0.40824830532073975</data>
  <data key="slice">31</data>
  <data key="year">2021</data>
</edge>
<edge source="85" target="289">
  <data key="weight">0.5</data>
  <data key="slice">27</data>
  <data key="year">2017</data>
</edge>
<edge source="85" target="292">
  <data key="weight">0.5</data>
  <data key="slice">23</data>
  <data key="year">2013</data>
</edge>
<edge source="85" target="293">
  <data key="weight">0.3535533845424652</data>
  <data key="slice">18</data>
  <data key="year">2008</data>
</edge>
<edge source="85" target="296">
  <data key="weight">0.6324555277824402</data>
  <data key="slice">16</data>
  <data key="year">2006</data>
</edge>
<edge source="85" target="308">
  <data key="weight">3.651483950761758E-7</data>
  <data key="slice">32</data>
  <data key="year">2022</data>
</edge>
<edge source="85" target="311">
  <data key="weight">0.40824830532073975</data>
  <data key="slice">32</data>
  <data key="year">2022</data>
</edge>
<edge source="85" target="316">
  <data key="weight">0.8164966106414795</data>
  <data key="slice">11</data>
  <data key="year">2001</data>
</edge>
<edge source="85" target="318">
  <data key="weight">7.071067784636398E-7</data>
  <data key="slice">27</data>
  <data key="year">2017</data>
</edge>
<edge source="85" target="323">
  <data key="weight">4.082483258116554E-7</data>
  <data key="slice">22</data>
  <data key="year">2012</data>
</edge>
<edge source="85" target="324">
  <data key="weight">0.40824830532073975</data>
  <data key="slice">22</data>
  <data key="year">2012</data>
</edge>
<edge source="85" target="334">
  <data key="weight">0.8164966106414795</data>
  <data key="slice">24</data>
  <data key="year">2014</data>
</edge>
<edge source="85" target="344">
  <data key="weight">0.40824830532073975</data>
  <data key="slice">23</data>
  <data key="year">2013</data>
</edge>
<edge source="85" target="360">
  <data key="weight">4.082483258116554E-7</data>
  <data key="slice">34</data>
  <data key="year">2024</data>
</edge>
<edge source="85" target="372">
  <data key="weight">0.8164966106414795</data>
  <data key="slice">28</data>
  <data key="year">2018</data>
</edge>
<edge source="85" target="375">
  <data key="weight">7.071067784636398E-7</data>
  <data key="slice">28</data>
  <data key="year">2018</data>
</edge>
<edge source="85" target="389">
  <data key="weight">0.5</data>
  <data key="slice">24</data>
  <data key="year">2014</data>
</edge>
<edge source="85" target="405">
  <data key="weight">0.38490018248558044</data>
  <data key="slice">34</data>
  <data key="year">2024</data>
</edge>
<edge source="85" target="406">
  <data key="weight">0.7071067690849304</data>
  <data key="slice">11</data>
  <data key="year">2001</data>
</edge>
<edge source="85" target="413">
  <data key="weight">0.3535533845424652</data>
  <data key="slice">33</data>
  <data key="year">2023</data>
</edge>
<edge source="85" target="420">
  <data key="weight">0.3651483654975891</data>
  <data key="slice">32</data>
  <data key="year">2022</data>
</edge>
<edge source="85" target="436">
  <data key="weight">7.071067784636398E-7</data>
  <data key="slice">27</data>
  <data key="year">2017</data>
</edge>
<edge source="85" target="447">
  <data key="weight">0.5773502588272095</data>
  <data key="slice">33</data>
  <data key="year">2023</data>
</edge>
<edge source="85" target="465">
  <data key="weight">0.7071067690849304</data>
  <data key="slice">18</data>
  <data key="year">2008</data>
</edge>
<edge source="85" target="470">
  <data key="weight">0.5</data>
  <data key="slice">24</data>
  <data key="year">2014</data>
</edge>
<edge source="85" target="476">
  <data key="weight">7.071067784636398E-7</data>
  <data key="slice">27</data>
  <data key="year">2017</data>
</edge>
<edge source="85" target="479">
  <data key="weight">0.7071067690849304</data>
  <data key="slice">17</data>
  <data key="year">2007</data>
</edge>
<edge source="85" target="488">
  <data key="weight">0.40824830532073975</data>
  <data key="slice">31</data>
  <data key="year">2021</data>
</edge>
<edge source="85" target="492">
  <data key="weight">0.6324555277824402</data>
  <data key="slice">16</data>
  <data key="year">2006</data>
</edge>
<edge source="85" target="502">
  <data key="weight">0.5</data>
  <data key="slice">18</data>
  <data key="year">2008</data>
</edge>
<edge source="85" target="503">
  <data key="weight">0.8164966106414795</data>
  <data key="slice">11</data>
  <data key="year">2001</data>
</edge>
<edge source="85" target="504">
  <data key="weight">5.773503062300733E-7</data>
  <data key="slice">32</data>
  <data key="year">2022</data>
</edge>
<edge source="85" target="514">
  <data key="weight">0.40824830532073975</data>
  <data key="slice">23</data>
  <data key="year">2013</data>
</edge>
<edge source="85" target="517">
  <data key="weight">0.6324555277824402</data>
  <data key="slice">16</data>
  <data key="year">2006</data>
</edge>
<edge source="85" target="527">
  <data key="weight">4.082483258116554E-7</data>
  <data key="slice">22</data>
  <data key="year">2012</data>
</edge>
<edge source="85" target="529">
  <data key="weight">4.999999987376214E-7</data>
  <data key="slice">23</data>
  <data key="year">2013</data>
</edge>
<edge source="85" target="538">
  <data key="weight">1.0</data>
  <data key="slice">18</data>
  <data key="year">2008</data>
</edge>
<edge source="85" target="579">
  <data key="weight">0.7071067690849304</data>
  <data key="slice">27</data>
  <data key="year">2017</data>
</edge>
<edge source="85" target="588">
  <data key="weight">0.5163977742195129</data>
  <data key="slice">16</data>
  <data key="year">2006</data>
</edge>
<edge source="85" target="598">
  <data key="weight">5.773503062300733E-7</data>
  <data key="slice">35</data>
  <data key="year">2025</data>
</edge>
<edge source="85" target="601">
  <data key="weight">0.5</data>
  <data key="slice">17</data>
  <data key="year">2007</data>
</edge>
<edge source="86" target="140">
  <data key="weight">1.0</data>
  <data key="slice">22</data>
  <data key="year">2012</data>
</edge>
<edge source="86" target="149">
  <data key="weight">4.999999987376214E-7</data>
  <data key="slice">22</data>
  <data key="year">2012</data>
</edge>
<edge source="86" target="163">
  <data key="weight">1.0</data>
  <data key="slice">22</data>
  <data key="year">2012</data>
</edge>
<edge source="86" target="414">
  <data key="weight">1.0</data>
  <data key="slice">22</data>
  <data key="year">2012</data>
</edge>
<edge source="86" target="536">
  <data key="weight">0.5</data>
  <data key="slice">22</data>
  <data key="year">2012</data>
</edge>
<edge source="87" target="517">
  <data key="weight">0.5773502588272095</data>
  <data key="slice">18</data>
  <data key="year">2008</data>
</edge>
<edge source="88" target="94">
  <data key="weight">0.7071067690849304</data>
  <data key="slice">27</data>
  <data key="year">2017</data>
</edge>
<edge source="88" target="551">
  <data key="weight">0.5773502588272095</data>
  <data key="slice">27</data>
  <data key="year">2017</data>
</edge>
<edge source="89" target="164">
  <data key="weight">0.7071067690849304</data>
  <data key="slice">28</data>
  <data key="year">2018</data>
</edge>
<edge source="89" target="189">
  <data key="weight">0.5773502588272095</data>
  <data key="slice">28</data>
  <data key="year">2018</data>
</edge>
<edge source="89" target="323">
  <data key="weight">0.5</data>
  <data key="slice">28</data>
  <data key="year">2018</data>
</edge>
<edge source="89" target="372">
  <data key="weight">0.5773502588272095</data>
  <data key="slice">28</data>
  <data key="year">2018</data>
</edge>
<edge source="89" target="375">
  <data key="weight">1.0</data>
  <data key="slice">28</data>
  <data key="year">2018</data>
</edge>
<edge source="91" target="224">
  <data key="weight">1.0</data>
  <data key="slice">16</data>
  <data key="year">2006</data>
</edge>
<edge source="91" target="267">
  <data key="weight">1.0</data>
  <data key="slice">16</data>
  <data key="year">2006</data>
</edge>
<edge source="91" target="275">
  <data key="weight">0.7071067690849304</data>
  <data key="slice">16</data>
  <data key="year">2006</data>
</edge>
<edge source="91" target="328">
  <data key="weight">0.5773502588272095</data>
  <data key="slice">16</data>
  <data key="year">2006</data>
</edge>
<edge source="91" target="437">
  <data key="weight">0.5773502588272095</data>
  <data key="slice">16</data>
  <data key="year">2006</data>
</edge>
<edge source="92" target="397">
  <data key="weight">1.0</data>
  <data key="slice">31</data>
  <data key="year">2021</data>
</edge>
<edge source="93" target="212">
  <data key="weight">0.5773502588272095</data>
  <data key="slice">15</data>
  <data key="year">2005</data>
</edge>
<edge source="93" target="283">
  <data key="weight">0.7071067690849304</data>
  <data key="slice">15</data>
  <data key="year">2005</data>
</edge>
<edge source="93" target="307">
  <data key="weight">0.7071067690849304</data>
  <data key="slice">15</data>
  <data key="year">2005</data>
</edge>
<edge source="93" target="308">
  <data key="weight">1.0</data>
  <data key="slice">10</data>
  <data key="year">2000</data>
</edge>
<edge source="93" target="315">
  <data key="weight">0.5773502588272095</data>
  <data key="slice">15</data>
  <data key="year">2005</data>
</edge>
<edge source="93" target="323">
  <data key="weight">0.7071067690849304</data>
  <data key="slice">10</data>
  <data key="year">2000</data>
</edge>
<edge source="93" target="328">
  <data key="weight">0.5773502588272095</data>
  <data key="slice">20</data>
  <data key="year">2010</data>
</edge>
<edge source="93" target="337">
  <data key="weight">1.0</data>
  <data key="slice">15</data>
  <data key="year">2005</data>
</edge>
<edge source="93" target="390">
  <data key="weight">1.0</data>
  <data key="slice">10</data>
  <data key="year">2000</data>
</edge>
<edge source="93" target="527">
  <data key="weight">0.5773502588272095</data>
  <data key="slice">20</data>
  <data key="year">2010</data>
</edge>
<edge source="94" target="551">
  <data key="weight">0.8164966106414795</data>
  <data key="slice">27</data>
  <data key="year">2017</data>
</edge>
<edge source="95" target="97">
  <data key="weight">1.0</data>
  <data key="slice">10</data>
  <data key="year">2000</data>
</edge>
<edge source="95" target="148">
  <data key="weight">1.0</data>
  <data key="slice">1</data>
  <data key="year">1991</data>
</edge>
<edge source="95" target="166">
  <data key="weight">1.0</data>
  <data key="slice">10</data>
  <data key="year">2000</data>
</edge>
<edge source="95" target="205">
  <data key="weight">0.7071067690849304</data>
  <data key="slice">10</data>
  <data key="year">2000</data>
</edge>
<edge source="95" target="314">
  <data key="weight">1.0</data>
  <data key="slice">1</data>
  <data key="year">1991</data>
</edge>
<edge source="95" target="391">
  <data key="weight">1.0</data>
  <data key="slice">1</data>
  <data key="year">1991</data>
</edge>
<edge source="95" target="392">
  <data key="weight">1.0</data>
  <data key="slice">10</data>
  <data key="year">2000</data>
</edge>
<edge source="95" target="469">
  <data key="weight">1.0</data>
  <data key="slice">10</data>
  <data key="year">2000</data>
</edge>
<edge source="95" target="471">
  <data key="weight">1.0</data>
  <data key="slice">1</data>
  <data key="year">1991</data>
</edge>
<edge source="95" target="556">
  <data key="weight">1.0</data>
  <data key="slice">10</data>
  <data key="year">2000</data>
</edge>
<edge source="95" target="573">
  <data key="weight">1.0</data>
  <data key="slice">1</data>
  <data key="year">1991</data>
</edge>
<edge source="96" target="151">
  <data key="weight">0.7071067690849304</data>
  <data key="slice">20</data>
  <data key="year">2010</data>
</edge>
<edge source="96" target="158">
  <data key="weight">0.7071067690849304</data>
  <data key="slice">20</data>
  <data key="year">2010</data>
</edge>
<edge source="96" target="404">
  <data key="weight">1.0</data>
  <data key="slice">20</data>
  <data key="year">2010</data>
</edge>
<edge source="96" target="413">
  <data key="weight">0.5773502588272095</data>
  <data key="slice">20</data>
  <data key="year">2010</data>
</edge>
<edge source="96" target="448">
  <data key="weight">0.7071067690849304</data>
  <data key="slice">20</data>
  <data key="year">2010</data>
</edge>
<edge source="96" target="575">
  <data key="weight">0.5773502588272095</data>
  <data key="slice">20</data>
  <data key="year">2010</data>
</edge>
<edge source="97" target="166">
  <data key="weight">0.7071067690849304</data>
  <data key="slice">10</data>
  <data key="year">2000</data>
</edge>
<edge source="97" target="205">
  <data key="weight">0.7071067690849304</data>
  <data key="slice">10</data>
  <data key="year">2000</data>
</edge>
<edge source="97" target="392">
  <data key="weight">1.0</data>
  <data key="slice">10</data>
  <data key="year">2000</data>
</edge>
<edge source="97" target="469">
  <data key="weight">1.0</data>
  <data key="slice">10</data>
  <data key="year">2000</data>
</edge>
<edge source="97" target="556">
  <data key="weight">1.0</data>
  <data key="slice">10</data>
  <data key="year">2000</data>
</edge>
<edge source="98" target="120">
  <data key="weight">0.5</data>
  <data key="slice">15</data>
  <data key="year">2005</data>
</edge>
<edge source="98" target="283">
  <data key="weight">0.5</data>
  <data key="slice">15</data>
  <data key="year">2005</data>
</edge>
<edge source="98" target="292">
  <data key="weight">0.7071067690849304</data>
  <data key="slice">15</data>
  <data key="year">2005</data>
</edge>
<edge source="98" target="429">
  <data key="weight">0.7071067690849304</data>
  <data key="slice">15</data>
  <data key="year">2005</data>
</edge>
<edge source="98" target="437">
  <data key="weight">0.5</data>
  <data key="slice">15</data>
  <data key="year">2005</data>
</edge>
<edge source="98" target="457">
  <data key="weight">0.5</data>
  <data key="slice">15</data>
  <data key="year">2005</data>
</edge>
<edge source="99" target="205">
  <data key="weight">0.5</data>
  <data key="slice">8</data>
  <data key="year">1998</data>
</edge>
<edge source="99" target="287">
  <data key="weight">1.0</data>
  <data key="slice">8</data>
  <data key="year">1998</data>
</edge>
<edge source="99" target="316">
  <data key="weight">0.7071067690849304</data>
  <data key="slice">8</data>
  <data key="year">1998</data>
</edge>
<edge source="99" target="384">
  <data key="weight">1.0</data>
  <data key="slice">8</data>
  <data key="year">1998</data>
</edge>
<edge source="99" target="388">
  <data key="weight">0.7071067690849304</data>
  <data key="slice">8</data>
  <data key="year">1998</data>
</edge>
<edge source="99" target="413">
  <data key="weight">0.7071067690849304</data>
  <data key="slice">8</data>
  <data key="year">1998</data>
</edge>
<edge source="99" target="513">
  <data key="weight">0.5773502588272095</data>
  <data key="slice">8</data>
  <data key="year">1998</data>
</edge>
<edge source="99" target="516">
  <data key="weight">1.0</data>
  <data key="slice">8</data>
  <data key="year">1998</data>
</edge>
<edge source="99" target="517">
  <data key="weight">0.7071067690849304</data>
  <data key="slice">8</data>
  <data key="year">1998</data>
</edge>
<edge source="100" target="109">
  <data key="weight">1.0</data>
  <data key="slice">18</data>
  <data key="year">2008</data>
</edge>
<edge source="100" target="222">
  <data key="weight">1.0</data>
  <data key="slice">18</data>
  <data key="year">2008</data>
</edge>
<edge source="101" target="293">
  <data key="weight">1.0</data>
  <data key="slice">13</data>
  <data key="year">2003</data>
</edge>
<edge source="101" target="570">
  <data key="weight">1.0</data>
  <data key="slice">13</data>
  <data key="year">2003</data>
</edge>
<edge source="102" target="107">
  <data key="weight">1.0</data>
  <data key="slice">5</data>
  <data key="year">1995</data>
</edge>
<edge source="102" target="116">
  <data key="weight">0.7071067690849304</data>
  <data key="slice">7</data>
  <data key="year">1997</data>
</edge>
<edge source="102" target="149">
  <data key="weight">0.7071067690849304</data>
  <data key="slice">12</data>
  <data key="year">2002</data>
</edge>
<edge source="102" target="166">
  <data key="weight">0.7071067690849304</data>
  <data key="slice">5</data>
  <data key="year">1995</data>
</edge>
<edge source="102" target="202">
  <data key="weight">1.0</data>
  <data key="slice">5</data>
  <data key="year">1995</data>
</edge>
<edge source="102" target="244">
  <data key="weight">1.0</data>
  <data key="slice">5</data>
  <data key="year">1995</data>
</edge>
<edge source="102" target="257">
  <data key="weight">1.0</data>
  <data key="slice">5</data>
  <data key="year">1995</data>
</edge>
<edge source="102" target="287">
  <data key="weight">0.7071067690849304</data>
  <data key="slice">7</data>
  <data key="year">1997</data>
</edge>
<edge source="102" target="296">
  <data key="weight">0.7071067690849304</data>
  <data key="slice">7</data>
  <data key="year">1997</data>
</edge>
<edge source="102" target="316">
  <data key="weight">0.7071067690849304</data>
  <data key="slice">7</data>
  <data key="year">1997</data>
</edge>
<edge source="102" target="344">
  <data key="weight">0.7071067690849304</data>
  <data key="slice">7</data>
  <data key="year">1997</data>
</edge>
<edge source="102" target="392">
  <data key="weight">9.999999974752427E-7</data>
  <data key="slice">12</data>
  <data key="year">2002</data>
</edge>
<edge source="102" target="402">
  <data key="weight">0.7071067690849304</data>
  <data key="slice">12</data>
  <data key="year">2002</data>
</edge>
<edge source="102" target="455">
  <data key="weight">1.0</data>
  <data key="slice">7</data>
  <data key="year">1997</data>
</edge>
<edge source="102" target="511">
  <data key="weight">0.7071067690849304</data>
  <data key="slice">7</data>
  <data key="year">1997</data>
</edge>
<edge source="102" target="560">
  <data key="weight">1.0</data>
  <data key="slice">5</data>
  <data key="year">1995</data>
</edge>
<edge source="102" target="596">
  <data key="weight">0.7071067690849304</data>
  <data key="slice">12</data>
  <data key="year">2002</data>
</edge>
<edge source="103" target="113">
  <data key="weight">0.37796446681022644</data>
  <data key="slice">34</data>
  <data key="year">2024</data>
</edge>
<edge source="103" target="256">
  <data key="weight">0.5</data>
  <data key="slice">34</data>
  <data key="year">2024</data>
</edge>
<edge source="103" target="333">
  <data key="weight">0.5</data>
  <data key="slice">34</data>
  <data key="year">2024</data>
</edge>
<edge source="103" target="477">
  <data key="weight">0.5</data>
  <data key="slice">34</data>
  <data key="year">2024</data>
</edge>
<edge source="103" target="483">
  <data key="weight">0.5</data>
  <data key="slice">34</data>
  <data key="year">2024</data>
</edge>
<edge source="103" target="530">
  <data key="weight">0.5</data>
  <data key="slice">34</data>
  <data key="year">2024</data>
</edge>
<edge source="104" target="158">
  <data key="weight">0.5</data>
  <data key="slice">20</data>
  <data key="year">2010</data>
</edge>
<edge source="104" target="287">
  <data key="weight">0.5</data>
  <data key="slice">20</data>
  <data key="year">2010</data>
</edge>
<edge source="104" target="344">
  <data key="weight">0.7071067690849304</data>
  <data key="slice">20</data>
  <data key="year">2010</data>
</edge>
<edge source="104" target="413">
  <data key="weight">0.8164966106414795</data>
  <data key="slice">20</data>
  <data key="year">2010</data>
</edge>
<edge source="104" target="448">
  <data key="weight">0.5</data>
  <data key="slice">20</data>
  <data key="year">2010</data>
</edge>
<edge source="104" target="539">
  <data key="weight">0.5</data>
  <data key="slice">20</data>
  <data key="year">2010</data>
</edge>
<edge source="105" target="189">
  <data key="weight">0.5</data>
  <data key="slice">23</data>
  <data key="year">2013</data>
</edge>
<edge source="105" target="193">
  <data key="weight">0.40824830532073975</data>
  <data key="slice">23</data>
  <data key="year">2013</data>
</edge>
<edge source="105" target="292">
  <data key="weight">0.5</data>
  <data key="slice">23</data>
  <data key="year">2013</data>
</edge>
<edge source="105" target="323">
  <data key="weight">0.7071067690849304</data>
  <data key="slice">23</data>
  <data key="year">2013</data>
</edge>
<edge source="105" target="328">
  <data key="weight">0.7071067690849304</data>
  <data key="slice">23</data>
  <data key="year">2013</data>
</edge>
<edge source="105" target="433">
  <data key="weight">0.5</data>
  <data key="slice">23</data>
  <data key="year">2013</data>
</edge>
<edge source="105" target="529">
  <data key="weight">1.0</data>
  <data key="slice">23</data>
  <data key="year">2013</data>
</edge>
<edge source="106" target="159">
  <data key="weight">0.5773502588272095</data>
  <data key="slice">31</data>
  <data key="year">2021</data>
</edge>
<edge source="106" target="164">
  <data key="weight">0.5</data>
  <data key="slice">31</data>
  <data key="year">2021</data>
</edge>
<edge source="106" target="170">
  <data key="weight">0.5</data>
  <data key="slice">31</data>
  <data key="year">2021</data>
</edge>
<edge source="106" target="189">
  <data key="weight">0.7071067690849304</data>
  <data key="slice">33</data>
  <data key="year">2023</data>
</edge>
<edge source="106" target="285">
  <data key="weight">0.5</data>
  <data key="slice">31</data>
  <data key="year">2021</data>
</edge>
<edge source="106" target="362">
  <data key="weight">0.5</data>
  <data key="slice">34</data>
  <data key="year">2024</data>
</edge>
<edge source="106" target="372">
  <data key="weight">0.5</data>
  <data key="slice">31</data>
  <data key="year">2021</data>
</edge>
<edge source="106" target="403">
  <data key="weight">0.40824830532073975</data>
  <data key="slice">31</data>
  <data key="year">2021</data>
</edge>
<edge source="106" target="419">
  <data key="weight">0.40824830532073975</data>
  <data key="slice">33</data>
  <data key="year">2023</data>
</edge>
<edge source="106" target="437">
  <data key="weight">0.5345224738121033</data>
  <data key="slice">33</data>
  <data key="year">2023</data>
</edge>
<edge source="106" target="447">
  <data key="weight">0.40824830532073975</data>
  <data key="slice">34</data>
  <data key="year">2024</data>
</edge>
<edge source="106" target="457">
  <data key="weight">0.3535533845424652</data>
  <data key="slice">33</data>
  <data key="year">2023</data>
</edge>
<edge source="106" target="461">
  <data key="weight">0.7071067690849304</data>
  <data key="slice">34</data>
  <data key="year">2024</data>
</edge>
<edge source="106" target="527">
  <data key="weight">0.5</data>
  <data key="slice">31</data>
  <data key="year">2021</data>
</edge>
<edge source="106" target="593">
  <data key="weight">0.3535533845424652</data>
  <data key="slice">33</data>
  <data key="year">2023</data>
</edge>
<edge source="106" target="594">
  <data key="weight">1.0</data>
  <data key="slice">33</data>
  <data key="year">2023</data>
</edge>
<edge source="107" target="166">
  <data key="weight">0.7071067690849304</data>
  <data key="slice">5</data>
  <data key="year">1995</data>
</edge>
<edge source="107" target="202">
  <data key="weight">1.0</data>
  <data key="slice">5</data>
  <data key="year">1995</data>
</edge>
<edge source="107" target="244">
  <data key="weight">1.0</data>
  <data key="slice">5</data>
  <data key="year">1995</data>
</edge>
<edge source="107" target="257">
  <data key="weight">1.0</data>
  <data key="slice">5</data>
  <data key="year">1995</data>
</edge>
<edge source="107" target="560">
  <data key="weight">1.0</data>
  <data key="slice">5</data>
  <data key="year">1995</data>
</edge>
<edge source="108" target="413">
  <data key="weight">0.7071067690849304</data>
  <data key="slice">8</data>
  <data key="year">1998</data>
</edge>
<edge source="108" target="566">
  <data key="weight">0.7071067690849304</data>
  <data key="slice">8</data>
  <data key="year">1998</data>
</edge>
<edge source="109" target="133">
  <data key="weight">0.7071067690849304</data>
  <data key="slice">25</data>
  <data key="year">2015</data>
</edge>
<edge source="109" target="222">
  <data key="weight">1.0</data>
  <data key="slice">18</data>
  <data key="year">2008</data>
</edge>
<edge source="110" target="112">
  <data key="weight">1.0</data>
  <data key="slice">16</data>
  <data key="year">2006</data>
</edge>
<edge source="110" target="155">
  <data key="weight">0.6324555277824402</data>
  <data key="slice">16</data>
  <data key="year">2006</data>
</edge>
<edge source="110" target="413">
  <data key="weight">0.5</data>
  <data key="slice">16</data>
  <data key="year">2006</data>
</edge>
<edge source="110" target="492">
  <data key="weight">1.0</data>
  <data key="slice">16</data>
  <data key="year">2006</data>
</edge>
<edge source="110" target="538">
  <data key="weight">0.5</data>
  <data key="slice">16</data>
  <data key="year">2006</data>
</edge>
<edge source="111" target="297">
  <data key="weight">1.0</data>
  <data key="slice">16</data>
  <data key="year">2006</data>
</edge>
<edge source="111" target="462">
  <data key="weight">1.0</data>
  <data key="slice">16</data>
  <data key="year">2006</data>
</edge>
<edge source="112" target="155">
  <data key="weight">0.6324555277824402</data>
  <data key="slice">16</data>
  <data key="year">2006</data>
</edge>
<edge source="112" target="413">
  <data key="weight">0.5</data>
  <data key="slice">16</data>
  <data key="year">2006</data>
</edge>
<edge source="112" target="492">
  <data key="weight">1.0</data>
  <data key="slice">16</data>
  <data key="year">2006</data>
</edge>
<edge source="112" target="538">
  <data key="weight">0.5</data>
  <data key="slice">16</data>
  <data key="year">2006</data>
</edge>
<edge source="113" target="123">
  <data key="weight">0.3952847123146057</data>
  <data key="slice">32</data>
  <data key="year">2022</data>
</edge>
<edge source="113" target="159">
  <data key="weight">0.6666666865348816</data>
  <data key="slice">27</data>
  <data key="year">2017</data>
</edge>
<edge source="113" target="173">
  <data key="weight">0.8164966106414795</data>
  <data key="slice">27</data>
  <data key="year">2017</data>
</edge>
<edge source="113" target="177">
  <data key="weight">0.5773502588272095</data>
  <data key="slice">27</data>
  <data key="year">2017</data>
</edge>
<edge source="113" target="189">
  <data key="weight">0.5163977742195129</data>
  <data key="slice">30</data>
  <data key="year">2020</data>
</edge>
<edge source="113" target="208">
  <data key="weight">0.3535533845424652</data>
  <data key="slice">32</data>
  <data key="year">2022</data>
</edge>
<edge source="113" target="216">
  <data key="weight">0.4472135901451111</data>
  <data key="slice">30</data>
  <data key="year">2020</data>
</edge>
<edge source="113" target="219">
  <data key="weight">0.3535533845424652</data>
  <data key="slice">35</data>
  <data key="year">2025</data>
</edge>
<edge source="113" target="224">
  <data key="weight">0.4330126941204071</data>
  <data key="slice">32</data>
  <data key="year">2022</data>
</edge>
<edge source="113" target="234">
  <data key="weight">0.3922322690486908</data>
  <data key="slice">33</data>
  <data key="year">2023</data>
</edge>
<edge source="113" target="253">
  <data key="weight">0.3535533845424652</data>
  <data key="slice">35</data>
  <data key="year">2025</data>
</edge>
<edge source="113" target="282">
  <data key="weight">0.35856857895851135</data>
  <data key="slice">34</data>
  <data key="year">2024</data>
</edge>
<edge source="113" target="284">
  <data key="weight">0.4330126941204071</data>
  <data key="slice">35</data>
  <data key="year">2025</data>
</edge>
<edge source="113" target="301">
  <data key="weight">0.3535533845424652</data>
  <data key="slice">35</data>
  <data key="year">2025</data>
</edge>
<edge source="113" target="308">
  <data key="weight">0.3354102075099945</data>
  <data key="slice">32</data>
  <data key="year">2022</data>
</edge>
<edge source="113" target="319">
  <data key="weight">0.37796446681022644</data>
  <data key="slice">34</data>
  <data key="year">2024</data>
</edge>
<edge source="113" target="328">
  <data key="weight">0.4714045226573944</data>
  <data key="slice">28</data>
  <data key="year">2018</data>
</edge>
<edge source="113" target="333">
  <data key="weight">0.40824830532073975</data>
  <data key="slice">28</data>
  <data key="year">2018</data>
</edge>
<edge source="113" target="337">
  <data key="weight">0.5773502588272095</data>
  <data key="slice">27</data>
  <data key="year">2017</data>
</edge>
<edge source="113" target="338">
  <data key="weight">0.3535533845424652</data>
  <data key="slice">32</data>
  <data key="year">2022</data>
</edge>
<edge source="113" target="349">
  <data key="weight">0.43519413471221924</data>
  <data key="slice">31</data>
  <data key="year">2021</data>
</edge>
<edge source="113" target="365">
  <data key="weight">0.4419417381286621</data>
  <data key="slice">32</data>
  <data key="year">2022</data>
</edge>
<edge source="113" target="395">
  <data key="weight">0.3535533845424652</data>
  <data key="slice">32</data>
  <data key="year">2022</data>
</edge>
<edge source="113" target="405">
  <data key="weight">0.40824830532073975</data>
  <data key="slice">35</data>
  <data key="year">2025</data>
</edge>
<edge source="113" target="419">
  <data key="weight">0.40824830532073975</data>
  <data key="slice">27</data>
  <data key="year">2017</data>
</edge>
<edge source="113" target="427">
  <data key="weight">0.40824830532073975</data>
  <data key="slice">31</data>
  <data key="year">2021</data>
</edge>
<edge source="113" target="437">
  <data key="weight">0.40824830532073975</data>
  <data key="slice">28</data>
  <data key="year">2018</data>
</edge>
<edge source="113" target="440">
  <data key="weight">0.3922322690486908</data>
  <data key="slice">33</data>
  <data key="year">2023</data>
</edge>
<edge source="113" target="449">
  <data key="weight">0.40824830532073975</data>
  <data key="slice">27</data>
  <data key="year">2017</data>
</edge>
<edge source="113" target="504">
  <data key="weight">0.3922322690486908</data>
  <data key="slice">33</data>
  <data key="year">2023</data>
</edge>
<edge source="113" target="520">
  <data key="weight">0.3535533845424652</data>
  <data key="slice">35</data>
  <data key="year">2025</data>
</edge>
<edge source="113" target="527">
  <data key="weight">0.5773502588272095</data>
  <data key="slice">28</data>
  <data key="year">2018</data>
</edge>
<edge source="113" target="530">
  <data key="weight">0.37796446681022644</data>
  <data key="slice">34</data>
  <data key="year">2024</data>
</edge>
<edge source="113" target="554">
  <data key="weight">0.3535533845424652</data>
  <data key="slice">32</data>
  <data key="year">2022</data>
</edge>
<edge source="113" target="590">
  <data key="weight">0.37796446681022644</data>
  <data key="slice">34</data>
  <data key="year">2024</data>
</edge>
<edge source="113" target="594">
  <data key="weight">0.8164966106414795</data>
  <data key="slice">28</data>
  <data key="year">2018</data>
</edge>
<edge source="114" target="154">
  <data key="weight">0.5</data>
  <data key="slice">32</data>
  <data key="year">2022</data>
</edge>
<edge source="114" target="166">
  <data key="weight">0.3535533845424652</data>
  <data key="slice">32</data>
  <data key="year">2022</data>
</edge>
<edge source="114" target="272">
  <data key="weight">1.0</data>
  <data key="slice">32</data>
  <data key="year">2022</data>
</edge>
<edge source="114" target="518">
  <data key="weight">1.0</data>
  <data key="slice">32</data>
  <data key="year">2022</data>
</edge>
<edge source="115" target="267">
  <data key="weight">1.0</data>
  <data key="slice">21</data>
  <data key="year">2011</data>
</edge>
<edge source="116" target="118">
  <data key="weight">1.0</data>
  <data key="slice">11</data>
  <data key="year">2001</data>
</edge>
<edge source="116" target="119">
  <data key="weight">0.7071067690849304</data>
  <data key="slice">16</data>
  <data key="year">2006</data>
</edge>
<edge source="116" target="146">
  <data key="weight">1.0</data>
  <data key="slice">16</data>
  <data key="year">2006</data>
</edge>
<edge source="116" target="149">
  <data key="weight">0.7071067690849304</data>
  <data key="slice">14</data>
  <data key="year">2004</data>
</edge>
<edge source="116" target="155">
  <data key="weight">0.5</data>
  <data key="slice">18</data>
  <data key="year">2008</data>
</edge>
<edge source="116" target="157">
  <data key="weight">0.5773502588272095</data>
  <data key="slice">16</data>
  <data key="year">2006</data>
</edge>
<edge source="116" target="193">
  <data key="weight">0.7071067690849304</data>
  <data key="slice">14</data>
  <data key="year">2004</data>
</edge>
<edge source="116" target="205">
  <data key="weight">0.5</data>
  <data key="slice">14</data>
  <data key="year">2004</data>
</edge>
<edge source="116" target="287">
  <data key="weight">1.0</data>
  <data key="slice">7</data>
  <data key="year">1997</data>
</edge>
<edge source="116" target="293">
  <data key="weight">0.7071067690849304</data>
  <data key="slice">18</data>
  <data key="year">2008</data>
</edge>
<edge source="116" target="296">
  <data key="weight">1.0</data>
  <data key="slice">7</data>
  <data key="year">1997</data>
</edge>
<edge source="116" target="316">
  <data key="weight">1.0</data>
  <data key="slice">7</data>
  <data key="year">1997</data>
</edge>
<edge source="116" target="331">
  <data key="weight">0.7071067690849304</data>
  <data key="slice">14</data>
  <data key="year">2004</data>
</edge>
<edge source="116" target="335">
  <data key="weight">0.5773502588272095</data>
  <data key="slice">16</data>
  <data key="year">2006</data>
</edge>
<edge source="116" target="344">
  <data key="weight">1.0</data>
  <data key="slice">11</data>
  <data key="year">2001</data>
</edge>
<edge source="116" target="361">
  <data key="weight">0.7071067690849304</data>
  <data key="slice">16</data>
  <data key="year">2006</data>
</edge>
<edge source="116" target="366">
  <data key="weight">1.0</data>
  <data key="slice">12</data>
  <data key="year">2002</data>
</edge>
<edge source="116" target="404">
  <data key="weight">0.5</data>
  <data key="slice">14</data>
  <data key="year">2004</data>
</edge>
<edge source="116" target="413">
  <data key="weight">0.4472135901451111</data>
  <data key="slice">18</data>
  <data key="year">2008</data>
</edge>
<edge source="116" target="424">
  <data key="weight">1.0</data>
  <data key="slice">12</data>
  <data key="year">2002</data>
</edge>
<edge source="116" target="455">
  <data key="weight">0.7071067690849304</data>
  <data key="slice">7</data>
  <data key="year">1997</data>
</edge>
<edge source="116" target="465">
  <data key="weight">1.0</data>
  <data key="slice">18</data>
  <data key="year">2008</data>
</edge>
<edge source="116" target="502">
  <data key="weight">0.7071067690849304</data>
  <data key="slice">18</data>
  <data key="year">2008</data>
</edge>
<edge source="116" target="506">
  <data key="weight">1.0</data>
  <data key="slice">11</data>
  <data key="year">2001</data>
</edge>
<edge source="116" target="511">
  <data key="weight">1.0</data>
  <data key="slice">7</data>
  <data key="year">1997</data>
</edge>
<edge source="116" target="513">
  <data key="weight">0.7071067690849304</data>
  <data key="slice">12</data>
  <data key="year">2002</data>
</edge>
<edge source="116" target="538">
  <data key="weight">0.7071067690849304</data>
  <data key="slice">18</data>
  <data key="year">2008</data>
</edge>
<edge source="116" target="561">
  <data key="weight">0.7071067690849304</data>
  <data key="slice">16</data>
  <data key="year">2006</data>
</edge>
<edge source="117" target="151">
  <data key="weight">4.082483258116554E-7</data>
  <data key="slice">33</data>
  <data key="year">2023</data>
</edge>
<edge source="117" target="153">
  <data key="weight">0.8164966106414795</data>
  <data key="slice">33</data>
  <data key="year">2023</data>
</edge>
<edge source="117" target="207">
  <data key="weight">0.8164966106414795</data>
  <data key="slice">33</data>
  <data key="year">2023</data>
</edge>
<edge source="117" target="224">
  <data key="weight">0.3333333432674408</data>
  <data key="slice">35</data>
  <data key="year">2025</data>
</edge>
<edge source="117" target="236">
  <data key="weight">4.082483258116554E-7</data>
  <data key="slice">35</data>
  <data key="year">2025</data>
</edge>
<edge source="117" target="275">
  <data key="weight">0.40824830532073975</data>
  <data key="slice">33</data>
  <data key="year">2023</data>
</edge>
<edge source="117" target="285">
  <data key="weight">0.40824830532073975</data>
  <data key="slice">33</data>
  <data key="year">2023</data>
</edge>
<edge source="117" target="363">
  <data key="weight">0.40824830532073975</data>
  <data key="slice">35</data>
  <data key="year">2025</data>
</edge>
<edge source="117" target="427">
  <data key="weight">0.40824830532073975</data>
  <data key="slice">33</data>
  <data key="year">2023</data>
</edge>
<edge source="117" target="429">
  <data key="weight">0.40824830532073975</data>
  <data key="slice">35</data>
  <data key="year">2025</data>
</edge>
<edge source="117" target="437">
  <data key="weight">0.5163977742195129</data>
  <data key="slice">35</data>
  <data key="year">2025</data>
</edge>
<edge source="117" target="571">
  <data key="weight">0.8164966106414795</data>
  <data key="slice">33</data>
  <data key="year">2023</data>
</edge>
<edge source="118" target="344">
  <data key="weight">0.5773502588272095</data>
  <data key="slice">11</data>
  <data key="year">2001</data>
</edge>
<edge source="118" target="506">
  <data key="weight">1.0</data>
  <data key="slice">11</data>
  <data key="year">2001</data>
</edge>
<edge source="119" target="146">
  <data key="weight">0.7071067690849304</data>
  <data key="slice">16</data>
  <data key="year">2006</data>
</edge>
<edge source="119" target="157">
  <data key="weight">0.8164966106414795</data>
  <data key="slice">16</data>
  <data key="year">2006</data>
</edge>
<edge source="119" target="184">
  <data key="weight">0.7071067690849304</data>
  <data key="slice">19</data>
  <data key="year">2009</data>
</edge>
<edge source="119" target="205">
  <data key="weight">0.5</data>
  <data key="slice">19</data>
  <data key="year">2009</data>
</edge>
<edge source="119" target="361">
  <data key="weight">0.5</data>
  <data key="slice">16</data>
  <data key="year">2006</data>
</edge>
<edge source="119" target="373">
  <data key="weight">1.0</data>
  <data key="slice">19</data>
  <data key="year">2009</data>
</edge>
<edge source="119" target="413">
  <data key="weight">0.5</data>
  <data key="slice">16</data>
  <data key="year">2006</data>
</edge>
<edge source="119" target="420">
  <data key="weight">0.7071067690849304</data>
  <data key="slice">19</data>
  <data key="year">2009</data>
</edge>
<edge source="119" target="502">
  <data key="weight">0.5</data>
  <data key="slice">16</data>
  <data key="year">2006</data>
</edge>
<edge source="119" target="538">
  <data key="weight">0.5</data>
  <data key="slice">19</data>
  <data key="year">2009</data>
</edge>
<edge source="119" target="561">
  <data key="weight">0.5</data>
  <data key="slice">19</data>
  <data key="year">2009</data>
</edge>
<edge source="119" target="575">
  <data key="weight">0.7071067690849304</data>
  <data key="slice">19</data>
  <data key="year">2009</data>
</edge>
<edge source="120" target="123">
  <data key="weight">0.3333333432674408</data>
  <data key="slice">34</data>
  <data key="year">2024</data>
</edge>
<edge source="120" target="135">
  <data key="weight">0.8164966106414795</data>
  <data key="slice">33</data>
  <data key="year">2023</data>
</edge>
<edge source="120" target="161">
  <data key="weight">0.40824830532073975</data>
  <data key="slice">32</data>
  <data key="year">2022</data>
</edge>
<edge source="120" target="176">
  <data key="weight">0.7071067690849304</data>
  <data key="slice">15</data>
  <data key="year">2005</data>
</edge>
<edge source="120" target="177">
  <data key="weight">0.40824830532073975</data>
  <data key="slice">33</data>
  <data key="year">2023</data>
</edge>
<edge source="120" target="189">
  <data key="weight">0.5</data>
  <data key="slice">29</data>
  <data key="year">2019</data>
</edge>
<edge source="120" target="194">
  <data key="weight">0.8164966106414795</data>
  <data key="slice">33</data>
  <data key="year">2023</data>
</edge>
<edge source="120" target="204">
  <data key="weight">0.5</data>
  <data key="slice">29</data>
  <data key="year">2019</data>
</edge>
<edge source="120" target="212">
  <data key="weight">0.40824830532073975</data>
  <data key="slice">21</data>
  <data key="year">2011</data>
</edge>
<edge source="120" target="224">
  <data key="weight">0.40824830532073975</data>
  <data key="slice">33</data>
  <data key="year">2023</data>
</edge>
<edge source="120" target="253">
  <data key="weight">0.5</data>
  <data key="slice">35</data>
  <data key="year">2025</data>
</edge>
<edge source="120" target="283">
  <data key="weight">0.5</data>
  <data key="slice">15</data>
  <data key="year">2005</data>
</edge>
<edge source="120" target="284">
  <data key="weight">0.3333333432674408</data>
  <data key="slice">34</data>
  <data key="year">2024</data>
</edge>
<edge source="120" target="292">
  <data key="weight">0.7071067690849304</data>
  <data key="slice">15</data>
  <data key="year">2005</data>
</edge>
<edge source="120" target="323">
  <data key="weight">0.5345224738121033</data>
  <data key="slice">15</data>
  <data key="year">2005</data>
</edge>
<edge source="120" target="328">
  <data key="weight">0.40824830532073975</data>
  <data key="slice">24</data>
  <data key="year">2014</data>
</edge>
<edge source="120" target="337">
  <data key="weight">0.40824830532073975</data>
  <data key="slice">29</data>
  <data key="year">2019</data>
</edge>
<edge source="120" target="360">
  <data key="weight">0.5</data>
  <data key="slice">29</data>
  <data key="year">2019</data>
</edge>
<edge source="120" target="365">
  <data key="weight">0.38490018248558044</data>
  <data key="slice">33</data>
  <data key="year">2023</data>
</edge>
<edge source="120" target="367">
  <data key="weight">0.5</data>
  <data key="slice">21</data>
  <data key="year">2011</data>
</edge>
<edge source="120" target="414">
  <data key="weight">4.082483258116554E-7</data>
  <data key="slice">32</data>
  <data key="year">2022</data>
</edge>
<edge source="120" target="419">
  <data key="weight">0.40824830532073975</data>
  <data key="slice">24</data>
  <data key="year">2014</data>
</edge>
<edge source="120" target="421">
  <data key="weight">0.5</data>
  <data key="slice">35</data>
  <data key="year">2025</data>
</edge>
<edge source="120" target="437">
  <data key="weight">0.5</data>
  <data key="slice">24</data>
  <data key="year">2014</data>
</edge>
<edge source="120" target="457">
  <data key="weight">0.5</data>
  <data key="slice">15</data>
  <data key="year">2005</data>
</edge>
<edge source="120" target="475">
  <data key="weight">0.7071067690849304</data>
  <data key="slice">24</data>
  <data key="year">2014</data>
</edge>
<edge source="120" target="504">
  <data key="weight">0.40824830532073975</data>
  <data key="slice">32</data>
  <data key="year">2022</data>
</edge>
<edge source="120" target="512">
  <data key="weight">0.5</data>
  <data key="slice">35</data>
  <data key="year">2025</data>
</edge>
<edge source="120" target="539">
  <data key="weight">0.3333333432674408</data>
  <data key="slice">33</data>
  <data key="year">2023</data>
</edge>
<edge source="120" target="557">
  <data key="weight">0.40824830532073975</data>
  <data key="slice">34</data>
  <data key="year">2024</data>
</edge>
<edge source="120" target="576">
  <data key="weight">0.5</data>
  <data key="slice">15</data>
  <data key="year">2005</data>
</edge>
<edge source="120" target="582">
  <data key="weight">0.3333333432674408</data>
  <data key="slice">32</data>
  <data key="year">2022</data>
</edge>
<edge source="120" target="593">
  <data key="weight">0.5</data>
  <data key="slice">29</data>
  <data key="year">2019</data>
</edge>
<edge source="121" target="193">
  <data key="weight">0.5</data>
  <data key="slice">15</data>
  <data key="year">2005</data>
</edge>
<edge source="121" target="335">
  <data key="weight">0.5</data>
  <data key="slice">15</data>
  <data key="year">2005</data>
</edge>
<edge source="121" target="601">
  <data key="weight">0.5</data>
  <data key="slice">15</data>
  <data key="year">2005</data>
</edge>
<edge source="122" target="451">
  <data key="weight">1.0</data>
  <data key="slice">13</data>
  <data key="year">2003</data>
</edge>
<edge source="122" target="463">
  <data key="weight">1.0</data>
  <data key="slice">13</data>
  <data key="year">2003</data>
</edge>
<edge source="122" target="550">
  <data key="weight">1.0</data>
  <data key="slice">13</data>
  <data key="year">2003</data>
</edge>
<edge source="123" target="125">
  <data key="weight">4.714045473974693E-7</data>
  <data key="slice">31</data>
  <data key="year">2021</data>
</edge>
<edge source="123" target="129">
  <data key="weight">0.3651483654975891</data>
  <data key="slice">32</data>
  <data key="year">2022</data>
</edge>
<edge source="123" target="132">
  <data key="weight">3.535533892318199E-7</data>
  <data key="slice">30</data>
  <data key="year">2020</data>
</edge>
<edge source="123" target="164">
  <data key="weight">0.5</data>
  <data key="slice">28</data>
  <data key="year">2018</data>
</edge>
<edge source="123" target="165">
  <data key="weight">0.3535533845424652</data>
  <data key="slice">35</data>
  <data key="year">2025</data>
</edge>
<edge source="123" target="187">
  <data key="weight">0.7071067690849304</data>
  <data key="slice">24</data>
  <data key="year">2014</data>
</edge>
<edge source="123" target="201">
  <data key="weight">3.535533892318199E-7</data>
  <data key="slice">30</data>
  <data key="year">2020</data>
</edge>
<edge source="123" target="212">
  <data key="weight">0.5</data>
  <data key="slice">30</data>
  <data key="year">2020</data>
</edge>
<edge source="123" target="219">
  <data key="weight">0.7071067690849304</data>
  <data key="slice">28</data>
  <data key="year">2018</data>
</edge>
<edge source="123" target="225">
  <data key="weight">4.999999987376214E-7</data>
  <data key="slice">24</data>
  <data key="year">2014</data>
</edge>
<edge source="123" target="243">
  <data key="weight">0.3651483654975891</data>
  <data key="slice">32</data>
  <data key="year">2022</data>
</edge>
<edge source="123" target="250">
  <data key="weight">0.4472135901451111</data>
  <data key="slice">32</data>
  <data key="year">2022</data>
</edge>
<edge source="123" target="253">
  <data key="weight">0.7071067690849304</data>
  <data key="slice">28</data>
  <data key="year">2018</data>
</edge>
<edge source="123" target="276">
  <data key="weight">0.7071067690849304</data>
  <data key="slice">28</data>
  <data key="year">2018</data>
</edge>
<edge source="123" target="293">
  <data key="weight">0.5</data>
  <data key="slice">24</data>
  <data key="year">2014</data>
</edge>
<edge source="123" target="301">
  <data key="weight">0.3333333432674408</data>
  <data key="slice">34</data>
  <data key="year">2024</data>
</edge>
<edge source="123" target="308">
  <data key="weight">0.3535533845424652</data>
  <data key="slice">30</data>
  <data key="year">2020</data>
</edge>
<edge source="123" target="311">
  <data key="weight">4.714045473974693E-7</data>
  <data key="slice">31</data>
  <data key="year">2021</data>
</edge>
<edge source="123" target="319">
  <data key="weight">0.40824830532073975</data>
  <data key="slice">34</data>
  <data key="year">2024</data>
</edge>
<edge source="123" target="323">
  <data key="weight">0.7071067690849304</data>
  <data key="slice">28</data>
  <data key="year">2018</data>
</edge>
<edge source="123" target="337">
  <data key="weight">0.4472135901451111</data>
  <data key="slice">32</data>
  <data key="year">2022</data>
</edge>
<edge source="123" target="338">
  <data key="weight">0.7071067690849304</data>
  <data key="slice">31</data>
  <data key="year">2021</data>
</edge>
<edge source="123" target="349">
  <data key="weight">0.4308202266693115</data>
  <data key="slice">34</data>
  <data key="year">2024</data>
</edge>
<edge source="123" target="352">
  <data key="weight">0.4472135901451111</data>
  <data key="slice">32</data>
  <data key="year">2022</data>
</edge>
<edge source="123" target="360">
  <data key="weight">0.40824830532073975</data>
  <data key="slice">34</data>
  <data key="year">2024</data>
</edge>
<edge source="123" target="365">
  <data key="weight">0.6804138422012329</data>
  <data key="slice">33</data>
  <data key="year">2023</data>
</edge>
<edge source="123" target="399">
  <data key="weight">0.3535533845424652</data>
  <data key="slice">35</data>
  <data key="year">2025</data>
</edge>
<edge source="123" target="405">
  <data key="weight">0.3535533845424652</data>
  <data key="slice">30</data>
  <data key="year">2020</data>
</edge>
<edge source="123" target="420">
  <data key="weight">0.5773502588272095</data>
  <data key="slice">24</data>
  <data key="year">2014</data>
</edge>
<edge source="123" target="427">
  <data key="weight">0.3535533845424652</data>
  <data key="slice">35</data>
  <data key="year">2025</data>
</edge>
<edge source="123" target="437">
  <data key="weight">0.40824830532073975</data>
  <data key="slice">34</data>
  <data key="year">2024</data>
</edge>
<edge source="123" target="457">
  <data key="weight">0.5</data>
  <data key="slice">28</data>
  <data key="year">2018</data>
</edge>
<edge source="123" target="510">
  <data key="weight">0.8164966106414795</data>
  <data key="slice">24</data>
  <data key="year">2014</data>
</edge>
<edge source="123" target="520">
  <data key="weight">0.3535533845424652</data>
  <data key="slice">30</data>
  <data key="year">2020</data>
</edge>
<edge source="123" target="527">
  <data key="weight">0.40824830532073975</data>
  <data key="slice">34</data>
  <data key="year">2024</data>
</edge>
<edge source="123" target="530">
  <data key="weight">0.40824830532073975</data>
  <data key="slice">34</data>
  <data key="year">2024</data>
</edge>
<edge source="123" target="552">
  <data key="weight">0.5773502588272095</data>
  <data key="slice">30</data>
  <data key="year">2020</data>
</edge>
<edge source="123" target="565">
  <data key="weight">0.40824830532073975</data>
  <data key="slice">33</data>
  <data key="year">2023</data>
</edge>
<edge source="123" target="590">
  <data key="weight">0.40824830532073975</data>
  <data key="slice">34</data>
  <data key="year">2024</data>
</edge>
<edge source="123" target="593">
  <data key="weight">0.3535533845424652</data>
  <data key="slice">30</data>
  <data key="year">2020</data>
</edge>
<edge source="124" target="287">
  <data key="weight">0.7071067690849304</data>
  <data key="slice">9</data>
  <data key="year">1999</data>
</edge>
<edge source="124" target="317">
  <data key="weight">1.0</data>
  <data key="slice">9</data>
  <data key="year">1999</data>
</edge>
<edge source="124" target="335">
  <data key="weight">0.7071067690849304</data>
  <data key="slice">9</data>
  <data key="year">1999</data>
</edge>
<edge source="124" target="410">
  <data key="weight">1.0</data>
  <data key="slice">9</data>
  <data key="year">1999</data>
</edge>
<edge source="124" target="508">
  <data key="weight">1.0</data>
  <data key="slice">9</data>
  <data key="year">1999</data>
</edge>
<edge source="124" target="513">
  <data key="weight">0.7071067690849304</data>
  <data key="slice">9</data>
  <data key="year">1999</data>
</edge>
<edge source="125" target="141">
  <data key="weight">4.082483258116554E-7</data>
  <data key="slice">31</data>
  <data key="year">2021</data>
</edge>
<edge source="125" target="191">
  <data key="weight">0.7071067690849304</data>
  <data key="slice">34</data>
  <data key="year">2024</data>
</edge>
<edge source="125" target="236">
  <data key="weight">4.082483258116554E-7</data>
  <data key="slice">31</data>
  <data key="year">2021</data>
</edge>
<edge source="125" target="249">
  <data key="weight">4.082483258116554E-7</data>
  <data key="slice">31</data>
  <data key="year">2021</data>
</edge>
<edge source="125" target="330">
  <data key="weight">0.5</data>
  <data key="slice">34</data>
  <data key="year">2024</data>
</edge>
<edge source="125" target="335">
  <data key="weight">0.5</data>
  <data key="slice">30</data>
  <data key="year">2020</data>
</edge>
<edge source="125" target="337">
  <data key="weight">0.5</data>
  <data key="slice">34</data>
  <data key="year">2024</data>
</edge>
<edge source="125" target="365">
  <data key="weight">4.082483258116554E-7</data>
  <data key="slice">31</data>
  <data key="year">2021</data>
</edge>
<edge source="125" target="408">
  <data key="weight">0.3535533845424652</data>
  <data key="slice">34</data>
  <data key="year">2024</data>
</edge>
<edge source="125" target="413">
  <data key="weight">0.40824830532073975</data>
  <data key="slice">30</data>
  <data key="year">2020</data>
</edge>
<edge source="125" target="431">
  <data key="weight">0.7071067690849304</data>
  <data key="slice">30</data>
  <data key="year">2020</data>
</edge>
<edge source="125" target="488">
  <data key="weight">4.082483258116554E-7</data>
  <data key="slice">31</data>
  <data key="year">2021</data>
</edge>
<edge source="125" target="593">
  <data key="weight">0.3535533845424652</data>
  <data key="slice">34</data>
  <data key="year">2024</data>
</edge>
<edge source="126" target="133">
  <data key="weight">0.5</data>
  <data key="slice">31</data>
  <data key="year">2021</data>
</edge>
<edge source="126" target="454">
  <data key="weight">0.7071067690849304</data>
  <data key="slice">31</data>
  <data key="year">2021</data>
</edge>
<edge source="127" target="155">
  <data key="weight">0.40824830532073975</data>
  <data key="slice">22</data>
  <data key="year">2012</data>
</edge>
<edge source="127" target="249">
  <data key="weight">0.5</data>
  <data key="slice">22</data>
  <data key="year">2012</data>
</edge>
<edge source="127" target="335">
  <data key="weight">0.5</data>
  <data key="slice">22</data>
  <data key="year">2012</data>
</edge>
<edge source="127" target="505">
  <data key="weight">1.0</data>
  <data key="slice">22</data>
  <data key="year">2012</data>
</edge>
<edge source="127" target="510">
  <data key="weight">0.5</data>
  <data key="slice">22</data>
  <data key="year">2012</data>
</edge>
<edge source="127" target="536">
  <data key="weight">4.999999987376214E-7</data>
  <data key="slice">22</data>
  <data key="year">2012</data>
</edge>
<edge source="128" target="170">
  <data key="weight">0.7071067690849304</data>
  <data key="slice">33</data>
  <data key="year">2023</data>
</edge>
<edge source="128" target="243">
  <data key="weight">0.7071067690849304</data>
  <data key="slice">33</data>
  <data key="year">2023</data>
</edge>
<edge source="128" target="285">
  <data key="weight">0.7071067690849304</data>
  <data key="slice">33</data>
  <data key="year">2023</data>
</edge>
<edge source="128" target="328">
  <data key="weight">0.7071067690849304</data>
  <data key="slice">17</data>
  <data key="year">2007</data>
</edge>
<edge source="128" target="437">
  <data key="weight">0.37796446681022644</data>
  <data key="slice">33</data>
  <data key="year">2023</data>
</edge>
<edge source="129" target="166">
  <data key="weight">0.4472135901451111</data>
  <data key="slice">8</data>
  <data key="year">1998</data>
</edge>
<edge source="129" target="212">
  <data key="weight">0.40824830532073975</data>
  <data key="slice">32</data>
  <data key="year">2022</data>
</edge>
<edge source="129" target="232">
  <data key="weight">1.0</data>
  <data key="slice">8</data>
  <data key="year">1998</data>
</edge>
<edge source="129" target="236">
  <data key="weight">4.082483258116554E-7</data>
  <data key="slice">32</data>
  <data key="year">2022</data>
</edge>
<edge source="129" target="250">
  <data key="weight">0.40824830532073975</data>
  <data key="slice">32</data>
  <data key="year">2022</data>
</edge>
<edge source="129" target="256">
  <data key="weight">0.5</data>
  <data key="slice">34</data>
  <data key="year">2024</data>
</edge>
<edge source="129" target="284">
  <data key="weight">0.40824830532073975</data>
  <data key="slice">34</data>
  <data key="year">2024</data>
</edge>
<edge source="129" target="308">
  <data key="weight">0.5163977742195129</data>
  <data key="slice">32</data>
  <data key="year">2022</data>
</edge>
<edge source="129" target="337">
  <data key="weight">0.5</data>
  <data key="slice">34</data>
  <data key="year">2024</data>
</edge>
<edge source="129" target="352">
  <data key="weight">0.40824830532073975</data>
  <data key="slice">32</data>
  <data key="year">2022</data>
</edge>
<edge source="129" target="392">
  <data key="weight">1.0</data>
  <data key="slice">8</data>
  <data key="year">1998</data>
</edge>
<edge source="129" target="396">
  <data key="weight">1.0</data>
  <data key="slice">8</data>
  <data key="year">1998</data>
</edge>
<edge source="129" target="477">
  <data key="weight">0.5</data>
  <data key="slice">34</data>
  <data key="year">2024</data>
</edge>
<edge source="129" target="478">
  <data key="weight">1.0</data>
  <data key="slice">8</data>
  <data key="year">1998</data>
</edge>
<edge source="129" target="479">
  <data key="weight">0.3333333432674408</data>
  <data key="slice">32</data>
  <data key="year">2022</data>
</edge>
<edge source="129" target="504">
  <data key="weight">0.40824830532073975</data>
  <data key="slice">34</data>
  <data key="year">2024</data>
</edge>
<edge source="129" target="579">
  <data key="weight">0.3333333432674408</data>
  <data key="slice">32</data>
  <data key="year">2022</data>
</edge>
<edge source="129" target="598">
  <data key="weight">0.40824830532073975</data>
  <data key="slice">32</data>
  <data key="year">2022</data>
</edge>
<edge source="130" target="444">
  <data key="weight">0.7071067690849304</data>
  <data key="slice">19</data>
  <data key="year">2009</data>
</edge>
<edge source="130" target="517">
  <data key="weight">0.5773502588272095</data>
  <data key="slice">19</data>
  <data key="year">2009</data>
</edge>
<edge source="132" target="139">
  <data key="weight">4.999999987376214E-7</data>
  <data key="slice">30</data>
  <data key="year">2020</data>
</edge>
<edge source="132" target="141">
  <data key="weight">0.3535533845424652</data>
  <data key="slice">31</data>
  <data key="year">2021</data>
</edge>
<edge source="132" target="155">
  <data key="weight">0.6123724579811096</data>
  <data key="slice">29</data>
  <data key="year">2019</data>
</edge>
<edge source="132" target="162">
  <data key="weight">0.7071067690849304</data>
  <data key="slice">23</data>
  <data key="year">2013</data>
</edge>
<edge source="132" target="169">
  <data key="weight">4.082483258116554E-7</data>
  <data key="slice">29</data>
  <data key="year">2019</data>
</edge>
<edge source="132" target="175">
  <data key="weight">0.7071067690849304</data>
  <data key="slice">23</data>
  <data key="year">2013</data>
</edge>
<edge source="132" target="184">
  <data key="weight">0.5</data>
  <data key="slice">25</data>
  <data key="year">2015</data>
</edge>
<edge source="132" target="187">
  <data key="weight">0.5</data>
  <data key="slice">29</data>
  <data key="year">2019</data>
</edge>
<edge source="132" target="193">
  <data key="weight">0.40824830532073975</data>
  <data key="slice">23</data>
  <data key="year">2013</data>
</edge>
<edge source="132" target="201">
  <data key="weight">0.5</data>
  <data key="slice">30</data>
  <data key="year">2020</data>
</edge>
<edge source="132" target="205">
  <data key="weight">0.5</data>
  <data key="slice">25</data>
  <data key="year">2015</data>
</edge>
<edge source="132" target="223">
  <data key="weight">0.5</data>
  <data key="slice">31</data>
  <data key="year">2021</data>
</edge>
<edge source="132" target="225">
  <data key="weight">0.5773502588272095</data>
  <data key="slice">24</data>
  <data key="year">2014</data>
</edge>
<edge source="132" target="236">
  <data key="weight">0.3535533845424652</data>
  <data key="slice">31</data>
  <data key="year">2021</data>
</edge>
<edge source="132" target="249">
  <data key="weight">0.5</data>
  <data key="slice">28</data>
  <data key="year">2018</data>
</edge>
<edge source="132" target="287">
  <data key="weight">0.5</data>
  <data key="slice">26</data>
  <data key="year">2016</data>
</edge>
<edge source="132" target="293">
  <data key="weight">1.0</data>
  <data key="slice">24</data>
  <data key="year">2014</data>
</edge>
<edge source="132" target="311">
  <data key="weight">0.4714045226573944</data>
  <data key="slice">32</data>
  <data key="year">2022</data>
</edge>
<edge source="132" target="316">
  <data key="weight">0.547722578048706</data>
  <data key="slice">24</data>
  <data key="year">2014</data>
</edge>
<edge source="132" target="317">
  <data key="weight">0.5</data>
  <data key="slice">26</data>
  <data key="year">2016</data>
</edge>
<edge source="132" target="334">
  <data key="weight">0.5</data>
  <data key="slice">28</data>
  <data key="year">2018</data>
</edge>
<edge source="132" target="335">
  <data key="weight">0.5773502588272095</data>
  <data key="slice">29</data>
  <data key="year">2019</data>
</edge>
<edge source="132" target="343">
  <data key="weight">0.40824830532073975</data>
  <data key="slice">33</data>
  <data key="year">2023</data>
</edge>
<edge source="132" target="344">
  <data key="weight">0.6123724579811096</data>
  <data key="slice">26</data>
  <data key="year">2016</data>
</edge>
<edge source="132" target="391">
  <data key="weight">7.071067784636398E-7</data>
  <data key="slice">30</data>
  <data key="year">2020</data>
</edge>
<edge source="132" target="398">
  <data key="weight">0.40824830532073975</data>
  <data key="slice">29</data>
  <data key="year">2019</data>
</edge>
<edge source="132" target="404">
  <data key="weight">0.5</data>
  <data key="slice">25</data>
  <data key="year">2015</data>
</edge>
<edge source="132" target="413">
  <data key="weight">0.5773502588272095</data>
  <data key="slice">24</data>
  <data key="year">2014</data>
</edge>
<edge source="132" target="420">
  <data key="weight">1.0</data>
  <data key="slice">24</data>
  <data key="year">2014</data>
</edge>
<edge source="132" target="434">
  <data key="weight">0.7071067690849304</data>
  <data key="slice">30</data>
  <data key="year">2020</data>
</edge>
<edge source="132" target="435">
  <data key="weight">0.7071067690849304</data>
  <data key="slice">31</data>
  <data key="year">2021</data>
</edge>
<edge source="132" target="438">
  <data key="weight">0.40824830532073975</data>
  <data key="slice">24</data>
  <data key="year">2014</data>
</edge>
<edge source="132" target="439">
  <data key="weight">0.5</data>
  <data key="slice">25</data>
  <data key="year">2015</data>
</edge>
<edge source="132" target="444">
  <data key="weight">0.7071067690849304</data>
  <data key="slice">19</data>
  <data key="year">2009</data>
</edge>
<edge source="132" target="447">
  <data key="weight">0.7071067690849304</data>
  <data key="slice">31</data>
  <data key="year">2021</data>
</edge>
<edge source="132" target="485">
  <data key="weight">0.7071067690849304</data>
  <data key="slice">28</data>
  <data key="year">2018</data>
</edge>
<edge source="132" target="488">
  <data key="weight">0.40824830532073975</data>
  <data key="slice">33</data>
  <data key="year">2023</data>
</edge>
<edge source="132" target="505">
  <data key="weight">0.40824830532073975</data>
  <data key="slice">24</data>
  <data key="year">2014</data>
</edge>
<edge source="132" target="510">
  <data key="weight">0.7071067690849304</data>
  <data key="slice">24</data>
  <data key="year">2014</data>
</edge>
<edge source="132" target="538">
  <data key="weight">0.7071067690849304</data>
  <data key="slice">19</data>
  <data key="year">2009</data>
</edge>
<edge source="132" target="539">
  <data key="weight">0.3535533845424652</data>
  <data key="slice">31</data>
  <data key="year">2021</data>
</edge>
<edge source="132" target="566">
  <data key="weight">3.33333360913457E-7</data>
  <data key="slice">33</data>
  <data key="year">2023</data>
</edge>
<edge source="132" target="572">
  <data key="weight">0.5773502588272095</data>
[truncated: 327,543 more chars]
