# Supplementary material for: Evolution of Research on Persistent Postural-Perceptual Dizziness: A Bibliometric and Visualization Analysis from 1994 to 2025
Source: Audiol Res. 2026 Apr 1;16(2):52. doi: 10.3390/audiolres16020052 (PMC13113745; doi:10.3390/audiolres16020052)
Supplement: Supplementary file 1 [file audiolres-16-00052-s001.zip › results/project/67.graphml]

<?xml version="1.0" encoding="UTF-8"?>
<graphml xmlns="http://graphml.graphdrawing.org/xmlns">
<key id="name" for="node" attr.name="name" attr.type="string"/>
<key id="label" for="node" attr.name="label" attr.type="string"/>
<key id="author" for="node" attr.name="author" attr.type="string"/>
<key id="year" for="node" attr.name="year" attr.type="string"/>
<key id="title" for="node" attr.name="title" attr.type="string"/>
<key id="so" for="node" attr.name="so" attr.type="string"/>
<key id="vol" for="node" attr.name="vol" attr.type="string"/>
<key id="page" for="node" attr.name="pg" attr.type="string"/>
<key id="ut" for="node" attr.name="ut" attr.type="string"/>
<key id="freq" for="node" attr.name="freq" attr.type="integer"/>
<key id="centrality" for="node" attr.name="centrality" attr.type="double"/>
<key id="weight" for="edge" attr.name="weight" attr.type="float"/>
<key id="slice" for="edge" attr.name="slice" attr.type="integer"/>
<key id="year" for="edge" attr.name="year" attr.type="string"/>
<graph edgedefault="undirected">
<node id="0">
  <data key="name">TURKEY</data>
  <data key="label">TURKEY</data>
  <data key="author">TURKEY</data>
  <data key="year">2008</data>
  <data key="title">...</data>
  <data key="so">SO</data>
  <data key="vol">0</data>
  <data key="page">0</data>
  <data key="ut"></data>
  <data key="freq">6</data>
</node>
<node id="1">
  <data key="name">MOROCCO</data>
  <data key="label">MOROCCO</data>
  <data key="author">MOROCCO</data>
  <data key="year">2019</data>
  <data key="title">...</data>
  <data key="so">SO</data>
  <data key="vol">0</data>
  <data key="page">0</data>
  <data key="ut"></data>
  <data key="freq">4</data>
</node>
<node id="2">
  <data key="name">SLOVENIA</data>
  <data key="label">SLOVENIA</data>
  <data key="author">SLOVENIA</data>
  <data key="year">2020</data>
  <data key="title">...</data>
  <data key="so">SO</data>
  <data key="vol">0</data>
  <data key="page">0</data>
  <data key="ut"></data>
  <data key="freq">1</data>
</node>
<node id="3">
  <data key="name">ISRAEL</data>
  <data key="label">ISRAEL</data>
  <data key="author">ISRAEL</data>
  <data key="year">2003</data>
  <data key="title">...</data>
  <data key="so">SO</data>
  <data key="vol">0</data>
  <data key="page">0</data>
  <data key="ut"></data>
  <data key="freq">6</data>
</node>
<node id="4">
  <data key="name">NEW ZEALAND</data>
  <data key="label">NEW ZEALAND</data>
  <data key="author">NEW ZEALAND</data>
  <data key="year">2015</data>
  <data key="title">...</data>
  <data key="so">SO</data>
  <data key="vol">0</data>
  <data key="page">0</data>
  <data key="ut"></data>
  <data key="freq">3</data>
</node>
<node id="5">
  <data key="name">BELGIUM</data>
  <data key="label">BELGIUM</data>
  <data key="author">BELGIUM</data>
  <data key="year">2019</data>
  <data key="title">...</data>
  <data key="so">SO</data>
  <data key="vol">0</data>
  <data key="page">0</data>
  <data key="ut"></data>
  <data key="freq">8</data>
</node>
<node id="6">
  <data key="name">FRANCE</data>
  <data key="label">FRANCE</data>
  <data key="author">FRANCE</data>
  <data key="year">2004</data>
  <data key="title">...</data>
  <data key="so">SO</data>
  <data key="vol">0</data>
  <data key="page">0</data>
  <data key="ut"></data>
  <data key="freq">16</data>
</node>
<node id="7">
  <data key="name">SERBIA</data>
  <data key="label">SERBIA</data>
  <data key="author">SERBIA</data>
  <data key="year">2017</data>
  <data key="title">...</data>
  <data key="so">SO</data>
  <data key="vol">0</data>
  <data key="page">0</data>
  <data key="ut"></data>
  <data key="freq">1</data>
</node>
<node id="8">
  <data key="name">AUSTRIA</data>
  <data key="label">AUSTRIA</data>
  <data key="author">AUSTRIA</data>
  <data key="year">2014</data>
  <data key="title">...</data>
  <data key="so">SO</data>
  <data key="vol">0</data>
  <data key="page">0</data>
  <data key="ut"></data>
  <data key="freq">5</data>
</node>
<node id="9">
  <data key="name">PEOPLES R CHINA</data>
  <data key="label">PEOPLES R CHINA</data>
  <data key="author">PEOPLES R CHINA</data>
  <data key="year">2003</data>
  <data key="title">...</data>
  <data key="so">SO</data>
  <data key="vol">0</data>
  <data key="page">0</data>
  <data key="ut"></data>
  <data key="freq">123</data>
</node>
<node id="10">
  <data key="name">WALES</data>
  <data key="label">WALES</data>
  <data key="author">WALES</data>
  <data key="year">2020</data>
  <data key="title">...</data>
  <data key="so">SO</data>
  <data key="vol">0</data>
  <data key="page">0</data>
  <data key="ut"></data>
  <data key="freq">7</data>
</node>
<node id="11">
  <data key="name">ENGLAND</data>
  <data key="label">ENGLAND</data>
  <data key="author">ENGLAND</data>
  <data key="year">2006</data>
  <data key="title">...</data>
  <data key="so">SO</data>
  <data key="vol">0</data>
  <data key="page">0</data>
  <data key="ut"></data>
  <data key="freq">54</data>
</node>
<node id="12">
  <data key="name">BAHRAIN</data>
  <data key="label">BAHRAIN</data>
  <data key="author">BAHRAIN</data>
  <data key="year">2024</data>
  <data key="title">...</data>
  <data key="so">SO</data>
  <data key="vol">0</data>
  <data key="page">0</data>
  <data key="ut"></data>
  <data key="freq">1</data>
</node>
<node id="13">
  <data key="name">SPAIN</data>
  <data key="label">SPAIN</data>
  <data key="author">SPAIN</data>
  <data key="year">2007</data>
  <data key="title">...</data>
  <data key="so">SO</data>
  <data key="vol">0</data>
  <data key="page">0</data>
  <data key="ut"></data>
  <data key="freq">8</data>
</node>
<node id="14">
  <data key="name">GREECE</data>
  <data key="label">GREECE</data>
  <data key="author">GREECE</data>
  <data key="year">2006</data>
  <data key="title">...</data>
  <data key="so">SO</data>
  <data key="vol">0</data>
  <data key="page">0</data>
  <data key="ut"></data>
  <data key="freq">8</data>
</node>
<node id="15">
  <data key="name">BULGARIA</data>
  <data key="label">BULGARIA</data>
  <data key="author">BULGARIA</data>
  <data key="year">2012</data>
  <data key="title">...</data>
  <data key="so">SO</data>
  <data key="vol">0</data>
  <data key="page">0</data>
  <data key="ut"></data>
  <data key="freq">1</data>
</node>
<node id="16">
  <data key="name">PORTUGAL</data>
  <data key="label">PORTUGAL</data>
  <data key="author">PORTUGAL</data>
  <data key="year">2023</data>
  <data key="title">...</data>
  <data key="so">SO</data>
  <data key="vol">0</data>
  <data key="page">0</data>
  <data key="ut"></data>
  <data key="freq">1</data>
</node>
<node id="17">
  <data key="name">AUSTRALIA</data>
  <data key="label">AUSTRALIA</data>
  <data key="author">AUSTRALIA</data>
  <data key="year">2005</data>
  <data key="title">...</data>
  <data key="so">SO</data>
  <data key="vol">0</data>
  <data key="page">0</data>
  <data key="ut"></data>
  <data key="freq">18</data>
</node>
<node id="18">
  <data key="name">FINLAND</data>
  <data key="label">FINLAND</data>
  <data key="author">FINLAND</data>
  <data key="year">2010</data>
  <data key="title">...</data>
  <data key="so">SO</data>
  <data key="vol">0</data>
  <data key="page">0</data>
  <data key="ut"></data>
  <data key="freq">4</data>
</node>
<node id="19">
  <data key="name">IRELAND</data>
  <data key="label">IRELAND</data>
  <data key="author">IRELAND</data>
  <data key="year">2008</data>
  <data key="title">...</data>
  <data key="so">SO</data>
  <data key="vol">0</data>
  <data key="page">0</data>
  <data key="ut"></data>
  <data key="freq">2</data>
</node>
<node id="20">
  <data key="name">GEORGIA</data>
  <data key="label">GEORGIA</data>
  <data key="author">GEORGIA</data>
  <data key="year">2019</data>
  <data key="title">...</data>
  <data key="so">SO</data>
  <data key="vol">0</data>
  <data key="page">0</data>
  <data key="ut"></data>
  <data key="freq">1</data>
</node>
<node id="21">
  <data key="name">MALAYSIA</data>
  <data key="label">MALAYSIA</data>
  <data key="author">MALAYSIA</data>
  <data key="year">2022</data>
  <data key="title">...</data>
  <data key="so">SO</data>
  <data key="vol">0</data>
  <data key="page">0</data>
  <data key="ut"></data>
  <data key="freq">6</data>
</node>
<node id="22">
  <data key="name">PAKISTAN</data>
  <data key="label">PAKISTAN</data>
  <data key="author">PAKISTAN</data>
  <data key="year">2023</data>
  <data key="title">...</data>
  <data key="so">SO</data>
  <data key="vol">0</data>
  <data key="page">0</data>
  <data key="ut"></data>
  <data key="freq">2</data>
</node>
<node id="23">
  <data key="name">ITALY</data>
  <data key="label">ITALY</data>
  <data key="author">ITALY</data>
  <data key="year">1995</data>
  <data key="title">...</data>
  <data key="so">SO</data>
  <data key="vol">0</data>
  <data key="page">0</data>
  <data key="ut"></data>
  <data key="freq">37</data>
</node>
<node id="24">
  <data key="name">CHILE</data>
  <data key="label">CHILE</data>
  <data key="author">CHILE</data>
  <data key="year">2020</data>
  <data key="title">...</data>
  <data key="so">SO</data>
  <data key="vol">0</data>
  <data key="page">0</data>
  <data key="ut"></data>
  <data key="freq">5</data>
</node>
<node id="25">
  <data key="name">BRAZIL</data>
  <data key="label">BRAZIL</data>
  <data key="author">BRAZIL</data>
  <data key="year">2005</data>
  <data key="title">...</data>
  <data key="so">SO</data>
  <data key="vol">0</data>
  <data key="page">0</data>
  <data key="ut"></data>
  <data key="freq">14</data>
</node>
<node id="26">
  <data key="name">THAILAND</data>
  <data key="label">THAILAND</data>
  <data key="author">THAILAND</data>
  <data key="year">2013</data>
  <data key="title">...</data>
  <data key="so">SO</data>
  <data key="vol">0</data>
  <data key="page">0</data>
  <data key="ut"></data>
  <data key="freq">3</data>
</node>
<node id="27">
  <data key="name">IRAN</data>
  <data key="label">IRAN</data>
  <data key="author">IRAN</data>
  <data key="year">2007</data>
  <data key="title">...</data>
  <data key="so">SO</data>
  <data key="vol">0</data>
  <data key="page">0</data>
  <data key="ut"></data>
  <data key="freq">9</data>
</node>
<node id="28">
  <data key="name">HUNGARY</data>
  <data key="label">HUNGARY</data>
  <data key="author">HUNGARY</data>
  <data key="year">2002</data>
  <data key="title">...</data>
  <data key="so">SO</data>
  <data key="vol">0</data>
  <data key="page">0</data>
  <data key="ut"></data>
  <data key="freq">2</data>
</node>
<node id="29">
  <data key="name">IRAQ</data>
  <data key="label">IRAQ</data>
  <data key="author">IRAQ</data>
  <data key="year">2025</data>
  <data key="title">...</data>
  <data key="so">SO</data>
  <data key="vol">0</data>
  <data key="page">0</data>
  <data key="ut"></data>
  <data key="freq">1</data>
</node>
<node id="30">
  <data key="name">INDIA</data>
  <data key="label">INDIA</data>
  <data key="author">INDIA</data>
  <data key="year">2011</data>
  <data key="title">...</data>
  <data key="so">SO</data>
  <data key="vol">0</data>
  <data key="page">0</data>
  <data key="ut"></data>
  <data key="freq">21</data>
</node>
<node id="31">
  <data key="name">CANADA</data>
  <data key="label">CANADA</data>
  <data key="author">CANADA</data>
  <data key="year">2007</data>
  <data key="title">...</data>
  <data key="so">SO</data>
  <data key="vol">0</data>
  <data key="page">0</data>
  <data key="ut"></data>
  <data key="freq">15</data>
</node>
<node id="32">
  <data key="name">CZECH REPUBLIC</data>
  <data key="label">CZECH REPUBLIC</data>
  <data key="author">CZECH REPUBLIC</data>
  <data key="year">2005</data>
  <data key="title">...</data>
  <data key="so">SO</data>
  <data key="vol">0</data>
  <data key="page">0</data>
  <data key="ut"></data>
  <data key="freq">2</data>
</node>
<node id="33">
  <data key="name">TAIWAN</data>
  <data key="label">TAIWAN</data>
  <data key="author">TAIWAN</data>
  <data key="year">1999</data>
  <data key="title">...</data>
  <data key="so">SO</data>
  <data key="vol">0</data>
  <data key="page">0</data>
  <data key="ut"></data>
  <data key="freq">15</data>
</node>
<node id="34">
  <data key="name">VIETNAM</data>
  <data key="label">VIETNAM</data>
  <data key="author">VIETNAM</data>
  <data key="year">2021</data>
  <data key="title">...</data>
  <data key="so">SO</data>
  <data key="vol">0</data>
  <data key="page">0</data>
  <data key="ut"></data>
  <data key="freq">3</data>
</node>
<node id="35">
  <data key="name">SLOVAKIA</data>
  <data key="label">SLOVAKIA</data>
  <data key="author">SLOVAKIA</data>
  <data key="year">2006</data>
  <data key="title">...</data>
  <data key="so">SO</data>
  <data key="vol">0</data>
  <data key="page">0</data>
  <data key="ut"></data>
  <data key="freq">1</data>
</node>
<node id="36">
  <data key="name">U ARAB EMIRATES</data>
  <data key="label">U ARAB EMIRATES</data>
  <data key="author">U ARAB EMIRATES</data>
  <data key="year">2004</data>
  <data key="title">...</data>
  <data key="so">SO</data>
  <data key="vol">0</data>
  <data key="page">0</data>
  <data key="ut"></data>
  <data key="freq">2</data>
</node>
<node id="37">
  <data key="name">SOUTH AFRICA</data>
  <data key="label">SOUTH AFRICA</data>
  <data key="author">SOUTH AFRICA</data>
  <data key="year">2014</data>
  <data key="title">...</data>
  <data key="so">SO</data>
  <data key="vol">0</data>
  <data key="page">0</data>
  <data key="ut"></data>
  <data key="freq">3</data>
</node>
<node id="38">
  <data key="name">ARGENTINA</data>
  <data key="label">ARGENTINA</data>
  <data key="author">ARGENTINA</data>
  <data key="year">2025</data>
  <data key="title">...</data>
  <data key="so">SO</data>
  <data key="vol">0</data>
  <data key="page">0</data>
  <data key="ut"></data>
  <data key="freq">1</data>
</node>
<node id="39">
  <data key="name">GERMANY</data>
  <data key="label">GERMANY</data>
  <data key="author">GERMANY</data>
  <data key="year">1997</data>
  <data key="title">...</data>
  <data key="so">SO</data>
  <data key="vol">0</data>
  <data key="page">0</data>
  <data key="ut"></data>
  <data key="freq">126</data>
</node>
<node id="40">
  <data key="name">UKRAINE</data>
  <data key="label">UKRAINE</data>
  <data key="author">UKRAINE</data>
  <data key="year">2024</data>
  <data key="title">...</data>
  <data key="so">SO</data>
  <data key="vol">0</data>
  <data key="page">0</data>
  <data key="ut"></data>
  <data key="freq">2</data>
</node>
<node id="41">
  <data key="name">EGYPT</data>
  <data key="label">EGYPT</data>
  <data key="author">EGYPT</data>
  <data key="year">2012</data>
  <data key="title">...</data>
  <data key="so">SO</data>
  <data key="vol">0</data>
  <data key="page">0</data>
  <data key="ut"></data>
  <data key="freq">8</data>
</node>
<node id="42">
  <data key="name">JAPAN</data>
  <data key="label">JAPAN</data>
  <data key="author">JAPAN</data>
  <data key="year">1994</data>
  <data key="title">...</data>
  <data key="so">SO</data>
  <data key="vol">0</data>
  <data key="page">0</data>
  <data key="ut"></data>
  <data key="freq">140</data>
</node>
<node id="43">
  <data key="name">SOUTH KOREA</data>
  <data key="label">SOUTH KOREA</data>
  <data key="author">SOUTH KOREA</data>
  <data key="year">2002</data>
  <data key="title">...</data>
  <data key="so">SO</data>
  <data key="vol">0</data>
  <data key="page">0</data>
  <data key="ut"></data>
  <data key="freq">51</data>
</node>
<node id="44">
  <data key="name">SWITZERLAND</data>
  <data key="label">SWITZERLAND</data>
  <data key="author">SWITZERLAND</data>
  <data key="year">2000</data>
  <data key="title">...</data>
  <data key="so">SO</data>
  <data key="vol">0</data>
  <data key="page">0</data>
  <data key="ut"></data>
  <data key="freq">22</data>
</node>
<node id="45">
  <data key="name">ROMANIA</data>
  <data key="label">ROMANIA</data>
  <data key="author">ROMANIA</data>
  <data key="year">2022</data>
  <data key="title">...</data>
  <data key="so">SO</data>
  <data key="vol">0</data>
  <data key="page">0</data>
  <data key="ut"></data>
  <data key="freq">3</data>
</node>
<node id="46">
  <data key="name">SWEDEN</data>
  <data key="label">SWEDEN</data>
  <data key="author">SWEDEN</data>
  <data key="year">1994</data>
  <data key="title">...</data>
  <data key="so">SO</data>
  <data key="vol">0</data>
  <data key="page">0</data>
  <data key="ut"></data>
  <data key="freq">13</data>
</node>
<node id="47">
  <data key="name">USA</data>
  <data key="label">USA</data>
  <data key="author">USA</data>
  <data key="year">1994</data>
  <data key="title">...</data>
  <data key="so">SO</data>
  <data key="vol">0</data>
  <data key="page">0</data>
  <data key="ut"></data>
  <data key="freq">140</data>
</node>
<node id="48">
  <data key="name">JORDAN</data>
  <data key="label">JORDAN</data>
  <data key="author">JORDAN</data>
  <data key="year">2021</data>
  <data key="title">...</data>
  <data key="so">SO</data>
  <data key="vol">0</data>
  <data key="page">0</data>
  <data key="ut"></data>
  <data key="freq">2</data>
</node>
<node id="49">
  <data key="name">TURKIYE</data>
  <data key="label">TURKIYE</data>
  <data key="author">TURKIYE</data>
  <data key="year">2023</data>
  <data key="title">...</data>
  <data key="so">SO</data>
  <data key="vol">0</data>
  <data key="page">0</data>
  <data key="ut"></data>
  <data key="freq">3</data>
</node>
<node id="50">
  <data key="name">NORWAY</data>
  <data key="label">NORWAY</data>
  <data key="author">NORWAY</data>
  <data key="year">2012</data>
  <data key="title">...</data>
  <data key="so">SO</data>
  <data key="vol">0</data>
  <data key="page">0</data>
  <data key="ut"></data>
  <data key="freq">7</data>
</node>
<node id="51">
  <data key="name">ESTONIA</data>
  <data key="label">ESTONIA</data>
  <data key="author">ESTONIA</data>
  <data key="year">2024</data>
  <data key="title">...</data>
  <data key="so">SO</data>
  <data key="vol">0</data>
  <data key="page">0</data>
  <data key="ut"></data>
  <data key="freq">1</data>
</node>
<node id="52">
  <data key="name">SINGAPORE</data>
  <data key="label">SINGAPORE</data>
  <data key="author">SINGAPORE</data>
  <data key="year">2006</data>
  <data key="title">...</data>
  <data key="so">SO</data>
  <data key="vol">0</data>
  <data key="page">0</data>
  <data key="ut"></data>
  <data key="freq">1</data>
</node>
<node id="53">
  <data key="name">CAMEROON</data>
  <data key="label">CAMEROON</data>
  <data key="author">CAMEROON</data>
  <data key="year">2024</data>
  <data key="title">...</data>
  <data key="so">SO</data>
  <data key="vol">0</data>
  <data key="page">0</data>
  <data key="ut"></data>
  <data key="freq">1</data>
</node>
<node id="54">
  <data key="name">POLAND</data>
  <data key="label">POLAND</data>
  <data key="author">POLAND</data>
  <data key="year">2016</data>
  <data key="title">...</data>
  <data key="so">SO</data>
  <data key="vol">0</data>
  <data key="page">0</data>
  <data key="ut"></data>
  <data key="freq">4</data>
</node>
<node id="55">
  <data key="name">CROATIA</data>
  <data key="label">CROATIA</data>
  <data key="author">CROATIA</data>
  <data key="year">2011</data>
  <data key="title">...</data>
  <data key="so">SO</data>
  <data key="vol">0</data>
  <data key="page">0</data>
  <data key="ut"></data>
  <data key="freq">3</data>
</node>
<node id="56">
  <data key="name">DENMARK</data>
  <data key="label">DENMARK</data>
  <data key="author">DENMARK</data>
  <data key="year">1994</data>
  <data key="title">...</data>
  <data key="so">SO</data>
  <data key="vol">0</data>
  <data key="page">0</data>
  <data key="ut"></data>
  <data key="freq">3</data>
</node>
<node id="57">
  <data key="name">MEXICO</data>
  <data key="label">MEXICO</data>
  <data key="author">MEXICO</data>
  <data key="year">2024</data>
  <data key="title">...</data>
  <data key="so">SO</data>
  <data key="vol">0</data>
  <data key="page">0</data>
  <data key="ut"></data>
  <data key="freq">2</data>
</node>
<node id="58">
  <data key="name">LITHUANIA</data>
  <data key="label">LITHUANIA</data>
  <data key="author">LITHUANIA</data>
  <data key="year">2025</data>
  <data key="title">...</data>
  <data key="so">SO</data>
  <data key="vol">0</data>
  <data key="page">0</data>
  <data key="ut"></data>
  <data key="freq">1</data>
</node>
<node id="59">
  <data key="name">COLOMBIA</data>
  <data key="label">COLOMBIA</data>
  <data key="author">COLOMBIA</data>
  <data key="year">2024</data>
  <data key="title">...</data>
  <data key="so">SO</data>
  <data key="vol">0</data>
  <data key="page">0</data>
  <data key="ut"></data>
  <data key="freq">1</data>
</node>
<node id="60">
  <data key="name">SCOTLAND</data>
  <data key="label">SCOTLAND</data>
  <data key="author">SCOTLAND</data>
  <data key="year">2016</data>
  <data key="title">...</data>
  <data key="so">SO</data>
  <data key="vol">0</data>
  <data key="page">0</data>
  <data key="ut"></data>
  <data key="freq">10</data>
</node>
<node id="61">
  <data key="name">CYPRUS</data>
  <data key="label">CYPRUS</data>
  <data key="author">CYPRUS</data>
  <data key="year">2016</data>
  <data key="title">...</data>
  <data key="so">SO</data>
  <data key="vol">0</data>
  <data key="page">0</data>
  <data key="ut"></data>
  <data key="freq">1</data>
</node>
<node id="62">
  <data key="name">SUDAN</data>
  <data key="label">SUDAN</data>
  <data key="author">SUDAN</data>
  <data key="year">2021</data>
  <data key="title">...</data>
  <data key="so">SO</data>
  <data key="vol">0</data>
  <data key="page">0</data>
  <data key="ut"></data>
  <data key="freq">1</data>
</node>
<node id="63">
  <data key="name">RUSSIA</data>
  <data key="label">RUSSIA</data>
  <data key="author">RUSSIA</data>
  <data key="year">1999</data>
  <data key="title">...</data>
  <data key="so">SO</data>
  <data key="vol">0</data>
  <data key="page">0</data>
  <data key="ut"></data>
  <data key="freq">4</data>
</node>
<node id="64">
  <data key="name">SAUDI ARABIA</data>
  <data key="label">SAUDI ARABIA</data>
  <data key="author">SAUDI ARABIA</data>
  <data key="year">2012</data>
  <data key="title">...</data>
  <data key="so">SO</data>
  <data key="vol">0</data>
  <data key="page">0</data>
  <data key="ut"></data>
  <data key="freq">8</data>
</node>
<node id="65">
  <data key="name">NETHERLANDS</data>
  <data key="label">NETHERLANDS</data>
  <data key="author">NETHERLANDS</data>
  <data key="year">1992</data>
  <data key="title">...</data>
  <data key="so">SO</data>
  <data key="vol">0</data>
  <data key="page">0</data>
  <data key="ut"></data>
  <data key="freq">23</data>
</node>
<node id="66">
  <data key="name">MONGOLIA</data>
  <data key="label">MONGOLIA</data>
  <data key="author">MONGOLIA</data>
  <data key="year">2013</data>
  <data key="title">...</data>
  <data key="so">SO</data>
  <data key="vol">0</data>
  <data key="page">0</data>
  <data key="ut"></data>
  <data key="freq">1</data>
</node>
<edge source="1" target="6">
  <data key="weight">0.5773502588272095</data>
  <data key="slice">31</data>
  <data key="year">2021</data>
</edge>
<edge source="1" target="47">
  <data key="weight">0.3333333432674408</data>
  <data key="slice">29</data>
  <data key="year">2019</data>
</edge>
<edge source="3" target="39">
  <data key="weight">0.5</data>
  <data key="slice">26</data>
  <data key="year">2016</data>
</edge>
<edge source="3" target="46">
  <data key="weight">1.0</data>
  <data key="slice">26</data>
  <data key="year">2016</data>
</edge>
<edge source="3" target="47">
  <data key="weight">0.37796446681022644</data>
  <data key="slice">31</data>
  <data key="year">2021</data>
</edge>
<edge source="4" target="11">
  <data key="weight">0.5773502588272095</data>
  <data key="slice">25</data>
  <data key="year">2015</data>
</edge>
<edge source="5" target="6">
  <data key="weight">0.40824830532073975</data>
  <data key="slice">29</data>
  <data key="year">2019</data>
</edge>
<edge source="5" target="39">
  <data key="weight">0.3333333432674408</data>
  <data key="slice">30</data>
  <data key="year">2020</data>
</edge>
<edge source="5" target="43">
  <data key="weight">0.40824830532073975</data>
  <data key="slice">30</data>
  <data key="year">2020</data>
</edge>
<edge source="5" target="44">
  <data key="weight">0.7071067690849304</data>
  <data key="slice">34</data>
  <data key="year">2024</data>
</edge>
<edge source="5" target="46">
  <data key="weight">0.7071067690849304</data>
  <data key="slice">30</data>
  <data key="year">2020</data>
</edge>
<edge source="5" target="47">
  <data key="weight">0.2357022613286972</data>
  <data key="slice">29</data>
  <data key="year">2019</data>
</edge>
<edge source="5" target="64">
  <data key="weight">9.999999974752427E-7</data>
  <data key="slice">34</data>
  <data key="year">2024</data>
</edge>
<edge source="5" target="65">
  <data key="weight">4.999999987376214E-7</data>
  <data key="slice">34</data>
  <data key="year">2024</data>
</edge>
<edge source="6" target="23">
  <data key="weight">3.33333360913457E-7</data>
  <data key="slice">34</data>
  <data key="year">2024</data>
</edge>
<edge source="6" target="37">
  <data key="weight">4.082483258116554E-7</data>
  <data key="slice">34</data>
  <data key="year">2024</data>
</edge>
<edge source="6" target="47">
  <data key="weight">0.38490018248558044</data>
  <data key="slice">29</data>
  <data key="year">2019</data>
</edge>
<edge source="6" target="52">
  <data key="weight">1.0</data>
  <data key="slice">16</data>
  <data key="year">2006</data>
</edge>
<edge source="6" target="57">
  <data key="weight">0.40824830532073975</data>
  <data key="slice">34</data>
  <data key="year">2024</data>
</edge>
<edge source="6" target="59">
  <data key="weight">0.5773502588272095</data>
  <data key="slice">34</data>
  <data key="year">2024</data>
</edge>
<edge source="6" target="65">
  <data key="weight">9.999999974752427E-7</data>
  <data key="slice">30</data>
  <data key="year">2020</data>
</edge>
<edge source="8" target="39">
  <data key="weight">0.4472135901451111</data>
  <data key="slice">29</data>
  <data key="year">2019</data>
</edge>
<edge source="8" target="56">
  <data key="weight">1.0</data>
  <data key="slice">24</data>
  <data key="year">2014</data>
</edge>
<edge source="9" target="11">
  <data key="weight">2.3570227369873464E-7</data>
  <data key="slice">26</data>
  <data key="year">2016</data>
</edge>
<edge source="9" target="17">
  <data key="weight">3.535533892318199E-7</data>
  <data key="slice">27</data>
  <data key="year">2017</data>
</edge>
<edge source="9" target="18">
  <data key="weight">0.40824830532073975</data>
  <data key="slice">34</data>
  <data key="year">2024</data>
</edge>
<edge source="9" target="22">
  <data key="weight">0.28867512941360474</data>
  <data key="slice">34</data>
  <data key="year">2024</data>
</edge>
<edge source="9" target="30">
  <data key="weight">0.1666666716337204</data>
  <data key="slice">32</data>
  <data key="year">2022</data>
</edge>
<edge source="9" target="31">
  <data key="weight">1.924501020766911E-7</data>
  <data key="slice">30</data>
  <data key="year">2020</data>
</edge>
<edge source="9" target="32">
  <data key="weight">0.3162277638912201</data>
  <data key="slice">33</data>
  <data key="year">2023</data>
</edge>
<edge source="9" target="36">
  <data key="weight">9.999999974752427E-7</data>
  <data key="slice">14</data>
  <data key="year">2004</data>
</edge>
<edge source="9" target="37">
  <data key="weight">0.20412415266036987</data>
  <data key="slice">34</data>
  <data key="year">2024</data>
</edge>
<edge source="9" target="39">
  <data key="weight">1.290994475766638E-7</data>
  <data key="slice">33</data>
  <data key="year">2023</data>
</edge>
<edge source="9" target="42">
  <data key="weight">0.5773502588272095</data>
  <data key="slice">14</data>
  <data key="year">2004</data>
</edge>
<edge source="9" target="43">
  <data key="weight">1.360827752705518E-7</data>
  <data key="slice">30</data>
  <data key="year">2020</data>
</edge>
<edge source="9" target="44">
  <data key="weight">1.290994475766638E-7</data>
  <data key="slice">33</data>
  <data key="year">2023</data>
</edge>
<edge source="9" target="47">
  <data key="weight">4.082483258116554E-7</data>
  <data key="slice">33</data>
  <data key="year">2023</data>
</edge>
<edge source="9" target="50">
  <data key="weight">0.28867512941360474</data>
  <data key="slice">34</data>
  <data key="year">2024</data>
</edge>
<edge source="9" target="51">
  <data key="weight">0.28867512941360474</data>
  <data key="slice">34</data>
  <data key="year">2024</data>
</edge>
<edge source="9" target="63">
  <data key="weight">3.162277835144778E-7</data>
  <data key="slice">33</data>
  <data key="year">2023</data>
</edge>
<edge source="9" target="64">
  <data key="weight">3.535533892318199E-7</data>
  <data key="slice">27</data>
  <data key="year">2017</data>
</edge>
<edge source="10" target="60">
  <data key="weight">1.0</data>
  <data key="slice">32</data>
  <data key="year">2022</data>
</edge>
<edge source="11" target="14">
  <data key="weight">4.082483258116554E-7</data>
  <data key="slice">34</data>
  <data key="year">2024</data>
</edge>
<edge source="11" target="16">
  <data key="weight">0.3535533845424652</data>
  <data key="slice">33</data>
  <data key="year">2023</data>
</edge>
<edge source="11" target="17">
  <data key="weight">0.2357022613286972</data>
  <data key="slice">31</data>
  <data key="year">2021</data>
</edge>
<edge source="11" target="23">
  <data key="weight">5.773503062300733E-7</data>
  <data key="slice">29</data>
  <data key="year">2019</data>
</edge>
<edge source="11" target="24">
  <data key="weight">0.5</data>
  <data key="slice">32</data>
  <data key="year">2022</data>
</edge>
<edge source="11" target="25">
  <data key="weight">4.082483258116554E-7</data>
  <data key="slice">34</data>
  <data key="year">2024</data>
</edge>
<edge source="11" target="30">
  <data key="weight">2.8867515311503666E-7</data>
  <data key="slice">32</data>
  <data key="year">2022</data>
</edge>
<edge source="11" target="31">
  <data key="weight">0.3535533845424652</data>
  <data key="slice">33</data>
  <data key="year">2023</data>
</edge>
<edge source="11" target="39">
  <data key="weight">1.4433757655751833E-7</data>
  <data key="slice">33</data>
  <data key="year">2023</data>
</edge>
<edge source="11" target="42">
  <data key="weight">5.773503062300733E-7</data>
  <data key="slice">33</data>
  <data key="year">2023</data>
</edge>
<edge source="11" target="44">
  <data key="weight">1.0</data>
  <data key="slice">24</data>
  <data key="year">2014</data>
</edge>
<edge source="11" target="45">
  <data key="weight">2.8867515311503666E-7</data>
  <data key="slice">35</data>
  <data key="year">2025</data>
</edge>
<edge source="11" target="47">
  <data key="weight">4.082483258116554E-7</data>
  <data key="slice">26</data>
  <data key="year">2016</data>
</edge>
<edge source="11" target="60">
  <data key="weight">0.40824830532073975</data>
  <data key="slice">31</data>
  <data key="year">2021</data>
</edge>
<edge source="11" target="61">
  <data key="weight">5.773503062300733E-7</data>
  <data key="slice">26</data>
  <data key="year">2016</data>
</edge>
<edge source="11" target="64">
  <data key="weight">0.5</data>
  <data key="slice">32</data>
  <data key="year">2022</data>
</edge>
<edge source="11" target="65">
  <data key="weight">0.5</data>
  <data key="slice">33</data>
  <data key="year">2023</data>
</edge>
<edge source="13" target="27">
  <data key="weight">0.7071067690849304</data>
  <data key="slice">31</data>
  <data key="year">2021</data>
</edge>
<edge source="13" target="30">
  <data key="weight">7.071067784636398E-7</data>
  <data key="slice">31</data>
  <data key="year">2021</data>
</edge>
<edge source="13" target="41">
  <data key="weight">0.7071067690849304</data>
  <data key="slice">31</data>
  <data key="year">2021</data>
</edge>
<edge source="13" target="42">
  <data key="weight">0.3162277638912201</data>
  <data key="slice">17</data>
  <data key="year">2007</data>
</edge>
<edge source="14" target="23">
  <data key="weight">0.7071067690849304</data>
  <data key="slice">22</data>
  <data key="year">2012</data>
</edge>
<edge source="14" target="25">
  <data key="weight">1.0</data>
  <data key="slice">34</data>
  <data key="year">2024</data>
</edge>
<edge source="14" target="39">
  <data key="weight">0.5</data>
  <data key="slice">22</data>
  <data key="year">2012</data>
</edge>
<edge source="14" target="45">
  <data key="weight">0.5</data>
  <data key="slice">35</data>
  <data key="year">2025</data>
</edge>
<edge source="16" target="47">
  <data key="weight">0.2773500978946686</data>
  <data key="slice">33</data>
  <data key="year">2023</data>
</edge>
<edge source="16" target="60">
  <data key="weight">0.5</data>
  <data key="slice">33</data>
  <data key="year">2023</data>
</edge>
<edge source="17" target="23">
  <data key="weight">3.33333360913457E-7</data>
  <data key="slice">31</data>
  <data key="year">2021</data>
</edge>
<edge source="17" target="30">
  <data key="weight">0.7071067690849304</data>
  <data key="slice">25</data>
  <data key="year">2015</data>
</edge>
<edge source="17" target="31">
  <data key="weight">0.3535533845424652</data>
  <data key="slice">33</data>
  <data key="year">2023</data>
</edge>
<edge source="17" target="34">
  <data key="weight">4.999999987376214E-7</data>
  <data key="slice">32</data>
  <data key="year">2022</data>
</edge>
<edge source="17" target="41">
  <data key="weight">4.999999987376214E-7</data>
  <data key="slice">33</data>
  <data key="year">2023</data>
</edge>
<edge source="17" target="44">
  <data key="weight">0.28867512941360474</data>
  <data key="slice">33</data>
  <data key="year">2023</data>
</edge>
<edge source="17" target="47">
  <data key="weight">0.15430335700511932</data>
  <data key="slice">31</data>
  <data key="year">2021</data>
</edge>
<edge source="17" target="60">
  <data key="weight">0.3535533845424652</data>
  <data key="slice">33</data>
  <data key="year">2023</data>
</edge>
<edge source="17" target="65">
  <data key="weight">0.7071067690849304</data>
  <data key="slice">26</data>
  <data key="year">2016</data>
</edge>
<edge source="18" target="30">
  <data key="weight">0.3535533845424652</data>
  <data key="slice">34</data>
  <data key="year">2024</data>
</edge>
<edge source="18" target="37">
  <data key="weight">0.5</data>
  <data key="slice">34</data>
  <data key="year">2024</data>
</edge>
<edge source="18" target="39">
  <data key="weight">0.40824830532073975</data>
  <data key="slice">28</data>
  <data key="year">2018</data>
</edge>
<edge source="18" target="44">
  <data key="weight">0.5773502588272095</data>
  <data key="slice">28</data>
  <data key="year">2018</data>
</edge>
<edge source="18" target="46">
  <data key="weight">9.999999974752427E-7</data>
  <data key="slice">28</data>
  <data key="year">2018</data>
</edge>
<edge source="18" target="47">
  <data key="weight">0.18257418274879456</data>
  <data key="slice">34</data>
  <data key="year">2024</data>
</edge>
<edge source="18" target="50">
  <data key="weight">0.7071067690849304</data>
  <data key="slice">34</data>
  <data key="year">2024</data>
</edge>
<edge source="18" target="51">
  <data key="weight">0.7071067690849304</data>
  <data key="slice">34</data>
  <data key="year">2024</data>
</edge>
<edge source="21" target="47">
  <data key="weight">0.3162277638912201</data>
  <data key="slice">35</data>
  <data key="year">2025</data>
</edge>
<edge source="21" target="48">
  <data key="weight">1.0</data>
  <data key="slice">35</data>
  <data key="year">2025</data>
</edge>
<edge source="23" target="25">
  <data key="weight">0.3535533845424652</data>
  <data key="slice">35</data>
  <data key="year">2025</data>
</edge>
<edge source="23" target="37">
  <data key="weight">4.082483258116554E-7</data>
  <data key="slice">34</data>
  <data key="year">2024</data>
</edge>
<edge source="23" target="38">
  <data key="weight">0.5</data>
  <data key="slice">35</data>
  <data key="year">2025</data>
</edge>
<edge source="23" target="39">
  <data key="weight">0.3535533845424652</data>
  <data key="slice">22</data>
  <data key="year">2012</data>
</edge>
<edge source="23" target="43">
  <data key="weight">0.2357022613286972</data>
  <data key="slice">34</data>
  <data key="year">2024</data>
</edge>
<edge source="23" target="47">
  <data key="weight">0.40824830532073975</data>
  <data key="slice">24</data>
  <data key="year">2014</data>
</edge>
<edge source="23" target="60">
  <data key="weight">5.773503062300733E-7</data>
  <data key="slice">34</data>
  <data key="year">2024</data>
</edge>
<edge source="23" target="65">
  <data key="weight">4.082483258116554E-7</data>
  <data key="slice">34</data>
  <data key="year">2024</data>
</edge>
<edge source="25" target="30">
  <data key="weight">0.7071067690849304</data>
  <data key="slice">30</data>
  <data key="year">2020</data>
</edge>
<edge source="25" target="47">
  <data key="weight">0.7071067690849304</data>
  <data key="slice">26</data>
  <data key="year">2016</data>
</edge>
<edge source="27" target="29">
  <data key="weight">0.5773502588272095</data>
  <data key="slice">35</data>
  <data key="year">2025</data>
</edge>
<edge source="27" target="41">
  <data key="weight">0.5773502588272095</data>
  <data key="slice">35</data>
  <data key="year">2025</data>
</edge>
<edge source="30" target="37">
  <data key="weight">0.3535533845424652</data>
  <data key="slice">34</data>
  <data key="year">2024</data>
</edge>
<edge source="30" target="47">
  <data key="weight">0.26726123690605164</data>
  <data key="slice">30</data>
  <data key="year">2020</data>
</edge>
<edge source="30" target="50">
  <data key="weight">0.5</data>
  <data key="slice">34</data>
  <data key="year">2024</data>
</edge>
<edge source="30" target="51">
  <data key="weight">0.5</data>
  <data key="slice">34</data>
  <data key="year">2024</data>
</edge>
<edge source="30" target="64">
  <data key="weight">5.773503062300733E-7</data>
  <data key="slice">32</data>
  <data key="year">2022</data>
</edge>
<edge source="31" target="33">
  <data key="weight">0.7071067690849304</data>
  <data key="slice">17</data>
  <data key="year">2007</data>
</edge>
<edge source="31" target="39">
  <data key="weight">0.4472135901451111</data>
  <data key="slice">17</data>
  <data key="year">2007</data>
</edge>
<edge source="31" target="44">
  <data key="weight">0.20412415266036987</data>
  <data key="slice">33</data>
  <data key="year">2023</data>
</edge>
<edge source="31" target="47">
  <data key="weight">0.1386750489473343</data>
  <data key="slice">33</data>
  <data key="year">2023</data>
</edge>
<edge source="31" target="60">
  <data key="weight">0.25</data>
  <data key="slice">33</data>
  <data key="year">2023</data>
</edge>
<edge source="33" target="39">
  <data key="weight">0.3162277638912201</data>
  <data key="slice">17</data>
  <data key="year">2007</data>
</edge>
<edge source="33" target="42">
  <data key="weight">0.4472135901451111</data>
  <data key="slice">23</data>
  <data key="year">2013</data>
</edge>
<edge source="33" target="44">
  <data key="weight">7.071067784636398E-7</data>
  <data key="slice">17</data>
  <data key="year">2007</data>
</edge>
<edge source="33" target="47">
  <data key="weight">4.999999987376214E-7</data>
  <data key="slice">34</data>
  <data key="year">2024</data>
</edge>
<edge source="33" target="66">
  <data key="weight">1.0</data>
  <data key="slice">23</data>
  <data key="year">2013</data>
</edge>
<edge source="34" target="43">
  <data key="weight">0.40824830532073975</data>
  <data key="slice">34</data>
  <data key="year">2024</data>
</edge>
<edge source="35" target="39">
  <data key="weight">0.4472135901451111</data>
  <data key="slice">16</data>
  <data key="year">2006</data>
</edge>
<edge source="36" target="39">
  <data key="weight">0.5</data>
  <data key="slice">14</data>
  <data key="year">2004</data>
</edge>
<edge source="36" target="42">
  <data key="weight">0.5773502588272095</data>
  <data key="slice">14</data>
  <data key="year">2004</data>
</edge>
<edge source="37" target="47">
  <data key="weight">0.18257418274879456</data>
  <data key="slice">34</data>
  <data key="year">2024</data>
</edge>
<edge source="37" target="50">
  <data key="weight">0.7071067690849304</data>
  <data key="slice">34</data>
  <data key="year">2024</data>
</edge>
<edge source="37" target="51">
  <data key="weight">0.7071067690849304</data>
  <data key="slice">34</data>
  <data key="year">2024</data>
</edge>
<edge source="39" target="42">
  <data key="weight">2.8867515311503666E-7</data>
  <data key="slice">14</data>
  <data key="year">2004</data>
</edge>
<edge source="39" target="43">
  <data key="weight">0.26726123690605164</data>
  <data key="slice">21</data>
  <data key="year">2011</data>
</edge>
<edge source="39" target="44">
  <data key="weight">4.4721360836774693E-7</data>
  <data key="slice">17</data>
  <data key="year">2007</data>
</edge>
<edge source="39" target="45">
  <data key="weight">4.4721360836774693E-7</data>
  <data key="slice">32</data>
  <data key="year">2022</data>
</edge>
<edge source="39" target="46">
  <data key="weight">0.5</data>
  <data key="slice">26</data>
  <data key="year">2016</data>
</edge>
<edge source="39" target="47">
  <data key="weight">4.999999987376214E-7</data>
  <data key="slice">27</data>
  <data key="year">2017</data>
</edge>
<edge source="39" target="54">
  <data key="weight">0.4472135901451111</data>
  <data key="slice">29</data>
  <data key="year">2019</data>
</edge>
<edge source="39" target="60">
  <data key="weight">4.082483258116554E-7</data>
  <data key="slice">28</data>
  <data key="year">2018</data>
</edge>
<edge source="39" target="63">
  <data key="weight">3.535533892318199E-7</data>
  <data key="slice">22</data>
  <data key="year">2012</data>
</edge>
<edge source="39" target="65">
  <data key="weight">1.924501020766911E-7</data>
  <data key="slice">35</data>
  <data key="year">2025</data>
</edge>
<edge source="41" target="64">
  <data key="weight">9.999999974752427E-7</data>
  <data key="slice">22</data>
  <data key="year">2012</data>
</edge>
<edge source="42" target="47">
  <data key="weight">3.162277835144778E-7</data>
  <data key="slice">16</data>
  <data key="year">2006</data>
</edge>
<edge source="42" target="65">
  <data key="weight">2.3570227369873464E-7</data>
  <data key="slice">33</data>
  <data key="year">2023</data>
</edge>
<edge source="42" target="66">
  <data key="weight">0.4472135901451111</data>
  <data key="slice">23</data>
  <data key="year">2013</data>
</edge>
<edge source="43" target="46">
  <data key="weight">0.28867512941360474</data>
  <data key="slice">30</data>
  <data key="year">2020</data>
</edge>
<edge source="43" target="47">
  <data key="weight">0.28867512941360474</data>
  <data key="slice">28</data>
  <data key="year">2018</data>
</edge>
<edge source="44" target="46">
  <data key="weight">5.773503062300733E-7</data>
  <data key="slice">28</data>
  <data key="year">2018</data>
</edge>
<edge source="44" target="47">
  <data key="weight">0.40824830532073975</data>
  <data key="slice">24</data>
  <data key="year">2014</data>
</edge>
<edge source="44" target="60">
  <data key="weight">0.20412415266036987</data>
  <data key="slice">33</data>
  <data key="year">2023</data>
</edge>
<edge source="44" target="63">
  <data key="weight">4.082483258116554E-7</data>
  <data key="slice">33</data>
  <data key="year">2023</data>
</edge>
<edge source="44" target="64">
  <data key="weight">0.7071067690849304</data>
  <data key="slice">34</data>
  <data key="year">2024</data>
</edge>
<edge source="44" target="65">
  <data key="weight">0.5</data>
  <data key="slice">34</data>
  <data key="year">2024</data>
</edge>
<edge source="46" target="47">
  <data key="weight">0.26726123690605164</data>
  <data key="slice">30</data>
  <data key="year">2020</data>
</edge>
<edge source="46" target="50">
  <data key="weight">0.7071067690849304</data>
  <data key="slice">29</data>
  <data key="year">2019</data>
</edge>
<edge source="46" target="56">
  <data key="weight">1.0</data>
  <data key="slice">4</data>
  <data key="year">1994</data>
</edge>
<edge source="47" target="48">
  <data key="weight">0.3162277638912201</data>
  <data key="slice">35</data>
  <data key="year">2025</data>
</edge>
<edge source="47" target="50">
  <data key="weight">2.3570227369873464E-7</data>
  <data key="slice">29</data>
  <data key="year">2019</data>
</edge>
<edge source="47" target="51">
  <data key="weight">2.581988951533276E-7</data>
  <data key="slice">34</data>
  <data key="year">2024</data>
</edge>
<edge source="47" target="56">
  <data key="weight">3.33333360913457E-7</data>
  <data key="slice">29</data>
  <data key="year">2019</data>
</edge>
<edge source="47" target="60">
  <data key="weight">2.672612424703402E-7</data>
  <data key="slice">31</data>
  <data key="year">2021</data>
</edge>
<edge source="47" target="61">
  <data key="weight">0.7071067690849304</data>
  <data key="slice">26</data>
  <data key="year">2016</data>
</edge>
<edge source="47" target="63">
  <data key="weight">0.7071067690849304</data>
  <data key="slice">22</data>
  <data key="year">2012</data>
</edge>
<edge source="47" target="64">
  <data key="weight">4.082483258116554E-7</data>
  <data key="slice">27</data>
  <data key="year">2017</data>
</edge>
<edge source="47" target="65">
  <data key="weight">2.3570227369873464E-7</data>
  <data key="slice">29</data>
  <data key="year">2019</data>
</edge>
<edge source="48" target="62">
  <data key="weight">1.0</data>
  <data key="slice">31</data>
  <data key="year">2021</data>
</edge>
<edge source="50" target="51">
  <data key="weight">1.0</data>
  <data key="slice">34</data>
  <data key="year">2024</data>
</edge>
<edge source="50" target="56">
  <data key="weight">7.071067784636398E-7</data>
  <data key="slice">29</data>
  <data key="year">2019</data>
</edge>
<edge source="57" target="59">
  <data key="weight">0.7071067690849304</data>
  <data key="slice">34</data>
  <data key="year">2024</data>
</edge>
<edge source="60" target="64">
  <data key="weight">0.7071067690849304</data>
  <data key="slice">35</data>
  <data key="year">2025</data>
</edge>
<edge source="60" target="65">
  <data key="weight">0.7071067690849304</data>
  <data key="slice">26</data>
  <data key="year">2016</data>
</edge>
<edge source="64" target="65">
  <data key="weight">0.7071067690849304</data>
  <data key="slice">34</data>
  <data key="year">2024</data>
</edge>
</graph>
</graphml>
