# Supplementary material for: Evolution of Research on Persistent Postural-Perceptual Dizziness: A Bibliometric and Visualization Analysis from 1994 to 2025
Source: Audiol Res. 2026 Apr 1;16(2):52. doi: 10.3390/audiolres16020052 (PMC13113745; doi:10.3390/audiolres16020052)
Supplement: Supplementary file 1 [file audiolres-16-00052-s001.zip › results/project/801.graphml]

<?xml version="1.0" encoding="UTF-8"?>
<graphml xmlns="http://graphml.graphdrawing.org/xmlns">
<key id="name" for="node" attr.name="name" attr.type="string"/>
<key id="label" for="node" attr.name="label" attr.type="string"/>
<key id="author" for="node" attr.name="author" attr.type="string"/>
<key id="year" for="node" attr.name="year" attr.type="string"/>
<key id="title" for="node" attr.name="title" attr.type="string"/>
<key id="so" for="node" attr.name="so" attr.type="string"/>
<key id="vol" for="node" attr.name="vol" attr.type="string"/>
<key id="page" for="node" attr.name="pg" attr.type="string"/>
<key id="ut" for="node" attr.name="ut" attr.type="string"/>
<key id="freq" for="node" attr.name="freq" attr.type="integer"/>
<key id="weight" for="edge" attr.name="weight" attr.type="float"/>
<key id="slice" for="edge" attr.name="slice" attr.type="integer"/>
<key id="year" for="edge" attr.name="year" attr.type="string"/>
<graph edgedefault="undirected">
<node id="0">
  <data key="name">Herdman David</data>
  <data key="label">Herdman David, 2022, OTOL NEUROTOL, V43, Pe361, DOI 10.1097/MAO.0000000000003460</data>
  <data key="author">Herdman David</data>
  <data key="year">2022</data>
  <data key="title">...</data>
  <data key="so">OTOL NEUROTOL</data>
  <data key="vol">43</data>
  <data key="page">e361</data>
  <data key="ut"></data>
  <data key="freq">2</data>
</node>
<node id="1">
  <data key="name">Frejo L</data>
  <data key="label">Frejo L, 2022, CLIN EXP OTORHINOLAR, V15, P49, DOI 10.21053/ceo.2021.00920</data>
  <data key="author">Frejo L</data>
  <data key="year">2022</data>
  <data key="title">...</data>
  <data key="so">CLIN EXP OTORHINOLAR</data>
  <data key="vol">15</data>
  <data key="page">49</data>
  <data key="ut"></data>
  <data key="freq">2</data>
</node>
<node id="2">
  <data key="name">Abouzari M</data>
  <data key="label">Abouzari M, 2021, LARYNGOSCOPE, V131, PE283, DOI 10.1002/lary.28618</data>
  <data key="author">Abouzari M</data>
  <data key="year">2021</data>
  <data key="title">...</data>
  <data key="so">LARYNGOSCOPE</data>
  <data key="vol">131</data>
  <data key="page">E283</data>
  <data key="ut"></data>
  <data key="freq">2</data>
</node>
<node id="3">
  <data key="name">Lahmann C</data>
  <data key="label">Lahmann C, 2015, J NEUROL NEUROSUR PS, V86, P302, DOI 10.1136/jnnp-2014-307601</data>
  <data key="author">Lahmann C</data>
  <data key="year">2015</data>
  <data key="title">...</data>
  <data key="so">J NEUROL NEUROSUR PS</data>
  <data key="vol">86</data>
  <data key="page">302</data>
  <data key="ut"></data>
  <data key="freq">8</data>
</node>
<node id="4">
  <data key="name">Feil K</data>
  <data key="label">Feil K, 2018, FRONT NEUROL, V9, P0, DOI 10.3389/fneur.2018.00029</data>
  <data key="author">Feil K</data>
  <data key="year">2018</data>
  <data key="title">...</data>
  <data key="so">FRONT NEUROL</data>
  <data key="vol">9</data>
  <data key="page">0</data>
  <data key="ut"></data>
  <data key="freq">2</data>
</node>
<node id="5">
  <data key="name">Aue T</data>
  <data key="label">Aue T, 2013, FRONT HUM NEUROSCI, V7, P0, DOI 10.3389/fnhum.2013.00194</data>
  <data key="author">Aue T</data>
  <data key="year">2013</data>
  <data key="title">...</data>
  <data key="so">FRONT HUM NEUROSCI</data>
  <data key="vol">7</data>
  <data key="page">0</data>
  <data key="ut"></data>
  <data key="freq">1</data>
</node>
<node id="6">
  <data key="name">Candreia C</data>
  <data key="label">Candreia C, 2023, BRAIN SCI, V13, P0, DOI 10.3390/brainsci13050782</data>
  <data key="author">Candreia C</data>
  <data key="year">2023</data>
  <data key="title">...</data>
  <data key="so">BRAIN SCI</data>
  <data key="vol">13</data>
  <data key="page">0</data>
  <data key="ut"></data>
  <data key="freq">2</data>
</node>
<node id="7">
  <data key="name">Ruckenstein MJ</data>
  <data key="label">Ruckenstein MJ, 2009, OTOLARYNG CLIN N AM, V42, P71, DOI 10.1016/j.otc.2008.09.011</data>
  <data key="author">Ruckenstein MJ</data>
  <data key="year">2009</data>
  <data key="title">...</data>
  <data key="so">OTOLARYNG CLIN N AM</data>
  <data key="vol">42</data>
  <data key="page">71</data>
  <data key="ut"></data>
  <data key="freq">4</data>
</node>
<node id="8">
  <data key="name">Murofushi T</data>
  <data key="label">Murofushi T, 2022, FRONT NEUROL, V13, P0, DOI 10.3389/fneur.2022.872892</data>
  <data key="author">Murofushi T</data>
  <data key="year">2022</data>
  <data key="title">...</data>
  <data key="so">FRONT NEUROL</data>
  <data key="vol">13</data>
  <data key="page">0</data>
  <data key="ut"></data>
  <data key="freq">11</data>
</node>
<node id="9">
  <data key="name">Abouzari M</data>
  <data key="label">Abouzari M, 2022, OTOLARYNG CLIN N AM, V55, P1017, DOI 10.1016/j.otc.2022.06.017</data>
  <data key="author">Abouzari M</data>
  <data key="year">2022</data>
  <data key="title">...</data>
  <data key="so">OTOLARYNG CLIN N AM</data>
  <data key="vol">55</data>
  <data key="page">1017</data>
  <data key="ut"></data>
  <data key="freq">2</data>
</node>
<node id="10">
  <data key="name">Aung MSH</data>
  <data key="label">Aung MSH, 2013, IEEE T NEUR SYS REH, V21, P908, DOI 10.1109/TNSRE.2013.2239313</data>
  <data key="author">Aung MSH</data>
  <data key="year">2013</data>
  <data key="title">...</data>
  <data key="so">IEEE T NEUR SYS REH</data>
  <data key="vol">21</data>
  <data key="page">908</data>
  <data key="ut"></data>
  <data key="freq">1</data>
</node>
<node id="11">
  <data key="name">Baur V</data>
  <data key="label">Baur V, 2012, BMC NEUROSCI, V13, P0, DOI 10.1186/1471-2202-13-4</data>
  <data key="author">Baur V</data>
  <data key="year">2012</data>
  <data key="title">...</data>
  <data key="so">BMC NEUROSCI</data>
  <data key="vol">13</data>
  <data key="page">0</data>
  <data key="ut"></data>
  <data key="freq">1</data>
</node>
<node id="12">
  <data key="name">Campos CR</data>
  <data key="label">Campos CR, 2007, J HEADACHE PAIN, V8, P180, DOI 10.1007/s10194-007-0387-6</data>
  <data key="author">Campos CR</data>
  <data key="year">2007</data>
  <data key="title">...</data>
  <data key="so">J HEADACHE PAIN</data>
  <data key="vol">8</data>
  <data key="page">180</data>
  <data key="ut"></data>
  <data key="freq">1</data>
</node>
<node id="13">
  <data key="name">Minor LB</data>
  <data key="label">Minor LB, 2001, ANN NY ACAD SCI, V942, P259</data>
  <data key="author">Minor LB</data>
  <data key="year">2001</data>
  <data key="title">...</data>
  <data key="so">ANN NY ACAD SCI</data>
  <data key="vol">942</data>
  <data key="page">259</data>
  <data key="ut"></data>
  <data key="freq">1</data>
</node>
<node id="14">
  <data key="name">Breinbauer HA</data>
  <data key="label">Breinbauer HA, 2020, FRONT NEUROL, V10, P0, DOI 10.3389/fneur.2019.01361</data>
  <data key="author">Breinbauer HA</data>
  <data key="year">2020</data>
  <data key="title">...</data>
  <data key="so">FRONT NEUROL</data>
  <data key="vol">10</data>
  <data key="page">0</data>
  <data key="ut"></data>
  <data key="freq">16</data>
</node>
<node id="15">
  <data key="name">Barzega G</data>
  <data key="label">Barzega G, 2001, EUR PSYCHIAT, V16, P173, DOI 10.1016/S0924-9338(01)00560-0</data>
  <data key="author">Barzega G</data>
  <data key="year">2001</data>
  <data key="title">...</data>
  <data key="so">EUR PSYCHIAT</data>
  <data key="vol">16</data>
  <data key="page">173</data>
  <data key="ut"></data>
  <data key="freq">1</data>
</node>
<node id="16">
  <data key="name">Krafczyk S</data>
  <data key="label">Krafczyk S, 2006, CLIN NEUROPHYSIOL, V117, P1692, DOI 10.1016/j.clinph.2006.04.022</data>
  <data key="author">Krafczyk S</data>
  <data key="year">2006</data>
  <data key="title">...</data>
  <data key="so">CLIN NEUROPHYSIOL</data>
  <data key="vol">117</data>
  <data key="page">1692</data>
  <data key="ut"></data>
  <data key="freq">1</data>
</node>
<node id="17">
  <data key="name">Tarnutzer AA</data>
  <data key="label">Tarnutzer AA, 2023, BRAIN SCI, V13, P0, DOI 10.3390/brainsci13121692</data>
  <data key="author">Tarnutzer AA</data>
  <data key="year">2023</data>
  <data key="title">...</data>
  <data key="so">BRAIN SCI</data>
  <data key="vol">13</data>
  <data key="page">0</data>
  <data key="ut"></data>
  <data key="freq">9</data>
</node>
<node id="18">
  <data key="name">Yardley L</data>
  <data key="label">Yardley L, 1999, J PSYCHOSOM RES, V46, P63, DOI 10.1016/S0022-3999(98)00056-7</data>
  <data key="author">Yardley L</data>
  <data key="year">1999</data>
  <data key="title">...</data>
  <data key="so">J PSYCHOSOM RES</data>
  <data key="vol">46</data>
  <data key="page">63</data>
  <data key="ut"></data>
  <data key="freq">1</data>
</node>
<node id="19">
  <data key="name">Diemer J</data>
  <data key="label">Diemer J, 2016, J ANXIETY DISORD, V37, P30, DOI 10.1016/j.janxdis.2015.10.007</data>
  <data key="author">Diemer J</data>
  <data key="year">2016</data>
  <data key="title">...</data>
  <data key="so">J ANXIETY DISORD</data>
  <data key="vol">37</data>
  <data key="page">30</data>
  <data key="ut"></data>
  <data key="freq">1</data>
</node>
<node id="20">
  <data key="name">Friedman JH</data>
  <data key="label">Friedman JH, 2010, ARCH NEUROL-CHICAGO, V67, P753, DOI 10.1001/archneurol.2010.91</data>
  <data key="author">Friedman JH</data>
  <data key="year">2010</data>
  <data key="title">...</data>
  <data key="so">ARCH NEUROL-CHICAGO</data>
  <data key="vol">67</data>
  <data key="page">753</data>
  <data key="ut"></data>
  <data key="freq">1</data>
</node>
<node id="21">
  <data key="name">Nigro Salvatore</data>
  <data key="label">Nigro Salvatore, 2019, BRAIN IMAGING BEHAV, V13, P798, DOI 10.1007/s11682-018-9900-6</data>
  <data key="author">Nigro Salvatore</data>
  <data key="year">2019</data>
  <data key="title">...</data>
  <data key="so">BRAIN IMAGING BEHAV</data>
  <data key="vol">13</data>
  <data key="page">798</data>
  <data key="ut"></data>
  <data key="freq">10</data>
</node>
<node id="22">
  <data key="name">Bense S</data>
  <data key="label">Bense S, 2006, NEUROREPORT, V17, P599, DOI 10.1097/00001756-200604240-00009</data>
  <data key="author">Bense S</data>
  <data key="year">2006</data>
  <data key="title">...</data>
  <data key="so">NEUROREPORT</data>
  <data key="vol">17</data>
  <data key="page">599</data>
  <data key="ut"></data>
  <data key="freq">1</data>
</node>
<node id="23">
  <data key="name">DE SA</data>
  <data key="label">DE SA, 2007, AM J OTOLARYNG, V28, P289</data>
  <data key="author">DE SA</data>
  <data key="year">2007</data>
  <data key="title">...</data>
  <data key="so">AM J OTOLARYNG</data>
  <data key="vol">28</data>
  <data key="page">289</data>
  <data key="ut"></data>
  <data key="freq">1</data>
</node>
<node id="24">
  <data key="name">Hashimoto K</data>
  <data key="label">Hashimoto K, 2022, BIOPSYCHOSOC MED, V16, P0, DOI 10.1186/s13030-022-00235-4</data>
  <data key="author">Hashimoto K</data>
  <data key="year">2022</data>
  <data key="title">...</data>
  <data key="so">BIOPSYCHOSOC MED</data>
  <data key="vol">16</data>
  <data key="page">0</data>
  <data key="ut"></data>
  <data key="freq">5</data>
</node>
<node id="25">
  <data key="name">Zingler VC</data>
  <data key="label">Zingler VC, 2007, ANN NEUROL, V61, P524, DOI 10.1002/ana.21105</data>
  <data key="author">Zingler VC</data>
  <data key="year">2007</data>
  <data key="title">...</data>
  <data key="so">ANN NEUROL</data>
  <data key="vol">61</data>
  <data key="page">524</data>
  <data key="ut"></data>
  <data key="freq">2</data>
</node>
<node id="26">
  <data key="name">Boleas-Aguirre MS</data>
  <data key="label">Boleas-Aguirre MS, 2008, OTOL NEUROTOL, V29, P33, DOI 10.1097/mao.0b013e31815dbafc</data>
  <data key="author">Boleas-Aguirre MS</data>
  <data key="year">2008</data>
  <data key="title">...</data>
  <data key="so">OTOL NEUROTOL</data>
  <data key="vol">29</data>
  <data key="page">33</data>
  <data key="ut"></data>
  <data key="freq">1</data>
</node>
<node id="27">
  <data key="name">Cheung B</data>
  <data key="label">Cheung B, 2011, AVIAT SPACE ENVIR MD, V82, P409, DOI 10.3357/ASEM.2903.2011</data>
  <data key="author">Cheung B</data>
  <data key="year">2011</data>
  <data key="title">...</data>
  <data key="so">AVIAT SPACE ENVIR MD</data>
  <data key="vol">82</data>
  <data key="page">409</data>
  <data key="ut"></data>
  <data key="freq">1</data>
</node>
<node id="28">
  <data key="name">Sun L</data>
  <data key="label">Sun L, 2020, REV NEUROSCIENCE, V31, P675, DOI 10.1515/revneuro-2019-0109</data>
  <data key="author">Sun L</data>
  <data key="year">2020</data>
  <data key="title">...</data>
  <data key="so">REV NEUROSCIENCE</data>
  <data key="vol">31</data>
  <data key="page">675</data>
  <data key="ut"></data>
  <data key="freq">2</data>
</node>
<node id="29">
  <data key="name">Yagi C</data>
  <data key="label">Yagi C, 2024, AURIS NASUS LARYNX, V51, P588, DOI 10.1016/j.anl.2023.12.008</data>
  <data key="author">Yagi C</data>
  <data key="year">2024</data>
  <data key="title">...</data>
  <data key="so">AURIS NASUS LARYNX</data>
  <data key="vol">51</data>
  <data key="page">588</data>
  <data key="ut"></data>
  <data key="freq">7</data>
</node>
<node id="30">
  <data key="name">Popkirov S</data>
  <data key="label">Popkirov S, 2018, CURR TREAT OPTION NE, V20, P0, DOI 10.1007/s11940-018-0535-0</data>
  <data key="author">Popkirov S</data>
  <data key="year">2018</data>
  <data key="title">...</data>
  <data key="so">CURR TREAT OPTION NE</data>
  <data key="vol">20</data>
  <data key="page">0</data>
  <data key="ut"></data>
  <data key="freq">29</data>
</node>
<node id="31">
  <data key="name">Bigelow RT</data>
  <data key="label">Bigelow RT, 2015, J AM GERIATR SOC, V63, P1837, DOI 10.1111/jgs.13609</data>
  <data key="author">Bigelow RT</data>
  <data key="year">2015</data>
  <data key="title">...</data>
  <data key="so">J AM GERIATR SOC</data>
  <data key="vol">63</data>
  <data key="page">1837</data>
  <data key="ut"></data>
  <data key="freq">1</data>
</node>
<node id="32">
  <data key="name">Schaaf H</data>
  <data key="label">Schaaf H, 2015, EUR ARCH OTO-RHINO-L, V272, P1529, DOI 10.1007/s00405-014-3447-y</data>
  <data key="author">Schaaf H</data>
  <data key="year">2015</data>
  <data key="title">...</data>
  <data key="so">EUR ARCH OTO-RHINO-L</data>
  <data key="vol">272</data>
  <data key="page">1529</data>
  <data key="ut"></data>
  <data key="freq">2</data>
</node>
<node id="33">
  <data key="name">Albayrak T</data>
  <data key="label">Albayrak T, 2023, J VACAT MARK, V29, P3, DOI 10.1007/s13201-024-02166-7</data>
  <data key="author">Albayrak T</data>
  <data key="year">2023</data>
  <data key="title">...</data>
  <data key="so">J VACAT MARK</data>
  <data key="vol">29</data>
  <data key="page">3</data>
  <data key="ut"></data>
  <data key="freq">1</data>
</node>
<node id="34">
  <data key="name">Cohen JM</data>
  <data key="label">Cohen JM, 2011, HEADACHE, V51, P1393, DOI 10.1111/j.1526-4610.2011.01934.x</data>
  <data key="author">Cohen JM</data>
  <data key="year">2011</data>
  <data key="title">...</data>
  <data key="so">HEADACHE</data>
  <data key="vol">51</data>
  <data key="page">1393</data>
  <data key="ut"></data>
  <data key="freq">1</data>
</node>
<node id="35">
  <data key="name">Rizk HG</data>
  <data key="label">Rizk HG, 2020, EAR HEARING, V41, P1020, DOI 10.1097/AUD.0000000000000825</data>
  <data key="author">Rizk HG</data>
  <data key="year">2020</data>
  <data key="title">...</data>
  <data key="so">EAR HEARING</data>
  <data key="vol">41</data>
  <data key="page">1020</data>
  <data key="ut"></data>
  <data key="freq">3</data>
</node>
<node id="36">
  <data key="name">Yamaguchi T</data>
  <data key="label">Yamaguchi T, 2022, J NEUROENG REHABIL, V19, P0, DOI 10.1186/s12984-022-01068-6</data>
  <data key="author">Yamaguchi T</data>
  <data key="year">2022</data>
  <data key="title">...</data>
  <data key="so">J NEUROENG REHABIL</data>
  <data key="vol">19</data>
  <data key="page">0</data>
  <data key="ut"></data>
  <data key="freq">6</data>
</node>
<node id="37">
  <data key="name">Cao ZT</data>
  <data key="label">Cao ZT, 2022, J NEUROL, V269, P1225, DOI 10.1007/s00415-021-10558-x</data>
  <data key="author">Cao ZT</data>
  <data key="year">2022</data>
  <data key="title">...</data>
  <data key="so">J NEUROL</data>
  <data key="vol">269</data>
  <data key="page">1225</data>
  <data key="ut"></data>
  <data key="freq">7</data>
</node>
<node id="38">
  <data key="name">Neuhauser HK</data>
  <data key="label">Neuhauser HK, 2007, CURR OPIN NEUROL, V20, P40, DOI 10.1097/WCO.0b013e328013f432</data>
  <data key="author">Neuhauser HK</data>
  <data key="year">2007</data>
  <data key="title">...</data>
  <data key="so">CURR OPIN NEUROL</data>
  <data key="vol">20</data>
  <data key="page">40</data>
  <data key="ut"></data>
  <data key="freq">3</data>
</node>
<node id="39">
  <data key="name">Battaglia M</data>
  <data key="label">Battaglia M, 2005, NEUROSCI BIOBEHAV R, V29, P169, DOI 10.1016/j.neubiorev.2004.06.013</data>
  <data key="author">Battaglia M</data>
  <data key="year">2005</data>
  <data key="title">...</data>
  <data key="so">NEUROSCI BIOBEHAV R</data>
  <data key="vol">29</data>
  <data key="page">169</data>
  <data key="ut"></data>
  <data key="freq">1</data>
</node>
<node id="40">
  <data key="name">Wuehr M</data>
  <data key="label">Wuehr M, 2017, NEUROLOGY, V88, P284, DOI 10.1212/WNL.0000000000003516</data>
  <data key="author">Wuehr M</data>
  <data key="year">2017</data>
  <data key="title">...</data>
  <data key="so">NEUROLOGY</data>
  <data key="vol">88</data>
  <data key="page">284</data>
  <data key="ut"></data>
  <data key="freq">15</data>
</node>
<node id="41">
  <data key="name">Byun YJ</data>
  <data key="label">Byun YJ, 2021, LARYNGOSCOPE, V131, P186, DOI 10.1002/lary.28546</data>
  <data key="author">Byun YJ</data>
  <data key="year">2021</data>
  <data key="title">...</data>
  <data key="so">LARYNGOSCOPE</data>
  <data key="vol">131</data>
  <data key="page">186</data>
  <data key="ut"></data>
  <data key="freq">2</data>
</node>
<node id="42">
  <data key="name">Pakalnis Ann</data>
  <data key="label">Pakalnis Ann, 2006, EXPERT REV NEUROTHER, V6, P291, DOI 10.1586/14737175.6.3.291</data>
  <data key="author">Pakalnis Ann</data>
  <data key="year">2006</data>
  <data key="title">...</data>
  <data key="so">EXPERT REV NEUROTHER</data>
  <data key="vol">6</data>
  <data key="page">291</data>
  <data key="ut"></data>
  <data key="freq">2</data>
</node>
<node id="43">
  <data key="name">Brandt T</data>
  <data key="label">Brandt T, 1991, VERTIGO ITS MULTISEN, V0, P0</data>
  <data key="author">Brandt T</data>
  <data key="year">1991</data>
  <data key="title">...</data>
  <data key="so">VERTIGO ITS MULTISEN</data>
  <data key="vol">0</data>
  <data key="page">0</data>
  <data key="ut"></data>
  <data key="freq">1</data>
</node>
<node id="44">
  <data key="name">Andersson G</data>
  <data key="label">Andersson G, 2003, OTOL NEUROTOL, V24, P289, DOI 10.1097/00129492-200303000-00026</data>
  <data key="author">Andersson G</data>
  <data key="year">2003</data>
  <data key="title">...</data>
  <data key="so">OTOL NEUROTOL</data>
  <data key="vol">24</data>
  <data key="page">289</data>
  <data key="ut"></data>
  <data key="freq">2</data>
</node>
<node id="45">
  <data key="name">Yardley L</data>
  <data key="label">Yardley L, 1994, J AUDIOL MED, V3, P48</data>
  <data key="author">Yardley L</data>
  <data key="year">1994</data>
  <data key="title">...</data>
  <data key="so">J AUDIOL MED</data>
  <data key="vol">3</data>
  <data key="page">48</data>
  <data key="ut"></data>
  <data key="freq">1</data>
</node>
<node id="46">
  <data key="name">Grunfeld EA</data>
  <data key="label">Grunfeld EA, 2003, INT J AUDIOL, V42, P161, DOI 10.3109/14992020309090425</data>
  <data key="author">Grunfeld EA</data>
  <data key="year">2003</data>
  <data key="title">...</data>
  <data key="so">INT J AUDIOL</data>
  <data key="vol">42</data>
  <data key="page">161</data>
  <data key="ut"></data>
  <data key="freq">2</data>
</node>
<node id="47">
  <data key="name">Schniepp R</data>
  <data key="label">Schniepp R, 2014, J NEUROL, V261, P738, DOI 10.1007/s00415-014-7259-1</data>
  <data key="author">Schniepp R</data>
  <data key="year">2014</data>
  <data key="title">...</data>
  <data key="so">J NEUROL</data>
  <data key="vol">261</data>
  <data key="page">738</data>
  <data key="ut"></data>
  <data key="freq">7</data>
</node>
<node id="48">
  <data key="name">Abouzari M</data>
  <data key="label">Abouzari M, 2020, OTOL NEUROTOL, V41, P1116, DOI 10.1097/MAO.0000000000002705</data>
  <data key="author">Abouzari M</data>
  <data key="year">2020</data>
  <data key="title">...</data>
  <data key="so">OTOL NEUROTOL</data>
  <data key="vol">41</data>
  <data key="page">1116</data>
  <data key="ut"></data>
  <data key="freq">2</data>
</node>
<node id="49">
  <data key="name">JAMES A</data>
  <data key="label">JAMES A, 2001, CLIN EVID, V5, P348</data>
  <data key="author">JAMES A</data>
  <data key="year">2001</data>
  <data key="title">...</data>
  <data key="so">CLIN EVID</data>
  <data key="vol">5</data>
  <data key="page">348</data>
  <data key="ut"></data>
  <data key="freq">1</data>
</node>
<node id="50">
  <data key="name">Dieterich M</data>
  <data key="label">Dieterich M, 2007, J NEUROL, V254, P559, DOI 10.1007/s00415-006-0340-7</data>
  <data key="author">Dieterich M</data>
  <data key="year">2007</data>
  <data key="title">...</data>
  <data key="so">J NEUROL</data>
  <data key="vol">254</data>
  <data key="page">559</data>
  <data key="ut"></data>
  <data key="freq">1</data>
</node>
<node id="51">
  <data key="name">Eulenburg PZ</data>
  <data key="label">Eulenburg PZ, 2012, NEUROIMAGE, V60, P162, DOI 10.1016/j.neuroimage.2011.12.032</data>
  <data key="author">Eulenburg PZ</data>
  <data key="year">2012</data>
  <data key="title">...</data>
  <data key="so">NEUROIMAGE</data>
  <data key="vol">60</data>
  <data key="page">162</data>
  <data key="ut"></data>
  <data key="freq">1</data>
</node>
<node id="52">
  <data key="name">Bergenius J</data>
  <data key="label">Bergenius J, 1999, ACTA OTO-LARYNGOL, V119, P895</data>
  <data key="author">Bergenius J</data>
  <data key="year">1999</data>
  <data key="title">...</data>
  <data key="so">ACTA OTO-LARYNGOL</data>
  <data key="vol">119</data>
  <data key="page">895</data>
  <data key="ut"></data>
  <data key="freq">1</data>
</node>
<node id="53">
  <data key="name">Bigelow RT</data>
  <data key="label">Bigelow RT, 2015, J VESTIBUL RES-EQUIL, V25, P73, DOI 10.3233/VES-150544</data>
  <data key="author">Bigelow RT</data>
  <data key="year">2015</data>
  <data key="title">...</data>
  <data key="so">J VESTIBUL RES-EQUIL</data>
  <data key="vol">25</data>
  <data key="page">73</data>
  <data key="ut"></data>
  <data key="freq">3</data>
</node>
<node id="54">
  <data key="name">Boldingh MI</data>
  <data key="label">Boldingh MI, 2011, CEPHALALGIA, V31, P1211, DOI 10.1177/0333102411409074</data>
  <data key="author">Boldingh MI</data>
  <data key="year">2011</data>
  <data key="title">...</data>
  <data key="so">CEPHALALGIA</data>
  <data key="vol">31</data>
  <data key="page">1211</data>
  <data key="ut"></data>
  <data key="freq">1</data>
</node>
<node id="55">
  <data key="name">Basic-Jukic N</data>
  <data key="label">Basic-Jukic N, 2004, ACTA MEDICA CROATICA, V58, P63</data>
  <data key="author">Basic-Jukic N</data>
  <data key="year">2004</data>
  <data key="title">...</data>
  <data key="so">ACTA MEDICA CROATICA</data>
  <data key="vol">58</data>
  <data key="page">63</data>
  <data key="ut"></data>
  <data key="freq">1</data>
</node>
<node id="56">
  <data key="name">Bouwknecht JA</data>
  <data key="label">Bouwknecht JA, 2007, BRAIN RES BULL, V72, P32, DOI 10.1016/j.brainresbull.2006.12.009</data>
  <data key="author">Bouwknecht JA</data>
  <data key="year">2007</data>
  <data key="title">...</data>
  <data key="so">BRAIN RES BULL</data>
  <data key="vol">72</data>
  <data key="page">32</data>
  <data key="ut"></data>
  <data key="freq">1</data>
</node>
<node id="57">
  <data key="name">Löwe B</data>
  <data key="label">Löwe B, 2022, PSYCHOL MED, V52, P632, DOI 10.1017/S0033291721004177</data>
  <data key="author">Löwe B</data>
  <data key="year">2022</data>
  <data key="title">...</data>
  <data key="so">PSYCHOL MED</data>
  <data key="vol">52</data>
  <data key="page">632</data>
  <data key="ut"></data>
  <data key="freq">2</data>
</node>
<node id="58">
  <data key="name">Chawla N</data>
  <data key="label">Chawla N, 2006, MED CLIN N AM, V90, P291, DOI 10.1016/j.mcna.2005.11.003</data>
  <data key="author">Chawla N</data>
  <data key="year">2006</data>
  <data key="title">...</data>
  <data key="so">MED CLIN N AM</data>
  <data key="vol">90</data>
  <data key="page">291</data>
  <data key="ut"></data>
  <data key="freq">1</data>
</node>
<node id="59">
  <data key="name">Crabbe JC</data>
  <data key="label">Crabbe JC, 2004, NAT NEUROSCI, V7, P1175, DOI 10.1038/nn1343</data>
  <data key="author">Crabbe JC</data>
  <data key="year">2004</data>
  <data key="title">...</data>
  <data key="so">NAT NEUROSCI</data>
  <data key="vol">7</data>
  <data key="page">1175</data>
  <data key="ut"></data>
  <data key="freq">1</data>
</node>
<node id="60">
  <data key="name">EckhardtHenn A</data>
  <data key="label">EckhardtHenn A, 1997, PSYCHOTHER PSYCH MED, V47, P403</data>
  <data key="author">EckhardtHenn A</data>
  <data key="year">1997</data>
  <data key="title">...</data>
  <data key="so">PSYCHOTHER PSYCH MED</data>
  <data key="vol">47</data>
  <data key="page">403</data>
  <data key="ut"></data>
  <data key="freq">1</data>
</node>
<node id="61">
  <data key="name">Gianoli G</data>
  <data key="label">Gianoli G, 2005, OTOL NEUROTOL, V26, P489, DOI 10.1097/01.mao.0000169787.99835.9f</data>
  <data key="author">Gianoli G</data>
  <data key="year">2005</data>
  <data key="title">...</data>
  <data key="so">OTOL NEUROTOL</data>
  <data key="vol">26</data>
  <data key="page">489</data>
  <data key="ut"></data>
  <data key="freq">1</data>
</node>
<node id="62">
  <data key="name">Baguley DM</data>
  <data key="label">Baguley DM, 2002, BRIT MED BULL, V63, P195, DOI 10.1093/bmb/63.1.195</data>
  <data key="author">Baguley DM</data>
  <data key="year">2002</data>
  <data key="title">...</data>
  <data key="so">BRIT MED BULL</data>
  <data key="vol">63</data>
  <data key="page">195</data>
  <data key="ut"></data>
  <data key="freq">1</data>
</node>
<node id="63">
  <data key="name">Riccelli R</data>
  <data key="label">Riccelli R, 2017, FRONT NEUROL, V8, P0, DOI 10.3389/fneur.2017.00529</data>
  <data key="author">Riccelli R</data>
  <data key="year">2017</data>
  <data key="title">...</data>
  <data key="so">FRONT NEUROL</data>
  <data key="vol">8</data>
  <data key="page">0</data>
  <data key="ut"></data>
  <data key="freq">32</data>
</node>
<node id="64">
  <data key="name">Fujimoto C</data>
  <data key="label">Fujimoto C, 2023, LARYNGOSCOPE INVEST, V0, P0, DOI 10.1002/lio2.1073</data>
  <data key="author">Fujimoto C</data>
  <data key="year">2023</data>
  <data key="title">...</data>
  <data key="so">LARYNGOSCOPE INVEST</data>
  <data key="vol">0</data>
  <data key="page">0</data>
  <data key="ut"></data>
  <data key="freq">4</data>
</node>
<node id="65">
  <data key="name">Tschan R</data>
  <data key="label">Tschan R, 2012, PSYCHOTHER PSYCH MED, V62, P111, DOI 10.1055/s-0032-1304575</data>
  <data key="author">Tschan R</data>
  <data key="year">2012</data>
  <data key="title">...</data>
  <data key="so">PSYCHOTHER PSYCH MED</data>
  <data key="vol">62</data>
  <data key="page">111</data>
  <data key="ut"></data>
  <data key="freq">5</data>
</node>
<node id="66">
  <data key="name">Eder J</data>
  <data key="label">Eder J, 2022, J NEUROL, V269, P5731, DOI 10.1007/s00415-022-11033-x</data>
  <data key="author">Eder J</data>
  <data key="year">2022</data>
  <data key="title">...</data>
  <data key="so">J NEUROL</data>
  <data key="vol">269</data>
  <data key="page">5731</data>
  <data key="ut"></data>
  <data key="freq">2</data>
</node>
<node id="67">
  <data key="name">Xue H</data>
  <data key="label">Xue H, 2018, ZHONGHUA YI XUE ZA ZHI, V98, P1227, DOI 10.3760/cma.j.issn.0376-2491.2018.16.008</data>
  <data key="author">Xue H</data>
  <data key="year">2018</data>
  <data key="title">...</data>
  <data key="so">ZHONGHUA YI XUE ZA ZHI</data>
  <data key="vol">98</data>
  <data key="page">1227</data>
  <data key="ut"></data>
  <data key="freq">7</data>
</node>
<node id="68">
  <data key="name">BRESSMAN SB</data>
  <data key="label">BRESSMAN SB, 2005, MERRITTS NEUROLOGY, V0, P783</data>
  <data key="author">BRESSMAN SB</data>
  <data key="year">2005</data>
  <data key="title">...</data>
  <data key="so">MERRITTS NEUROLOGY</data>
  <data key="vol">0</data>
  <data key="page">783</data>
  <data key="ut"></data>
  <data key="freq">1</data>
</node>
<node id="69">
  <data key="name">Ichijo K</data>
  <data key="label">Ichijo K, 2024, J VESTIBUL RES-EQUIL, V34, P133, DOI 10.3233/VES-230034</data>
  <data key="author">Ichijo K</data>
  <data key="year">2024</data>
  <data key="title">...</data>
  <data key="so">J VESTIBUL RES-EQUIL</data>
  <data key="vol">34</data>
  <data key="page">133</data>
  <data key="ut"></data>
  <data key="freq">4</data>
</node>
<node id="70">
  <data key="name">Cleworth TW</data>
  <data key="label">Cleworth TW, 2012, GAIT POSTURE, V36, P172, DOI 10.1016/j.gaitpost.2012.02.010</data>
  <data key="author">Cleworth TW</data>
  <data key="year">2012</data>
  <data key="title">...</data>
  <data key="so">GAIT POSTURE</data>
  <data key="vol">36</data>
  <data key="page">172</data>
  <data key="ut"></data>
  <data key="freq">2</data>
</node>
<node id="71">
  <data key="name">Kessler RC</data>
  <data key="label">Kessler RC, 1998, ARCH GEN PSYCHIAT, V55, P801, DOI 10.1001/archpsyc.55.9.801</data>
  <data key="author">Kessler RC</data>
  <data key="year">1998</data>
  <data key="title">...</data>
  <data key="so">ARCH GEN PSYCHIAT</data>
  <data key="vol">55</data>
  <data key="page">801</data>
  <data key="ut"></data>
  <data key="freq">1</data>
</node>
<node id="72">
  <data key="name">Pan Q</data>
  <data key="label">Pan Q, 2018, EUR NEUROL, V79, P287, DOI 10.1159/000489639</data>
  <data key="author">Pan Q</data>
  <data key="year">2018</data>
  <data key="title">...</data>
  <data key="so">EUR NEUROL</data>
  <data key="vol">79</data>
  <data key="page">287</data>
  <data key="ut"></data>
  <data key="freq">2</data>
</node>
<node id="73">
  <data key="name">Eleftheriadou A</data>
  <data key="label">Eleftheriadou A, 2012, EUR ARCH OTO-RHINO-L, V269, P2309, DOI 10.1007/s00405-012-2019-2</data>
  <data key="author">Eleftheriadou A</data>
  <data key="year">2012</data>
  <data key="title">...</data>
  <data key="so">EUR ARCH OTO-RHINO-L</data>
  <data key="vol">269</data>
  <data key="page">2309</data>
  <data key="ut"></data>
  <data key="freq">1</data>
</node>
<node id="74">
  <data key="name">BALOH RW</data>
  <data key="label">BALOH RW, 2001, CLIN NEUROPHYSIOL, V0, P264</data>
  <data key="author">BALOH RW</data>
  <data key="year">2001</data>
  <data key="title">...</data>
  <data key="so">CLIN NEUROPHYSIOL</data>
  <data key="vol">0</data>
  <data key="page">264</data>
  <data key="ut"></data>
  <data key="freq">1</data>
</node>
<node id="75">
  <data key="name">Huntley AH</data>
  <data key="label">Huntley AH, 2015, GAIT POSTURE, V41, P652, DOI 10.1016/j.gaitpost.2015.01.017</data>
  <data key="author">Huntley AH</data>
  <data key="year">2015</data>
  <data key="title">...</data>
  <data key="so">GAIT POSTURE</data>
  <data key="vol">41</data>
  <data key="page">652</data>
  <data key="ut"></data>
  <data key="freq">1</data>
</node>
<node id="76">
  <data key="name">Schulberg HC</data>
  <data key="label">Schulberg HC, 1998, ARCH GEN PSYCHIAT, V55, P1121, DOI 10.1001/archpsyc.55.12.1121</data>
  <data key="author">Schulberg HC</data>
  <data key="year">1998</data>
  <data key="title">...</data>
  <data key="so">ARCH GEN PSYCHIAT</data>
  <data key="vol">55</data>
  <data key="page">1121</data>
  <data key="ut"></data>
  <data key="freq">1</data>
</node>
<node id="77">
  <data key="name">Bednarczuk NF</data>
  <data key="label">Bednarczuk NF, 2019, BRAIN, V142, P606, DOI 10.1093/brain/awy355</data>
  <data key="author">Bednarczuk NF</data>
  <data key="year">2019</data>
  <data key="title">...</data>
  <data key="so">BRAIN</data>
  <data key="vol">142</data>
  <data key="page">606</data>
  <data key="ut"></data>
  <data key="freq">5</data>
</node>
<node id="78">
  <data key="name">Thunberg J</data>
  <data key="label">Thunberg J, 2002, EXP BRAIN RES, V142, P319, DOI 10.1007/s00221-001-0941-4</data>
  <data key="author">Thunberg J</data>
  <data key="year">2002</data>
  <data key="title">...</data>
  <data key="so">EXP BRAIN RES</data>
  <data key="vol">142</data>
  <data key="page">319</data>
  <data key="ut"></data>
  <data key="freq">1</data>
</node>
<node id="79">
  <data key="name">Fox NA</data>
  <data key="label">Fox NA, 2005, ANNU REV PSYCHOL, V56, P235, DOI 10.1146/annurev.psych.55.090902.141532</data>
  <data key="author">Fox NA</data>
  <data key="year">2005</data>
  <data key="title">...</data>
  <data key="so">ANNU REV PSYCHOL</data>
  <data key="vol">56</data>
  <data key="page">235</data>
  <data key="ut"></data>
  <data key="freq">1</data>
</node>
<node id="80">
  <data key="name">Im JJ</data>
  <data key="label">Im JJ, 2022, FRONT NEUROL, V13, P0, DOI 10.3389/fneur.2022.868976</data>
  <data key="author">Im JJ</data>
  <data key="year">2022</data>
  <data key="title">...</data>
  <data key="so">FRONT NEUROL</data>
  <data key="vol">13</data>
  <data key="page">0</data>
  <data key="ut"></data>
  <data key="freq">6</data>
</node>
<node id="81">
  <data key="name">HUPPERT D</data>
  <data key="label">HUPPERT D, 2010, ACTA OTOL IN PRESS, V0, P0</data>
  <data key="author">HUPPERT D</data>
  <data key="year">2010</data>
  <data key="title">...</data>
  <data key="so">ACTA OTOL IN PRESS</data>
  <data key="vol">0</data>
  <data key="page">0</data>
  <data key="ut"></data>
  <data key="freq">1</data>
</node>
<node id="82">
  <data key="name">Baumann O</data>
  <data key="label">Baumann O, 2015, CEREBELLUM, V14, P197, DOI 10.1007/s12311-014-0627-7</data>
  <data key="author">Baumann O</data>
  <data key="year">2015</data>
  <data key="title">...</data>
  <data key="so">CEREBELLUM</data>
  <data key="vol">14</data>
  <data key="page">197</data>
  <data key="ut"></data>
  <data key="freq">1</data>
</node>
<node id="83">
  <data key="name">Barbosa F</data>
  <data key="label">Barbosa F, 2016, ARQ NEURO-PSIQUIAT, V74, P416, DOI 10.1590/0004-282X20160037</data>
  <data key="author">Barbosa F</data>
  <data key="year">2016</data>
  <data key="title">...</data>
  <data key="so">ARQ NEURO-PSIQUIAT</data>
  <data key="vol">74</data>
  <data key="page">416</data>
  <data key="ut"></data>
  <data key="freq">1</data>
</node>
<node id="84">
  <data key="name">Neuhauser H</data>
  <data key="label">Neuhauser H, 2001, NEUROLOGY, V56, P436, DOI 10.1212/WNL.56.4.436</data>
  <data key="author">Neuhauser H</data>
  <data key="year">2001</data>
  <data key="title">...</data>
  <data key="so">NEUROLOGY</data>
  <data key="vol">56</data>
  <data key="page">436</data>
  <data key="ut"></data>
  <data key="freq">2</data>
</node>
<node id="85">
  <data key="name">BALOH RW</data>
  <data key="label">BALOH RW, 2001, CLIN NEUROPHYSIOL, V0, P252</data>
  <data key="author">BALOH RW</data>
  <data key="year">2001</data>
  <data key="title">...</data>
  <data key="so">CLIN NEUROPHYSIOL</data>
  <data key="vol">0</data>
  <data key="page">252</data>
  <data key="ut"></data>
  <data key="freq">1</data>
</node>
<node id="86">
  <data key="name">Jacob RG</data>
  <data key="label">Jacob RG, 1997, PSYCHOSOM MED, V59, P323, DOI 10.1097/00006842-199705000-00016</data>
  <data key="author">Jacob RG</data>
  <data key="year">1997</data>
  <data key="title">...</data>
  <data key="so">PSYCHOSOM MED</data>
  <data key="vol">59</data>
  <data key="page">323</data>
  <data key="ut"></data>
  <data key="freq">5</data>
</node>
<node id="87">
  <data key="name">AIFA</data>
  <data key="label">AIFA, 2018, RIASS CAR PROD CINN, V0, P0</data>
  <data key="author">AIFA</data>
  <data key="year">2018</data>
  <data key="title">...</data>
  <data key="so">RIASS CAR PROD CINN</data>
  <data key="vol">0</data>
  <data key="page">0</data>
  <data key="ut"></data>
  <data key="freq">1</data>
</node>
<node id="88">
  <data key="name">Krafczyk S</data>
  <data key="label">Krafczyk S, 1999, NEUROSCI LETT, V259, P149, DOI 10.1016/S0304-3940(98)00917-3</data>
  <data key="author">Krafczyk S</data>
  <data key="year">1999</data>
  <data key="title">...</data>
  <data key="so">NEUROSCI LETT</data>
  <data key="vol">259</data>
  <data key="page">149</data>
  <data key="ut"></data>
  <data key="freq">6</data>
</node>
<node id="89">
  <data key="name">Carter MJ</data>
  <data key="label">Carter MJ, 2014, THER RECREAT J, V48, P275</data>
  <data key="author">Carter MJ</data>
  <data key="year">2014</data>
  <data key="title">...</data>
  <data key="so">THER RECREAT J</data>
  <data key="vol">48</data>
  <data key="page">275</data>
  <data key="ut"></data>
  <data key="freq">4</data>
</node>
<node id="90">
  <data key="name">Bhattacharyya N</data>
  <data key="label">Bhattacharyya N, 2017, OTOLARYNG HEAD NECK, V156, PS1, DOI 10.1177/0194599816689667</data>
  <data key="author">Bhattacharyya N</data>
  <data key="year">2017</data>
  <data key="title">...</data>
  <data key="so">OTOLARYNG HEAD NECK</data>
  <data key="vol">156</data>
  <data key="page">S1</data>
  <data key="ut"></data>
  <data key="freq">5</data>
</node>
<node id="91">
  <data key="name">Cha YH</data>
  <data key="label">Cha YH, 2013, CEPHALALGIA, V33, P1160, DOI 10.1177/0333102413487999</data>
  <data key="author">Cha YH</data>
  <data key="year">2013</data>
  <data key="title">...</data>
  <data key="so">CEPHALALGIA</data>
  <data key="vol">33</data>
  <data key="page">1160</data>
  <data key="ut"></data>
  <data key="freq">1</data>
</node>
<node id="92">
  <data key="name">Lee H</data>
  <data key="label">Lee H, 2009, J NEUROL NEUROSUR PS, V80, P355, DOI 10.1136/jnnp.2008.155978</data>
  <data key="author">Lee H</data>
  <data key="year">2009</data>
  <data key="title">...</data>
  <data key="so">J NEUROL NEUROSUR PS</data>
  <data key="vol">80</data>
  <data key="page">355</data>
  <data key="ut"></data>
  <data key="freq">1</data>
</node>
<node id="93">
  <data key="name">van de Berg R</data>
  <data key="label">van de Berg R, 2021, J VESTIBUL RES-EQUIL, V31, P0, DOI 10.3233/VES-200003</data>
  <data key="author">van de Berg R</data>
  <data key="year">2021</data>
  <data key="title">...</data>
  <data key="so">J VESTIBUL RES-EQUIL</data>
  <data key="vol">31</data>
  <data key="page">0</data>
  <data key="ut"></data>
  <data key="freq">2</data>
</node>
<node id="94">
  <data key="name">Cruz OLM</data>
  <data key="label">Cruz OLM, 2004, LARYNGOSCOPE, V114, P1656, DOI 10.1097/00005537-200409000-00029</data>
  <data key="author">Cruz OLM</data>
  <data key="year">2004</data>
  <data key="title">...</data>
  <data key="so">LARYNGOSCOPE</data>
  <data key="vol">114</data>
  <data key="page">1656</data>
  <data key="ut"></data>
  <data key="freq">1</data>
</node>
<node id="95">
  <data key="name">van Leeuwen RB</data>
  <data key="label">van Leeuwen RB, 2014, ENT-EAR NOSE THROAT, V93, P162, DOI 10.1177/0145561314093004-511</data>
  <data key="author">van Leeuwen RB</data>
  <data key="year">2014</data>
  <data key="title">...</data>
  <data key="so">ENT-EAR NOSE THROAT</data>
  <data key="vol">93</data>
  <data key="page">162</data>
  <data key="ut"></data>
  <data key="freq">2</data>
</node>
<node id="96">
  <data key="name">Goshtasbi K</data>
  <data key="label">Goshtasbi K, 2021, OTOL NEUROTOL, V42, P1329, DOI 10.1097/MAO.0000000000003247</data>
  <data key="author">Goshtasbi K</data>
  <data key="year">2021</data>
  <data key="title">...</data>
  <data key="so">OTOL NEUROTOL</data>
  <data key="vol">42</data>
  <data key="page">1329</data>
  <data key="ut"></data>
  <data key="freq">2</data>
</node>
<node id="97">
  <data key="name">Edelman S</data>
  <data key="label">Edelman S, 2012, AM J OTOLARYNG, V33, P395, DOI 10.1016/j.amjoto.2011.10.009</data>
  <data key="author">Edelman S</data>
  <data key="year">2012</data>
  <data key="title">...</data>
  <data key="so">AM J OTOLARYNG</data>
  <data key="vol">33</data>
  <data key="page">395</data>
  <data key="ut"></data>
  <data key="freq">9</data>
</node>
<node id="98">
  <data key="name">Mathews A</data>
  <data key="label">Mathews A, 2005, ANNU REV CLIN PSYCHO, V1, P167, DOI 10.1146/annurev.clinpsy.1.102803.143916</data>
  <data key="author">Mathews A</data>
  <data key="year">2005</data>
  <data key="title">...</data>
  <data key="so">ANNU REV CLIN PSYCHO</data>
  <data key="vol">1</data>
  <data key="page">167</data>
  <data key="ut"></data>
  <data key="freq">1</data>
</node>
<node id="99">
  <data key="name">Strupp M</data>
  <data key="label">Strupp M, 2022, J VESTIBUL RES-EQUIL, V32, P389, DOI 10.3233/VES-220201</data>
  <data key="author">Strupp M</data>
  <data key="year">2022</data>
  <data key="title">...</data>
  <data key="so">J VESTIBUL RES-EQUIL</data>
  <data key="vol">32</data>
  <data key="page">389</data>
  <data key="ut"></data>
  <data key="freq">8</data>
</node>
<node id="100">
  <data key="name">Meng LJ</data>
  <data key="label">Meng LJ, 2023, BMC MED, V21, P0, DOI 10.1186/s12916-023-03029-9</data>
  <data key="author">Meng LJ</data>
  <data key="year">2023</data>
  <data key="title">...</data>
  <data key="so">BMC MED</data>
  <data key="vol">21</data>
  <data key="page">0</data>
  <data key="ut"></data>
  <data key="freq">2</data>
</node>
<node id="101">
  <data key="name">Cha YH</data>
  <data key="label">Cha YH, 2009, CEPHALALGIA, V29, P550, DOI 10.1111/j.1468-2982.2008.01770.x</data>
  <data key="author">Cha YH</data>
  <data key="year">2009</data>
  <data key="title">...</data>
  <data key="so">CEPHALALGIA</data>
  <data key="vol">29</data>
  <data key="page">550</data>
  <data key="ut"></data>
  <data key="freq">3</data>
</node>
<node id="102">
  <data key="name">Cathcart RA</data>
  <data key="label">Cathcart RA, 2012, CHRONIC ILLN, V8, P3, DOI 10.1177/1742395311406148</data>
  <data key="author">Cathcart RA</data>
  <data key="year">2012</data>
  <data key="title">...</data>
  <data key="so">CHRONIC ILLN</data>
  <data key="vol">8</data>
  <data key="page">3</data>
  <data key="ut"></data>
  <data key="freq">1</data>
</node>
<node id="103">
  <data key="name">Jeong SS</data>
  <data key="label">Jeong SS, 2022, JAMA OTOLARYNGOL, V148, P1103, DOI 10.1001/jamaoto.2022.3247</data>
  <data key="author">Jeong SS</data>
  <data key="year">2022</data>
  <data key="title">...</data>
  <data key="so">JAMA OTOLARYNGOL</data>
  <data key="vol">148</data>
  <data key="page">1103</data>
  <data key="ut"></data>
  <data key="freq">2</data>
</node>
<node id="104">
  <data key="name">Aharoni MM</data>
  <data key="label">Aharoni MM, 2019, 2019 INTERNATIONAL CONFERENCE ON VIRTUAL REHABILITATION (ICVR), V0, PP1, DOI 10.1109/ICVR46560.2019.9082568</data>
  <data key="author">Aharoni MM</data>
  <data key="year">2019</data>
  <data key="title">...</data>
  <data key="so">2019 INTERNATIONAL CONFERENCE ON VIRTUAL REHABILITATION (ICVR)</data>
  <data key="vol">0</data>
  <data key="page">1</data>
  <data key="ut"></data>
  <data key="freq">1</data>
</node>
<node id="105">
  <data key="name">Uimonen S</data>
  <data key="label">Uimonen S, 1995, J VESTIB RES, V5, P117</data>
  <data key="author">Uimonen S</data>
  <data key="year">1995</data>
  <data key="title">...</data>
  <data key="so">J VESTIB RES</data>
  <data key="vol">5</data>
  <data key="page">117</data>
  <data key="ut"></data>
  <data key="freq">1</data>
</node>
<node id="106">
  <data key="name">Baloh RW</data>
  <data key="label">Baloh RW, 2003, NEW ENGL J MED, V348, P1027, DOI 10.1056/NEJMcp021154</data>
  <data key="author">Baloh RW</data>
  <data key="year">2003</data>
  <data key="title">...</data>
  <data key="so">NEW ENGL J MED</data>
  <data key="vol">348</data>
  <data key="page">1027</data>
  <data key="ut"></data>
  <data key="freq">3</data>
</node>
<node id="107">
  <data key="name">Duda RO</data>
  <data key="label">Duda RO, 2001, PATTERN CLASSIFICATION, V0, P517</data>
  <data key="author">Duda RO</data>
  <data key="year">2001</data>
  <data key="title">...</data>
  <data key="so">PATTERN CLASSIFICATION</data>
  <data key="vol">0</data>
  <data key="page">517</data>
  <data key="ut"></data>
  <data key="freq">1</data>
</node>
<node id="108">
  <data key="name">Batuecas-Caletrío A</data>
  <data key="label">Batuecas-Caletrío A, 2015, J NEUROL, V262, P2578, DOI 10.1007/s00415-015-7918-x</data>
  <data key="author">Batuecas-Caletrío A</data>
  <data key="year">2015</data>
  <data key="title">...</data>
  <data key="so">J NEUROL</data>
  <data key="vol">262</data>
  <data key="page">2578</data>
  <data key="ut"></data>
  <data key="freq">1</data>
</node>
<node id="109">
  <data key="name">Besnard S</data>
  <data key="label">Besnard S, 2015, FRONT INTEGR NEUROSC, V9, P0, DOI 10.3389/fnint.2015.00055</data>
  <data key="author">Besnard S</data>
  <data key="year">2015</data>
  <data key="title">...</data>
  <data key="so">FRONT INTEGR NEUROSC</data>
  <data key="vol">9</data>
  <data key="page">0</data>
  <data key="ut"></data>
  <data key="freq">1</data>
</node>
<node id="110">
  <data key="name">Balaban CD</data>
  <data key="label">Balaban CD, 2016, HAND CLINIC, V137, P41, DOI 10.1016/B978-0-444-63437-5.00003-0</data>
  <data key="author">Balaban CD</data>
  <data key="year">2016</data>
  <data key="title">...</data>
  <data key="so">HAND CLINIC</data>
  <data key="vol">137</data>
  <data key="page">41</data>
  <data key="ut"></data>
  <data key="freq">1</data>
</node>
<node id="111">
  <data key="name">Keshner EA</data>
  <data key="label">Keshner EA, 2011, IEEE ENG MED BIO, V0, PP1379, DOI 10.1109/IEMBS.2011.6090324</data>
  <data key="author">Keshner EA</data>
  <data key="year">2011</data>
  <data key="title">...</data>
  <data key="so">IEEE ENG MED BIO</data>
  <data key="vol">0</data>
  <data key="page">1379</data>
  <data key="ut"></data>
  <data key="freq">1</data>
</node>
<node id="112">
  <data key="name">Iwasaki S</data>
  <data key="label">Iwasaki S, 2014, NEUROLOGY, V82, P969, DOI 10.1212/WNL.0000000000000215</data>
  <data key="author">Iwasaki S</data>
  <data key="year">2014</data>
  <data key="title">...</data>
  <data key="so">NEUROLOGY</data>
  <data key="vol">82</data>
  <data key="page">969</data>
  <data key="ut"></data>
  <data key="freq">1</data>
</node>
<node id="113">
  <data key="name">Brodsky JR</data>
  <data key="label">Brodsky JR, 2020, OTOLARYNG HEAD NECK, V162, P241, DOI 10.1177/0194599819887375</data>
  <data key="author">Brodsky JR</data>
  <data key="year">2020</data>
  <data key="title">...</data>
  <data key="so">OTOLARYNG HEAD NECK</data>
  <data key="vol">162</data>
  <data key="page">241</data>
  <data key="ut"></data>
  <data key="freq">2</data>
</node>
<node id="114">
  <data key="name">Mempouo E</data>
  <data key="label">Mempouo E, 2021, J LARYNGOL OTOL, V135, P887, DOI 10.1017/S0022215121002127</data>
  <data key="author">Mempouo E</data>
  <data key="year">2021</data>
  <data key="title">...</data>
  <data key="so">J LARYNGOL OTOL</data>
  <data key="vol">135</data>
  <data key="page">887</data>
  <data key="ut"></data>
  <data key="freq">7</data>
</node>
<node id="115">
  <data key="name">Candreia C</data>
  <data key="label">Candreia C, 2010, CELL PHYSIOL BIOCHEM, V26, P787, DOI 10.1159/000322346</data>
  <data key="author">Candreia C</data>
  <data key="year">2010</data>
  <data key="title">...</data>
  <data key="so">CELL PHYSIOL BIOCHEM</data>
  <data key="vol">26</data>
  <data key="page">787</data>
  <data key="ut"></data>
  <data key="freq">1</data>
</node>
<node id="116">
  <data key="name">Cathcart RA</data>
  <data key="label">Cathcart RA, 2011, INT J CLIN PRACT, V65, P985, DOI 10.1111/j.1742-1241.2011.02688.x</data>
  <data key="author">Cathcart RA</data>
  <data key="year">2011</data>
  <data key="title">...</data>
  <data key="so">INT J CLIN PRACT</data>
  <data key="vol">65</data>
  <data key="page">985</data>
  <data key="ut"></data>
  <data key="freq">1</data>
</node>
<node id="117">
  <data key="name">Allin Matthew</data>
  <data key="label">Allin Matthew, 2005, NEUROPSYCHIATR DIS TREAT, V1, P205</data>
  <data key="author">Allin Matthew</data>
  <data key="year">2005</data>
  <data key="title">...</data>
  <data key="so">NEUROPSYCHIATR DIS TREAT</data>
  <data key="vol">1</data>
  <data key="page">205</data>
  <data key="ut"></data>
  <data key="freq">1</data>
</node>
<node id="118">
  <data key="name">Maslovara S</data>
  <data key="label">Maslovara S, 2022, PSYCHIAT DANUB, V34, P71, DOI 10.24869/psyd.2022.71</data>
  <data key="author">Maslovara S</data>
  <data key="year">2022</data>
  <data key="title">...</data>
  <data key="so">PSYCHIAT DANUB</data>
  <data key="vol">34</data>
  <data key="page">71</data>
  <data key="ut"></data>
  <data key="freq">2</data>
</node>
<node id="119">
  <data key="name">Ballas CA</data>
  <data key="label">Ballas CA, 2003, CNS SPECTRUMS, V8, P20, DOI 10.1017/S1092852900008245</data>
  <data key="author">Ballas CA</data>
  <data key="year">2003</data>
  <data key="title">...</data>
  <data key="so">CNS SPECTRUMS</data>
  <data key="vol">8</data>
  <data key="page">20</data>
  <data key="ut"></data>
  <data key="freq">1</data>
</node>
<node id="120">
  <data key="name">Ahmad H</data>
  <data key="label">Ahmad H, 2015, J NEUROL SCI, V358, P428, DOI 10.1016/j.jns.2015.09.006</data>
  <data key="author">Ahmad H</data>
  <data key="year">2015</data>
  <data key="title">...</data>
  <data key="so">J NEUROL SCI</data>
  <data key="vol">358</data>
  <data key="page">428</data>
  <data key="ut"></data>
  <data key="freq">2</data>
</node>
<node id="121">
  <data key="name">Cnyrim CD</data>
  <data key="label">Cnyrim CD, 2008, J NEUROL NEUROSUR PS, V79, P458, DOI 10.1136/jnnp.2007.123596</data>
  <data key="author">Cnyrim CD</data>
  <data key="year">2008</data>
  <data key="title">...</data>
  <data key="so">J NEUROL NEUROSUR PS</data>
  <data key="vol">79</data>
  <data key="page">458</data>
  <data key="ut"></data>
  <data key="freq">1</data>
</node>
<node id="122">
  <data key="name">Chu Yiu-Tong</data>
  <data key="label">Chu Yiu-Tong, 2007, ACTA NEUROL TAIWAN, V16, P50</data>
  <data key="author">Chu Yiu-Tong</data>
  <data key="year">2007</data>
  <data key="title">...</data>
  <data key="so">ACTA NEUROL TAIWAN</data>
  <data key="vol">16</data>
  <data key="page">50</data>
  <data key="ut"></data>
  <data key="freq">1</data>
</node>
<node id="123">
  <data key="name">Adkin AL</data>
  <data key="label">Adkin AL, 2018, FRONT NEUROL, V9, P0, DOI 10.3389/fneur.2018.00789</data>
  <data key="author">Adkin AL</data>
  <data key="year">2018</data>
  <data key="title">...</data>
  <data key="so">FRONT NEUROL</data>
  <data key="vol">9</data>
  <data key="page">0</data>
  <data key="ut"></data>
  <data key="freq">2</data>
</node>
<node id="124">
  <data key="name">EAGGER S</data>
  <data key="label">EAGGER S, 1992, J NEUROL NEUROSUR PS, V55, P383, DOI 10.1136/jnnp.55.5.383</data>
  <data key="author">EAGGER S</data>
  <data key="year">1992</data>
  <data key="title">...</data>
  <data key="so">J NEUROL NEUROSUR PS</data>
  <data key="vol">55</data>
  <data key="page">383</data>
  <data key="ut"></data>
  <data key="freq">2</data>
</node>
<node id="125">
  <data key="name">Dieterich M</data>
  <data key="label">Dieterich M, 1999, J NEUROL, V246, P883, DOI 10.1007/s004150050478</data>
  <data key="author">Dieterich M</data>
  <data key="year">1999</data>
  <data key="title">...</data>
  <data key="so">J NEUROL</data>
  <data key="vol">246</data>
  <data key="page">883</data>
  <data key="ut"></data>
  <data key="freq">1</data>
</node>
<node id="126">
  <data key="name">Gaul C</data>
  <data key="label">Gaul C, 2006, NERVENARZT, V77, P478, DOI 10.1007/s00115-005-2049-8</data>
  <data key="author">Gaul C</data>
  <data key="year">2006</data>
  <data key="title">...</data>
  <data key="so">NERVENARZT</data>
  <data key="vol">77</data>
  <data key="page">478</data>
  <data key="ut"></data>
  <data key="freq">1</data>
</node>
<node id="127">
  <data key="name">Cosquer B</data>
  <data key="label">Cosquer B, 2005, BEHAV BRAIN RES, V156, P65, DOI 10.1016/j.bbr.2004.05.007</data>
  <data key="author">Cosquer B</data>
  <data key="year">2005</data>
  <data key="title">...</data>
  <data key="so">BEHAV BRAIN RES</data>
  <data key="vol">156</data>
  <data key="page">65</data>
  <data key="ut"></data>
  <data key="freq">1</data>
</node>
<node id="128">
  <data key="name">Dieterich M</data>
  <data key="label">Dieterich M, 2016, HAND CLINIC, V139, P447, DOI 10.1016/B978-0-12-801772-2.00037-0</data>
  <data key="author">Dieterich M</data>
  <data key="year">2016</data>
  <data key="title">...</data>
  <data key="so">HAND CLINIC</data>
  <data key="vol">139</data>
  <data key="page">447</data>
  <data key="ut"></data>
  <data key="freq">12</data>
</node>
<node id="129">
  <data key="name">ALLEVI L</data>
  <data key="label">ALLEVI L, 1997, EUROPEAN NEUROPSYCHO, V7, P0</data>
  <data key="author">ALLEVI L</data>
  <data key="year">1997</data>
  <data key="title">...</data>
  <data key="so">EUROPEAN NEUROPSYCHO</data>
  <data key="vol">7</data>
  <data key="page">0</data>
  <data key="ut"></data>
  <data key="freq">1</data>
</node>
<node id="130">
  <data key="name">Breinbauer HA</data>
  <data key="label">Breinbauer HA, 2024, BRAIN SCI, V14, P0, DOI 10.3390/brainsci14010016</data>
  <data key="author">Breinbauer HA</data>
  <data key="year">2024</data>
  <data key="title">...</data>
  <data key="so">BRAIN SCI</data>
  <data key="vol">14</data>
  <data key="page">0</data>
  <data key="ut"></data>
  <data key="freq">4</data>
</node>
<node id="131">
  <data key="name">Staab JP</data>
  <data key="label">Staab JP, 2000, OTOLARYNG CLIN N AM, V33, P617, DOI 10.1016/S0030-6665(05)70230-9</data>
  <data key="author">Staab JP</data>
  <data key="year">2000</data>
  <data key="title">...</data>
  <data key="so">OTOLARYNG CLIN N AM</data>
  <data key="vol">33</data>
  <data key="page">617</data>
  <data key="ut"></data>
  <data key="freq">2</data>
</node>
<node id="132">
  <data key="name">Mei Juhua</data>
  <data key="label">Mei Juhua, 2020, NAN FANG YI KE DA XUE XUE BAO, V40, P131, DOI 10.12122/j.issn.1673-4254.2020.01.21</data>
  <data key="author">Mei Juhua</data>
  <data key="year">2020</data>
  <data key="title">...</data>
  <data key="so">NAN FANG YI KE DA XUE XUE BAO</data>
  <data key="vol">40</data>
  <data key="page">131</data>
  <data key="ut"></data>
  <data key="freq">2</data>
</node>
<node id="133">
  <data key="name">Kim HA</data>
  <data key="label">Kim HA, 2019, J VESTIBUL RES-EQUIL, V29, P45, DOI 10.3233/VES-190655</data>
  <data key="author">Kim HA</data>
  <data key="year">2019</data>
  <data key="title">...</data>
  <data key="so">J VESTIBUL RES-EQUIL</data>
  <data key="vol">29</data>
  <data key="page">45</data>
  <data key="ut"></data>
  <data key="freq">6</data>
</node>
<node id="134">
  <data key="name">Muncie HL</data>
  <data key="label">Muncie HL, 2017, AM FAM PHYSICIAN, V95, P154</data>
  <data key="author">Muncie HL</data>
  <data key="year">2017</data>
  <data key="title">...</data>
  <data key="so">AM FAM PHYSICIAN</data>
  <data key="vol">95</data>
  <data key="page">154</data>
  <data key="ut"></data>
  <data key="freq">3</data>
</node>
<node id="135">
  <data key="name">Alt JA</data>
  <data key="label">Alt JA, 2016, INT FORUM ALLERGY RH, V6, P1264, DOI 10.1002/alr.21820</data>
  <data key="author">Alt JA</data>
  <data key="year">2016</data>
  <data key="title">...</data>
  <data key="so">INT FORUM ALLERGY RH</data>
  <data key="vol">6</data>
  <data key="page">1264</data>
  <data key="ut"></data>
  <data key="freq">1</data>
</node>
<node id="136">
  <data key="name">Pavlou M</data>
  <data key="label">Pavlou M, 2004, J NEUROL, V251, P983, DOI 10.1007/s00415-004-0476-2</data>
  <data key="author">Pavlou M</data>
  <data key="year">2004</data>
  <data key="title">...</data>
  <data key="so">J NEUROL</data>
  <data key="vol">251</data>
  <data key="page">983</data>
  <data key="ut"></data>
  <data key="freq">2</data>
</node>
<node id="137">
  <data key="name">LILIENFELD SO</data>
  <data key="label">LILIENFELD SO, 1989, J NERV MENT DIS, V177, P700, DOI 10.1097/00005053-198911000-00009</data>
  <data key="author">LILIENFELD SO</data>
  <data key="year">1989</data>
  <data key="title">...</data>
  <data key="so">J NERV MENT DIS</data>
  <data key="vol">177</data>
  <data key="page">700</data>
  <data key="ut"></data>
  <data key="freq">1</data>
</node>
<node id="138">
  <data key="name">Segui J</data>
  <data key="label">Segui J, 1998, ACTA PSYCHIAT SCAND, V97, P272, DOI 10.1111/j.1600-0447.1998.tb09999.x</data>
  <data key="author">Segui J</data>
  <data key="year">1998</data>
  <data key="title">...</data>
  <data key="so">ACTA PSYCHIAT SCAND</data>
  <data key="vol">97</data>
  <data key="page">272</data>
  <data key="ut"></data>
  <data key="freq">1</data>
</node>
<node id="139">
  <data key="name">Bronstein AM</data>
  <data key="label">Bronstein AM, 1997, NEUROLOGY, V49, P1480, DOI 10.1212/WNL.49.5.1480</data>
  <data key="author">Bronstein AM</data>
  <data key="year">1997</data>
  <data key="title">...</data>
  <data key="so">NEUROLOGY</data>
  <data key="vol">49</data>
  <data key="page">1480</data>
  <data key="ut"></data>
  <data key="freq">1</data>
</node>
<node id="140">
  <data key="name">Suica Z</data>
  <data key="label">Suica Z, 2024, FRONT NEUROL, V15, P0, DOI 10.3389/fneur.2024.1426566</data>
  <data key="author">Suica Z</data>
  <data key="year">2024</data>
  <data key="title">...</data>
  <data key="so">FRONT NEUROL</data>
  <data key="vol">15</data>
  <data key="page">0</data>
  <data key="ut"></data>
  <data key="freq">5</data>
</node>
<node id="141">
  <data key="name">Seemungal Barry M</data>
  <data key="label">Seemungal Barry M, 2018, PRACT NEUROL, V18, P3, DOI 10.1136/practneurol-2017-001817</data>
  <data key="author">Seemungal Barry M</data>
  <data key="year">2018</data>
  <data key="title">...</data>
  <data key="so">PRACT NEUROL</data>
  <data key="vol">18</data>
  <data key="page">3</data>
  <data key="ut"></data>
  <data key="freq">14</data>
</node>
<node id="142">
  <data key="name">Holmberg JM</data>
  <data key="label">Holmberg JM, 2020, PERSPECTIVES OF THE ASHA SPECIAL INTEREST GROUPS, V5, P181, DOI 10.1044/2019_persp-19-00105</data>
  <data key="author">Holmberg JM</data>
  <data key="year">2020</data>
  <data key="title">...</data>
  <data key="so">PERSPECTIVES OF THE ASHA SPECIAL INTEREST GROUPS</data>
  <data key="vol">5</data>
  <data key="page">181</data>
  <data key="ut"></data>
  <data key="freq">2</data>
</node>
<node id="143">
  <data key="name">Hong SK</data>
  <data key="label">Hong SK, 2014, RESTOR NEUROL NEUROS, V32, P663, DOI 10.3233/RNN-140405</data>
  <data key="author">Hong SK</data>
  <data key="year">2014</data>
  <data key="title">...</data>
  <data key="so">RESTOR NEUROL NEUROS</data>
  <data key="vol">32</data>
  <data key="page">663</data>
  <data key="ut"></data>
  <data key="freq">2</data>
</node>
<node id="144">
  <data key="name">Guerraz M</data>
  <data key="label">Guerraz M, 2001, BRAIN, V124, P1646, DOI 10.1093/brain/124.8.1646</data>
  <data key="author">Guerraz M</data>
  <data key="year">2001</data>
  <data key="title">...</data>
  <data key="so">BRAIN</data>
  <data key="vol">124</data>
  <data key="page">1646</data>
  <data key="ut"></data>
  <data key="freq">3</data>
</node>
<node id="145">
  <data key="name">Cosco TD</data>
  <data key="label">Cosco TD, 2012, J PSYCHOSOM RES, V72, P180, DOI 10.1016/j.jpsychores.2011.06.008</data>
  <data key="author">Cosco TD</data>
  <data key="year">2012</data>
  <data key="title">...</data>
  <data key="so">J PSYCHOSOM RES</data>
  <data key="vol">72</data>
  <data key="page">180</data>
  <data key="ut"></data>
  <data key="freq">1</data>
</node>
<node id="146">
  <data key="name">Patel M</data>
  <data key="label">Patel M, 2016, OTOL NEUROTOL, V37, P179, DOI 10.1097/MAO.0000000000000949</data>
  <data key="author">Patel M</data>
  <data key="year">2016</data>
  <data key="title">...</data>
  <data key="so">OTOL NEUROTOL</data>
  <data key="vol">37</data>
  <data key="page">179</data>
  <data key="ut"></data>
  <data key="freq">2</data>
</node>
<node id="147">
  <data key="name">Alles MJRC</data>
  <data key="label">Alles MJRC, 2006, EUR ARCH OTO-RHINO-L, V263, P791, DOI 10.1007/s00405-006-0065-3</data>
  <data key="author">Alles MJRC</data>
  <data key="year">2006</data>
  <data key="title">...</data>
  <data key="so">EUR ARCH OTO-RHINO-L</data>
  <data key="vol">263</data>
  <data key="page">791</data>
  <data key="ut"></data>
  <data key="freq">1</data>
</node>
<node id="148">
  <data key="name">Cuturi LF</data>
  <data key="label">Cuturi LF, 2013, PLOS ONE, V8, P0, DOI 10.1371/journal.pone.0056862</data>
  <data key="author">Cuturi LF</data>
  <data key="year">2013</data>
  <data key="title">...</data>
  <data key="so">PLOS ONE</data>
  <data key="vol">8</data>
  <data key="page">0</data>
  <data key="ut"></data>
  <data key="freq">1</data>
</node>
<node id="149">
  <data key="name">Trinidade A</data>
  <data key="label">Trinidade A, 2023, J NEUROL NEUROSUR PS, V94, P904, DOI 10.1136/jnnp-2022-330196</data>
  <data key="author">Trinidade A</data>
  <data key="year">2023</data>
  <data key="title">...</data>
  <data key="so">J NEUROL NEUROSUR PS</data>
  <data key="vol">94</data>
  <data key="page">904</data>
  <data key="ut"></data>
  <data key="freq">20</data>
</node>
<node id="150">
  <data key="name">Brandt T</data>
  <data key="label">Brandt T, 2012, J NEUROL, V259, P182, DOI 10.1007/s00415-011-6124-8</data>
  <data key="author">Brandt T</data>
  <data key="year">2012</data>
  <data key="title">...</data>
  <data key="so">J NEUROL</data>
  <data key="vol">259</data>
  <data key="page">182</data>
  <data key="ut"></data>
  <data key="freq">6</data>
</node>
<node id="151">
  <data key="name">Alvarez-Vargas D</data>
  <data key="label">Alvarez-Vargas D, 2020, COGN RES, V5, P0, DOI 10.1186/s41235-020-00231-8</data>
  <data key="author">Alvarez-Vargas D</data>
  <data key="year">2020</data>
  <data key="title">...</data>
  <data key="so">COGN RES</data>
  <data key="vol">5</data>
  <data key="page">0</data>
  <data key="ut"></data>
  <data key="freq">2</data>
</node>
<node id="152">
  <data key="name">Van Ameringen M</data>
  <data key="label">Van Ameringen M, 1998, J NERV MENT DIS, V186, P425, DOI 10.1097/00005053-199807000-00007</data>
  <data key="author">Van Ameringen M</data>
  <data key="year">1998</data>
  <data key="title">...</data>
  <data key="so">J NERV MENT DIS</data>
  <data key="vol">186</data>
  <data key="page">425</data>
  <data key="ut"></data>
  <data key="freq">1</data>
</node>
<node id="153">
  <data key="name">Miwa T</data>
  <data key="label">Miwa T, 2020, EQUILIBRIUM RESEARCH, V79, P80, DOI 10.3757/jser.79.80</data>
  <data key="author">Miwa T</data>
  <data key="year">2020</data>
  <data key="title">...</data>
  <data key="so">EQUILIBRIUM RESEARCH</data>
  <data key="vol">79</data>
  <data key="page">80</data>
  <data key="ut"></data>
  <data key="freq">2</data>
</node>
<node id="154">
  <data key="name">Staibano P</data>
  <data key="label">Staibano P, 2019, J OTOLARYNGOL-HEAD N, V48, P0, DOI 10.1186/s40463-019-0336-9</data>
  <data key="author">Staibano P</data>
  <data key="year">2019</data>
  <data key="title">...</data>
  <data key="so">J OTOLARYNGOL-HEAD N</data>
  <data key="vol">48</data>
  <data key="page">0</data>
  <data key="ut"></data>
  <data key="freq">20</data>
</node>
<node id="155">
  <data key="name">EckhardtHenn A</data>
  <data key="label">EckhardtHenn A, 1997, NERVENARZT, V68, P806, DOI 10.1007/s001150050198</data>
  <data key="author">EckhardtHenn A</data>
  <data key="year">1997</data>
  <data key="title">...</data>
  <data key="so">NERVENARZT</data>
  <data key="vol">68</data>
  <data key="page">806</data>
  <data key="ut"></data>
  <data key="freq">1</data>
</node>
<node id="156">
  <data key="name">Eggers Scott D Z</data>
  <data key="label">Eggers Scott D Z, 2024, HANDB CLIN NEUROL, V199, P389, DOI 10.1016/B978-0-12-823357-3.00028-8</data>
  <data key="author">Eggers Scott D Z</data>
  <data key="year">2024</data>
  <data key="title">...</data>
  <data key="so">HANDB CLIN NEUROL</data>
  <data key="vol">199</data>
  <data key="page">389</data>
  <data key="ut"></data>
  <data key="freq">7</data>
</node>
<node id="157">
  <data key="name">Wiltink J</data>
  <data key="label">Wiltink J, 2009, J PSYCHOSOM RES, V66, P417, DOI 10.1016/j.jpsychores.2008.09.012</data>
  <data key="author">Wiltink J</data>
  <data key="year">2009</data>
  <data key="title">...</data>
  <data key="so">J PSYCHOSOM RES</data>
  <data key="vol">66</data>
  <data key="page">417</data>
  <data key="ut"></data>
  <data key="freq">2</data>
</node>
<node id="158">
  <data key="name">Nutt D J</data>
  <data key="label">Nutt D J, 1998, DEPRESS ANXIETY, V7 Suppl 1, P7</data>
  <data key="author">Nutt D J</data>
  <data key="year">1998</data>
  <data key="title">...</data>
  <data key="so">DEPRESS ANXIETY</data>
  <data key="vol">7 Suppl 1</data>
  <data key="page">7</data>
  <data key="ut"></data>
  <data key="freq">1</data>
</node>
<node id="159">
  <data key="name">Staab JP</data>
  <data key="label">Staab JP, 2014, CURR OPIN NEUROL, V27, P118, DOI 10.1097/WCO.0000000000000055</data>
  <data key="author">Staab JP</data>
  <data key="year">2014</data>
  <data key="title">...</data>
  <data key="so">CURR OPIN NEUROL</data>
  <data key="vol">27</data>
  <data key="page">118</data>
  <data key="ut"></data>
  <data key="freq">4</data>
</node>
<node id="160">
  <data key="name">Bisdorff AR</data>
  <data key="label">Bisdorff AR, 2015, NEUROL CLIN, V33, P541, DOI 10.1016/j.ncl.2015.04.010</data>
  <data key="author">Bisdorff AR</data>
  <data key="year">2015</data>
  <data key="title">...</data>
  <data key="so">NEUROL CLIN</data>
  <data key="vol">33</data>
  <data key="page">541</data>
  <data key="ut"></data>
  <data key="freq">9</data>
</node>
<node id="161">
  <data key="name">Hallett M</data>
  <data key="label">Hallett M, 2022, LANCET NEUROL, V21, P537, DOI 10.1016/S1474-4422(21)00422-1</data>
  <data key="author">Hallett M</data>
  <data key="year">2022</data>
  <data key="title">...</data>
  <data key="so">LANCET NEUROL</data>
  <data key="vol">21</data>
  <data key="page">537</data>
  <data key="ut"></data>
  <data key="freq">5</data>
</node>
<node id="162">
  <data key="name">Lopez-Escamez JA</data>
  <data key="label">Lopez-Escamez JA, 2015, J VESTIBUL RES-EQUIL, V25, P1, DOI 10.3233/VES-150549</data>
  <data key="author">Lopez-Escamez JA</data>
  <data key="year">2015</data>
  <data key="title">...</data>
  <data key="so">J VESTIBUL RES-EQUIL</data>
  <data key="vol">25</data>
  <data key="page">1</data>
  <data key="ut"></data>
  <data key="freq">8</data>
</node>
<node id="163">
  <data key="name">Ödman M</data>
  <data key="label">Ödman M, 2008, ACTA OTO-LARYNGOL, V128, P1085, DOI 10.1080/00016480701805455</data>
  <data key="author">Ödman M</data>
  <data key="year">2008</data>
  <data key="title">...</data>
  <data key="so">ACTA OTO-LARYNGOL</data>
  <data key="vol">128</data>
  <data key="page">1085</data>
  <data key="ut"></data>
  <data key="freq">2</data>
</node>
<node id="164">
  <data key="name">Whitney SL</data>
  <data key="label">Whitney SL, 2020, SEMIN NEUROL, V40, P165, DOI 10.1055/s-0039-3402062</data>
  <data key="author">Whitney SL</data>
  <data key="year">2020</data>
  <data key="title">...</data>
  <data key="so">SEMIN NEUROL</data>
  <data key="vol">40</data>
  <data key="page">165</data>
  <data key="ut"></data>
  <data key="freq">4</data>
</node>
<node id="165">
  <data key="name">Ghavami Y</data>
  <data key="label">Ghavami Y, 2018, ANN OTO RHINOL LARYN, V127, P877, DOI 10.1177/0003489418799107</data>
  <data key="author">Ghavami Y</data>
  <data key="year">2018</data>
  <data key="title">...</data>
  <data key="so">ANN OTO RHINOL LARYN</data>
  <data key="vol">127</data>
  <data key="page">877</data>
  <data key="ut"></data>
  <data key="freq">2</data>
</node>
<node id="166">
  <data key="name">Zaidi SFM</data>
  <data key="label">Zaidi SFM, 2022, ELECTRONICS-SWITZ, V11, P0, DOI 10.3390/electronics11010142</data>
  <data key="author">Zaidi SFM</data>
  <data key="year">2022</data>
  <data key="title">...</data>
  <data key="so">ELECTRONICS-SWITZ</data>
  <data key="vol">11</data>
  <data key="page">0</data>
  <data key="ut"></data>
  <data key="freq">3</data>
</node>
<node id="167">
  <data key="name">Cagnoli C</data>
  <data key="label">Cagnoli C, 2006, BRAIN, V129, P235, DOI 10.1093/brain/awh651</data>
  <data key="author">Cagnoli C</data>
  <data key="year">2006</data>
  <data key="title">...</data>
  <data key="so">BRAIN</data>
  <data key="vol">129</data>
  <data key="page">235</data>
  <data key="ut"></data>
  <data key="freq">1</data>
</node>
<node id="168">
  <data key="name">Eckhardt-Henn A</data>
  <data key="label">Eckhardt-Henn A, 2005, NEUROL CLIN, V23, P731, DOI 10.1016/j.ncl.2005.01.008</data>
  <data key="author">Eckhardt-Henn A</data>
  <data key="year">2005</data>
  <data key="title">...</data>
  <data key="so">NEUROL CLIN</data>
  <data key="vol">23</data>
  <data key="page">731</data>
  <data key="ut"></data>
  <data key="freq">1</data>
</node>
<node id="169">
  <data key="name">Schlick C</data>
  <data key="label">Schlick C, 2015, J VESTIBUL RES-EQUIL, V25, P241, DOI 10.3233/VES-150564</data>
  <data key="author">Schlick C</data>
  <data key="year">2015</data>
  <data key="title">...</data>
  <data key="so">J VESTIBUL RES-EQUIL</data>
  <data key="vol">25</data>
  <data key="page">241</data>
  <data key="ut"></data>
  <data key="freq">6</data>
</node>
<node id="170">
  <data key="name">Cullen KE</data>
  <data key="label">Cullen KE, 2019, NAT REV NEUROSCI, V20, P346, DOI 10.1038/s41583-019-0153-1</data>
  <data key="author">Cullen KE</data>
  <data key="year">2019</data>
  <data key="title">...</data>
  <data key="so">NAT REV NEUROSCI</data>
  <data key="vol">20</data>
  <data key="page">346</data>
  <data key="ut"></data>
  <data key="freq">3</data>
</node>
<node id="171">
  <data key="name">Adamec I</data>
  <data key="label">Adamec I, 2020, J CLIN NEUROSCI, V72, P26, DOI 10.1016/j.jocn.2020.01.043</data>
  <data key="author">Adamec I</data>
  <data key="year">2020</data>
  <data key="title">...</data>
  <data key="so">J CLIN NEUROSCI</data>
  <data key="vol">72</data>
  <data key="page">26</data>
  <data key="ut"></data>
  <data key="freq">27</data>
</node>
<node id="172">
  <data key="name">Wuehr M</data>
  <data key="label">Wuehr M, 2014, PHYSIOL REP, V2, P0, DOI 10.1002/phy2.232</data>
  <data key="author">Wuehr M</data>
  <data key="year">2014</data>
  <data key="title">...</data>
  <data key="so">PHYSIOL REP</data>
  <data key="vol">2</data>
  <data key="page">0</data>
  <data key="ut"></data>
  <data key="freq">2</data>
</node>
<node id="173">
  <data key="name">ECKHARDTHENN A</data>
  <data key="label">ECKHARDTHENN A, 2000, MMV FORTSCHR MED, V30, P30</data>
  <data key="author">ECKHARDTHENN A</data>
  <data key="year">2000</data>
  <data key="title">...</data>
  <data key="so">MMV FORTSCHR MED</data>
  <data key="vol">30</data>
  <data key="page">30</data>
  <data key="ut"></data>
  <data key="freq">1</data>
</node>
<node id="174">
  <data key="name">Chamelian L</data>
  <data key="label">Chamelian L, 2004, ARCH PHYS MED REHAB, V85, P1662, DOI 10.1016/j.apmr.2004.02.012</data>
  <data key="author">Chamelian L</data>
  <data key="year">2004</data>
  <data key="title">...</data>
  <data key="so">ARCH PHYS MED REHAB</data>
  <data key="vol">85</data>
  <data key="page">1662</data>
  <data key="ut"></data>
  <data key="freq">1</data>
</node>
<node id="175">
  <data key="name">Bhidayasiri R</data>
  <data key="label">Bhidayasiri R, 2001, NEUROLOGY, V57, P2070, DOI 10.1212/WNL.57.11.2070</data>
  <data key="author">Bhidayasiri R</data>
  <data key="year">2001</data>
  <data key="title">...</data>
  <data key="so">NEUROLOGY</data>
  <data key="vol">57</data>
  <data key="page">2070</data>
  <data key="ut"></data>
  <data key="freq">1</data>
</node>
<node id="176">
  <data key="name">Brandt T</data>
  <data key="label">Brandt T, 2015, ANN NY ACAD SCI, V1343, P37, DOI 10.1111/nyas.12692</data>
  <data key="author">Brandt T</data>
  <data key="year">2015</data>
  <data key="title">...</data>
  <data key="so">ANN NY ACAD SCI</data>
  <data key="vol">1343</data>
  <data key="page">37</data>
  <data key="ut"></data>
  <data key="freq">3</data>
</node>
<node id="177">
  <data key="name">Alviña K</data>
  <data key="label">Alviña K, 2010, J NEUROSCI, V30, P7258, DOI 10.1523/JNEUROSCI.3582-09.2010</data>
  <data key="author">Alviña K</data>
  <data key="year">2010</data>
  <data key="title">...</data>
  <data key="so">J NEUROSCI</data>
  <data key="vol">30</data>
  <data key="page">7258</data>
  <data key="ut"></data>
  <data key="freq">1</data>
</node>
<node id="178">
  <data key="name">Adams WJ</data>
  <data key="label">Adams WJ, 2016, PLOS COMPUT BIOL, V12, P0, DOI 10.1371/journal.pcbi.1004865</data>
  <data key="author">Adams WJ</data>
  <data key="year">2016</data>
  <data key="title">...</data>
  <data key="so">PLOS COMPUT BIOL</data>
  <data key="vol">12</data>
  <data key="page">0</data>
  <data key="ut"></data>
  <data key="freq">1</data>
</node>
<node id="179">
  <data key="name">Rosengren SM</data>
  <data key="label">Rosengren SM, 2019, CLIN NEUROPHYS PRACT, V4, P47, DOI 10.1016/j.cnp.2019.01.005</data>
  <data key="author">Rosengren SM</data>
  <data key="year">2019</data>
  <data key="title">...</data>
  <data key="so">CLIN NEUROPHYS PRACT</data>
  <data key="vol">4</data>
  <data key="page">47</data>
  <data key="ut"></data>
  <data key="freq">4</data>
</node>
<node id="180">
  <data key="name">Staab JP</data>
  <data key="label">Staab JP, 2013, SEMIN NEUROL, V33, P297, DOI 10.1055/s-0033-1356462</data>
  <data key="author">Staab JP</data>
  <data key="year">2013</data>
  <data key="title">...</data>
  <data key="so">SEMIN NEUROL</data>
  <data key="vol">33</data>
  <data key="page">297</data>
  <data key="ut"></data>
  <data key="freq">8</data>
</node>
<node id="181">
  <data key="name">Tramontano M</data>
  <data key="label">Tramontano M, 2021, HEARING BALANC COMMU, V19, P282, DOI 10.1080/21695717.2021.1975986</data>
  <data key="author">Tramontano M</data>
  <data key="year">2021</data>
  <data key="title">...</data>
  <data key="so">HEARING BALANC COMMU</data>
  <data key="vol">19</data>
  <data key="page">282</data>
  <data key="ut"></data>
  <data key="freq">4</data>
</node>
<node id="182">
  <data key="name">Indovina I</data>
  <data key="label">Indovina I, 2016, NEUROIMAGE, V142, P512, DOI 10.1016/j.neuroimage.2016.07.008</data>
  <data key="author">Indovina I</data>
  <data key="year">2016</data>
  <data key="title">...</data>
  <data key="so">NEUROIMAGE</data>
  <data key="vol">142</data>
  <data key="page">512</data>
  <data key="ut"></data>
  <data key="freq">2</data>
</node>
<node id="183">
  <data key="name">Powell G</data>
  <data key="label">Powell G, 2020, J NEUROL, V267, P2260, DOI 10.1007/s00415-020-09817-0</data>
  <data key="author">Powell G</data>
  <data key="year">2020</data>
  <data key="title">...</data>
  <data key="so">J NEUROL</data>
  <data key="vol">267</data>
  <data key="page">2260</data>
  <data key="ut"></data>
  <data key="freq">7</data>
</node>
<node id="184">
  <data key="name">FROMMBERGER U</data>
  <data key="label">FROMMBERGER U, 1993, NERVENARZT, V64, P377</data>
  <data key="author">FROMMBERGER U</data>
  <data key="year">1993</data>
  <data key="title">...</data>
  <data key="so">NERVENARZT</data>
  <data key="vol">64</data>
  <data key="page">377</data>
  <data key="ut"></data>
  <data key="freq">2</data>
</node>
<node id="185">
  <data key="name">GORDON JG</data>
  <data key="label">GORDON JG, 1998, J PSYCHOSOM RES, V1, P107</data>
  <data key="author">GORDON JG</data>
  <data key="year">1998</data>
  <data key="title">...</data>
  <data key="so">J PSYCHOSOM RES</data>
  <data key="vol">1</data>
  <data key="page">107</data>
  <data key="ut"></data>
  <data key="freq">1</data>
</node>
<node id="186">
  <data key="name">Balaban CD</data>
  <data key="label">Balaban CD, 2004, BRAIN RES, V996, P126, DOI 10.1016/j.brainres.2003.10.026</data>
  <data key="author">Balaban CD</data>
  <data key="year">2004</data>
  <data key="title">...</data>
  <data key="so">BRAIN RES</data>
  <data key="vol">996</data>
  <data key="page">126</data>
  <data key="ut"></data>
  <data key="freq">1</data>
</node>
<node id="187">
  <data key="name">AIFA</data>
  <data key="label">AIFA, 2021, AG IT FARM RIASS CAR, V0, P0</data>
  <data key="author">AIFA</data>
  <data key="year">2021</data>
  <data key="title">...</data>
  <data key="so">AG IT FARM RIASS CAR</data>
  <data key="vol">0</data>
  <data key="page">0</data>
  <data key="ut"></data>
  <data key="freq">1</data>
</node>
<node id="188">
  <data key="name">Furman JM</data>
  <data key="label">Furman JM, 2001, OTOL NEUROTOL, V22, P426, DOI 10.1097/00129492-200105000-00035</data>
  <data key="author">Furman JM</data>
  <data key="year">2001</data>
  <data key="title">...</data>
  <data key="so">OTOL NEUROTOL</data>
  <data key="vol">22</data>
  <data key="page">426</data>
  <data key="ut"></data>
  <data key="freq">2</data>
</node>
<node id="189">
  <data key="name">Schniepp R</data>
  <data key="label">Schniepp R, 2019, J NEUROL, V266, P118, DOI 10.1007/s00415-019-09378-x</data>
  <data key="author">Schniepp R</data>
  <data key="year">2019</data>
  <data key="title">...</data>
  <data key="so">J NEUROL</data>
  <data key="vol">266</data>
  <data key="page">118</data>
  <data key="ut"></data>
  <data key="freq">2</data>
</node>
<node id="190">
  <data key="name">Wuehr M</data>
  <data key="label">Wuehr M, 2013, J NEUROL, V260, P1314, DOI 10.1007/s00415-012-6797-7</data>
  <data key="author">Wuehr M</data>
  <data key="year">2013</data>
  <data key="title">...</data>
  <data key="so">J NEUROL</data>
  <data key="vol">260</data>
  <data key="page">1314</data>
  <data key="ut"></data>
  <data key="freq">12</data>
</node>
<node id="191">
  <data key="name">Magnan J</data>
  <data key="label">Magnan J, 2018, J INT ADV OTOL, V14, P317, DOI 10.5152/iao.2018.140818</data>
  <data key="author">Magnan J</data>
  <data key="year">2018</data>
  <data key="title">...</data>
  <data key="so">J INT ADV OTOL</data>
  <data key="vol">14</data>
  <data key="page">317</data>
  <data key="ut"></data>
  <data key="freq">2</data>
</node>
<node id="192">
  <data key="name">Bonan IV</data>
  <data key="label">Bonan IV, 2004, ARCH PHYS MED REHAB, V85, P268, DOI 10.1016/j.apmr.2003.06.017</data>
  <data key="author">Bonan IV</data>
  <data key="year">2004</data>
  <data key="title">...</data>
  <data key="so">ARCH PHYS MED REHAB</data>
  <data key="vol">85</data>
  <data key="page">268</data>
  <data key="ut"></data>
  <data key="freq">1</data>
</node>
<node id="193">
  <data key="name">Cousins S</data>
  <data key="label">Cousins S, 2017, ANN CLIN TRANSL NEUR, V4, P340, DOI 10.1002/acn3.386</data>
  <data key="author">Cousins S</data>
  <data key="year">2017</data>
  <data key="title">...</data>
  <data key="so">ANN CLIN TRANSL NEUR</data>
  <data key="vol">4</data>
  <data key="page">340</data>
  <data key="ut"></data>
  <data key="freq">29</data>
</node>
<node id="194">
  <data key="name">Gandhi P</data>
  <data key="label">Gandhi P, 2021, JARO-J ASSOC RES OTO, V22, P207, DOI 10.1007/s10162-020-00780-1</data>
  <data key="author">Gandhi P</data>
  <data key="year">2021</data>
  <data key="title">...</data>
  <data key="so">JARO-J ASSOC RES OTO</data>
  <data key="vol">22</data>
  <data key="page">207</data>
  <data key="ut"></data>
  <data key="freq">2</data>
</node>
<node id="195">
  <data key="name">Guinand N</data>
  <data key="label">Guinand N, 2015, ORL J OTO-RHINO-LARY, V77, P227, DOI 10.1159/000433554</data>
  <data key="author">Guinand N</data>
  <data key="year">2015</data>
  <data key="title">...</data>
  <data key="so">ORL J OTO-RHINO-LARY</data>
  <data key="vol">77</data>
  <data key="page">227</data>
  <data key="ut"></data>
  <data key="freq">1</data>
</node>
<node id="196">
  <data key="name">Bes A</data>
  <data key="label">Bes A, 2013, CEPHALALGIA, V33, P629, DOI 10.1177/0333102413485658</data>
  <data key="author">Bes A</data>
  <data key="year">2013</data>
  <data key="title">...</data>
  <data key="so">CEPHALALGIA</data>
  <data key="vol">33</data>
  <data key="page">629</data>
  <data key="ut"></data>
  <data key="freq">3</data>
</node>
<node id="197">
  <data key="name">Schmid G</data>
  <data key="label">Schmid G, 2011, J NEUROL NEUROSUR PS, V82, P601, DOI 10.1136/jnnp.2010.237388</data>
  <data key="author">Schmid G</data>
  <data key="year">2011</data>
  <data key="title">...</data>
  <data key="so">J NEUROL NEUROSUR PS</data>
  <data key="vol">82</data>
  <data key="page">601</data>
  <data key="ut"></data>
  <data key="freq">3</data>
</node>
<node id="198">
  <data key="name">Machner B</data>
  <data key="label">Machner B, 2021, EUR J NEUROL, V28, P1737, DOI 10.1111/ene.14707</data>
  <data key="author">Machner B</data>
  <data key="year">2021</data>
  <data key="title">...</data>
  <data key="so">EUR J NEUROL</data>
  <data key="vol">28</data>
  <data key="page">1737</data>
  <data key="ut"></data>
  <data key="freq">2</data>
</node>
<node id="199">
  <data key="name">Brandt T</data>
  <data key="label">Brandt T, 2013, VERTIGO AND DIZZINESS: COMMON COMPLAINTS, V0, P0</data>
  <data key="author">Brandt T</data>
  <data key="year">2013</data>
  <data key="title">...</data>
  <data key="so">VERTIGO AND DIZZINESS: COMMON COMPLAINTS</data>
  <data key="vol">0</data>
  <data key="page">0</data>
  <data key="ut"></data>
  <data key="freq">2</data>
</node>
<node id="200">
  <data key="name">AIFA</data>
  <data key="label">AIFA, 2017, FLUX, V0, P1</data>
  <data key="author">AIFA</data>
  <data key="year">2017</data>
  <data key="title">...</data>
  <data key="so">FLUX</data>
  <data key="vol">0</data>
  <data key="page">1</data>
  <data key="ut"></data>
  <data key="freq">1</data>
</node>
<node id="201">
  <data key="name">Brandt T</data>
  <data key="label">Brandt T, 2020, CURR OPIN NEUROL, V33, P136, DOI 10.1097/WCO.0000000000000771</data>
  <data key="author">Brandt T</data>
  <data key="year">2020</data>
  <data key="title">...</data>
  <data key="so">CURR OPIN NEUROL</data>
  <data key="vol">33</data>
  <data key="page">136</data>
  <data key="ut"></data>
  <data key="freq">2</data>
</node>
<node id="202">
  <data key="name">Indovina I</data>
  <data key="label">Indovina I, 2014, J PSYCHOSOM RES, V76, P80</data>
  <data key="author">Indovina I</data>
  <data key="year">2014</data>
  <data key="title">...</data>
  <data key="so">J PSYCHOSOM RES</data>
  <data key="vol">76</data>
  <data key="page">80</data>
  <data key="ut"></data>
  <data key="freq">1</data>
</node>
<node id="203">
  <data key="name">Bakhit Mahsa</data>
  <data key="label">Bakhit Mahsa, 2014, GLOB J HEALTH SCI, V6, P194, DOI 10.5539/gjhs.v6n3p194</data>
  <data key="author">Bakhit Mahsa</data>
  <data key="year">2014</data>
  <data key="title">...</data>
  <data key="so">GLOB J HEALTH SCI</data>
  <data key="vol">6</data>
  <data key="page">194</data>
  <data key="ut"></data>
  <data key="freq">1</data>
</node>
<node id="204">
  <data key="name">Strupp M</data>
  <data key="label">Strupp M, 2003, NERVENARZT, V74, P911, DOI 10.1007/s00115-003-1567-5</data>
  <data key="author">Strupp M</data>
  <data key="year">2003</data>
  <data key="title">...</data>
  <data key="so">NERVENARZT</data>
  <data key="vol">74</data>
  <data key="page">911</data>
  <data key="ut"></data>
  <data key="freq">4</data>
</node>
<node id="205">
  <data key="name">BEIDEL DC</data>
  <data key="label">BEIDEL DC, 2000, IN PRESS J ANXIETY D, V0, P0</data>
  <data key="author">BEIDEL DC</data>
  <data key="year">2000</data>
  <data key="title">...</data>
  <data key="so">IN PRESS J ANXIETY D</data>
  <data key="vol">0</data>
  <data key="page">0</data>
  <data key="ut"></data>
  <data key="freq">1</data>
</node>
<node id="206">
  <data key="name">Molnár A</data>
  <data key="label">Molnár A, 2022, EUR ARCH OTO-RHINO-L, V279, P5173, DOI 10.1007/s00405-022-07366-y</data>
  <data key="author">Molnár A</data>
  <data key="year">2022</data>
  <data key="title">...</data>
  <data key="so">EUR ARCH OTO-RHINO-L</data>
  <data key="vol">279</data>
  <data key="page">5173</data>
  <data key="ut"></data>
  <data key="freq">3</data>
</node>
<node id="207">
  <data key="name">Erbek SH</data>
  <data key="label">Erbek SH, 2006, INT J PEDIATR OTORHI, V70, P1547, DOI 10.1016/j.ijporl.2006.04.001</data>
  <data key="author">Erbek SH</data>
  <data key="year">2006</data>
  <data key="title">...</data>
  <data key="so">INT J PEDIATR OTORHI</data>
  <data key="vol">70</data>
  <data key="page">1547</data>
  <data key="ut"></data>
  <data key="freq">2</data>
</node>
<node id="208">
  <data key="name">Cha Yoon-Hee</data>
  <data key="label">Cha Yoon-Hee, 2020, J VESTIB RES, V30, P285, DOI 10.3233/VES-200714</data>
  <data key="author">Cha Yoon-Hee</data>
  <data key="year">2020</data>
  <data key="title">...</data>
  <data key="so">J VESTIB RES</data>
  <data key="vol">30</data>
  <data key="page">285</data>
  <data key="ut"></data>
  <data key="freq">2</data>
</node>
<node id="209">
  <data key="name">Huppert D</data>
  <data key="label">Huppert D, 2020, J NEUROL, V267, P231, DOI 10.1007/s00415-020-09805-4</data>
  <data key="author">Huppert D</data>
  <data key="year">2020</data>
  <data key="title">...</data>
  <data key="so">J NEUROL</data>
  <data key="vol">267</data>
  <data key="page">231</data>
  <data key="ut"></data>
  <data key="freq">2</data>
</node>
<node id="210">
  <data key="name">Anagnostou E</data>
  <data key="label">Anagnostou E, 2019, EUR J NEUROL, V26, P319, DOI 10.1111/ene.13815</data>
  <data key="author">Anagnostou E</data>
  <data key="year">2019</data>
  <data key="title">...</data>
  <data key="so">EUR J NEUROL</data>
  <data key="vol">26</data>
  <data key="page">319</data>
  <data key="ut"></data>
  <data key="freq">1</data>
</node>
<node id="211">
  <data key="name">Bronstein AM</data>
  <data key="label">Bronstein AM, 2013, SEMIN NEUROL, V33, P219, DOI 10.1055/s-0033-1354602</data>
  <data key="author">Bronstein AM</data>
  <data key="year">2013</data>
  <data key="title">...</data>
  <data key="so">SEMIN NEUROL</data>
  <data key="vol">33</data>
  <data key="page">219</data>
  <data key="ut"></data>
  <data key="freq">1</data>
</node>
<node id="212">
  <data key="name">Becker-Bense S</data>
  <data key="label">Becker-Bense S, 2018, EUR J NEUROL, V25, P561</data>
  <data key="author">Becker-Bense S</data>
  <data key="year">2018</data>
  <data key="title">...</data>
  <data key="so">EUR J NEUROL</data>
  <data key="vol">25</data>
  <data key="page">561</data>
  <data key="ut"></data>
  <data key="freq">1</data>
</node>
<node id="213">
  <data key="name">Devèze A</data>
  <data key="label">Devèze A, 2015, EUR ANN OTORHINOLARY, V132, P197, DOI 10.1016/j.anorl.2015.04.003</data>
  <data key="author">Devèze A</data>
  <data key="year">2015</data>
  <data key="title">...</data>
  <data key="so">EUR ANN OTORHINOLARY</data>
  <data key="vol">132</data>
  <data key="page">197</data>
  <data key="ut"></data>
  <data key="freq">1</data>
</node>
<node id="214">
  <data key="name">Lee JO</data>
  <data key="label">Lee JO, 2018, HUM BRAIN MAPP, V39, P3340, DOI 10.1002/hbm.24080</data>
  <data key="author">Lee JO</data>
  <data key="year">2018</data>
  <data key="title">...</data>
  <data key="so">HUM BRAIN MAPP</data>
  <data key="vol">39</data>
  <data key="page">3340</data>
  <data key="ut"></data>
  <data key="freq">31</data>
</node>
<node id="215">
  <data key="name">Heinrichs N</data>
  <data key="label">Heinrichs N, 2007, PSYCHOSOM MED, V69, P700, DOI 10.1097/PSY.0b013e318151a4dd</data>
  <data key="author">Heinrichs N</data>
  <data key="year">2007</data>
  <data key="title">...</data>
  <data key="so">PSYCHOSOM MED</data>
  <data key="vol">69</data>
  <data key="page">700</data>
  <data key="ut"></data>
  <data key="freq">1</data>
</node>
<node id="216">
  <data key="name">Bisdorff A</data>
  <data key="label">Bisdorff A, 2009, J VESTIBUL RES-EQUIL, V19, P1, DOI 10.3233/VES-2009-0343</data>
  <data key="author">Bisdorff A</data>
  <data key="year">2009</data>
  <data key="title">...</data>
  <data key="so">J VESTIBUL RES-EQUIL</data>
  <data key="vol">19</data>
  <data key="page">1</data>
  <data key="ut"></data>
  <data key="freq">3</data>
</node>
<node id="217">
  <data key="name">Pollak L</data>
  <data key="label">Pollak L, 2003, ISR MED ASSOC J, V5, P720</data>
  <data key="author">Pollak L</data>
  <data key="year">2003</data>
  <data key="title">...</data>
  <data key="so">ISR MED ASSOC J</data>
  <data key="vol">5</data>
  <data key="page">720</data>
  <data key="ut"></data>
  <data key="freq">5</data>
</node>
<node id="218">
  <data key="name">Wuehr M</data>
  <data key="label">Wuehr M, 2017, J NEUROL, V264, PS81, DOI 10.1007/s00415-017-8481-4</data>
  <data key="author">Wuehr M</data>
  <data key="year">2017</data>
  <data key="title">...</data>
  <data key="so">J NEUROL</data>
  <data key="vol">264</data>
  <data key="page">S81</data>
  <data key="ut"></data>
  <data key="freq">2</data>
</node>
<node id="219">
  <data key="name">Balabann CD</data>
  <data key="label">Balabann CD, 2011, EXPERT REV NEUROTHER, V11, P379, DOI 10.1586/ern.11.19</data>
  <data key="author">Balabann CD</data>
  <data key="year">2011</data>
  <data key="title">...</data>
  <data key="so">EXPERT REV NEUROTHER</data>
  <data key="vol">11</data>
  <data key="page">379</data>
  <data key="ut"></data>
  <data key="freq">3</data>
</node>
<node id="220">
  <data key="name">Benjamin T</data>
  <data key="label">Benjamin T, 2022, CURR OPIN NEUROL, V35, P84, DOI 10.1097/WCO.0000000000001024</data>
  <data key="author">Benjamin T</data>
  <data key="year">2022</data>
  <data key="title">...</data>
  <data key="so">CURR OPIN NEUROL</data>
  <data key="vol">35</data>
  <data key="page">84</data>
  <data key="ut"></data>
  <data key="freq">4</data>
</node>
<node id="221">
  <data key="name">Cousins S</data>
  <data key="label">Cousins S, 2014, PLOS ONE, V9, P0, DOI 10.1371/journal.pone.0105426</data>
  <data key="author">Cousins S</data>
  <data key="year">2014</data>
  <data key="title">...</data>
  <data key="so">PLOS ONE</data>
  <data key="vol">9</data>
  <data key="page">0</data>
  <data key="ut"></data>
  <data key="freq">6</data>
</node>
<node id="222">
  <data key="name">RASCOL O</data>
  <data key="label">RASCOL O, 1995, DRUGS, V50, P777, DOI 10.2165/00003495-199550050-00002</data>
  <data key="author">RASCOL O</data>
  <data key="year">1995</data>
  <data key="title">...</data>
  <data key="so">DRUGS</data>
  <data key="vol">50</data>
  <data key="page">777</data>
  <data key="ut"></data>
  <data key="freq">1</data>
</node>
<node id="223">
  <data key="name">Asmundson GJG</data>
  <data key="label">Asmundson GJG, 1998, J PSYCHOSOM RES, V44, P107, DOI 10.1016/S0022-3999(97)00132-3</data>
  <data key="author">Asmundson GJG</data>
  <data key="year">1998</data>
  <data key="title">...</data>
  <data key="so">J PSYCHOSOM RES</data>
  <data key="vol">44</data>
  <data key="page">107</data>
  <data key="ut"></data>
  <data key="freq">1</data>
</node>
<node id="224">
  <data key="name">Dodrill CB</data>
  <data key="label">Dodrill CB, 2010, GATES AND ROWANS NONEPILEPTIC SEIZURES, V3rd, P136</data>
  <data key="author">Dodrill CB</data>
  <data key="year">2010</data>
  <data key="title">...</data>
  <data key="so">GATES AND ROWANS NONEPILEPTIC SEIZURES</data>
  <data key="vol">3rd</data>
  <data key="page">136</data>
  <data key="ut"></data>
  <data key="freq">1</data>
</node>
<node id="225">
  <data key="name">Diener HC</data>
  <data key="label">Diener HC, 2006, LANCET NEUROL, V5, P310, DOI 10.1016/S1474-4422(06)70382-9</data>
  <data key="author">Diener HC</data>
  <data key="year">2006</data>
  <data key="title">...</data>
  <data key="so">LANCET NEUROL</data>
  <data key="vol">5</data>
  <data key="page">310</data>
  <data key="ut"></data>
  <data key="freq">1</data>
</node>
<node id="226">
  <data key="name">Tjernström F</data>
  <data key="label">Tjernström F, 2015, GAIT POSTURE, V42, P27, DOI 10.1016/j.gaitpost.2014.12.007</data>
  <data key="author">Tjernström F</data>
  <data key="year">2015</data>
  <data key="title">...</data>
  <data key="so">GAIT POSTURE</data>
  <data key="vol">42</data>
  <data key="page">27</data>
  <data key="ut"></data>
  <data key="freq">2</data>
</node>
<node id="227">
  <data key="name">Halmagyi GM</data>
  <data key="label">Halmagyi GM, 2000, J NEUROL NEUROSUR PS, V68, P129, DOI 10.1136/jnnp.68.2.129</data>
  <data key="author">Halmagyi GM</data>
  <data key="year">2000</data>
  <data key="title">...</data>
  <data key="so">J NEUROL NEUROSUR PS</data>
  <data key="vol">68</data>
  <data key="page">129</data>
  <data key="ut"></data>
  <data key="freq">1</data>
</node>
<node id="228">
  <data key="name">Berrocal JRG</data>
  <data key="label">Berrocal JRG, 2002, ANN OTO RHINOL LARYN, V111, P989, DOI 10.1177/000348940211101107</data>
  <data key="author">Berrocal JRG</data>
  <data key="year">2002</data>
  <data key="title">...</data>
  <data key="so">ANN OTO RHINOL LARYN</data>
  <data key="vol">111</data>
  <data key="page">989</data>
  <data key="ut"></data>
  <data key="freq">1</data>
</node>
<node id="229">
  <data key="name">Brandt T</data>
  <data key="label">Brandt T, 2017, CURR OPIN NEUROL, V30, P90, DOI 10.1097/WCO.0000000000000415</data>
  <data key="author">Brandt T</data>
  <data key="year">2017</data>
  <data key="title">...</data>
  <data key="so">CURR OPIN NEUROL</data>
  <data key="vol">30</data>
  <data key="page">90</data>
  <data key="ut"></data>
  <data key="freq">2</data>
</node>
<node id="230">
  <data key="name">Yu YC</data>
  <data key="label">Yu YC, 2018, BIOMED RES INT, V2018, P0, DOI 10.1155/2018/8518631</data>
  <data key="author">Yu YC</data>
  <data key="year">2018</data>
  <data key="title">...</data>
  <data key="so">BIOMED RES INT</data>
  <data key="vol">2018</data>
  <data key="page">0</data>
  <data key="ut"></data>
  <data key="freq">17</data>
</node>
<node id="231">
  <data key="name">Alsalaheen BA</data>
  <data key="label">Alsalaheen BA, 2016, CLIN J SPORT MED, V26, P46, DOI 10.1097/JSM.0000000000000185</data>
  <data key="author">Alsalaheen BA</data>
  <data key="year">2016</data>
  <data key="title">...</data>
  <data key="so">CLIN J SPORT MED</data>
  <data key="vol">26</data>
  <data key="page">46</data>
  <data key="ut"></data>
  <data key="freq">1</data>
</node>
<node id="232">
  <data key="name">Araújo-Soares V</data>
  <data key="label">Araújo-Soares V, 2019, EUR PSYCHOL, V24, P7, DOI 10.1027/1016-9040/a000330</data>
  <data key="author">Araújo-Soares V</data>
  <data key="year">2019</data>
  <data key="title">...</data>
  <data key="so">EUR PSYCHOL</data>
  <data key="vol">24</data>
  <data key="page">7</data>
  <data key="ut"></data>
  <data key="freq">1</data>
</node>
<node id="233">
  <data key="name">Helmchen C</data>
  <data key="label">Helmchen C, 2014, BRAIN STRUCT FUNCT, V219, P1889, DOI 10.1007/s00429-013-0608-5</data>
  <data key="author">Helmchen C</data>
  <data key="year">2014</data>
  <data key="title">...</data>
  <data key="so">BRAIN STRUCT FUNCT</data>
  <data key="vol">219</data>
  <data key="page">1889</data>
  <data key="ut"></data>
  <data key="freq">2</data>
</node>
<node id="234">
  <data key="name">Goshtasbi K</data>
  <data key="label">Goshtasbi K, 2021, OTOL NEUROTOL, V42, P1001, DOI 10.1097/MAO.0000000000003111</data>
  <data key="author">Goshtasbi K</data>
  <data key="year">2021</data>
  <data key="title">...</data>
  <data key="so">OTOL NEUROTOL</data>
  <data key="vol">42</data>
  <data key="page">1001</data>
  <data key="ut"></data>
  <data key="freq">2</data>
</node>
<node id="235">
  <data key="name">Black FO</data>
  <data key="label">Black FO, 2001, ANN NY ACAD SCI, V942, P446, DOI 10.1111/j.1749-6632.2001.tb03765.x</data>
  <data key="author">Black FO</data>
  <data key="year">2001</data>
  <data key="title">...</data>
  <data key="so">ANN NY ACAD SCI</data>
  <data key="vol">942</data>
  <data key="page">446</data>
  <data key="ut"></data>
  <data key="freq">1</data>
</node>
<node id="236">
  <data key="name">House JW</data>
  <data key="label">House JW, 2006, OTOL NEUROTOL, V27, P355, DOI 10.1097/00129492-200604000-00011</data>
  <data key="author">House JW</data>
  <data key="year">2006</data>
  <data key="title">...</data>
  <data key="so">OTOL NEUROTOL</data>
  <data key="vol">27</data>
  <data key="page">355</data>
  <data key="ut"></data>
  <data key="freq">1</data>
</node>
<node id="237">
  <data key="name">Limburg K</data>
  <data key="label">Limburg K, 2019, PSYCHOL PSYCHOTHER-T, V92, P57, DOI 10.1111/papt.12177</data>
  <data key="author">Limburg K</data>
  <data key="year">2019</data>
  <data key="title">...</data>
  <data key="so">PSYCHOL PSYCHOTHER-T</data>
  <data key="vol">92</data>
  <data key="page">57</data>
  <data key="ut"></data>
  <data key="freq">2</data>
</node>
<node id="238">
  <data key="name">Bhidayasiri R</data>
  <data key="label">Bhidayasiri R, 2000, NEUROLOGY, V54, P1985, DOI 10.1212/WNL.54.10.1985</data>
  <data key="author">Bhidayasiri R</data>
  <data key="year">2000</data>
  <data key="title">...</data>
  <data key="so">NEUROLOGY</data>
  <data key="vol">54</data>
  <data key="page">1985</data>
  <data key="ut"></data>
  <data key="freq">1</data>
</node>
<node id="239">
  <data key="name">BRANDT T</data>
  <data key="label">BRANDT T, 2003, VERTIGO LEITSYMPTOM, V0, P0</data>
  <data key="author">BRANDT T</data>
  <data key="year">2003</data>
  <data key="title">...</data>
  <data key="so">VERTIGO LEITSYMPTOM</data>
  <data key="vol">0</data>
  <data key="page">0</data>
  <data key="ut"></data>
  <data key="freq">1</data>
</node>
<node id="240">
  <data key="name">Nigro S</data>
  <data key="label">Nigro S, 2019, BRAIN IMAGING BEHAV, V13, P798, DOI 10.1007/s11682-018-9900-6</data>
  <data key="author">Nigro S</data>
  <data key="year">2019</data>
  <data key="title">...</data>
  <data key="so">BRAIN IMAGING BEHAV</data>
  <data key="vol">13</data>
  <data key="page">798</data>
  <data key="ut"></data>
  <data key="freq">5</data>
</node>
<node id="241">
  <data key="name">Brozoski TJ</data>
  <data key="label">Brozoski TJ, 2012, JARO-J ASSOC RES OTO, V13, P55, DOI 10.1007/s10162-011-0290-3</data>
  <data key="author">Brozoski TJ</data>
  <data key="year">2012</data>
  <data key="title">...</data>
  <data key="so">JARO-J ASSOC RES OTO</data>
  <data key="vol">13</data>
  <data key="page">55</data>
  <data key="ut"></data>
  <data key="freq">1</data>
</node>
<node id="242">
  <data key="name">Antai-Otong D</data>
  <data key="label">Antai-Otong D, 2016, NURS CLIN N AM, V51, P173, DOI 10.1016/j.cnur.2016.01.003</data>
  <data key="author">Antai-Otong D</data>
  <data key="year">2016</data>
  <data key="title">...</data>
  <data key="so">NURS CLIN N AM</data>
  <data key="vol">51</data>
  <data key="page">173</data>
  <data key="ut"></data>
  <data key="freq">1</data>
</node>
<node id="243">
  <data key="name">Yagi C</data>
  <data key="label">Yagi C, 2019, OTOL NEUROTOL, V40, PE747, DOI 10.1097/MAO.0000000000002325</data>
  <data key="author">Yagi C</data>
  <data key="year">2019</data>
  <data key="title">...</data>
  <data key="so">OTOL NEUROTOL</data>
  <data key="vol">40</data>
  <data key="page">E747</data>
  <data key="ut"></data>
  <data key="freq">31</data>
</node>
<node id="244">
  <data key="name">Brandt T</data>
  <data key="label">Brandt T, 2004, VERTIGO DIZZINESS CO, V0, P0</data>
  <data key="author">Brandt T</data>
  <data key="year">2004</data>
  <data key="title">...</data>
  <data key="so">VERTIGO DIZZINESS CO</data>
  <data key="vol">0</data>
  <data key="page">0</data>
  <data key="ut"></data>
  <data key="freq">2</data>
</node>
<node id="245">
  <data key="name">Brandt T</data>
  <data key="label">Brandt T, 2016, J NEUROL, V263, PS90, DOI 10.1007/s00415-015-7973-3</data>
  <data key="author">Brandt T</data>
  <data key="year">2016</data>
  <data key="title">...</data>
  <data key="so">J NEUROL</data>
  <data key="vol">263</data>
  <data key="page">S90</data>
  <data key="ut"></data>
  <data key="freq">1</data>
</node>
<node id="246">
  <data key="name">Wang A</data>
  <data key="label">Wang A, 2021, OTOL NEUROTOL, V42, PE1093, DOI 10.1097/MAO.0000000000003212</data>
  <data key="author">Wang A</data>
  <data key="year">2021</data>
  <data key="title">...</data>
  <data key="so">OTOL NEUROTOL</data>
  <data key="vol">42</data>
  <data key="page">E1093</data>
  <data key="ut"></data>
  <data key="freq">8</data>
</node>
<node id="247">
  <data key="name">Buchmann J</data>
  <data key="label">Buchmann J, 2007, MAN MED, V45, P21, DOI 10.1007/s00337-006-0477-6</data>
  <data key="author">Buchmann J</data>
  <data key="year">2007</data>
  <data key="title">...</data>
  <data key="so">MAN MED</data>
  <data key="vol">45</data>
  <data key="page">21</data>
  <data key="ut"></data>
  <data key="freq">1</data>
</node>
<node id="248">
  <data key="name">Apolinário-Hagen J</data>
  <data key="label">Apolinário-Hagen J, 2019, PSYCHIAT INVEST, V16, P37</data>
  <data key="author">Apolinário-Hagen J</data>
  <data key="year">2019</data>
  <data key="title">...</data>
  <data key="so">PSYCHIAT INVEST</data>
  <data key="vol">16</data>
  <data key="page">37</data>
  <data key="ut"></data>
  <data key="freq">1</data>
</node>
<node id="249">
  <data key="name">Obermann M</data>
  <data key="label">Obermann M, 2015, J NEUROL, V262, P2083, DOI 10.1007/s00415-015-7803-7</data>
  <data key="author">Obermann M</data>
  <data key="year">2015</data>
  <data key="title">...</data>
  <data key="so">J NEUROL</data>
  <data key="vol">262</data>
  <data key="page">2083</data>
  <data key="ut"></data>
  <data key="freq">2</data>
</node>
<node id="250">
  <data key="name">Schniepp R</data>
  <data key="label">Schniepp R, 2013, FRONT NEUROL, V4, P0, DOI 10.3389/fneur.2013.00115</data>
  <data key="author">Schniepp R</data>
  <data key="year">2013</data>
  <data key="title">...</data>
  <data key="so">FRONT NEUROL</data>
  <data key="vol">4</data>
  <data key="page">0</data>
  <data key="ut"></data>
  <data key="freq">2</data>
</node>
<node id="251">
  <data key="name">Lubetzky AV</data>
  <data key="label">Lubetzky AV, 2021, J VESTIBUL RES-EQUIL, V31, P505, DOI 10.3233/VES-201552</data>
  <data key="author">Lubetzky AV</data>
  <data key="year">2021</data>
  <data key="title">...</data>
  <data key="so">J VESTIBUL RES-EQUIL</data>
  <data key="vol">31</data>
  <data key="page">505</data>
  <data key="ut"></data>
  <data key="freq">3</data>
</node>
<node id="252">
  <data key="name">Cleworth TW</data>
  <data key="label">Cleworth TW, 2018, GAIT POSTURE, V66, P21, DOI 10.1016/j.gaitpost.2018.08.003</data>
  <data key="author">Cleworth TW</data>
  <data key="year">2018</data>
  <data key="title">...</data>
  <data key="so">GAIT POSTURE</data>
  <data key="vol">66</data>
  <data key="page">21</data>
  <data key="ut"></data>
  <data key="freq">2</data>
</node>
<node id="253">
  <data key="name">Evans DL</data>
  <data key="label">Evans DL, 1999, J CLIN PSYCHIAT, V60, P40</data>
  <data key="author">Evans DL</data>
  <data key="year">1999</data>
  <data key="title">...</data>
  <data key="so">J CLIN PSYCHIAT</data>
  <data key="vol">60</data>
  <data key="page">40</data>
  <data key="ut"></data>
  <data key="freq">1</data>
</node>
<node id="254">
  <data key="name">McLaren R</data>
  <data key="label">McLaren R, 2023, FRONT NEUROSCI-SWITZ, V17, P0, DOI 10.3389/fnins.2023.1156796</data>
  <data key="author">McLaren R</data>
  <data key="year">2023</data>
  <data key="title">...</data>
  <data key="so">FRONT NEUROSCI-SWITZ</data>
  <data key="vol">17</data>
  <data key="page">0</data>
  <data key="ut"></data>
  <data key="freq">2</data>
</node>
<node id="255">
  <data key="name">Brandt T</data>
  <data key="label">Brandt T, 2014, CURR OPIN NEUROL, V27, P111, DOI 10.1097/WCO.0000000000000057</data>
  <data key="author">Brandt T</data>
  <data key="year">2014</data>
  <data key="title">...</data>
  <data key="so">CURR OPIN NEUROL</data>
  <data key="vol">27</data>
  <data key="page">111</data>
  <data key="ut"></data>
  <data key="freq">1</data>
</node>
<node id="256">
  <data key="name">Cha YH</data>
  <data key="label">Cha YH, 2012, PLOS ONE, V7, P0, DOI 10.1371/journal.pone.0049560</data>
  <data key="author">Cha YH</data>
  <data key="year">2012</data>
  <data key="title">...</data>
  <data key="so">PLOS ONE</data>
  <data key="vol">7</data>
  <data key="page">0</data>
  <data key="ut"></data>
  <data key="freq">1</data>
</node>
<node id="257">
  <data key="name">Balaban CD</data>
  <data key="label">Balaban CD, 2011, J VESTIBUL RES-EQUIL, V21, P315, DOI 10.3233/VES-2011-0428</data>
  <data key="author">Balaban CD</data>
  <data key="year">2011</data>
  <data key="title">...</data>
  <data key="so">J VESTIBUL RES-EQUIL</data>
  <data key="vol">21</data>
  <data key="page">315</data>
  <data key="ut"></data>
  <data key="freq">1</data>
</node>
<node id="258">
  <data key="name">Abouzari M</data>
  <data key="label">Abouzari M, 2020, OTOL NEUROTOL, V41, P392, DOI 10.1097/MAO.0000000000002528</data>
  <data key="author">Abouzari M</data>
  <data key="year">2020</data>
  <data key="title">...</data>
  <data key="so">OTOL NEUROTOL</data>
  <data key="vol">41</data>
  <data key="page">392</data>
  <data key="ut"></data>
  <data key="freq">1</data>
</node>
<node id="259">
  <data key="name">Campolo J</data>
  <data key="label">Campolo J, 2013, NOISE HEALTH, V15, P398, DOI 10.4103/1463-1741.121232</data>
  <data key="author">Campolo J</data>
  <data key="year">2013</data>
  <data key="title">...</data>
  <data key="so">NOISE HEALTH</data>
  <data key="vol">15</data>
  <data key="page">398</data>
  <data key="ut"></data>
  <data key="freq">1</data>
</node>
<node id="260">
  <data key="name">Lopez C</data>
  <data key="label">Lopez C, 2011, BRAIN RES REV, V67, P119, DOI 10.1016/j.brainresrev.2010.12.002</data>
  <data key="author">Lopez C</data>
  <data key="year">2011</data>
  <data key="title">...</data>
  <data key="so">BRAIN RES REV</data>
  <data key="vol">67</data>
  <data key="page">119</data>
  <data key="ut"></data>
  <data key="freq">2</data>
</node>
<node id="261">
  <data key="name">Diemer J</data>
  <data key="label">Diemer J, 2014, WORLD J BIOL PSYCHIA, V15, P427, DOI 10.3109/15622975.2014.892632</data>
  <data key="author">Diemer J</data>
  <data key="year">2014</data>
  <data key="title">...</data>
  <data key="so">WORLD J BIOL PSYCHIA</data>
  <data key="vol">15</data>
  <data key="page">427</data>
  <data key="ut"></data>
  <data key="freq">1</data>
</node>
<node id="262">
  <data key="name">Brandt T</data>
  <data key="label">Brandt T, 2005, BRAIN, V128, P2732, DOI 10.1093/brain/awh617</data>
  <data key="author">Brandt T</data>
  <data key="year">2005</data>
  <data key="title">...</data>
  <data key="so">BRAIN</data>
  <data key="vol">128</data>
  <data key="page">2732</data>
  <data key="ut"></data>
  <data key="freq">2</data>
</node>
<node id="263">
  <data key="name">Kundakci Burak</data>
  <data key="label">Kundakci Burak, 2018, F1000RES, V7, P276, DOI 10.12688/f1000research.14089.1</data>
  <data key="author">Kundakci Burak</data>
  <data key="year">2018</data>
  <data key="title">...</data>
  <data key="so">F1000RES</data>
  <data key="vol">7</data>
  <data key="page">276</data>
  <data key="ut"></data>
  <data key="freq">3</data>
</node>
<node id="264">
  <data key="name">Rainer S</data>
  <data key="label">Rainer S, 2017, SWISS MED WKLY, V147, P0, DOI 10.4414/smw.2017.14566</data>
  <data key="author">Rainer S</data>
  <data key="year">2017</data>
  <data key="title">...</data>
  <data key="so">SWISS MED WKLY</data>
  <data key="vol">147</data>
  <data key="page">0</data>
  <data key="ut"></data>
  <data key="freq">2</data>
</node>
<node id="265">
  <data key="name">Indovina I</data>
  <data key="label">Indovina I, 2015, FRONT BEHAV NEUROSCI, V9, P0, DOI 10.3389/fnbeh.2015.00334</data>
  <data key="author">Indovina I</data>
  <data key="year">2015</data>
  <data key="title">...</data>
  <data key="so">FRONT BEHAV NEUROSCI</data>
  <data key="vol">9</data>
  <data key="page">0</data>
  <data key="ut"></data>
  <data key="freq">17</data>
</node>
<node id="266">
  <data key="name">Decker J</data>
  <data key="label">Decker J, 2019, J NEUROL, V266, P89, DOI 10.1007/s00415-019-09351-8</data>
  <data key="author">Decker J</data>
  <data key="year">2019</data>
  <data key="title">...</data>
  <data key="so">J NEUROL</data>
  <data key="vol">266</data>
  <data key="page">89</data>
  <data key="ut"></data>
  <data key="freq">2</data>
</node>
<node id="267">
  <data key="name">Kaski D</data>
  <data key="label">Kaski D, 2019, PROG BRAIN RES, V248, P225, DOI 10.1016/bs.pbr.2019.04.009</data>
  <data key="author">Kaski D</data>
  <data key="year">2019</data>
  <data key="title">...</data>
  <data key="so">PROG BRAIN RES</data>
  <data key="vol">248</data>
  <data key="page">225</data>
  <data key="ut"></data>
  <data key="freq">4</data>
</node>
<node id="268">
  <data key="name">David SP</data>
  <data key="label">David SP, 2005, J NEUROSCI, V25, P2586, DOI 10.1523/JNEUROSCI.3769-04.2005</data>
  <data key="author">David SP</data>
  <data key="year">2005</data>
  <data key="title">...</data>
  <data key="so">J NEUROSCI</data>
  <data key="vol">25</data>
  <data key="page">2586</data>
  <data key="ut"></data>
  <data key="freq">1</data>
</node>
<node id="269">
  <data key="name">Bertlich M</data>
  <data key="label">Bertlich M, 2015, AUDIOL NEURO-OTOL, V20, P283, DOI 10.1159/000368293</data>
  <data key="author">Bertlich M</data>
  <data key="year">2015</data>
  <data key="title">...</data>
  <data key="so">AUDIOL NEURO-OTOL</data>
  <data key="vol">20</data>
  <data key="page">283</data>
  <data key="ut"></data>
  <data key="freq">1</data>
</node>
<node id="270">
  <data key="name">Assländer L</data>
  <data key="label">Assländer L, 2014, J NEUROPHYSIOL, V111, P1852, DOI 10.1152/jn.00669.2013</data>
  <data key="author">Assländer L</data>
  <data key="year">2014</data>
  <data key="title">...</data>
  <data key="so">J NEUROPHYSIOL</data>
  <data key="vol">111</data>
  <data key="page">1852</data>
  <data key="ut"></data>
  <data key="freq">1</data>
</node>
<node id="271">
  <data key="name">Eldoen G</data>
  <data key="label">Eldoen G, 2021, BRAIN BEHAV, V11, P0, DOI 10.1002/brb3.2346</data>
  <data key="author">Eldoen G</data>
  <data key="year">2021</data>
  <data key="title">...</data>
  <data key="so">BRAIN BEHAV</data>
  <data key="vol">11</data>
  <data key="page">0</data>
  <data key="ut"></data>
  <data key="freq">9</data>
</node>
<node id="272">
  <data key="name">Horner KC</data>
  <data key="label">Horner KC, 2003, NEUROSCI BIOBEHAV R, V27, P437, DOI 10.1016/S0149-7634(03)00071-X</data>
  <data key="author">Horner KC</data>
  <data key="year">2003</data>
  <data key="title">...</data>
  <data key="so">NEUROSCI BIOBEHAV R</data>
  <data key="vol">27</data>
  <data key="page">437</data>
  <data key="ut"></data>
  <data key="freq">2</data>
</node>
<node id="273">
  <data key="name">Brandt T</data>
  <data key="label">Brandt T, 2015, J NEUROL, V262, P1977, DOI 10.1007/s00415-015-7826-0</data>
  <data key="author">Brandt T</data>
  <data key="year">2015</data>
  <data key="title">...</data>
  <data key="so">J NEUROL</data>
  <data key="vol">262</data>
  <data key="page">1977</data>
  <data key="ut"></data>
  <data key="freq">2</data>
</node>
<node id="274">
  <data key="name">Helmchen C</data>
  <data key="label">Helmchen C, 2024, J NEUROL, V271, P4909, DOI 10.1007/s00415-024-12415-z</data>
  <data key="author">Helmchen C</data>
  <data key="year">2024</data>
  <data key="title">...</data>
  <data key="so">J NEUROL</data>
  <data key="vol">271</data>
  <data key="page">4909</data>
  <data key="ut"></data>
  <data key="freq">4</data>
</node>
<node id="275">
  <data key="name">Causer J</data>
  <data key="label">Causer J, 2011, EMOTION, V11, P595, DOI 10.1037/a0023225</data>
  <data key="author">Causer J</data>
  <data key="year">2011</data>
  <data key="title">...</data>
  <data key="so">EMOTION</data>
  <data key="vol">11</data>
  <data key="page">595</data>
  <data key="ut"></data>
  <data key="freq">1</data>
</node>
<node id="276">
  <data key="name">Adam C</data>
  <data key="label">Adam C, 2015, PRESSE MED, V44, P1029, DOI 10.1016/j.lpm.2015.09.021</data>
  <data key="author">Adam C</data>
  <data key="year">2015</data>
  <data key="title">...</data>
  <data key="so">PRESSE MED</data>
  <data key="vol">44</data>
  <data key="page">1029</data>
  <data key="ut"></data>
  <data key="freq">1</data>
</node>
<node id="277">
  <data key="name">Deary V</data>
  <data key="label">Deary V, 2011, CURR OPIN OTOLARYNGO, V19, P150, DOI 10.1097/MOO.0b013e328346494d</data>
  <data key="author">Deary V</data>
  <data key="year">2011</data>
  <data key="title">...</data>
  <data key="so">CURR OPIN OTOLARYNGO</data>
  <data key="vol">19</data>
  <data key="page">150</data>
  <data key="ut"></data>
  <data key="freq">1</data>
</node>
<node id="278">
  <data key="name">BRANDT T</data>
  <data key="label">BRANDT T, 2004, J VESTIBUL RES-EQUIL, V14, P150</data>
  <data key="author">BRANDT T</data>
  <data key="year">2004</data>
  <data key="title">...</data>
  <data key="so">J VESTIBUL RES-EQUIL</data>
  <data key="vol">14</data>
  <data key="page">150</data>
  <data key="ut"></data>
  <data key="freq">1</data>
</node>
<node id="279">
  <data key="name">Matre DA</data>
  <data key="label">Matre DA, 1998, PAIN, V75, P331, DOI 10.1016/S0304-3959(98)00012-8</data>
  <data key="author">Matre DA</data>
  <data key="year">1998</data>
  <data key="title">...</data>
  <data key="so">PAIN</data>
  <data key="vol">75</data>
  <data key="page">331</data>
  <data key="ut"></data>
  <data key="freq">1</data>
</node>
<node id="280">
  <data key="name">Dieterich M</data>
  <data key="label">Dieterich M, 2015, ANN NY ACAD SCI, V1343, P10, DOI 10.1111/nyas.12585</data>
  <data key="author">Dieterich M</data>
  <data key="year">2015</data>
  <data key="title">...</data>
  <data key="so">ANN NY ACAD SCI</data>
  <data key="vol">1343</data>
  <data key="page">10</data>
  <data key="ut"></data>
  <data key="freq">1</data>
</node>
<node id="281">
  <data key="name">Kitazawa M</data>
  <data key="label">Kitazawa M, 2021, FRONT NEUROL, V12, P0, DOI 10.3389/fneur.2021.768718</data>
  <data key="author">Kitazawa M</data>
  <data key="year">2021</data>
  <data key="title">...</data>
  <data key="so">FRONT NEUROL</data>
  <data key="vol">12</data>
  <data key="page">0</data>
  <data key="ut"></data>
  <data key="freq">8</data>
</node>
<node id="282">
  <data key="name">Hilber P</data>
  <data key="label">Hilber P, 2019, PROG NEURO-PSYCHOPH, V89, P310, DOI 10.1016/j.pnpbp.2018.10.004</data>
  <data key="author">Hilber P</data>
  <data key="year">2019</data>
  <data key="title">...</data>
  <data key="so">PROG NEURO-PSYCHOPH</data>
  <data key="vol">89</data>
  <data key="page">310</data>
  <data key="ut"></data>
  <data key="freq">2</data>
</node>
<node id="283">
  <data key="name">Bayer O</data>
  <data key="label">Bayer O, 2018, J NEUROL, V265, P291, DOI 10.1007/s00415-017-8682-x</data>
  <data key="author">Bayer O</data>
  <data key="year">2018</data>
  <data key="title">...</data>
  <data key="so">J NEUROL</data>
  <data key="vol">265</data>
  <data key="page">291</data>
  <data key="ut"></data>
  <data key="freq">1</data>
</node>
<node id="284">
  <data key="name">Staab JP</data>
  <data key="label">Staab JP, 2023, NEUROL CLIN, V41, P647, DOI 10.1016/j.ncl.2023.04.003</data>
  <data key="author">Staab JP</data>
  <data key="year">2023</data>
  <data key="title">...</data>
  <data key="so">NEUROL CLIN</data>
  <data key="vol">41</data>
  <data key="page">647</data>
  <data key="ut"></data>
  <data key="freq">18</data>
</node>
<node id="285">
  <data key="name">Tschan R</data>
  <data key="label">Tschan R, 2008, J NEUROL, V255, P1168, DOI 10.1007/s00415-008-0863-1</data>
  <data key="author">Tschan R</data>
  <data key="year">2008</data>
  <data key="title">...</data>
  <data key="so">J NEUROL</data>
  <data key="vol">255</data>
  <data key="page">1168</data>
  <data key="ut"></data>
  <data key="freq">2</data>
</node>
<node id="286">
  <data key="name">Bery AK</data>
  <data key="label">Bery AK, 2021, J VESTIBUL RES-EQUIL, V31, P401, DOI 10.3233/VES-201508</data>
  <data key="author">Bery AK</data>
  <data key="year">2021</data>
  <data key="title">...</data>
  <data key="so">J VESTIBUL RES-EQUIL</data>
  <data key="vol">31</data>
  <data key="page">401</data>
  <data key="ut"></data>
  <data key="freq">2</data>
</node>
<node id="287">
  <data key="name">Neff BA</data>
  <data key="label">Neff BA, 2012, OTOL NEUROTOL, V33, P1235, DOI 10.1097/MAO.0b013e31825d644a</data>
  <data key="author">Neff BA</data>
  <data key="year">2012</data>
  <data key="title">...</data>
  <data key="so">OTOL NEUROTOL</data>
  <data key="vol">33</data>
  <data key="page">1235</data>
  <data key="ut"></data>
  <data key="freq">3</data>
</node>
<node id="288">
  <data key="name">Fang ZG</data>
  <data key="label">Fang ZG, 2020, SCI REP-UK, V10, P0, DOI 10.1038/s41598-020-58218-w</data>
  <data key="author">Fang ZG</data>
  <data key="year">2020</data>
  <data key="title">...</data>
  <data key="so">SCI REP-UK</data>
  <data key="vol">10</data>
  <data key="page">0</data>
  <data key="ut"></data>
  <data key="freq">2</data>
</node>
<node id="289">
  <data key="name">Hall CD</data>
  <data key="label">Hall CD, 2016, J NEUROL PHYS THER, V40, P124, DOI 10.1097/NPT.0000000000000120</data>
  <data key="author">Hall CD</data>
  <data key="year">2016</data>
  <data key="title">...</data>
  <data key="so">J NEUROL PHYS THER</data>
  <data key="vol">40</data>
  <data key="page">124</data>
  <data key="ut"></data>
  <data key="freq">6</data>
</node>
<node id="290">
  <data key="name">Popp P</data>
  <data key="label">Popp P, 2018, ANN CLIN TRANSL NEUR, V5, P717, DOI 10.1002/acn3.570</data>
  <data key="author">Popp P</data>
  <data key="year">2018</data>
  <data key="title">...</data>
  <data key="so">ANN CLIN TRANSL NEUR</data>
  <data key="vol">5</data>
  <data key="page">717</data>
  <data key="ut"></data>
  <data key="freq">10</data>
</node>
<node id="291">
  <data key="name">Bart O</data>
  <data key="label">Bart O, 2009, RES DEV DISABIL, V30, P486, DOI 10.1016/j.ridd.2008.07.008</data>
  <data key="author">Bart O</data>
  <data key="year">2009</data>
  <data key="title">...</data>
  <data key="so">RES DEV DISABIL</data>
  <data key="vol">30</data>
  <data key="page">486</data>
  <data key="ut"></data>
  <data key="freq">1</data>
</node>
<node id="292">
  <data key="name">Kapfhammer HP</data>
  <data key="label">Kapfhammer HP, 1997, ACTA NEUROL SCAND, V95, P23, DOI 10.1111/j.1600-0404.1997.tb00063.x</data>
  <data key="author">Kapfhammer HP</data>
  <data key="year">1997</data>
  <data key="title">...</data>
  <data key="so">ACTA NEUROL SCAND</data>
  <data key="vol">95</data>
  <data key="page">23</data>
  <data key="ut"></data>
  <data key="freq">4</data>
</node>
<node id="293">
  <data key="name">Ashina S</data>
  <data key="label">Ashina S, 2021, PAIN THER, V10, P211, DOI 10.1007/s40122-021-00240-5</data>
  <data key="author">Ashina S</data>
  <data key="year">2021</data>
  <data key="title">...</data>
  <data key="so">PAIN THER</data>
  <data key="vol">10</data>
  <data key="page">211</data>
  <data key="ut"></data>
  <data key="freq">1</data>
</node>
<node id="294">
  <data key="name">CLARK DB</data>
  <data key="label">CLARK DB, 1994, AM J PSYCHIAT, V151, P1223</data>
  <data key="author">CLARK DB</data>
  <data key="year">1994</data>
  <data key="title">...</data>
  <data key="so">AM J PSYCHIAT</data>
  <data key="vol">151</data>
  <data key="page">1223</data>
  <data key="ut"></data>
  <data key="freq">1</data>
</node>
<node id="295">
  <data key="name">Brandt T</data>
  <data key="label">Brandt T, 2014, FRONT INTEGR NEUROSC, V8, P0, DOI 10.3389/fnint.2014.00047</data>
  <data key="author">Brandt T</data>
  <data key="year">2014</data>
  <data key="title">...</data>
  <data key="so">FRONT INTEGR NEUROSC</data>
  <data key="vol">8</data>
  <data key="page">0</data>
  <data key="ut"></data>
  <data key="freq">1</data>
</node>
<node id="296">
  <data key="name">Murdin L</data>
  <data key="label">Murdin L, 2015, OTOL NEUROTOL, V36, P387, DOI 10.1097/MAO.0000000000000691</data>
  <data key="author">Murdin L</data>
  <data key="year">2015</data>
  <data key="title">...</data>
  <data key="so">OTOL NEUROTOL</data>
  <data key="vol">36</data>
  <data key="page">387</data>
  <data key="ut"></data>
  <data key="freq">2</data>
</node>
<node id="297">
  <data key="name">Holmberg J</data>
  <data key="label">Holmberg J, 2007, J NEUROL, V254, P1189, DOI 10.1007/s00415-007-0499-6</data>
  <data key="author">Holmberg J</data>
  <data key="year">2007</data>
  <data key="title">...</data>
  <data key="so">J NEUROL</data>
  <data key="vol">254</data>
  <data key="page">1189</data>
  <data key="ut"></data>
  <data key="freq">5</data>
</node>
<node id="298">
  <data key="name">Meli A</data>
  <data key="label">Meli A, 2007, J PSYCHOSOM RES, V63, P185, DOI 10.1016/j.jpsychores.2007.02.007</data>
  <data key="author">Meli A</data>
  <data key="year">2007</data>
  <data key="title">...</data>
  <data key="so">J PSYCHOSOM RES</data>
  <data key="vol">63</data>
  <data key="page">185</data>
  <data key="ut"></data>
  <data key="freq">2</data>
</node>
<node id="299">
  <data key="name">Storey EP</data>
  <data key="label">Storey EP, 2018, J NEUROL PHYS THER, V42, P134, DOI 10.1097/NPT.0000000000000228</data>
  <data key="author">Storey EP</data>
  <data key="year">2018</data>
  <data key="title">...</data>
  <data key="so">J NEUROL PHYS THER</data>
  <data key="vol">42</data>
  <data key="page">134</data>
  <data key="ut"></data>
  <data key="freq">2</data>
</node>
<node id="300">
  <data key="name">Hannigan IP</data>
  <data key="label">Hannigan IP, 2021, J NEUROL, V268, P431, DOI 10.1007/s00415-019-09431-9</data>
  <data key="author">Hannigan IP</data>
  <data key="year">2021</data>
  <data key="title">...</data>
  <data key="so">J NEUROL</data>
  <data key="vol">268</data>
  <data key="page">431</data>
  <data key="ut"></data>
  <data key="freq">2</data>
</node>
<node id="301">
  <data key="name">Ko LW</data>
  <data key="label">Ko LW, 2020, BRAIN SCI, V10, P0, DOI 10.3390/brainsci10100740</data>
  <data key="author">Ko LW</data>
  <data key="year">2020</data>
  <data key="title">...</data>
  <data key="so">BRAIN SCI</data>
  <data key="vol">10</data>
  <data key="page">0</data>
  <data key="ut"></data>
  <data key="freq">2</data>
</node>
<node id="302">
  <data key="name">Toshishige Y</data>
  <data key="label">Toshishige Y, 2020, ACTA OTO-LARYNGOL, V140, P827, DOI 10.1080/00016489.2020.1772994</data>
  <data key="author">Toshishige Y</data>
  <data key="year">2020</data>
  <data key="title">...</data>
  <data key="so">ACTA OTO-LARYNGOL</data>
  <data key="vol">140</data>
  <data key="page">827</data>
  <data key="ut"></data>
  <data key="freq">6</data>
</node>
<node id="303">
  <data key="name">Kremmyda O</data>
  <data key="label">Kremmyda O, 2016, FRONT HUM NEUROSCI, V10, P0, DOI 10.3389/fnhum.2016.00139</data>
  <data key="author">Kremmyda O</data>
  <data key="year">2016</data>
  <data key="title">...</data>
  <data key="so">FRONT HUM NEUROSCI</data>
  <data key="vol">10</data>
  <data key="page">0</data>
  <data key="ut"></data>
  <data key="freq">2</data>
</node>
<node id="304">
  <data key="name">Ferrè ER</data>
  <data key="label">Ferrè ER, 2020, COGN NEUROPSYCHOL, V37, P413, DOI 10.1080/02643294.2020.1736018</data>
  <data key="author">Ferrè ER</data>
  <data key="year">2020</data>
  <data key="title">...</data>
  <data key="so">COGN NEUROPSYCHOL</data>
  <data key="vol">37</data>
  <data key="page">413</data>
  <data key="ut"></data>
  <data key="freq">2</data>
</node>
<node id="305">
  <data key="name">Horii A</data>
  <data key="label">Horii A, 2017, EQUILIBRIUM RESEARCH, V76, P316, DOI 10.3757/jser.76.316</data>
  <data key="author">Horii A</data>
  <data key="year">2017</data>
  <data key="title">...</data>
  <data key="so">EQUILIBRIUM RESEARCH</data>
  <data key="vol">76</data>
  <data key="page">316</data>
  <data key="ut"></data>
  <data key="freq">2</data>
</node>
<node id="306">
  <data key="name">Teh CSL</data>
  <data key="label">Teh CSL, 2023, ANN OTO RHINOL LARYN, V132, P566, DOI 10.1177/00034894221111408</data>
  <data key="author">Teh CSL</data>
  <data key="year">2023</data>
  <data key="title">...</data>
  <data key="so">ANN OTO RHINOL LARYN</data>
  <data key="vol">132</data>
  <data key="page">566</data>
  <data key="ut"></data>
  <data key="freq">13</data>
</node>
<node id="307">
  <data key="name">Qin C</data>
  <data key="label">Qin C, 2025, BRAIN BEHAV, V15, P0, DOI 10.1002/brb3.70229</data>
  <data key="author">Qin C</data>
  <data key="year">2025</data>
  <data key="title">...</data>
  <data key="so">BRAIN BEHAV</data>
  <data key="vol">15</data>
  <data key="page">0</data>
  <data key="ut"></data>
  <data key="freq">3</data>
</node>
<node id="308">
  <data key="name">Huang TC</data>
  <data key="label">Huang TC, 2020, CEPHALALGIA, V40, P107, DOI 10.1177/0333102419869317</data>
  <data key="author">Huang TC</data>
  <data key="year">2020</data>
  <data key="title">...</data>
  <data key="so">CEPHALALGIA</data>
  <data key="vol">40</data>
  <data key="page">107</data>
  <data key="ut"></data>
  <data key="freq">2</data>
</node>
<node id="309">
  <data key="name">Webster KE</data>
  <data key="label">Webster KE, 2023, COCHRANE DB SYST REV, V0, P0, DOI 10.1002/14651858.CD015188.pub2</data>
  <data key="author">Webster KE</data>
  <data key="year">2023</data>
  <data key="title">...</data>
  <data key="so">COCHRANE DB SYST REV</data>
  <data key="vol">0</data>
  <data key="page">0</data>
  <data key="ut"></data>
  <data key="freq">8</data>
</node>
<node id="310">
  <data key="name">Im JJ</data>
  <data key="label">Im JJ, 2021, NUCL MED MOLEC IMAG, V55, P53, DOI 10.1007/s13139-020-00675-2</data>
  <data key="author">Im JJ</data>
  <data key="year">2021</data>
  <data key="title">...</data>
  <data key="so">NUCL MED MOLEC IMAG</data>
  <data key="vol">55</data>
  <data key="page">53</data>
  <data key="ut"></data>
  <data key="freq">13</data>
</node>
<node id="311">
  <data key="name">Barlow DH</data>
  <data key="label">Barlow DH, 2001, CLIN HDB PSYCHOL, V0, P0</data>
  <data key="author">Barlow DH</data>
  <data key="year">2001</data>
  <data key="title">...</data>
  <data key="so">CLIN HDB PSYCHOL</data>
  <data key="vol">0</data>
  <data key="page">0</data>
  <data key="ut"></data>
  <data key="freq">1</data>
</node>
<node id="312">
  <data key="name">Baier B</data>
  <data key="label">Baier B, 2013, BRAIN BEHAV, V3, P519, DOI 10.1002/brb3.155</data>
  <data key="author">Baier B</data>
  <data key="year">2013</data>
  <data key="title">...</data>
  <data key="so">BRAIN BEHAV</data>
  <data key="vol">3</data>
  <data key="page">519</data>
  <data key="ut"></data>
  <data key="freq">1</data>
</node>
<node id="313">
  <data key="name">AYERBE J</data>
  <data key="label">AYERBE J, 2005, REV LARYNGOL OTOL RH, V126, P227</data>
  <data key="author">AYERBE J</data>
  <data key="year">2005</data>
  <data key="title">...</data>
  <data key="so">REV LARYNGOL OTOL RH</data>
  <data key="vol">126</data>
  <data key="page">227</data>
  <data key="ut"></data>
  <data key="freq">1</data>
</node>
<node id="314">
  <data key="name">LEMPERT T</data>
  <data key="label">LEMPERT T, 1991, J NEUROL, V238, P140, DOI 10.1007/BF00319680</data>
  <data key="author">LEMPERT T</data>
  <data key="year">1991</data>
  <data key="title">...</data>
  <data key="so">J NEUROL</data>
  <data key="vol">238</data>
  <data key="page">140</data>
  <data key="ut"></data>
  <data key="freq">1</data>
</node>
<node id="315">
  <data key="name">Mittal VA</data>
  <data key="label">Mittal VA, 2011, PSYCHIAT RES, V189, P158, DOI 10.1016/j.psychres.2011.06.006</data>
  <data key="author">Mittal VA</data>
  <data key="year">2011</data>
  <data key="title">...</data>
  <data key="so">PSYCHIAT RES</data>
  <data key="vol">189</data>
  <data key="page">158</data>
  <data key="ut"></data>
  <data key="freq">3</data>
</node>
<node id="316">
  <data key="name">Staab JP</data>
  <data key="label">Staab JP, 2004, LARYNGOSCOPE, V114, P1637, DOI 10.1097/00005537-200409000-00025</data>
  <data key="author">Staab JP</data>
  <data key="year">2004</data>
  <data key="title">...</data>
  <data key="so">LARYNGOSCOPE</data>
  <data key="vol">114</data>
  <data key="page">1637</data>
  <data key="ut"></data>
  <data key="freq">4</data>
</node>
<node id="317">
  <data key="name">Califano L</data>
  <data key="label">Califano L, 2014, ACTA OTORHINOLARYNGO, V34, P189</data>
  <data key="author">Califano L</data>
  <data key="year">2014</data>
  <data key="title">...</data>
  <data key="so">ACTA OTORHINOLARYNGO</data>
  <data key="vol">34</data>
  <data key="page">189</data>
  <data key="ut"></data>
  <data key="freq">1</data>
</node>
<node id="318">
  <data key="name">Azulay JP</data>
  <data key="label">Azulay JP, 2002, PERCEPT MOTOR SKILL, V95, P1106, DOI 10.2466/PMS.95.7.1106-1114</data>
  <data key="author">Azulay JP</data>
  <data key="year">2002</data>
  <data key="title">...</data>
  <data key="so">PERCEPT MOTOR SKILL</data>
  <data key="vol">95</data>
  <data key="page">1106</data>
  <data key="ut"></data>
  <data key="freq">1</data>
</node>
<node id="319">
  <data key="name">Johansson M</data>
  <data key="label">Johansson M, 2001, OTOLARYNG HEAD NECK, V125, P151, DOI 10.1067/mhn.2001.118127</data>
  <data key="author">Johansson M</data>
  <data key="year">2001</data>
  <data key="title">...</data>
  <data key="so">OTOLARYNG HEAD NECK</data>
  <data key="vol">125</data>
  <data key="page">151</data>
  <data key="ut"></data>
  <data key="freq">2</data>
</node>
<node id="320">
  <data key="name">Davis JR</data>
  <data key="label">Davis JR, 2009, GAIT POSTURE, V29, P275, DOI 10.1016/j.gaitpost.2008.09.006</data>
  <data key="author">Davis JR</data>
  <data key="year">2009</data>
  <data key="title">...</data>
  <data key="so">GAIT POSTURE</data>
  <data key="vol">29</data>
  <data key="page">275</data>
  <data key="ut"></data>
  <data key="freq">2</data>
</node>
<node id="321">
  <data key="name">Chiarella G</data>
  <data key="label">Chiarella G, 2016, J VESTIBUL RES-EQUIL, V26, P403, DOI 10.3233/VES-160590</data>
  <data key="author">Chiarella G</data>
  <data key="year">2016</data>
  <data key="title">...</data>
  <data key="so">J VESTIBUL RES-EQUIL</data>
  <data key="vol">26</data>
  <data key="page">403</data>
  <data key="ut"></data>
  <data key="freq">13</data>
</node>
<node id="322">
  <data key="name">Cousins S</data>
  <data key="label">Cousins S, 2013, PLOS ONE, V8, P0, DOI 10.1371/journal.pone.0061862</data>
  <data key="author">Cousins S</data>
  <data key="year">2013</data>
  <data key="title">...</data>
  <data key="so">PLOS ONE</data>
  <data key="vol">8</data>
  <data key="page">0</data>
  <data key="ut"></data>
  <data key="freq">1</data>
</node>
<node id="323">
  <data key="name">Agrawal Y</data>
  <data key="label">Agrawal Y, 2020, AGING MENT HEALTH, V24, P705, DOI 10.1080/13607863.2019.1566813</data>
  <data key="author">Agrawal Y</data>
  <data key="year">2020</data>
  <data key="title">...</data>
  <data key="so">AGING MENT HEALTH</data>
  <data key="vol">24</data>
  <data key="page">705</data>
  <data key="ut"></data>
  <data key="freq">1</data>
</node>
<node id="324">
  <data key="name">Eckhardt-Henn A</data>
  <data key="label">Eckhardt-Henn A, 2008, J NEUROL, V255, P420, DOI 10.1007/s00415-008-0697-x</data>
  <data key="author">Eckhardt-Henn A</data>
  <data key="year">2008</data>
  <data key="title">...</data>
  <data key="so">J NEUROL</data>
  <data key="vol">255</data>
  <data key="page">420</data>
  <data key="ut"></data>
  <data key="freq">2</data>
</node>
<node id="325">
  <data key="name">Claassen J</data>
  <data key="label">Claassen J, 2013, J NEUROL NEUROSUR PS, V84, P1392, DOI 10.1136/jnnp-2012-304736</data>
  <data key="author">Claassen J</data>
  <data key="year">2013</data>
  <data key="title">...</data>
  <data key="so">J NEUROL NEUROSUR PS</data>
  <data key="vol">84</data>
  <data key="page">1392</data>
  <data key="ut"></data>
  <data key="freq">1</data>
</node>
<node id="326">
  <data key="name">Murofushi T</data>
  <data key="label">Murofushi T, 2018, FRONT NEUROL, V9, P0, DOI 10.3389/fneur.2018.00749</data>
  <data key="author">Murofushi T</data>
  <data key="year">2018</data>
  <data key="title">...</data>
  <data key="so">FRONT NEUROL</data>
  <data key="vol">9</data>
  <data key="page">0</data>
  <data key="ut"></data>
  <data key="freq">2</data>
</node>
<node id="327">
  <data key="name">Strupp M</data>
  <data key="label">Strupp M, 2007, NEUROTHERAPEUTICS, V4, P267, DOI 10.1016/j.nurt.2007.01.014</data>
  <data key="author">Strupp M</data>
  <data key="year">2007</data>
  <data key="title">...</data>
  <data key="so">NEUROTHERAPEUTICS</data>
  <data key="vol">4</data>
  <data key="page">267</data>
  <data key="ut"></data>
  <data key="freq">2</data>
</node>
<node id="328">
  <data key="name">Waterston J</data>
  <data key="label">Waterston J, 2021, FRONT NEUROL, V12, P0, DOI 10.3389/fneur.2021.795516</data>
  <data key="author">Waterston J</data>
  <data key="year">2021</data>
  <data key="title">...</data>
  <data key="so">FRONT NEUROL</data>
  <data key="vol">12</data>
  <data key="page">0</data>
  <data key="ut"></data>
  <data key="freq">24</data>
</node>
<node id="329">
  <data key="name">Herdman D</data>
  <data key="label">Herdman D, 2020, J PSYCHOSOM RES, V132, P0, DOI 10.1016/j.jpsychores.2020.109969</data>
  <data key="author">Herdman D</data>
  <data key="year">2020</data>
  <data key="title">...</data>
  <data key="so">J PSYCHOSOM RES</data>
  <data key="vol">132</data>
  <data key="page">0</data>
  <data key="ut"></data>
  <data key="freq">6</data>
</node>
<node id="330">
  <data key="name">Kim HA</data>
  <data key="label">Kim HA, 2008, NEUROLOGY, V70, P449, DOI 10.1212/01.wnl.0000297554.21221.a0</data>
  <data key="author">Kim HA</data>
  <data key="year">2008</data>
  <data key="title">...</data>
  <data key="so">NEUROLOGY</data>
  <data key="vol">70</data>
  <data key="page">449</data>
  <data key="ut"></data>
  <data key="freq">1</data>
</node>
<node id="331">
  <data key="name">Horii A</data>
  <data key="label">Horii A, 2016, J VESTIBUL RES-EQUIL, V26, P335, DOI 10.3233/VES-160582</data>
  <data key="author">Horii A</data>
  <data key="year">2016</data>
  <data key="title">...</data>
  <data key="so">J VESTIBUL RES-EQUIL</data>
  <data key="vol">26</data>
  <data key="page">335</data>
  <data key="ut"></data>
  <data key="freq">2</data>
</node>
<node id="332">
  <data key="name">Lacour M</data>
  <data key="label">Lacour M, 2016, J NEUROL, V263, PS54, DOI 10.1007/s00415-015-7903-4</data>
  <data key="author">Lacour M</data>
  <data key="year">2016</data>
  <data key="title">...</data>
  <data key="so">J NEUROL</data>
  <data key="vol">263</data>
  <data key="page">S54</data>
  <data key="ut"></data>
  <data key="freq">2</data>
</node>
<node id="333">
  <data key="name">Davidson JRT</data>
  <data key="label">Davidson JRT, 1997, J CLIN PSYCHIAT, V58, P26</data>
  <data key="author">Davidson JRT</data>
  <data key="year">1997</data>
  <data key="title">...</data>
  <data key="so">J CLIN PSYCHIAT</data>
  <data key="vol">58</data>
  <data key="page">26</data>
  <data key="ut"></data>
  <data key="freq">1</data>
</node>
<node id="334">
  <data key="name">Querner V</data>
  <data key="label">Querner V, 2000, NEUROSCI LETT, V285, P21, DOI 10.1016/S0304-3940(00)01008-9</data>
  <data key="author">Querner V</data>
  <data key="year">2000</data>
  <data key="title">...</data>
  <data key="so">NEUROSCI LETT</data>
  <data key="vol">285</data>
  <data key="page">21</data>
  <data key="ut"></data>
  <data key="freq">9</data>
</node>
<node id="335">
  <data key="name">Collins JD</data>
  <data key="label">Collins JD, 2015, WORK, V50, P121, DOI 10.3233/WOR-141927</data>
  <data key="author">Collins JD</data>
  <data key="year">2015</data>
  <data key="title">...</data>
  <data key="so">WORK</data>
  <data key="vol">50</data>
  <data key="page">121</data>
  <data key="ut"></data>
  <data key="freq">1</data>
</node>
<node id="336">
  <data key="name">DEANGELIS LM</data>
  <data key="label">DEANGELIS LM, 2005, MERRITTS NEUROLOGY, V0, P378</data>
  <data key="author">DEANGELIS LM</data>
  <data key="year">2005</data>
  <data key="title">...</data>
  <data key="so">MERRITTS NEUROLOGY</data>
  <data key="vol">0</data>
  <data key="page">378</data>
  <data key="ut"></data>
  <data key="freq">1</data>
</node>
<node id="337">
  <data key="name">Sarna B</data>
  <data key="label">Sarna B, 2021, ANN OTO RHINOL LARYN, V130, P1326, DOI 10.1177/00034894211007233</data>
  <data key="author">Sarna B</data>
  <data key="year">2021</data>
  <data key="title">...</data>
  <data key="so">ANN OTO RHINOL LARYN</data>
  <data key="vol">130</data>
  <data key="page">1326</data>
  <data key="ut"></data>
  <data key="freq">10</data>
</node>
<node id="338">
  <data key="name">Yardley L</data>
  <data key="label">Yardley L, 2000, OTOLARYNG CLIN N AM, V33, P603, DOI 10.1016/S0030-6665(05)70229-2</data>
  <data key="author">Yardley L</data>
  <data key="year">2000</data>
  <data key="title">...</data>
  <data key="so">OTOLARYNG CLIN N AM</data>
  <data key="vol">33</data>
  <data key="page">603</data>
  <data key="ut"></data>
  <data key="freq">2</data>
</node>
<node id="339">
  <data key="name">Anagnostou E</data>
  <data key="label">Anagnostou E, 2021, OTOL NEUROTOL, V42, PE1318, DOI 10.1097/MAO.0000000000003252</data>
  <data key="author">Anagnostou E</data>
  <data key="year">2021</data>
  <data key="title">...</data>
  <data key="so">OTOL NEUROTOL</data>
  <data key="vol">42</data>
  <data key="page">E1318</data>
  <data key="ut"></data>
  <data key="freq">2</data>
</node>
<node id="340">
  <data key="name">Eckhardt-Henn A</data>
  <data key="label">Eckhardt-Henn A, 2003, J ANXIETY DISORD, V17, P369, DOI 10.1016/S0887-6185(02)00226-8</data>
  <data key="author">Eckhardt-Henn A</data>
  <data key="year">2003</data>
  <data key="title">...</data>
  <data key="so">J ANXIETY DISORD</data>
  <data key="vol">17</data>
  <data key="page">369</data>
  <data key="ut"></data>
  <data key="freq">4</data>
</node>
<node id="341">
  <data key="name">Zhu CT</data>
  <data key="label">Zhu CT, 2020, MEDICINE, V99, P0, DOI 10.1097/MD.0000000000023752</data>
  <data key="author">Zhu CT</data>
  <data key="year">2020</data>
  <data key="title">...</data>
  <data key="so">MEDICINE</data>
  <data key="vol">99</data>
  <data key="page">0</data>
  <data key="ut"></data>
  <data key="freq">2</data>
</node>
<node id="342">
  <data key="name">Staab JP</data>
  <data key="label">Staab JP, 2006, CURR OPIN NEUROL, V19, P41, DOI 10.1097/01.wco.0000198102.95294.1f</data>
  <data key="author">Staab JP</data>
  <data key="year">2006</data>
  <data key="title">...</data>
  <data key="so">CURR OPIN NEUROL</data>
  <data key="vol">19</data>
  <data key="page">41</data>
  <data key="ut"></data>
  <data key="freq">4</data>
</node>
<node id="343">
  <data key="name">Dieterich M</data>
  <data key="label">Dieterich M, 2000, MMW FORTSCHR MED, V142, P26</data>
  <data key="author">Dieterich M</data>
  <data key="year">2000</data>
  <data key="title">...</data>
  <data key="so">MMW FORTSCHR MED</data>
  <data key="vol">142</data>
  <data key="page">26</data>
  <data key="ut"></data>
  <data key="freq">1</data>
</node>
<node id="344">
  <data key="name">Holmberg J</data>
  <data key="label">Holmberg J, 2005, ACTA OTO-LARYNGOL, V125, P270, DOI 10.1080/00016480410023001</data>
  <data key="author">Holmberg J</data>
  <data key="year">2005</data>
  <data key="title">...</data>
  <data key="so">ACTA OTO-LARYNGOL</data>
  <data key="vol">125</data>
  <data key="page">270</data>
  <data key="ut"></data>
  <data key="freq">2</data>
</node>
<node id="345">
  <data key="name">Bertholon P</data>
  <data key="label">Bertholon P, 2002, J NEUROL NEUROSUR PS, V72, P366, DOI 10.1136/jnnp.72.3.366</data>
  <data key="author">Bertholon P</data>
  <data key="year">2002</data>
  <data key="title">...</data>
  <data key="so">J NEUROL NEUROSUR PS</data>
  <data key="vol">72</data>
  <data key="page">366</data>
  <data key="ut"></data>
  <data key="freq">1</data>
</node>
<node id="346">
  <data key="name">Boadas-Vaello P</data>
  <data key="label">Boadas-Vaello P, 2005, TOXICOL SCI, V88, P456, DOI 10.1093/toxsci/kfi314</data>
  <data key="author">Boadas-Vaello P</data>
  <data key="year">2005</data>
  <data key="title">...</data>
  <data key="so">TOXICOL SCI</data>
  <data key="vol">88</data>
  <data key="page">456</data>
  <data key="ut"></data>
  <data key="freq">1</data>
</node>
<node id="347">
  <data key="name">Huppert D</data>
  <data key="label">Huppert D, 2006, NEUROLOGY, V67, P1870, DOI 10.1212/01.wnl.0000244473.84246.76</data>
  <data key="author">Huppert D</data>
  <data key="year">2006</data>
  <data key="title">...</data>
  <data key="so">NEUROLOGY</data>
  <data key="vol">67</data>
  <data key="page">1870</data>
  <data key="ut"></data>
  <data key="freq">3</data>
</node>
<node id="348">
  <data key="name">Lubetzky AV</data>
  <data key="label">Lubetzky AV, 2019, J BIOMECH, V86, P175, DOI 10.1016/j.jbiomech.2019.02.004</data>
  <data key="author">Lubetzky AV</data>
  <data key="year">2019</data>
  <data key="title">...</data>
  <data key="so">J BIOMECH</data>
  <data key="vol">86</data>
  <data key="page">175</data>
  <data key="ut"></data>
  <data key="freq">2</data>
</node>
<node id="349">
  <data key="name">Ardic FN</data>
  <data key="label">Ardic FN, 2006, EUR ARCH OTO-RHINO-L, V263, P578, DOI 10.1007/s00405-006-0013-2</data>
  <data key="author">Ardic FN</data>
  <data key="year">2006</data>
  <data key="title">...</data>
  <data key="so">EUR ARCH OTO-RHINO-L</data>
  <data key="vol">263</data>
  <data key="page">578</data>
  <data key="ut"></data>
  <data key="freq">1</data>
</node>
<node id="350">
  <data key="name">Eva-Maj M</data>
  <data key="label">Eva-Maj M, 2013, EUR J APPL PHYSIOL, V113, P2487, DOI 10.1007/s00421-013-2683-y</data>
  <data key="author">Eva-Maj M</data>
  <data key="year">2013</data>
  <data key="title">...</data>
  <data key="so">EUR J APPL PHYSIOL</data>
  <data key="vol">113</data>
  <data key="page">2487</data>
  <data key="ut"></data>
  <data key="freq">1</data>
</node>
<node id="351">
  <data key="name">Cardin V</data>
  <data key="label">Cardin V, 2010, CEREB CORTEX, V20, P1964, DOI 10.1093/cercor/bhp268</data>
  <data key="author">Cardin V</data>
  <data key="year">2010</data>
  <data key="title">...</data>
  <data key="so">CEREB CORTEX</data>
  <data key="vol">20</data>
  <data key="page">1964</data>
  <data key="ut"></data>
  <data key="freq">1</data>
</node>
<node id="352">
  <data key="name">Dimitriadis PA</data>
  <data key="label">Dimitriadis PA, 2018, J LARYNGOL OTOL, V132, P550, DOI 10.1017/S0022215118000701</data>
  <data key="author">Dimitriadis PA</data>
  <data key="year">2018</data>
  <data key="title">...</data>
  <data key="so">J LARYNGOL OTOL</data>
  <data key="vol">132</data>
  <data key="page">550</data>
  <data key="ut"></data>
  <data key="freq">2</data>
</node>
<node id="353">
  <data key="name">Bronstein AM</data>
  <data key="label">Bronstein AM, 2004, J NEUROL, V251, P381, DOI 10.1007/s00415-004-0410-7</data>
  <data key="author">Bronstein AM</data>
  <data key="year">2004</data>
  <data key="title">...</data>
  <data key="so">J NEUROL</data>
  <data key="vol">251</data>
  <data key="page">381</data>
  <data key="ut"></data>
  <data key="freq">4</data>
</node>
<node id="354">
  <data key="name">Carpenter MG</data>
  <data key="label">Carpenter MG, 1999, J VESTIBUL RES-EQUIL, V9, P277</data>
  <data key="author">Carpenter MG</data>
  <data key="year">1999</data>
  <data key="title">...</data>
  <data key="so">J VESTIBUL RES-EQUIL</data>
  <data key="vol">9</data>
  <data key="page">277</data>
  <data key="ut"></data>
  <data key="freq">1</data>
</node>
<node id="355">
  <data key="name">Zachou A</data>
  <data key="label">Zachou A, 2020, J NEUROL, V267, P1846, DOI 10.1007/s00415-020-09820-5</data>
  <data key="author">Zachou A</data>
  <data key="year">2020</data>
  <data key="title">...</data>
  <data key="so">J NEUROL</data>
  <data key="vol">267</data>
  <data key="page">1846</data>
  <data key="ut"></data>
  <data key="freq">5</data>
</node>
<node id="356">
  <data key="name">Buchmann J</data>
  <data key="label">Buchmann J, 2005, AM J PHYS MED REHAB, V84, P251, DOI 10.1097/01.PHM.0000156895.80533.C1</data>
  <data key="author">Buchmann J</data>
  <data key="year">2005</data>
  <data key="title">...</data>
  <data key="so">AM J PHYS MED REHAB</data>
  <data key="vol">84</data>
  <data key="page">251</data>
  <data key="ut"></data>
  <data key="freq">1</data>
</node>
<node id="357">
  <data key="name">Cha YH</data>
  <data key="label">Cha YH, 2008, OTOL NEUROTOL, V29, P93, DOI 10.1097/mao.0b013e31815c2abb</data>
  <data key="author">Cha YH</data>
  <data key="year">2008</data>
  <data key="title">...</data>
  <data key="so">OTOL NEUROTOL</data>
  <data key="vol">29</data>
  <data key="page">93</data>
  <data key="ut"></data>
  <data key="freq">2</data>
</node>
<node id="358">
  <data key="name">Sezier AEI</data>
  <data key="label">Sezier AEI, 2019, BMJ OPEN, V9, P0, DOI 10.1136/bmjopen-2018-024326</data>
  <data key="author">Sezier AEI</data>
  <data key="year">2019</data>
  <data key="title">...</data>
  <data key="so">BMJ OPEN</data>
  <data key="vol">9</data>
  <data key="page">0</data>
  <data key="ut"></data>
  <data key="freq">18</data>
</node>
<node id="359">
  <data key="name">Kobel MJ</data>
  <data key="label">Kobel MJ, 2023, FRONT REHABIL SCI, V4, P0, DOI 10.3389/fresc.2023.1142018</data>
  <data key="author">Kobel MJ</data>
  <data key="year">2023</data>
  <data key="title">...</data>
  <data key="so">FRONT REHABIL SCI</data>
  <data key="vol">4</data>
  <data key="page">0</data>
  <data key="ut"></data>
  <data key="freq">2</data>
</node>
<node id="360">
  <data key="name">Teh CSL</data>
  <data key="label">Teh CSL, 2022, J VESTIBUL RES-EQUIL, V32, P373, DOI 10.3233/VES-210087</data>
  <data key="author">Teh CSL</data>
  <data key="year">2022</data>
  <data key="title">...</data>
  <data key="so">J VESTIBUL RES-EQUIL</data>
  <data key="vol">32</data>
  <data key="page">373</data>
  <data key="ut"></data>
  <data key="freq">9</data>
</node>
<node id="361">
  <data key="name">Carpenter MG</data>
  <data key="label">Carpenter MG, 2006, AGE AGEING, V35, P298, DOI 10.1093/ageing/afl002</data>
  <data key="author">Carpenter MG</data>
  <data key="year">2006</data>
  <data key="title">...</data>
  <data key="so">AGE AGEING</data>
  <data key="vol">35</data>
  <data key="page">298</data>
  <data key="ut"></data>
  <data key="freq">1</data>
</node>
<node id="362">
  <data key="name">Andersson G</data>
  <data key="label">Andersson G, 2006, BEHAV RES THER, V44, P1265, DOI 10.1016/j.brat.2005.09.008</data>
  <data key="author">Andersson G</data>
  <data key="year">2006</data>
  <data key="title">...</data>
  <data key="so">BEHAV RES THER</data>
  <data key="vol">44</data>
  <data key="page">1265</data>
  <data key="ut"></data>
  <data key="freq">3</data>
</node>
<node id="363">
  <data key="name">Ibrahim NMK</data>
  <data key="label">Ibrahim NMK, 2023, EUR ARCH OTO-RHINO-L, V0, P0, DOI 10.1007/s00405-023-08369-z</data>
  <data key="author">Ibrahim NMK</data>
  <data key="year">2023</data>
  <data key="title">...</data>
  <data key="so">EUR ARCH OTO-RHINO-L</data>
  <data key="vol">0</data>
  <data key="page">0</data>
  <data key="ut"></data>
  <data key="freq">6</data>
</node>
<node id="364">
  <data key="name">Jáuregui-Renaud K</data>
  <data key="label">Jáuregui-Renaud K, 2024, J CLIN MED, V13, P0, DOI 10.3390/jcm13226665</data>
  <data key="author">Jáuregui-Renaud K</data>
  <data key="year">2024</data>
  <data key="title">...</data>
  <data key="so">J CLIN MED</data>
  <data key="vol">13</data>
  <data key="page">0</data>
  <data key="ut"></data>
  <data key="freq">2</data>
</node>
<node id="365">
  <data key="name">Avni R</data>
  <data key="label">Avni R, 2009, BEHAV BRAIN RES, V202, P210, DOI 10.1016/j.bbr.2009.03.033</data>
  <data key="author">Avni R</data>
  <data key="year">2009</data>
  <data key="title">...</data>
  <data key="so">BEHAV BRAIN RES</data>
  <data key="vol">202</data>
  <data key="page">210</data>
  <data key="ut"></data>
  <data key="freq">1</data>
</node>
<node id="366">
  <data key="name">Staab JP</data>
  <data key="label">Staab JP, 2003, LARYNGOSCOPE, V113, P1714, DOI 10.1097/00005537-200310000-00010</data>
  <data key="author">Staab JP</data>
  <data key="year">2003</data>
  <data key="title">...</data>
  <data key="so">LARYNGOSCOPE</data>
  <data key="vol">113</data>
  <data key="page">1714</data>
  <data key="ut"></data>
  <data key="freq">9</data>
</node>
<node id="367">
  <data key="name">CYNRIM C</data>
  <data key="label">CYNRIM C, 2007, J NEUROL NEUROSUG PS, V78, P527</data>
  <data key="author">CYNRIM C</data>
  <data key="year">2007</data>
  <data key="title">...</data>
  <data key="so">J NEUROL NEUROSUG PS</data>
  <data key="vol">78</data>
  <data key="page">527</data>
  <data key="ut"></data>
  <data key="freq">1</data>
</node>
<node id="368">
  <data key="name">Adrion C</data>
  <data key="label">Adrion C, 2016, BMJ-BRIT MED J, V352, P0, DOI 10.1136/bmj.h6816</data>
  <data key="author">Adrion C</data>
  <data key="year">2016</data>
  <data key="title">...</data>
  <data key="so">BMJ-BRIT MED J</data>
  <data key="vol">352</data>
  <data key="page">0</data>
  <data key="ut"></data>
  <data key="freq">2</data>
</node>
<node id="369">
  <data key="name">Farinelli Ivano</data>
  <data key="label">Farinelli Ivano, 2006, J HEADACHE PAIN, V7, P407, DOI 10.1007/s10194-006-0344-9</data>
  <data key="author">Farinelli Ivano</data>
  <data key="year">2006</data>
  <data key="title">...</data>
  <data key="so">J HEADACHE PAIN</data>
  <data key="vol">7</data>
  <data key="page">407</data>
  <data key="ut"></data>
  <data key="freq">1</data>
</node>
<node id="370">
  <data key="name">Eckhardt-Henn A</data>
  <data key="label">Eckhardt-Henn A, 2013, OPHTHALMOLOGE, V110, P26, DOI 10.1007/s00347-012-2574-3</data>
  <data key="author">Eckhardt-Henn A</data>
  <data key="year">2013</data>
  <data key="title">...</data>
  <data key="so">OPHTHALMOLOGE</data>
  <data key="vol">110</data>
  <data key="page">26</data>
  <data key="ut"></data>
  <data key="freq">1</data>
</node>
<node id="371">
  <data key="name">Bertlich M</data>
  <data key="label">Bertlich M, 2014, INT J AUDIOL, V53, P753, DOI 10.3109/14992027.2014.917208</data>
  <data key="author">Bertlich M</data>
  <data key="year">2014</data>
  <data key="title">...</data>
  <data key="so">INT J AUDIOL</data>
  <data key="vol">53</data>
  <data key="page">753</data>
  <data key="ut"></data>
  <data key="freq">1</data>
</node>
<node id="372">
  <data key="name">CLARK MR</data>
  <data key="label">CLARK MR, 2000, IN PRESS J ANXIETY D, V0, P0</data>
  <data key="author">CLARK MR</data>
  <data key="year">2000</data>
  <data key="title">...</data>
  <data key="so">IN PRESS J ANXIETY D</data>
  <data key="vol">0</data>
  <data key="page">0</data>
  <data key="ut"></data>
  <data key="freq">1</data>
</node>
<node id="373">
  <data key="name">Best C</data>
  <data key="label">Best C, 2009, NEUROSCIENCE, V164, P1579, DOI 10.1016/j.neuroscience.2009.09.034</data>
  <data key="author">Best C</data>
  <data key="year">2009</data>
  <data key="title">...</data>
  <data key="so">NEUROSCIENCE</data>
  <data key="vol">164</data>
  <data key="page">1579</data>
  <data key="ut"></data>
  <data key="freq">1</data>
</node>
<node id="374">
  <data key="name">Charney DS</data>
  <data key="label">Charney DS, 1996, CRIT REV NEUROBIOL, V10, P419</data>
  <data key="author">Charney DS</data>
  <data key="year">1996</data>
  <data key="title">...</data>
  <data key="so">CRIT REV NEUROBIOL</data>
  <data key="vol">10</data>
  <data key="page">419</data>
  <data key="ut"></data>
  <data key="freq">1</data>
</node>
<node id="375">
  <data key="name">Allum JHJ</data>
  <data key="label">Allum JHJ, 2017, J VESTIBUL RES-EQUIL, V27, P113, DOI 10.3233/VES-170613</data>
  <data key="author">Allum JHJ</data>
  <data key="year">2017</data>
  <data key="title">...</data>
  <data key="so">J VESTIBUL RES-EQUIL</data>
  <data key="vol">27</data>
  <data key="page">113</data>
  <data key="ut"></data>
  <data key="freq">1</data>
</node>
<node id="376">
  <data key="name">Brandt T</data>
  <data key="label">Brandt T, 2005, VERTIGO DIZZINESS, V0, P0</data>
  <data key="author">Brandt T</data>
  <data key="year">2005</data>
  <data key="title">...</data>
  <data key="so">VERTIGO DIZZINESS</data>
  <data key="vol">0</data>
  <data key="page">0</data>
  <data key="ut"></data>
  <data key="freq">2</data>
</node>
<node id="377">
  <data key="name">Bartl K</data>
  <data key="label">Bartl K, 2009, ANN NY ACAD SCI, V1164, P331, DOI 10.1111/j.1749-6632.2009.03850.x</data>
  <data key="author">Bartl K</data>
  <data key="year">2009</data>
  <data key="title">...</data>
  <data key="so">ANN NY ACAD SCI</data>
  <data key="vol">1164</data>
  <data key="page">331</data>
  <data key="ut"></data>
  <data key="freq">2</data>
</node>
<node id="378">
  <data key="name">Edlow JA</data>
  <data key="label">Edlow JA, 2018, J EMERG MED, V54, P469, DOI 10.1016/j.jemermed.2017.12.024</data>
  <data key="author">Edlow JA</data>
  <data key="year">2018</data>
  <data key="title">...</data>
  <data key="so">J EMERG MED</data>
  <data key="vol">54</data>
  <data key="page">469</data>
  <data key="ut"></data>
  <data key="freq">2</data>
</node>
<node id="379">
  <data key="name">Trinidade A</data>
  <data key="label">Trinidade A, 2021, FRONT NEUROL, V11, P0, DOI 10.3389/fneur.2020.601883</data>
  <data key="author">Trinidade A</data>
  <data key="year">2021</data>
  <data key="title">...</data>
  <data key="so">FRONT NEUROL</data>
  <data key="vol">11</data>
  <data key="page">0</data>
  <data key="ut"></data>
  <data key="freq">21</data>
</node>
<node id="380">
  <data key="name">Kaski D</data>
  <data key="label">Kaski D, 2020, J NEUROL, V267, P1864, DOI 10.1007/s00415-020-09748-w</data>
  <data key="author">Kaski D</data>
  <data key="year">2020</data>
  <data key="title">...</data>
  <data key="so">J NEUROL</data>
  <data key="vol">267</data>
  <data key="page">1864</data>
  <data key="ut"></data>
  <data key="freq">3</data>
</node>
<node id="381">
  <data key="name">Ruthberg JS</data>
  <data key="label">Ruthberg JS, 2021, J VESTIBUL RES-EQUIL, V31, P81, DOI 10.3233/VES-201531</data>
  <data key="author">Ruthberg JS</data>
  <data key="year">2021</data>
  <data key="title">...</data>
  <data key="so">J VESTIBUL RES-EQUIL</data>
  <data key="vol">31</data>
  <data key="page">81</data>
  <data key="ut"></data>
  <data key="freq">3</data>
</node>
<node id="382">
  <data key="name">Knight B</data>
  <data key="label">Knight B, 2023, PERSISTENT POSTURAL-PERCEPTUAL DIZZINESS. STATPEARLS, V0, P0</data>
  <data key="author">Knight B</data>
  <data key="year">2023</data>
  <data key="title">...</data>
  <data key="so">PERSISTENT POSTURAL-PERCEPTUAL DIZZINESS. STATPEARLS</data>
  <data key="vol">0</data>
  <data key="page">0</data>
  <data key="ut"></data>
  <data key="freq">2</data>
</node>
<node id="383">
  <data key="name">Yagi C</data>
  <data key="label">Yagi C, 2021, OTOL NEUROTOL, V42, PE1618, DOI 10.1097/MAO.0000000000003340</data>
  <data key="author">Yagi C</data>
  <data key="year">2021</data>
  <data key="title">...</data>
  <data key="so">OTOL NEUROTOL</data>
  <data key="vol">42</data>
  <data key="page">E1618</data>
  <data key="ut"></data>
  <data key="freq">12</data>
</node>
<node id="384">
  <data key="name">Helmchen C</data>
  <data key="label">Helmchen C, 2017, PLOS ONE, V12, P0, DOI 10.1371/journal.pone.0168808</data>
  <data key="author">Helmchen C</data>
  <data key="year">2017</data>
  <data key="title">...</data>
  <data key="so">PLOS ONE</data>
  <data key="vol">12</data>
  <data key="page">0</data>
  <data key="ut"></data>
  <data key="freq">2</data>
</node>
<node id="385">
  <data key="name">Zur O</data>
  <data key="label">Zur O, 2015, DISABIL REHABIL, V37, P2197, DOI 10.3109/09638288.2014.1002577</data>
  <data key="author">Zur O</data>
  <data key="year">2015</data>
  <data key="title">...</data>
  <data key="so">DISABIL REHABIL</data>
  <data key="vol">37</data>
  <data key="page">2197</data>
  <data key="ut"></data>
  <data key="freq">2</data>
</node>
<node id="386">
  <data key="name">Steensnaes MH</data>
  <data key="label">Steensnaes MH, 2023, EUR ARCH OTO-RHINO-L, V280, P5285, DOI 10.1007/s00405-023-08040-7</data>
  <data key="author">Steensnaes MH</data>
  <data key="year">2023</data>
  <data key="title">...</data>
  <data key="so">EUR ARCH OTO-RHINO-L</data>
  <data key="vol">280</data>
  <data key="page">5285</data>
  <data key="ut"></data>
  <data key="freq">7</data>
</node>
<node id="387">
  <data key="name">Beutel ME</data>
  <data key="label">Beutel ME, 2012, PSYCHOTHER PSYCHOSOM, V81, P108, DOI 10.1159/000331776</data>
  <data key="author">Beutel ME</data>
  <data key="year">2012</data>
  <data key="title">...</data>
  <data key="so">PSYCHOTHER PSYCHOSOM</data>
  <data key="vol">81</data>
  <data key="page">108</data>
  <data key="ut"></data>
  <data key="freq">1</data>
</node>
<node id="388">
  <data key="name">Agrawal Y</data>
  <data key="label">Agrawal Y, 2019, J VESTIBUL RES-EQUIL, V29, P161, DOI 10.3233/VES-190672</data>
  <data key="author">Agrawal Y</data>
  <data key="year">2019</data>
  <data key="title">...</data>
  <data key="so">J VESTIBUL RES-EQUIL</data>
  <data key="vol">29</data>
  <data key="page">161</data>
  <data key="ut"></data>
  <data key="freq">2</data>
</node>
<node id="389">
  <data key="name">Huber J</data>
  <data key="label">Huber J, 2020, BRAIN BEHAV, V10, P0, DOI 10.1002/brb3.1622</data>
  <data key="author">Huber J</data>
  <data key="year">2020</data>
  <data key="title">...</data>
  <data key="so">BRAIN BEHAV</data>
  <data key="vol">10</data>
  <data key="page">0</data>
  <data key="ut"></data>
  <data key="freq">8</data>
</node>
<node id="390">
  <data key="name">Strupp M</data>
  <data key="label">Strupp M, 2016, J VESTIBUL RES-EQUIL, V26, P409, DOI 10.3233/VES-160589</data>
  <data key="author">Strupp M</data>
  <data key="year">2016</data>
  <data key="title">...</data>
  <data key="so">J VESTIBUL RES-EQUIL</data>
  <data key="vol">26</data>
  <data key="page">409</data>
  <data key="ut"></data>
  <data key="freq">3</data>
</node>
<node id="391">
  <data key="name">Salviz M</data>
  <data key="label">Salviz M, 2016, LARYNGOSCOPE, V126, P169, DOI 10.1002/lary.25445</data>
  <data key="author">Salviz M</data>
  <data key="year">2016</data>
  <data key="title">...</data>
  <data key="so">LARYNGOSCOPE</data>
  <data key="vol">126</data>
  <data key="page">169</data>
  <data key="ut"></data>
  <data key="freq">2</data>
</node>
<node id="392">
  <data key="name">Lins EMDV</data>
  <data key="label">Lins EMDV, 2021, INT ARCH OTORHINOLAR, V25, P0</data>
  <data key="author">Lins EMDV</data>
  <data key="year">2021</data>
  <data key="title">...</data>
  <data key="so">INT ARCH OTORHINOLAR</data>
  <data key="vol">25</data>
  <data key="page">0</data>
  <data key="ut"></data>
  <data key="freq">7</data>
</node>
<node id="393">
  <data key="name">Cha Yoon-Hee</data>
  <data key="label">Cha Yoon-Hee, 2012, CONTINUUM (MINNEAP MINN), V18, P1142, DOI 10.1212/01.CON.0000421623.56525.11</data>
  <data key="author">Cha Yoon-Hee</data>
  <data key="year">2012</data>
  <data key="title">...</data>
  <data key="so">CONTINUUM (MINNEAP MINN)</data>
  <data key="vol">18</data>
  <data key="page">1142</data>
  <data key="ut"></data>
  <data key="freq">1</data>
</node>
<node id="394">
  <data key="name">Chu H</data>
  <data key="label">Chu H, 2012, J ALTERN COMPLEM MED, V18, P494, DOI 10.1089/acm.2011.0366</data>
  <data key="author">Chu H</data>
  <data key="year">2012</data>
  <data key="title">...</data>
  <data key="so">J ALTERN COMPLEM MED</data>
  <data key="vol">18</data>
  <data key="page">494</data>
  <data key="ut"></data>
  <data key="freq">1</data>
</node>
<node id="395">
  <data key="name">Yagi C</data>
  <data key="label">Yagi C, 2023, FRONT NEUROL, V14, P0, DOI 10.3389/fneur.2023.1215004</data>
  <data key="author">Yagi C</data>
  <data key="year">2023</data>
  <data key="title">...</data>
  <data key="so">FRONT NEUROL</data>
  <data key="vol">14</data>
  <data key="page">0</data>
  <data key="ut"></data>
  <data key="freq">6</data>
</node>
<node id="396">
  <data key="name">Godemann F</data>
  <data key="label">Godemann F, 2005, J PSYCHIATR RES, V39, P529, DOI 10.1016/j.jpsychires.2004.12.006</data>
  <data key="author">Godemann F</data>
  <data key="year">2005</data>
  <data key="title">...</data>
  <data key="so">J PSYCHIATR RES</data>
  <data key="vol">39</data>
  <data key="page">529</data>
  <data key="ut"></data>
  <data key="freq">1</data>
</node>
<node id="397">
  <data key="name">Gorman JM</data>
  <data key="label">Gorman JM, 2000, AM J PSYCHIAT, V157, P493, DOI 10.1176/appi.ajp.157.4.493</data>
  <data key="author">Gorman JM</data>
  <data key="year">2000</data>
  <data key="title">...</data>
  <data key="so">AM J PSYCHIAT</data>
  <data key="vol">157</data>
  <data key="page">493</data>
  <data key="ut"></data>
  <data key="freq">2</data>
</node>
<node id="398">
  <data key="name">Lee H</data>
  <data key="label">Lee H, 2006, NEUROLOGY, V67, P1178, DOI 10.1212/01.wnl.0000238500.02302.b4</data>
  <data key="author">Lee H</data>
  <data key="year">2006</data>
  <data key="title">...</data>
  <data key="so">NEUROLOGY</data>
  <data key="vol">67</data>
  <data key="page">1178</data>
  <data key="ut"></data>
  <data key="freq">1</data>
</node>
<node id="399">
  <data key="name">Hofmann SG</data>
  <data key="label">Hofmann SG, 2008, J CLIN PSYCHIAT, V69, P621, DOI 10.4088/jcp.v69n0415</data>
  <data key="author">Hofmann SG</data>
  <data key="year">2008</data>
  <data key="title">...</data>
  <data key="so">J CLIN PSYCHIAT</data>
  <data key="vol">69</data>
  <data key="page">621</data>
  <data key="ut"></data>
  <data key="freq">1</data>
</node>
<node id="400">
  <data key="name">Neuhauser H</data>
  <data key="label">Neuhauser H, 2004, CEPHALALGIA, V24, P83, DOI 10.1111/j.1468-2982.2004.00662.x</data>
  <data key="author">Neuhauser H</data>
  <data key="year">2004</data>
  <data key="title">...</data>
  <data key="so">CEPHALALGIA</data>
  <data key="vol">24</data>
  <data key="page">83</data>
  <data key="ut"></data>
  <data key="freq">2</data>
</node>
<node id="401">
  <data key="name">Agha R</data>
  <data key="label">Agha R, 2019, INT J SURG, V72, P156, DOI 10.1016/j.ijsu.2019.11.002</data>
  <data key="author">Agha R</data>
  <data key="year">2019</data>
  <data key="title">...</data>
  <data key="so">INT J SURG</data>
  <data key="vol">72</data>
  <data key="page">156</data>
  <data key="ut"></data>
  <data key="freq">1</data>
</node>
<node id="402">
  <data key="name">Olesen J</data>
  <data key="label">Olesen J, 2018, CEPHALALGIA, V38, P1, DOI 10.1177/0333102417738202</data>
  <data key="author">Olesen J</data>
  <data key="year">2018</data>
  <data key="title">...</data>
  <data key="so">CEPHALALGIA</data>
  <data key="vol">38</data>
  <data key="page">1</data>
  <data key="ut"></data>
  <data key="freq">5</data>
</node>
<node id="403">
  <data key="name">Dreiseitl S</data>
  <data key="label">Dreiseitl S, 2002, J BIOMED INFORM, V35, P352, DOI 10.1016/S1532-0464(03)00034-0</data>
  <data key="author">Dreiseitl S</data>
  <data key="year">2002</data>
  <data key="title">...</data>
  <data key="so">J BIOMED INFORM</data>
  <data key="vol">35</data>
  <data key="page">352</data>
  <data key="ut"></data>
  <data key="freq">1</data>
</node>
<node id="404">
  <data key="name">Gutkin M</data>
  <data key="label">Gutkin M, 2021, J NEUROL NEUROSUR PS, V92, P36, DOI 10.1136/jnnp-2019-321926</data>
  <data key="author">Gutkin M</data>
  <data key="year">2021</data>
  <data key="title">...</data>
  <data key="so">J NEUROL NEUROSUR PS</data>
  <data key="vol">92</data>
  <data key="page">36</data>
  <data key="ut"></data>
  <data key="freq">2</data>
</node>
<node id="405">
  <data key="name">Jaramillo AA</data>
  <data key="label">Jaramillo AA, 2021, NEUROPHARMACOLOGY, V198, P0, DOI 10.1016/j.neuropharm.2021.108757</data>
  <data key="author">Jaramillo AA</data>
  <data key="year">2021</data>
  <data key="title">...</data>
  <data key="so">NEUROPHARMACOLOGY</data>
  <data key="vol">198</data>
  <data key="page">0</data>
  <data key="ut"></data>
  <data key="freq">2</data>
</node>
<node id="406">
  <data key="name">Lawson J</data>
  <data key="label">Lawson J, 1999, J AM GERIATR SOC, V47, P12, DOI 10.1111/j.1532-5415.1999.tb01895.x</data>
  <data key="author">Lawson J</data>
  <data key="year">1999</data>
  <data key="title">...</data>
  <data key="so">J AM GERIATR SOC</data>
  <data key="vol">47</data>
  <data key="page">12</data>
  <data key="ut"></data>
  <data key="freq">1</data>
</node>
<node id="407">
  <data key="name">Horii A</data>
  <data key="label">Horii A, 2004, OTOL NEUROTOL, V25, P536, DOI 10.1097/00129492-200407000-00022</data>
  <data key="author">Horii A</data>
  <data key="year">2004</data>
  <data key="title">...</data>
  <data key="so">OTOL NEUROTOL</data>
  <data key="vol">25</data>
  <data key="page">536</data>
  <data key="ut"></data>
  <data key="freq">2</data>
</node>
<node id="408">
  <data key="name">Fernández-de-las-Peñas C</data>
  <data key="label">Fernández-de-las-Peñas C, 2006, CEPHALALGIA, V26, P1061, DOI 10.1111/j.1468-2982.2006.01162.x</data>
  <data key="author">Fernández-de-las-Peñas C</data>
  <data key="year">2006</data>
  <data key="title">...</data>
  <data key="so">CEPHALALGIA</data>
  <data key="vol">26</data>
  <data key="page">1061</data>
  <data key="ut"></data>
  <data key="freq">1</data>
</node>
<node id="409">
  <data key="name">Finkelstein SA</data>
  <data key="label">Finkelstein SA, 2022, SEMIN NEUROL, V42, P204, DOI 10.1055/s-0042-1742773</data>
  <data key="author">Finkelstein SA</data>
  <data key="year">2022</data>
  <data key="title">...</data>
  <data key="so">SEMIN NEUROL</data>
  <data key="vol">42</data>
  <data key="page">204</data>
  <data key="ut"></data>
  <data key="freq">2</data>
</node>
<node id="410">
  <data key="name">Passamonti L</data>
  <data key="label">Passamonti L, 2018, J VESTIBUL RES-EQUIL, V28, P369, DOI 10.3233/VES-190653</data>
  <data key="author">Passamonti L</data>
  <data key="year">2018</data>
  <data key="title">...</data>
  <data key="so">J VESTIBUL RES-EQUIL</data>
  <data key="vol">28</data>
  <data key="page">369</data>
  <data key="ut"></data>
  <data key="freq">19</data>
</node>
<node id="411">
  <data key="name">Kroenke K</data>
  <data key="label">Kroenke K, 2007, PSYCHOSOM MED, V69, P881, DOI 10.1097/PSY.0b013e31815b00c4</data>
  <data key="author">Kroenke K</data>
  <data key="year">2007</data>
  <data key="title">...</data>
  <data key="so">PSYCHOSOM MED</data>
  <data key="vol">69</data>
  <data key="page">881</data>
  <data key="ut"></data>
  <data key="freq">1</data>
</node>
<node id="412">
  <data key="name">Elstner M</data>
  <data key="label">Elstner M, 2008, BIOCHEM BIOPH RES CO, V377, P379, DOI 10.1016/j.bbrc.2008.09.134</data>
  <data key="author">Elstner M</data>
  <data key="year">2008</data>
  <data key="title">...</data>
  <data key="so">BIOCHEM BIOPH RES CO</data>
  <data key="vol">377</data>
  <data key="page">379</data>
  <data key="ut"></data>
  <data key="freq">1</data>
</node>
<node id="413">
  <data key="name">Gambacorta V</data>
  <data key="label">Gambacorta V, 2022, AUDIOL RES, V12, P589, DOI 10.3390/audiolres12060058</data>
  <data key="author">Gambacorta V</data>
  <data key="year">2022</data>
  <data key="title">...</data>
  <data key="so">AUDIOL RES</data>
  <data key="vol">12</data>
  <data key="page">589</data>
  <data key="ut"></data>
  <data key="freq">6</data>
</node>
<node id="414">
  <data key="name">Amer Psychiat Assoc</data>
  <data key="label">Amer Psychiat Assoc, 1998, AM J PSYCHIAT, V155, P1</data>
  <data key="author">Amer Psychiat Assoc</data>
  <data key="year">1998</data>
  <data key="title">...</data>
  <data key="so">AM J PSYCHIAT</data>
  <data key="vol">155</data>
  <data key="page">1</data>
  <data key="ut"></data>
  <data key="freq">1</data>
</node>
<node id="415">
  <data key="name">Fernández-de-las-Peñas C</data>
  <data key="label">Fernández-de-las-Peñas C, 2006, CLIN J PAIN, V22, P278, DOI 10.1097/01.ajp.0000173017.64741.86</data>
  <data key="author">Fernández-de-las-Peñas C</data>
  <data key="year">2006</data>
  <data key="title">...</data>
  <data key="so">CLIN J PAIN</data>
  <data key="vol">22</data>
  <data key="page">278</data>
  <data key="ut"></data>
  <data key="freq">1</data>
</node>
<node id="416">
  <data key="name">Espay AJ</data>
  <data key="label">Espay AJ, 2009, MOVEMENT DISORD, V24, P1366, DOI 10.1002/mds.22618</data>
  <data key="author">Espay AJ</data>
  <data key="year">2009</data>
  <data key="title">...</data>
  <data key="so">MOVEMENT DISORD</data>
  <data key="vol">24</data>
  <data key="page">1366</data>
  <data key="ut"></data>
  <data key="freq">1</data>
</node>
<node id="417">
  <data key="name">Staab JP</data>
  <data key="label">Staab JP, 2016, HAND CLINIC, V137, P341, DOI 10.1016/B978-0-444-63437-5.00024-8</data>
  <data key="author">Staab JP</data>
  <data key="year">2016</data>
  <data key="title">...</data>
  <data key="so">HAND CLINIC</data>
  <data key="vol">137</data>
  <data key="page">341</data>
  <data key="ut"></data>
  <data key="freq">6</data>
</node>
<node id="418">
  <data key="name">Brodsky J</data>
  <data key="label">Brodsky J, 2018, EUR J PAEDIATR NEURO, V22, P667, DOI 10.1016/j.ejpn.2018.03.008</data>
  <data key="author">Brodsky J</data>
  <data key="year">2018</data>
  <data key="title">...</data>
  <data key="so">EUR J PAEDIATR NEURO</data>
  <data key="vol">22</data>
  <data key="page">667</data>
  <data key="ut"></data>
  <data key="freq">2</data>
</node>
<node id="419">
  <data key="name">Ibitoye RT</data>
  <data key="label">Ibitoye RT, 2022, NEUROIMAGE-CLIN, V35, P0, DOI 10.1016/j.nicl.2022.103098</data>
  <data key="author">Ibitoye RT</data>
  <data key="year">2022</data>
  <data key="title">...</data>
  <data key="so">NEUROIMAGE-CLIN</data>
  <data key="vol">35</data>
  <data key="page">0</data>
  <data key="ut"></data>
  <data key="freq">3</data>
</node>
<node id="420">
  <data key="name">Boyer FC</data>
  <data key="label">Boyer FC, 2008, NEUROPHYSIOL CLIN, V38, P479, DOI 10.1016/j.neucli.2008.09.011</data>
  <data key="author">Boyer FC</data>
  <data key="year">2008</data>
  <data key="title">...</data>
  <data key="so">NEUROPHYSIOL CLIN</data>
  <data key="vol">38</data>
  <data key="page">479</data>
  <data key="ut"></data>
  <data key="freq">1</data>
</node>
<node id="421">
  <data key="name">Kroenke K</data>
  <data key="label">Kroenke K, 2000, SOUTH MED J, V93, P160</data>
  <data key="author">Kroenke K</data>
  <data key="year">2000</data>
  <data key="title">...</data>
  <data key="so">SOUTH MED J</data>
  <data key="vol">93</data>
  <data key="page">160</data>
  <data key="ut"></data>
  <data key="freq">1</data>
</node>
<node id="422">
  <data key="name">Gauchard GC</data>
  <data key="label">Gauchard GC, 2013, GAIT POSTURE, V37, P82, DOI 10.1016/j.gaitpost.2012.06.011</data>
  <data key="author">Gauchard GC</data>
  <data key="year">2013</data>
  <data key="title">...</data>
  <data key="so">GAIT POSTURE</data>
  <data key="vol">37</data>
  <data key="page">82</data>
  <data key="ut"></data>
  <data key="freq">1</data>
</node>
<node id="423">
  <data key="name">Balestrucci P</data>
  <data key="label">Balestrucci P, 2017, EXP BRAIN RES, V235, P1999, DOI 10.1007/s00221-017-4942-3</data>
  <data key="author">Balestrucci P</data>
  <data key="year">2017</data>
  <data key="title">...</data>
  <data key="so">EXP BRAIN RES</data>
  <data key="vol">235</data>
  <data key="page">1999</data>
  <data key="ut"></data>
  <data key="freq">2</data>
</node>
<node id="424">
  <data key="name">Almashaikhi T</data>
  <data key="label">Almashaikhi T, 2014, HUM BRAIN MAPP, V35, P5279, DOI 10.1002/hbm.22549</data>
  <data key="author">Almashaikhi T</data>
  <data key="year">2014</data>
  <data key="title">...</data>
  <data key="so">HUM BRAIN MAPP</data>
  <data key="vol">35</data>
  <data key="page">5279</data>
  <data key="ut"></data>
  <data key="freq">1</data>
</node>
<node id="425">
  <data key="name">Ellmers TJ</data>
  <data key="label">Ellmers TJ, 2024, EUR J NEUROL, V31, P0, DOI 10.1111/ene.16148</data>
  <data key="author">Ellmers TJ</data>
  <data key="year">2024</data>
  <data key="title">...</data>
  <data key="so">EUR J NEUROL</data>
  <data key="vol">31</data>
  <data key="page">0</data>
  <data key="ut"></data>
  <data key="freq">2</data>
</node>
<node id="426">
  <data key="name">Brown GW</data>
  <data key="label">Brown GW, 2013, DEPRESS ANXIETY, V30, P5, DOI 10.1002/da.21982</data>
  <data key="author">Brown GW</data>
  <data key="year">2013</data>
  <data key="title">...</data>
  <data key="so">DEPRESS ANXIETY</data>
  <data key="vol">30</data>
  <data key="page">5</data>
  <data key="ut"></data>
  <data key="freq">1</data>
</node>
<node id="427">
  <data key="name">Van Ombergen A</data>
  <data key="label">Van Ombergen A, 2017, NEUROIMAGE-CLIN, V14, P538, DOI 10.1016/j.nicl.2017.02.020</data>
  <data key="author">Van Ombergen A</data>
  <data key="year">2017</data>
  <data key="title">...</data>
  <data key="so">NEUROIMAGE-CLIN</data>
  <data key="vol">14</data>
  <data key="page">538</data>
  <data key="ut"></data>
  <data key="freq">20</data>
</node>
<node id="428">
  <data key="name">Brown ES</data>
  <data key="label">Brown ES, 2004, BIOL PSYCHIAT, V55, P1, DOI 10.1016/S0006-3223(03)00473-6</data>
  <data key="author">Brown ES</data>
  <data key="year">2004</data>
  <data key="title">...</data>
  <data key="so">BIOL PSYCHIAT</data>
  <data key="vol">55</data>
  <data key="page">1</data>
  <data key="ut"></data>
  <data key="freq">1</data>
</node>
<node id="429">
  <data key="name">Cha YH</data>
  <data key="label">Cha YH, 2008, J NEUROL, V255, P1038, DOI 10.1007/s00415-008-0837-3</data>
  <data key="author">Cha YH</data>
  <data key="year">2008</data>
  <data key="title">...</data>
  <data key="so">J NEUROL</data>
  <data key="vol">255</data>
  <data key="page">1038</data>
  <data key="ut"></data>
  <data key="freq">1</data>
</node>
<node id="430">
  <data key="name">Benbadis SR</data>
  <data key="label">Benbadis SR, 2009, NEUROLOGY, V73, P843, DOI 10.1212/WNL.0b013e3181b78425</data>
  <data key="author">Benbadis SR</data>
  <data key="year">2009</data>
  <data key="title">...</data>
  <data key="so">NEUROLOGY</data>
  <data key="vol">73</data>
  <data key="page">843</data>
  <data key="ut"></data>
  <data key="freq">1</data>
</node>
<node id="431">
  <data key="name">Avineri E</data>
  <data key="label">Avineri E, 2012, ACCIDENT ANAL PREV, V44, P30, DOI 10.1016/j.aap.2010.11.028</data>
  <data key="author">Avineri E</data>
  <data key="year">2012</data>
  <data key="title">...</data>
  <data key="so">ACCIDENT ANAL PREV</data>
  <data key="vol">44</data>
  <data key="page">30</data>
  <data key="ut"></data>
  <data key="freq">2</data>
</node>
<node id="432">
  <data key="name">Yardley L</data>
  <data key="label">Yardley L, 1998, BIOL PSYCHOL, V49, P95, DOI 10.1016/S0301-0511(98)00029-5</data>
  <data key="author">Yardley L</data>
  <data key="year">1998</data>
  <data key="title">...</data>
  <data key="so">BIOL PSYCHOL</data>
  <data key="vol">49</data>
  <data key="page">95</data>
  <data key="ut"></data>
  <data key="freq">2</data>
</node>
<node id="433">
  <data key="name">Benito MB</data>
  <data key="label">Benito MB, 2007, INT J PEDIATR OTORHI, V71, P1007, DOI 10.1016/j.ijporl.2007.02.014</data>
  <data key="author">Benito MB</data>
  <data key="year">2007</data>
  <data key="title">...</data>
  <data key="so">INT J PEDIATR OTORHI</data>
  <data key="vol">71</data>
  <data key="page">1007</data>
  <data key="ut"></data>
  <data key="freq">1</data>
</node>
<node id="434">
  <data key="name">Gloster AT</data>
  <data key="label">Gloster AT, 2008, J AFFECT DISORDERS, V110, P248, DOI 10.1016/j.jad.2008.01.023</data>
  <data key="author">Gloster AT</data>
  <data key="year">2008</data>
  <data key="title">...</data>
  <data key="so">J AFFECT DISORDERS</data>
  <data key="vol">110</data>
  <data key="page">248</data>
  <data key="ut"></data>
  <data key="freq">1</data>
</node>
<node id="435">
  <data key="name">Huppert D</data>
  <data key="label">Huppert D, 1995, J AUDIOL MED, V4, P97</data>
  <data key="author">Huppert D</data>
  <data key="year">1995</data>
  <data key="title">...</data>
  <data key="so">J AUDIOL MED</data>
  <data key="vol">4</data>
  <data key="page">97</data>
  <data key="ut"></data>
  <data key="freq">1</data>
</node>
<node id="436">
  <data key="name">Cha YH</data>
  <data key="label">Cha YH, 2007, ACTA OTO-LARYNGOL, V127, P1241, DOI 10.1080/00016480701242469</data>
  <data key="author">Cha YH</data>
  <data key="year">2007</data>
  <data key="title">...</data>
  <data key="so">ACTA OTO-LARYNGOL</data>
  <data key="vol">127</data>
  <data key="page">1241</data>
  <data key="ut"></data>
  <data key="freq">2</data>
</node>
<node id="437">
  <data key="name">Park JH</data>
  <data key="label">Park JH, 2024, BRAIN BEHAV, V14, P0, DOI 10.1002/brb3.3389</data>
  <data key="author">Park JH</data>
  <data key="year">2024</data>
  <data key="title">...</data>
  <data key="so">BRAIN BEHAV</data>
  <data key="vol">14</data>
  <data key="page">0</data>
  <data key="ut"></data>
  <data key="freq">4</data>
</node>
<node id="438">
  <data key="name">Balatsouras DG</data>
  <data key="label">Balatsouras DG, 2007, INT J PEDIATR OTORHI, V71, P487, DOI 10.1016/j.ijporl.2006.11.024</data>
  <data key="author">Balatsouras DG</data>
  <data key="year">2007</data>
  <data key="title">...</data>
  <data key="so">INT J PEDIATR OTORHI</data>
  <data key="vol">71</data>
  <data key="page">487</data>
  <data key="ut"></data>
  <data key="freq">2</data>
</node>
<node id="439">
  <data key="name">BORODY C</data>
  <data key="label">BORODY C, 2004, PHYSL THERAPEUTICS, V27, P0</data>
  <data key="author">BORODY C</data>
  <data key="year">2004</data>
  <data key="title">...</data>
  <data key="so">PHYSL THERAPEUTICS</data>
  <data key="vol">27</data>
  <data key="page">0</data>
  <data key="ut"></data>
  <data key="freq">1</data>
</node>
<node id="440">
  <data key="name">Gallego-Martinez A</data>
  <data key="label">Gallego-Martinez A, 2019, FRONT GENET, V10, P0, DOI 10.3389/fgene.2019.00076</data>
  <data key="author">Gallego-Martinez A</data>
  <data key="year">2019</data>
  <data key="title">...</data>
  <data key="so">FRONT GENET</data>
  <data key="vol">10</data>
  <data key="page">0</data>
  <data key="ut"></data>
  <data key="freq">2</data>
</node>
<node id="441">
  <data key="name">MAKI BE</data>
  <data key="label">MAKI BE, 1994, J GERONTOL, V49, P72</data>
  <data key="author">MAKI BE</data>
  <data key="year">1994</data>
  <data key="title">...</data>
  <data key="so">J GERONTOL</data>
  <data key="vol">49</data>
  <data key="page">72</data>
  <data key="ut"></data>
  <data key="freq">1</data>
</node>
<node id="442">
  <data key="name">Evers S</data>
  <data key="label">Evers S, 2003, ZERVIKOGENER KOPFSCH, V0, P81</data>
  <data key="author">Evers S</data>
  <data key="year">2003</data>
  <data key="title">...</data>
  <data key="so">ZERVIKOGENER KOPFSCH</data>
  <data key="vol">0</data>
  <data key="page">81</data>
  <data key="ut"></data>
  <data key="freq">1</data>
</node>
<node id="443">
  <data key="name">Basura GJ</data>
  <data key="label">Basura GJ, 2020, OTOLARYNG HEAD NECK, V162, P0, DOI 10.1177/0194599820909438</data>
  <data key="author">Basura GJ</data>
  <data key="year">2020</data>
  <data key="title">...</data>
  <data key="so">OTOLARYNG HEAD NECK</data>
  <data key="vol">162</data>
  <data key="page">0</data>
  <data key="ut"></data>
  <data key="freq">5</data>
</node>
<node id="444">
  <data key="name">Lahmann C</data>
  <data key="label">Lahmann C, 2010, PSYCHOTHER PSYCH MED, V60, P227, DOI 10.1055/s-0030-1248479</data>
  <data key="author">Lahmann C</data>
  <data key="year">2010</data>
  <data key="title">...</data>
  <data key="so">PSYCHOTHER PSYCH MED</data>
  <data key="vol">60</data>
  <data key="page">227</data>
  <data key="ut"></data>
  <data key="freq">2</data>
</node>
<node id="445">
  <data key="name">Horner KC</data>
  <data key="label">Horner KC, 2002, NEUROPSYCHOPHARMACOL, V26, P135, DOI 10.1016/S0893-133X(01)00356-6</data>
  <data key="author">Horner KC</data>
  <data key="year">2002</data>
  <data key="title">...</data>
  <data key="so">NEUROPSYCHOPHARMACOL</data>
  <data key="vol">26</data>
  <data key="page">135</data>
  <data key="ut"></data>
  <data key="freq">2</data>
</node>
<node id="446">
  <data key="name">Hüfner K</data>
  <data key="label">Hüfner K, 2008, NEUROLOGY, V71, P1006, DOI 10.1212/01.wnl.0000326594.91291.f8</data>
  <data key="author">Hüfner K</data>
  <data key="year">2008</data>
  <data key="title">...</data>
  <data key="so">NEUROLOGY</data>
  <data key="vol">71</data>
  <data key="page">1006</data>
  <data key="ut"></data>
  <data key="freq">4</data>
</node>
<node id="447">
  <data key="name">Lempert T</data>
  <data key="label">Lempert T, 2019, NEUROL CLIN, V37, P695, DOI 10.1016/j.ncl.2019.06.003</data>
  <data key="author">Lempert T</data>
  <data key="year">2019</data>
  <data key="title">...</data>
  <data key="so">NEUROL CLIN</data>
  <data key="vol">37</data>
  <data key="page">695</data>
  <data key="ut"></data>
  <data key="freq">2</data>
</node>
<node id="448">
  <data key="name">Aharoni MMH</data>
  <data key="label">Aharoni MMH, 2021, J NEUROENG REHABIL, V18, P0, DOI 10.1186/s12984-021-00852-0</data>
  <data key="author">Aharoni MMH</data>
  <data key="year">2021</data>
  <data key="title">...</data>
  <data key="so">J NEUROENG REHABIL</data>
  <data key="vol">18</data>
  <data key="page">0</data>
  <data key="ut"></data>
  <data key="freq">2</data>
</node>
<node id="449">
  <data key="name">Staab JP</data>
  <data key="label">Staab JP, 2008, PSYCHIAT ORIGINS DIZ, V0, P517</data>
  <data key="author">Staab JP</data>
  <data key="year">2008</data>
  <data key="title">...</data>
  <data key="so">PSYCHIAT ORIGINS DIZ</data>
  <data key="vol">0</data>
  <data key="page">517</data>
  <data key="ut"></data>
  <data key="freq">2</data>
</node>
<node id="450">
  <data key="name">Querner V</data>
  <data key="label">Querner V, 2002, EXP BRAIN RES, V143, P269, DOI 10.1007/s00221-001-0955-y</data>
  <data key="author">Querner V</data>
  <data key="year">2002</data>
  <data key="title">...</data>
  <data key="so">EXP BRAIN RES</data>
  <data key="vol">143</data>
  <data key="page">269</data>
  <data key="ut"></data>
  <data key="freq">7</data>
</node>
<node id="451">
  <data key="name">Dere E</data>
  <data key="label">Dere E, 2003, EUR J NEUROSCI, V18, P629, DOI 10.1046/j.1460-9568.2003.02784.x</data>
  <data key="author">Dere E</data>
  <data key="year">2003</data>
  <data key="title">...</data>
  <data key="so">EUR J NEUROSCI</data>
  <data key="vol">18</data>
  <data key="page">629</data>
  <data key="ut"></data>
  <data key="freq">1</data>
</node>
<node id="452">
  <data key="name">Bronstein AM</data>
  <data key="label">Bronstein AM, 2020, SEMIN NEUROL, V40, P116, DOI 10.1055/s-0040-1701653</data>
  <data key="author">Bronstein AM</data>
  <data key="year">2020</data>
  <data key="title">...</data>
  <data key="so">SEMIN NEUROL</data>
  <data key="vol">40</data>
  <data key="page">116</data>
  <data key="ut"></data>
  <data key="freq">2</data>
</node>
<node id="453">
  <data key="name">Derr RE</data>
  <data key="label">Derr RE, 2009, P 25 ANN SAS US GROU P 25 ANN SAS US GROU, V0, P0</data>
  <data key="author">Derr RE</data>
  <data key="year">2009</data>
  <data key="title">...</data>
  <data key="so">P 25 ANN SAS US GROU P 25 ANN SAS US GROU</data>
  <data key="vol">0</data>
  <data key="page">0</data>
  <data key="ut"></data>
  <data key="freq">1</data>
</node>
<node id="454">
  <data key="name">Chen JJ</data>
  <data key="label">Chen JJ, 2021, ECLINICALMEDICINE, V39, P0, DOI 10.1016/j.eclinm.2021.101080</data>
  <data key="author">Chen JJ</data>
  <data key="year">2021</data>
  <data key="title">...</data>
  <data key="so">ECLINICALMEDICINE</data>
  <data key="vol">39</data>
  <data key="page">0</data>
  <data key="ut"></data>
  <data key="freq">2</data>
</node>
<node id="455">
  <data key="name">Horslen BC</data>
  <data key="label">Horslen BC, 2018, J PHYSIOL-LONDON, V596, P5251, DOI 10.1113/JP276459</data>
  <data key="author">Horslen BC</data>
  <data key="year">2018</data>
  <data key="title">...</data>
  <data key="so">J PHYSIOL-LONDON</data>
  <data key="vol">596</data>
  <data key="page">5251</data>
  <data key="ut"></data>
  <data key="freq">2</data>
</node>
<node id="456">
  <data key="name">Starkov D</data>
  <data key="label">Starkov D, 2021, J NEUROL, V268, P377, DOI 10.1007/s00415-020-10139-4</data>
  <data key="author">Starkov D</data>
  <data key="year">2021</data>
  <data key="title">...</data>
  <data key="so">J NEUROL</data>
  <data key="vol">268</data>
  <data key="page">377</data>
  <data key="ut"></data>
  <data key="freq">2</data>
</node>
<node id="457">
  <data key="name">Bertolini G</data>
  <data key="label">Bertolini G, 2021, J NEUROL, V268, P1747, DOI 10.1007/s00415-020-10359-8</data>
  <data key="author">Bertolini G</data>
  <data key="year">2021</data>
  <data key="title">...</data>
  <data key="so">J NEUROL</data>
  <data key="vol">268</data>
  <data key="page">1747</data>
  <data key="ut"></data>
  <data key="freq">2</data>
</node>
<node id="458">
  <data key="name">Mandalà M</data>
  <data key="label">Mandalà M, 2008, ARCH OTOLARYNGOL, V134, P164, DOI 10.1001/archoto.2007.35</data>
  <data key="author">Mandalà M</data>
  <data key="year">2008</data>
  <data key="title">...</data>
  <data key="so">ARCH OTOLARYNGOL</data>
  <data key="vol">134</data>
  <data key="page">164</data>
  <data key="ut"></data>
  <data key="freq">1</data>
</node>
<node id="459">
  <data key="name">Arroll MA</data>
  <data key="label">Arroll MA, 2016, J HEALTH PSYCHOL, V21, P1339, DOI 10.1177/1359105314553046</data>
  <data key="author">Arroll MA</data>
  <data key="year">2016</data>
  <data key="title">...</data>
  <data key="so">J HEALTH PSYCHOL</data>
  <data key="vol">21</data>
  <data key="page">1339</data>
  <data key="ut"></data>
  <data key="freq">1</data>
</node>
<node id="460">
  <data key="name">Dietzek M</data>
  <data key="label">Dietzek M, 2018, FRONT AGING NEUROSCI, V10, P0, DOI 10.3389/fnagi.2018.00345</data>
  <data key="author">Dietzek M</data>
  <data key="year">2018</data>
  <data key="title">...</data>
  <data key="so">FRONT AGING NEUROSCI</data>
  <data key="vol">10</data>
  <data key="page">0</data>
  <data key="ut"></data>
  <data key="freq">2</data>
</node>
<node id="461">
  <data key="name">LEMPERT T</data>
  <data key="label">LEMPERT T, 1990, ACTA NEUROL SCAND, V82, P335</data>
  <data key="author">LEMPERT T</data>
  <data key="year">1990</data>
  <data key="title">...</data>
  <data key="so">ACTA NEUROL SCAND</data>
  <data key="vol">82</data>
  <data key="page">335</data>
  <data key="ut"></data>
  <data key="freq">1</data>
</node>
<node id="462">
  <data key="name">BALOH RW</data>
  <data key="label">BALOH RW, 2001, CLIN NEUROPHYSIOL, V0, P155</data>
  <data key="author">BALOH RW</data>
  <data key="year">2001</data>
  <data key="title">...</data>
  <data key="so">CLIN NEUROPHYSIOL</data>
  <data key="vol">0</data>
  <data key="page">155</data>
  <data key="ut"></data>
  <data key="freq">1</data>
</node>
<node id="463">
  <data key="name">Zhu RT</data>
  <data key="label">Zhu RT, 2019, ANN OTO RHINOL LARYN, V128, P869, DOI 10.1177/0003489419845014</data>
  <data key="author">Zhu RT</data>
  <data key="year">2019</data>
  <data key="title">...</data>
  <data key="so">ANN OTO RHINOL LARYN</data>
  <data key="vol">128</data>
  <data key="page">869</data>
  <data key="ut"></data>
  <data key="freq">2</data>
</node>
<node id="464">
  <data key="name">Oka M</data>
  <data key="label">Oka M, 2023, J CLIN MED, V12, P0, DOI 10.3390/jcm12072589</data>
  <data key="author">Oka M</data>
  <data key="year">2023</data>
  <data key="title">...</data>
  <data key="so">J CLIN MED</data>
  <data key="vol">12</data>
  <data key="page">0</data>
  <data key="ut"></data>
  <data key="freq">2</data>
</node>
<node id="465">
  <data key="name">Choi KD</data>
  <data key="label">Choi KD, 2007, NEUROLOGY, V69, P1050, DOI 10.1212/01.wnl.0000271378.54381.6a</data>
  <data key="author">Choi KD</data>
  <data key="year">2007</data>
  <data key="title">...</data>
  <data key="so">NEUROLOGY</data>
  <data key="vol">69</data>
  <data key="page">1050</data>
  <data key="ut"></data>
  <data key="freq">1</data>
</node>
<node id="466">
  <data key="name">Brandt T</data>
  <data key="label">Brandt T, 2006, HEADACHE CURRENTS, V3, P12, DOI 10.1111/j.1743-5013.2006.00027.x</data>
  <data key="author">Brandt T</data>
  <data key="year">2006</data>
  <data key="title">...</data>
  <data key="so">HEADACHE CURRENTS</data>
  <data key="vol">3</data>
  <data key="page">12</data>
  <data key="ut"></data>
  <data key="freq">1</data>
</node>
<node id="467">
  <data key="name">Benitoorejas JI</data>
  <data key="label">Benitoorejas JI, 2013, REV SOC OTORRINOLARI, V4, P13</data>
  <data key="author">Benitoorejas JI</data>
  <data key="year">2013</data>
  <data key="title">...</data>
  <data key="so">REV SOC OTORRINOLARI</data>
  <data key="vol">4</data>
  <data key="page">13</data>
  <data key="ut"></data>
  <data key="freq">1</data>
</node>
<node id="468">
  <data key="name">Yan ZH</data>
  <data key="label">Yan ZH, 2017, INT J AUDIOL, V56, P33, DOI 10.1080/14992027.2016.1211763</data>
  <data key="author">Yan ZH</data>
  <data key="year">2017</data>
  <data key="title">...</data>
  <data key="so">INT J AUDIOL</data>
  <data key="vol">56</data>
  <data key="page">33</data>
  <data key="ut"></data>
  <data key="freq">25</data>
</node>
<node id="469">
  <data key="name">Becker-Bense S</data>
  <data key="label">Becker-Bense S, 2019, J NEUROL, V266, P42, DOI 10.1007/s00415-019-09301-4</data>
  <data key="author">Becker-Bense S</data>
  <data key="year">2019</data>
  <data key="title">...</data>
  <data key="so">J NEUROL</data>
  <data key="vol">266</data>
  <data key="page">42</data>
  <data key="ut"></data>
  <data key="freq">1</data>
</node>
<node id="470">
  <data key="name">Bhatti NH</data>
  <data key="label">Bhatti NH, 2010, PSYCHIAT ANN, V40, P438, DOI 10.3928/00485713-20100902-05</data>
  <data key="author">Bhatti NH</data>
  <data key="year">2010</data>
  <data key="title">...</data>
  <data key="so">PSYCHIAT ANN</data>
  <data key="vol">40</data>
  <data key="page">438</data>
  <data key="ut"></data>
  <data key="freq">1</data>
</node>
<node id="471">
  <data key="name">Staab JP</data>
  <data key="label">Staab JP, 2005, ARCH OTOLARYNGOL, V131, P675, DOI 10.1001/archotol.131.8.675</data>
  <data key="author">Staab JP</data>
  <data key="year">2005</data>
  <data key="title">...</data>
  <data key="so">ARCH OTOLARYNGOL</data>
  <data key="vol">131</data>
  <data key="page">675</data>
  <data key="ut"></data>
  <data key="freq">2</data>
</node>
<node id="472">
  <data key="name">Alessandrini M</data>
  <data key="label">Alessandrini M, 2014, J NEUROL, V261, P1976, DOI 10.1007/s00415-014-7449-x</data>
  <data key="author">Alessandrini M</data>
  <data key="year">2014</data>
  <data key="title">...</data>
  <data key="so">J NEUROL</data>
  <data key="vol">261</data>
  <data key="page">1976</data>
  <data key="ut"></data>
  <data key="freq">1</data>
</node>
<node id="473">
  <data key="name">BRANDT T</data>
  <data key="label">BRANDT T, 1994, J NEUROL, V241, P191, DOI 10.1007/BF00863767</data>
  <data key="author">BRANDT T</data>
  <data key="year">1994</data>
  <data key="title">...</data>
  <data key="so">J NEUROL</data>
  <data key="vol">241</data>
  <data key="page">191</data>
  <data key="ut"></data>
  <data key="freq">2</data>
</node>
<node id="474">
  <data key="name">Kanashiro AMK</data>
  <data key="label">Kanashiro AMK, 2005, ARQ NEURO-PSIQUIAT, V63, P140, DOI 10.1590/S0004-282X2005000100025</data>
  <data key="author">Kanashiro AMK</data>
  <data key="year">2005</data>
  <data key="title">...</data>
  <data key="so">ARQ NEURO-PSIQUIAT</data>
  <data key="vol">63</data>
  <data key="page">140</data>
  <data key="ut"></data>
  <data key="freq">1</data>
</node>
<node id="475">
  <data key="name">Hall CD</data>
  <data key="label">Hall CD, 2022, J NEUROL PHYS THER, V46, P118, DOI 10.1097/NPT.0000000000000382</data>
  <data key="author">Hall CD</data>
  <data key="year">2022</data>
  <data key="title">...</data>
  <data key="so">J NEUROL PHYS THER</data>
  <data key="vol">46</data>
  <data key="page">118</data>
  <data key="ut"></data>
  <data key="freq">8</data>
</node>
<node id="476">
  <data key="name">Furman JM</data>
  <data key="label">Furman JM, 2005, J NEUROL NEUROSUR PS, V76, P1, DOI 10.1136/jnnp.2004.048926</data>
  <data key="author">Furman JM</data>
  <data key="year">2005</data>
  <data key="title">...</data>
  <data key="so">J NEUROL NEUROSUR PS</data>
  <data key="vol">76</data>
  <data key="page">1</data>
  <data key="ut"></data>
  <data key="freq">2</data>
</node>
<node id="477">
  <data key="name">Brown KE</data>
  <data key="label">Brown KE, 2006, ARCH PHYS MED REHAB, V87, P76, DOI 10.1016/j.apmr.2005.08.003</data>
  <data key="author">Brown KE</data>
  <data key="year">2006</data>
  <data key="title">...</data>
  <data key="so">ARCH PHYS MED REHAB</data>
  <data key="vol">87</data>
  <data key="page">76</data>
  <data key="ut"></data>
  <data key="freq">1</data>
</node>
<node id="478">
  <data key="name">Aybek S</data>
  <data key="label">Aybek S, 2008, CURR OPIN PSYCHIATR, V21, P275, DOI 10.1097/YCO.0b013e3282f94242</data>
  <data key="author">Aybek S</data>
  <data key="year">2008</data>
  <data key="title">...</data>
  <data key="so">CURR OPIN PSYCHIATR</data>
  <data key="vol">21</data>
  <data key="page">275</data>
  <data key="ut"></data>
  <data key="freq">1</data>
</node>
<node id="479">
  <data key="name">Brady RA</data>
  <data key="label">Brady RA, 2012, EXP BRAIN RES, V220, P1, DOI 10.1007/s00221-012-3109-5</data>
  <data key="author">Brady RA</data>
  <data key="year">2012</data>
  <data key="title">...</data>
  <data key="so">EXP BRAIN RES</data>
  <data key="vol">220</data>
  <data key="page">1</data>
  <data key="ut"></data>
  <data key="freq">1</data>
</node>
<node id="480">
  <data key="name">Indovina I</data>
  <data key="label">Indovina I, 2021, J CLIN MED, V10, P0, DOI 10.3390/jcm10184274</data>
  <data key="author">Indovina I</data>
  <data key="year">2021</data>
  <data key="title">...</data>
  <data key="so">J CLIN MED</data>
  <data key="vol">10</data>
  <data key="page">0</data>
  <data key="ut"></data>
  <data key="freq">23</data>
</node>
<node id="481">
  <data key="name">Baydan M</data>
  <data key="label">Baydan M, 2020, EXP GERONTOL, V130, P0, DOI 10.1016/j.exger.2019.110785</data>
  <data key="author">Baydan M</data>
  <data key="year">2020</data>
  <data key="title">...</data>
  <data key="so">EXP GERONTOL</data>
  <data key="vol">130</data>
  <data key="page">0</data>
  <data key="ut"></data>
  <data key="freq">1</data>
</node>
<node id="482">
  <data key="name">Maywald M</data>
  <data key="label">Maywald M, 2023, NEUROIMAGE-CLIN, V37, P0, DOI 10.1016/j.nicl.2023.103330</data>
  <data key="author">Maywald M</data>
  <data key="year">2023</data>
  <data key="title">...</data>
  <data key="so">NEUROIMAGE-CLIN</data>
  <data key="vol">37</data>
  <data key="page">0</data>
  <data key="ut"></data>
  <data key="freq">8</data>
</node>
<node id="483">
  <data key="name">Almashaikhi T</data>
  <data key="label">Almashaikhi T, 2014, HUM BRAIN MAPP, V35, P2779, DOI 10.1002/hbm.22366</data>
  <data key="author">Almashaikhi T</data>
  <data key="year">2014</data>
  <data key="title">...</data>
  <data key="so">HUM BRAIN MAPP</data>
  <data key="vol">35</data>
  <data key="page">2779</data>
  <data key="ut"></data>
  <data key="freq">1</data>
</node>
<node id="484">
  <data key="name">Isableu B</data>
  <data key="label">Isableu B, 2011, EXP BRAIN RES, V212, P33, DOI 10.1007/s00221-011-2693-0</data>
  <data key="author">Isableu B</data>
  <data key="year">2011</data>
  <data key="title">...</data>
  <data key="so">EXP BRAIN RES</data>
  <data key="vol">212</data>
  <data key="page">33</data>
  <data key="ut"></data>
  <data key="freq">1</data>
</node>
<node id="485">
  <data key="name">Lee SH</data>
  <data key="label">Lee SH, 2021, J PERS MED, V11, P0, DOI 10.3390/jpm11121331</data>
  <data key="author">Lee SH</data>
  <data key="year">2021</data>
  <data key="title">...</data>
  <data key="so">J PERS MED</data>
  <data key="vol">11</data>
  <data key="page">0</data>
  <data key="ut"></data>
  <data key="freq">2</data>
</node>
<node id="486">
  <data key="name">Baydan M</data>
  <data key="label">Baydan M, 2020, PLOS ONE, V15, P0, DOI 10.1371/journal.pone.0238436</data>
  <data key="author">Baydan M</data>
  <data key="year">2020</data>
  <data key="title">...</data>
  <data key="so">PLOS ONE</data>
  <data key="vol">15</data>
  <data key="page">0</data>
  <data key="ut"></data>
  <data key="freq">5</data>
</node>
<node id="487">
  <data key="name">Hong J</data>
  <data key="label">Hong J, 2008, J DEV BEHAV PEDIATR, V29, P135, DOI 10.1097/DBP.0b013e31816bae20</data>
  <data key="author">Hong J</data>
  <data key="year">2008</data>
  <data key="title">...</data>
  <data key="so">J DEV BEHAV PEDIATR</data>
  <data key="vol">29</data>
  <data key="page">135</data>
  <data key="ut"></data>
  <data key="freq">1</data>
</node>
<node id="488">
  <data key="name">Kondo M</data>
  <data key="label">Kondo M, 2015, HEALTH QUAL LIFE OUT, V13, P0, DOI 10.1186/s12955-015-0207-7</data>
  <data key="author">Kondo M</data>
  <data key="year">2015</data>
  <data key="title">...</data>
  <data key="so">HEALTH QUAL LIFE OUT</data>
  <data key="vol">13</data>
  <data key="page">0</data>
  <data key="ut"></data>
  <data key="freq">2</data>
</node>
<node id="489">
  <data key="name">Brantberg K</data>
  <data key="label">Brantberg K, 2009, SEMIN NEUROL, V29, P541, DOI 10.1055/s-0029-1241042</data>
  <data key="author">Brantberg K</data>
  <data key="year">2009</data>
  <data key="title">...</data>
  <data key="so">SEMIN NEUROL</data>
  <data key="vol">29</data>
  <data key="page">541</data>
  <data key="ut"></data>
  <data key="freq">1</data>
</node>
<node id="490">
  <data key="name">Williams HG</data>
  <data key="label">Williams HG, 1997, ARCH PHYS MED REHAB, V78, P737, DOI 10.1016/S0003-9993(97)90082-4</data>
  <data key="author">Williams HG</data>
  <data key="year">1997</data>
  <data key="title">...</data>
  <data key="so">ARCH PHYS MED REHAB</data>
  <data key="vol">78</data>
  <data key="page">737</data>
  <data key="ut"></data>
  <data key="freq">2</data>
</node>
<node id="491">
  <data key="name">Roatta S</data>
  <data key="label">Roatta S, 2002, J PHYSIOL-LONDON, V540, P237, DOI 10.1113/jphysiol.2001.014316</data>
  <data key="author">Roatta S</data>
  <data key="year">2002</data>
  <data key="title">...</data>
  <data key="so">J PHYSIOL-LONDON</data>
  <data key="vol">540</data>
  <data key="page">237</data>
  <data key="ut"></data>
  <data key="freq">1</data>
</node>
<node id="492">
  <data key="name">Lauschke JL</data>
  <data key="label">Lauschke JL, 2016, J CLIN NEUROSCI, V28, P123, DOI 10.1016/j.jocn.2015.12.001</data>
  <data key="author">Lauschke JL</data>
  <data key="year">2016</data>
  <data key="title">...</data>
  <data key="so">J CLIN NEUROSCI</data>
  <data key="vol">28</data>
  <data key="page">123</data>
  <data key="ut"></data>
  <data key="freq">2</data>
</node>
<node id="493">
  <data key="name">Best C</data>
  <data key="label">Best C, 2009, J NEUROL, V256, P58, DOI 10.1007/s00415-009-0038-8</data>
  <data key="author">Best C</data>
  <data key="year">2009</data>
  <data key="title">...</data>
  <data key="so">J NEUROL</data>
  <data key="vol">256</data>
  <data key="page">58</data>
  <data key="ut"></data>
  <data key="freq">5</data>
</node>
<node id="494">
  <data key="name">Aybek S</data>
  <data key="label">Aybek S, 2022, BMJ-BRIT MED J, V376, P0, DOI 10.1136/bmj.o64</data>
  <data key="author">Aybek S</data>
  <data key="year">2022</data>
  <data key="title">...</data>
  <data key="so">BMJ-BRIT MED J</data>
  <data key="vol">376</data>
  <data key="page">0</data>
  <data key="ut"></data>
  <data key="freq">4</data>
</node>
<node id="495">
  <data key="name">Lubetzky AV</data>
  <data key="label">Lubetzky AV, 2019, MOTOR CONTROL, V23, P127, DOI 10.1123/mc.2018-0001</data>
  <data key="author">Lubetzky AV</data>
  <data key="year">2019</data>
  <data key="title">...</data>
  <data key="so">MOTOR CONTROL</data>
  <data key="vol">23</data>
  <data key="page">127</data>
  <data key="ut"></data>
  <data key="freq">2</data>
</node>
<node id="496">
  <data key="name">Klarendic M</data>
  <data key="label">Klarendic M, 2024, J NEUROL, V271, P7024, DOI 10.1007/s00415-024-12652-2</data>
  <data key="author">Klarendic M</data>
  <data key="year">2024</data>
  <data key="title">...</data>
  <data key="so">J NEUROL</data>
  <data key="vol">271</data>
  <data key="page">7024</data>
  <data key="ut"></data>
  <data key="freq">2</data>
</node>
<node id="497">
  <data key="name">Anagnostou E</data>
  <data key="label">Anagnostou E, 2014, J NEUROL, V261, P866, DOI 10.1007/s00415-014-7290-2</data>
  <data key="author">Anagnostou E</data>
  <data key="year">2014</data>
  <data key="title">...</data>
  <data key="so">J NEUROL</data>
  <data key="vol">261</data>
  <data key="page">866</data>
  <data key="ut"></data>
  <data key="freq">2</data>
</node>
<node id="498">
  <data key="name">Armitage R</data>
  <data key="label">Armitage R, 2020, LANCET PUBLIC HEALTH, V5, PE256, DOI 10.1016/S2468-2667(20)30061-X</data>
  <data key="author">Armitage R</data>
  <data key="year">2020</data>
  <data key="title">...</data>
  <data key="so">LANCET PUBLIC HEALTH</data>
  <data key="vol">5</data>
  <data key="page">E256</data>
  <data key="ut"></data>
  <data key="freq">1</data>
</node>
<node id="499">
  <data key="name">Indovina I</data>
  <data key="label">Indovina I, 2014, J PSYCHOSOM RES, V77, P391, DOI 10.1016/j.jpsychores.2014.09.005</data>
  <data key="author">Indovina I</data>
  <data key="year">2014</data>
  <data key="title">...</data>
  <data key="so">J PSYCHOSOM RES</data>
  <data key="vol">77</data>
  <data key="page">391</data>
  <data key="ut"></data>
  <data key="freq">9</data>
</node>
<node id="500">
  <data key="name">Min S</data>
  <data key="label">Min S, 2021, J NEUROL, V268, P2523, DOI 10.1007/s00415-021-10427-7</data>
  <data key="author">Min S</data>
  <data key="year">2021</data>
  <data key="title">...</data>
  <data key="so">J NEUROL</data>
  <data key="vol">268</data>
  <data key="page">2523</data>
  <data key="ut"></data>
  <data key="freq">6</data>
</node>
<node id="501">
  <data key="name">Brevern M</data>
  <data key="label">Brevern M, 2014, NERVENARZT, V85, P841, DOI 10.1007/s00115-014-4011-0</data>
  <data key="author">Brevern M</data>
  <data key="year">2014</data>
  <data key="title">...</data>
  <data key="so">NERVENARZT</data>
  <data key="vol">85</data>
  <data key="page">841</data>
  <data key="ut"></data>
  <data key="freq">1</data>
</node>
<node id="502">
  <data key="name">Dolati S</data>
  <data key="label">Dolati S, 2020, BIOL TRACE ELEM RES, V196, P375, DOI 10.1007/s12011-019-01931-z</data>
  <data key="author">Dolati S</data>
  <data key="year">2020</data>
  <data key="title">...</data>
  <data key="so">BIOL TRACE ELEM RES</data>
  <data key="vol">196</data>
  <data key="page">375</data>
  <data key="ut"></data>
  <data key="freq">2</data>
</node>
<node id="503">
  <data key="name">Cha YH</data>
  <data key="label">Cha YH, 2021, J VESTIBUL RES-EQUIL, V31, P327, DOI 10.3233/VES-200005</data>
  <data key="author">Cha YH</data>
  <data key="year">2021</data>
  <data key="title">...</data>
  <data key="so">J VESTIBUL RES-EQUIL</data>
  <data key="vol">31</data>
  <data key="page">327</data>
  <data key="ut"></data>
  <data key="freq">5</data>
</node>
<node id="504">
  <data key="name">Anzalone AJ</data>
  <data key="label">Anzalone AJ, 2017, AM J SPORT MED, V45, P474, DOI 10.1177/0363546516668624</data>
  <data key="author">Anzalone AJ</data>
  <data key="year">2017</data>
  <data key="title">...</data>
  <data key="so">AM J SPORT MED</data>
  <data key="vol">45</data>
  <data key="page">474</data>
  <data key="ut"></data>
  <data key="freq">1</data>
</node>
<node id="505">
  <data key="name">BRANDT T</data>
  <data key="label">BRANDT T, 2009, RESTOR NEUR IN PRESS, V0, P0</data>
  <data key="author">BRANDT T</data>
  <data key="year">2009</data>
  <data key="title">...</data>
  <data key="so">RESTOR NEUR IN PRESS</data>
  <data key="vol">0</data>
  <data key="page">0</data>
  <data key="ut"></data>
  <data key="freq">1</data>
</node>
<node id="506">
  <data key="name">Chimirri S</data>
  <data key="label">Chimirri S, 2013, J PHARMACOL PHARMACO, V4, PS104, DOI 10.4103/0976-500X.120969</data>
  <data key="author">Chimirri S</data>
  <data key="year">2013</data>
  <data key="title">...</data>
  <data key="so">J PHARMACOL PHARMACO</data>
  <data key="vol">4</data>
  <data key="page">S104</data>
  <data key="ut"></data>
  <data key="freq">1</data>
</node>
<node id="507">
  <data key="name">Ribot-Ciscar E</data>
  <data key="label">Ribot-Ciscar E, 2000, J PHYSIOL-LONDON, V523, P271, DOI 10.1111/j.1469-7793.2000.t01-1-00271.x</data>
  <data key="author">Ribot-Ciscar E</data>
  <data key="year">2000</data>
  <data key="title">...</data>
  <data key="so">J PHYSIOL-LONDON</data>
  <data key="vol">523</data>
  <data key="page">271</data>
  <data key="ut"></data>
  <data key="freq">1</data>
</node>
<node id="508">
  <data key="name">Brignole M</data>
  <data key="label">Brignole M, 2004, EUROPACE, V6, P467, DOI 10.1016/j.eupc.2004.08.008</data>
  <data key="author">Brignole M</data>
  <data key="year">2004</data>
  <data key="title">...</data>
  <data key="so">EUROPACE</data>
  <data key="vol">6</data>
  <data key="page">467</data>
  <data key="ut"></data>
  <data key="freq">2</data>
</node>
<node id="509">
  <data key="name">Lahmann C</data>
  <data key="label">Lahmann C, 2015, J NEUROL, V262, P1867, DOI 10.1007/s00415-015-7784-6</data>
  <data key="author">Lahmann C</data>
  <data key="year">2015</data>
  <data key="title">...</data>
  <data key="so">J NEUROL</data>
  <data key="vol">262</data>
  <data key="page">1867</data>
  <data key="ut"></data>
  <data key="freq">2</data>
</node>
<node id="510">
  <data key="name">McCaslin DL</data>
  <data key="label">McCaslin DL, 2022, OTOL NEUROTOL, V43, PE243, DOI 10.1097/MAO.0000000000003393</data>
  <data key="author">McCaslin DL</data>
  <data key="year">2022</data>
  <data key="title">...</data>
  <data key="so">OTOL NEUROTOL</data>
  <data key="vol">43</data>
  <data key="page">E243</data>
  <data key="ut"></data>
  <data key="freq">15</data>
</node>
<node id="511">
  <data key="name">Görür K</data>
  <data key="label">Görür K, 2022, BRAZ J OTORHINOLAR, V88, P975, DOI 10.1016/j.bjorl.2021.02.005</data>
  <data key="author">Görür K</data>
  <data key="year">2022</data>
  <data key="title">...</data>
  <data key="so">BRAZ J OTORHINOLAR</data>
  <data key="vol">88</data>
  <data key="page">975</data>
  <data key="ut"></data>
  <data key="freq">2</data>
</node>
<node id="512">
  <data key="name">Andrews R</data>
  <data key="label">Andrews R, 2005, TEXT, V25, P145, DOI 10.1515/text.2005.25.1.145</data>
  <data key="author">Andrews R</data>
  <data key="year">2005</data>
  <data key="title">...</data>
  <data key="so">TEXT</data>
  <data key="vol">25</data>
  <data key="page">145</data>
  <data key="ut"></data>
  <data key="freq">1</data>
</node>
<node id="513">
  <data key="name">Byl N</data>
  <data key="label">Byl N, 2015, NEUROPSYCHOLOGIA, V79, P332, DOI 10.1016/j.neuropsychologia.2015.04.020</data>
  <data key="author">Byl N</data>
  <data key="year">2015</data>
  <data key="title">...</data>
  <data key="so">NEUROPSYCHOLOGIA</data>
  <data key="vol">79</data>
  <data key="page">332</data>
  <data key="ut"></data>
  <data key="freq">1</data>
</node>
<node id="514">
  <data key="name">Wurthmann S</data>
  <data key="label">Wurthmann S, 2021, BMC NEUROL, V21, P0, DOI 10.1186/s12883-021-02417-z</data>
  <data key="author">Wurthmann S</data>
  <data key="year">2021</data>
  <data key="title">...</data>
  <data key="so">BMC NEUROL</data>
  <data key="vol">21</data>
  <data key="page">0</data>
  <data key="ut"></data>
  <data key="freq">11</data>
</node>
<node id="515">
  <data key="name">CEVETTE MJ</data>
  <data key="label">CEVETTE MJ, 1995, OTOLARYNG HEAD NECK, V112, P676, DOI 10.1016/S0194-5998(95)70175-3</data>
  <data key="author">CEVETTE MJ</data>
  <data key="year">1995</data>
  <data key="title">...</data>
  <data key="so">OTOLARYNG HEAD NECK</data>
  <data key="vol">112</data>
  <data key="page">676</data>
  <data key="ut"></data>
  <data key="freq">2</data>
</node>
<node id="516">
  <data key="name">De Vestel C</data>
  <data key="label">De Vestel C, 2022, FRONT NEUROL, V13, P0, DOI 10.3389/fneur.2022.880714</data>
  <data key="author">De Vestel C</data>
  <data key="year">2022</data>
  <data key="title">...</data>
  <data key="so">FRONT NEUROL</data>
  <data key="vol">13</data>
  <data key="page">0</data>
  <data key="ut"></data>
  <data key="freq">10</data>
</node>
<node id="517">
  <data key="name">Brandt Thomas</data>
  <data key="label">Brandt Thomas, 1996, NEUROLOGY, V46, P1515</data>
  <data key="author">Brandt Thomas</data>
  <data key="year">1996</data>
  <data key="title">...</data>
  <data key="so">NEUROLOGY</data>
  <data key="vol">46</data>
  <data key="page">1515</data>
  <data key="ut"></data>
  <data key="freq">3</data>
</node>
<node id="518">
  <data key="name">Britton Z</data>
  <data key="label">Britton Z, 2019, FRONT NEUROL, V10, P0, DOI 10.3389/fneur.2019.00063</data>
  <data key="author">Britton Z</data>
  <data key="year">2019</data>
  <data key="title">...</data>
  <data key="so">FRONT NEUROL</data>
  <data key="vol">10</data>
  <data key="page">0</data>
  <data key="ut"></data>
  <data key="freq">2</data>
</node>
<node id="519">
  <data key="name">Riccelli R</data>
  <data key="label">Riccelli R, 2017, HUM BRAIN MAPP, V38, P715, DOI 10.1002/hbm.23411</data>
  <data key="author">Riccelli R</data>
  <data key="year">2017</data>
  <data key="title">...</data>
  <data key="so">HUM BRAIN MAPP</data>
  <data key="vol">38</data>
  <data key="page">715</data>
  <data key="ut"></data>
  <data key="freq">10</data>
</node>
<node id="520">
  <data key="name">Murillo ESP</data>
  <data key="label">Murillo ESP, 2023, J NEUROL NEUROSUR PS, V94, P165, DOI 10.1136/jnnp-2022-329321</data>
  <data key="author">Murillo ESP</data>
  <data key="year">2023</data>
  <data key="title">...</data>
  <data key="so">J NEUROL NEUROSUR PS</data>
  <data key="vol">94</data>
  <data key="page">165</data>
  <data key="ut"></data>
  <data key="freq">12</data>
</node>
<node id="521">
  <data key="name">Allum JHJ</data>
  <data key="label">Allum JHJ, 2017, OTOL NEUROTOL, V38, PE531, DOI 10.1097/MAO.0000000000001477</data>
  <data key="author">Allum JHJ</data>
  <data key="year">2017</data>
  <data key="title">...</data>
  <data key="so">OTOL NEUROTOL</data>
  <data key="vol">38</data>
  <data key="page">E531</data>
  <data key="ut"></data>
  <data key="freq">4</data>
</node>
<node id="522">
  <data key="name">Staab JP</data>
  <data key="label">Staab JP, 2020, SEMIN NEUROL, V40, P130, DOI 10.1055/s-0039-3402736</data>
  <data key="author">Staab JP</data>
  <data key="year">2020</data>
  <data key="title">...</data>
  <data key="so">SEMIN NEUROL</data>
  <data key="vol">40</data>
  <data key="page">130</data>
  <data key="ut"></data>
  <data key="freq">59</data>
</node>
<node id="523">
  <data key="name">Goldstein LH</data>
  <data key="label">Goldstein LH, 2010, GATES AND ROWANS NONEPILEPTIC SEIZURES, V3rd, P281</data>
  <data key="author">Goldstein LH</data>
  <data key="year">2010</data>
  <data key="title">...</data>
  <data key="so">GATES AND ROWANS NONEPILEPTIC SEIZURES</data>
  <data key="vol">3rd</data>
  <data key="page">281</data>
  <data key="ut"></data>
  <data key="freq">1</data>
</node>
<node id="524">
  <data key="name">NOYES R</data>
  <data key="label">NOYES R, 1994, MED BASIS PSYCHIAT, V0, P0</data>
  <data key="author">NOYES R</data>
  <data key="year">1994</data>
  <data key="title">...</data>
  <data key="so">MED BASIS PSYCHIAT</data>
  <data key="vol">0</data>
  <data key="page">0</data>
  <data key="ut"></data>
  <data key="freq">1</data>
</node>
<node id="525">
  <data key="name">Grubb BP</data>
  <data key="label">Grubb BP, 1998, J INTERV CARD ELECTR, V2, P325, DOI 10.1023/A:1009792000490</data>
  <data key="author">Grubb BP</data>
  <data key="year">1998</data>
  <data key="title">...</data>
  <data key="so">J INTERV CARD ELECTR</data>
  <data key="vol">2</data>
  <data key="page">325</data>
  <data key="ut"></data>
  <data key="freq">1</data>
</node>
<node id="526">
  <data key="name">Colletti V</data>
  <data key="label">Colletti V, 2007, OTOL NEUROTOL, V28, P145, DOI 10.1097/MAO.0b013e31802c7989</data>
  <data key="author">Colletti V</data>
  <data key="year">2007</data>
  <data key="title">...</data>
  <data key="so">OTOL NEUROTOL</data>
  <data key="vol">28</data>
  <data key="page">145</data>
  <data key="ut"></data>
  <data key="freq">1</data>
</node>
<node id="527">
  <data key="name">Agathos CP</data>
  <data key="label">Agathos CP, 2015, AGE, V37, P0, DOI 10.1007/s11357-015-9805-x</data>
  <data key="author">Agathos CP</data>
  <data key="year">2015</data>
  <data key="title">...</data>
  <data key="so">AGE</data>
  <data key="vol">37</data>
  <data key="page">0</data>
  <data key="ut"></data>
  <data key="freq">1</data>
</node>
<node id="528">
  <data key="name">Probst T</data>
  <data key="label">Probst T, 2017, J PSYCHOSOM RES, V93, P62, DOI 10.1016/j.jpsychores.2016.11.013</data>
  <data key="author">Probst T</data>
  <data key="year">2017</data>
  <data key="title">...</data>
  <data key="so">J PSYCHOSOM RES</data>
  <data key="vol">93</data>
  <data key="page">62</data>
  <data key="ut"></data>
  <data key="freq">2</data>
</node>
<node id="529">
  <data key="name">Strupp M</data>
  <data key="label">Strupp M, 2017, J VESTIBUL RES-EQUIL, V27, P177, DOI 10.3233/VES-170619</data>
  <data key="author">Strupp M</data>
  <data key="year">2017</data>
  <data key="title">...</data>
  <data key="so">J VESTIBUL RES-EQUIL</data>
  <data key="vol">27</data>
  <data key="page">177</data>
  <data key="ut"></data>
  <data key="freq">6</data>
</node>
<node id="530">
  <data key="name">van Leeuwen RB</data>
  <data key="label">van Leeuwen RB, 2012, ACTA NEUROL BELG, V112, P357, DOI 10.1007/s13760-012-0082-5</data>
  <data key="author">van Leeuwen RB</data>
  <data key="year">2012</data>
  <data key="title">...</data>
  <data key="so">ACTA NEUROL BELG</data>
  <data key="vol">112</data>
  <data key="page">357</data>
  <data key="ut"></data>
  <data key="freq">2</data>
</node>
<node id="531">
  <data key="name">Kuwabara J</data>
  <data key="label">Kuwabara J, 2020, AM J OTOLARYNG, V41, P0, DOI 10.1016/j.amjoto.2020.102609</data>
  <data key="author">Kuwabara J</data>
  <data key="year">2020</data>
  <data key="title">...</data>
  <data key="so">AM J OTOLARYNG</data>
  <data key="vol">41</data>
  <data key="page">0</data>
  <data key="ut"></data>
  <data key="freq">17</data>
</node>
<node id="532">
  <data key="name">Engström M</data>
  <data key="label">Engström M, 2008, LANCET NEUROL, V7, P993, DOI 10.1016/S1474-4422(08)70221-7</data>
  <data key="author">Engström M</data>
  <data key="year">2008</data>
  <data key="title">...</data>
  <data key="so">LANCET NEUROL</data>
  <data key="vol">7</data>
  <data key="page">993</data>
  <data key="ut"></data>
  <data key="freq">2</data>
</node>
<node id="533">
  <data key="name">Abbasi-Ghahramanloo A</data>
  <data key="label">Abbasi-Ghahramanloo A, 2020, INT J GEN MED, V13, P497, DOI 10.2147/IJGM.S258953</data>
  <data key="author">Abbasi-Ghahramanloo A</data>
  <data key="year">2020</data>
  <data key="title">...</data>
  <data key="so">INT J GEN MED</data>
  <data key="vol">13</data>
  <data key="page">497</data>
  <data key="ut"></data>
  <data key="freq">1</data>
</node>
<node id="534">
  <data key="name">Ak AK</data>
  <data key="label">Ak AK, 2022, CLIN NEUROL NEUROSUR, V221, P0, DOI 10.1016/j.clineuro.2022.107409</data>
  <data key="author">Ak AK</data>
  <data key="year">2022</data>
  <data key="title">...</data>
  <data key="so">CLIN NEUROL NEUROSUR</data>
  <data key="vol">221</data>
  <data key="page">0</data>
  <data key="ut"></data>
  <data key="freq">5</data>
</node>
<node id="535">
  <data key="name">Beh SC</data>
  <data key="label">Beh SC, 2019, HEADACHE, V59, P727, DOI 10.1111/head.13484</data>
  <data key="author">Beh SC</data>
  <data key="year">2019</data>
  <data key="title">...</data>
  <data key="so">HEADACHE</data>
  <data key="vol">59</data>
  <data key="page">727</data>
  <data key="ut"></data>
  <data key="freq">5</data>
</node>
<node id="536">
  <data key="name">Li KZ</data>
  <data key="label">Li KZ, 2020, BRAIN IMAGING BEHAV, V14, P2176, DOI 10.1007/s11682-019-00168-7</data>
  <data key="author">Li KZ</data>
  <data key="year">2020</data>
  <data key="title">...</data>
  <data key="so">BRAIN IMAGING BEHAV</data>
  <data key="vol">14</data>
  <data key="page">2176</data>
  <data key="ut"></data>
  <data key="freq">22</data>
</node>
<node id="537">
  <data key="name">Evers S</data>
  <data key="label">Evers S, 2007, NEUROTRANSMITTER, V2, P62</data>
  <data key="author">Evers S</data>
  <data key="year">2007</data>
  <data key="title">...</data>
  <data key="so">NEUROTRANSMITTER</data>
  <data key="vol">2</data>
  <data key="page">62</data>
  <data key="ut"></data>
  <data key="freq">1</data>
</node>
<node id="538">
  <data key="name">Bayat A</data>
  <data key="label">Bayat A, 2020, CUREUS J MED SCIENCE, V12, P0, DOI 10.7759/cureus.11813</data>
  <data key="author">Bayat A</data>
  <data key="year">2020</data>
  <data key="title">...</data>
  <data key="so">CUREUS J MED SCIENCE</data>
  <data key="vol">12</data>
  <data key="page">0</data>
  <data key="ut"></data>
  <data key="freq">2</data>
</node>
<node id="539">
  <data key="name">Brunner E</data>
  <data key="label">Brunner E, 2013, DISABIL REHABIL, V35, P1, DOI 10.3109/09638288.2012.683848</data>
  <data key="author">Brunner E</data>
  <data key="year">2013</data>
  <data key="title">...</data>
  <data key="so">DISABIL REHABIL</data>
  <data key="vol">35</data>
  <data key="page">1</data>
  <data key="ut"></data>
  <data key="freq">1</data>
</node>
<node id="540">
  <data key="name">Beidel DC</data>
  <data key="label">Beidel DC, 2001, J ANXIETY DISORD, V15, P121, DOI 10.1016/S0887-6185(00)00046-3</data>
  <data key="author">Beidel DC</data>
  <data key="year">2001</data>
  <data key="title">...</data>
  <data key="so">J ANXIETY DISORD</data>
  <data key="vol">15</data>
  <data key="page">121</data>
  <data key="ut"></data>
  <data key="freq">1</data>
</node>
<node id="541">
  <data key="name">Strupp M</data>
  <data key="label">Strupp M, 2008, ACTA OTO-LARYNGOL, V128, P520, DOI 10.1080/00016480701724912</data>
  <data key="author">Strupp M</data>
  <data key="year">2008</data>
  <data key="title">...</data>
  <data key="so">ACTA OTO-LARYNGOL</data>
  <data key="vol">128</data>
  <data key="page">520</data>
  <data key="ut"></data>
  <data key="freq">2</data>
</node>
<node id="542">
  <data key="name">Baker J</data>
  <data key="label">Baker J, 2021, J NEUROL NEUROSUR PS, V92, P1112, DOI 10.1136/jnnp-2021-326767</data>
  <data key="author">Baker J</data>
  <data key="year">2021</data>
  <data key="title">...</data>
  <data key="so">J NEUROL NEUROSUR PS</data>
  <data key="vol">92</data>
  <data key="page">1112</data>
  <data key="ut"></data>
  <data key="freq">2</data>
</node>
<node id="543">
  <data key="name">Bellodi L</data>
  <data key="label">Bellodi L, 1998, PANIC RESPIRATION CO, V0, P0</data>
  <data key="author">Bellodi L</data>
  <data key="year">1998</data>
  <data key="title">...</data>
  <data key="so">PANIC RESPIRATION CO</data>
  <data key="vol">0</data>
  <data key="page">0</data>
  <data key="ut"></data>
  <data key="freq">1</data>
</node>
<node id="544">
  <data key="name">Kaski D</data>
  <data key="label">Kaski D, 2024, J LARYNGOL OTOL, V138, PS27, DOI 10.1017/S0022215123002153</data>
  <data key="author">Kaski D</data>
  <data key="year">2024</data>
  <data key="title">...</data>
  <data key="so">J LARYNGOL OTOL</data>
  <data key="vol">138</data>
  <data key="page">S27</data>
  <data key="ut"></data>
  <data key="freq">2</data>
</node>
<node id="545">
  <data key="name">Humphriss RL</data>
  <data key="label">Humphriss RL, 2011, INT J PEDIATR OTORHI, V75, P395, DOI 10.1016/j.ijporl.2010.12.015</data>
  <data key="author">Humphriss RL</data>
  <data key="year">2011</data>
  <data key="title">...</data>
  <data key="so">INT J PEDIATR OTORHI</data>
  <data key="vol">75</data>
  <data key="page">395</data>
  <data key="ut"></data>
  <data key="freq">2</data>
</node>
<node id="546">
  <data key="name">Carothers Becky</data>
  <data key="label">Carothers Becky, 2003, J KY MED ASSOC, V101, P549</data>
  <data key="author">Carothers Becky</data>
  <data key="year">2003</data>
  <data key="title">...</data>
  <data key="so">J KY MED ASSOC</data>
  <data key="vol">101</data>
  <data key="page">549</data>
  <data key="ut"></data>
  <data key="freq">1</data>
</node>
<node id="547">
  <data key="name">Bataller L</data>
  <data key="label">Bataller L, 2003, ANN NEUROL, V53, P347, DOI 10.1002/ana.10462</data>
  <data key="author">Bataller L</data>
  <data key="year">2003</data>
  <data key="title">...</data>
  <data key="so">ANN NEUROL</data>
  <data key="vol">53</data>
  <data key="page">347</data>
  <data key="ut"></data>
  <data key="freq">1</data>
</node>
<node id="548">
  <data key="name">Staab JP</data>
  <data key="label">Staab JP, 2011, J VESTIBUL RES-EQUIL, V21, P331, DOI 10.3233/VES-2011-0426</data>
  <data key="author">Staab JP</data>
  <data key="year">2011</data>
  <data key="title">...</data>
  <data key="so">J VESTIBUL RES-EQUIL</data>
  <data key="vol">21</data>
  <data key="page">331</data>
  <data key="ut"></data>
  <data key="freq">2</data>
</node>
<node id="549">
  <data key="name">Bronstein A</data>
  <data key="label">Bronstein A, 2004, CLINICAL DISORDERS OF BALANCE, V0, P0</data>
  <data key="author">Bronstein A</data>
  <data key="year">2004</data>
  <data key="title">...</data>
  <data key="so">CLINICAL DISORDERS OF BALANCE</data>
  <data key="vol">0</data>
  <data key="page">0</data>
  <data key="ut"></data>
  <data key="freq">1</data>
</node>
<node id="550">
  <data key="name">Goebel JA</data>
  <data key="label">Goebel JA, 1997, OTOLARYNG HEAD NECK, V117, P293, DOI 10.1016/S0194-5998(97)70116-5</data>
  <data key="author">Goebel JA</data>
  <data key="year">1997</data>
  <data key="title">...</data>
  <data key="so">OTOLARYNG HEAD NECK</data>
  <data key="vol">117</data>
  <data key="page">293</data>
  <data key="ut"></data>
  <data key="freq">1</data>
</node>
<node id="551">
  <data key="name">Strupp Michael</data>
  <data key="label">Strupp Michael, 2010, HANDB CLIN NEUROL, V97, P755, DOI 10.1016/S0072-9752(10)97062-0</data>
  <data key="author">Strupp Michael</data>
  <data key="year">2010</data>
  <data key="title">...</data>
  <data key="so">HANDB CLIN NEUROL</data>
  <data key="vol">97</data>
  <data key="page">755</data>
  <data key="ut"></data>
  <data key="freq">2</data>
</node>
<node id="552">
  <data key="name">KRAFSCHMIDT A</data>
  <data key="label">KRAFSCHMIDT A, 1999, ARCH PSYCHIAT NERVEN, V259, P149</data>
  <data key="author">KRAFSCHMIDT A</data>
  <data key="year">1999</data>
  <data key="title">...</data>
  <data key="so">ARCH PSYCHIAT NERVEN</data>
  <data key="vol">259</data>
  <data key="page">149</data>
  <data key="ut"></data>
  <data key="freq">1</data>
</node>
<node id="553">
  <data key="name">Curtin JA</data>
  <data key="label">Curtin JA, 2003, CURR BIOL, V13, P1129, DOI 10.1016/S0960-9822(03)00374-9</data>
  <data key="author">Curtin JA</data>
  <data key="year">2003</data>
  <data key="title">...</data>
  <data key="so">CURR BIOL</data>
  <data key="vol">13</data>
  <data key="page">1129</data>
  <data key="ut"></data>
  <data key="freq">1</data>
</node>
<node id="554">
  <data key="name">Rizk HG</data>
  <data key="label">Rizk HG, 2024, EAR HEARING, V45, P106, DOI 10.1097/AUD.0000000000001405</data>
  <data key="author">Rizk HG</data>
  <data key="year">2024</data>
  <data key="title">...</data>
  <data key="so">EAR HEARING</data>
  <data key="vol">45</data>
  <data key="page">106</data>
  <data key="ut"></data>
  <data key="freq">3</data>
</node>
<node id="555">
  <data key="name">Ellmers TJ</data>
  <data key="label">Ellmers TJ, 2020, J GERONTOL A-BIOL, V75, P961, DOI 10.1093/gerona/glz176</data>
  <data key="author">Ellmers TJ</data>
  <data key="year">2020</data>
  <data key="title">...</data>
  <data key="so">J GERONTOL A-BIOL</data>
  <data key="vol">75</data>
  <data key="page">961</data>
  <data key="ut"></data>
  <data key="freq">2</data>
</node>
<node id="556">
  <data key="name">Kim HJ</data>
  <data key="label">Kim HJ, 2020, J NEUROL, V267, P2252, DOI 10.1007/s00415-020-09831-2</data>
  <data key="author">Kim HJ</data>
  <data key="year">2020</data>
  <data key="title">...</data>
  <data key="so">J NEUROL</data>
  <data key="vol">267</data>
  <data key="page">2252</data>
  <data key="ut"></data>
  <data key="freq">36</data>
</node>
<node id="557">
  <data key="name">Lahmann C</data>
  <data key="label">Lahmann C, 2012, J NEUROL, V259, P702, DOI 10.1007/s00415-011-6250-3</data>
  <data key="author">Lahmann C</data>
  <data key="year">2012</data>
  <data key="title">...</data>
  <data key="so">J NEUROL</data>
  <data key="vol">259</data>
  <data key="page">702</data>
  <data key="ut"></data>
  <data key="freq">2</data>
</node>
<node id="558">
  <data key="name">Aybek S</data>
  <data key="label">Aybek S, 2020, J NEUROPSYCH CLIN N, V32, P79, DOI 10.1176/appi.neuropsych.19040083</data>
  <data key="author">Aybek S</data>
  <data key="year">2020</data>
  <data key="title">...</data>
  <data key="so">J NEUROPSYCH CLIN N</data>
  <data key="vol">32</data>
  <data key="page">79</data>
  <data key="ut"></data>
  <data key="freq">2</data>
</node>
<node id="559">
  <data key="name">AIFA</data>
  <data key="label">AIFA, 2021, RIASS CAR PROD DIM, V0, P0</data>
  <data key="author">AIFA</data>
  <data key="year">2021</data>
  <data key="title">...</data>
  <data key="so">RIASS CAR PROD DIM</data>
  <data key="vol">0</data>
  <data key="page">0</data>
  <data key="ut"></data>
  <data key="freq">1</data>
</node>
<node id="560">
  <data key="name">Armentor JL</data>
  <data key="label">Armentor JL, 2017, QUAL HEALTH RES, V27, P1</data>
  <data key="author">Armentor JL</data>
  <data key="year">2017</data>
  <data key="title">...</data>
  <data key="so">QUAL HEALTH RES</data>
  <data key="vol">27</data>
  <data key="page">1</data>
  <data key="ut"></data>
  <data key="freq">1</data>
</node>
<node id="561">
  <data key="name">Jacob RG</data>
  <data key="label">Jacob RG, 2009, J NEUROL NEUROSUR PS, V80, P74, DOI 10.1136/jnnp.2007.136432</data>
  <data key="author">Jacob RG</data>
  <data key="year">2009</data>
  <data key="title">...</data>
  <data key="so">J NEUROL NEUROSUR PS</data>
  <data key="vol">80</data>
  <data key="page">74</data>
  <data key="ut"></data>
  <data key="freq">6</data>
</node>
<node id="562">
  <data key="name">Bronstein AM</data>
  <data key="label">Bronstein AM, 2010, J NEUROL, V257, P183, DOI 10.1007/s00415-009-5287-z</data>
  <data key="author">Bronstein AM</data>
  <data key="year">2010</data>
  <data key="title">...</data>
  <data key="so">J NEUROL</data>
  <data key="vol">257</data>
  <data key="page">183</data>
  <data key="ut"></data>
  <data key="freq">1</data>
</node>
<node id="563">
  <data key="name">Diemer J</data>
  <data key="label">Diemer J, 2015, FRONT PSYCHOL, V6, P0, DOI 10.3389/fpsyg.2015.00026</data>
  <data key="author">Diemer J</data>
  <data key="year">2015</data>
  <data key="title">...</data>
  <data key="so">FRONT PSYCHOL</data>
  <data key="vol">6</data>
  <data key="page">0</data>
  <data key="ut"></data>
  <data key="freq">1</data>
</node>
<node id="564">
  <data key="name">HUPPERT D</data>
  <data key="label">HUPPERT D, 1994, NERVENARZT, V65, P421</data>
  <data key="author">HUPPERT D</data>
  <data key="year">1994</data>
  <data key="title">...</data>
  <data key="so">NERVENARZT</data>
  <data key="vol">65</data>
  <data key="page">421</data>
  <data key="ut"></data>
  <data key="freq">1</data>
</node>
<node id="565">
  <data key="name">Best C</data>
  <data key="label">Best C, 2008, AKT NEUROLOGIE S1, V35, P0</data>
  <data key="author">Best C</data>
  <data key="year">2008</data>
  <data key="title">...</data>
  <data key="so">AKT NEUROLOGIE S1</data>
  <data key="vol">35</data>
  <data key="page">0</data>
  <data key="ut"></data>
  <data key="freq">1</data>
</node>
<node id="566">
  <data key="name">Aw ST</data>
  <data key="label">Aw ST, 2001, NEUROLOGY, V57, P768, DOI 10.1212/WNL.57.5.768</data>
  <data key="author">Aw ST</data>
  <data key="year">2001</data>
  <data key="title">...</data>
  <data key="so">NEUROLOGY</data>
  <data key="vol">57</data>
  <data key="page">768</data>
  <data key="ut"></data>
  <data key="freq">2</data>
</node>
<node id="567">
  <data key="name">Borenstein M</data>
  <data key="label">Borenstein M, 2013, BIOSTAT, V0, P0</data>
  <data key="author">Borenstein M</data>
  <data key="year">2013</data>
  <data key="title">...</data>
  <data key="so">BIOSTAT</data>
  <data key="vol">0</data>
  <data key="page">0</data>
  <data key="ut"></data>
  <data key="freq">1</data>
</node>
<node id="568">
  <data key="name">Brandt T</data>
  <data key="label">Brandt T, 2017, NAT REV NEUROL, V13, P352, DOI 10.1038/nrneurol.2017.58</data>
  <data key="author">Brandt T</data>
  <data key="year">2017</data>
  <data key="title">...</data>
  <data key="so">NAT REV NEUROL</data>
  <data key="vol">13</data>
  <data key="page">352</data>
  <data key="ut"></data>
  <data key="freq">7</data>
</node>
<node id="569">
  <data key="name">Bessot N</data>
  <data key="label">Bessot N, 2012, GAIT POSTURE, V36, P319, DOI 10.1016/j.gaitpost.2012.02.021</data>
  <data key="author">Bessot N</data>
  <data key="year">2012</data>
  <data key="title">...</data>
  <data key="so">GAIT POSTURE</data>
  <data key="vol">36</data>
  <data key="page">319</data>
  <data key="ut"></data>
  <data key="freq">1</data>
</node>
<node id="570">
  <data key="name">Wuehr M</data>
  <data key="label">Wuehr M, 2016, NEUROLOGY, V86, P2196, DOI 10.1212/WNL.0000000000002748</data>
  <data key="author">Wuehr M</data>
  <data key="year">2016</data>
  <data key="title">...</data>
  <data key="so">NEUROLOGY</data>
  <data key="vol">86</data>
  <data key="page">2196</data>
  <data key="ut"></data>
  <data key="freq">2</data>
</node>
<node id="571">
  <data key="name">Mahoney AEJ</data>
  <data key="label">Mahoney AEJ, 2013, AM J OTOLARYNG, V34, P115, DOI 10.1016/j.amjoto.2012.09.013</data>
  <data key="author">Mahoney AEJ</data>
  <data key="year">2013</data>
  <data key="title">...</data>
  <data key="so">AM J OTOLARYNG</data>
  <data key="vol">34</data>
  <data key="page">115</data>
  <data key="ut"></data>
  <data key="freq">11</data>
</node>
<node id="572">
  <data key="name">HILGERT C</data>
  <data key="label">HILGERT C, 2008, SNC FOCO, V4, P13</data>
  <data key="author">HILGERT C</data>
  <data key="year">2008</data>
  <data key="title">...</data>
  <data key="so">SNC FOCO</data>
  <data key="vol">4</data>
  <data key="page">13</data>
  <data key="ut"></data>
  <data key="freq">1</data>
</node>
<node id="573">
  <data key="name">Staab JP</data>
  <data key="label">Staab JP, 2002, ARCH OTOLARYNGOL, V128, P554, DOI 10.1001/archotol.128.5.554</data>
  <data key="author">Staab JP</data>
  <data key="year">2002</data>
  <data key="title">...</data>
  <data key="so">ARCH OTOLARYNGOL</data>
  <data key="vol">128</data>
  <data key="page">554</data>
  <data key="ut"></data>
  <data key="freq">5</data>
</node>
<node id="574">
  <data key="name">Anon</data>
  <data key="label">Anon, 2020, NORSK ELEKT LEGEHAND, V0, P0</data>
  <data key="author">Anon</data>
  <data key="year">2020</data>
  <data key="title">...</data>
  <data key="so">NORSK ELEKT LEGEHAND</data>
  <data key="vol">0</data>
  <data key="page">0</data>
  <data key="ut"></data>
  <data key="freq">1</data>
</node>
<node id="575">
  <data key="name">Cullen KE</data>
  <data key="label">Cullen KE, 2020, COGN NEUROPSYCHOL, V37, P423, DOI 10.1080/02643294.2020.1783222</data>
  <data key="author">Cullen KE</data>
  <data key="year">2020</data>
  <data key="title">...</data>
  <data key="so">COGN NEUROPSYCHOL</data>
  <data key="vol">37</data>
  <data key="page">423</data>
  <data key="ut"></data>
  <data key="freq">2</data>
</node>
<node id="576">
  <data key="name">Kristiansen L</data>
  <data key="label">Kristiansen L, 2019, PILOT FEASIBILITY ST, V5, P0, DOI 10.1186/s40814-019-0452-3</data>
  <data key="author">Kristiansen L</data>
  <data key="year">2019</data>
  <data key="title">...</data>
  <data key="so">PILOT FEASIBILITY ST</data>
  <data key="vol">5</data>
  <data key="page">0</data>
  <data key="ut"></data>
  <data key="freq">2</data>
</node>
<node id="577">
  <data key="name">Ahn SH</data>
  <data key="label">Ahn SH, 2017, J CLIN NEUROSCI, V41, P107, DOI 10.1016/j.jocn.2017.02.064</data>
  <data key="author">Ahn SH</data>
  <data key="year">2017</data>
  <data key="title">...</data>
  <data key="so">J CLIN NEUROSCI</data>
  <data key="vol">41</data>
  <data key="page">107</data>
  <data key="ut"></data>
  <data key="freq">1</data>
</node>
<node id="578">
  <data key="name">First MB</data>
  <data key="label">First MB, 2002, STRUCTURED CLIN INTE, V0, P0</data>
  <data key="author">First MB</data>
  <data key="year">2002</data>
  <data key="title">...</data>
  <data key="so">STRUCTURED CLIN INTE</data>
  <data key="vol">0</data>
  <data key="page">0</data>
  <data key="ut"></data>
  <data key="freq">1</data>
</node>
<node id="579">
  <data key="name">Kalron A</data>
  <data key="label">Kalron A, 2016, J NEUROENG REHABIL, V13, P0, DOI 10.1186/s12984-016-0124-y</data>
  <data key="author">Kalron A</data>
  <data key="year">2016</data>
  <data key="title">...</data>
  <data key="so">J NEUROENG REHABIL</data>
  <data key="vol">13</data>
  <data key="page">0</data>
  <data key="ut"></data>
  <data key="freq">1</data>
</node>
<node id="580">
  <data key="name">Thompson KJ</data>
  <data key="label">Thompson KJ, 2015, J VESTIBUL RES-EQUIL, V25, P97, DOI 10.3233/VES-150551</data>
  <data key="author">Thompson KJ</data>
  <data key="year">2015</data>
  <data key="title">...</data>
  <data key="so">J VESTIBUL RES-EQUIL</data>
  <data key="vol">25</data>
  <data key="page">97</data>
  <data key="ut"></data>
  <data key="freq">11</data>
</node>
<node id="581">
  <data key="name">Trinidade A</data>
  <data key="label">Trinidade A, 2018, OTOL NEUROTOL, V39, P1291, DOI 10.1097/MAO.0000000000002010</data>
  <data key="author">Trinidade A</data>
  <data key="year">2018</data>
  <data key="title">...</data>
  <data key="so">OTOL NEUROTOL</data>
  <data key="vol">39</data>
  <data key="page">1291</data>
  <data key="ut"></data>
  <data key="freq">15</data>
</node>
<node id="582">
  <data key="name">Bittar RSM</data>
  <data key="label">Bittar RSM, 2013, BRAZ J OTORHINOLAR, V79, P8</data>
  <data key="author">Bittar RSM</data>
  <data key="year">2013</data>
  <data key="title">...</data>
  <data key="so">BRAZ J OTORHINOLAR</data>
  <data key="vol">79</data>
  <data key="page">8</data>
  <data key="ut"></data>
  <data key="freq">1</data>
</node>
<node id="583">
  <data key="name">von Brevern M</data>
  <data key="label">von Brevern M, 2015, J VESTIBUL RES-EQUIL, V25, P105, DOI 10.3233/VES-150553</data>
  <data key="author">von Brevern M</data>
  <data key="year">2015</data>
  <data key="title">...</data>
  <data key="so">J VESTIBUL RES-EQUIL</data>
  <data key="vol">25</data>
  <data key="page">105</data>
  <data key="ut"></data>
  <data key="freq">5</data>
</node>
<node id="584">
  <data key="name">Andersson G</data>
  <data key="label">Andersson G, 2000, SCAND J PSYCHOL, V41, P49, DOI 10.1111/1467-9450.00170</data>
  <data key="author">Andersson G</data>
  <data key="year">2000</data>
  <data key="title">...</data>
  <data key="so">SCAND J PSYCHOL</data>
  <data key="vol">41</data>
  <data key="page">49</data>
  <data key="ut"></data>
  <data key="freq">1</data>
</node>
<node id="585">
  <data key="name">Hillier SL</data>
  <data key="label">Hillier SL, 2007, COCHRANE DB SYST REV, V0, P0, DOI 10.1002/14651858.CD005397.pub4</data>
  <data key="author">Hillier SL</data>
  <data key="year">2007</data>
  <data key="title">...</data>
  <data key="so">COCHRANE DB SYST REV</data>
  <data key="vol">0</data>
  <data key="page">0</data>
  <data key="ut"></data>
  <data key="freq">1</data>
</node>
<node id="586">
  <data key="name">Chandrasekhar SS</data>
  <data key="label">Chandrasekhar SS, 2019, OTOLARYNG HEAD NECK, V161, PS1, DOI 10.1177/0194599819859885</data>
  <data key="author">Chandrasekhar SS</data>
  <data key="year">2019</data>
  <data key="title">...</data>
  <data key="so">OTOLARYNG HEAD NECK</data>
  <data key="vol">161</data>
  <data key="page">S1</data>
  <data key="ut"></data>
  <data key="freq">2</data>
</node>
<node id="587">
  <data key="name">Deutschländer A</data>
  <data key="label">Deutschländer A, 2005, ACTA OTO-LARYNGOL, V125, P848, DOI 10.1080/00016480510029310</data>
  <data key="author">Deutschländer A</data>
  <data key="year">2005</data>
  <data key="title">...</data>
  <data key="so">ACTA OTO-LARYNGOL</data>
  <data key="vol">125</data>
  <data key="page">848</data>
  <data key="ut"></data>
  <data key="freq">1</data>
</node>
<node id="588">
  <data key="name">Nada EH</data>
  <data key="label">Nada EH, 2019, ANN OTO RHINOL LARYN, V128, P323, DOI 10.1177/0003489418823017</data>
  <data key="author">Nada EH</data>
  <data key="year">2019</data>
  <data key="title">...</data>
  <data key="so">ANN OTO RHINOL LARYN</data>
  <data key="vol">128</data>
  <data key="page">323</data>
  <data key="ut"></data>
  <data key="freq">26</data>
</node>
<node id="589">
  <data key="name">Balaban CD</data>
  <data key="label">Balaban CD, 1996, EXP BRAIN RES, V108, P367</data>
  <data key="author">Balaban CD</data>
  <data key="year">1996</data>
  <data key="title">...</data>
  <data key="so">EXP BRAIN RES</data>
  <data key="vol">108</data>
  <data key="page">367</data>
  <data key="ut"></data>
  <data key="freq">1</data>
</node>
<node id="590">
  <data key="name">Johnson KJ</data>
  <data key="label">Johnson KJ, 2020, NEUROSCI LETT, V716, P0, DOI 10.1016/j.neulet.2019.134635</data>
  <data key="author">Johnson KJ</data>
  <data key="year">2020</data>
  <data key="title">...</data>
  <data key="so">NEUROSCI LETT</data>
  <data key="vol">716</data>
  <data key="page">0</data>
  <data key="ut"></data>
  <data key="freq">2</data>
</node>
<node id="591">
  <data key="name">DIETERICH M</data>
  <data key="label">DIETERICH M, 2001, STROKE SYNDROMES, V0, P129</data>
  <data key="author">DIETERICH M</data>
  <data key="year">2001</data>
  <data key="title">...</data>
  <data key="so">STROKE SYNDROMES</data>
  <data key="vol">0</data>
  <data key="page">129</data>
  <data key="ut"></data>
  <data key="freq">1</data>
</node>
<node id="592">
  <data key="name">Derfuss T</data>
  <data key="label">Derfuss T, 2007, BRAIN PATHOL, V17, P389, DOI 10.1111/j.1750-3639.2007.00088.x</data>
  <data key="author">Derfuss T</data>
  <data key="year">2007</data>
  <data key="title">...</data>
  <data key="so">BRAIN PATHOL</data>
  <data key="vol">17</data>
  <data key="page">389</data>
  <data key="ut"></data>
  <data key="freq">1</data>
</node>
<node id="593">
  <data key="name">Jacob RG</data>
  <data key="label">Jacob RG, 2001, J ANXIETY DISORD, V15, P131, DOI 10.1016/S0887-6185(00)00047-5</data>
  <data key="author">Jacob RG</data>
  <data key="year">2001</data>
  <data key="title">...</data>
  <data key="so">J ANXIETY DISORD</data>
  <data key="vol">15</data>
  <data key="page">131</data>
  <data key="ut"></data>
  <data key="freq">2</data>
</node>
<node id="594">
  <data key="name">Na S</data>
  <data key="label">Na S, 2019, J NEURAL TRANSM, V126, P123, DOI 10.1007/s00702-018-1948-3</data>
  <data key="author">Na S</data>
  <data key="year">2019</data>
  <data key="title">...</data>
  <data key="so">J NEURAL TRANSM</data>
  <data key="vol">126</data>
  <data key="page">123</data>
  <data key="ut"></data>
  <data key="freq">12</data>
</node>
<node id="595">
  <data key="name">Graham MK</data>
  <data key="label">Graham MK, 2021, OTOL NEUROTOL, V42, P129, DOI 10.1097/MAO.0000000000002890</data>
  <data key="author">Graham MK</data>
  <data key="year">2021</data>
  <data key="title">...</data>
  <data key="so">OTOL NEUROTOL</data>
  <data key="vol">42</data>
  <data key="page">129</data>
  <data key="ut"></data>
  <data key="freq">3</data>
</node>
<node id="596">
  <data key="name">Brodsky JR</data>
  <data key="label">Brodsky JR, 2018, OTOL NEUROTOL, V39, P344, DOI 10.1097/MAO.0000000000001673</data>
  <data key="author">Brodsky JR</data>
  <data key="year">2018</data>
  <data key="title">...</data>
  <data key="so">OTOL NEUROTOL</data>
  <data key="vol">39</data>
  <data key="page">344</data>
  <data key="ut"></data>
  <data key="freq">2</data>
</node>
<node id="597">
  <data key="name">Banzi R</data>
  <data key="label">Banzi R, 2015, COCHRANE DB SYST REV, V0, P0, DOI 10.1002/14651858.CD002919.pub3</data>
  <data key="author">Banzi R</data>
  <data key="year">2015</data>
  <data key="title">...</data>
  <data key="so">COCHRANE DB SYST REV</data>
  <data key="vol">0</data>
  <data key="page">0</data>
  <data key="ut"></data>
  <data key="freq">1</data>
</node>
<node id="598">
  <data key="name">Bigelow RT</data>
  <data key="label">Bigelow RT, 2016, J NEUROL NEUROSUR PS, V87, P367, DOI 10.1136/jnnp-2015-310319</data>
  <data key="author">Bigelow RT</data>
  <data key="year">2016</data>
  <data key="title">...</data>
  <data key="so">J NEUROL NEUROSUR PS</data>
  <data key="vol">87</data>
  <data key="page">367</data>
  <data key="ut"></data>
  <data key="freq">2</data>
</node>
<node id="599">
  <data key="name">Furman JM</data>
  <data key="label">Furman JM, 2001, J ANXIETY DISORD, V15, P9, DOI 10.1016/S0887-6185(00)00040-2</data>
  <data key="author">Furman JM</data>
  <data key="year">2001</data>
  <data key="title">...</data>
  <data key="so">J ANXIETY DISORD</data>
  <data key="vol">15</data>
  <data key="page">9</data>
  <data key="ut"></data>
  <data key="freq">4</data>
</node>
<node id="600">
  <data key="name">Baloh RW</data>
  <data key="label">Baloh RW, 2002, CURR OPIN NEUROL, V15, P17, DOI 10.1097/00019052-200202000-00004</data>
  <data key="author">Baloh RW</data>
  <data key="year">2002</data>
  <data key="title">...</data>
  <data key="so">CURR OPIN NEUROL</data>
  <data key="vol">15</data>
  <data key="page">17</data>
  <data key="ut"></data>
  <data key="freq">1</data>
</node>
<node id="601">
  <data key="name">Califano L</data>
  <data key="label">Califano L, 2006, AGGIORNAMENTI VESTIB, V0, P137</data>
  <data key="author">Califano L</data>
  <data key="year">2006</data>
  <data key="title">...</data>
  <data key="so">AGGIORNAMENTI VESTIB</data>
  <data key="vol">0</data>
  <data key="page">137</data>
  <data key="ut"></data>
  <data key="freq">1</data>
</node>
<node id="602">
  <data key="name">Hoppes CW</data>
  <data key="label">Hoppes CW, 2018, NEUROIMAGE-CLIN, V20, P655, DOI 10.1016/j.nicl.2018.08.034</data>
  <data key="author">Hoppes CW</data>
  <data key="year">2018</data>
  <data key="title">...</data>
  <data key="so">NEUROIMAGE-CLIN</data>
  <data key="vol">20</data>
  <data key="page">655</data>
  <data key="ut"></data>
  <data key="freq">5</data>
</node>
<node id="603">
  <data key="name">Castro Ana Silvia Oliveira de</data>
  <data key="label">Castro Ana Silvia Oliveira de, 2007, PRO FONO, V19, P97</data>
  <data key="author">Castro Ana Silvia Oliveira de</data>
  <data key="year">2007</data>
  <data key="title">...</data>
  <data key="so">PRO FONO</data>
  <data key="vol">19</data>
  <data key="page">97</data>
  <data key="ut"></data>
  <data key="freq">1</data>
</node>
<node id="604">
  <data key="name">Cherchi M</data>
  <data key="label">Cherchi M, 2011, OTOLARYNG CLIN N AM, V44, P367, DOI 10.1016/j.otc.2011.01.008</data>
  <data key="author">Cherchi M</data>
  <data key="year">2011</data>
  <data key="title">...</data>
  <data key="so">OTOLARYNG CLIN N AM</data>
  <data key="vol">44</data>
  <data key="page">367</data>
  <data key="ut"></data>
  <data key="freq">1</data>
</node>
<node id="605">
  <data key="name">Brach JS</data>
  <data key="label">Brach JS, 2015, ARCH PHYS MED REHAB, V96, P388, DOI 10.1016/j.apmr.2014.10.018</data>
  <data key="author">Brach JS</data>
  <data key="year">2015</data>
  <data key="title">...</data>
  <data key="so">ARCH PHYS MED REHAB</data>
  <data key="vol">96</data>
  <data key="page">388</data>
  <data key="ut"></data>
  <data key="freq">1</data>
</node>
<node id="606">
  <data key="name">Bos-Clark M</data>
  <data key="label">Bos-Clark M, 2011, CURR OPIN OTOLARYNGO, V19, P160, DOI 10.1097/MOO.0b013e3283448f85</data>
  <data key="author">Bos-Clark M</data>
  <data key="year">2011</data>
  <data key="title">...</data>
  <data key="so">CURR OPIN OTOLARYNGO</data>
  <data key="vol">19</data>
  <data key="page">160</data>
  <data key="ut"></data>
  <data key="freq">1</data>
</node>
<node id="607">
  <data key="name">Dieterich M</data>
  <data key="label">Dieterich M, 2004, NEUROLOGIST, V10, P154, DOI 10.1097/01.nrl.0000126586.29463.c8</data>
  <data key="author">Dieterich M</data>
  <data key="year">2004</data>
  <data key="title">...</data>
  <data key="so">NEUROLOGIST</data>
  <data key="vol">10</data>
  <data key="page">154</data>
  <data key="ut"></data>
  <data key="freq">1</data>
</node>
<node id="608">
  <data key="name">Feng S</data>
  <data key="label">Feng S, 2023, FRONT AGING NEUROSCI, V15, P0, DOI 10.3389/fnagi.2023.1208392</data>
  <data key="author">Feng S</data>
  <data key="year">2023</data>
  <data key="title">...</data>
  <data key="so">FRONT AGING NEUROSCI</data>
  <data key="vol">15</data>
  <data key="page">0</data>
  <data key="ut"></data>
  <data key="freq">2</data>
</node>
<node id="609">
  <data key="name">Bruss D</data>
  <data key="label">Bruss D, 2021, OTOL NEUROTOL, V42, P461, DOI 10.1097/MAO.0000000000002976</data>
  <data key="author">Bruss D</data>
  <data key="year">2021</data>
  <data key="title">...</data>
  <data key="so">OTOL NEUROTOL</data>
  <data key="vol">42</data>
  <data key="page">461</data>
  <data key="ut"></data>
  <data key="freq">3</data>
</node>
<node id="610">
  <data key="name">Borg FG</data>
  <data key="label">Borg FG, 2010, J NEUROENG REHABIL, V7, P0, DOI 10.1186/1743-0003-7-38</data>
  <data key="author">Borg FG</data>
  <data key="year">2010</data>
  <data key="title">...</data>
  <data key="so">J NEUROENG REHABIL</data>
  <data key="vol">7</data>
  <data key="page">0</data>
  <data key="ut"></data>
  <data key="freq">1</data>
</node>
<node id="611">
  <data key="name">Hindiyeh NA</data>
  <data key="label">Hindiyeh NA, 2020, HEADACHE, V60, P1300, DOI 10.1111/head.13836</data>
  <data key="author">Hindiyeh NA</data>
  <data key="year">2020</data>
  <data key="title">...</data>
  <data key="so">HEADACHE</data>
  <data key="vol">60</data>
  <data key="page">1300</data>
  <data key="ut"></data>
  <data key="freq">2</data>
</node>
<node id="612">
  <data key="name">Hainaut JP</data>
  <data key="label">Hainaut JP, 2011, GAIT POSTURE, V33, P604, DOI 10.1016/j.gaitpost.2011.01.017</data>
  <data key="author">Hainaut JP</data>
  <data key="year">2011</data>
  <data key="title">...</data>
  <data key="so">GAIT POSTURE</data>
  <data key="vol">33</data>
  <data key="page">604</data>
  <data key="ut"></data>
  <data key="freq">1</data>
</node>
<node id="613">
  <data key="name">Bittar R S M</data>
  <data key="label">Bittar R S M, 2002, REV LARYNGOL OTOL RHINOL (BORD), V123, P61</data>
  <data key="author">Bittar R S M</data>
  <data key="year">2002</data>
  <data key="title">...</data>
  <data key="so">REV LARYNGOL OTOL RHINOL (BORD)</data>
  <data key="vol">123</data>
  <data key="page">61</data>
  <data key="ut"></data>
  <data key="freq">1</data>
</node>
<node id="614">
  <data key="name">Powell G</data>
  <data key="label">Powell G, 2020, NEUROLOGY, V94, PE1929, DOI 10.1212/WNL.0000000000009373</data>
  <data key="author">Powell G</data>
  <data key="year">2020</data>
  <data key="title">...</data>
  <data key="so">NEUROLOGY</data>
  <data key="vol">94</data>
  <data key="page">E1929</data>
  <data key="ut"></data>
  <data key="freq">24</data>
</node>
<node id="615">
  <data key="name">Davis JR</data>
  <data key="label">Davis JR, 2011, J NEUROPHYSIOL, V106, P3082, DOI 10.1152/jn.01030.2010</data>
  <data key="author">Davis JR</data>
  <data key="year">2011</data>
  <data key="title">...</data>
  <data key="so">J NEUROPHYSIOL</data>
  <data key="vol">106</data>
  <data key="page">3082</data>
  <data key="ut"></data>
  <data key="freq">2</data>
</node>
<node id="616">
  <data key="name">Armstrong T</data>
  <data key="label">Armstrong T, 2012, CLIN PSYCHOL REV, V32, P704, DOI 10.1016/j.cpr.2012.09.004</data>
  <data key="author">Armstrong T</data>
  <data key="year">2012</data>
  <data key="title">...</data>
  <data key="so">CLIN PSYCHOL REV</data>
  <data key="vol">32</data>
  <data key="page">704</data>
  <data key="ut"></data>
  <data key="freq">1</data>
</node>
<node id="617">
  <data key="name">Agaibi CE</data>
  <data key="label">Agaibi CE, 2005, TRAUMA VIOLENCE ABUS, V6, P195, DOI 10.1177/1524838005277438</data>
  <data key="author">Agaibi CE</data>
  <data key="year">2005</data>
  <data key="title">...</data>
  <data key="so">TRAUMA VIOLENCE ABUS</data>
  <data key="vol">6</data>
  <data key="page">195</data>
  <data key="ut"></data>
  <data key="freq">1</data>
</node>
<node id="618">
  <data key="name">Brandt T</data>
  <data key="label">Brandt T, 2013, SOMATOFORM VERTIGO D, V0, P153</data>
  <data key="author">Brandt T</data>
  <data key="year">2013</data>
  <data key="title">...</data>
  <data key="so">SOMATOFORM VERTIGO D</data>
  <data key="vol">0</data>
  <data key="page">153</data>
  <data key="ut"></data>
  <data key="freq">1</data>
</node>
<node id="619">
  <data key="name">Becker-Bense S</data>
  <data key="label">Becker-Bense S, 2014, BRAIN STRUCT FUNCT, V219, P1355, DOI 10.1007/s00429-013-0573-z</data>
  <data key="author">Becker-Bense S</data>
  <data key="year">2014</data>
  <data key="title">...</data>
  <data key="so">BRAIN STRUCT FUNCT</data>
  <data key="vol">219</data>
  <data key="page">1355</data>
  <data key="ut"></data>
  <data key="freq">1</data>
</node>
<node id="620">
  <data key="name">Alghadir AH</data>
  <data key="label">Alghadir AH, 2018, FRONT NEUROL, V9, P0, DOI 10.3389/fneur.2018.00440</data>
  <data key="author">Alghadir AH</data>
  <data key="year">2018</data>
  <data key="title">...</data>
  <data key="so">FRONT NEUROL</data>
  <data key="vol">9</data>
  <data key="page">0</data>
  <data key="ut"></data>
  <data key="freq">4</data>
</node>
<node id="621">
  <data key="name">Carson AJ</data>
  <data key="label">Carson AJ, 2000, J NEUROL NEUROSUR PS, V68, P202, DOI 10.1136/jnnp.68.2.202</data>
  <data key="author">Carson AJ</data>
  <data key="year">2000</data>
  <data key="title">...</data>
  <data key="so">J NEUROL NEUROSUR PS</data>
  <data key="vol">68</data>
  <data key="page">202</data>
  <data key="ut"></data>
  <data key="freq">1</data>
</node>
<node id="622">
  <data key="name">Andersson G</data>
  <data key="label">Andersson G, 2002, CLIN PSYCHOL REV, V22, P977, DOI 10.1016/S0272-7358(01)00124-6</data>
  <data key="author">Andersson G</data>
  <data key="year">2002</data>
  <data key="title">...</data>
  <data key="so">CLIN PSYCHOL REV</data>
  <data key="vol">22</data>
  <data key="page">977</data>
  <data key="ut"></data>
  <data key="freq">1</data>
</node>
<node id="623">
  <data key="name">Boleas-Aguirre MS</data>
  <data key="label">Boleas-Aguirre MS, 2007, LARYNGOSCOPE, V117, P1474, DOI 10.1097/MLG.0b013e318065aa27</data>
  <data key="author">Boleas-Aguirre MS</data>
  <data key="year">2007</data>
  <data key="title">...</data>
  <data key="so">LARYNGOSCOPE</data>
  <data key="vol">117</data>
  <data key="page">1474</data>
  <data key="ut"></data>
  <data key="freq">1</data>
</node>
<node id="624">
  <data key="name">Muelleman T</data>
  <data key="label">Muelleman T, 2017, OTOL NEUROTOL, V38, P870, DOI 10.1097/MAO.0000000000001429</data>
  <data key="author">Muelleman T</data>
  <data key="year">2017</data>
  <data key="title">...</data>
  <data key="so">OTOL NEUROTOL</data>
  <data key="vol">38</data>
  <data key="page">870</data>
  <data key="ut"></data>
  <data key="freq">2</data>
</node>
<node id="625">
  <data key="name">FURMAN JM</data>
  <data key="label">FURMAN JM, 2000, IN PRESS J ANXIETY D, V0, P0</data>
  <data key="author">FURMAN JM</data>
  <data key="year">2000</data>
  <data key="title">...</data>
  <data key="so">IN PRESS J ANXIETY D</data>
  <data key="vol">0</data>
  <data key="page">0</data>
  <data key="ut"></data>
  <data key="freq">1</data>
</node>
<node id="626">
  <data key="name">Choi SY</data>
  <data key="label">Choi SY, 2021, SCI REP-UK, V11, P0, DOI 10.1038/s41598-021-93940-z</data>
  <data key="author">Choi SY</data>
  <data key="year">2021</data>
  <data key="title">...</data>
  <data key="so">SCI REP-UK</data>
  <data key="vol">11</data>
  <data key="page">0</data>
  <data key="ut"></data>
  <data key="freq">15</data>
</node>
<node id="627">
  <data key="name">Baier B</data>
  <data key="label">Baier B, 2008, BRAIN, V131, P1445, DOI 10.1093/brain/awn086</data>
  <data key="author">Baier B</data>
  <data key="year">2008</data>
  <data key="title">...</data>
  <data key="so">BRAIN</data>
  <data key="vol">131</data>
  <data key="page">1445</data>
  <data key="ut"></data>
  <data key="freq">1</data>
</node>
<node id="628">
  <data key="name">Balci B</data>
  <data key="label">Balci B, 2020, AURIS NASUS LARYNX, V47, P747, DOI 10.1016/j.anl.2020.02.015</data>
  <data key="author">Balci B</data>
  <data key="year">2020</data>
  <data key="title">...</data>
  <data key="so">AURIS NASUS LARYNX</data>
  <data key="vol">47</data>
  <data key="page">747</data>
  <data key="ut"></data>
  <data key="freq">2</data>
</node>
<node id="629">
  <data key="name">DeVane CL</data>
  <data key="label">DeVane CL, 1997, PHARMACOTHERAPY, V17, P282</data>
  <data key="author">DeVane CL</data>
  <data key="year">1997</data>
  <data key="title">...</data>
  <data key="so">PHARMACOTHERAPY</data>
  <data key="vol">17</data>
  <data key="page">282</data>
  <data key="ut"></data>
  <data key="freq">1</data>
</node>
<node id="630">
  <data key="name">Holmberg J</data>
  <data key="label">Holmberg J, 2009, J NEUROL, V256, P1258, DOI 10.1007/s00415-009-5110-x</data>
  <data key="author">Holmberg J</data>
  <data key="year">2009</data>
  <data key="title">...</data>
  <data key="so">J NEUROL</data>
  <data key="vol">256</data>
  <data key="page">1258</data>
  <data key="ut"></data>
  <data key="freq">2</data>
</node>
<node id="631">
  <data key="name">Jumani K</data>
  <data key="label">Jumani K, 2017, ANN OTO RHINOL LARYN, V126, P602, DOI 10.1177/0003489417718847</data>
  <data key="author">Jumani K</data>
  <data key="year">2017</data>
  <data key="title">...</data>
  <data key="so">ANN OTO RHINOL LARYN</data>
  <data key="vol">126</data>
  <data key="page">602</data>
  <data key="ut"></data>
  <data key="freq">2</data>
</node>
<node id="632">
  <data key="name">Castro P</data>
  <data key="label">Castro P, 2022, BRAIN SCI, V12, P0, DOI 10.3390/brainsci12060753</data>
  <data key="author">Castro P</data>
  <data key="year">2022</data>
  <data key="title">...</data>
  <data key="so">BRAIN SCI</data>
  <data key="vol">12</data>
  <data key="page">0</data>
  <data key="ut"></data>
  <data key="freq">16</data>
</node>
<node id="633">
  <data key="name">Sakellari V</data>
  <data key="label">Sakellari V, 1997, ARCH PHYS MED REHAB, V78, P730, DOI 10.1016/S0003-9993(97)90081-2</data>
  <data key="author">Sakellari V</data>
  <data key="year">1997</data>
  <data key="title">...</data>
  <data key="so">ARCH PHYS MED REHAB</data>
  <data key="vol">78</data>
  <data key="page">730</data>
  <data key="ut"></data>
  <data key="freq">1</data>
</node>
<node id="634">
  <data key="name">Chou CP</data>
  <data key="label">Chou CP, 1997, BIOL CYBERN, V76, P285, DOI 10.1007/s004220050340</data>
  <data key="author">Chou CP</data>
  <data key="year">1997</data>
  <data key="title">...</data>
  <data key="so">BIOL CYBERN</data>
  <data key="vol">76</data>
  <data key="page">285</data>
  <data key="ut"></data>
  <data key="freq">1</data>
</node>
<node id="635">
  <data key="name">Herdman D</data>
  <data key="label">Herdman D, 2021, J VESTIBUL RES-EQUIL, V31, P0, DOI 10.3233/VES-201518</data>
  <data key="author">Herdman D</data>
  <data key="year">2021</data>
  <data key="title">...</data>
  <data key="so">J VESTIBUL RES-EQUIL</data>
  <data key="vol">31</data>
  <data key="page">0</data>
  <data key="ut"></data>
  <data key="freq">2</data>
</node>
<node id="636">
  <data key="name">Schmid DA</data>
  <data key="label">Schmid DA, 2018, J PSYCHOSOM RES, V105, P21, DOI 10.1016/j.jpsychores.2017.11.020</data>
  <data key="author">Schmid DA</data>
  <data key="year">2018</data>
  <data key="title">...</data>
  <data key="so">J PSYCHOSOM RES</data>
  <data key="vol">105</data>
  <data key="page">21</data>
  <data key="ut"></data>
  <data key="freq">8</data>
</node>
<node id="637">
  <data key="name">Horii A</data>
  <data key="label">Horii A, 2007, J VESTIBUL RES-EQUIL, V17, P1</data>
  <data key="author">Horii A</data>
  <data key="year">2007</data>
  <data key="title">...</data>
  <data key="so">J VESTIBUL RES-EQUIL</data>
  <data key="vol">17</data>
  <data key="page">1</data>
  <data key="ut"></data>
  <data key="freq">1</data>
</node>
<node id="638">
  <data key="name">Cousins SAO</data>
  <data key="label">Cousins SAO, 2014, PLOS ONE, V9, P0, DOI 10.1371/journal.pone.0103367</data>
  <data key="author">Cousins SAO</data>
  <data key="year">2014</data>
  <data key="title">...</data>
  <data key="so">PLOS ONE</data>
  <data key="vol">9</data>
  <data key="page">0</data>
  <data key="ut"></data>
  <data key="freq">2</data>
</node>
<node id="639">
  <data key="name">Hufner Katharina</data>
  <data key="label">Hufner Katharina, 2023, J VESTIB RES, V33, P279, DOI 10.3233/ves-190679</data>
  <data key="author">Hufner Katharina</data>
  <data key="year">2023</data>
  <data key="title">...</data>
  <data key="so">J VESTIB RES</data>
  <data key="vol">33</data>
  <data key="page">279</data>
  <data key="ut"></data>
  <data key="freq">2</data>
</node>
<node id="640">
  <data key="name">Baloh RW</data>
  <data key="label">Baloh RW, 2004, J NEUROL SCI, V221, P3, DOI 10.1016/j.jns.2004.03.021</data>
  <data key="author">Baloh RW</data>
  <data key="year">2004</data>
  <data key="title">...</data>
  <data key="so">J NEUROL SCI</data>
  <data key="vol">221</data>
  <data key="page">3</data>
  <data key="ut"></data>
  <data key="freq">1</data>
</node>
<node id="641">
  <data key="name">Papp LA</data>
  <data key="label">Papp LA, 1998, PSYCHOPHARMACOL BULL, V34, P207</data>
  <data key="author">Papp LA</data>
  <data key="year">1998</data>
  <data key="title">...</data>
  <data key="so">PSYCHOPHARMACOL BULL</data>
  <data key="vol">34</data>
  <data key="page">207</data>
  <data key="ut"></data>
  <data key="freq">1</data>
</node>
<node id="642">
  <data key="name">Strupp M</data>
  <data key="label">Strupp M, 2020, DTSCH ARZTEBL INT, V117, P300, DOI 10.3238/arztebl.2020.0300</data>
  <data key="author">Strupp M</data>
  <data key="year">2020</data>
  <data key="title">...</data>
  <data key="so">DTSCH ARZTEBL INT</data>
  <data key="vol">117</data>
  <data key="page">300</data>
  <data key="ut"></data>
  <data key="freq">2</data>
</node>
<node id="643">
  <data key="name">Castillejos-Carrasco-Muñoz R</data>
  <data key="label">Castillejos-Carrasco-Muñoz R, 2023, EUR ARCH OTO-RHINO-L, V280, P5267, DOI 10.1007/s00405-023-08038-1</data>
  <data key="author">Castillejos-Carrasco-Muñoz R</data>
  <data key="year">2023</data>
  <data key="title">...</data>
  <data key="so">EUR ARCH OTO-RHINO-L</data>
  <data key="vol">280</data>
  <data key="page">5267</data>
  <data key="ut"></data>
  <data key="freq">4</data>
</node>
<node id="644">
  <data key="name">Behrendt F</data>
  <data key="label">Behrendt F, 2023, PLOS ONE, V18, P0, DOI 10.1371/journal.pone.0291002</data>
  <data key="author">Behrendt F</data>
  <data key="year">2023</data>
  <data key="title">...</data>
  <data key="so">PLOS ONE</data>
  <data key="vol">18</data>
  <data key="page">0</data>
  <data key="ut"></data>
  <data key="freq">2</data>
</node>
<node id="645">
  <data key="name">BRONSTEIN AM</data>
  <data key="label">BRONSTEIN AM, 2001, BRAIN, V124, P1646</data>
  <data key="author">BRONSTEIN AM</data>
  <data key="year">2001</data>
  <data key="title">...</data>
  <data key="so">BRAIN</data>
  <data key="vol">124</data>
  <data key="page">1646</data>
  <data key="ut"></data>
  <data key="freq">1</data>
</node>
<node id="646">
  <data key="name">Kim SY</data>
  <data key="label">Kim SY, 2022, JAMA OTOLARYNGOL, V148, P457, DOI 10.1001/jamaoto.2022.0331</data>
  <data key="author">Kim SY</data>
  <data key="year">2022</data>
  <data key="title">...</data>
  <data key="so">JAMA OTOLARYNGOL</data>
  <data key="vol">148</data>
  <data key="page">457</data>
  <data key="ut"></data>
  <data key="freq">2</data>
</node>
<node id="647">
  <data key="name">Brazier J</data>
  <data key="label">Brazier J, 2010, BRIT J PSYCHIAT, V197, P348, DOI 10.1192/bjp.bp.110.082453</data>
  <data key="author">Brazier J</data>
  <data key="year">2010</data>
  <data key="title">...</data>
  <data key="so">BRIT J PSYCHIAT</data>
  <data key="vol">197</data>
  <data key="page">348</data>
  <data key="ut"></data>
  <data key="freq">1</data>
</node>
<node id="648">
  <data key="name">DeYoung CG</data>
  <data key="label">DeYoung CG, 2009, J PERS SOC PSYCHOL, V97, P883, DOI 10.1037/a0016615</data>
  <data key="author">DeYoung CG</data>
  <data key="year">2009</data>
  <data key="title">...</data>
  <data key="so">J PERS SOC PSYCHOL</data>
  <data key="vol">97</data>
  <data key="page">883</data>
  <data key="ut"></data>
  <data key="freq">1</data>
</node>
<node id="649">
  <data key="name">Brosel S</data>
  <data key="label">Brosel S, 2016, AGEING RES REV, V26, P72, DOI 10.1016/j.arr.2015.12.007</data>
  <data key="author">Brosel S</data>
  <data key="year">2016</data>
  <data key="title">...</data>
  <data key="so">AGEING RES REV</data>
  <data key="vol">26</data>
  <data key="page">72</data>
  <data key="ut"></data>
  <data key="freq">1</data>
</node>
<node id="650">
  <data key="name">Eckhardt A</data>
  <data key="label">Eckhardt A, 1996, LARYNGO RHINO OTOL, V75, P517, DOI 10.1055/s-2007-997625</data>
  <data key="author">Eckhardt A</data>
  <data key="year">1996</data>
  <data key="title">...</data>
  <data key="so">LARYNGO RHINO OTOL</data>
  <data key="vol">75</data>
  <data key="page">517</data>
  <data key="ut"></data>
  <data key="freq">1</data>
</node>
<node id="651">
  <data key="name">Fukushima A</data>
  <data key="label">Fukushima A, 2024, FRONT NEUROL, V15, P0, DOI 10.3389/fneur.2024.1378206</data>
  <data key="author">Fukushima A</data>
  <data key="year">2024</data>
  <data key="title">...</data>
  <data key="so">FRONT NEUROL</data>
  <data key="vol">15</data>
  <data key="page">0</data>
  <data key="ut"></data>
  <data key="freq">2</data>
</node>
<node id="652">
  <data key="name">Wang A</data>
  <data key="label">Wang A, 2021, LARYNGOSCOPE, V131, PE1308, DOI 10.1002/lary.29024</data>
  <data key="author">Wang A</data>
  <data key="year">2021</data>
  <data key="title">...</data>
  <data key="so">LARYNGOSCOPE</data>
  <data key="vol">131</data>
  <data key="page">E1308</data>
  <data key="ut"></data>
  <data key="freq">3</data>
</node>
<node id="653">
  <data key="name">Bonne O</data>
  <data key="label">Bonne O, 2004, NEUROSCI BIOBEHAV R, V28, P65, DOI 10.1016/j.neubiorev.2003.12.001</data>
  <data key="author">Bonne O</data>
  <data key="year">2004</data>
  <data key="title">...</data>
  <data key="so">NEUROSCI BIOBEHAV R</data>
  <data key="vol">28</data>
  <data key="page">65</data>
  <data key="ut"></data>
  <data key="freq">1</data>
</node>
<node id="654">
  <data key="name">Dieterich M</data>
  <data key="label">Dieterich M, 2017, CURR OPIN NEUROL, V30, P107, DOI 10.1097/WCO.0000000000000417</data>
  <data key="author">Dieterich M</data>
  <data key="year">2017</data>
  <data key="title">...</data>
  <data key="so">CURR OPIN NEUROL</data>
  <data key="vol">30</data>
  <data key="page">107</data>
  <data key="ut"></data>
  <data key="freq">47</data>
</node>
<node id="655">
  <data key="name">Anagnostou E</data>
  <data key="label">Anagnostou E, 2015, J CLIN NEUROL, V11, P262, DOI 10.3988/jcn.2015.11.3.262</data>
  <data key="author">Anagnostou E</data>
  <data key="year">2015</data>
  <data key="title">...</data>
  <data key="so">J CLIN NEUROL</data>
  <data key="vol">11</data>
  <data key="page">262</data>
  <data key="ut"></data>
  <data key="freq">2</data>
</node>
<node id="656">
  <data key="name">Schröder L</data>
  <data key="label">Schröder L, 2021, FRONT NEUROSCI-SWITZ, V15, P0, DOI 10.3389/fnins.2021.685590</data>
  <data key="author">Schröder L</data>
  <data key="year">2021</data>
  <data key="title">...</data>
  <data key="so">FRONT NEUROSCI-SWITZ</data>
  <data key="vol">15</data>
  <data key="page">0</data>
  <data key="ut"></data>
  <data key="freq">3</data>
</node>
<node id="657">
  <data key="name">*NEUR INT</data>
  <data key="label">*NEUR INT, 2001, EQ TEST SYST VERS 7, V0, P0</data>
  <data key="author">*NEUR INT</data>
  <data key="year">2001</data>
  <data key="title">...</data>
  <data key="so">EQ TEST SYST VERS 7</data>
  <data key="vol">0</data>
  <data key="page">0</data>
  <data key="ut"></data>
  <data key="freq">1</data>
</node>
<node id="658">
  <data key="name">Staab Jeffrey P</data>
  <data key="label">Staab Jeffrey P, 2012, CONTINUUM (MINNEAP MINN), V18, P1118, DOI 10.1212/01.CON.0000421622.56525.58</data>
  <data key="author">Staab Jeffrey P</data>
  <data key="year">2012</data>
  <data key="title">...</data>
  <data key="so">CONTINUUM (MINNEAP MINN)</data>
  <data key="vol">18</data>
  <data key="page">1118</data>
  <data key="ut"></data>
  <data key="freq">18</data>
</node>
<node id="659">
  <data key="name">Best C</data>
  <data key="label">Best C, 2015, BEHAV NEUROL, V2015, P0, DOI 10.1155/2015/456850</data>
  <data key="author">Best C</data>
  <data key="year">2015</data>
  <data key="title">...</data>
  <data key="so">BEHAV NEUROL</data>
  <data key="vol">2015</data>
  <data key="page">0</data>
  <data key="ut"></data>
  <data key="freq">2</data>
</node>
<node id="660">
  <data key="name">Eren OE</data>
  <data key="label">Eren OE, 2018, J NEUROL, V265, P63, DOI 10.1007/s00415-018-8894-8</data>
  <data key="author">Eren OE</data>
  <data key="year">2018</data>
  <data key="title">...</data>
  <data key="so">J NEUROL</data>
  <data key="vol">265</data>
  <data key="page">63</data>
  <data key="ut"></data>
  <data key="freq">12</data>
</node>
<node id="661">
  <data key="name">Godemann F</data>
  <data key="label">Godemann F, 2004, PSYCHOSOM MED, V66, P783, DOI 10.1097/01.psy.0000140004.06247.c9</data>
  <data key="author">Godemann F</data>
  <data key="year">2004</data>
  <data key="title">...</data>
  <data key="so">PSYCHOSOM MED</data>
  <data key="vol">66</data>
  <data key="page">783</data>
  <data key="ut"></data>
  <data key="freq">3</data>
</node>
<node id="662">
  <data key="name">Goddard M</data>
  <data key="label">Goddard M, 2008, BEHAV NEUROSCI, V122, P448, DOI 10.1037/0735-7044.122.2.448</data>
  <data key="author">Goddard M</data>
  <data key="year">2008</data>
  <data key="title">...</data>
  <data key="so">BEHAV NEUROSCI</data>
  <data key="vol">122</data>
  <data key="page">448</data>
  <data key="ut"></data>
  <data key="freq">1</data>
</node>
<node id="663">
  <data key="name">Arad E</data>
  <data key="label">Arad E, 2017, 2017 INT C VIRT REH, V0, P1</data>
  <data key="author">Arad E</data>
  <data key="year">2017</data>
  <data key="title">...</data>
  <data key="so">2017 INT C VIRT REH</data>
  <data key="vol">0</data>
  <data key="page">1</data>
  <data key="ut"></data>
  <data key="freq">1</data>
</node>
<node id="664">
  <data key="name">Limburg K</data>
  <data key="label">Limburg K, 2021, J CLIN MED, V10, P0, DOI 10.3390/jcm10102215</data>
  <data key="author">Limburg K</data>
  <data key="year">2021</data>
  <data key="title">...</data>
  <data key="so">J CLIN MED</data>
  <data key="vol">10</data>
  <data key="page">0</data>
  <data key="ut"></data>
  <data key="freq">4</data>
</node>
<node id="665">
  <data key="name">Shepard NT</data>
  <data key="label">Shepard NT, 2000, OTOLARYNG CLIN N AM, V33, P455, DOI 10.1016/S0030-6665(05)70220-6</data>
  <data key="author">Shepard NT</data>
  <data key="year">2000</data>
  <data key="title">...</data>
  <data key="so">OTOLARYNG CLIN N AM</data>
  <data key="vol">33</data>
  <data key="page">455</data>
  <data key="ut"></data>
  <data key="freq">1</data>
</node>
<node id="666">
  <data key="name">Ishizuka K</data>
  <data key="label">Ishizuka K, 2020, INTERNAL MED, V59, P2857, DOI 10.2169/internalmedicine.5172-20</data>
  <data key="author">Ishizuka K</data>
  <data key="year">2020</data>
  <data key="title">...</data>
  <data key="so">INTERNAL MED</data>
  <data key="vol">59</data>
  <data key="page">2857</data>
  <data key="ut"></data>
  <data key="freq">7</data>
</node>
<node id="667">
  <data key="name">Brandt T</data>
  <data key="label">Brandt T, 2013, VERTIGO LEITSYMPTOM, V2, P112</data>
  <data key="author">Brandt T</data>
  <data key="year">2013</data>
  <data key="title">...</data>
  <data key="so">VERTIGO LEITSYMPTOM</data>
  <data key="vol">2</data>
  <data key="page">112</data>
  <data key="ut"></data>
  <data key="freq">1</data>
</node>
<node id="668">
  <data key="name">Lilienfeld SO</data>
  <data key="label">Lilienfeld SO, 2001, J ANXIETY DISORD, V15, P367, DOI 10.1016/S0887-6185(01)00070-6</data>
  <data key="author">Lilienfeld SO</data>
  <data key="year">2001</data>
  <data key="title">...</data>
  <data key="so">J ANXIETY DISORD</data>
  <data key="vol">15</data>
  <data key="page">367</data>
  <data key="ut"></data>
  <data key="freq">1</data>
</node>
<node id="669">
  <data key="name">Vermehren M</data>
  <data key="label">Vermehren M, 2020, NEUROSCI LETT, V736, P0, DOI 10.1016/j.neulet.2020.135298</data>
  <data key="author">Vermehren M</data>
  <data key="year">2020</data>
  <data key="title">...</data>
  <data key="so">NEUROSCI LETT</data>
  <data key="vol">736</data>
  <data key="page">0</data>
  <data key="ut"></data>
  <data key="freq">2</data>
</node>
<node id="670">
  <data key="name">BALABAN C</data>
  <data key="label">BALABAN C, 2000, IN PRESS J ANXIETY D, V0, P0</data>
  <data key="author">BALABAN C</data>
  <data key="year">2000</data>
  <data key="title">...</data>
  <data key="so">IN PRESS J ANXIETY D</data>
  <data key="vol">0</data>
  <data key="page">0</data>
  <data key="ut"></data>
  <data key="freq">1</data>
</node>
<node id="671">
  <data key="name">Angst F</data>
  <data key="label">Angst F, 2017, J CLIN EPIDEMIOL, V82, P128, DOI 10.1016/j.jclinepi.2016.11.016</data>
  <data key="author">Angst F</data>
  <data key="year">2017</data>
  <data key="title">...</data>
  <data key="so">J CLIN EPIDEMIOL</data>
  <data key="vol">82</data>
  <data key="page">128</data>
  <data key="ut"></data>
  <data key="freq">1</data>
</node>
<node id="672">
  <data key="name">Baldi E</data>
  <data key="label">Baldi E, 2015, NEUROSCI BIOBEHAV R, V53, P160, DOI 10.1016/j.neubiorev.2015.04.003</data>
  <data key="author">Baldi E</data>
  <data key="year">2015</data>
  <data key="title">...</data>
  <data key="so">NEUROSCI BIOBEHAV R</data>
  <data key="vol">53</data>
  <data key="page">160</data>
  <data key="ut"></data>
  <data key="freq">1</data>
</node>
<node id="673">
  <data key="name">Webster KE</data>
  <data key="label">Webster KE, 2023, COCHRANE DB SYST REV, V0, P0, DOI 10.1002/14651858.CD015333.pub2</data>
  <data key="author">Webster KE</data>
  <data key="year">2023</data>
  <data key="title">...</data>
  <data key="so">COCHRANE DB SYST REV</data>
  <data key="vol">0</data>
  <data key="page">0</data>
  <data key="ut"></data>
  <data key="freq">13</data>
</node>
<node id="674">
  <data key="name">Furman JM</data>
  <data key="label">Furman JM, 1998, J VESTIBUL RES-EQUIL, V8, P27, DOI 10.1016/S0957-4271(97)00034-7</data>
  <data key="author">Furman JM</data>
  <data key="year">1998</data>
  <data key="title">...</data>
  <data key="so">J VESTIBUL RES-EQUIL</data>
  <data key="vol">8</data>
  <data key="page">27</data>
  <data key="ut"></data>
  <data key="freq">1</data>
</node>
<node id="675">
  <data key="name">Brantberg K</data>
  <data key="label">Brantberg K, 2005, ACTA OTO-LARYNGOL, V125, P276, DOI 10.1080/00016480510003165</data>
  <data key="author">Brantberg K</data>
  <data key="year">2005</data>
  <data key="title">...</data>
  <data key="so">ACTA OTO-LARYNGOL</data>
  <data key="vol">125</data>
  <data key="page">276</data>
  <data key="ut"></data>
  <data key="freq">1</data>
</node>
<node id="676">
  <data key="name">Jacob RG</data>
  <data key="label">Jacob RG, 2004, CLIN DISORDERS BALAN, V0, P245</data>
  <data key="author">Jacob RG</data>
  <data key="year">2004</data>
  <data key="title">...</data>
  <data key="so">CLIN DISORDERS BALAN</data>
  <data key="vol">0</data>
  <data key="page">245</data>
  <data key="ut"></data>
  <data key="freq">2</data>
</node>
<node id="677">
  <data key="name">Woll J</data>
  <data key="label">Woll J, 2019, J NEUROL, V266, P1236, DOI 10.1007/s00415-019-09255-7</data>
  <data key="author">Woll J</data>
  <data key="year">2019</data>
  <data key="title">...</data>
  <data key="so">J NEUROL</data>
  <data key="vol">266</data>
  <data key="page">1236</data>
  <data key="ut"></data>
  <data key="freq">5</data>
</node>
<node id="678">
  <data key="name">Yip CW</data>
  <data key="label">Yip CW, 2018, J NEUROL, V265, P1210, DOI 10.1007/s00415-018-8834-7</data>
  <data key="author">Yip CW</data>
  <data key="year">2018</data>
  <data key="title">...</data>
  <data key="so">J NEUROL</data>
  <data key="vol">265</data>
  <data key="page">1210</data>
  <data key="ut"></data>
  <data key="freq">4</data>
</node>
<node id="679">
  <data key="name">Boes C</data>
  <data key="label">Boes C, 2005, CEPHALALGIA, V25, P241, DOI 10.1111/j.1468-2982.2004.00925.x</data>
  <data key="author">Boes C</data>
  <data key="year">2005</data>
  <data key="title">...</data>
  <data key="so">CEPHALALGIA</data>
  <data key="vol">25</data>
  <data key="page">241</data>
  <data key="ut"></data>
  <data key="freq">1</data>
</node>
<node id="680">
  <data key="name">Balaban CD</data>
  <data key="label">Balaban CD, 2001, J ANXIETY DISORD, V15, P27, DOI 10.1016/S0887-6185(00)00041-4</data>
  <data key="author">Balaban CD</data>
  <data key="year">2001</data>
  <data key="title">...</data>
  <data key="so">J ANXIETY DISORD</data>
  <data key="vol">15</data>
  <data key="page">27</data>
  <data key="ut"></data>
  <data key="freq">2</data>
</node>
<node id="681">
  <data key="name">Balatsouras DG</data>
  <data key="label">Balatsouras DG, 2014, EUR ARCH OTO-RHINO-L, V271, P919, DOI 10.1007/s00405-013-2484-2</data>
  <data key="author">Balatsouras DG</data>
  <data key="year">2014</data>
  <data key="title">...</data>
  <data key="so">EUR ARCH OTO-RHINO-L</data>
  <data key="vol">271</data>
  <data key="page">919</data>
  <data key="ut"></data>
  <data key="freq">1</data>
</node>
<node id="682">
  <data key="name">Belli H</data>
  <data key="label">Belli H, 2012, GEN HOSP PSYCHIAT, V34, P282, DOI 10.1016/j.genhosppsych.2011.12.006</data>
  <data key="author">Belli H</data>
  <data key="year">2012</data>
  <data key="title">...</data>
  <data key="so">GEN HOSP PSYCHIAT</data>
  <data key="vol">34</data>
  <data key="page">282</data>
  <data key="ut"></data>
  <data key="freq">1</data>
</node>
<node id="683">
  <data key="name">Beh SC</data>
  <data key="label">Beh SC, 2021, LARYNGOSCOPE, V131, PE1653, DOI 10.1002/lary.29214</data>
  <data key="author">Beh SC</data>
  <data key="year">2021</data>
  <data key="title">...</data>
  <data key="so">LARYNGOSCOPE</data>
  <data key="vol">131</data>
  <data key="page">E1653</data>
  <data key="ut"></data>
  <data key="freq">2</data>
</node>
<node id="684">
  <data key="name">Bittar RSM</data>
  <data key="label">Bittar RSM, 2015, BRAZ J OTORHINOLAR, V81, P276, DOI 10.1016/j.bjorl.2014.08.012</data>
  <data key="author">Bittar RSM</data>
  <data key="year">2015</data>
  <data key="title">...</data>
  <data key="so">BRAZ J OTORHINOLAR</data>
  <data key="vol">81</data>
  <data key="page">276</data>
  <data key="ut"></data>
  <data key="freq">10</data>
</node>
<node id="685">
  <data key="name">Alshebber K</data>
  <data key="label">Alshebber K, 2018, J NEUROL PHYS THER, V42, P44, DOI 10.1097/NPT.0000000000000206</data>
  <data key="author">Alshebber K</data>
  <data key="year">2018</data>
  <data key="title">...</data>
  <data key="so">J NEUROL PHYS THER</data>
  <data key="vol">42</data>
  <data key="page">44</data>
  <data key="ut"></data>
  <data key="freq">1</data>
</node>
<node id="686">
  <data key="name">Hac NEF</data>
  <data key="label">Hac NEF, 2022, CURR NEUROL NEUROSCI, V22, P219, DOI 10.1007/s11910-022-01184-9</data>
  <data key="author">Hac NEF</data>
  <data key="year">2022</data>
  <data key="title">...</data>
  <data key="so">CURR NEUROL NEUROSCI</data>
  <data key="vol">22</data>
  <data key="page">219</data>
  <data key="ut"></data>
  <data key="freq">2</data>
</node>
<node id="687">
  <data key="name">Brandt T</data>
  <data key="label">Brandt T, 2006, ACTA OTO-LARYNGOL, V126, P160, DOI 10.1080/00016480500280140</data>
  <data key="author">Brandt T</data>
  <data key="year">2006</data>
  <data key="title">...</data>
  <data key="so">ACTA OTO-LARYNGOL</data>
  <data key="vol">126</data>
  <data key="page">160</data>
  <data key="ut"></data>
  <data key="freq">2</data>
</node>
<node id="688">
  <data key="name">Aratani MC</data>
  <data key="label">Aratani MC, 2020, BRAZ J PHYS THER, V24, P550, DOI 10.1016/j.bjpt.2019.12.003</data>
  <data key="author">Aratani MC</data>
  <data key="year">2020</data>
  <data key="title">...</data>
  <data key="so">BRAZ J PHYS THER</data>
  <data key="vol">24</data>
  <data key="page">550</data>
  <data key="ut"></data>
  <data key="freq">2</data>
</node>
<node id="689">
  <data key="name">Badaracco C</data>
  <data key="label">Badaracco C, 2007, OTOL NEUROTOL, V28, P809, DOI 10.1097/MAO.0b013e3180cab73f</data>
  <data key="author">Badaracco C</data>
  <data key="year">2007</data>
  <data key="title">...</data>
  <data key="so">OTOL NEUROTOL</data>
  <data key="vol">28</data>
  <data key="page">809</data>
  <data key="ut"></data>
  <data key="freq">1</data>
</node>
<node id="690">
  <data key="name">Begutachtungsleitlinien zur Kraftfahreignung</data>
  <data key="label">Begutachtungsleitlinien zur Kraftfahreignung, 2017, BAST BER, V0, P0</data>
  <data key="author">Begutachtungsleitlinien zur Kraftfahreignung</data>
  <data key="year">2017</data>
  <data key="title">...</data>
  <data key="so">BAST BER</data>
  <data key="vol">0</data>
  <data key="page">0</data>
  <data key="ut"></data>
  <data key="freq">1</data>
</node>
<node id="691">
  <data key="name">Bronstein AM</data>
  <data key="label">Bronstein AM, 2010, RESTOR NEUROL NEUROS, V28, P83, DOI 10.3233/RNN-2010-0530</data>
  <data key="author">Bronstein AM</data>
  <data key="year">2010</data>
  <data key="title">...</data>
  <data key="so">RESTOR NEUROL NEUROS</data>
  <data key="vol">28</data>
  <data key="page">83</data>
  <data key="ut"></data>
  <data key="freq">1</data>
</node>
<node id="692">
  <data key="name">Yarrow K</data>
  <data key="label">Yarrow K, 2001, GAIT POSTURE, V13, P27, DOI 10.1016/S0966-6362(00)00097-7</data>
  <data key="author">Yarrow K</data>
  <data key="year">2001</data>
  <data key="title">...</data>
  <data key="so">GAIT POSTURE</data>
  <data key="vol">13</data>
  <data key="page">27</data>
  <data key="ut"></data>
  <data key="freq">1</data>
</node>
<node id="693">
  <data key="name">Bertholon P</data>
  <data key="label">Bertholon P, 2006, ANN OTO RHINOL LARYN, V115, P587, DOI 10.1177/000348940611500804</data>
  <data key="author">Bertholon P</data>
  <data key="year">2006</data>
  <data key="title">...</data>
  <data key="so">ANN OTO RHINOL LARYN</data>
  <data key="vol">115</data>
  <data key="page">587</data>
  <data key="ut"></data>
  <data key="freq">1</data>
</node>
<node id="694">
  <data key="name">Ciríaco JGM</data>
  <data key="label">Ciríaco JGM, 2004, ARQ NEURO-PSIQUIAT, V62, P669, DOI 10.1590/S0004-282X2004000400019</data>
  <data key="author">Ciríaco JGM</data>
  <data key="year">2004</data>
  <data key="title">...</data>
  <data key="so">ARQ NEURO-PSIQUIAT</data>
  <data key="vol">62</data>
  <data key="page">669</data>
  <data key="ut"></data>
  <data key="freq">1</data>
</node>
<node id="695">
  <data key="name">Monzani D</data>
  <data key="label">Monzani D, 2001, J PSYCHOSOM RES, V50, P319, DOI 10.1016/S0022-3999(01)00208-2</data>
  <data key="author">Monzani D</data>
  <data key="year">2001</data>
  <data key="title">...</data>
  <data key="so">J PSYCHOSOM RES</data>
  <data key="vol">50</data>
  <data key="page">319</data>
  <data key="ut"></data>
  <data key="freq">2</data>
</node>
<node id="696">
  <data key="name">Bance ML</data>
  <data key="label">Bance ML, 1998, LARYNGOSCOPE, V108, P610, DOI 10.1097/00005537-199804000-00027</data>
  <data key="author">Bance ML</data>
  <data key="year">1998</data>
  <data key="title">...</data>
  <data key="so">LARYNGOSCOPE</data>
  <data key="vol">108</data>
  <data key="page">610</data>
  <data key="ut"></data>
  <data key="freq">1</data>
</node>
<node id="697">
  <data key="name">Kabaya K</data>
  <data key="label">Kabaya K, 2022, LARYNGOSCOPE INVEST, V7, P499, DOI 10.1002/lio2.735</data>
  <data key="author">Kabaya K</data>
  <data key="year">2022</data>
  <data key="title">...</data>
  <data key="so">LARYNGOSCOPE INVEST</data>
  <data key="vol">7</data>
  <data key="page">499</data>
  <data key="ut"></data>
  <data key="freq">12</data>
</node>
<node id="698">
  <data key="name">Söhsten E</data>
  <data key="label">Söhsten E, 2016, J VESTIBUL RES-EQUIL, V26, P319, DOI 10.3233/VES-160583</data>
  <data key="author">Söhsten E</data>
  <data key="year">2016</data>
  <data key="title">...</data>
  <data key="so">J VESTIBUL RES-EQUIL</data>
  <data key="vol">26</data>
  <data key="page">319</data>
  <data key="ut"></data>
  <data key="freq">14</data>
</node>
<node id="699">
  <data key="name">Formeister EJ</data>
  <data key="label">Formeister EJ, 2018, OTOL NEUROTOL, V39, P1037, DOI 10.1097/MAO.0000000000001900</data>
  <data key="author">Formeister EJ</data>
  <data key="year">2018</data>
  <data key="title">...</data>
  <data key="so">OTOL NEUROTOL</data>
  <data key="vol">39</data>
  <data key="page">1037</data>
  <data key="ut"></data>
  <data key="freq">7</data>
</node>
<node id="700">
  <data key="name">Casani AP</data>
  <data key="label">Casani AP, 2012, OTOLARYNG HEAD NECK, V146, P430, DOI 10.1177/0194599811429432</data>
  <data key="author">Casani AP</data>
  <data key="year">2012</data>
  <data key="title">...</data>
  <data key="so">OTOLARYNG HEAD NECK</data>
  <data key="vol">146</data>
  <data key="page">430</data>
  <data key="ut"></data>
  <data key="freq">1</data>
</node>
<node id="701">
  <data key="name">Mallampalli MP</data>
  <data key="label">Mallampalli MP, 2022, FRONT NEUROL, V12, P0, DOI 10.3389/fneur.2021.812678</data>
  <data key="author">Mallampalli MP</data>
  <data key="year">2022</data>
  <data key="title">...</data>
  <data key="so">FRONT NEUROL</data>
  <data key="vol">12</data>
  <data key="page">0</data>
  <data key="ut"></data>
  <data key="freq">2</data>
</node>
<node id="702">
  <data key="name">Ikezono T</data>
  <data key="label">Ikezono T, 2017, EQUILIB RES, V76, P233, DOI 10.3757/JSER.76.233</data>
  <data key="author">Ikezono T</data>
  <data key="year">2017</data>
  <data key="title">...</data>
  <data key="so">EQUILIB RES</data>
  <data key="vol">76</data>
  <data key="page">233</data>
  <data key="ut"></data>
  <data key="freq">2</data>
</node>
<node id="703">
  <data key="name">Holmberg J</data>
  <data key="label">Holmberg J, 2003, NEUROREPORT, V14, P1007, DOI 10.1097/01.wnr.0000070191.28954.a5</data>
  <data key="author">Holmberg J</data>
  <data key="year">2003</data>
  <data key="title">...</data>
  <data key="so">NEUROREPORT</data>
  <data key="vol">14</data>
  <data key="page">1007</data>
  <data key="ut"></data>
  <data key="freq">3</data>
</node>
<node id="704">
  <data key="name">Popkirov Stoyan</data>
  <data key="label">Popkirov Stoyan, 2018, PRACT NEUROL, V18, P5, DOI 10.1136/practneurol-2017-001809</data>
  <data key="author">Popkirov Stoyan</data>
  <data key="year">2018</data>
  <data key="title">...</data>
  <data key="so">PRACT NEUROL</data>
  <data key="vol">18</data>
  <data key="page">5</data>
  <data key="ut"></data>
  <data key="freq">61</data>
</node>
<node id="705">
  <data key="name">Staab JP</data>
  <data key="label">Staab JP, 2017, J VESTIBUL RES-EQUIL, V27, P191, DOI 10.3233/VES-170622</data>
  <data key="author">Staab JP</data>
  <data key="year">2017</data>
  <data key="title">...</data>
  <data key="so">J VESTIBUL RES-EQUIL</data>
  <data key="vol">27</data>
  <data key="page">191</data>
  <data key="ut"></data>
  <data key="freq">109</data>
</node>
<node id="706">
  <data key="name">Barreto MADC</data>
  <data key="label">Barreto MADC, 2013, BRAZ J OTORHINOLAR, V79, P727, DOI 10.5935/1808-8694.20130133</data>
  <data key="author">Barreto MADC</data>
  <data key="year">2013</data>
  <data key="title">...</data>
  <data key="so">BRAZ J OTORHINOLAR</data>
  <data key="vol">79</data>
  <data key="page">727</data>
  <data key="ut"></data>
  <data key="freq">1</data>
</node>
<node id="707">
  <data key="name">Goldstein LH</data>
  <data key="label">Goldstein LH, 2010, NEUROLOGY, V74, P1986, DOI 10.1212/WNL.0b013e3181e39658</data>
  <data key="author">Goldstein LH</data>
  <data key="year">2010</data>
  <data key="title">...</data>
  <data key="so">NEUROLOGY</data>
  <data key="vol">74</data>
  <data key="page">1986</data>
  <data key="ut"></data>
  <data key="freq">1</data>
</node>
<node id="708">
  <data key="name">Armstrong D</data>
  <data key="label">Armstrong D, 2016, OPHTHAL PHYSL OPT, V36, P477, DOI 10.1111/opo.12299</data>
  <data key="author">Armstrong D</data>
  <data key="year">2016</data>
  <data key="title">...</data>
  <data key="so">OPHTHAL PHYSL OPT</data>
  <data key="vol">36</data>
  <data key="page">477</data>
  <data key="ut"></data>
  <data key="freq">1</data>
</node>
<node id="709">
  <data key="name">Staab JP</data>
  <data key="label">Staab JP, 2014, J PSYCHOSOM RES, V76, P80, DOI 10.1016/j.jpsychores.2013.11.008</data>
  <data key="author">Staab JP</data>
  <data key="year">2014</data>
  <data key="title">...</data>
  <data key="so">J PSYCHOSOM RES</data>
  <data key="vol">76</data>
  <data key="page">80</data>
  <data key="ut"></data>
  <data key="freq">16</data>
</node>
<node id="710">
  <data key="name">Dieterich M</data>
  <data key="label">Dieterich M, 2013, DTSCH OPHTHALMOLOGIS, V110, P26</data>
  <data key="author">Dieterich M</data>
  <data key="year">2013</data>
  <data key="title">...</data>
  <data key="so">DTSCH OPHTHALMOLOGIS</data>
  <data key="vol">110</data>
  <data key="page">26</data>
  <data key="ut"></data>
  <data key="freq">1</data>
</node>
<node id="711">
  <data key="name">Ahmad H</data>
  <data key="label">Ahmad H, 2017, NEUROLOGY, V89, P1179, DOI 10.1212/WNL.0000000000004360</data>
  <data key="author">Ahmad H</data>
  <data key="year">2017</data>
  <data key="title">...</data>
  <data key="so">NEUROLOGY</data>
  <data key="vol">89</data>
  <data key="page">1179</data>
  <data key="ut"></data>
  <data key="freq">1</data>
</node>
<node id="712">
  <data key="name">Chung T</data>
  <data key="label">Chung T, 2005, EMERG RADIOL, V11, P375, DOI 10.1007/s10140-005-0427-y</data>
  <data key="author">Chung T</data>
  <data key="year">2005</data>
  <data key="title">...</data>
  <data key="so">EMERG RADIOL</data>
  <data key="vol">11</data>
  <data key="page">375</data>
  <data key="ut"></data>
  <data key="freq">1</data>
</node>
<node id="713">
  <data key="name">Balaban CD</data>
  <data key="label">Balaban CD, 2001, J ANXIETY DISORD, V15, P53, DOI 10.1016/S0887-6185(00)00042-6</data>
  <data key="author">Balaban CD</data>
  <data key="year">2001</data>
  <data key="title">...</data>
  <data key="so">J ANXIETY DISORD</data>
  <data key="vol">15</data>
  <data key="page">53</data>
  <data key="ut"></data>
  <data key="freq">3</data>
</node>
<node id="714">
  <data key="name">Brown LA</data>
  <data key="label">Brown LA, 2006, GAIT POSTURE, V24, P397, DOI 10.1016/j.gaitpost.2005.04.013</data>
  <data key="author">Brown LA</data>
  <data key="year">2006</data>
  <data key="title">...</data>
  <data key="so">GAIT POSTURE</data>
  <data key="vol">24</data>
  <data key="page">397</data>
  <data key="ut"></data>
  <data key="freq">1</data>
</node>
<node id="715">
  <data key="name">Huppert D</data>
  <data key="label">Huppert D, 2005, J NEUROL, V252, P564, DOI 10.1007/s00415-005-0699-x</data>
  <data key="author">Huppert D</data>
  <data key="year">2005</data>
  <data key="title">...</data>
  <data key="so">J NEUROL</data>
  <data key="vol">252</data>
  <data key="page">564</data>
  <data key="ut"></data>
  <data key="freq">8</data>
</node>
<node id="716">
  <data key="name">Jefferson JW</data>
  <data key="label">Jefferson JW, 1997, J CLIN PSYCHIAT, V58, P20</data>
  <data key="author">Jefferson JW</data>
  <data key="year">1997</data>
  <data key="title">...</data>
  <data key="so">J CLIN PSYCHIAT</data>
  <data key="vol">58</data>
  <data key="page">20</data>
  <data key="ut"></data>
  <data key="freq">1</data>
</node>
<node id="717">
  <data key="name">Whalley MG</data>
  <data key="label">Whalley MG, 2017, COGN BEHAV PRACT, V24, P72, DOI 10.1016/j.cbpra.2016.03.003</data>
  <data key="author">Whalley MG</data>
  <data key="year">2017</data>
  <data key="title">...</data>
  <data key="so">COGN BEHAV PRACT</data>
  <data key="vol">24</data>
  <data key="page">72</data>
  <data key="ut"></data>
  <data key="freq">10</data>
</node>
<node id="718">
  <data key="name">Herdman D</data>
  <data key="label">Herdman D, 2022, J NEUROL, V269, P4753, DOI 10.1007/s00415-022-11107-w</data>
  <data key="author">Herdman D</data>
  <data key="year">2022</data>
  <data key="title">...</data>
  <data key="so">J NEUROL</data>
  <data key="vol">269</data>
  <data key="page">4753</data>
  <data key="ut"></data>
  <data key="freq">21</data>
</node>
<node id="719">
  <data key="name">Jungilligens J</data>
  <data key="label">Jungilligens J, 2022, BRAIN, V145, P2648, DOI 10.1093/brain/awac204</data>
  <data key="author">Jungilligens J</data>
  <data key="year">2022</data>
  <data key="title">...</data>
  <data key="so">BRAIN</data>
  <data key="vol">145</data>
  <data key="page">2648</data>
  <data key="ut"></data>
  <data key="freq">2</data>
</node>
<node id="720">
  <data key="name">Jacob RG</data>
  <data key="label">Jacob RG, 1996, AM J PSYCHIAT, V153, P503</data>
  <data key="author">Jacob RG</data>
  <data key="year">1996</data>
  <data key="title">...</data>
  <data key="so">AM J PSYCHIAT</data>
  <data key="vol">153</data>
  <data key="page">503</data>
  <data key="ut"></data>
  <data key="freq">2</data>
</node>
<node id="721">
  <data key="name">Roberts RE</data>
  <data key="label">Roberts RE, 2018, NEUROIMAGE-CLIN, V20, P1010, DOI 10.1016/j.nicl.2018.10.007</data>
  <data key="author">Roberts RE</data>
  <data key="year">2018</data>
  <data key="title">...</data>
  <data key="so">NEUROIMAGE-CLIN</data>
  <data key="vol">20</data>
  <data key="page">1010</data>
  <data key="ut"></data>
  <data key="freq">2</data>
</node>
<node id="722">
  <data key="name">Deen B</data>
  <data key="label">Deen B, 2011, CEREB CORTEX, V21, P1498, DOI 10.1093/cercor/bhq186</data>
  <data key="author">Deen B</data>
  <data key="year">2011</data>
  <data key="title">...</data>
  <data key="so">CEREB CORTEX</data>
  <data key="vol">21</data>
  <data key="page">1498</data>
  <data key="ut"></data>
  <data key="freq">1</data>
</node>
<node id="723">
  <data key="name">Staab JP</data>
  <data key="label">Staab JP, 2007, ARCH OTOLARYNGOL, V133, P170, DOI 10.1001/archotol.133.2.170</data>
  <data key="author">Staab JP</data>
  <data key="year">2007</data>
  <data key="title">...</data>
  <data key="so">ARCH OTOLARYNGOL</data>
  <data key="vol">133</data>
  <data key="page">170</data>
  <data key="ut"></data>
  <data key="freq">4</data>
</node>
<node id="724">
  <data key="name">Cutfield NJ</data>
  <data key="label">Cutfield NJ, 2011, EMERG MED J, V28, P538, DOI 10.1136/emj.2010.105874</data>
  <data key="author">Cutfield NJ</data>
  <data key="year">2011</data>
  <data key="title">...</data>
  <data key="so">EMERG MED J</data>
  <data key="vol">28</data>
  <data key="page">538</data>
  <data key="ut"></data>
  <data key="freq">1</data>
</node>
<node id="725">
  <data key="name">Crespi V</data>
  <data key="label">Crespi V, 2004, NEUROL SCI, V25, PS24, DOI 10.1007/s10072-004-0212-9</data>
  <data key="author">Crespi V</data>
  <data key="year">2004</data>
  <data key="title">...</data>
  <data key="so">NEUROL SCI</data>
  <data key="vol">25</data>
  <data key="page">S24</data>
  <data key="ut"></data>
  <data key="freq">1</data>
</node>
<node id="726">
  <data key="name">Ernst MO</data>
  <data key="label">Ernst MO, 2002, NATURE, V415, P429, DOI 10.1038/415429a</data>
  <data key="author">Ernst MO</data>
  <data key="year">2002</data>
  <data key="title">...</data>
  <data key="so">NATURE</data>
  <data key="vol">415</data>
  <data key="page">429</data>
  <data key="ut"></data>
  <data key="freq">1</data>
</node>
<node id="727">
  <data key="name">Andersson G</data>
  <data key="label">Andersson G, 1997, J PSYCHOSOM RES, V43, P595, DOI 10.1016/S0022-3999(97)00184-0</data>
  <data key="author">Andersson G</data>
  <data key="year">1997</data>
  <data key="title">...</data>
  <data key="so">J PSYCHOSOM RES</data>
  <data key="vol">43</data>
  <data key="page">595</data>
  <data key="ut"></data>
  <data key="freq">1</data>
</node>
<node id="728">
  <data key="name">Endres HG</data>
  <data key="label">Endres HG, 2007, DTSCH ARZTEBL, V104, P0</data>
  <data key="author">Endres HG</data>
  <data key="year">2007</data>
  <data key="title">...</data>
  <data key="so">DTSCH ARZTEBL</data>
  <data key="vol">104</data>
  <data key="page">0</data>
  <data key="ut"></data>
  <data key="freq">1</data>
</node>
<node id="729">
  <data key="name">Bath AP</data>
  <data key="label">Bath AP, 2000, AM J OTOL, V21, P92, DOI 10.1016/S0196-0709(00)80081-2</data>
  <data key="author">Bath AP</data>
  <data key="year">2000</data>
  <data key="title">...</data>
  <data key="so">AM J OTOL</data>
  <data key="vol">21</data>
  <data key="page">92</data>
  <data key="ut"></data>
  <data key="freq">1</data>
</node>
<node id="730">
  <data key="name">Cohen HS</data>
  <data key="label">Cohen HS, 2012, J VESTIBUL RES-EQUIL, V22, P95, DOI 10.3233/VES-2012-0443</data>
  <data key="author">Cohen HS</data>
  <data key="year">2012</data>
  <data key="title">...</data>
  <data key="so">J VESTIBUL RES-EQUIL</data>
  <data key="vol">22</data>
  <data key="page">95</data>
  <data key="ut"></data>
  <data key="freq">1</data>
</node>
<node id="731">
  <data key="name">Bhatia KP</data>
  <data key="label">Bhatia KP, 2007, J NEUROL, V254, P569, DOI 10.1007/s00415-006-0348-z</data>
  <data key="author">Bhatia KP</data>
  <data key="year">2007</data>
  <data key="title">...</data>
  <data key="so">J NEUROL</data>
  <data key="vol">254</data>
  <data key="page">569</data>
  <data key="ut"></data>
  <data key="freq">1</data>
</node>
<node id="732">
  <data key="name">Cleworth TW</data>
  <data key="label">Cleworth TW, 2019, NEUROSCIENCE, V404, P413, DOI 10.1016/j.neuroscience.2019.02.011</data>
  <data key="author">Cleworth TW</data>
  <data key="year">2019</data>
  <data key="title">...</data>
  <data key="so">NEUROSCIENCE</data>
  <data key="vol">404</data>
  <data key="page">413</data>
  <data key="ut"></data>
  <data key="freq">2</data>
</node>
<node id="733">
  <data key="name">Ben-Shabat E</data>
  <data key="label">Ben-Shabat E, 2015, FRONT NEUROL, V6, P0, DOI 10.3389/fneur.2015.00248</data>
  <data key="author">Ben-Shabat E</data>
  <data key="year">2015</data>
  <data key="title">...</data>
  <data key="so">FRONT NEUROL</data>
  <data key="vol">6</data>
  <data key="page">0</data>
  <data key="ut"></data>
  <data key="freq">1</data>
</node>
<node id="734">
  <data key="name">Asadi-Pooya AA</data>
  <data key="label">Asadi-Pooya AA, 2015, EPILEPSY BEHAV, V46, P60, DOI 10.1016/j.yebeh.2015.03.015</data>
  <data key="author">Asadi-Pooya AA</data>
  <data key="year">2015</data>
  <data key="title">...</data>
  <data key="so">EPILEPSY BEHAV</data>
  <data key="vol">46</data>
  <data key="page">60</data>
  <data key="ut"></data>
  <data key="freq">1</data>
</node>
<node id="735">
  <data key="name">Yagi C</data>
  <data key="label">Yagi C, 2021, FRONT NEUROL, V12, P0, DOI 10.3389/fneur.2021.652366</data>
  <data key="author">Yagi C</data>
  <data key="year">2021</data>
  <data key="title">...</data>
  <data key="so">FRONT NEUROL</data>
  <data key="vol">12</data>
  <data key="page">0</data>
  <data key="ut"></data>
  <data key="freq">15</data>
</node>
<node id="736">
  <data key="name">Beck R</data>
  <data key="label">Beck R, 2014, EXP NEUROL, V261, P638, DOI 10.1016/j.expneurol.2014.08.013</data>
  <data key="author">Beck R</data>
  <data key="year">2014</data>
  <data key="title">...</data>
  <data key="so">EXP NEUROL</data>
  <data key="vol">261</data>
  <data key="page">638</data>
  <data key="ut"></data>
  <data key="freq">1</data>
</node>
<node id="737">
  <data key="name">Colnaghi S</data>
  <data key="label">Colnaghi S, 2017, FRONT NEUROL, V8, P0, DOI 10.3389/fneur.2017.00528</data>
  <data key="author">Colnaghi S</data>
  <data key="year">2017</data>
  <data key="title">...</data>
  <data key="so">FRONT NEUROL</data>
  <data key="vol">8</data>
  <data key="page">0</data>
  <data key="ut"></data>
  <data key="freq">2</data>
</node>
<node id="738">
  <data key="name">AlGarni MA</data>
  <data key="label">AlGarni MA, 2018, EUR ARCH OTO-RHINO-L, V275, P2705, DOI 10.1007/s00405-018-5146-6</data>
  <data key="author">AlGarni MA</data>
  <data key="year">2018</data>
  <data key="title">...</data>
  <data key="so">EUR ARCH OTO-RHINO-L</data>
  <data key="vol">275</data>
  <data key="page">2705</data>
  <data key="ut"></data>
  <data key="freq">1</data>
</node>
<node id="739">
  <data key="name">White OB</data>
  <data key="label">White OB, 2018, J NEURO-OPHTHALMOL, V38, P514, DOI 10.1097/WNO.0000000000000702</data>
  <data key="author">White OB</data>
  <data key="year">2018</data>
  <data key="title">...</data>
  <data key="so">J NEURO-OPHTHALMOL</data>
  <data key="vol">38</data>
  <data key="page">514</data>
  <data key="ut"></data>
  <data key="freq">2</data>
</node>
<node id="740">
  <data key="name">Tschan R</data>
  <data key="label">Tschan R, 2011, J NEUROL, V258, P104, DOI 10.1007/s00415-010-5697-y</data>
  <data key="author">Tschan R</data>
  <data key="year">2011</data>
  <data key="title">...</data>
  <data key="so">J NEUROL</data>
  <data key="vol">258</data>
  <data key="page">104</data>
  <data key="ut"></data>
  <data key="freq">5</data>
</node>
<node id="741">
  <data key="name">Cha YH</data>
  <data key="label">Cha YH, 2009, SEMIN NEUROL, V29, P520, DOI 10.1055/s-0029-1241038</data>
  <data key="author">Cha YH</data>
  <data key="year">2009</data>
  <data key="title">...</data>
  <data key="so">SEMIN NEUROL</data>
  <data key="vol">29</data>
  <data key="page">520</data>
  <data key="ut"></data>
  <data key="freq">3</data>
</node>
<node id="742">
  <data key="name">Caldirola D</data>
  <data key="label">Caldirola D, 2011, PSYCHIAT RES, V187, P387, DOI 10.1016/j.psychres.2010.05.012</data>
  <data key="author">Caldirola D</data>
  <data key="year">2011</data>
  <data key="title">...</data>
  <data key="so">PSYCHIAT RES</data>
  <data key="vol">187</data>
  <data key="page">387</data>
  <data key="ut"></data>
  <data key="freq">2</data>
</node>
<node id="743">
  <data key="name">Borenstein M</data>
  <data key="label">Borenstein M, 2009, INTRODUCTION TO META-ANALYSIS, V0, P421</data>
  <data key="author">Borenstein M</data>
  <data key="year">2009</data>
  <data key="title">...</data>
  <data key="so">INTRODUCTION TO META-ANALYSIS</data>
  <data key="vol">0</data>
  <data key="page">421</data>
  <data key="ut"></data>
  <data key="freq">1</data>
</node>
<node id="744">
  <data key="name">Krpic A</data>
  <data key="label">Krpic A, 2013, INT J REHABIL RES, V36, P162, DOI 10.1097/MRR.0b013e32835dd63b</data>
  <data key="author">Krpic A</data>
  <data key="year">2013</data>
  <data key="title">...</data>
  <data key="so">INT J REHABIL RES</data>
  <data key="vol">36</data>
  <data key="page">162</data>
  <data key="ut"></data>
  <data key="freq">1</data>
</node>
<node id="745">
  <data key="name">Axer H</data>
  <data key="label">Axer H, 2020, BRAIN BEHAV, V10, P0, DOI 10.1002/brb3.1864</data>
  <data key="author">Axer H</data>
  <data key="year">2020</data>
  <data key="title">...</data>
  <data key="so">BRAIN BEHAV</data>
  <data key="vol">10</data>
  <data key="page">0</data>
  <data key="ut"></data>
  <data key="freq">27</data>
</node>
<node id="746">
  <data key="name">Staab J</data>
  <data key="label">Staab J, 2014, J VESTIBUL RES-EQUIL, V24, P93</data>
  <data key="author">Staab J</data>
  <data key="year">2014</data>
  <data key="title">...</data>
  <data key="so">J VESTIBUL RES-EQUIL</data>
  <data key="vol">24</data>
  <data key="page">93</data>
  <data key="ut"></data>
  <data key="freq">2</data>
</node>
<node id="747">
  <data key="name">Holmberg J</data>
  <data key="label">Holmberg J, 2006, J NEUROL, V253, P500, DOI 10.1007/s00415-005-0050-6</data>
  <data key="author">Holmberg J</data>
  <data key="year">2006</data>
  <data key="title">...</data>
  <data key="so">J NEUROL</data>
  <data key="vol">253</data>
  <data key="page">500</data>
  <data key="ut"></data>
  <data key="freq">8</data>
</node>
<node id="748">
  <data key="name">Madrigal J</data>
  <data key="label">Madrigal J, 2024, CUREUS J MED SCIENCE, V16, P0, DOI 10.7759/cureus.60911</data>
  <data key="author">Madrigal J</data>
  <data key="year">2024</data>
  <data key="title">...</data>
  <data key="so">CUREUS J MED SCIENCE</data>
  <data key="vol">16</data>
  <data key="page">0</data>
  <data key="ut"></data>
  <data key="freq">5</data>
</node>
<node id="749">
  <data key="name">Erickson K</data>
  <data key="label">Erickson K, 2005, DEV PSYCHOBIOL, V47, P196, DOI 10.1002/dev.20086</data>
  <data key="author">Erickson K</data>
  <data key="year">2005</data>
  <data key="title">...</data>
  <data key="so">DEV PSYCHOBIOL</data>
  <data key="vol">47</data>
  <data key="page">196</data>
  <data key="ut"></data>
  <data key="freq">1</data>
</node>
<node id="750">
  <data key="name">Neuhauser HK</data>
  <data key="label">Neuhauser HK, 2016, HAND CLINIC, V137, P67, DOI 10.1016/B978-0-444-63437-5.00005-4</data>
  <data key="author">Neuhauser HK</data>
  <data key="year">2016</data>
  <data key="title">...</data>
  <data key="so">HAND CLINIC</data>
  <data key="vol">137</data>
  <data key="page">67</data>
  <data key="ut"></data>
  <data key="freq">4</data>
</node>
<node id="751">
  <data key="name">Lewis D</data>
  <data key="label">Lewis D, 2007, HEADACHE, V47, P1409, DOI 10.1111/j.1526-4610.2007.00867.x</data>
  <data key="author">Lewis D</data>
  <data key="year">2007</data>
  <data key="title">...</data>
  <data key="so">HEADACHE</data>
  <data key="vol">47</data>
  <data key="page">1409</data>
  <data key="ut"></data>
  <data key="freq">2</data>
</node>
<node id="752">
  <data key="name">Palm U</data>
  <data key="label">Palm U, 2019, EUR ARCH PSY CLIN N, V269, P269, DOI 10.1007/s00406-018-0894-2</data>
  <data key="author">Palm U</data>
  <data key="year">2019</data>
  <data key="title">...</data>
  <data key="so">EUR ARCH PSY CLIN N</data>
  <data key="vol">269</data>
  <data key="page">269</data>
  <data key="ut"></data>
  <data key="freq">3</data>
</node>
<node id="753">
  <data key="name">Kobel MJ</data>
  <data key="label">Kobel MJ, 2024, OTOL NEUROTOL, V45, P75, DOI 10.1097/MAO.0000000000004053</data>
  <data key="author">Kobel MJ</data>
  <data key="year">2024</data>
  <data key="title">...</data>
  <data key="so">OTOL NEUROTOL</data>
  <data key="vol">45</data>
  <data key="page">75</data>
  <data key="ut"></data>
  <data key="freq">6</data>
</node>
<node id="754">
  <data key="name">Azami M</data>
  <data key="label">Azami M, 2023, FRONT NEUROL, V14, P0, DOI 10.3389/fneur.2023.1129569</data>
  <data key="author">Azami M</data>
  <data key="year">2023</data>
  <data key="title">...</data>
  <data key="so">FRONT NEUROL</data>
  <data key="vol">14</data>
  <data key="page">0</data>
  <data key="ut"></data>
  <data key="freq">2</data>
</node>
<node id="755">
  <data key="name">Gurgel João Daniel Caliman e</data>
  <data key="label">Gurgel João Daniel Caliman e, 2007, REV. BRAS. OTORRINOLARINGOL., V73, P569, DOI 10.1590/S0034-72992007000400018</data>
  <data key="author">Gurgel João Daniel Caliman e</data>
  <data key="year">2007</data>
  <data key="title">...</data>
  <data key="so">REV. BRAS. OTORRINOLARINGOL.</data>
  <data key="vol">73</data>
  <data key="page">569</data>
  <data key="ut"></data>
  <data key="freq">1</data>
</node>
<node id="756">
  <data key="name">Lempert T</data>
  <data key="label">Lempert T, 2022, J VESTIBUL RES-EQUIL, V32, P1, DOI 10.3233/VES-201644</data>
  <data key="author">Lempert T</data>
  <data key="year">2022</data>
  <data key="title">...</data>
  <data key="so">J VESTIBUL RES-EQUIL</data>
  <data key="vol">32</data>
  <data key="page">1</data>
  <data key="ut"></data>
  <data key="freq">7</data>
</node>
<node id="757">
  <data key="name">BRANDT T</data>
  <data key="label">BRANDT T, 1999, VERTIGO MULTISENSOR, V0, P0</data>
  <data key="author">BRANDT T</data>
  <data key="year">1999</data>
  <data key="title">...</data>
  <data key="so">VERTIGO MULTISENSOR</data>
  <data key="vol">0</data>
  <data key="page">0</data>
  <data key="ut"></data>
  <data key="freq">1</data>
</node>
<node id="758">
  <data key="name">Furman JM</data>
  <data key="label">Furman JM, 1997, NEUROLOGY, V48, P1161, DOI 10.1212/WNL.48.5.1161</data>
  <data key="author">Furman JM</data>
  <data key="year">1997</data>
  <data key="title">...</data>
  <data key="so">NEUROLOGY</data>
  <data key="vol">48</data>
  <data key="page">1161</data>
  <data key="ut"></data>
  <data key="freq">2</data>
</node>
<node id="759">
  <data key="name">Morisod B</data>
  <data key="label">Morisod B, 2017, J VESTIBUL RES-EQUIL, V27, P305, DOI 10.3233/VES-170628</data>
  <data key="author">Morisod B</data>
  <data key="year">2017</data>
  <data key="title">...</data>
  <data key="so">J VESTIBUL RES-EQUIL</data>
  <data key="vol">27</data>
  <data key="page">305</data>
  <data key="ut"></data>
  <data key="freq">6</data>
</node>
<node id="760">
  <data key="name">Brodsky MC</data>
  <data key="label">Brodsky MC, 2003, BRIT J OPHTHALMOL, V87, P1440, DOI 10.1136/bjo.87.12.1440</data>
  <data key="author">Brodsky MC</data>
  <data key="year">2003</data>
  <data key="title">...</data>
  <data key="so">BRIT J OPHTHALMOL</data>
  <data key="vol">87</data>
  <data key="page">1440</data>
  <data key="ut"></data>
  <data key="freq">1</data>
</node>
<node id="761">
  <data key="name">Ghavami Y</data>
  <data key="label">Ghavami Y, 2016, LARYNGOSCOPE, V126, P163, DOI 10.1002/lary.25344</data>
  <data key="author">Ghavami Y</data>
  <data key="year">2016</data>
  <data key="title">...</data>
  <data key="so">LARYNGOSCOPE</data>
  <data key="vol">126</data>
  <data key="page">163</data>
  <data key="ut"></data>
  <data key="freq">2</data>
</node>
<node id="762">
  <data key="name">Dunlap PM</data>
  <data key="label">Dunlap PM, 2019, CURR OPIN NEUROL, V32, P137, DOI 10.1097/WCO.0000000000000632</data>
  <data key="author">Dunlap PM</data>
  <data key="year">2019</data>
  <data key="title">...</data>
  <data key="so">CURR OPIN NEUROL</data>
  <data key="vol">32</data>
  <data key="page">137</data>
  <data key="ut"></data>
  <data key="freq">2</data>
</node>
<node id="763">
  <data key="name">Li KZ</data>
  <data key="label">Li KZ, 2020, NEUROIMAGE-CLIN, V26, P0, DOI 10.1016/j.nicl.2020.102216</data>
  <data key="author">Li KZ</data>
  <data key="year">2020</data>
  <data key="title">...</data>
  <data key="so">NEUROIMAGE-CLIN</data>
  <data key="vol">26</data>
  <data key="page">0</data>
  <data key="ut"></data>
  <data key="freq">25</data>
</node>
<node id="764">
  <data key="name">Brantberg K</data>
  <data key="label">Brantberg K, 2011, ACTA OTO-LARYNGOL, V131, P722, DOI 10.3109/00016489.2011.556661</data>
  <data key="author">Brantberg K</data>
  <data key="year">2011</data>
  <data key="title">...</data>
  <data key="so">ACTA OTO-LARYNGOL</data>
  <data key="vol">131</data>
  <data key="page">722</data>
  <data key="ut"></data>
  <data key="freq">1</data>
</node>
<node id="765">
  <data key="name">Egerton T</data>
  <data key="label">Egerton T, 2012, BMC NEUROL, V12, P0, DOI 10.1186/1471-2377-12-116</data>
  <data key="author">Egerton T</data>
  <data key="year">2012</data>
  <data key="title">...</data>
  <data key="so">BMC NEUROL</data>
  <data key="vol">12</data>
  <data key="page">0</data>
  <data key="ut"></data>
  <data key="freq">1</data>
</node>
<node id="766">
  <data key="name">Staab Jeffrey P</data>
  <data key="label">Staab Jeffrey P, 2019, ADV OTORHINOLARYNGOL, V82, P170, DOI 10.1159/000490286</data>
  <data key="author">Staab Jeffrey P</data>
  <data key="year">2019</data>
  <data key="title">...</data>
  <data key="so">ADV OTORHINOLARYNGOL</data>
  <data key="vol">82</data>
  <data key="page">170</data>
  <data key="ut"></data>
  <data key="freq">5</data>
</node>
<node id="767">
  <data key="name">Agarwal K</data>
  <data key="label">Agarwal K, 2012, J NEUROL, V259, P1117, DOI 10.1007/s00415-011-6311-7</data>
  <data key="author">Agarwal K</data>
  <data key="year">2012</data>
  <data key="title">...</data>
  <data key="so">J NEUROL</data>
  <data key="vol">259</data>
  <data key="page">1117</data>
  <data key="ut"></data>
  <data key="freq">1</data>
</node>
<node id="768">
  <data key="name">Kollén L</data>
  <data key="label">Kollén L, 2017, AGING CLIN EXP RES, V29, P197, DOI 10.1007/s40520-016-0567-9</data>
  <data key="author">Kollén L</data>
  <data key="year">2017</data>
  <data key="title">...</data>
  <data key="so">AGING CLIN EXP RES</data>
  <data key="vol">29</data>
  <data key="page">197</data>
  <data key="ut"></data>
  <data key="freq">2</data>
</node>
<node id="769">
  <data key="name">Barton SL</data>
  <data key="label">Barton SL, 2017, J EXP PSYCHOL HUMAN, V43, P1773, DOI 10.1037/xhp0000435</data>
  <data key="author">Barton SL</data>
  <data key="year">2017</data>
  <data key="title">...</data>
  <data key="so">J EXP PSYCHOL HUMAN</data>
  <data key="vol">43</data>
  <data key="page">1773</data>
  <data key="ut"></data>
  <data key="freq">1</data>
</node>
<node id="770">
  <data key="name">Bisdorff AR</data>
  <data key="label">Bisdorff AR, 2001, NEUROLOGY, V57, P1085, DOI 10.1212/WNL.57.6.1085</data>
  <data key="author">Bisdorff AR</data>
  <data key="year">2001</data>
  <data key="title">...</data>
  <data key="so">NEUROLOGY</data>
  <data key="vol">57</data>
  <data key="page">1085</data>
  <data key="ut"></data>
  <data key="freq">1</data>
</node>
<node id="771">
  <data key="name">Fernández-de-las-Peñas C</data>
  <data key="label">Fernández-de-las-Peñas C, 2006, MANUAL THER, V11, P225, DOI 10.1016/j.math.2006.07.003</data>
  <data key="author">Fernández-de-las-Peñas C</data>
  <data key="year">2006</data>
  <data key="title">...</data>
  <data key="so">MANUAL THER</data>
  <data key="vol">11</data>
  <data key="page">225</data>
  <data key="ut"></data>
  <data key="freq">1</data>
</node>
<node id="772">
  <data key="name">Anderson KE</data>
  <data key="label">Anderson KE, 2007, MOVEMENT DISORD, V22, P2204, DOI 10.1002/mds.21687</data>
  <data key="author">Anderson KE</data>
  <data key="year">2007</data>
  <data key="title">...</data>
  <data key="so">MOVEMENT DISORD</data>
  <data key="vol">22</data>
  <data key="page">2204</data>
  <data key="ut"></data>
  <data key="freq">1</data>
</node>
<node id="773">
  <data key="name">Attyé A</data>
  <data key="label">Attyé A, 2018, EUR RADIOL, V28, P2916, DOI 10.1007/s00330-017-5260-7</data>
  <data key="author">Attyé A</data>
  <data key="year">2018</data>
  <data key="title">...</data>
  <data key="so">EUR RADIOL</data>
  <data key="vol">28</data>
  <data key="page">2916</data>
  <data key="ut"></data>
  <data key="freq">1</data>
</node>
<node id="774">
  <data key="name">AIFA</data>
  <data key="label">AIFA, 2017, RIASS CAR PROD CARV, V0, P0</data>
  <data key="author">AIFA</data>
  <data key="year">2017</data>
  <data key="title">...</data>
  <data key="so">RIASS CAR PROD CARV</data>
  <data key="vol">0</data>
  <data key="page">0</data>
  <data key="ut"></data>
  <data key="freq">1</data>
</node>
<node id="775">
  <data key="name">Li L</data>
  <data key="label">Li L, 2022, J NEUROL, V269, P3075, DOI 10.1007/s00415-021-10899-7</data>
  <data key="author">Li L</data>
  <data key="year">2022</data>
  <data key="title">...</data>
  <data key="so">J NEUROL</data>
  <data key="vol">269</data>
  <data key="page">3075</data>
  <data key="ut"></data>
  <data key="freq">2</data>
</node>
<node id="776">
  <data key="name">EVERS S</data>
  <data key="label">EVERS S, 2006, DTSCH ARZTEBLATT, V103, P0</data>
  <data key="author">EVERS S</data>
  <data key="year">2006</data>
  <data key="title">...</data>
  <data key="so">DTSCH ARZTEBLATT</data>
  <data key="vol">103</data>
  <data key="page">0</data>
  <data key="ut"></data>
  <data key="freq">1</data>
</node>
<node id="777">
  <data key="name">Baier B</data>
  <data key="label">Baier B, 2009, J NEUROL, V256, P436, DOI 10.1007/s00415-009-0111-3</data>
  <data key="author">Baier B</data>
  <data key="year">2009</data>
  <data key="title">...</data>
  <data key="so">J NEUROL</data>
  <data key="vol">256</data>
  <data key="page">436</data>
  <data key="ut"></data>
  <data key="freq">1</data>
</node>
<node id="778">
  <data key="name">Arshad Q</data>
  <data key="label">Arshad Q, 2022, FRONT INTEGR NEUROSC, V15, P0, DOI 10.3389/fnint.2021.806940</data>
  <data key="author">Arshad Q</data>
  <data key="year">2022</data>
  <data key="title">...</data>
  <data key="so">FRONT INTEGR NEUROSC</data>
  <data key="vol">15</data>
  <data key="page">0</data>
  <data key="ut"></data>
  <data key="freq">4</data>
</node>
<node id="779">
  <data key="name">Casani AP</data>
  <data key="label">Casani AP, 2009, OTOL NEUROTOL, V30, P961, DOI 10.1097/MAO.0b013e3181b4e780</data>
  <data key="author">Casani AP</data>
  <data key="year">2009</data>
  <data key="title">...</data>
  <data key="so">OTOL NEUROTOL</data>
  <data key="vol">30</data>
  <data key="page">961</data>
  <data key="ut"></data>
  <data key="freq">1</data>
</node>
<node id="780">
  <data key="name">Radziej K</data>
  <data key="label">Radziej K, 2015, J PSYCHOSOM RES, V79, P123, DOI 10.1016/j.jpsychores.2015.05.005</data>
  <data key="author">Radziej K</data>
  <data key="year">2015</data>
  <data key="title">...</data>
  <data key="so">J PSYCHOSOM RES</data>
  <data key="vol">79</data>
  <data key="page">123</data>
  <data key="ut"></data>
  <data key="freq">2</data>
</node>
<node id="781">
  <data key="name">Aaronson ST</data>
  <data key="label">Aaronson ST, 2017, AM J PSYCHIAT, V174, P640, DOI 10.1176/appi.ajp.2017.16010034</data>
  <data key="author">Aaronson ST</data>
  <data key="year">2017</data>
  <data key="title">...</data>
  <data key="so">AM J PSYCHIAT</data>
  <data key="vol">174</data>
  <data key="page">640</data>
  <data key="ut"></data>
  <data key="freq">1</data>
</node>
<node id="782">
  <data key="name">AIFA</data>
  <data key="label">AIFA, 2019, RIASS CAR PROD ALD, V0, P0</data>
  <data key="author">AIFA</data>
  <data key="year">2019</data>
  <data key="title">...</data>
  <data key="so">RIASS CAR PROD ALD</data>
  <data key="vol">0</data>
  <data key="page">0</data>
  <data key="ut"></data>
  <data key="freq">1</data>
</node>
<node id="783">
  <data key="name">Teggi R</data>
  <data key="label">Teggi R, 2020, OTOL NEUROTOL, V41, PE70, DOI 10.1097/MAO.0000000000002446</data>
  <data key="author">Teggi R</data>
  <data key="year">2020</data>
  <data key="title">...</data>
  <data key="so">OTOL NEUROTOL</data>
  <data key="vol">41</data>
  <data key="page">E70</data>
  <data key="ut"></data>
  <data key="freq">10</data>
</node>
<node id="784">
  <data key="name">Hedges DW</data>
  <data key="label">Hedges DW, 1996, PSYCHOPHARMACOL BULL, V32, P671</data>
  <data key="author">Hedges DW</data>
  <data key="year">1996</data>
  <data key="title">...</data>
  <data key="so">PSYCHOPHARMACOL BULL</data>
  <data key="vol">32</data>
  <data key="page">671</data>
  <data key="ut"></data>
  <data key="freq">1</data>
</node>
<node id="785">
  <data key="name">McCann UD</data>
  <data key="label">McCann UD, 1997, NEUROPSYCHOPHARMACOL, V17, P360, DOI 10.1016/S0893-133X(97)00085-7</data>
  <data key="author">McCann UD</data>
  <data key="year">1997</data>
  <data key="title">...</data>
  <data key="so">NEUROPSYCHOPHARMACOL</data>
  <data key="vol">17</data>
  <data key="page">360</data>
  <data key="ut"></data>
  <data key="freq">1</data>
</node>
<node id="786">
  <data key="name">Best C</data>
  <data key="label">Best C, 2006, J NEUROL NEUROSUR PS, V77, P658, DOI 10.1136/jnnp.2005.072934</data>
  <data key="author">Best C</data>
  <data key="year">2006</data>
  <data key="title">...</data>
  <data key="so">J NEUROL NEUROSUR PS</data>
  <data key="vol">77</data>
  <data key="page">658</data>
  <data key="ut"></data>
  <data key="freq">3</data>
</node>
<node id="787">
  <data key="name">DHondt F</data>
  <data key="label">DHondt F, 2014, J AFFECT DISORDERS, V152, P91, DOI 10.1016/j.jad.2013.05.051</data>
  <data key="author">DHondt F</data>
  <data key="year">2014</data>
  <data key="title">...</data>
  <data key="so">J AFFECT DISORDERS</data>
  <data key="vol">152</data>
  <data key="page">91</data>
  <data key="ut"></data>
  <data key="freq">1</data>
</node>
<node id="788">
  <data key="name">JACOB RG</data>
  <data key="label">JACOB RG, 1995, AM J PSYCHIAT, V151, P1223</data>
  <data key="author">JACOB RG</data>
  <data key="year">1995</data>
  <data key="title">...</data>
  <data key="so">AM J PSYCHIAT</data>
  <data key="vol">151</data>
  <data key="page">1223</data>
  <data key="ut"></data>
  <data key="freq">1</data>
</node>
<node id="789">
  <data key="name">Holle D</data>
  <data key="label">Holle D, 2015, PLOS ONE, V10, P0, DOI 10.1371/journal.pone.0142468</data>
  <data key="author">Holle D</data>
  <data key="year">2015</data>
  <data key="title">...</data>
  <data key="so">PLOS ONE</data>
  <data key="vol">10</data>
  <data key="page">0</data>
  <data key="ut"></data>
  <data key="freq">12</data>
</node>
<node id="790">
  <data key="name">Storm R</data>
  <data key="label">Storm R, 2024, J NEUROL, V271, P3227, DOI 10.1007/s00415-024-12255-x</data>
  <data key="author">Storm R</data>
  <data key="year">2024</data>
  <data key="title">...</data>
  <data key="so">J NEUROL</data>
  <data key="vol">271</data>
  <data key="page">3227</data>
  <data key="ut"></data>
  <data key="freq">8</data>
</node>
<node id="791">
  <data key="name">Brooks JL</data>
  <data key="label">Brooks JL, 2007, EPILEPSY BEHAV, V11, P367, DOI 10.1016/j.yebeh.2007.05.007</data>
  <data key="author">Brooks JL</data>
  <data key="year">2007</data>
  <data key="title">...</data>
  <data key="so">EPILEPSY BEHAV</data>
  <data key="vol">11</data>
  <data key="page">367</data>
  <data key="ut"></data>
  <data key="freq">1</data>
</node>
<node id="792">
  <data key="name">Lubetzky AV</data>
  <data key="label">Lubetzky AV, 2017, MOTOR CONTROL, V21, P468, DOI 10.1123/mc.2016-0045</data>
  <data key="author">Lubetzky AV</data>
  <data key="year">2017</data>
  <data key="title">...</data>
  <data key="so">MOTOR CONTROL</data>
  <data key="vol">21</data>
  <data key="page">468</data>
  <data key="ut"></data>
  <data key="freq">2</data>
</node>
<node id="793">
  <data key="name">Allum JHJ</data>
  <data key="label">Allum JHJ, 2017, J VESTIBUL RES-EQUIL, V27, P77, DOI 10.3233/VES-170601</data>
  <data key="author">Allum JHJ</data>
  <data key="year">2017</data>
  <data key="title">...</data>
  <data key="so">J VESTIBUL RES-EQUIL</data>
  <data key="vol">27</data>
  <data key="page">77</data>
  <data key="ut"></data>
  <data key="freq">1</data>
</node>
<node id="794">
  <data key="name">Moss-Morris R</data>
  <data key="label">Moss-Morris R, 1999, LANCET, V353, P515, DOI 10.1016/S0140-6736(98)00348-1</data>
  <data key="author">Moss-Morris R</data>
  <data key="year">1999</data>
  <data key="title">...</data>
  <data key="so">LANCET</data>
  <data key="vol">353</data>
  <data key="page">515</data>
  <data key="ut"></data>
  <data key="freq">1</data>
</node>
<node id="795">
  <data key="name">Kim SK</data>
  <data key="label">Kim SK, 2019, JAMA OTOLARYNGOL, V145, P307, DOI 10.1001/jamaoto.2018.4016</data>
  <data key="author">Kim SK</data>
  <data key="year">2019</data>
  <data key="title">...</data>
  <data key="so">JAMA OTOLARYNGOL</data>
  <data key="vol">145</data>
  <data key="page">307</data>
  <data key="ut"></data>
  <data key="freq">2</data>
</node>
<node id="796">
  <data key="name">Kim JS</data>
  <data key="label">Kim JS, 2022, J VESTIBUL RES-EQUIL, V32, P205, DOI 10.3233/VES-210169</data>
  <data key="author">Kim JS</data>
  <data key="year">2022</data>
  <data key="title">...</data>
  <data key="so">J VESTIBUL RES-EQUIL</data>
  <data key="vol">32</data>
  <data key="page">205</data>
  <data key="ut"></data>
  <data key="freq">2</data>
</node>
<node id="797">
  <data key="name">Ledin T</data>
  <data key="label">Ledin T, 2004, GAIT POSTURE, V19, P184, DOI 10.1016/S0966-6362(03)00061-4</data>
  <data key="author">Ledin T</data>
  <data key="year">2004</data>
  <data key="title">...</data>
  <data key="so">GAIT POSTURE</data>
  <data key="vol">19</data>
  <data key="page">184</data>
  <data key="ut"></data>
  <data key="freq">1</data>
</node>
<node id="798">
  <data key="name">Habs M</data>
  <data key="label">Habs M, 2020, J NEUROL, V267, P212, DOI 10.1007/s00415-020-10150-9</data>
  <data key="author">Habs M</data>
  <data key="year">2020</data>
  <data key="title">...</data>
  <data key="so">J NEUROL</data>
  <data key="vol">267</data>
  <data key="page">212</data>
  <data key="ut"></data>
  <data key="freq">28</data>
</node>
<node id="799">
  <data key="name">Wurthmann S</data>
  <data key="label">Wurthmann S, 2017, J PSYCHOSOM RES, V103, P95, DOI 10.1016/j.jpsychores.2017.10.007</data>
  <data key="author">Wurthmann S</data>
  <data key="year">2017</data>
  <data key="title">...</data>
  <data key="so">J PSYCHOSOM RES</data>
  <data key="vol">103</data>
  <data key="page">95</data>
  <data key="ut"></data>
  <data key="freq">21</data>
</node>
<node id="800">
  <data key="name">Azzi JL</data>
  <data key="label">Azzi JL, 2022, J VESTIBUL RES-EQUIL, V32, P285, DOI 10.3233/VES-190749</data>
  <data key="author">Azzi JL</data>
  <data key="year">2022</data>
  <data key="title">...</data>
  <data key="so">J VESTIBUL RES-EQUIL</data>
  <data key="vol">32</data>
  <data key="page">285</data>
  <data key="ut"></data>
  <data key="freq">8</data>
</node>
<edge source="0" target="531">
  <data key="weight">0.5</data>
  <data key="slice">30</data>
  <data key="year">2024</data>
</edge>
<edge source="1" target="440">
  <data key="weight">1.0</data>
  <data key="slice">30</data>
  <data key="year">2024</data>
</edge>
<edge source="1" target="443">
  <data key="weight">0.8164966106414795</data>
  <data key="slice">30</data>
  <data key="year">2024</data>
</edge>
<edge source="2" target="9">
  <data key="weight">1.0</data>
  <data key="slice">29</data>
  <data key="year">2023</data>
</edge>
<edge source="2" target="41">
  <data key="weight">1.0</data>
  <data key="slice">29</data>
  <data key="year">2023</data>
</edge>
<edge source="2" target="96">
  <data key="weight">1.0</data>
  <data key="slice">29</data>
  <data key="year">2023</data>
</edge>
<edge source="2" target="165">
  <data key="weight">1.0</data>
  <data key="slice">29</data>
  <data key="year">2023</data>
</edge>
<edge source="2" target="220">
  <data key="weight">1.0</data>
  <data key="slice">29</data>
  <data key="year">2023</data>
</edge>
<edge source="2" target="234">
  <data key="weight">1.0</data>
  <data key="slice">29</data>
  <data key="year">2023</data>
</edge>
<edge source="2" target="308">
  <data key="weight">1.0</data>
  <data key="slice">29</data>
  <data key="year">2023</data>
</edge>
<edge source="2" target="337">
  <data key="weight">0.7071067690849304</data>
  <data key="slice">29</data>
  <data key="year">2023</data>
</edge>
<edge source="2" target="454">
  <data key="weight">1.0</data>
  <data key="slice">29</data>
  <data key="year">2023</data>
</edge>
<edge source="2" target="502">
  <data key="weight">1.0</data>
  <data key="slice">29</data>
  <data key="year">2023</data>
</edge>
<edge source="2" target="511">
  <data key="weight">1.0</data>
  <data key="slice">29</data>
  <data key="year">2023</data>
</edge>
<edge source="2" target="586">
  <data key="weight">1.0</data>
  <data key="slice">29</data>
  <data key="year">2023</data>
</edge>
<edge source="2" target="609">
  <data key="weight">0.8164966106414795</data>
  <data key="slice">29</data>
  <data key="year">2023</data>
</edge>
<edge source="2" target="611">
  <data key="weight">1.0</data>
  <data key="slice">29</data>
  <data key="year">2023</data>
</edge>
<edge source="2" target="699">
  <data key="weight">0.8164966106414795</data>
  <data key="slice">29</data>
  <data key="year">2023</data>
</edge>
<edge source="2" target="701">
  <data key="weight">1.0</data>
  <data key="slice">29</data>
  <data key="year">2023</data>
</edge>
<edge source="3" target="65">
  <data key="weight">0.8164966106414795</data>
  <data key="slice">21</data>
  <data key="year">2015</data>
</edge>
<edge source="3" target="89">
  <data key="weight">0.7071067690849304</data>
  <data key="slice">21</data>
  <data key="year">2015</data>
</edge>
<edge source="3" target="109">
  <data key="weight">0.5773502588272095</data>
  <data key="slice">26</data>
  <data key="year">2020</data>
</edge>
<edge source="3" target="135">
  <data key="weight">0.5773502588272095</data>
  <data key="slice">26</data>
  <data key="year">2020</data>
</edge>
<edge source="3" target="172">
  <data key="weight">0.8164966106414795</data>
  <data key="slice">24</data>
  <data key="year">2018</data>
</edge>
<edge source="3" target="197">
  <data key="weight">0.8164966106414795</data>
  <data key="slice">21</data>
  <data key="year">2015</data>
</edge>
<edge source="3" target="199">
  <data key="weight">0.7071067690849304</data>
  <data key="slice">21</data>
  <data key="year">2015</data>
</edge>
<edge source="3" target="323">
  <data key="weight">0.5773502588272095</data>
  <data key="slice">26</data>
  <data key="year">2020</data>
</edge>
<edge source="3" target="444">
  <data key="weight">1.0</data>
  <data key="slice">21</data>
  <data key="year">2015</data>
</edge>
<edge source="3" target="469">
  <data key="weight">0.5773502588272095</data>
  <data key="slice">26</data>
  <data key="year">2020</data>
</edge>
<edge source="3" target="530">
  <data key="weight">1.0</data>
  <data key="slice">21</data>
  <data key="year">2015</data>
</edge>
<edge source="3" target="557">
  <data key="weight">1.0</data>
  <data key="slice">21</data>
  <data key="year">2015</data>
</edge>
<edge source="3" target="598">
  <data key="weight">0.5773502588272095</data>
  <data key="slice">26</data>
  <data key="year">2020</data>
</edge>
<edge source="3" target="647">
  <data key="weight">0.7071067690849304</data>
  <data key="slice">21</data>
  <data key="year">2015</data>
</edge>
<edge source="3" target="660">
  <data key="weight">0.6666666865348816</data>
  <data key="slice">26</data>
  <data key="year">2020</data>
</edge>
<edge source="3" target="734">
  <data key="weight">0.5773502588272095</data>
  <data key="slice">26</data>
  <data key="year">2020</data>
</edge>
<edge source="4" target="497">
  <data key="weight">0.7071067690849304</data>
  <data key="slice">25</data>
  <data key="year">2019</data>
</edge>
<edge source="4" target="681">
  <data key="weight">0.7071067690849304</data>
  <data key="slice">25</data>
  <data key="year">2019</data>
</edge>
<edge source="4" target="738">
  <data key="weight">0.7071067690849304</data>
  <data key="slice">25</data>
  <data key="year">2019</data>
</edge>
<edge source="4" target="750">
  <data key="weight">1.0</data>
  <data key="slice">25</data>
  <data key="year">2019</data>
</edge>
<edge source="5" target="148">
  <data key="weight">1.0</data>
  <data key="slice">20</data>
  <data key="year">2014</data>
</edge>
<edge source="5" target="196">
  <data key="weight">0.7071067690849304</data>
  <data key="slice">20</data>
  <data key="year">2014</data>
</edge>
<edge source="5" target="275">
  <data key="weight">1.0</data>
  <data key="slice">20</data>
  <data key="year">2014</data>
</edge>
<edge source="5" target="426">
  <data key="weight">1.0</data>
  <data key="slice">20</data>
  <data key="year">2014</data>
</edge>
<edge source="5" target="431">
  <data key="weight">1.0</data>
  <data key="slice">20</data>
  <data key="year">2014</data>
</edge>
<edge source="5" target="479">
  <data key="weight">1.0</data>
  <data key="slice">20</data>
  <data key="year">2014</data>
</edge>
<edge source="5" target="561">
  <data key="weight">0.7071067690849304</data>
  <data key="slice">20</data>
  <data key="year">2014</data>
</edge>
<edge source="5" target="616">
  <data key="weight">1.0</data>
  <data key="slice">20</data>
  <data key="year">2014</data>
</edge>
<edge source="5" target="742">
  <data key="weight">1.0</data>
  <data key="slice">20</data>
  <data key="year">2014</data>
</edge>
<edge source="5" target="767">
  <data key="weight">1.0</data>
  <data key="slice">20</data>
  <data key="year">2014</data>
</edge>
<edge source="5" target="787">
  <data key="weight">1.0</data>
  <data key="slice">20</data>
  <data key="year">2014</data>
</edge>
<edge source="6" target="24">
  <data key="weight">0.6324555277824402</data>
  <data key="slice">31</data>
  <data key="year">2025</data>
</edge>
<edge source="6" target="64">
  <data key="weight">0.7071067690849304</data>
  <data key="slice">31</data>
  <data key="year">2025</data>
</edge>
<edge source="6" target="306">
  <data key="weight">0.5345224738121033</data>
  <data key="slice">31</data>
  <data key="year">2025</data>
</edge>
<edge source="6" target="544">
  <data key="weight">5.000000237487257E-4</data>
  <data key="slice">31</data>
  <data key="year">2025</data>
</edge>
<edge source="6" target="626">
  <data key="weight">0.5</data>
  <data key="slice">31</data>
  <data key="year">2025</data>
</edge>
<edge source="6" target="745">
  <data key="weight">0.5</data>
  <data key="slice">31</data>
  <data key="year">2025</data>
</edge>
<edge source="7" target="471">
  <data key="weight">1.0</data>
  <data key="slice">16</data>
  <data key="year">2010</data>
</edge>
<edge source="7" target="723">
  <data key="weight">1.0</data>
  <data key="slice">16</data>
  <data key="year">2010</data>
</edge>
<edge source="8" target="36">
  <data key="weight">0.5773502588272095</data>
  <data key="slice">29</data>
  <data key="year">2023</data>
</edge>
<edge source="8" target="69">
  <data key="weight">0.5</data>
  <data key="slice">31</data>
  <data key="year">2025</data>
</edge>
<edge source="8" target="99">
  <data key="weight">4.472136206459254E-4</data>
  <data key="slice">30</data>
  <data key="year">2024</data>
</edge>
<edge source="8" target="118">
  <data key="weight">0.5</data>
  <data key="slice">31</data>
  <data key="year">2025</data>
</edge>
<edge source="8" target="209">
  <data key="weight">0.5</data>
  <data key="slice">31</data>
  <data key="year">2025</data>
</edge>
<edge source="8" target="220">
  <data key="weight">0.5</data>
  <data key="slice">31</data>
  <data key="year">2025</data>
</edge>
<edge source="8" target="288">
  <data key="weight">0.5</data>
  <data key="slice">31</data>
  <data key="year">2025</data>
</edge>
<edge source="8" target="300">
  <data key="weight">0.5</data>
  <data key="slice">31</data>
  <data key="year">2025</data>
</edge>
<edge source="8" target="359">
  <data key="weight">0.5</data>
  <data key="slice">31</data>
  <data key="year">2025</data>
</edge>
<edge source="8" target="522">
  <data key="weight">0.5547001957893372</data>
  <data key="slice">29</data>
  <data key="year">2023</data>
</edge>
<edge source="8" target="534">
  <data key="weight">0.5</data>
  <data key="slice">31</data>
  <data key="year">2025</data>
</edge>
<edge source="8" target="538">
  <data key="weight">0.6324555277824402</data>
  <data key="slice">30</data>
  <data key="year">2024</data>
</edge>
<edge source="8" target="556">
  <data key="weight">0.5669466853141785</data>
  <data key="slice">29</data>
  <data key="year">2023</data>
</edge>
<edge source="8" target="697">
  <data key="weight">0.8944271802902222</data>
  <data key="slice">29</data>
  <data key="year">2023</data>
</edge>
<edge source="8" target="735">
  <data key="weight">0.4472135901451111</data>
  <data key="slice">30</data>
  <data key="year">2024</data>
</edge>
<edge source="9" target="41">
  <data key="weight">1.0</data>
  <data key="slice">29</data>
  <data key="year">2023</data>
</edge>
<edge source="9" target="96">
  <data key="weight">1.0</data>
  <data key="slice">29</data>
  <data key="year">2023</data>
</edge>
<edge source="9" target="165">
  <data key="weight">1.0</data>
  <data key="slice">29</data>
  <data key="year">2023</data>
</edge>
<edge source="9" target="220">
  <data key="weight">1.0</data>
  <data key="slice">29</data>
  <data key="year">2023</data>
</edge>
<edge source="9" target="234">
  <data key="weight">1.0</data>
  <data key="slice">29</data>
  <data key="year">2023</data>
</edge>
<edge source="9" target="308">
  <data key="weight">1.0</data>
  <data key="slice">29</data>
  <data key="year">2023</data>
</edge>
<edge source="9" target="337">
  <data key="weight">0.7071067690849304</data>
  <data key="slice">29</data>
  <data key="year">2023</data>
</edge>
<edge source="9" target="454">
  <data key="weight">1.0</data>
  <data key="slice">29</data>
  <data key="year">2023</data>
</edge>
<edge source="9" target="502">
  <data key="weight">1.0</data>
  <data key="slice">29</data>
  <data key="year">2023</data>
</edge>
<edge source="9" target="511">
  <data key="weight">1.0</data>
  <data key="slice">29</data>
  <data key="year">2023</data>
</edge>
<edge source="9" target="586">
  <data key="weight">1.0</data>
  <data key="slice">29</data>
  <data key="year">2023</data>
</edge>
<edge source="9" target="609">
  <data key="weight">0.8164966106414795</data>
  <data key="slice">29</data>
  <data key="year">2023</data>
</edge>
<edge source="9" target="611">
  <data key="weight">1.0</data>
  <data key="slice">29</data>
  <data key="year">2023</data>
</edge>
<edge source="9" target="699">
  <data key="weight">0.8164966106414795</data>
  <data key="slice">29</data>
  <data key="year">2023</data>
</edge>
<edge source="9" target="701">
  <data key="weight">1.0</data>
  <data key="slice">29</data>
  <data key="year">2023</data>
</edge>
<edge source="10" target="150">
  <data key="weight">1.0</data>
  <data key="slice">21</data>
  <data key="year">2015</data>
</edge>
<edge source="10" target="765">
  <data key="weight">1.0</data>
  <data key="slice">21</data>
  <data key="year">2015</data>
</edge>
<edge source="11" target="70">
  <data key="weight">1.0</data>
  <data key="slice">19</data>
  <data key="year">2013</data>
</edge>
<edge source="11" target="97">
  <data key="weight">0.7071067690849304</data>
  <data key="slice">19</data>
  <data key="year">2013</data>
</edge>
<edge source="11" target="150">
  <data key="weight">1.0</data>
  <data key="slice">19</data>
  <data key="year">2013</data>
</edge>
<edge source="11" target="219">
  <data key="weight">1.0</data>
  <data key="slice">19</data>
  <data key="year">2013</data>
</edge>
<edge source="11" target="291">
  <data key="weight">1.0</data>
  <data key="slice">19</data>
  <data key="year">2013</data>
</edge>
<edge source="11" target="320">
  <data key="weight">1.0</data>
  <data key="slice">19</data>
  <data key="year">2013</data>
</edge>
<edge source="11" target="431">
  <data key="weight">1.0</data>
  <data key="slice">19</data>
  <data key="year">2013</data>
</edge>
<edge source="11" target="493">
  <data key="weight">0.7071067690849304</data>
  <data key="slice">19</data>
  <data key="year">2013</data>
</edge>
<edge source="11" target="561">
  <data key="weight">0.7071067690849304</data>
  <data key="slice">19</data>
  <data key="year">2013</data>
</edge>
<edge source="11" target="615">
  <data key="weight">1.0</data>
  <data key="slice">19</data>
  <data key="year">2013</data>
</edge>
<edge source="11" target="742">
  <data key="weight">1.0</data>
  <data key="slice">19</data>
  <data key="year">2013</data>
</edge>
<edge source="12" target="433">
  <data key="weight">1.0</data>
  <data key="slice">13</data>
  <data key="year">2007</data>
</edge>
<edge source="12" target="439">
  <data key="weight">1.0</data>
  <data key="slice">13</data>
  <data key="year">2007</data>
</edge>
<edge source="12" target="512">
  <data key="weight">1.0</data>
  <data key="slice">13</data>
  <data key="year">2007</data>
</edge>
<edge source="12" target="617">
  <data key="weight">1.0</data>
  <data key="slice">13</data>
  <data key="year">2007</data>
</edge>
<edge source="12" target="679">
  <data key="weight">1.0</data>
  <data key="slice">13</data>
  <data key="year">2007</data>
</edge>
<edge source="13" target="49">
  <data key="weight">1.0</data>
  <data key="slice">10</data>
  <data key="year">2004</data>
</edge>
<edge source="13" target="125">
  <data key="weight">1.0</data>
  <data key="slice">10</data>
  <data key="year">2004</data>
</edge>
<edge source="13" target="591">
  <data key="weight">1.0</data>
  <data key="slice">10</data>
  <data key="year">2004</data>
</edge>
<edge source="13" target="757">
  <data key="weight">1.0</data>
  <data key="slice">10</data>
  <data key="year">2004</data>
</edge>
<edge source="14" target="77">
  <data key="weight">0.5</data>
  <data key="slice">27</data>
  <data key="year">2021</data>
</edge>
<edge source="14" target="130">
  <data key="weight">0.75</data>
  <data key="slice">31</data>
  <data key="year">2025</data>
</edge>
<edge source="14" target="154">
  <data key="weight">0.7071067690849304</data>
  <data key="slice">30</data>
  <data key="year">2024</data>
</edge>
<edge source="14" target="171">
  <data key="weight">0.6000000238418579</data>
  <data key="slice">29</data>
  <data key="year">2023</data>
</edge>
<edge source="14" target="274">
  <data key="weight">0.5</data>
  <data key="slice">31</data>
  <data key="year">2025</data>
</edge>
<edge source="14" target="290">
  <data key="weight">5.000000237487257E-4</data>
  <data key="slice">27</data>
  <data key="year">2021</data>
</edge>
<edge source="14" target="310">
  <data key="weight">0.5163977742195129</data>
  <data key="slice">31</data>
  <data key="year">2025</data>
</edge>
<edge source="14" target="348">
  <data key="weight">5.000000237487257E-4</data>
  <data key="slice">27</data>
  <data key="year">2021</data>
</edge>
<edge source="14" target="379">
  <data key="weight">0.6000000238418579</data>
  <data key="slice">29</data>
  <data key="year">2023</data>
</edge>
<edge source="14" target="383">
  <data key="weight">0.5773502588272095</data>
  <data key="slice">30</data>
  <data key="year">2024</data>
</edge>
<edge source="14" target="448">
  <data key="weight">0.5</data>
  <data key="slice">28</data>
  <data key="year">2022</data>
</edge>
<edge source="14" target="480">
  <data key="weight">0.7745966911315918</data>
  <data key="slice">29</data>
  <data key="year">2023</data>
</edge>
<edge source="14" target="495">
  <data key="weight">5.000000237487257E-4</data>
  <data key="slice">27</data>
  <data key="year">2021</data>
</edge>
<edge source="14" target="510">
  <data key="weight">0.6000000238418579</data>
  <data key="slice">29</data>
  <data key="year">2023</data>
</edge>
<edge source="14" target="514">
  <data key="weight">0.7745966911315918</data>
  <data key="slice">29</data>
  <data key="year">2023</data>
</edge>
<edge source="14" target="520">
  <data key="weight">0.5</data>
  <data key="slice">31</data>
  <data key="year">2025</data>
</edge>
<edge source="14" target="536">
  <data key="weight">0.7071067690849304</data>
  <data key="slice">27</data>
  <data key="year">2021</data>
</edge>
<edge source="14" target="555">
  <data key="weight">5.000000237487257E-4</data>
  <data key="slice">27</data>
  <data key="year">2021</data>
</edge>
<edge source="14" target="588">
  <data key="weight">0.6000000238418579</data>
  <data key="slice">29</data>
  <data key="year">2023</data>
</edge>
<edge source="14" target="614">
  <data key="weight">0.7071067690849304</data>
  <data key="slice">27</data>
  <data key="year">2021</data>
</edge>
<edge source="14" target="626">
  <data key="weight">0.670820415019989</data>
  <data key="slice">29</data>
  <data key="year">2023</data>
</edge>
<edge source="14" target="656">
  <data key="weight">0.5773502588272095</data>
  <data key="slice">31</data>
  <data key="year">2025</data>
</edge>
<edge source="14" target="660">
  <data key="weight">0.670820415019989</data>
  <data key="slice">29</data>
  <data key="year">2023</data>
</edge>
<edge source="14" target="663">
  <data key="weight">7.071067811921239E-4</data>
  <data key="slice">27</data>
  <data key="year">2021</data>
</edge>
<edge source="14" target="677">
  <data key="weight">0.5</data>
  <data key="slice">27</data>
  <data key="year">2021</data>
</edge>
<edge source="14" target="745">
  <data key="weight">0.596284806728363</data>
  <data key="slice">29</data>
  <data key="year">2023</data>
</edge>
<edge source="14" target="790">
  <data key="weight">0.7071067690849304</data>
  <data key="slice">31</data>
  <data key="year">2025</data>
</edge>
<edge source="14" target="792">
  <data key="weight">5.000000237487257E-4</data>
  <data key="slice">27</data>
  <data key="year">2021</data>
</edge>
<edge source="15" target="18">
  <data key="weight">1.0</data>
  <data key="slice">10</data>
  <data key="year">2004</data>
</edge>
<edge source="15" target="52">
  <data key="weight">1.0</data>
  <data key="slice">10</data>
  <data key="year">2004</data>
</edge>
<edge source="15" target="227">
  <data key="weight">1.0</data>
  <data key="slice">10</data>
  <data key="year">2004</data>
</edge>
<edge source="15" target="421">
  <data key="weight">1.0</data>
  <data key="slice">10</data>
  <data key="year">2004</data>
</edge>
<edge source="15" target="668">
  <data key="weight">1.0</data>
  <data key="slice">10</data>
  <data key="year">2004</data>
</edge>
<edge source="15" target="794">
  <data key="weight">1.0</data>
  <data key="slice">10</data>
  <data key="year">2004</data>
</edge>
<edge source="16" target="297">
  <data key="weight">1.0</data>
  <data key="slice">15</data>
  <data key="year">2009</data>
</edge>
<edge source="16" target="344">
  <data key="weight">1.0</data>
  <data key="slice">15</data>
  <data key="year">2009</data>
</edge>
<edge source="17" target="48">
  <data key="weight">0.7071067690849304</data>
  <data key="slice">30</data>
  <data key="year">2024</data>
</edge>
<edge source="17" target="77">
  <data key="weight">0.7071067690849304</data>
  <data key="slice">30</data>
  <data key="year">2024</data>
</edge>
<edge source="17" target="535">
  <data key="weight">0.670820415019989</data>
  <data key="slice">30</data>
  <data key="year">2024</data>
</edge>
<edge source="17" target="719">
  <data key="weight">0.6324555277824402</data>
  <data key="slice">31</data>
  <data key="year">2025</data>
</edge>
<edge source="18" target="52">
  <data key="weight">1.0</data>
  <data key="slice">10</data>
  <data key="year">2004</data>
</edge>
<edge source="18" target="227">
  <data key="weight">1.0</data>
  <data key="slice">10</data>
  <data key="year">2004</data>
</edge>
<edge source="18" target="421">
  <data key="weight">1.0</data>
  <data key="slice">10</data>
  <data key="year">2004</data>
</edge>
<edge source="18" target="668">
  <data key="weight">1.0</data>
  <data key="slice">10</data>
  <data key="year">2004</data>
</edge>
<edge source="18" target="794">
  <data key="weight">1.0</data>
  <data key="slice">10</data>
  <data key="year">2004</data>
</edge>
<edge source="19" target="176">
  <data key="weight">1.0</data>
  <data key="slice">22</data>
  <data key="year">2016</data>
</edge>
<edge source="19" target="242">
  <data key="weight">1.0</data>
  <data key="slice">22</data>
  <data key="year">2016</data>
</edge>
<edge source="19" target="261">
  <data key="weight">1.0</data>
  <data key="slice">22</data>
  <data key="year">2016</data>
</edge>
<edge source="19" target="335">
  <data key="weight">1.0</data>
  <data key="slice">22</data>
  <data key="year">2016</data>
</edge>
<edge source="19" target="563">
  <data key="weight">1.0</data>
  <data key="slice">22</data>
  <data key="year">2016</data>
</edge>
<edge source="19" target="579">
  <data key="weight">1.0</data>
  <data key="slice">22</data>
  <data key="year">2016</data>
</edge>
<edge source="20" target="430">
  <data key="weight">1.0</data>
  <data key="slice">18</data>
  <data key="year">2012</data>
</edge>
<edge source="20" target="470">
  <data key="weight">1.0</data>
  <data key="slice">18</data>
  <data key="year">2012</data>
</edge>
<edge source="20" target="731">
  <data key="weight">1.0</data>
  <data key="slice">18</data>
  <data key="year">2012</data>
</edge>
<edge source="20" target="772">
  <data key="weight">1.0</data>
  <data key="slice">18</data>
  <data key="year">2012</data>
</edge>
<edge source="20" target="791">
  <data key="weight">1.0</data>
  <data key="slice">18</data>
  <data key="year">2012</data>
</edge>
<edge source="21" target="63">
  <data key="weight">0.5669466853141785</data>
  <data key="slice">27</data>
  <data key="year">2021</data>
</edge>
<edge source="21" target="171">
  <data key="weight">0.5163977742195129</data>
  <data key="slice">28</data>
  <data key="year">2022</data>
</edge>
<edge source="21" target="214">
  <data key="weight">0.670820415019989</data>
  <data key="slice">27</data>
  <data key="year">2021</data>
</edge>
<edge source="21" target="290">
  <data key="weight">0.5773502588272095</data>
  <data key="slice">28</data>
  <data key="year">2022</data>
</edge>
<edge source="21" target="293">
  <data key="weight">0.5</data>
  <data key="slice">27</data>
  <data key="year">2021</data>
</edge>
<edge source="21" target="352">
  <data key="weight">0.8164966106414795</data>
  <data key="slice">28</data>
  <data key="year">2022</data>
</edge>
<edge source="21" target="389">
  <data key="weight">0.5163977742195129</data>
  <data key="slice">28</data>
  <data key="year">2022</data>
</edge>
<edge source="21" target="410">
  <data key="weight">0.670820415019989</data>
  <data key="slice">27</data>
  <data key="year">2021</data>
</edge>
<edge source="21" target="427">
  <data key="weight">0.8660253882408142</data>
  <data key="slice">27</data>
  <data key="year">2021</data>
</edge>
<edge source="21" target="486">
  <data key="weight">0.6666666865348816</data>
  <data key="slice">29</data>
  <data key="year">2023</data>
</edge>
<edge source="21" target="536">
  <data key="weight">0.5</data>
  <data key="slice">27</data>
  <data key="year">2021</data>
</edge>
<edge source="21" target="594">
  <data key="weight">0.8660253882408142</data>
  <data key="slice">27</data>
  <data key="year">2021</data>
</edge>
<edge source="21" target="626">
  <data key="weight">0.5773502588272095</data>
  <data key="slice">29</data>
  <data key="year">2023</data>
</edge>
<edge source="21" target="763">
  <data key="weight">5.773502634838223E-4</data>
  <data key="slice">28</data>
  <data key="year">2022</data>
</edge>
<edge source="21" target="799">
  <data key="weight">0.670820415019989</data>
  <data key="slice">27</data>
  <data key="year">2021</data>
</edge>
<edge source="22" target="23">
  <data key="weight">1.0</data>
  <data key="slice">17</data>
  <data key="year">2011</data>
</edge>
<edge source="22" target="147">
  <data key="weight">1.0</data>
  <data key="slice">17</data>
  <data key="year">2011</data>
</edge>
<edge source="22" target="177">
  <data key="weight">1.0</data>
  <data key="slice">17</data>
  <data key="year">2011</data>
</edge>
<edge source="22" target="446">
  <data key="weight">0.7071067690849304</data>
  <data key="slice">17</data>
  <data key="year">2011</data>
</edge>
<edge source="22" target="466">
  <data key="weight">1.0</data>
  <data key="slice">17</data>
  <data key="year">2011</data>
</edge>
<edge source="22" target="526">
  <data key="weight">1.0</data>
  <data key="slice">17</data>
  <data key="year">2011</data>
</edge>
<edge source="22" target="592">
  <data key="weight">1.0</data>
  <data key="slice">17</data>
  <data key="year">2011</data>
</edge>
<edge source="23" target="147">
  <data key="weight">1.0</data>
  <data key="slice">17</data>
  <data key="year">2011</data>
</edge>
<edge source="23" target="177">
  <data key="weight">1.0</data>
  <data key="slice">17</data>
  <data key="year">2011</data>
</edge>
<edge source="23" target="446">
  <data key="weight">0.7071067690849304</data>
  <data key="slice">17</data>
  <data key="year">2011</data>
</edge>
<edge source="23" target="466">
  <data key="weight">1.0</data>
  <data key="slice">17</data>
  <data key="year">2011</data>
</edge>
<edge source="23" target="526">
  <data key="weight">1.0</data>
  <data key="slice">17</data>
  <data key="year">2011</data>
</edge>
<edge source="23" target="592">
  <data key="weight">1.0</data>
  <data key="slice">17</data>
  <data key="year">2011</data>
</edge>
<edge source="24" target="36">
  <data key="weight">0.5163977742195129</data>
  <data key="slice">31</data>
  <data key="year">2025</data>
</edge>
<edge source="24" target="69">
  <data key="weight">0.6324555277824402</data>
  <data key="slice">31</data>
  <data key="year">2025</data>
</edge>
<edge source="24" target="288">
  <data key="weight">0.6324555277824402</data>
  <data key="slice">31</data>
  <data key="year">2025</data>
</edge>
<edge source="24" target="306">
  <data key="weight">0.5070925354957581</data>
  <data key="slice">31</data>
  <data key="year">2025</data>
</edge>
<edge source="24" target="359">
  <data key="weight">0.6324555277824402</data>
  <data key="slice">31</data>
  <data key="year">2025</data>
</edge>
<edge source="24" target="363">
  <data key="weight">0.547722578048706</data>
  <data key="slice">31</data>
  <data key="year">2025</data>
</edge>
<edge source="24" target="381">
  <data key="weight">0.5163977742195129</data>
  <data key="slice">31</data>
  <data key="year">2025</data>
</edge>
<edge source="24" target="392">
  <data key="weight">0.5163977742195129</data>
  <data key="slice">31</data>
  <data key="year">2025</data>
</edge>
<edge source="24" target="464">
  <data key="weight">0.6324555277824402</data>
  <data key="slice">31</data>
  <data key="year">2025</data>
</edge>
<edge source="24" target="632">
  <data key="weight">0.547722578048706</data>
  <data key="slice">31</data>
  <data key="year">2025</data>
</edge>
<edge source="24" target="656">
  <data key="weight">0.5163977742195129</data>
  <data key="slice">31</data>
  <data key="year">2025</data>
</edge>
<edge source="24" target="800">
  <data key="weight">0.5163977742195129</data>
  <data key="slice">31</data>
  <data key="year">2025</data>
</edge>
<edge source="25" target="42">
  <data key="weight">1.0</data>
  <data key="slice">17</data>
  <data key="year">2011</data>
</edge>
<edge source="25" target="207">
  <data key="weight">1.0</data>
  <data key="slice">17</data>
  <data key="year">2011</data>
</edge>
<edge source="25" target="347">
  <data key="weight">1.0</data>
  <data key="slice">17</data>
  <data key="year">2011</data>
</edge>
<edge source="25" target="377">
  <data key="weight">1.0</data>
  <data key="slice">17</data>
  <data key="year">2011</data>
</edge>
<edge source="25" target="438">
  <data key="weight">1.0</data>
  <data key="slice">17</data>
  <data key="year">2011</data>
</edge>
<edge source="25" target="545">
  <data key="weight">1.0</data>
  <data key="slice">17</data>
  <data key="year">2011</data>
</edge>
<edge source="25" target="551">
  <data key="weight">1.0</data>
  <data key="slice">17</data>
  <data key="year">2011</data>
</edge>
<edge source="25" target="751">
  <data key="weight">1.0</data>
  <data key="slice">17</data>
  <data key="year">2011</data>
</edge>
<edge source="26" target="81">
  <data key="weight">1.0</data>
  <data key="slice">16</data>
  <data key="year">2010</data>
</edge>
<edge source="26" target="236">
  <data key="weight">1.0</data>
  <data key="slice">16</data>
  <data key="year">2010</data>
</edge>
<edge source="26" target="262">
  <data key="weight">1.0</data>
  <data key="slice">16</data>
  <data key="year">2010</data>
</edge>
<edge source="26" target="297">
  <data key="weight">1.0</data>
  <data key="slice">16</data>
  <data key="year">2010</data>
</edge>
<edge source="26" target="367">
  <data key="weight">1.0</data>
  <data key="slice">16</data>
  <data key="year">2010</data>
</edge>
<edge source="26" target="376">
  <data key="weight">1.0</data>
  <data key="slice">16</data>
  <data key="year">2010</data>
</edge>
<edge source="26" target="412">
  <data key="weight">1.0</data>
  <data key="slice">16</data>
  <data key="year">2010</data>
</edge>
<edge source="26" target="446">
  <data key="weight">1.0</data>
  <data key="slice">16</data>
  <data key="year">2010</data>
</edge>
<edge source="26" target="532">
  <data key="weight">1.0</data>
  <data key="slice">16</data>
  <data key="year">2010</data>
</edge>
<edge source="26" target="587">
  <data key="weight">1.0</data>
  <data key="slice">16</data>
  <data key="year">2010</data>
</edge>
<edge source="26" target="687">
  <data key="weight">1.0</data>
  <data key="slice">16</data>
  <data key="year">2010</data>
</edge>
<edge source="26" target="786">
  <data key="weight">0.7071067690849304</data>
  <data key="slice">16</data>
  <data key="year">2010</data>
</edge>
<edge source="27" target="54">
  <data key="weight">1.0</data>
  <data key="slice">19</data>
  <data key="year">2013</data>
</edge>
<edge source="27" target="394">
  <data key="weight">1.0</data>
  <data key="slice">19</data>
  <data key="year">2013</data>
</edge>
<edge source="27" target="741">
  <data key="weight">0.7071067690849304</data>
  <data key="slice">19</data>
  <data key="year">2013</data>
</edge>
<edge source="28" target="37">
  <data key="weight">1.0</data>
  <data key="slice">28</data>
  <data key="year">2022</data>
</edge>
<edge source="28" target="536">
  <data key="weight">0.5773502588272095</data>
  <data key="slice">28</data>
  <data key="year">2022</data>
</edge>
<edge source="28" target="594">
  <data key="weight">0.5773502588272095</data>
  <data key="slice">28</data>
  <data key="year">2022</data>
</edge>
<edge source="28" target="763">
  <data key="weight">0.5</data>
  <data key="slice">28</data>
  <data key="year">2022</data>
</edge>
<edge source="28" target="799">
  <data key="weight">0.5345224738121033</data>
  <data key="slice">28</data>
  <data key="year">2022</data>
</edge>
<edge source="29" target="118">
  <data key="weight">0.5345224738121033</data>
  <data key="slice">31</data>
  <data key="year">2025</data>
</edge>
<edge source="29" target="156">
  <data key="weight">0.5070925354957581</data>
  <data key="slice">31</data>
  <data key="year">2025</data>
</edge>
<edge source="29" target="183">
  <data key="weight">5.345225217752159E-4</data>
  <data key="slice">31</data>
  <data key="year">2025</data>
</edge>
<edge source="29" target="383">
  <data key="weight">0.6546536684036255</data>
  <data key="slice">31</data>
  <data key="year">2025</data>
</edge>
<edge source="29" target="437">
  <data key="weight">0.5669466853141785</data>
  <data key="slice">31</data>
  <data key="year">2025</data>
</edge>
<edge source="29" target="464">
  <data key="weight">0.5345224738121033</data>
  <data key="slice">31</data>
  <data key="year">2025</data>
</edge>
<edge source="30" target="230">
  <data key="weight">0.5070925354957581</data>
  <data key="slice">26</data>
  <data key="year">2020</data>
</edge>
<edge source="30" target="410">
  <data key="weight">0.5345224738121033</data>
  <data key="slice">26</data>
  <data key="year">2020</data>
</edge>
<edge source="30" target="488">
  <data key="weight">0.5345224738121033</data>
  <data key="slice">26</data>
  <data key="year">2020</data>
</edge>
<edge source="30" target="581">
  <data key="weight">5.669466918334365E-4</data>
  <data key="slice">26</data>
  <data key="year">2020</data>
</edge>
<edge source="30" target="588">
  <data key="weight">6.546537042595446E-4</data>
  <data key="slice">26</data>
  <data key="year">2020</data>
</edge>
<edge source="30" target="654">
  <data key="weight">0.5241424441337585</data>
  <data key="slice">26</data>
  <data key="year">2020</data>
</edge>
<edge source="30" target="660">
  <data key="weight">5.477226222865283E-4</data>
  <data key="slice">28</data>
  <data key="year">2022</data>
</edge>
<edge source="30" target="704">
  <data key="weight">0.6299408078193665</data>
  <data key="slice">26</data>
  <data key="year">2020</data>
</edge>
<edge source="30" target="705">
  <data key="weight">0.5516772866249084</data>
  <data key="slice">26</data>
  <data key="year">2020</data>
</edge>
<edge source="30" target="745">
  <data key="weight">5.669466918334365E-4</data>
  <data key="slice">27</data>
  <data key="year">2021</data>
</edge>
<edge source="30" target="752">
  <data key="weight">0.547722578048706</data>
  <data key="slice">28</data>
  <data key="year">2022</data>
</edge>
<edge source="30" target="762">
  <data key="weight">5.345225217752159E-4</data>
  <data key="slice">26</data>
  <data key="year">2020</data>
</edge>
<edge source="31" target="53">
  <data key="weight">1.0</data>
  <data key="slice">23</data>
  <data key="year">2017</data>
</edge>
<edge source="31" target="241">
  <data key="weight">1.0</data>
  <data key="slice">23</data>
  <data key="year">2017</data>
</edge>
<edge source="31" target="259">
  <data key="weight">1.0</data>
  <data key="slice">23</data>
  <data key="year">2017</data>
</edge>
<edge source="31" target="295">
  <data key="weight">1.0</data>
  <data key="slice">23</data>
  <data key="year">2017</data>
</edge>
<edge source="31" target="598">
  <data key="weight">1.0</data>
  <data key="slice">23</data>
  <data key="year">2017</data>
</edge>
<edge source="31" target="605">
  <data key="weight">1.0</data>
  <data key="slice">23</data>
  <data key="year">2017</data>
</edge>
<edge source="31" target="649">
  <data key="weight">1.0</data>
  <data key="slice">23</data>
  <data key="year">2017</data>
</edge>
<edge source="31" target="706">
  <data key="weight">1.0</data>
  <data key="slice">23</data>
  <data key="year">2017</data>
</edge>
<edge source="32" target="40">
  <data key="weight">0.7071067690849304</data>
  <data key="slice">25</data>
  <data key="year">2019</data>
</edge>
<edge source="32" target="83">
  <data key="weight">7.071067811921239E-4</data>
  <data key="slice">25</data>
  <data key="year">2019</data>
</edge>
<edge source="32" target="212">
  <data key="weight">0.7071067690849304</data>
  <data key="slice">25</data>
  <data key="year">2019</data>
</edge>
<edge source="32" target="231">
  <data key="weight">7.071067811921239E-4</data>
  <data key="slice">25</data>
  <data key="year">2019</data>
</edge>
<edge source="32" target="472">
  <data key="weight">0.7071067690849304</data>
  <data key="slice">25</data>
  <data key="year">2019</data>
</edge>
<edge source="32" target="504">
  <data key="weight">7.071067811921239E-4</data>
  <data key="slice">25</data>
  <data key="year">2019</data>
</edge>
<edge source="32" target="521">
  <data key="weight">0.7071067690849304</data>
  <data key="slice">25</data>
  <data key="year">2019</data>
</edge>
<edge source="32" target="577">
  <data key="weight">0.7071067690849304</data>
  <data key="slice">25</data>
  <data key="year">2019</data>
</edge>
<edge source="32" target="619">
  <data key="weight">0.7071067690849304</data>
  <data key="slice">25</data>
  <data key="year">2019</data>
</edge>
<edge source="32" target="620">
  <data key="weight">7.071067811921239E-4</data>
  <data key="slice">25</data>
  <data key="year">2019</data>
</edge>
<edge source="32" target="711">
  <data key="weight">0.7071067690849304</data>
  <data key="slice">25</data>
  <data key="year">2019</data>
</edge>
<edge source="32" target="793">
  <data key="weight">7.071067811921239E-4</data>
  <data key="slice">25</data>
  <data key="year">2019</data>
</edge>
<edge source="33" target="302">
  <data key="weight">0.7071067690849304</data>
  <data key="slice">27</data>
  <data key="year">2021</data>
</edge>
<edge source="33" target="486">
  <data key="weight">0.7071067690849304</data>
  <data key="slice">27</data>
  <data key="year">2021</data>
</edge>
<edge source="33" target="528">
  <data key="weight">0.7071067690849304</data>
  <data key="slice">27</data>
  <data key="year">2021</data>
</edge>
<edge source="33" target="531">
  <data key="weight">0.5</data>
  <data key="slice">27</data>
  <data key="year">2021</data>
</edge>
<edge source="33" target="576">
  <data key="weight">0.7071067690849304</data>
  <data key="slice">27</data>
  <data key="year">2021</data>
</edge>
<edge source="33" target="636">
  <data key="weight">0.7071067690849304</data>
  <data key="slice">27</data>
  <data key="year">2021</data>
</edge>
<edge source="33" target="671">
  <data key="weight">1.0</data>
  <data key="slice">27</data>
  <data key="year">2021</data>
</edge>
<edge source="34" target="256">
  <data key="weight">1.0</data>
  <data key="slice">19</data>
  <data key="year">2013</data>
</edge>
<edge source="34" target="393">
  <data key="weight">1.0</data>
  <data key="slice">19</data>
  <data key="year">2013</data>
</edge>
<edge source="34" target="429">
  <data key="weight">1.0</data>
  <data key="slice">19</data>
  <data key="year">2013</data>
</edge>
<edge source="34" target="741">
  <data key="weight">0.7071067690849304</data>
  <data key="slice">19</data>
  <data key="year">2013</data>
</edge>
<edge source="34" target="777">
  <data key="weight">1.0</data>
  <data key="slice">19</data>
  <data key="year">2013</data>
</edge>
<edge source="35" target="170">
  <data key="weight">0.6666666865348816</data>
  <data key="slice">30</data>
  <data key="year">2024</data>
</edge>
<edge source="35" target="304">
  <data key="weight">0.8164966106414795</data>
  <data key="slice">30</data>
  <data key="year">2024</data>
</edge>
<edge source="35" target="443">
  <data key="weight">0.6666666865348816</data>
  <data key="slice">30</data>
  <data key="year">2024</data>
</edge>
<edge source="35" target="575">
  <data key="weight">0.8164966106414795</data>
  <data key="slice">30</data>
  <data key="year">2024</data>
</edge>
<edge source="36" target="69">
  <data key="weight">0.8164966106414795</data>
  <data key="slice">31</data>
  <data key="year">2025</data>
</edge>
<edge source="36" target="114">
  <data key="weight">0.6666666865348816</data>
  <data key="slice">29</data>
  <data key="year">2023</data>
</edge>
<edge source="36" target="271">
  <data key="weight">0.5773502588272095</data>
  <data key="slice">29</data>
  <data key="year">2023</data>
</edge>
<edge source="36" target="288">
  <data key="weight">0.8164966106414795</data>
  <data key="slice">31</data>
  <data key="year">2025</data>
</edge>
<edge source="36" target="359">
  <data key="weight">0.8164966106414795</data>
  <data key="slice">31</data>
  <data key="year">2025</data>
</edge>
<edge source="36" target="392">
  <data key="weight">0.6666666865348816</data>
  <data key="slice">31</data>
  <data key="year">2025</data>
</edge>
<edge source="36" target="510">
  <data key="weight">0.6666666865348816</data>
  <data key="slice">31</data>
  <data key="year">2025</data>
</edge>
<edge source="36" target="522">
  <data key="weight">0.5</data>
  <data key="slice">31</data>
  <data key="year">2025</data>
</edge>
<edge source="36" target="536">
  <data key="weight">0.5163977742195129</data>
  <data key="slice">31</data>
  <data key="year">2025</data>
</edge>
<edge source="36" target="735">
  <data key="weight">0.5773502588272095</data>
  <data key="slice">31</data>
  <data key="year">2025</data>
</edge>
<edge source="37" target="118">
  <data key="weight">0.8164966106414795</data>
  <data key="slice">31</data>
  <data key="year">2025</data>
</edge>
<edge source="37" target="156">
  <data key="weight">0.5163977742195129</data>
  <data key="slice">31</data>
  <data key="year">2025</data>
</edge>
<edge source="37" target="194">
  <data key="weight">0.5</data>
  <data key="slice">30</data>
  <data key="year">2024</data>
</edge>
<edge source="37" target="304">
  <data key="weight">0.5</data>
  <data key="slice">30</data>
  <data key="year">2024</data>
</edge>
<edge source="37" target="392">
  <data key="weight">0.6666666865348816</data>
  <data key="slice">31</data>
  <data key="year">2025</data>
</edge>
<edge source="37" target="480">
  <data key="weight">0.4714045226573944</data>
  <data key="slice">30</data>
  <data key="year">2024</data>
</edge>
<edge source="37" target="536">
  <data key="weight">0.5773502588272095</data>
  <data key="slice">28</data>
  <data key="year">2022</data>
</edge>
<edge source="37" target="575">
  <data key="weight">0.5</data>
  <data key="slice">30</data>
  <data key="year">2024</data>
</edge>
<edge source="37" target="581">
  <data key="weight">5.000000237487257E-4</data>
  <data key="slice">28</data>
  <data key="year">2022</data>
</edge>
<edge source="37" target="594">
  <data key="weight">0.5773502588272095</data>
  <data key="slice">28</data>
  <data key="year">2022</data>
</edge>
<edge source="37" target="644">
  <data key="weight">0.5</data>
  <data key="slice">30</data>
  <data key="year">2024</data>
</edge>
<edge source="37" target="666">
  <data key="weight">0.5</data>
  <data key="slice">28</data>
  <data key="year">2022</data>
</edge>
<edge source="37" target="763">
  <data key="weight">0.5</data>
  <data key="slice">28</data>
  <data key="year">2022</data>
</edge>
<edge source="37" target="778">
  <data key="weight">0.5</data>
  <data key="slice">30</data>
  <data key="year">2024</data>
</edge>
<edge source="37" target="798">
  <data key="weight">0.5163977742195129</data>
  <data key="slice">31</data>
  <data key="year">2025</data>
</edge>
<edge source="37" target="799">
  <data key="weight">0.5345224738121033</data>
  <data key="slice">28</data>
  <data key="year">2022</data>
</edge>
<edge source="39" target="59">
  <data key="weight">1.0</data>
  <data key="slice">14</data>
  <data key="year">2008</data>
</edge>
<edge source="39" target="94">
  <data key="weight">1.0</data>
  <data key="slice">14</data>
  <data key="year">2008</data>
</edge>
<edge source="39" target="186">
  <data key="weight">1.0</data>
  <data key="slice">14</data>
  <data key="year">2008</data>
</edge>
<edge source="39" target="262">
  <data key="weight">0.0010000000474974513</data>
  <data key="slice">14</data>
  <data key="year">2008</data>
</edge>
<edge source="39" target="346">
  <data key="weight">1.0</data>
  <data key="slice">14</data>
  <data key="year">2008</data>
</edge>
<edge source="39" target="353">
  <data key="weight">1.0</data>
  <data key="slice">14</data>
  <data key="year">2008</data>
</edge>
<edge source="39" target="361">
  <data key="weight">1.0</data>
  <data key="slice">14</data>
  <data key="year">2008</data>
</edge>
<edge source="39" target="451">
  <data key="weight">1.0</data>
  <data key="slice">14</data>
  <data key="year">2008</data>
</edge>
<edge source="39" target="553">
  <data key="weight">1.0</data>
  <data key="slice">14</data>
  <data key="year">2008</data>
</edge>
<edge source="39" target="714">
  <data key="weight">1.0</data>
  <data key="slice">14</data>
  <data key="year">2008</data>
</edge>
<edge source="40" target="128">
  <data key="weight">0.547722578048706</data>
  <data key="slice">26</data>
  <data key="year">2020</data>
</edge>
<edge source="40" target="143">
  <data key="weight">0.7071067690849304</data>
  <data key="slice">25</data>
  <data key="year">2019</data>
</edge>
<edge source="40" target="169">
  <data key="weight">5.773502634838223E-4</data>
  <data key="slice">26</data>
  <data key="year">2020</data>
</edge>
<edge source="40" target="218">
  <data key="weight">0.7071067690849304</data>
  <data key="slice">25</data>
  <data key="year">2019</data>
</edge>
<edge source="40" target="233">
  <data key="weight">0.7071067690849304</data>
  <data key="slice">25</data>
  <data key="year">2019</data>
</edge>
<edge source="40" target="273">
  <data key="weight">5.773502634838223E-4</data>
  <data key="slice">26</data>
  <data key="year">2020</data>
</edge>
<edge source="40" target="290">
  <data key="weight">0.5773502588272095</data>
  <data key="slice">26</data>
  <data key="year">2020</data>
</edge>
<edge source="40" target="427">
  <data key="weight">0.7071067690849304</data>
  <data key="slice">25</data>
  <data key="year">2019</data>
</edge>
<edge source="40" target="570">
  <data key="weight">0.7071067690849304</data>
  <data key="slice">25</data>
  <data key="year">2019</data>
</edge>
<edge source="40" target="590">
  <data key="weight">6.324555724859238E-4</data>
  <data key="slice">27</data>
  <data key="year">2021</data>
</edge>
<edge source="40" target="638">
  <data key="weight">0.7071067690849304</data>
  <data key="slice">25</data>
  <data key="year">2019</data>
</edge>
<edge source="40" target="704">
  <data key="weight">0.8164966106414795</data>
  <data key="slice">25</data>
  <data key="year">2019</data>
</edge>
<edge source="40" target="721">
  <data key="weight">0.7071067690849304</data>
  <data key="slice">25</data>
  <data key="year">2019</data>
</edge>
<edge source="41" target="96">
  <data key="weight">1.0</data>
  <data key="slice">29</data>
  <data key="year">2023</data>
</edge>
<edge source="41" target="165">
  <data key="weight">1.0</data>
  <data key="slice">29</data>
  <data key="year">2023</data>
</edge>
<edge source="41" target="220">
  <data key="weight">1.0</data>
  <data key="slice">29</data>
  <data key="year">2023</data>
</edge>
<edge source="41" target="234">
  <data key="weight">1.0</data>
  <data key="slice">29</data>
  <data key="year">2023</data>
</edge>
<edge source="41" target="308">
  <data key="weight">1.0</data>
  <data key="slice">29</data>
  <data key="year">2023</data>
</edge>
<edge source="41" target="337">
  <data key="weight">0.7071067690849304</data>
  <data key="slice">29</data>
  <data key="year">2023</data>
</edge>
<edge source="41" target="454">
  <data key="weight">1.0</data>
  <data key="slice">29</data>
  <data key="year">2023</data>
</edge>
<edge source="41" target="502">
  <data key="weight">1.0</data>
  <data key="slice">29</data>
  <data key="year">2023</data>
</edge>
<edge source="41" target="511">
  <data key="weight">1.0</data>
  <data key="slice">29</data>
  <data key="year">2023</data>
</edge>
<edge source="41" target="586">
  <data key="weight">1.0</data>
  <data key="slice">29</data>
  <data key="year">2023</data>
</edge>
<edge source="41" target="609">
  <data key="weight">0.8164966106414795</data>
  <data key="slice">29</data>
  <data key="year">2023</data>
</edge>
<edge source="41" target="611">
  <data key="weight">1.0</data>
  <data key="slice">29</data>
  <data key="year">2023</data>
</edge>
<edge source="41" target="699">
  <data key="weight">0.8164966106414795</data>
  <data key="slice">29</data>
  <data key="year">2023</data>
</edge>
<edge source="41" target="701">
  <data key="weight">1.0</data>
  <data key="slice">29</data>
  <data key="year">2023</data>
</edge>
<edge source="42" target="207">
  <data key="weight">1.0</data>
  <data key="slice">17</data>
  <data key="year">2011</data>
</edge>
<edge source="42" target="347">
  <data key="weight">1.0</data>
  <data key="slice">17</data>
  <data key="year">2011</data>
</edge>
<edge source="42" target="377">
  <data key="weight">1.0</data>
  <data key="slice">17</data>
  <data key="year">2011</data>
</edge>
<edge source="42" target="438">
  <data key="weight">1.0</data>
  <data key="slice">17</data>
  <data key="year">2011</data>
</edge>
<edge source="42" target="545">
  <data key="weight">1.0</data>
  <data key="slice">17</data>
  <data key="year">2011</data>
</edge>
<edge source="42" target="551">
  <data key="weight">1.0</data>
  <data key="slice">17</data>
  <data key="year">2011</data>
</edge>
<edge source="42" target="751">
  <data key="weight">1.0</data>
  <data key="slice">17</data>
  <data key="year">2011</data>
</edge>
<edge source="43" target="124">
  <data key="weight">1.0</data>
  <data key="slice">0</data>
  <data key="year">1994</data>
</edge>
<edge source="43" target="137">
  <data key="weight">1.0</data>
  <data key="slice">0</data>
  <data key="year">1994</data>
</edge>
<edge source="43" target="184">
  <data key="weight">1.0</data>
  <data key="slice">0</data>
  <data key="year">1994</data>
</edge>
<edge source="43" target="314">
  <data key="weight">1.0</data>
  <data key="slice">0</data>
  <data key="year">1994</data>
</edge>
<edge source="43" target="461">
  <data key="weight">1.0</data>
  <data key="slice">0</data>
  <data key="year">1994</data>
</edge>
<edge source="44" target="62">
  <data key="weight">1.0</data>
  <data key="slice">11</data>
  <data key="year">2005</data>
</edge>
<edge source="44" target="74">
  <data key="weight">1.0</data>
  <data key="slice">12</data>
  <data key="year">2006</data>
</edge>
<edge source="44" target="85">
  <data key="weight">1.0</data>
  <data key="slice">12</data>
  <data key="year">2006</data>
</edge>
<edge source="44" target="168">
  <data key="weight">1.0</data>
  <data key="slice">12</data>
  <data key="year">2006</data>
</edge>
<edge source="44" target="228">
  <data key="weight">1.0</data>
  <data key="slice">11</data>
  <data key="year">2005</data>
</edge>
<edge source="44" target="272">
  <data key="weight">0.7071067690849304</data>
  <data key="slice">11</data>
  <data key="year">2005</data>
</edge>
<edge source="44" target="278">
  <data key="weight">1.0</data>
  <data key="slice">12</data>
  <data key="year">2006</data>
</edge>
<edge source="44" target="340">
  <data key="weight">0.7071067690849304</data>
  <data key="slice">12</data>
  <data key="year">2006</data>
</edge>
<edge source="44" target="400">
  <data key="weight">0.7071067690849304</data>
  <data key="slice">11</data>
  <data key="year">2005</data>
</edge>
<edge source="44" target="445">
  <data key="weight">0.7071067690849304</data>
  <data key="slice">11</data>
  <data key="year">2005</data>
</edge>
<edge source="44" target="462">
  <data key="weight">1.0</data>
  <data key="slice">12</data>
  <data key="year">2006</data>
</edge>
<edge source="44" target="622">
  <data key="weight">1.0</data>
  <data key="slice">11</data>
  <data key="year">2005</data>
</edge>
<edge source="44" target="676">
  <data key="weight">0.7071067690849304</data>
  <data key="slice">11</data>
  <data key="year">2005</data>
</edge>
<edge source="44" target="713">
  <data key="weight">1.0</data>
  <data key="slice">11</data>
  <data key="year">2005</data>
</edge>
<edge source="45" target="473">
  <data key="weight">1.0</data>
  <data key="slice">5</data>
  <data key="year">1999</data>
</edge>
<edge source="45" target="515">
  <data key="weight">1.0</data>
  <data key="slice">5</data>
  <data key="year">1999</data>
</edge>
<edge source="45" target="517">
  <data key="weight">1.0</data>
  <data key="slice">5</data>
  <data key="year">1999</data>
</edge>
<edge source="46" target="315">
  <data key="weight">1.0</data>
  <data key="slice">11</data>
  <data key="year">2005</data>
</edge>
<edge source="46" target="645">
  <data key="weight">0.7071067690849304</data>
  <data key="slice">11</data>
  <data key="year">2005</data>
</edge>
<edge source="47" target="63">
  <data key="weight">0.8164966106414795</data>
  <data key="slice">24</data>
  <data key="year">2018</data>
</edge>
<edge source="47" target="128">
  <data key="weight">0.6324555277824402</data>
  <data key="slice">24</data>
  <data key="year">2018</data>
</edge>
<edge source="47" target="190">
  <data key="weight">0.8164966106414795</data>
  <data key="slice">21</data>
  <data key="year">2015</data>
</edge>
<edge source="47" target="193">
  <data key="weight">0.8164966106414795</data>
  <data key="slice">23</data>
  <data key="year">2017</data>
</edge>
<edge source="47" target="219">
  <data key="weight">7.071067811921239E-4</data>
  <data key="slice">21</data>
  <data key="year">2015</data>
</edge>
<edge source="47" target="221">
  <data key="weight">8.164966711774468E-4</data>
  <data key="slice">23</data>
  <data key="year">2017</data>
</edge>
<edge source="47" target="250">
  <data key="weight">1.0</data>
  <data key="slice">21</data>
  <data key="year">2015</data>
</edge>
<edge source="47" target="257">
  <data key="weight">7.071067811921239E-4</data>
  <data key="slice">21</data>
  <data key="year">2015</data>
</edge>
<edge source="47" target="265">
  <data key="weight">1.0</data>
  <data key="slice">23</data>
  <data key="year">2017</data>
</edge>
<edge source="47" target="423">
  <data key="weight">0.7071067690849304</data>
  <data key="slice">24</data>
  <data key="year">2018</data>
</edge>
<edge source="47" target="427">
  <data key="weight">0.8164966106414795</data>
  <data key="slice">23</data>
  <data key="year">2017</data>
</edge>
<edge source="47" target="499">
  <data key="weight">0.8164966106414795</data>
  <data key="slice">24</data>
  <data key="year">2018</data>
</edge>
<edge source="47" target="519">
  <data key="weight">0.8164966106414795</data>
  <data key="slice">24</data>
  <data key="year">2018</data>
</edge>
<edge source="47" target="647">
  <data key="weight">7.071067811921239E-4</data>
  <data key="slice">21</data>
  <data key="year">2015</data>
</edge>
<edge source="47" target="709">
  <data key="weight">0.8164966106414795</data>
  <data key="slice">24</data>
  <data key="year">2018</data>
</edge>
<edge source="48" target="77">
  <data key="weight">1.0</data>
  <data key="slice">30</data>
  <data key="year">2024</data>
</edge>
<edge source="48" target="503">
  <data key="weight">0.5</data>
  <data key="slice">30</data>
  <data key="year">2024</data>
</edge>
<edge source="48" target="535">
  <data key="weight">0.6324555277824402</data>
  <data key="slice">30</data>
  <data key="year">2024</data>
</edge>
<edge source="49" target="125">
  <data key="weight">1.0</data>
  <data key="slice">10</data>
  <data key="year">2004</data>
</edge>
<edge source="49" target="591">
  <data key="weight">1.0</data>
  <data key="slice">10</data>
  <data key="year">2004</data>
</edge>
<edge source="49" target="757">
  <data key="weight">1.0</data>
  <data key="slice">10</data>
  <data key="year">2004</data>
</edge>
<edge source="50" target="453">
  <data key="weight">1.0</data>
  <data key="slice">16</data>
  <data key="year">2010</data>
</edge>
<edge source="51" target="159">
  <data key="weight">0.7071067690849304</data>
  <data key="slice">21</data>
  <data key="year">2015</data>
</edge>
<edge source="51" target="180">
  <data key="weight">0.7071067690849304</data>
  <data key="slice">21</data>
  <data key="year">2015</data>
</edge>
<edge source="51" target="221">
  <data key="weight">1.0</data>
  <data key="slice">21</data>
  <data key="year">2015</data>
</edge>
<edge source="51" target="260">
  <data key="weight">0.7071067690849304</data>
  <data key="slice">21</data>
  <data key="year">2015</data>
</edge>
<edge source="51" target="280">
  <data key="weight">1.0</data>
  <data key="slice">21</data>
  <data key="year">2015</data>
</edge>
<edge source="51" target="351">
  <data key="weight">1.0</data>
  <data key="slice">21</data>
  <data key="year">2015</data>
</edge>
<edge source="51" target="424">
  <data key="weight">1.0</data>
  <data key="slice">21</data>
  <data key="year">2015</data>
</edge>
<edge source="51" target="483">
  <data key="weight">1.0</data>
  <data key="slice">21</data>
  <data key="year">2015</data>
</edge>
<edge source="51" target="672">
  <data key="weight">1.0</data>
  <data key="slice">21</data>
  <data key="year">2015</data>
</edge>
<edge source="51" target="709">
  <data key="weight">0.7071067690849304</data>
  <data key="slice">21</data>
  <data key="year">2015</data>
</edge>
<edge source="51" target="722">
  <data key="weight">1.0</data>
  <data key="slice">21</data>
  <data key="year">2015</data>
</edge>
<edge source="52" target="227">
  <data key="weight">1.0</data>
  <data key="slice">10</data>
  <data key="year">2004</data>
</edge>
<edge source="52" target="421">
  <data key="weight">1.0</data>
  <data key="slice">10</data>
  <data key="year">2004</data>
</edge>
<edge source="52" target="668">
  <data key="weight">1.0</data>
  <data key="slice">10</data>
  <data key="year">2004</data>
</edge>
<edge source="52" target="794">
  <data key="weight">1.0</data>
  <data key="slice">10</data>
  <data key="year">2004</data>
</edge>
<edge source="53" target="109">
  <data key="weight">0.7071067690849304</data>
  <data key="slice">26</data>
  <data key="year">2020</data>
</edge>
<edge source="53" target="135">
  <data key="weight">0.7071067690849304</data>
  <data key="slice">26</data>
  <data key="year">2020</data>
</edge>
<edge source="53" target="162">
  <data key="weight">0.6324555277824402</data>
  <data key="slice">26</data>
  <data key="year">2020</data>
</edge>
<edge source="53" target="229">
  <data key="weight">0.5</data>
  <data key="slice">26</data>
  <data key="year">2020</data>
</edge>
<edge source="53" target="241">
  <data key="weight">1.0</data>
  <data key="slice">23</data>
  <data key="year">2017</data>
</edge>
<edge source="53" target="259">
  <data key="weight">1.0</data>
  <data key="slice">23</data>
  <data key="year">2017</data>
</edge>
<edge source="53" target="295">
  <data key="weight">1.0</data>
  <data key="slice">23</data>
  <data key="year">2017</data>
</edge>
<edge source="53" target="303">
  <data key="weight">0.5</data>
  <data key="slice">26</data>
  <data key="year">2020</data>
</edge>
<edge source="53" target="323">
  <data key="weight">0.7071067690849304</data>
  <data key="slice">26</data>
  <data key="year">2020</data>
</edge>
<edge source="53" target="410">
  <data key="weight">5.000000237487257E-4</data>
  <data key="slice">26</data>
  <data key="year">2020</data>
</edge>
<edge source="53" target="581">
  <data key="weight">0.7071067690849304</data>
  <data key="slice">26</data>
  <data key="year">2020</data>
</edge>
<edge source="53" target="583">
  <data key="weight">0.6324555277824402</data>
  <data key="slice">26</data>
  <data key="year">2020</data>
</edge>
<edge source="53" target="598">
  <data key="weight">1.0</data>
  <data key="slice">23</data>
  <data key="year">2017</data>
</edge>
<edge source="53" target="605">
  <data key="weight">1.0</data>
  <data key="slice">23</data>
  <data key="year">2017</data>
</edge>
<edge source="53" target="649">
  <data key="weight">1.0</data>
  <data key="slice">23</data>
  <data key="year">2017</data>
</edge>
<edge source="53" target="706">
  <data key="weight">1.0</data>
  <data key="slice">23</data>
  <data key="year">2017</data>
</edge>
<edge source="54" target="394">
  <data key="weight">1.0</data>
  <data key="slice">19</data>
  <data key="year">2013</data>
</edge>
<edge source="54" target="741">
  <data key="weight">0.7071067690849304</data>
  <data key="slice">19</data>
  <data key="year">2013</data>
</edge>
<edge source="55" target="58">
  <data key="weight">1.0</data>
  <data key="slice">14</data>
  <data key="year">2008</data>
</edge>
<edge source="55" target="68">
  <data key="weight">1.0</data>
  <data key="slice">14</data>
  <data key="year">2008</data>
</edge>
<edge source="55" target="122">
  <data key="weight">1.0</data>
  <data key="slice">14</data>
  <data key="year">2008</data>
</edge>
<edge source="55" target="167">
  <data key="weight">1.0</data>
  <data key="slice">14</data>
  <data key="year">2008</data>
</edge>
<edge source="55" target="313">
  <data key="weight">1.0</data>
  <data key="slice">14</data>
  <data key="year">2008</data>
</edge>
<edge source="55" target="336">
  <data key="weight">1.0</data>
  <data key="slice">14</data>
  <data key="year">2008</data>
</edge>
<edge source="55" target="546">
  <data key="weight">1.0</data>
  <data key="slice">14</data>
  <data key="year">2008</data>
</edge>
<edge source="55" target="607">
  <data key="weight">1.0</data>
  <data key="slice">14</data>
  <data key="year">2008</data>
</edge>
<edge source="55" target="640">
  <data key="weight">1.0</data>
  <data key="slice">14</data>
  <data key="year">2008</data>
</edge>
<edge source="55" target="693">
  <data key="weight">1.0</data>
  <data key="slice">14</data>
  <data key="year">2008</data>
</edge>
<edge source="55" target="725">
  <data key="weight">1.0</data>
  <data key="slice">14</data>
  <data key="year">2008</data>
</edge>
<edge source="56" target="127">
  <data key="weight">1.0</data>
  <data key="slice">16</data>
  <data key="year">2010</data>
</edge>
<edge source="56" target="365">
  <data key="weight">1.0</data>
  <data key="slice">16</data>
  <data key="year">2010</data>
</edge>
<edge source="56" target="662">
  <data key="weight">1.0</data>
  <data key="slice">16</data>
  <data key="year">2010</data>
</edge>
<edge source="57" target="404">
  <data key="weight">1.0</data>
  <data key="slice">29</data>
  <data key="year">2023</data>
</edge>
<edge source="57" target="409">
  <data key="weight">1.0</data>
  <data key="slice">29</data>
  <data key="year">2023</data>
</edge>
<edge source="57" target="494">
  <data key="weight">1.0</data>
  <data key="slice">29</data>
  <data key="year">2023</data>
</edge>
<edge source="57" target="542">
  <data key="weight">1.0</data>
  <data key="slice">29</data>
  <data key="year">2023</data>
</edge>
<edge source="57" target="558">
  <data key="weight">1.0</data>
  <data key="slice">29</data>
  <data key="year">2023</data>
</edge>
<edge source="58" target="68">
  <data key="weight">1.0</data>
  <data key="slice">14</data>
  <data key="year">2008</data>
</edge>
<edge source="58" target="313">
  <data key="weight">1.0</data>
  <data key="slice">14</data>
  <data key="year">2008</data>
</edge>
<edge source="58" target="640">
  <data key="weight">1.0</data>
  <data key="slice">14</data>
  <data key="year">2008</data>
</edge>
<edge source="58" target="693">
  <data key="weight">1.0</data>
  <data key="slice">14</data>
  <data key="year">2008</data>
</edge>
<edge source="59" target="186">
  <data key="weight">1.0</data>
  <data key="slice">14</data>
  <data key="year">2008</data>
</edge>
<edge source="59" target="262">
  <data key="weight">1.0</data>
  <data key="slice">14</data>
  <data key="year">2008</data>
</edge>
<edge source="59" target="346">
  <data key="weight">1.0</data>
  <data key="slice">14</data>
  <data key="year">2008</data>
</edge>
<edge source="59" target="353">
  <data key="weight">1.0</data>
  <data key="slice">14</data>
  <data key="year">2008</data>
</edge>
<edge source="60" target="205">
  <data key="weight">1.0</data>
  <data key="slice">7</data>
  <data key="year">2001</data>
</edge>
<edge source="60" target="584">
  <data key="weight">1.0</data>
  <data key="slice">7</data>
  <data key="year">2001</data>
</edge>
<edge source="60" target="670">
  <data key="weight">1.0</data>
  <data key="slice">7</data>
  <data key="year">2001</data>
</edge>
<edge source="60" target="727">
  <data key="weight">1.0</data>
  <data key="slice">7</data>
  <data key="year">2001</data>
</edge>
<edge source="61" target="92">
  <data key="weight">1.0</data>
  <data key="slice">15</data>
  <data key="year">2009</data>
</edge>
<edge source="61" target="121">
  <data key="weight">1.0</data>
  <data key="slice">15</data>
  <data key="year">2009</data>
</edge>
<edge source="61" target="330">
  <data key="weight">1.0</data>
  <data key="slice">15</data>
  <data key="year">2009</data>
</edge>
<edge source="61" target="347">
  <data key="weight">1.0</data>
  <data key="slice">15</data>
  <data key="year">2009</data>
</edge>
<edge source="61" target="376">
  <data key="weight">1.0</data>
  <data key="slice">15</data>
  <data key="year">2009</data>
</edge>
<edge source="61" target="398">
  <data key="weight">1.0</data>
  <data key="slice">15</data>
  <data key="year">2009</data>
</edge>
<edge source="61" target="446">
  <data key="weight">1.0</data>
  <data key="slice">15</data>
  <data key="year">2009</data>
</edge>
<edge source="61" target="458">
  <data key="weight">1.0</data>
  <data key="slice">15</data>
  <data key="year">2009</data>
</edge>
<edge source="61" target="505">
  <data key="weight">1.0</data>
  <data key="slice">15</data>
  <data key="year">2009</data>
</edge>
<edge source="61" target="532">
  <data key="weight">1.0</data>
  <data key="slice">15</data>
  <data key="year">2009</data>
</edge>
<edge source="61" target="585">
  <data key="weight">1.0</data>
  <data key="slice">15</data>
  <data key="year">2009</data>
</edge>
<edge source="61" target="627">
  <data key="weight">1.0</data>
  <data key="slice">15</data>
  <data key="year">2009</data>
</edge>
<edge source="62" target="228">
  <data key="weight">1.0</data>
  <data key="slice">11</data>
  <data key="year">2005</data>
</edge>
<edge source="62" target="272">
  <data key="weight">0.7071067690849304</data>
  <data key="slice">11</data>
  <data key="year">2005</data>
</edge>
<edge source="62" target="340">
  <data key="weight">0.7071067690849304</data>
  <data key="slice">11</data>
  <data key="year">2005</data>
</edge>
<edge source="62" target="400">
  <data key="weight">0.7071067690849304</data>
  <data key="slice">11</data>
  <data key="year">2005</data>
</edge>
<edge source="62" target="445">
  <data key="weight">0.7071067690849304</data>
  <data key="slice">11</data>
  <data key="year">2005</data>
</edge>
<edge source="62" target="622">
  <data key="weight">1.0</data>
  <data key="slice">11</data>
  <data key="year">2005</data>
</edge>
<edge source="62" target="676">
  <data key="weight">0.7071067690849304</data>
  <data key="slice">11</data>
  <data key="year">2005</data>
</edge>
<edge source="62" target="713">
  <data key="weight">1.0</data>
  <data key="slice">11</data>
  <data key="year">2005</data>
</edge>
<edge source="63" target="77">
  <data key="weight">5.345225217752159E-4</data>
  <data key="slice">27</data>
  <data key="year">2021</data>
</edge>
<edge source="63" target="141">
  <data key="weight">0.8164966106414795</data>
  <data key="slice">24</data>
  <data key="year">2018</data>
</edge>
<edge source="63" target="214">
  <data key="weight">0.8944271802902222</data>
  <data key="slice">26</data>
  <data key="year">2020</data>
</edge>
<edge source="63" target="240">
  <data key="weight">0.5773502588272095</data>
  <data key="slice">26</data>
  <data key="year">2020</data>
</edge>
<edge source="63" target="265">
  <data key="weight">0.5773502588272095</data>
  <data key="slice">24</data>
  <data key="year">2018</data>
</edge>
<edge source="63" target="290">
  <data key="weight">0.5345224738121033</data>
  <data key="slice">27</data>
  <data key="year">2021</data>
</edge>
<edge source="63" target="321">
  <data key="weight">0.6666666865348816</data>
  <data key="slice">24</data>
  <data key="year">2018</data>
</edge>
<edge source="63" target="410">
  <data key="weight">0.6864064931869507</data>
  <data key="slice">28</data>
  <data key="year">2022</data>
</edge>
<edge source="63" target="427">
  <data key="weight">0.6666666865348816</data>
  <data key="slice">24</data>
  <data key="year">2018</data>
</edge>
<edge source="63" target="468">
  <data key="weight">0.6666666865348816</data>
  <data key="slice">24</data>
  <data key="year">2018</data>
</edge>
<edge source="63" target="492">
  <data key="weight">0.5345224738121033</data>
  <data key="slice">27</data>
  <data key="year">2021</data>
</edge>
<edge source="63" target="499">
  <data key="weight">0.6666666865348816</data>
  <data key="slice">24</data>
  <data key="year">2018</data>
</edge>
<edge source="63" target="519">
  <data key="weight">0.6666666865348816</data>
  <data key="slice">24</data>
  <data key="year">2018</data>
</edge>
<edge source="63" target="536">
  <data key="weight">0.5669466853141785</data>
  <data key="slice">27</data>
  <data key="year">2021</data>
</edge>
<edge source="63" target="556">
  <data key="weight">0.4629100561141968</data>
  <data key="slice">27</data>
  <data key="year">2021</data>
</edge>
<edge source="63" target="580">
  <data key="weight">0.5773502588272095</data>
  <data key="slice">26</data>
  <data key="year">2020</data>
</edge>
<edge source="63" target="594">
  <data key="weight">0.6546536684036255</data>
  <data key="slice">27</data>
  <data key="year">2021</data>
</edge>
<edge source="63" target="614">
  <data key="weight">5.24142466019839E-4</data>
  <data key="slice">28</data>
  <data key="year">2022</data>
</edge>
<edge source="63" target="654">
  <data key="weight">0.6123724579811096</data>
  <data key="slice">24</data>
  <data key="year">2018</data>
</edge>
[truncated: 404,349 more chars]
