# Supplementary material for: Evolution of Research on Persistent Postural-Perceptual Dizziness: A Bibliometric and Visualization Analysis from 1994 to 2025
Source: Audiol Res. 2026 Apr 1;16(2):52. doi: 10.3390/audiolres16020052 (PMC13113745; doi:10.3390/audiolres16020052)
Supplement: Supplementary file 1 [file audiolres-16-00052-s001.zip › results/project/817.graphml]

<?xml version="1.0" encoding="UTF-8"?>
<graphml xmlns="http://graphml.graphdrawing.org/xmlns">
<key id="name" for="node" attr.name="name" attr.type="string"/>
<key id="label" for="node" attr.name="label" attr.type="string"/>
<key id="author" for="node" attr.name="author" attr.type="string"/>
<key id="year" for="node" attr.name="year" attr.type="string"/>
<key id="title" for="node" attr.name="title" attr.type="string"/>
<key id="so" for="node" attr.name="so" attr.type="string"/>
<key id="vol" for="node" attr.name="vol" attr.type="string"/>
<key id="page" for="node" attr.name="pg" attr.type="string"/>
<key id="ut" for="node" attr.name="ut" attr.type="string"/>
<key id="freq" for="node" attr.name="freq" attr.type="integer"/>
<key id="weight" for="edge" attr.name="weight" attr.type="float"/>
<key id="slice" for="edge" attr.name="slice" attr.type="integer"/>
<key id="year" for="edge" attr.name="year" attr.type="string"/>
<graph edgedefault="undirected">
<node id="0">
  <data key="name">Tramontano_Marco</data>
  <data key="label">Tramontano_Marco</data>
  <data key="author">Tramontano_Marco</data>
  <data key="year">2025</data>
  <data key="title">...</data>
  <data key="so">SO</data>
  <data key="vol">0</data>
  <data key="page">0</data>
  <data key="ut"></data>
  <data key="freq">2</data>
</node>
<node id="1">
  <data key="name">Kim_SW</data>
  <data key="label">Kim_SW</data>
  <data key="author">Kim_SW</data>
  <data key="year">2002</data>
  <data key="title">...</data>
  <data key="so">SO</data>
  <data key="vol">0</data>
  <data key="page">0</data>
  <data key="ut"></data>
  <data key="freq">2</data>
</node>
<node id="2">
  <data key="name">Magnusson_Mans</data>
  <data key="label">Magnusson_Mans</data>
  <data key="author">Magnusson_Mans</data>
  <data key="year">2009</data>
  <data key="title">...</data>
  <data key="so">SO</data>
  <data key="vol">0</data>
  <data key="page">0</data>
  <data key="ut"></data>
  <data key="freq">4</data>
</node>
<node id="3">
  <data key="name">Kang_Sung-Hwa</data>
  <data key="label">Kang_Sung-Hwa</data>
  <data key="author">Kang_Sung-Hwa</data>
  <data key="year">2014</data>
  <data key="title">...</data>
  <data key="so">SO</data>
  <data key="vol">0</data>
  <data key="page">0</data>
  <data key="ut"></data>
  <data key="freq">2</data>
</node>
<node id="4">
  <data key="name">Katsuta_K</data>
  <data key="label">Katsuta_K</data>
  <data key="author">Katsuta_K</data>
  <data key="year">1998</data>
  <data key="title">...</data>
  <data key="so">SO</data>
  <data key="vol">0</data>
  <data key="page">0</data>
  <data key="ut"></data>
  <data key="freq">1</data>
</node>
<node id="5">
  <data key="name">Chie_E K</data>
  <data key="label">Chie_E K</data>
  <data key="author">Chie_E K</data>
  <data key="year">2013</data>
  <data key="title">...</data>
  <data key="so">SO</data>
  <data key="vol">0</data>
  <data key="page">0</data>
  <data key="ut"></data>
  <data key="freq">1</data>
</node>
<node id="6">
  <data key="name">Chen_D</data>
  <data key="label">Chen_D</data>
  <data key="author">Chen_D</data>
  <data key="year">1994</data>
  <data key="title">...</data>
  <data key="so">SO</data>
  <data key="vol">0</data>
  <data key="page">0</data>
  <data key="ut"></data>
  <data key="freq">1</data>
</node>
<node id="7">
  <data key="name">Balaban_Carey D</data>
  <data key="label">Balaban_Carey D</data>
  <data key="author">Balaban_Carey D</data>
  <data key="year">2013</data>
  <data key="title">...</data>
  <data key="so">SO</data>
  <data key="vol">0</data>
  <data key="page">0</data>
  <data key="ut"></data>
  <data key="freq">1</data>
</node>
<node id="8">
  <data key="name">Jones_JW</data>
  <data key="label">Jones_JW</data>
  <data key="author">Jones_JW</data>
  <data key="year">2001</data>
  <data key="title">...</data>
  <data key="so">SO</data>
  <data key="vol">0</data>
  <data key="page">0</data>
  <data key="ut"></data>
  <data key="freq">1</data>
</node>
<node id="9">
  <data key="name">Brahmbhatt_Bhaumik</data>
  <data key="label">Brahmbhatt_Bhaumik</data>
  <data key="author">Brahmbhatt_Bhaumik</data>
  <data key="year">2018</data>
  <data key="title">...</data>
  <data key="so">SO</data>
  <data key="vol">0</data>
  <data key="page">0</data>
  <data key="ut"></data>
  <data key="freq">1</data>
</node>
<node id="10">
  <data key="name">Mucci_Viviana</data>
  <data key="label">Mucci_Viviana</data>
  <data key="author">Mucci_Viviana</data>
  <data key="year">2022</data>
  <data key="title">...</data>
  <data key="so">SO</data>
  <data key="vol">0</data>
  <data key="page">0</data>
  <data key="ut"></data>
  <data key="freq">2</data>
</node>
<node id="11">
  <data key="name">Kulli_C</data>
  <data key="label">Kulli_C</data>
  <data key="author">Kulli_C</data>
  <data key="year">2000</data>
  <data key="title">...</data>
  <data key="so">SO</data>
  <data key="vol">0</data>
  <data key="page">0</data>
  <data key="ut"></data>
  <data key="freq">1</data>
</node>
<node id="12">
  <data key="name">Borenstein_Peter</data>
  <data key="label">Borenstein_Peter</data>
  <data key="author">Borenstein_Peter</data>
  <data key="year">2019</data>
  <data key="title">...</data>
  <data key="so">SO</data>
  <data key="vol">0</data>
  <data key="page">0</data>
  <data key="ut"></data>
  <data key="freq">1</data>
</node>
<node id="13">
  <data key="name">Chen_Yuanxun</data>
  <data key="label">Chen_Yuanxun</data>
  <data key="author">Chen_Yuanxun</data>
  <data key="year">2017</data>
  <data key="title">...</data>
  <data key="so">SO</data>
  <data key="vol">0</data>
  <data key="page">0</data>
  <data key="ut"></data>
  <data key="freq">1</data>
</node>
<node id="14">
  <data key="name">Eggers_Scott D Z</data>
  <data key="label">Eggers_Scott D Z</data>
  <data key="author">Eggers_Scott D Z</data>
  <data key="year">2014</data>
  <data key="title">...</data>
  <data key="so">SO</data>
  <data key="vol">0</data>
  <data key="page">0</data>
  <data key="ut"></data>
  <data key="freq">2</data>
</node>
<node id="15">
  <data key="name">Asano_H</data>
  <data key="label">Asano_H</data>
  <data key="author">Asano_H</data>
  <data key="year">2023</data>
  <data key="title">...</data>
  <data key="so">SO</data>
  <data key="vol">0</data>
  <data key="page">0</data>
  <data key="ut"></data>
  <data key="freq">1</data>
</node>
<node id="16">
  <data key="name">Akaike_Hidenori</data>
  <data key="label">Akaike_Hidenori</data>
  <data key="author">Akaike_Hidenori</data>
  <data key="year">2023</data>
  <data key="title">...</data>
  <data key="so">SO</data>
  <data key="vol">0</data>
  <data key="page">0</data>
  <data key="ut"></data>
  <data key="freq">1</data>
</node>
<node id="17">
  <data key="name">Derry-sumner_Hannah</data>
  <data key="label">Derry-sumner_Hannah</data>
  <data key="author">Derry-sumner_Hannah</data>
  <data key="year">2020</data>
  <data key="title">...</data>
  <data key="so">SO</data>
  <data key="vol">0</data>
  <data key="page">0</data>
  <data key="ut"></data>
  <data key="freq">2</data>
</node>
<node id="18">
  <data key="name">Abid_Haider</data>
  <data key="label">Abid_Haider</data>
  <data key="author">Abid_Haider</data>
  <data key="year">2023</data>
  <data key="title">...</data>
  <data key="so">SO</data>
  <data key="vol">0</data>
  <data key="page">0</data>
  <data key="ut"></data>
  <data key="freq">1</data>
</node>
<node id="19">
  <data key="name">Baird_Theodore J</data>
  <data key="label">Baird_Theodore J</data>
  <data key="author">Baird_Theodore J</data>
  <data key="year">2017</data>
  <data key="title">...</data>
  <data key="so">SO</data>
  <data key="vol">0</data>
  <data key="page">0</data>
  <data key="ut"></data>
  <data key="freq">1</data>
</node>
<node id="20">
  <data key="name">Sy_ED</data>
  <data key="label">Sy_ED</data>
  <data key="author">Sy_ED</data>
  <data key="year">2005</data>
  <data key="title">...</data>
  <data key="so">SO</data>
  <data key="vol">0</data>
  <data key="page">0</data>
  <data key="ut"></data>
  <data key="freq">2</data>
</node>
<node id="21">
  <data key="name">Kitagawa_H</data>
  <data key="label">Kitagawa_H</data>
  <data key="author">Kitagawa_H</data>
  <data key="year">2003</data>
  <data key="title">...</data>
  <data key="so">SO</data>
  <data key="vol">0</data>
  <data key="page">0</data>
  <data key="ut"></data>
  <data key="freq">1</data>
</node>
<node id="22">
  <data key="name">Balestracci_T</data>
  <data key="label">Balestracci_T</data>
  <data key="author">Balestracci_T</data>
  <data key="year">1997</data>
  <data key="title">...</data>
  <data key="so">SO</data>
  <data key="vol">0</data>
  <data key="page">0</data>
  <data key="ut"></data>
  <data key="freq">1</data>
</node>
<node id="23">
  <data key="name">Andreou_Andreas</data>
  <data key="label">Andreou_Andreas</data>
  <data key="author">Andreou_Andreas</data>
  <data key="year">2016</data>
  <data key="title">...</data>
  <data key="so">SO</data>
  <data key="vol">0</data>
  <data key="page">0</data>
  <data key="ut"></data>
  <data key="freq">1</data>
</node>
<node id="24">
  <data key="name">Hasegawa_H</data>
  <data key="label">Hasegawa_H</data>
  <data key="author">Hasegawa_H</data>
  <data key="year">1995</data>
  <data key="title">...</data>
  <data key="so">SO</data>
  <data key="vol">0</data>
  <data key="page">0</data>
  <data key="ut"></data>
  <data key="freq">1</data>
</node>
<node id="25">
  <data key="name">Nishikawa_M</data>
  <data key="label">Nishikawa_M</data>
  <data key="author">Nishikawa_M</data>
  <data key="year">1991</data>
  <data key="title">...</data>
  <data key="so">SO</data>
  <data key="vol">0</data>
  <data key="page">0</data>
  <data key="ut"></data>
  <data key="freq">2</data>
</node>
<node id="26">
  <data key="name">Matsunaga_H</data>
  <data key="label">Matsunaga_H</data>
  <data key="author">Matsunaga_H</data>
  <data key="year">1999</data>
  <data key="title">...</data>
  <data key="so">SO</data>
  <data key="vol">0</data>
  <data key="page">0</data>
  <data key="ut"></data>
  <data key="freq">4</data>
</node>
<node id="27">
  <data key="name">Wasano_Koichiro</data>
  <data key="label">Wasano_Koichiro</data>
  <data key="author">Wasano_Koichiro</data>
  <data key="year">2025</data>
  <data key="title">...</data>
  <data key="so">SO</data>
  <data key="vol">0</data>
  <data key="page">0</data>
  <data key="ut"></data>
  <data key="freq">2</data>
</node>
<node id="28">
  <data key="name">Feng_Jian</data>
  <data key="label">Feng_Jian</data>
  <data key="author">Feng_Jian</data>
  <data key="year">2016</data>
  <data key="title">...</data>
  <data key="so">SO</data>
  <data key="vol">0</data>
  <data key="page">0</data>
  <data key="ut"></data>
  <data key="freq">1</data>
</node>
<node id="29">
  <data key="name">Castillo_CF</data>
  <data key="label">Castillo_CF</data>
  <data key="author">Castillo_CF</data>
  <data key="year">2000</data>
  <data key="title">...</data>
  <data key="so">SO</data>
  <data key="vol">0</data>
  <data key="page">0</data>
  <data key="ut"></data>
  <data key="freq">2</data>
</node>
<node id="30">
  <data key="name">Gruetzmann_Robert</data>
  <data key="label">Gruetzmann_Robert</data>
  <data key="author">Gruetzmann_Robert</data>
  <data key="year">2009</data>
  <data key="title">...</data>
  <data key="so">SO</data>
  <data key="vol">0</data>
  <data key="page">0</data>
  <data key="ut"></data>
  <data key="freq">1</data>
</node>
<node id="31">
  <data key="name">Querner_V</data>
  <data key="label">Querner_V</data>
  <data key="author">Querner_V</data>
  <data key="year">2000</data>
  <data key="title">...</data>
  <data key="so">SO</data>
  <data key="vol">0</data>
  <data key="page">0</data>
  <data key="ut"></data>
  <data key="freq">1</data>
</node>
<node id="32">
  <data key="name">Distler_Marius</data>
  <data key="label">Distler_Marius</data>
  <data key="author">Distler_Marius</data>
  <data key="year">2009</data>
  <data key="title">...</data>
  <data key="so">SO</data>
  <data key="vol">0</data>
  <data key="page">0</data>
  <data key="ut"></data>
  <data key="freq">1</data>
</node>
<node id="33">
  <data key="name">Cassoulet_Anne</data>
  <data key="label">Cassoulet_Anne</data>
  <data key="author">Cassoulet_Anne</data>
  <data key="year">2019</data>
  <data key="title">...</data>
  <data key="so">SO</data>
  <data key="vol">0</data>
  <data key="page">0</data>
  <data key="ut"></data>
  <data key="freq">1</data>
</node>
<node id="34">
  <data key="name">Kasuaya_H</data>
  <data key="label">Kasuaya_H</data>
  <data key="author">Kasuaya_H</data>
  <data key="year">1997</data>
  <data key="title">...</data>
  <data key="so">SO</data>
  <data key="vol">0</data>
  <data key="page">0</data>
  <data key="ut"></data>
  <data key="freq">1</data>
</node>
<node id="35">
  <data key="name">Fransson_PA</data>
  <data key="label">Fransson_PA</data>
  <data key="author">Fransson_PA</data>
  <data key="year">2003</data>
  <data key="title">...</data>
  <data key="so">SO</data>
  <data key="vol">0</data>
  <data key="page">0</data>
  <data key="ut"></data>
  <data key="freq">1</data>
</node>
<node id="36">
  <data key="name">Broelsch_CE</data>
  <data key="label">Broelsch_CE</data>
  <data key="author">Broelsch_CE</data>
  <data key="year">1998</data>
  <data key="title">...</data>
  <data key="so">SO</data>
  <data key="vol">0</data>
  <data key="page">0</data>
  <data key="ut"></data>
  <data key="freq">1</data>
</node>
<node id="37">
  <data key="name">Kuboi_Youichi</data>
  <data key="label">Kuboi_Youichi</data>
  <data key="author">Kuboi_Youichi</data>
  <data key="year">2009</data>
  <data key="title">...</data>
  <data key="so">SO</data>
  <data key="vol">0</data>
  <data key="page">0</data>
  <data key="ut"></data>
  <data key="freq">4</data>
</node>
<node id="38">
  <data key="name">Chai_Liyuan</data>
  <data key="label">Chai_Liyuan</data>
  <data key="author">Chai_Liyuan</data>
  <data key="year">2011</data>
  <data key="title">...</data>
  <data key="so">SO</data>
  <data key="vol">0</data>
  <data key="page">0</data>
  <data key="ut"></data>
  <data key="freq">1</data>
</node>
<node id="39">
  <data key="name">Busch_Caroline</data>
  <data key="label">Busch_Caroline</data>
  <data key="author">Busch_Caroline</data>
  <data key="year">2014</data>
  <data key="title">...</data>
  <data key="so">SO</data>
  <data key="vol">0</data>
  <data key="page">0</data>
  <data key="ut"></data>
  <data key="freq">1</data>
</node>
<node id="40">
  <data key="name">Aikou_T</data>
  <data key="label">Aikou_T</data>
  <data key="author">Aikou_T</data>
  <data key="year">1998</data>
  <data key="title">...</data>
  <data key="so">SO</data>
  <data key="vol">0</data>
  <data key="page">0</data>
  <data key="ut"></data>
  <data key="freq">2</data>
</node>
<node id="41">
  <data key="name">Bu_Xianmin</data>
  <data key="label">Bu_Xianmin</data>
  <data key="author">Bu_Xianmin</data>
  <data key="year">2010</data>
  <data key="title">...</data>
  <data key="so">SO</data>
  <data key="vol">0</data>
  <data key="page">0</data>
  <data key="ut"></data>
  <data key="freq">1</data>
</node>
<node id="42">
  <data key="name">Buchmann_J</data>
  <data key="label">Buchmann_J</data>
  <data key="author">Buchmann_J</data>
  <data key="year">2007</data>
  <data key="title">...</data>
  <data key="so">SO</data>
  <data key="vol">0</data>
  <data key="page">0</data>
  <data key="ut"></data>
  <data key="freq">1</data>
</node>
<node id="43">
  <data key="name">Kai_Ryota</data>
  <data key="label">Kai_Ryota</data>
  <data key="author">Kai_Ryota</data>
  <data key="year">2025</data>
  <data key="title">...</data>
  <data key="so">SO</data>
  <data key="vol">0</data>
  <data key="page">0</data>
  <data key="ut"></data>
  <data key="freq">2</data>
</node>
<node id="44">
  <data key="name">Cabreira_Veronica</data>
  <data key="label">Cabreira_Veronica</data>
  <data key="author">Cabreira_Veronica</data>
  <data key="year">2023</data>
  <data key="title">...</data>
  <data key="so">SO</data>
  <data key="vol">0</data>
  <data key="page">0</data>
  <data key="ut"></data>
  <data key="freq">2</data>
</node>
<node id="45">
  <data key="name">Han_Sung-Sik</data>
  <data key="label">Han_Sung-Sik</data>
  <data key="author">Han_Sung-Sik</data>
  <data key="year">2007</data>
  <data key="title">...</data>
  <data key="so">SO</data>
  <data key="vol">0</data>
  <data key="page">0</data>
  <data key="ut"></data>
  <data key="freq">1</data>
</node>
<node id="46">
  <data key="name">Maarsingh_Otto R</data>
  <data key="label">Maarsingh_Otto R</data>
  <data key="author">Maarsingh_Otto R</data>
  <data key="year">2023</data>
  <data key="title">...</data>
  <data key="so">SO</data>
  <data key="vol">0</data>
  <data key="page">0</data>
  <data key="ut"></data>
  <data key="freq">2</data>
</node>
<node id="47">
  <data key="name">Bassi_Claudio</data>
  <data key="label">Bassi_Claudio</data>
  <data key="author">Bassi_Claudio</data>
  <data key="year">2012</data>
  <data key="title">...</data>
  <data key="so">SO</data>
  <data key="vol">0</data>
  <data key="page">0</data>
  <data key="ut"></data>
  <data key="freq">1</data>
</node>
<node id="48">
  <data key="name">Bakke_Siri</data>
  <data key="label">Bakke_Siri</data>
  <data key="author">Bakke_Siri</data>
  <data key="year">2021</data>
  <data key="title">...</data>
  <data key="so">SO</data>
  <data key="vol">0</data>
  <data key="page">0</data>
  <data key="ut"></data>
  <data key="freq">1</data>
</node>
<node id="49">
  <data key="name">Choi_Dong Wook</data>
  <data key="label">Choi_Dong Wook</data>
  <data key="author">Choi_Dong Wook</data>
  <data key="year">2013</data>
  <data key="title">...</data>
  <data key="so">SO</data>
  <data key="vol">0</data>
  <data key="page">0</data>
  <data key="ut"></data>
  <data key="freq">1</data>
</node>
<node id="50">
  <data key="name">Rossi_RL</data>
  <data key="label">Rossi_RL</data>
  <data key="author">Rossi_RL</data>
  <data key="year">1994</data>
  <data key="title">...</data>
  <data key="so">SO</data>
  <data key="vol">0</data>
  <data key="page">0</data>
  <data key="ut"></data>
  <data key="freq">1</data>
</node>
<node id="51">
  <data key="name">Fischer_Eva</data>
  <data key="label">Fischer_Eva</data>
  <data key="author">Fischer_Eva</data>
  <data key="year">2007</data>
  <data key="title">...</data>
  <data key="so">SO</data>
  <data key="vol">0</data>
  <data key="page">0</data>
  <data key="ut"></data>
  <data key="freq">1</data>
</node>
<node id="52">
  <data key="name">Astengo_Alberto</data>
  <data key="label">Astengo_Alberto</data>
  <data key="author">Astengo_Alberto</data>
  <data key="year">2020</data>
  <data key="title">...</data>
  <data key="so">SO</data>
  <data key="vol">0</data>
  <data key="page">0</data>
  <data key="ut"></data>
  <data key="freq">1</data>
</node>
<node id="53">
  <data key="name">Dieterich_M</data>
  <data key="label">Dieterich_M</data>
  <data key="author">Dieterich_M</data>
  <data key="year">1994</data>
  <data key="title">...</data>
  <data key="so">SO</data>
  <data key="vol">0</data>
  <data key="page">0</data>
  <data key="ut"></data>
  <data key="freq">8</data>
</node>
<node id="54">
  <data key="name">Buhe_Sichen</data>
  <data key="label">Buhe_Sichen</data>
  <data key="author">Buhe_Sichen</data>
  <data key="year">2006</data>
  <data key="title">...</data>
  <data key="so">SO</data>
  <data key="vol">0</data>
  <data key="page">0</data>
  <data key="ut"></data>
  <data key="freq">1</data>
</node>
<node id="55">
  <data key="name">Allen_Nicholas D</data>
  <data key="label">Allen_Nicholas D</data>
  <data key="author">Allen_Nicholas D</data>
  <data key="year">2022</data>
  <data key="title">...</data>
  <data key="so">SO</data>
  <data key="vol">0</data>
  <data key="page">0</data>
  <data key="ut"></data>
  <data key="freq">1</data>
</node>
<node id="56">
  <data key="name">Arita_Junichi</data>
  <data key="label">Arita_Junichi</data>
  <data key="author">Arita_Junichi</data>
  <data key="year">2016</data>
  <data key="title">...</data>
  <data key="so">SO</data>
  <data key="vol">0</data>
  <data key="page">0</data>
  <data key="ut"></data>
  <data key="freq">1</data>
</node>
<node id="57">
  <data key="name">Adams_Caitlin</data>
  <data key="label">Adams_Caitlin</data>
  <data key="author">Adams_Caitlin</data>
  <data key="year">2023</data>
  <data key="title">...</data>
  <data key="so">SO</data>
  <data key="vol">0</data>
  <data key="page">0</data>
  <data key="ut"></data>
  <data key="freq">1</data>
</node>
<node id="58">
  <data key="name">Kanashiro_AMK</data>
  <data key="label">Kanashiro_AMK</data>
  <data key="author">Kanashiro_AMK</data>
  <data key="year">2005</data>
  <data key="title">...</data>
  <data key="so">SO</data>
  <data key="vol">0</data>
  <data key="page">0</data>
  <data key="ut"></data>
  <data key="freq">1</data>
</node>
<node id="59">
  <data key="name">Flechter_S</data>
  <data key="label">Flechter_S</data>
  <data key="author">Flechter_S</data>
  <data key="year">2003</data>
  <data key="title">...</data>
  <data key="so">SO</data>
  <data key="vol">0</data>
  <data key="page">0</data>
  <data key="ut"></data>
  <data key="freq">1</data>
</node>
<node id="60">
  <data key="name">Alyahyawi_Huda Y</data>
  <data key="label">Alyahyawi_Huda Y</data>
  <data key="author">Alyahyawi_Huda Y</data>
  <data key="year">2020</data>
  <data key="title">...</data>
  <data key="so">SO</data>
  <data key="vol">0</data>
  <data key="page">0</data>
  <data key="ut"></data>
  <data key="freq">1</data>
</node>
<node id="61">
  <data key="name">Uchiyama_K</data>
  <data key="label">Uchiyama_K</data>
  <data key="author">Uchiyama_K</data>
  <data key="year">1995</data>
  <data key="title">...</data>
  <data key="so">SO</data>
  <data key="vol">0</data>
  <data key="page">0</data>
  <data key="ut"></data>
  <data key="freq">1</data>
</node>
<node id="62">
  <data key="name">Bartel_Michael J</data>
  <data key="label">Bartel_Michael J</data>
  <data key="author">Bartel_Michael J</data>
  <data key="year">2018</data>
  <data key="title">...</data>
  <data key="so">SO</data>
  <data key="vol">0</data>
  <data key="page">0</data>
  <data key="ut"></data>
  <data key="freq">1</data>
</node>
<node id="63">
  <data key="name">Altet_J</data>
  <data key="label">Altet_J</data>
  <data key="author">Altet_J</data>
  <data key="year">2022</data>
  <data key="title">...</data>
  <data key="so">SO</data>
  <data key="vol">0</data>
  <data key="page">0</data>
  <data key="ut"></data>
  <data key="freq">1</data>
</node>
<node id="64">
  <data key="name">Chu_Xun</data>
  <data key="label">Chu_Xun</data>
  <data key="author">Chu_Xun</data>
  <data key="year">2011</data>
  <data key="title">...</data>
  <data key="so">SO</data>
  <data key="vol">0</data>
  <data key="page">0</data>
  <data key="ut"></data>
  <data key="freq">1</data>
</node>
<node id="65">
  <data key="name">Cremer_Phillip D</data>
  <data key="label">Cremer_Phillip D</data>
  <data key="author">Cremer_Phillip D</data>
  <data key="year">2012</data>
  <data key="title">...</data>
  <data key="so">SO</data>
  <data key="vol">0</data>
  <data key="page">0</data>
  <data key="ut"></data>
  <data key="freq">1</data>
</node>
<node id="66">
  <data key="name">Begic_Drazen</data>
  <data key="label">Begic_Drazen</data>
  <data key="author">Begic_Drazen</data>
  <data key="year">2022</data>
  <data key="title">...</data>
  <data key="so">SO</data>
  <data key="vol">0</data>
  <data key="page">0</data>
  <data key="ut"></data>
  <data key="freq">1</data>
</node>
<node id="67">
  <data key="name">Al fakir (alfakir)_Razan</data>
  <data key="label">Al fakir (alfakir)_Razan</data>
  <data key="author">Al fakir (alfakir)_Razan</data>
  <data key="year">2022</data>
  <data key="title">...</data>
  <data key="so">SO</data>
  <data key="vol">0</data>
  <data key="page">0</data>
  <data key="ut"></data>
  <data key="freq">1</data>
</node>
<node id="68">
  <data key="name">Allum_John H J</data>
  <data key="label">Allum_John H J</data>
  <data key="author">Allum_John H J</data>
  <data key="year">2023</data>
  <data key="title">...</data>
  <data key="so">SO</data>
  <data key="vol">0</data>
  <data key="page">0</data>
  <data key="ut"></data>
  <data key="freq">1</data>
</node>
<node id="69">
  <data key="name">Ha_Tae-Yong</data>
  <data key="label">Ha_Tae-Yong</data>
  <data key="author">Ha_Tae-Yong</data>
  <data key="year">2014</data>
  <data key="title">...</data>
  <data key="so">SO</data>
  <data key="vol">0</data>
  <data key="page">0</data>
  <data key="ut"></data>
  <data key="freq">2</data>
</node>
<node id="70">
  <data key="name">Kuwabara_Junya</data>
  <data key="label">Kuwabara_Junya</data>
  <data key="author">Kuwabara_Junya</data>
  <data key="year">2020</data>
  <data key="title">...</data>
  <data key="so">SO</data>
  <data key="vol">0</data>
  <data key="page">0</data>
  <data key="ut"></data>
  <data key="freq">2</data>
</node>
<node id="71">
  <data key="name">Avgerinos_Costas</data>
  <data key="label">Avgerinos_Costas</data>
  <data key="author">Avgerinos_Costas</data>
  <data key="year">2006</data>
  <data key="title">...</data>
  <data key="so">SO</data>
  <data key="vol">0</data>
  <data key="page">0</data>
  <data key="ut"></data>
  <data key="freq">2</data>
</node>
<node id="72">
  <data key="name">Akai_Takashi</data>
  <data key="label">Akai_Takashi</data>
  <data key="author">Akai_Takashi</data>
  <data key="year">2011</data>
  <data key="title">...</data>
  <data key="so">SO</data>
  <data key="vol">0</data>
  <data key="page">0</data>
  <data key="ut"></data>
  <data key="freq">1</data>
</node>
<node id="73">
  <data key="name">Besselink_Marc G H</data>
  <data key="label">Besselink_Marc G H</data>
  <data key="author">Besselink_Marc G H</data>
  <data key="year">2011</data>
  <data key="title">...</data>
  <data key="so">SO</data>
  <data key="vol">0</data>
  <data key="page">0</data>
  <data key="ut"></data>
  <data key="freq">1</data>
</node>
<node id="74">
  <data key="name">Patuzzo_R</data>
  <data key="label">Patuzzo_R</data>
  <data key="author">Patuzzo_R</data>
  <data key="year">1995</data>
  <data key="title">...</data>
  <data key="so">SO</data>
  <data key="vol">0</data>
  <data key="page">0</data>
  <data key="ut"></data>
  <data key="freq">1</data>
</node>
<node id="75">
  <data key="name">Chen_You-Cun</data>
  <data key="label">Chen_You-Cun</data>
  <data key="author">Chen_You-Cun</data>
  <data key="year">2011</data>
  <data key="title">...</data>
  <data key="so">SO</data>
  <data key="vol">0</data>
  <data key="page">0</data>
  <data key="ut"></data>
  <data key="freq">1</data>
</node>
<node id="76">
  <data key="name">Aikou_Takashi</data>
  <data key="label">Aikou_Takashi</data>
  <data key="author">Aikou_Takashi</data>
  <data key="year">2006</data>
  <data key="title">...</data>
  <data key="so">SO</data>
  <data key="vol">0</data>
  <data key="page">0</data>
  <data key="ut"></data>
  <data key="freq">1</data>
</node>
<node id="77">
  <data key="name">Tjernstrom_Fredrik</data>
  <data key="label">Tjernstrom_Fredrik</data>
  <data key="author">Tjernstrom_Fredrik</data>
  <data key="year">2009</data>
  <data key="title">...</data>
  <data key="so">SO</data>
  <data key="vol">0</data>
  <data key="page">0</data>
  <data key="ut"></data>
  <data key="freq">2</data>
</node>
<node id="78">
  <data key="name">Dicarlo_V</data>
  <data key="label">Dicarlo_V</data>
  <data key="author">Dicarlo_V</data>
  <data key="year">1995</data>
  <data key="title">...</data>
  <data key="so">SO</data>
  <data key="vol">0</data>
  <data key="page">0</data>
  <data key="ut"></data>
  <data key="freq">1</data>
</node>
<node id="79">
  <data key="name">Alkozai_E M</data>
  <data key="label">Alkozai_E M</data>
  <data key="author">Alkozai_E M</data>
  <data key="year">2016</data>
  <data key="title">...</data>
  <data key="so">SO</data>
  <data key="vol">0</data>
  <data key="page">0</data>
  <data key="ut"></data>
  <data key="freq">1</data>
</node>
<node id="80">
  <data key="name">Kamo_Tomohiko</data>
  <data key="label">Kamo_Tomohiko</data>
  <data key="author">Kamo_Tomohiko</data>
  <data key="year">2023</data>
  <data key="title">...</data>
  <data key="so">SO</data>
  <data key="vol">0</data>
  <data key="page">0</data>
  <data key="ut"></data>
  <data key="freq">2</data>
</node>
<node id="81">
  <data key="name">Kazemier_G</data>
  <data key="label">Kazemier_G</data>
  <data key="author">Kazemier_G</data>
  <data key="year">2004</data>
  <data key="title">...</data>
  <data key="so">SO</data>
  <data key="vol">0</data>
  <data key="page">0</data>
  <data key="ut"></data>
  <data key="freq">1</data>
</node>
<node id="82">
  <data key="name">Teh_Carren Sui-Lin</data>
  <data key="label">Teh_Carren Sui-Lin</data>
  <data key="author">Teh_Carren Sui-Lin</data>
  <data key="year">2022</data>
  <data key="title">...</data>
  <data key="so">SO</data>
  <data key="vol">0</data>
  <data key="page">0</data>
  <data key="ut"></data>
  <data key="freq">2</data>
</node>
<node id="83">
  <data key="name">Abo_Takafumi</data>
  <data key="label">Abo_Takafumi</data>
  <data key="author">Abo_Takafumi</data>
  <data key="year">2010</data>
  <data key="title">...</data>
  <data key="so">SO</data>
  <data key="vol">0</data>
  <data key="page">0</data>
  <data key="ut"></data>
  <data key="freq">2</data>
</node>
<node id="84">
  <data key="name">Fang_Jiongze</data>
  <data key="label">Fang_Jiongze</data>
  <data key="author">Fang_Jiongze</data>
  <data key="year">2018</data>
  <data key="title">...</data>
  <data key="so">SO</data>
  <data key="vol">0</data>
  <data key="page">0</data>
  <data key="ut"></data>
  <data key="freq">1</data>
</node>
<node id="85">
  <data key="name">Kinami_SI</data>
  <data key="label">Kinami_SI</data>
  <data key="author">Kinami_SI</data>
  <data key="year">2003</data>
  <data key="title">...</data>
  <data key="so">SO</data>
  <data key="vol">0</data>
  <data key="page">0</data>
  <data key="ut"></data>
  <data key="freq">1</data>
</node>
<node id="86">
  <data key="name">Boegle_Rainer</data>
  <data key="label">Boegle_Rainer</data>
  <data key="author">Boegle_Rainer</data>
  <data key="year">2018</data>
  <data key="title">...</data>
  <data key="so">SO</data>
  <data key="vol">0</data>
  <data key="page">0</data>
  <data key="ut"></data>
  <data key="freq">1</data>
</node>
<node id="87">
  <data key="name">Al taei_Tareq</data>
  <data key="label">Al taei_Tareq</data>
  <data key="author">Al taei_Tareq</data>
  <data key="year">2024</data>
  <data key="title">...</data>
  <data key="so">SO</data>
  <data key="vol">0</data>
  <data key="page">0</data>
  <data key="ut"></data>
  <data key="freq">1</data>
</node>
<node id="88">
  <data key="name">Bronstein_Lyudmila M</data>
  <data key="label">Bronstein_Lyudmila M</data>
  <data key="author">Bronstein_Lyudmila M</data>
  <data key="year">2012</data>
  <data key="title">...</data>
  <data key="so">SO</data>
  <data key="vol">0</data>
  <data key="page">0</data>
  <data key="ut"></data>
  <data key="freq">2</data>
</node>
<node id="89">
  <data key="name">Chambers_Mary</data>
  <data key="label">Chambers_Mary</data>
  <data key="author">Chambers_Mary</data>
  <data key="year">2018</data>
  <data key="title">...</data>
  <data key="so">SO</data>
  <data key="vol">0</data>
  <data key="page">0</data>
  <data key="ut"></data>
  <data key="freq">1</data>
</node>
<node id="90">
  <data key="name">Kawai_Kosuke</data>
  <data key="label">Kawai_Kosuke</data>
  <data key="author">Kawai_Kosuke</data>
  <data key="year">2021</data>
  <data key="title">...</data>
  <data key="so">SO</data>
  <data key="vol">0</data>
  <data key="page">0</data>
  <data key="ut"></data>
  <data key="freq">2</data>
</node>
<node id="91">
  <data key="name">Kaneko_T</data>
  <data key="label">Kaneko_T</data>
  <data key="author">Kaneko_T</data>
  <data key="year">1997</data>
  <data key="title">...</data>
  <data key="so">SO</data>
  <data key="vol">0</data>
  <data key="page">0</data>
  <data key="ut"></data>
  <data key="freq">2</data>
</node>
<node id="92">
  <data key="name">Berry_Kevin J</data>
  <data key="label">Berry_Kevin J</data>
  <data key="author">Berry_Kevin J</data>
  <data key="year">2010</data>
  <data key="title">...</data>
  <data key="so">SO</data>
  <data key="vol">0</data>
  <data key="page">0</data>
  <data key="ut"></data>
  <data key="freq">1</data>
</node>
<node id="93">
  <data key="name">Alawneh_Khaled Z</data>
  <data key="label">Alawneh_Khaled Z</data>
  <data key="author">Alawneh_Khaled Z</data>
  <data key="year">2021</data>
  <data key="title">...</data>
  <data key="so">SO</data>
  <data key="vol">0</data>
  <data key="page">0</data>
  <data key="ut"></data>
  <data key="freq">1</data>
</node>
<node id="94">
  <data key="name">Tang_Lu</data>
  <data key="label">Tang_Lu</data>
  <data key="author">Tang_Lu</data>
  <data key="year">2022</data>
  <data key="title">...</data>
  <data key="so">SO</data>
  <data key="vol">0</data>
  <data key="page">0</data>
  <data key="ut"></data>
  <data key="freq">2</data>
</node>
<node id="95">
  <data key="name">Jang_JY</data>
  <data key="label">Jang_JY</data>
  <data key="author">Jang_JY</data>
  <data key="year">2002</data>
  <data key="title">...</data>
  <data key="so">SO</data>
  <data key="vol">0</data>
  <data key="page">0</data>
  <data key="ut"></data>
  <data key="freq">2</data>
</node>
<node id="96">
  <data key="name">Kitazawa_Meiko</data>
  <data key="label">Kitazawa_Meiko</data>
  <data key="author">Kitazawa_Meiko</data>
  <data key="year">2021</data>
  <data key="title">...</data>
  <data key="so">SO</data>
  <data key="vol">0</data>
  <data key="page">0</data>
  <data key="ut"></data>
  <data key="freq">3</data>
</node>
<node id="97">
  <data key="name">Abe_N</data>
  <data key="label">Abe_N</data>
  <data key="author">Abe_N</data>
  <data key="year">2004</data>
  <data key="title">...</data>
  <data key="so">SO</data>
  <data key="vol">0</data>
  <data key="page">0</data>
  <data key="ut"></data>
  <data key="freq">1</data>
</node>
<node id="98">
  <data key="name">Büchler_MW</data>
  <data key="label">Büchler_MW</data>
  <data key="author">Büchler_MW</data>
  <data key="year">2000</data>
  <data key="title">...</data>
  <data key="so">SO</data>
  <data key="vol">0</data>
  <data key="page">0</data>
  <data key="ut"></data>
  <data key="freq">1</data>
</node>
<node id="99">
  <data key="name">Annessi_Giorgio</data>
  <data key="label">Annessi_Giorgio</data>
  <data key="author">Annessi_Giorgio</data>
  <data key="year">2006</data>
  <data key="title">...</data>
  <data key="so">SO</data>
  <data key="vol">0</data>
  <data key="page">0</data>
  <data key="ut"></data>
  <data key="freq">1</data>
</node>
<node id="100">
  <data key="name">Cho_Akihiro</data>
  <data key="label">Cho_Akihiro</data>
  <data key="author">Cho_Akihiro</data>
  <data key="year">2009</data>
  <data key="title">...</data>
  <data key="so">SO</data>
  <data key="vol">0</data>
  <data key="page">0</data>
  <data key="ut"></data>
  <data key="freq">1</data>
</node>
<node id="101">
  <data key="name">Dai_Xianwei</data>
  <data key="label">Dai_Xianwei</data>
  <data key="author">Dai_Xianwei</data>
  <data key="year">2010</data>
  <data key="title">...</data>
  <data key="so">SO</data>
  <data key="vol">0</data>
  <data key="page">0</data>
  <data key="ut"></data>
  <data key="freq">1</data>
</node>
<node id="102">
  <data key="name">Ferreira_Daniela C</data>
  <data key="label">Ferreira_Daniela C</data>
  <data key="author">Ferreira_Daniela C</data>
  <data key="year">2009</data>
  <data key="title">...</data>
  <data key="so">SO</data>
  <data key="vol">0</data>
  <data key="page">0</data>
  <data key="ut"></data>
  <data key="freq">1</data>
</node>
<node id="103">
  <data key="name">Bartel_Felix</data>
  <data key="label">Bartel_Felix</data>
  <data key="author">Bartel_Felix</data>
  <data key="year">2019</data>
  <data key="title">...</data>
  <data key="so">SO</data>
  <data key="vol">0</data>
  <data key="page">0</data>
  <data key="ut"></data>
  <data key="freq">1</data>
</node>
<node id="104">
  <data key="name">Besselink_Marc G</data>
  <data key="label">Besselink_Marc G</data>
  <data key="author">Besselink_Marc G</data>
  <data key="year">2017</data>
  <data key="title">...</data>
  <data key="so">SO</data>
  <data key="vol">0</data>
  <data key="page">0</data>
  <data key="ut"></data>
  <data key="freq">1</data>
</node>
<node id="105">
  <data key="name">Hayakawa_H</data>
  <data key="label">Hayakawa_H</data>
  <data key="author">Hayakawa_H</data>
  <data key="year">1998</data>
  <data key="title">...</data>
  <data key="so">SO</data>
  <data key="vol">0</data>
  <data key="page">0</data>
  <data key="ut"></data>
  <data key="freq">1</data>
</node>
<node id="106">
  <data key="name">Howard_TJ</data>
  <data key="label">Howard_TJ</data>
  <data key="author">Howard_TJ</data>
  <data key="year">2001</data>
  <data key="title">...</data>
  <data key="so">SO</data>
  <data key="vol">0</data>
  <data key="page">0</data>
  <data key="ut"></data>
  <data key="freq">1</data>
</node>
<node id="107">
  <data key="name">Takahashi_Kuniyuki</data>
  <data key="label">Takahashi_Kuniyuki</data>
  <data key="author">Takahashi_Kuniyuki</data>
  <data key="year">2021</data>
  <data key="title">...</data>
  <data key="so">SO</data>
  <data key="vol">0</data>
  <data key="page">0</data>
  <data key="ut"></data>
  <data key="freq">3</data>
</node>
<node id="108">
  <data key="name">Cai_Shouwang</data>
  <data key="label">Cai_Shouwang</data>
  <data key="author">Cai_Shouwang</data>
  <data key="year">2016</data>
  <data key="title">...</data>
  <data key="so">SO</data>
  <data key="vol">0</data>
  <data key="page">0</data>
  <data key="ut"></data>
  <data key="freq">1</data>
</node>
<node id="109">
  <data key="name">Hayakawa_N</data>
  <data key="label">Hayakawa_N</data>
  <data key="author">Hayakawa_N</data>
  <data key="year">1998</data>
  <data key="title">...</data>
  <data key="so">SO</data>
  <data key="vol">0</data>
  <data key="page">0</data>
  <data key="ut"></data>
  <data key="freq">1</data>
</node>
<node id="110">
  <data key="name">Oka_M</data>
  <data key="label">Oka_M</data>
  <data key="author">Oka_M</data>
  <data key="year">2000</data>
  <data key="title">...</data>
  <data key="so">SO</data>
  <data key="vol">0</data>
  <data key="page">0</data>
  <data key="ut"></data>
  <data key="freq">1</data>
</node>
<node id="111">
  <data key="name">Eren_Ozan E</data>
  <data key="label">Eren_Ozan E</data>
  <data key="author">Eren_Ozan E</data>
  <data key="year">2018</data>
  <data key="title">...</data>
  <data key="so">SO</data>
  <data key="vol">0</data>
  <data key="page">0</data>
  <data key="ut"></data>
  <data key="freq">1</data>
</node>
<node id="112">
  <data key="name">Besselink_M G</data>
  <data key="label">Besselink_M G</data>
  <data key="author">Besselink_M G</data>
  <data key="year">2019</data>
  <data key="title">...</data>
  <data key="so">SO</data>
  <data key="vol">0</data>
  <data key="page">0</data>
  <data key="ut"></data>
  <data key="freq">1</data>
</node>
<node id="113">
  <data key="name">Cataldegirmen_G</data>
  <data key="label">Cataldegirmen_G</data>
  <data key="author">Cataldegirmen_G</data>
  <data key="year">2008</data>
  <data key="title">...</data>
  <data key="so">SO</data>
  <data key="vol">0</data>
  <data key="page">0</data>
  <data key="ut"></data>
  <data key="freq">1</data>
</node>
<node id="114">
  <data key="name">Dubrovina_NV</data>
  <data key="label">Dubrovina_NV</data>
  <data key="author">Dubrovina_NV</data>
  <data key="year">1999</data>
  <data key="title">...</data>
  <data key="so">SO</data>
  <data key="vol">0</data>
  <data key="page">0</data>
  <data key="ut"></data>
  <data key="freq">1</data>
</node>
<node id="115">
  <data key="name">Takada_T</data>
  <data key="label">Takada_T</data>
  <data key="author">Takada_T</data>
  <data key="year">1995</data>
  <data key="title">...</data>
  <data key="so">SO</data>
  <data key="vol">0</data>
  <data key="page">0</data>
  <data key="ut"></data>
  <data key="freq">1</data>
</node>
<node id="116">
  <data key="name">Abdelhamid_Ahmed E</data>
  <data key="label">Abdelhamid_Ahmed E</data>
  <data key="author">Abdelhamid_Ahmed E</data>
  <data key="year">2022</data>
  <data key="title">...</data>
  <data key="so">SO</data>
  <data key="vol">0</data>
  <data key="page">0</data>
  <data key="ut"></data>
  <data key="freq">1</data>
</node>
<node id="117">
  <data key="name">Wang_Alicia</data>
  <data key="label">Wang_Alicia</data>
  <data key="author">Wang_Alicia</data>
  <data key="year">2021</data>
  <data key="title">...</data>
  <data key="so">SO</data>
  <data key="vol">0</data>
  <data key="page">0</data>
  <data key="ut"></data>
  <data key="freq">2</data>
</node>
<node id="118">
  <data key="name">Ali_Konmal</data>
  <data key="label">Ali_Konmal</data>
  <data key="author">Ali_Konmal</data>
  <data key="year">2025</data>
  <data key="title">...</data>
  <data key="so">SO</data>
  <data key="vol">0</data>
  <data key="page">0</data>
  <data key="ut"></data>
  <data key="freq">1</data>
</node>
<node id="119">
  <data key="name">Bengmark_Stig</data>
  <data key="label">Bengmark_Stig</data>
  <data key="author">Bengmark_Stig</data>
  <data key="year">2007</data>
  <data key="title">...</data>
  <data key="so">SO</data>
  <data key="vol">0</data>
  <data key="page">0</data>
  <data key="ut"></data>
  <data key="freq">1</data>
</node>
<node id="120">
  <data key="name">Aimoto_Takayuki</data>
  <data key="label">Aimoto_Takayuki</data>
  <data key="author">Aimoto_Takayuki</data>
  <data key="year">2013</data>
  <data key="title">...</data>
  <data key="so">SO</data>
  <data key="vol">0</data>
  <data key="page">0</data>
  <data key="ut"></data>
  <data key="freq">1</data>
</node>
<node id="121">
  <data key="name">Agarwal_Alisha</data>
  <data key="label">Agarwal_Alisha</data>
  <data key="author">Agarwal_Alisha</data>
  <data key="year">2024</data>
  <data key="title">...</data>
  <data key="so">SO</data>
  <data key="vol">0</data>
  <data key="page">0</data>
  <data key="ut"></data>
  <data key="freq">1</data>
</node>
<node id="122">
  <data key="name">Brandt_Thomas</data>
  <data key="label">Brandt_Thomas</data>
  <data key="author">Brandt_Thomas</data>
  <data key="year">2006</data>
  <data key="title">...</data>
  <data key="so">SO</data>
  <data key="vol">0</data>
  <data key="page">0</data>
  <data key="ut"></data>
  <data key="freq">14</data>
</node>
<node id="123">
  <data key="name">Borm_JJJ</data>
  <data key="label">Borm_JJJ</data>
  <data key="author">Borm_JJJ</data>
  <data key="year">1997</data>
  <data key="title">...</data>
  <data key="so">SO</data>
  <data key="vol">0</data>
  <data key="page">0</data>
  <data key="ut"></data>
  <data key="freq">1</data>
</node>
<node id="124">
  <data key="name">Chilton_Nicholas F</data>
  <data key="label">Chilton_Nicholas F</data>
  <data key="author">Chilton_Nicholas F</data>
  <data key="year">2010</data>
  <data key="title">...</data>
  <data key="so">SO</data>
  <data key="vol">0</data>
  <data key="page">0</data>
  <data key="ut"></data>
  <data key="freq">1</data>
</node>
<node id="125">
  <data key="name">Beutel_Manfred E</data>
  <data key="label">Beutel_Manfred E</data>
  <data key="author">Beutel_Manfred E</data>
  <data key="year">2013</data>
  <data key="title">...</data>
  <data key="so">SO</data>
  <data key="vol">0</data>
  <data key="page">0</data>
  <data key="ut"></data>
  <data key="freq">1</data>
</node>
<node id="126">
  <data key="name">Cai_Baobao</data>
  <data key="label">Cai_Baobao</data>
  <data key="author">Cai_Baobao</data>
  <data key="year">2016</data>
  <data key="title">...</data>
  <data key="so">SO</data>
  <data key="vol">0</data>
  <data key="page">0</data>
  <data key="ut"></data>
  <data key="freq">1</data>
</node>
<node id="127">
  <data key="name">Driscoll_Colin L</data>
  <data key="label">Driscoll_Colin L</data>
  <data key="author">Driscoll_Colin L</data>
  <data key="year">2012</data>
  <data key="title">...</data>
  <data key="so">SO</data>
  <data key="vol">0</data>
  <data key="page">0</data>
  <data key="ut"></data>
  <data key="freq">1</data>
</node>
<node id="128">
  <data key="name">Henne-bruns_D</data>
  <data key="label">Henne-bruns_D</data>
  <data key="author">Henne-bruns_D</data>
  <data key="year">2006</data>
  <data key="title">...</data>
  <data key="so">SO</data>
  <data key="vol">0</data>
  <data key="page">0</data>
  <data key="ut"></data>
  <data key="freq">2</data>
</node>
<node id="129">
  <data key="name">Alarcon_Kevin</data>
  <data key="label">Alarcon_Kevin</data>
  <data key="author">Alarcon_Kevin</data>
  <data key="year">2024</data>
  <data key="title">...</data>
  <data key="so">SO</data>
  <data key="vol">0</data>
  <data key="page">0</data>
  <data key="ut"></data>
  <data key="freq">2</data>
</node>
<node id="130">
  <data key="name">Belokon_YN</data>
  <data key="label">Belokon_YN</data>
  <data key="author">Belokon_YN</data>
  <data key="year">1999</data>
  <data key="title">...</data>
  <data key="so">SO</data>
  <data key="vol">0</data>
  <data key="page">0</data>
  <data key="ut"></data>
  <data key="freq">1</data>
</node>
<node id="131">
  <data key="name">Bruns_Christiane J</data>
  <data key="label">Bruns_Christiane J</data>
  <data key="author">Bruns_Christiane J</data>
  <data key="year">2016</data>
  <data key="title">...</data>
  <data key="so">SO</data>
  <data key="vol">0</data>
  <data key="page">0</data>
  <data key="ut"></data>
  <data key="freq">1</data>
</node>
<node id="132">
  <data key="name">Bernstein_Allan L</data>
  <data key="label">Bernstein_Allan L</data>
  <data key="author">Bernstein_Allan L</data>
  <data key="year">2011</data>
  <data key="title">...</data>
  <data key="so">SO</data>
  <data key="vol">0</data>
  <data key="page">0</data>
  <data key="ut"></data>
  <data key="freq">1</data>
</node>
<node id="133">
  <data key="name">Choi_Kang Kook</data>
  <data key="label">Choi_Kang Kook</data>
  <data key="author">Choi_Kang Kook</data>
  <data key="year">2011</data>
  <data key="title">...</data>
  <data key="so">SO</data>
  <data key="vol">0</data>
  <data key="page">0</data>
  <data key="ut"></data>
  <data key="freq">1</data>
</node>
<node id="134">
  <data key="name">Cui_Liping</data>
  <data key="label">Cui_Liping</data>
  <data key="author">Cui_Liping</data>
  <data key="year">2017</data>
  <data key="title">...</data>
  <data key="so">SO</data>
  <data key="vol">0</data>
  <data key="page">0</data>
  <data key="ut"></data>
  <data key="freq">1</data>
</node>
<node id="135">
  <data key="name">Fukumoto_Takumi</data>
  <data key="label">Fukumoto_Takumi</data>
  <data key="author">Fukumoto_Takumi</data>
  <data key="year">2014</data>
  <data key="title">...</data>
  <data key="so">SO</data>
  <data key="vol">0</data>
  <data key="page">0</data>
  <data key="ut"></data>
  <data key="freq">1</data>
</node>
<node id="136">
  <data key="name">Hatakeyama_K</data>
  <data key="label">Hatakeyama_K</data>
  <data key="author">Hatakeyama_K</data>
  <data key="year">1997</data>
  <data key="title">...</data>
  <data key="so">SO</data>
  <data key="vol">0</data>
  <data key="page">0</data>
  <data key="ut"></data>
  <data key="freq">3</data>
</node>
<node id="137">
  <data key="name">Endo_Kazuhiro</data>
  <data key="label">Endo_Kazuhiro</data>
  <data key="author">Endo_Kazuhiro</data>
  <data key="year">2014</data>
  <data key="title">...</data>
  <data key="so">SO</data>
  <data key="vol">0</data>
  <data key="page">0</data>
  <data key="ut"></data>
  <data key="freq">1</data>
</node>
<node id="138">
  <data key="name">Faendrich_F</data>
  <data key="label">Faendrich_F</data>
  <data key="author">Faendrich_F</data>
  <data key="year">2006</data>
  <data key="title">...</data>
  <data key="so">SO</data>
  <data key="vol">0</data>
  <data key="page">0</data>
  <data key="ut"></data>
  <data key="freq">2</data>
</node>
<node id="139">
  <data key="name">Alenova_Anastasia</data>
  <data key="label">Alenova_Anastasia</data>
  <data key="author">Alenova_Anastasia</data>
  <data key="year">2024</data>
  <data key="title">...</data>
  <data key="so">SO</data>
  <data key="vol">0</data>
  <data key="page">0</data>
  <data key="ut"></data>
  <data key="freq">1</data>
</node>
<node id="140">
  <data key="name">Abouzari_Mehdi</data>
  <data key="label">Abouzari_Mehdi</data>
  <data key="author">Abouzari_Mehdi</data>
  <data key="year">2021</data>
  <data key="title">...</data>
  <data key="so">SO</data>
  <data key="vol">0</data>
  <data key="page">0</data>
  <data key="ut"></data>
  <data key="freq">2</data>
</node>
<node id="141">
  <data key="name">Ninomiya_I</data>
  <data key="label">Ninomiya_I</data>
  <data key="author">Ninomiya_I</data>
  <data key="year">2003</data>
  <data key="title">...</data>
  <data key="so">SO</data>
  <data key="vol">0</data>
  <data key="page">0</data>
  <data key="ut"></data>
  <data key="freq">1</data>
</node>
<node id="142">
  <data key="name">Guyatt_Gordon H</data>
  <data key="label">Guyatt_Gordon H</data>
  <data key="author">Guyatt_Gordon H</data>
  <data key="year">2007</data>
  <data key="title">...</data>
  <data key="so">SO</data>
  <data key="vol">0</data>
  <data key="page">0</data>
  <data key="ut"></data>
  <data key="freq">1</data>
</node>
<node id="143">
  <data key="name">Baxter_Nancy N</data>
  <data key="label">Baxter_Nancy N</data>
  <data key="author">Baxter_Nancy N</data>
  <data key="year">2008</data>
  <data key="title">...</data>
  <data key="so">SO</data>
  <data key="vol">0</data>
  <data key="page">0</data>
  <data key="ut"></data>
  <data key="freq">1</data>
</node>
<node id="144">
  <data key="name">Hirata_Koichi</data>
  <data key="label">Hirata_Koichi</data>
  <data key="author">Hirata_Koichi</data>
  <data key="year">2008</data>
  <data key="title">...</data>
  <data key="so">SO</data>
  <data key="vol">0</data>
  <data key="page">0</data>
  <data key="ut"></data>
  <data key="freq">1</data>
</node>
<node id="145">
  <data key="name">Diener_Hans-Christoph</data>
  <data key="label">Diener_Hans-Christoph</data>
  <data key="author">Diener_Hans-Christoph</data>
  <data key="year">2015</data>
  <data key="title">...</data>
  <data key="so">SO</data>
  <data key="vol">0</data>
  <data key="page">0</data>
  <data key="ut"></data>
  <data key="freq">3</data>
</node>
<node id="146">
  <data key="name">Aharoni_Moshe M H</data>
  <data key="label">Aharoni_Moshe M H</data>
  <data key="author">Aharoni_Moshe M H</data>
  <data key="year">2021</data>
  <data key="title">...</data>
  <data key="so">SO</data>
  <data key="vol">0</data>
  <data key="page">0</data>
  <data key="ut"></data>
  <data key="freq">2</data>
</node>
<node id="147">
  <data key="name">Ogawa_Y</data>
  <data key="label">Ogawa_Y</data>
  <data key="author">Ogawa_Y</data>
  <data key="year">2000</data>
  <data key="title">...</data>
  <data key="so">SO</data>
  <data key="vol">0</data>
  <data key="page">0</data>
  <data key="ut"></data>
  <data key="freq">2</data>
</node>
<node id="148">
  <data key="name">Alimoglu_Orhan</data>
  <data key="label">Alimoglu_Orhan</data>
  <data key="author">Alimoglu_Orhan</data>
  <data key="year">2021</data>
  <data key="title">...</data>
  <data key="so">SO</data>
  <data key="vol">0</data>
  <data key="page">0</data>
  <data key="ut"></data>
  <data key="freq">1</data>
</node>
<node id="149">
  <data key="name">Ogawa_T</data>
  <data key="label">Ogawa_T</data>
  <data key="author">Ogawa_T</data>
  <data key="year">2001</data>
  <data key="title">...</data>
  <data key="so">SO</data>
  <data key="vol">0</data>
  <data key="page">0</data>
  <data key="ut"></data>
  <data key="freq">2</data>
</node>
<node id="150">
  <data key="name">Nabae_T</data>
  <data key="label">Nabae_T</data>
  <data key="author">Nabae_T</data>
  <data key="year">2002</data>
  <data key="title">...</data>
  <data key="so">SO</data>
  <data key="vol">0</data>
  <data key="page">0</data>
  <data key="ut"></data>
  <data key="freq">1</data>
</node>
<node id="151">
  <data key="name">Eisenberger_CF</data>
  <data key="label">Eisenberger_CF</data>
  <data key="author">Eisenberger_CF</data>
  <data key="year">2002</data>
  <data key="title">...</data>
  <data key="so">SO</data>
  <data key="vol">0</data>
  <data key="page">0</data>
  <data key="ut"></data>
  <data key="freq">1</data>
</node>
<node id="152">
  <data key="name">Albiol chiva_Jaume</data>
  <data key="label">Albiol chiva_Jaume</data>
  <data key="author">Albiol chiva_Jaume</data>
  <data key="year">2021</data>
  <data key="title">...</data>
  <data key="so">SO</data>
  <data key="vol">0</data>
  <data key="page">0</data>
  <data key="ut"></data>
  <data key="freq">1</data>
</node>
<node id="153">
  <data key="name">Vanderschelling_GP</data>
  <data key="label">Vanderschelling_GP</data>
  <data key="author">Vanderschelling_GP</data>
  <data key="year">1992</data>
  <data key="title">...</data>
  <data key="so">SO</data>
  <data key="vol">0</data>
  <data key="page">0</data>
  <data key="ut"></data>
  <data key="freq">1</data>
</node>
<node id="154">
  <data key="name">Holmberg_Johan</data>
  <data key="label">Holmberg_Johan</data>
  <data key="author">Holmberg_Johan</data>
  <data key="year">2007</data>
  <data key="title">...</data>
  <data key="so">SO</data>
  <data key="vol">0</data>
  <data key="page">0</data>
  <data key="ut"></data>
  <data key="freq">3</data>
</node>
<node id="155">
  <data key="name">Fan_Wei</data>
  <data key="label">Fan_Wei</data>
  <data key="author">Fan_Wei</data>
  <data key="year">2017</data>
  <data key="title">...</data>
  <data key="so">SO</data>
  <data key="vol">0</data>
  <data key="page">0</data>
  <data key="ut"></data>
  <data key="freq">1</data>
</node>
<node id="156">
  <data key="name">Park_SJ</data>
  <data key="label">Park_SJ</data>
  <data key="author">Park_SJ</data>
  <data key="year">2002</data>
  <data key="title">...</data>
  <data key="so">SO</data>
  <data key="vol">0</data>
  <data key="page">0</data>
  <data key="ut"></data>
  <data key="freq">1</data>
</node>
<node id="157">
  <data key="name">Briel_Matthias</data>
  <data key="label">Briel_Matthias</data>
  <data key="author">Briel_Matthias</data>
  <data key="year">2007</data>
  <data key="title">...</data>
  <data key="so">SO</data>
  <data key="vol">0</data>
  <data key="page">0</data>
  <data key="ut"></data>
  <data key="freq">1</data>
</node>
<node id="158">
  <data key="name">Erdmann_Joris</data>
  <data key="label">Erdmann_Joris</data>
  <data key="author">Erdmann_Joris</data>
  <data key="year">2007</data>
  <data key="title">...</data>
  <data key="so">SO</data>
  <data key="vol">0</data>
  <data key="page">0</data>
  <data key="ut"></data>
  <data key="freq">1</data>
</node>
<node id="159">
  <data key="name">Matsui_J</data>
  <data key="label">Matsui_J</data>
  <data key="author">Matsui_J</data>
  <data key="year">1999</data>
  <data key="title">...</data>
  <data key="so">SO</data>
  <data key="vol">0</data>
  <data key="page">0</data>
  <data key="ut"></data>
  <data key="freq">1</data>
</node>
<node id="160">
  <data key="name">Hop_WCJ</data>
  <data key="label">Hop_WCJ</data>
  <data key="author">Hop_WCJ</data>
  <data key="year">1992</data>
  <data key="title">...</data>
  <data key="so">SO</data>
  <data key="vol">0</data>
  <data key="page">0</data>
  <data key="ut"></data>
  <data key="freq">1</data>
</node>
<node id="161">
  <data key="name">Bense_S</data>
  <data key="label">Bense_S</data>
  <data key="author">Bense_S</data>
  <data key="year">2006</data>
  <data key="title">...</data>
  <data key="so">SO</data>
  <data key="vol">0</data>
  <data key="page">0</data>
  <data key="ut"></data>
  <data key="freq">1</data>
</node>
<node id="162">
  <data key="name">Baum_Rachel T</data>
  <data key="label">Baum_Rachel T</data>
  <data key="author">Baum_Rachel T</data>
  <data key="year">2022</data>
  <data key="title">...</data>
  <data key="so">SO</data>
  <data key="vol">0</data>
  <data key="page">0</data>
  <data key="ut"></data>
  <data key="freq">1</data>
</node>
<node id="163">
  <data key="name">Chang_YC</data>
  <data key="label">Chang_YC</data>
  <data key="author">Chang_YC</data>
  <data key="year">2000</data>
  <data key="title">...</data>
  <data key="so">SO</data>
  <data key="vol">0</data>
  <data key="page">0</data>
  <data key="ut"></data>
  <data key="freq">1</data>
</node>
<node id="164">
  <data key="name">Sumner_Petroc</data>
  <data key="label">Sumner_Petroc</data>
  <data key="author">Sumner_Petroc</data>
  <data key="year">2020</data>
  <data key="title">...</data>
  <data key="so">SO</data>
  <data key="vol">0</data>
  <data key="page">0</data>
  <data key="ut"></data>
  <data key="freq">4</data>
</node>
<node id="165">
  <data key="name">Bruno_Marco J</data>
  <data key="label">Bruno_Marco J</data>
  <data key="author">Bruno_Marco J</data>
  <data key="year">2017</data>
  <data key="title">...</data>
  <data key="so">SO</data>
  <data key="vol">0</data>
  <data key="page">0</data>
  <data key="ut"></data>
  <data key="freq">1</data>
</node>
<node id="166">
  <data key="name">Dario_A</data>
  <data key="label">Dario_A</data>
  <data key="author">Dario_A</data>
  <data key="year">2001</data>
  <data key="title">...</data>
  <data key="so">SO</data>
  <data key="vol">0</data>
  <data key="page">0</data>
  <data key="ut"></data>
  <data key="freq">1</data>
</node>
<node id="167">
  <data key="name">Abu-awwad_Simona-Alina</data>
  <data key="label">Abu-awwad_Simona-Alina</data>
  <data key="author">Abu-awwad_Simona-Alina</data>
  <data key="year">2025</data>
  <data key="title">...</data>
  <data key="so">SO</data>
  <data key="vol">0</data>
  <data key="page">0</data>
  <data key="ut"></data>
  <data key="freq">1</data>
</node>
<node id="168">
  <data key="name">Godemann_F</data>
  <data key="label">Godemann_F</data>
  <data key="author">Godemann_F</data>
  <data key="year">2004</data>
  <data key="title">...</data>
  <data key="so">SO</data>
  <data key="vol">0</data>
  <data key="page">0</data>
  <data key="ut"></data>
  <data key="freq">2</data>
</node>
<node id="169">
  <data key="name">Chinnusamy_Palanivelu</data>
  <data key="label">Chinnusamy_Palanivelu</data>
  <data key="author">Chinnusamy_Palanivelu</data>
  <data key="year">2018</data>
  <data key="title">...</data>
  <data key="so">SO</data>
  <data key="vol">0</data>
  <data key="page">0</data>
  <data key="ut"></data>
  <data key="freq">1</data>
</node>
<node id="170">
  <data key="name">Kanazawa_K</data>
  <data key="label">Kanazawa_K</data>
  <data key="author">Kanazawa_K</data>
  <data key="year">1996</data>
  <data key="title">...</data>
  <data key="so">SO</data>
  <data key="vol">0</data>
  <data key="page">0</data>
  <data key="ut"></data>
  <data key="freq">1</data>
</node>
<node id="171">
  <data key="name">Tangoku_A</data>
  <data key="label">Tangoku_A</data>
  <data key="author">Tangoku_A</data>
  <data key="year">1991</data>
  <data key="title">...</data>
  <data key="so">SO</data>
  <data key="vol">0</data>
  <data key="page">0</data>
  <data key="ut"></data>
  <data key="freq">2</data>
</node>
<node id="172">
  <data key="name">Nustede_R</data>
  <data key="label">Nustede_R</data>
  <data key="author">Nustede_R</data>
  <data key="year">1999</data>
  <data key="title">...</data>
  <data key="so">SO</data>
  <data key="vol">0</data>
  <data key="page">0</data>
  <data key="ut"></data>
  <data key="freq">1</data>
</node>
<node id="173">
  <data key="name">Busch_O R</data>
  <data key="label">Busch_O R</data>
  <data key="author">Busch_O R</data>
  <data key="year">2019</data>
  <data key="title">...</data>
  <data key="so">SO</data>
  <data key="vol">0</data>
  <data key="page">0</data>
  <data key="ut"></data>
  <data key="freq">1</data>
</node>
<node id="174">
  <data key="name">Iwagaki_T</data>
  <data key="label">Iwagaki_T</data>
  <data key="author">Iwagaki_T</data>
  <data key="year">1995</data>
  <data key="title">...</data>
  <data key="so">SO</data>
  <data key="vol">0</data>
  <data key="page">0</data>
  <data key="ut"></data>
  <data key="freq">1</data>
</node>
<node id="175">
  <data key="name">Bery_Anand K</data>
  <data key="label">Bery_Anand K</data>
  <data key="author">Bery_Anand K</data>
  <data key="year">2023</data>
  <data key="title">...</data>
  <data key="so">SO</data>
  <data key="vol">0</data>
  <data key="page">0</data>
  <data key="ut"></data>
  <data key="freq">1</data>
</node>
<node id="176">
  <data key="name">Ahn_YJ</data>
  <data key="label">Ahn_YJ</data>
  <data key="author">Ahn_YJ</data>
  <data key="year">2003</data>
  <data key="title">...</data>
  <data key="so">SO</data>
  <data key="vol">0</data>
  <data key="page">0</data>
  <data key="ut"></data>
  <data key="freq">1</data>
</node>
<node id="177">
  <data key="name">Tawk_Karen</data>
  <data key="label">Tawk_Karen</data>
  <data key="author">Tawk_Karen</data>
  <data key="year">2023</data>
  <data key="title">...</data>
  <data key="so">SO</data>
  <data key="vol">0</data>
  <data key="page">0</data>
  <data key="ut"></data>
  <data key="freq">2</data>
</node>
<node id="178">
  <data key="name">Amano_H</data>
  <data key="label">Amano_H</data>
  <data key="author">Amano_H</data>
  <data key="year">1997</data>
  <data key="title">...</data>
  <data key="so">SO</data>
  <data key="vol">0</data>
  <data key="page">0</data>
  <data key="ut"></data>
  <data key="freq">2</data>
</node>
<node id="179">
  <data key="name">Iwasaki_S</data>
  <data key="label">Iwasaki_S</data>
  <data key="author">Iwasaki_S</data>
  <data key="year">1997</data>
  <data key="title">...</data>
  <data key="so">SO</data>
  <data key="vol">0</data>
  <data key="page">0</data>
  <data key="ut"></data>
  <data key="freq">1</data>
</node>
<node id="180">
  <data key="name">Abbasi_Najam ul Hasan</data>
  <data key="label">Abbasi_Najam ul Hasan</data>
  <data key="author">Abbasi_Najam ul Hasan</data>
  <data key="year">2024</data>
  <data key="title">...</data>
  <data key="so">SO</data>
  <data key="vol">0</data>
  <data key="page">0</data>
  <data key="ut"></data>
  <data key="freq">1</data>
</node>
<node id="181">
  <data key="name">Cazals_Y</data>
  <data key="label">Cazals_Y</data>
  <data key="author">Cazals_Y</data>
  <data key="year">2005</data>
  <data key="title">...</data>
  <data key="so">SO</data>
  <data key="vol">0</data>
  <data key="page">0</data>
  <data key="ut"></data>
  <data key="freq">1</data>
</node>
<node id="182">
  <data key="name">Krafczyk_S</data>
  <data key="label">Krafczyk_S</data>
  <data key="author">Krafczyk_S</data>
  <data key="year">1999</data>
  <data key="title">...</data>
  <data key="so">SO</data>
  <data key="vol">0</data>
  <data key="page">0</data>
  <data key="ut"></data>
  <data key="freq">3</data>
</node>
<node id="183">
  <data key="name">Ohtsuka_T</data>
  <data key="label">Ohtsuka_T</data>
  <data key="author">Ohtsuka_T</data>
  <data key="year">2001</data>
  <data key="title">...</data>
  <data key="so">SO</data>
  <data key="vol">0</data>
  <data key="page">0</data>
  <data key="ut"></data>
  <data key="freq">5</data>
</node>
<node id="184">
  <data key="name">Furusawa_Koichi</data>
  <data key="label">Furusawa_Koichi</data>
  <data key="author">Furusawa_Koichi</data>
  <data key="year">2010</data>
  <data key="title">...</data>
  <data key="so">SO</data>
  <data key="vol">0</data>
  <data key="page">0</data>
  <data key="ut"></data>
  <data key="freq">1</data>
</node>
<node id="185">
  <data key="name">Miyokawa_Naoyuki</data>
  <data key="label">Miyokawa_Naoyuki</data>
  <data key="author">Miyokawa_Naoyuki</data>
  <data key="year">2007</data>
  <data key="title">...</data>
  <data key="so">SO</data>
  <data key="vol">0</data>
  <data key="page">0</data>
  <data key="ut"></data>
  <data key="freq">2</data>
</node>
<node id="186">
  <data key="name">Ayzenberg_Ilya</data>
  <data key="label">Ayzenberg_Ilya</data>
  <data key="author">Ayzenberg_Ilya</data>
  <data key="year">2015</data>
  <data key="title">...</data>
  <data key="so">SO</data>
  <data key="vol">0</data>
  <data key="page">0</data>
  <data key="ut"></data>
  <data key="freq">1</data>
</node>
<node id="187">
  <data key="name">Adelmeijer_J</data>
  <data key="label">Adelmeijer_J</data>
  <data key="author">Adelmeijer_J</data>
  <data key="year">2016</data>
  <data key="title">...</data>
  <data key="so">SO</data>
  <data key="vol">0</data>
  <data key="page">0</data>
  <data key="ut"></data>
  <data key="freq">1</data>
</node>
<node id="188">
  <data key="name">Allum_J H J</data>
  <data key="label">Allum_J H J</data>
  <data key="author">Allum_J H J</data>
  <data key="year">2018</data>
  <data key="title">...</data>
  <data key="so">SO</data>
  <data key="vol">0</data>
  <data key="page">0</data>
  <data key="ut"></data>
  <data key="freq">2</data>
</node>
<node id="189">
  <data key="name">Lehman_GA</data>
  <data key="label">Lehman_GA</data>
  <data key="author">Lehman_GA</data>
  <data key="year">2001</data>
  <data key="title">...</data>
  <data key="so">SO</data>
  <data key="vol">0</data>
  <data key="page">0</data>
  <data key="ut"></data>
  <data key="freq">1</data>
</node>
<node id="190">
  <data key="name">Ahmed_Irfan</data>
  <data key="label">Ahmed_Irfan</data>
  <data key="author">Ahmed_Irfan</data>
  <data key="year">2023</data>
  <data key="title">...</data>
  <data key="so">SO</data>
  <data key="vol">0</data>
  <data key="page">0</data>
  <data key="ut"></data>
  <data key="freq">1</data>
</node>
<node id="191">
  <data key="name">Chen_Li Qiang</data>
  <data key="label">Chen_Li Qiang</data>
  <data key="author">Chen_Li Qiang</data>
  <data key="year">2011</data>
  <data key="title">...</data>
  <data key="so">SO</data>
  <data key="vol">0</data>
  <data key="page">0</data>
  <data key="ut"></data>
  <data key="freq">1</data>
</node>
<node id="192">
  <data key="name">Friend_Peter</data>
  <data key="label">Friend_Peter</data>
  <data key="author">Friend_Peter</data>
  <data key="year">2016</data>
  <data key="title">...</data>
  <data key="so">SO</data>
  <data key="vol">0</data>
  <data key="page">0</data>
  <data key="ut"></data>
  <data key="freq">1</data>
</node>
<node id="193">
  <data key="name">Iwazaki_S</data>
  <data key="label">Iwazaki_S</data>
  <data key="author">Iwazaki_S</data>
  <data key="year">2001</data>
  <data key="title">...</data>
  <data key="so">SO</data>
  <data key="vol">0</data>
  <data key="page">0</data>
  <data key="ut"></data>
  <data key="freq">1</data>
</node>
<node id="194">
  <data key="name">Honda_I</data>
  <data key="label">Honda_I</data>
  <data key="author">Honda_I</data>
  <data key="year">1998</data>
  <data key="title">...</data>
  <data key="so">SO</data>
  <data key="vol">0</data>
  <data key="page">0</data>
  <data key="ut"></data>
  <data key="freq">1</data>
</node>
<node id="195">
  <data key="name">Asbun_Horacio J</data>
  <data key="label">Asbun_Horacio J</data>
  <data key="author">Asbun_Horacio J</data>
  <data key="year">2018</data>
  <data key="title">...</data>
  <data key="so">SO</data>
  <data key="vol">0</data>
  <data key="page">0</data>
  <data key="ut"></data>
  <data key="freq">1</data>
</node>
<node id="196">
  <data key="name">Astorina_Alessia</data>
  <data key="label">Astorina_Alessia</data>
  <data key="author">Astorina_Alessia</data>
  <data key="year">2022</data>
  <data key="title">...</data>
  <data key="so">SO</data>
  <data key="vol">0</data>
  <data key="page">0</data>
  <data key="ut"></data>
  <data key="freq">1</data>
</node>
<node id="197">
  <data key="name">Herlem_G</data>
  <data key="label">Herlem_G</data>
  <data key="author">Herlem_G</data>
  <data key="year">2004</data>
  <data key="title">...</data>
  <data key="so">SO</data>
  <data key="vol">0</data>
  <data key="page">0</data>
  <data key="ut"></data>
  <data key="freq">1</data>
</node>
<node id="198">
  <data key="name">Harao_Michiko</data>
  <data key="label">Harao_Michiko</data>
  <data key="author">Harao_Michiko</data>
  <data key="year">2009</data>
  <data key="title">...</data>
  <data key="so">SO</data>
  <data key="vol">0</data>
  <data key="page">0</data>
  <data key="ut"></data>
  <data key="freq">1</data>
</node>
<node id="199">
  <data key="name">Rehfeld_JF</data>
  <data key="label">Rehfeld_JF</data>
  <data key="author">Rehfeld_JF</data>
  <data key="year">1994</data>
  <data key="title">...</data>
  <data key="so">SO</data>
  <data key="vol">0</data>
  <data key="page">0</data>
  <data key="ut"></data>
  <data key="freq">1</data>
</node>
<node id="200">
  <data key="name">Bas_Gurhan</data>
  <data key="label">Bas_Gurhan</data>
  <data key="author">Bas_Gurhan</data>
  <data key="year">2021</data>
  <data key="title">...</data>
  <data key="so">SO</data>
  <data key="vol">0</data>
  <data key="page">0</data>
  <data key="ut"></data>
  <data key="freq">1</data>
</node>
<node id="201">
  <data key="name">Magnusson_M</data>
  <data key="label">Magnusson_M</data>
  <data key="author">Magnusson_M</data>
  <data key="year">2003</data>
  <data key="title">...</data>
  <data key="so">SO</data>
  <data key="vol">0</data>
  <data key="page">0</data>
  <data key="ut"></data>
  <data key="freq">1</data>
</node>
<node id="202">
  <data key="name">Hijikata_H</data>
  <data key="label">Hijikata_H</data>
  <data key="author">Hijikata_H</data>
  <data key="year">1998</data>
  <data key="title">...</data>
  <data key="so">SO</data>
  <data key="vol">0</data>
  <data key="page">0</data>
  <data key="ut"></data>
  <data key="freq">1</data>
</node>
<node id="203">
  <data key="name">Abraham_A T</data>
  <data key="label">Abraham_A T</data>
  <data key="author">Abraham_A T</data>
  <data key="year">2008</data>
  <data key="title">...</data>
  <data key="so">SO</data>
  <data key="vol">0</data>
  <data key="page">0</data>
  <data key="ut"></data>
  <data key="freq">1</data>
</node>
<node id="204">
  <data key="name">Adelmeijer_Jelle</data>
  <data key="label">Adelmeijer_Jelle</data>
  <data key="author">Adelmeijer_Jelle</data>
  <data key="year">2025</data>
  <data key="title">...</data>
  <data key="so">SO</data>
  <data key="vol">0</data>
  <data key="page">0</data>
  <data key="ut"></data>
  <data key="freq">1</data>
</node>
<node id="205">
  <data key="name">Gao_Peng Fei</data>
  <data key="label">Gao_Peng Fei</data>
  <data key="author">Gao_Peng Fei</data>
  <data key="year">2014</data>
  <data key="title">...</data>
  <data key="so">SO</data>
  <data key="vol">0</data>
  <data key="page">0</data>
  <data key="ut"></data>
  <data key="freq">1</data>
</node>
<node id="206">
  <data key="name">Aishwarya_N</data>
  <data key="label">Aishwarya_N</data>
  <data key="author">Aishwarya_N</data>
  <data key="year">2024</data>
  <data key="title">...</data>
  <data key="so">SO</data>
  <data key="vol">0</data>
  <data key="page">0</data>
  <data key="ut"></data>
  <data key="freq">2</data>
</node>
<node id="207">
  <data key="name">Cho_Seo Yeon</data>
  <data key="label">Cho_Seo Yeon</data>
  <data key="author">Cho_Seo Yeon</data>
  <data key="year">2022</data>
  <data key="title">...</data>
  <data key="so">SO</data>
  <data key="vol">0</data>
  <data key="page">0</data>
  <data key="ut"></data>
  <data key="freq">2</data>
</node>
<node id="208">
  <data key="name">Chen_Mingyi</data>
  <data key="label">Chen_Mingyi</data>
  <data key="author">Chen_Mingyi</data>
  <data key="year">2016</data>
  <data key="title">...</data>
  <data key="so">SO</data>
  <data key="vol">0</data>
  <data key="page">0</data>
  <data key="ut"></data>
  <data key="freq">1</data>
</node>
<node id="209">
  <data key="name">Lavu_Harish</data>
  <data key="label">Lavu_Harish</data>
  <data key="author">Lavu_Harish</data>
  <data key="year">2024</data>
  <data key="title">...</data>
  <data key="so">SO</data>
  <data key="vol">0</data>
  <data key="page">0</data>
  <data key="ut"></data>
  <data key="freq">2</data>
</node>
<node id="210">
  <data key="name">Harlacher_Uwe</data>
  <data key="label">Harlacher_Uwe</data>
  <data key="author">Harlacher_Uwe</data>
  <data key="year">2007</data>
  <data key="title">...</data>
  <data key="so">SO</data>
  <data key="vol">0</data>
  <data key="page">0</data>
  <data key="ut"></data>
  <data key="freq">1</data>
</node>
<node id="211">
  <data key="name">Delis_Spiros</data>
  <data key="label">Delis_Spiros</data>
  <data key="author">Delis_Spiros</data>
  <data key="year">2008</data>
  <data key="title">...</data>
  <data key="so">SO</data>
  <data key="vol">0</data>
  <data key="page">0</data>
  <data key="ut"></data>
  <data key="freq">1</data>
</node>
<node id="212">
  <data key="name">Ghadimi_MB</data>
  <data key="label">Ghadimi_MB</data>
  <data key="author">Ghadimi_MB</data>
  <data key="year">2004</data>
  <data key="title">...</data>
  <data key="so">SO</data>
  <data key="vol">0</data>
  <data key="page">0</data>
  <data key="ut"></data>
  <data key="freq">1</data>
</node>
<node id="213">
  <data key="name">Perna_G</data>
  <data key="label">Perna_G</data>
  <data key="author">Perna_G</data>
  <data key="year">2001</data>
  <data key="title">...</data>
  <data key="so">SO</data>
  <data key="vol">0</data>
  <data key="page">0</data>
  <data key="ut"></data>
  <data key="freq">1</data>
</node>
<node id="214">
  <data key="name">Fabregat_Juan</data>
  <data key="label">Fabregat_Juan</data>
  <data key="author">Fabregat_Juan</data>
  <data key="year">2010</data>
  <data key="title">...</data>
  <data key="so">SO</data>
  <data key="vol">0</data>
  <data key="page">0</data>
  <data key="ut"></data>
  <data key="freq">1</data>
</node>
<node id="215">
  <data key="name">Al mail_Sarah</data>
  <data key="label">Al mail_Sarah</data>
  <data key="author">Al mail_Sarah</data>
  <data key="year">2024</data>
  <data key="title">...</data>
  <data key="so">SO</data>
  <data key="vol">0</data>
  <data key="page">0</data>
  <data key="ut"></data>
  <data key="freq">1</data>
</node>
<node id="216">
  <data key="name">Chiarella_G</data>
  <data key="label">Chiarella_G</data>
  <data key="author">Chiarella_G</data>
  <data key="year">2016</data>
  <data key="title">...</data>
  <data key="so">SO</data>
  <data key="vol">0</data>
  <data key="page">0</data>
  <data key="ut"></data>
  <data key="freq">1</data>
</node>
<node id="217">
  <data key="name">Prepageran_Narayanan</data>
  <data key="label">Prepageran_Narayanan</data>
  <data key="author">Prepageran_Narayanan</data>
  <data key="year">2022</data>
  <data key="title">...</data>
  <data key="so">SO</data>
  <data key="vol">0</data>
  <data key="page">0</data>
  <data key="ut"></data>
  <data key="freq">3</data>
</node>
<node id="218">
  <data key="name">Matsumoto_Kakuya</data>
  <data key="label">Matsumoto_Kakuya</data>
  <data key="author">Matsumoto_Kakuya</data>
  <data key="year">2007</data>
  <data key="title">...</data>
  <data key="so">SO</data>
  <data key="vol">0</data>
  <data key="page">0</data>
  <data key="ut"></data>
  <data key="freq">2</data>
</node>
<node id="219">
  <data key="name">Ozenc_A</data>
  <data key="label">Ozenc_A</data>
  <data key="author">Ozenc_A</data>
  <data key="year">1993</data>
  <data key="title">...</data>
  <data key="so">SO</data>
  <data key="vol">0</data>
  <data key="page">0</data>
  <data key="ut"></data>
  <data key="freq">1</data>
</node>
<node id="220">
  <data key="name">Li_M</data>
  <data key="label">Li_M</data>
  <data key="author">Li_M</data>
  <data key="year">2003</data>
  <data key="title">...</data>
  <data key="so">SO</data>
  <data key="vol">0</data>
  <data key="page">0</data>
  <data key="ut"></data>
  <data key="freq">1</data>
</node>
<node id="221">
  <data key="name">Chin_NT</data>
  <data key="label">Chin_NT</data>
  <data key="author">Chin_NT</data>
  <data key="year">2005</data>
  <data key="title">...</data>
  <data key="so">SO</data>
  <data key="vol">0</data>
  <data key="page">0</data>
  <data key="ut"></data>
  <data key="freq">1</data>
</node>
<node id="222">
  <data key="name">Davies_Rosalyn A</data>
  <data key="label">Davies_Rosalyn A</data>
  <data key="author">Davies_Rosalyn A</data>
  <data key="year">2006</data>
  <data key="title">...</data>
  <data key="so">SO</data>
  <data key="vol">0</data>
  <data key="page">0</data>
  <data key="ut"></data>
  <data key="freq">1</data>
</node>
<node id="223">
  <data key="name">Arie_Liraz</data>
  <data key="label">Arie_Liraz</data>
  <data key="author">Arie_Liraz</data>
  <data key="year">2021</data>
  <data key="title">...</data>
  <data key="so">SO</data>
  <data key="vol">0</data>
  <data key="page">0</data>
  <data key="ut"></data>
  <data key="freq">2</data>
</node>
<node id="224">
  <data key="name">Aksoy_Songul</data>
  <data key="label">Aksoy_Songul</data>
  <data key="author">Aksoy_Songul</data>
  <data key="year">2020</data>
  <data key="title">...</data>
  <data key="so">SO</data>
  <data key="vol">0</data>
  <data key="page">0</data>
  <data key="ut"></data>
  <data key="freq">2</data>
</node>
<node id="225">
  <data key="name">Kremer_B</data>
  <data key="label">Kremer_B</data>
  <data key="author">Kremer_B</data>
  <data key="year">2006</data>
  <data key="title">...</data>
  <data key="so">SO</data>
  <data key="vol">0</data>
  <data key="page">0</data>
  <data key="ut"></data>
  <data key="freq">2</data>
</node>
<node id="226">
  <data key="name">Bronstein_Adolfo M</data>
  <data key="label">Bronstein_Adolfo M</data>
  <data key="author">Bronstein_Adolfo M</data>
  <data key="year">2006</data>
  <data key="title">...</data>
  <data key="so">SO</data>
  <data key="vol">0</data>
  <data key="page">0</data>
  <data key="ut"></data>
  <data key="freq">4</data>
</node>
<node id="227">
  <data key="name">Cane_Debbie A</data>
  <data key="label">Cane_Debbie A</data>
  <data key="author">Cane_Debbie A</data>
  <data key="year">2017</data>
  <data key="title">...</data>
  <data key="so">SO</data>
  <data key="vol">0</data>
  <data key="page">0</data>
  <data key="ut"></data>
  <data key="freq">1</data>
</node>
<node id="228">
  <data key="name">Adamec_Ivan</data>
  <data key="label">Adamec_Ivan</data>
  <data key="author">Adamec_Ivan</data>
  <data key="year">2020</data>
  <data key="title">...</data>
  <data key="so">SO</data>
  <data key="vol">0</data>
  <data key="page">0</data>
  <data key="ut"></data>
  <data key="freq">1</data>
</node>
<node id="229">
  <data key="name">Cousins_Sian</data>
  <data key="label">Cousins_Sian</data>
  <data key="author">Cousins_Sian</data>
  <data key="year">2014</data>
  <data key="title">...</data>
  <data key="so">SO</data>
  <data key="vol">0</data>
  <data key="page">0</data>
  <data key="ut"></data>
  <data key="freq">1</data>
</node>
<node id="230">
  <data key="name">Azizi_Arsalan</data>
  <data key="label">Azizi_Arsalan</data>
  <data key="author">Azizi_Arsalan</data>
  <data key="year">2019</data>
  <data key="title">...</data>
  <data key="so">SO</data>
  <data key="vol">0</data>
  <data key="page">0</data>
  <data key="ut"></data>
  <data key="freq">1</data>
</node>
<node id="231">
  <data key="name">Kasahara_K</data>
  <data key="label">Kasahara_K</data>
  <data key="author">Kasahara_K</data>
  <data key="year">1996</data>
  <data key="title">...</data>
  <data key="so">SO</data>
  <data key="vol">0</data>
  <data key="page">0</data>
  <data key="ut"></data>
  <data key="freq">1</data>
</node>
<node id="232">
  <data key="name">Gerdes_B</data>
  <data key="label">Gerdes_B</data>
  <data key="author">Gerdes_B</data>
  <data key="year">2005</data>
  <data key="title">...</data>
  <data key="so">SO</data>
  <data key="vol">0</data>
  <data key="page">0</data>
  <data key="ut"></data>
  <data key="freq">1</data>
</node>
<node id="233">
  <data key="name">Anagnostou_Evangelos</data>
  <data key="label">Anagnostou_Evangelos</data>
  <data key="author">Anagnostou_Evangelos</data>
  <data key="year">2021</data>
  <data key="title">...</data>
  <data key="so">SO</data>
  <data key="vol">0</data>
  <data key="page">0</data>
  <data key="ut"></data>
  <data key="freq">1</data>
</node>
<node id="234">
  <data key="name">Yokohata_K</data>
  <data key="label">Yokohata_K</data>
  <data key="author">Yokohata_K</data>
  <data key="year">2002</data>
  <data key="title">...</data>
  <data key="so">SO</data>
  <data key="vol">0</data>
  <data key="page">0</data>
  <data key="ut"></data>
  <data key="freq">2</data>
</node>
<node id="235">
  <data key="name">Akkermans_LMA</data>
  <data key="label">Akkermans_LMA</data>
  <data key="author">Akkermans_LMA</data>
  <data key="year">1997</data>
  <data key="title">...</data>
  <data key="so">SO</data>
  <data key="vol">0</data>
  <data key="page">0</data>
  <data key="ut"></data>
  <data key="freq">1</data>
</node>
<node id="236">
  <data key="name">Amemiya_Hidetake</data>
  <data key="label">Amemiya_Hidetake</data>
  <data key="author">Amemiya_Hidetake</data>
  <data key="year">2023</data>
  <data key="title">...</data>
  <data key="so">SO</data>
  <data key="vol">0</data>
  <data key="page">0</data>
  <data key="ut"></data>
  <data key="freq">1</data>
</node>
<node id="237">
  <data key="name">Holmberg_J</data>
  <data key="label">Holmberg_J</data>
  <data key="author">Holmberg_J</data>
  <data key="year">2003</data>
  <data key="title">...</data>
  <data key="so">SO</data>
  <data key="vol">0</data>
  <data key="page">0</data>
  <data key="ut"></data>
  <data key="freq">3</data>
</node>
<node id="238">
  <data key="name">Aguayo_Esteban</data>
  <data key="label">Aguayo_Esteban</data>
  <data key="author">Aguayo_Esteban</data>
  <data key="year">2025</data>
  <data key="title">...</data>
  <data key="so">SO</data>
  <data key="vol">0</data>
  <data key="page">0</data>
  <data key="ut"></data>
  <data key="freq">1</data>
</node>
<node id="239">
  <data key="name">Ha_Tae Kyung</data>
  <data key="label">Ha_Tae Kyung</data>
  <data key="author">Ha_Tae Kyung</data>
  <data key="year">2008</data>
  <data key="title">...</data>
  <data key="so">SO</data>
  <data key="vol">0</data>
  <data key="page">0</data>
  <data key="ut"></data>
  <data key="freq">1</data>
</node>
<node id="240">
  <data key="name">Fikatas_Panagiotis</data>
  <data key="label">Fikatas_Panagiotis</data>
  <data key="author">Fikatas_Panagiotis</data>
  <data key="year">2016</data>
  <data key="title">...</data>
  <data key="so">SO</data>
  <data key="vol">0</data>
  <data key="page">0</data>
  <data key="ut"></data>
  <data key="freq">1</data>
</node>
<node id="241">
  <data key="name">Nakao_Akimasa</data>
  <data key="label">Nakao_Akimasa</data>
  <data key="author">Nakao_Akimasa</data>
  <data key="year">2007</data>
  <data key="title">...</data>
  <data key="so">SO</data>
  <data key="vol">0</data>
  <data key="page">0</data>
  <data key="ut"></data>
  <data key="freq">2</data>
</node>
<node id="242">
  <data key="name">Gallina_S</data>
  <data key="label">Gallina_S</data>
  <data key="author">Gallina_S</data>
  <data key="year">1998</data>
  <data key="title">...</data>
  <data key="so">SO</data>
  <data key="vol">0</data>
  <data key="page">0</data>
  <data key="ut"></data>
  <data key="freq">2</data>
</node>
<node id="243">
  <data key="name">Ohuchida_J</data>
  <data key="label">Ohuchida_J</data>
  <data key="author">Ohuchida_J</data>
  <data key="year">2002</data>
  <data key="title">...</data>
  <data key="so">SO</data>
  <data key="vol">0</data>
  <data key="page">0</data>
  <data key="ut"></data>
  <data key="freq">1</data>
</node>
<node id="244">
  <data key="name">Abe_Tetsuya</data>
  <data key="label">Abe_Tetsuya</data>
  <data key="author">Abe_Tetsuya</data>
  <data key="year">2016</data>
  <data key="title">...</data>
  <data key="so">SO</data>
  <data key="vol">0</data>
  <data key="page">0</data>
  <data key="ut"></data>
  <data key="freq">1</data>
</node>
<node id="245">
  <data key="name">Amano_Sadao</data>
  <data key="label">Amano_Sadao</data>
  <data key="author">Amano_Sadao</data>
  <data key="year">2009</data>
  <data key="title">...</data>
  <data key="so">SO</data>
  <data key="vol">0</data>
  <data key="page">0</data>
  <data key="ut"></data>
  <data key="freq">4</data>
</node>
<node id="246">
  <data key="name">Arens_U</data>
  <data key="label">Arens_U</data>
  <data key="author">Arens_U</data>
  <data key="year">2007</data>
  <data key="title">...</data>
  <data key="so">SO</data>
  <data key="vol">0</data>
  <data key="page">0</data>
  <data key="ut"></data>
  <data key="freq">1</data>
</node>
<node id="247">
  <data key="name">Choi_Seong Ho</data>
  <data key="label">Choi_Seong Ho</data>
  <data key="author">Choi_Seong Ho</data>
  <data key="year">2013</data>
  <data key="title">...</data>
  <data key="so">SO</data>
  <data key="vol">0</data>
  <data key="page">0</data>
  <data key="ut"></data>
  <data key="freq">1</data>
</node>
<node id="248">
  <data key="name">Paolocci_Gianluca</data>
  <data key="label">Paolocci_Gianluca</data>
  <data key="author">Paolocci_Gianluca</data>
  <data key="year">2025</data>
  <data key="title">...</data>
  <data key="so">SO</data>
  <data key="vol">0</data>
  <data key="page">0</data>
  <data key="ut"></data>
  <data key="freq">2</data>
</node>
<node id="249">
  <data key="name">Benzing_Christian</data>
  <data key="label">Benzing_Christian</data>
  <data key="author">Benzing_Christian</data>
  <data key="year">2016</data>
  <data key="title">...</data>
  <data key="so">SO</data>
  <data key="vol">0</data>
  <data key="page">0</data>
  <data key="ut"></data>
  <data key="freq">1</data>
</node>
<node id="250">
  <data key="name">Helmchen_Christoph</data>
  <data key="label">Helmchen_Christoph</data>
  <data key="author">Helmchen_Christoph</data>
  <data key="year">2024</data>
  <data key="title">...</data>
  <data key="so">SO</data>
  <data key="vol">0</data>
  <data key="page">0</data>
  <data key="ut"></data>
  <data key="freq">4</data>
</node>
<node id="251">
  <data key="name">Kondo_Masaki</data>
  <data key="label">Kondo_Masaki</data>
  <data key="author">Kondo_Masaki</data>
  <data key="year">2020</data>
  <data key="title">...</data>
  <data key="so">SO</data>
  <data key="vol">0</data>
  <data key="page">0</data>
  <data key="ut"></data>
  <data key="freq">2</data>
</node>
<node id="252">
  <data key="name">Fogel_E</data>
  <data key="label">Fogel_E</data>
  <data key="author">Fogel_E</data>
  <data key="year">2001</data>
  <data key="title">...</data>
  <data key="so">SO</data>
  <data key="vol">0</data>
  <data key="page">0</data>
  <data key="ut"></data>
  <data key="freq">1</data>
</node>
<node id="253">
  <data key="name">Murakami_H</data>
  <data key="label">Murakami_H</data>
  <data key="author">Murakami_H</data>
  <data key="year">2001</data>
  <data key="title">...</data>
  <data key="so">SO</data>
  <data key="vol">0</data>
  <data key="page">0</data>
  <data key="ut"></data>
  <data key="freq">2</data>
</node>
<node id="254">
  <data key="name">Fujimura_T</data>
  <data key="label">Fujimura_T</data>
  <data key="author">Fujimura_T</data>
  <data key="year">2003</data>
  <data key="title">...</data>
  <data key="so">SO</data>
  <data key="vol">0</data>
  <data key="page">0</data>
  <data key="ut"></data>
  <data key="freq">1</data>
</node>
<node id="255">
  <data key="name">Amiri_Amirhassan</data>
  <data key="label">Amiri_Amirhassan</data>
  <data key="author">Amiri_Amirhassan</data>
  <data key="year">2015</data>
  <data key="title">...</data>
  <data key="so">SO</data>
  <data key="vol">0</data>
  <data key="page">0</data>
  <data key="ut"></data>
  <data key="freq">1</data>
</node>
<node id="256">
  <data key="name">Hiyoshi_Masahide</data>
  <data key="label">Hiyoshi_Masahide</data>
  <data key="author">Hiyoshi_Masahide</data>
  <data key="year">2007</data>
  <data key="title">...</data>
  <data key="so">SO</data>
  <data key="vol">0</data>
  <data key="page">0</data>
  <data key="ut"></data>
  <data key="freq">1</data>
</node>
<node id="257">
  <data key="name">Altomare_DF</data>
  <data key="label">Altomare_DF</data>
  <data key="author">Altomare_DF</data>
  <data key="year">1998</data>
  <data key="title">...</data>
  <data key="so">SO</data>
  <data key="vol">0</data>
  <data key="page">0</data>
  <data key="ut"></data>
  <data key="freq">1</data>
</node>
<node id="258">
  <data key="name">Chou_Hsien-Cheng</data>
  <data key="label">Chou_Hsien-Cheng</data>
  <data key="author">Chou_Hsien-Cheng</data>
  <data key="year">2013</data>
  <data key="title">...</data>
  <data key="so">SO</data>
  <data key="vol">0</data>
  <data key="page">0</data>
  <data key="ut"></data>
  <data key="freq">1</data>
</node>
<node id="259">
  <data key="name">Acciuffi_Sara</data>
  <data key="label">Acciuffi_Sara</data>
  <data key="author">Acciuffi_Sara</data>
  <data key="year">2024</data>
  <data key="title">...</data>
  <data key="so">SO</data>
  <data key="vol">0</data>
  <data key="page">0</data>
  <data key="ut"></data>
  <data key="freq">1</data>
</node>
<node id="260">
  <data key="name">Ohya_T</data>
  <data key="label">Ohya_T</data>
  <data key="author">Ohya_T</data>
  <data key="year">2001</data>
  <data key="title">...</data>
  <data key="so">SO</data>
  <data key="vol">0</data>
  <data key="page">0</data>
  <data key="ut"></data>
  <data key="freq">1</data>
</node>
<node id="261">
  <data key="name">Aybek_Selma</data>
  <data key="label">Aybek_Selma</data>
  <data key="author">Aybek_Selma</data>
  <data key="year">2023</data>
  <data key="title">...</data>
  <data key="so">SO</data>
  <data key="vol">0</data>
  <data key="page">0</data>
  <data key="ut"></data>
  <data key="freq">1</data>
</node>
<node id="262">
  <data key="name">Roder_JD</data>
  <data key="label">Roder_JD</data>
  <data key="author">Roder_JD</data>
  <data key="year">1992</data>
  <data key="title">...</data>
  <data key="so">SO</data>
  <data key="vol">0</data>
  <data key="page">0</data>
  <data key="ut"></data>
  <data key="freq">1</data>
</node>
<node id="263">
  <data key="name">Bloechle_Christian</data>
  <data key="label">Bloechle_Christian</data>
  <data key="author">Bloechle_Christian</data>
  <data key="year">2007</data>
  <data key="title">...</data>
  <data key="so">SO</data>
  <data key="vol">0</data>
  <data key="page">0</data>
  <data key="ut"></data>
  <data key="freq">1</data>
</node>
<node id="264">
  <data key="name">Adham_Mustapha</data>
  <data key="label">Adham_Mustapha</data>
  <data key="author">Adham_Mustapha</data>
  <data key="year">2008</data>
  <data key="title">...</data>
  <data key="so">SO</data>
  <data key="vol">0</data>
  <data key="page">0</data>
  <data key="ut"></data>
  <data key="freq">1</data>
</node>
<node id="265">
  <data key="name">Altangerel_Erdenebaatar</data>
  <data key="label">Altangerel_Erdenebaatar</data>
  <data key="author">Altangerel_Erdenebaatar</data>
  <data key="year">2013</data>
  <data key="title">...</data>
  <data key="so">SO</data>
  <data key="vol">0</data>
  <data key="page">0</data>
  <data key="ut"></data>
  <data key="freq">1</data>
</node>
<node id="266">
  <data key="name">Fahys_B</data>
  <data key="label">Fahys_B</data>
  <data key="author">Fahys_B</data>
  <data key="year">2004</data>
  <data key="title">...</data>
  <data key="so">SO</data>
  <data key="vol">0</data>
  <data key="page">0</data>
  <data key="ut"></data>
  <data key="freq">1</data>
</node>
<node id="267">
  <data key="name">Ozdemir_A</data>
  <data key="label">Ozdemir_A</data>
  <data key="author">Ozdemir_A</data>
  <data key="year">1993</data>
  <data key="title">...</data>
  <data key="so">SO</data>
  <data key="vol">0</data>
  <data key="page">0</data>
  <data key="ut"></data>
  <data key="freq">1</data>
</node>
<node id="268">
  <data key="name">Habibi_B</data>
  <data key="label">Habibi_B</data>
  <data key="author">Habibi_B</data>
  <data key="year">2007</data>
  <data key="title">...</data>
  <data key="so">SO</data>
  <data key="vol">0</data>
  <data key="page">0</data>
  <data key="ut"></data>
  <data key="freq">1</data>
</node>
<node id="269">
  <data key="name">Best_C</data>
  <data key="label">Best_C</data>
  <data key="author">Best_C</data>
  <data key="year">2006</data>
  <data key="title">...</data>
  <data key="so">SO</data>
  <data key="vol">0</data>
  <data key="page">0</data>
  <data key="ut"></data>
  <data key="freq">1</data>
</node>
<node id="270">
  <data key="name">Shan_YS</data>
  <data key="label">Shan_YS</data>
  <data key="author">Shan_YS</data>
  <data key="year">2005</data>
  <data key="title">...</data>
  <data key="so">SO</data>
  <data key="vol">0</data>
  <data key="page">0</data>
  <data key="ut"></data>
  <data key="freq">4</data>
</node>
<node id="271">
  <data key="name">Krasovsky_Tal</data>
  <data key="label">Krasovsky_Tal</data>
  <data key="author">Krasovsky_Tal</data>
  <data key="year">2021</data>
  <data key="title">...</data>
  <data key="so">SO</data>
  <data key="vol">0</data>
  <data key="page">0</data>
  <data key="ut"></data>
  <data key="freq">2</data>
</node>
<node id="272">
  <data key="name">Hosch_SB</data>
  <data key="label">Hosch_SB</data>
  <data key="author">Hosch_SB</data>
  <data key="year">2002</data>
  <data key="title">...</data>
  <data key="so">SO</data>
  <data key="vol">0</data>
  <data key="page">0</data>
  <data key="ut"></data>
  <data key="freq">1</data>
</node>
<node id="273">
  <data key="name">Miwa_K</data>
  <data key="label">Miwa_K</data>
  <data key="author">Miwa_K</data>
  <data key="year">2003</data>
  <data key="title">...</data>
  <data key="so">SO</data>
  <data key="vol">0</data>
  <data key="page">0</data>
  <data key="ut"></data>
  <data key="freq">1</data>
</node>
<node id="274">
  <data key="name">Huttl_W</data>
  <data key="label">Huttl_W</data>
  <data key="author">Huttl_W</data>
  <data key="year">1992</data>
  <data key="title">...</data>
  <data key="so">SO</data>
  <data key="vol">0</data>
  <data key="page">0</data>
  <data key="ut"></data>
  <data key="freq">1</data>
</node>
<node id="275">
  <data key="name">Grill_Eva</data>
  <data key="label">Grill_Eva</data>
  <data key="author">Grill_Eva</data>
  <data key="year">2018</data>
  <data key="title">...</data>
  <data key="so">SO</data>
  <data key="vol">0</data>
  <data key="page">0</data>
  <data key="ut"></data>
  <data key="freq">2</data>
</node>
<node id="276">
  <data key="name">Gharbi_T</data>
  <data key="label">Gharbi_T</data>
  <data key="author">Gharbi_T</data>
  <data key="year">2004</data>
  <data key="title">...</data>
  <data key="so">SO</data>
  <data key="vol">0</data>
  <data key="page">0</data>
  <data key="ut"></data>
  <data key="freq">1</data>
</node>
<node id="277">
  <data key="name">Lin_Baoping</data>
  <data key="label">Lin_Baoping</data>
  <data key="author">Lin_Baoping</data>
  <data key="year">2018</data>
  <data key="title">...</data>
  <data key="so">SO</data>
  <data key="vol">0</data>
  <data key="page">0</data>
  <data key="ut"></data>
  <data key="freq">2</data>
</node>
<node id="278">
  <data key="name">Chang_Yu-Chung</data>
  <data key="label">Chang_Yu-Chung</data>
  <data key="author">Chang_Yu-Chung</data>
  <data key="year">2010</data>
  <data key="title">...</data>
  <data key="so">SO</data>
  <data key="vol">0</data>
  <data key="page">0</data>
  <data key="ut"></data>
  <data key="freq">1</data>
</node>
<node id="279">
  <data key="name">Cutfield_Nicholas J</data>
  <data key="label">Cutfield_Nicholas J</data>
  <data key="author">Cutfield_Nicholas J</data>
  <data key="year">2014</data>
  <data key="title">...</data>
  <data key="so">SO</data>
  <data key="vol">0</data>
  <data key="page">0</data>
  <data key="ut"></data>
  <data key="freq">1</data>
</node>
<node id="280">
  <data key="name">Desaint_Benoit</data>
  <data key="label">Desaint_Benoit</data>
  <data key="author">Desaint_Benoit</data>
  <data key="year">2012</data>
  <data key="title">...</data>
  <data key="so">SO</data>
  <data key="vol">0</data>
  <data key="page">0</data>
  <data key="ut"></data>
  <data key="freq">1</data>
</node>
<node id="281">
  <data key="name">Corcoran_Meghan</data>
  <data key="label">Corcoran_Meghan</data>
  <data key="author">Corcoran_Meghan</data>
  <data key="year">2021</data>
  <data key="title">...</data>
  <data key="so">SO</data>
  <data key="vol">0</data>
  <data key="page">0</data>
  <data key="ut"></data>
  <data key="freq">2</data>
</node>
<node id="282">
  <data key="name">Chiarella_Giuseppe</data>
  <data key="label">Chiarella_Giuseppe</data>
  <data key="author">Chiarella_Giuseppe</data>
  <data key="year">2017</data>
  <data key="title">...</data>
  <data key="so">SO</data>
  <data key="vol">0</data>
  <data key="page">0</data>
  <data key="ut"></data>
  <data key="freq">2</data>
</node>
<node id="283">
  <data key="name">Adkin_Allan L</data>
  <data key="label">Adkin_Allan L</data>
  <data key="author">Adkin_Allan L</data>
  <data key="year">2020</data>
  <data key="title">...</data>
  <data key="so">SO</data>
  <data key="vol">0</data>
  <data key="page">0</data>
  <data key="ut"></data>
  <data key="freq">1</data>
</node>
<node id="284">
  <data key="name">Hock_U</data>
  <data key="label">Hock_U</data>
  <data key="author">Hock_U</data>
  <data key="year">1997</data>
  <data key="title">...</data>
  <data key="so">SO</data>
  <data key="vol">0</data>
  <data key="page">0</data>
  <data key="ut"></data>
  <data key="freq">1</data>
</node>
<node id="285">
  <data key="name">Ku_Y</data>
  <data key="label">Ku_Y</data>
  <data key="author">Ku_Y</data>
  <data key="year">2002</data>
  <data key="title">...</data>
  <data key="so">SO</data>
  <data key="vol">0</data>
  <data key="page">0</data>
  <data key="ut"></data>
  <data key="freq">1</data>
</node>
<node id="286">
  <data key="name">Kishinaka_M</data>
  <data key="label">Kishinaka_M</data>
  <data key="author">Kishinaka_M</data>
  <data key="year">2001</data>
  <data key="title">...</data>
  <data key="so">SO</data>
  <data key="vol">0</data>
  <data key="page">0</data>
  <data key="ut"></data>
  <data key="freq">1</data>
</node>
<node id="287">
  <data key="name">Akrami_Farhoud</data>
  <data key="label">Akrami_Farhoud</data>
  <data key="author">Akrami_Farhoud</data>
  <data key="year">2015</data>
  <data key="title">...</data>
  <data key="so">SO</data>
  <data key="vol">0</data>
  <data key="page">0</data>
  <data key="ut"></data>
  <data key="freq">1</data>
</node>
<node id="288">
  <data key="name">Rattner_DW</data>
  <data key="label">Rattner_DW</data>
  <data key="author">Rattner_DW</data>
  <data key="year">2000</data>
  <data key="title">...</data>
  <data key="so">SO</data>
  <data key="vol">0</data>
  <data key="page">0</data>
  <data key="ut"></data>
  <data key="freq">1</data>
</node>
<node id="289">
  <data key="name">Nakano_K</data>
  <data key="label">Nakano_K</data>
  <data key="author">Nakano_K</data>
  <data key="year">2001</data>
  <data key="title">...</data>
  <data key="so">SO</data>
  <data key="vol">0</data>
  <data key="page">0</data>
  <data key="ut"></data>
  <data key="freq">2</data>
</node>
<node id="290">
  <data key="name">Kano_Hisao</data>
  <data key="label">Kano_Hisao</data>
  <data key="author">Kano_Hisao</data>
  <data key="year">2009</data>
  <data key="title">...</data>
  <data key="so">SO</data>
  <data key="vol">0</data>
  <data key="page">0</data>
  <data key="ut"></data>
  <data key="freq">4</data>
</node>
<node id="291">
  <data key="name">Strupp_Michael</data>
  <data key="label">Strupp_Michael</data>
  <data key="author">Strupp_Michael</data>
  <data key="year">2018</data>
  <data key="title">...</data>
  <data key="so">SO</data>
  <data key="vol">0</data>
  <data key="page">0</data>
  <data key="ut"></data>
  <data key="freq">4</data>
</node>
<node id="292">
  <data key="name">Binda_Cecilia</data>
  <data key="label">Binda_Cecilia</data>
  <data key="author">Binda_Cecilia</data>
  <data key="year">2019</data>
  <data key="title">...</data>
  <data key="so">SO</data>
  <data key="vol">0</data>
  <data key="page">0</data>
  <data key="ut"></data>
  <data key="freq">1</data>
</node>
<node id="293">
  <data key="name">Redko_R A</data>
  <data key="label">Redko_R A</data>
  <data key="author">Redko_R A</data>
  <data key="year">2024</data>
  <data key="title">...</data>
  <data key="so">SO</data>
  <data key="vol">0</data>
  <data key="page">0</data>
  <data key="ut"></data>
  <data key="freq">2</data>
</node>
<node id="294">
  <data key="name">Burrows_Holly L</data>
  <data key="label">Burrows_Holly L</data>
  <data key="author">Burrows_Holly L</data>
  <data key="year">2010</data>
  <data key="title">...</data>
  <data key="so">SO</data>
  <data key="vol">0</data>
  <data key="page">0</data>
  <data key="ut"></data>
  <data key="freq">1</data>
</node>
<node id="295">
  <data key="name">Basile_Emanuele</data>
  <data key="label">Basile_Emanuele</data>
  <data key="author">Basile_Emanuele</data>
  <data key="year">2022</data>
  <data key="title">...</data>
  <data key="so">SO</data>
  <data key="vol">0</data>
  <data key="page">0</data>
  <data key="ut"></data>
  <data key="freq">1</data>
</node>
<node id="296">
  <data key="name">Li_Jie</data>
  <data key="label">Li_Jie</data>
  <data key="author">Li_Jie</data>
  <data key="year">2018</data>
  <data key="title">...</data>
  <data key="so">SO</data>
  <data key="vol">0</data>
  <data key="page">0</data>
  <data key="ut"></data>
  <data key="freq">2</data>
</node>
<node id="297">
  <data key="name">Alcantara-thome_Monica</data>
  <data key="label">Alcantara-thome_Monica</data>
  <data key="author">Alcantara-thome_Monica</data>
  <data key="year">2024</data>
  <data key="title">...</data>
  <data key="so">SO</data>
  <data key="vol">0</data>
  <data key="page">0</data>
  <data key="ut"></data>
  <data key="freq">1</data>
</node>
<node id="298">
  <data key="name">Bock_Eva</data>
  <data key="label">Bock_Eva</data>
  <data key="author">Bock_Eva</data>
  <data key="year">2015</data>
  <data key="title">...</data>
  <data key="so">SO</data>
  <data key="vol">0</data>
  <data key="page">0</data>
  <data key="ut"></data>
  <data key="freq">1</data>
</node>
<node id="299">
  <data key="name">Fenton-lee_Douglas</data>
  <data key="label">Fenton-lee_Douglas</data>
  <data key="author">Fenton-lee_Douglas</data>
  <data key="year">2010</data>
  <data key="title">...</data>
  <data key="so">SO</data>
  <data key="vol">0</data>
  <data key="page">0</data>
  <data key="ut"></data>
  <data key="freq">1</data>
</node>
<node id="300">
  <data key="name">Selvarajan_G</data>
  <data key="label">Selvarajan_G</data>
  <data key="author">Selvarajan_G</data>
  <data key="year">2024</data>
  <data key="title">...</data>
  <data key="so">SO</data>
  <data key="vol">0</data>
  <data key="page">0</data>
  <data key="ut"></data>
  <data key="freq">2</data>
</node>
<node id="301">
  <data key="name">Foulon_Ina</data>
  <data key="label">Foulon_Ina</data>
  <data key="author">Foulon_Ina</data>
  <data key="year">2025</data>
  <data key="title">...</data>
  <data key="so">SO</data>
  <data key="vol">0</data>
  <data key="page">0</data>
  <data key="ut"></data>
  <data key="freq">2</data>
</node>
<node id="302">
  <data key="name">Bartels_Michael</data>
  <data key="label">Bartels_Michael</data>
  <data key="author">Bartels_Michael</data>
  <data key="year">2016</data>
  <data key="title">...</data>
  <data key="so">SO</data>
  <data key="vol">0</data>
  <data key="page">0</data>
  <data key="ut"></data>
  <data key="freq">1</data>
</node>
<node id="303">
  <data key="name">Satoh_Y</data>
  <data key="label">Satoh_Y</data>
  <data key="author">Satoh_Y</data>
  <data key="year">2001</data>
  <data key="title">...</data>
  <data key="so">SO</data>
  <data key="vol">0</data>
  <data key="page">0</data>
  <data key="ut"></data>
  <data key="freq">1</data>
</node>
<node id="304">
  <data key="name">Beatty_Charles W</data>
  <data key="label">Beatty_Charles W</data>
  <data key="author">Beatty_Charles W</data>
  <data key="year">2012</data>
  <data key="title">...</data>
  <data key="so">SO</data>
  <data key="vol">0</data>
  <data key="page">0</data>
  <data key="ut"></data>
  <data key="freq">1</data>
</node>
<node id="305">
  <data key="name">Klinkenbijl_JHG</data>
  <data key="label">Klinkenbijl_JHG</data>
  <data key="author">Klinkenbijl_JHG</data>
  <data key="year">1992</data>
  <data key="title">...</data>
  <data key="so">SO</data>
  <data key="vol">0</data>
  <data key="page">0</data>
  <data key="ut"></data>
  <data key="freq">1</data>
</node>
<node id="306">
  <data key="name">Carboni_M</data>
  <data key="label">Carboni_M</data>
  <data key="author">Carboni_M</data>
  <data key="year">1998</data>
  <data key="title">...</data>
  <data key="so">SO</data>
  <data key="vol">0</data>
  <data key="page">0</data>
  <data key="ut"></data>
  <data key="freq">2</data>
</node>
<node id="307">
  <data key="name">Bang_Y J</data>
  <data key="label">Bang_Y J</data>
  <data key="author">Bang_Y J</data>
  <data key="year">2013</data>
  <data key="title">...</data>
  <data key="so">SO</data>
  <data key="vol">0</data>
  <data key="page">0</data>
  <data key="ut"></data>
  <data key="freq">1</data>
</node>
<node id="308">
  <data key="name">Wang_Jialiang</data>
  <data key="label">Wang_Jialiang</data>
  <data key="author">Wang_Jialiang</data>
  <data key="year">2018</data>
  <data key="title">...</data>
  <data key="so">SO</data>
  <data key="vol">0</data>
  <data key="page">0</data>
  <data key="ut"></data>
  <data key="freq">2</data>
</node>
<node id="309">
  <data key="name">Hishinuma_Shoichi</data>
  <data key="label">Hishinuma_Shoichi</data>
  <data key="author">Hishinuma_Shoichi</data>
  <data key="year">2009</data>
  <data key="title">...</data>
  <data key="so">SO</data>
  <data key="vol">0</data>
  <data key="page">0</data>
  <data key="ut"></data>
  <data key="freq">1</data>
</node>
<node id="310">
  <data key="name">Cordesmeyer_S</data>
  <data key="label">Cordesmeyer_S</data>
  <data key="author">Cordesmeyer_S</data>
  <data key="year">2014</data>
  <data key="title">...</data>
  <data key="so">SO</data>
  <data key="vol">0</data>
  <data key="page">0</data>
  <data key="ut"></data>
  <data key="freq">1</data>
</node>
<node id="311">
  <data key="name">Hwang_Shin</data>
  <data key="label">Hwang_Shin</data>
  <data key="author">Hwang_Shin</data>
  <data key="year">2014</data>
  <data key="title">...</data>
  <data key="so">SO</data>
  <data key="vol">0</data>
  <data key="page">0</data>
  <data key="ut"></data>
  <data key="freq">2</data>
</node>
<node id="312">
  <data key="name">Du_Yan</data>
  <data key="label">Du_Yan</data>
  <data key="author">Du_Yan</data>
  <data key="year">2017</data>
  <data key="title">...</data>
  <data key="so">SO</data>
  <data key="vol">0</data>
  <data key="page">0</data>
  <data key="ut"></data>
  <data key="freq">1</data>
</node>
<node id="313">
  <data key="name">Bruns_C J</data>
  <data key="label">Bruns_C J</data>
  <data key="author">Bruns_C J</data>
  <data key="year">2007</data>
  <data key="title">...</data>
  <data key="so">SO</data>
  <data key="vol">0</data>
  <data key="page">0</data>
  <data key="ut"></data>
  <data key="freq">1</data>
</node>
<node id="314">
  <data key="name">Cao_Shuang-Shuang</data>
  <data key="label">Cao_Shuang-Shuang</data>
  <data key="author">Cao_Shuang-Shuang</data>
  <data key="year">2012</data>
  <data key="title">...</data>
  <data key="so">SO</data>
  <data key="vol">0</data>
  <data key="page">0</data>
  <data key="ut"></data>
  <data key="freq">1</data>
</node>
<node id="315">
  <data key="name">Hofmann_AF</data>
  <data key="label">Hofmann_AF</data>
  <data key="author">Hofmann_AF</data>
  <data key="year">1997</data>
  <data key="title">...</data>
  <data key="so">SO</data>
  <data key="vol">0</data>
  <data key="page">0</data>
  <data key="ut"></data>
  <data key="freq">1</data>
</node>
<node id="316">
  <data key="name">Gusani_Niraj J</data>
  <data key="label">Gusani_Niraj J</data>
  <data key="author">Gusani_Niraj J</data>
  <data key="year">2009</data>
  <data key="title">...</data>
  <data key="so">SO</data>
  <data key="vol">0</data>
  <data key="page">0</data>
  <data key="ut"></data>
  <data key="freq">1</data>
</node>
<node id="317">
  <data key="name">Yamagishi_Tatsuya</data>
  <data key="label">Yamagishi_Tatsuya</data>
  <data key="author">Yamagishi_Tatsuya</data>
  <data key="year">2021</data>
  <data key="title">...</data>
  <data key="so">SO</data>
  <data key="vol">0</data>
  <data key="page">0</data>
  <data key="ut"></data>
  <data key="freq">5</data>
</node>
<node id="318">
  <data key="name">Lowell_JA</data>
  <data key="label">Lowell_JA</data>
  <data key="author">Lowell_JA</data>
  <data key="year">1994</data>
  <data key="title">...</data>
  <data key="so">SO</data>
  <data key="vol">0</data>
  <data key="page">0</data>
  <data key="ut"></data>
  <data key="freq">1</data>
</node>
<node id="319">
  <data key="name">Mimatsu_Kenji</data>
  <data key="label">Mimatsu_Kenji</data>
  <data key="author">Mimatsu_Kenji</data>
  <data key="year">2011</data>
  <data key="title">...</data>
  <data key="so">SO</data>
  <data key="vol">0</data>
  <data key="page">0</data>
  <data key="ut"></data>
  <data key="freq">2</data>
</node>
<node id="320">
  <data key="name">Ahmed_Umair</data>
  <data key="label">Ahmed_Umair</data>
  <data key="author">Ahmed_Umair</data>
  <data key="year">2023</data>
  <data key="title">...</data>
  <data key="so">SO</data>
  <data key="vol">0</data>
  <data key="page">0</data>
  <data key="ut"></data>
  <data key="freq">1</data>
</node>
<node id="321">
  <data key="name">Powell_Georgina</data>
  <data key="label">Powell_Georgina</data>
  <data key="author">Powell_Georgina</data>
  <data key="year">2020</data>
  <data key="title">...</data>
  <data key="so">SO</data>
  <data key="vol">0</data>
  <data key="page">0</data>
  <data key="ut"></data>
  <data key="freq">4</data>
</node>
<node id="322">
  <data key="name">Pyykko_Ilmari</data>
  <data key="label">Pyykko_Ilmari</data>
  <data key="author">Pyykko_Ilmari</data>
  <data key="year">2024</data>
  <data key="title">...</data>
  <data key="so">SO</data>
  <data key="vol">0</data>
  <data key="page">0</data>
  <data key="ut"></data>
  <data key="freq">2</data>
</node>
<node id="323">
  <data key="name">Trinidade_Aaron</data>
  <data key="label">Trinidade_Aaron</data>
  <data key="author">Trinidade_Aaron</data>
  <data key="year">2023</data>
  <data key="title">...</data>
  <data key="so">SO</data>
  <data key="vol">0</data>
  <data key="page">0</data>
  <data key="ut"></data>
  <data key="freq">2</data>
</node>
<node id="324">
  <data key="name">Caralt_M</data>
  <data key="label">Caralt_M</data>
  <data key="author">Caralt_M</data>
  <data key="year">2015</data>
  <data key="title">...</data>
  <data key="so">SO</data>
  <data key="vol">0</data>
  <data key="page">0</data>
  <data key="ut"></data>
  <data key="freq">1</data>
</node>
<node id="325">
  <data key="name">Ajiki_Tetsuo</data>
  <data key="label">Ajiki_Tetsuo</data>
  <data key="author">Ajiki_Tetsuo</data>
  <data key="year">2014</data>
  <data key="title">...</data>
  <data key="so">SO</data>
  <data key="vol">0</data>
  <data key="page">0</data>
  <data key="ut"></data>
  <data key="freq">1</data>
</node>
<node id="326">
  <data key="name">Van vugt_Vincent A</data>
  <data key="label">Van vugt_Vincent A</data>
  <data key="author">Van vugt_Vincent A</data>
  <data key="year">2023</data>
  <data key="title">...</data>
  <data key="so">SO</data>
  <data key="vol">0</data>
  <data key="page">0</data>
  <data key="ut"></data>
  <data key="freq">2</data>
</node>
<node id="327">
  <data key="name">Duan_Liping</data>
  <data key="label">Duan_Liping</data>
  <data key="author">Duan_Liping</data>
  <data key="year">2017</data>
  <data key="title">...</data>
  <data key="so">SO</data>
  <data key="vol">0</data>
  <data key="page">0</data>
  <data key="ut"></data>
  <data key="freq">1</data>
</node>
<node id="328">
  <data key="name">Chirletti_Piero</data>
  <data key="label">Chirletti_Piero</data>
  <data key="author">Chirletti_Piero</data>
  <data key="year">2012</data>
  <data key="title">...</data>
  <data key="so">SO</data>
  <data key="vol">0</data>
  <data key="page">0</data>
  <data key="ut"></data>
  <data key="freq">1</data>
</node>
<node id="329">
  <data key="name">Jingu_K</data>
  <data key="label">Jingu_K</data>
  <data key="author">Jingu_K</data>
  <data key="year">1998</data>
  <data key="title">...</data>
  <data key="so">SO</data>
  <data key="vol">0</data>
  <data key="page">0</data>
  <data key="ut"></data>
  <data key="freq">1</data>
</node>
<node id="330">
  <data key="name">Kamiya_J</data>
  <data key="label">Kamiya_J</data>
  <data key="author">Kamiya_J</data>
  <data key="year">1998</data>
  <data key="title">...</data>
  <data key="so">SO</data>
  <data key="vol">0</data>
  <data key="page">0</data>
  <data key="ut"></data>
  <data key="freq">1</data>
</node>
<node id="331">
  <data key="name">Gao_Feng</data>
  <data key="label">Gao_Feng</data>
  <data key="author">Gao_Feng</data>
  <data key="year">2010</data>
  <data key="title">...</data>
  <data key="so">SO</data>
  <data key="vol">0</data>
  <data key="page">0</data>
  <data key="ut"></data>
  <data key="freq">1</data>
</node>
<node id="332">
  <data key="name">Horstmann_O</data>
  <data key="label">Horstmann_O</data>
  <data key="author">Horstmann_O</data>
  <data key="year">1999</data>
  <data key="title">...</data>
  <data key="so">SO</data>
  <data key="vol">0</data>
  <data key="page">0</data>
  <data key="ut"></data>
  <data key="freq">2</data>
</node>
<node id="333">
  <data key="name">Bockhorn_Maximilian</data>
  <data key="label">Bockhorn_Maximilian</data>
  <data key="author">Bockhorn_Maximilian</data>
  <data key="year">2012</data>
  <data key="title">...</data>
  <data key="so">SO</data>
  <data key="vol">0</data>
  <data key="page">0</data>
  <data key="ut"></data>
  <data key="freq">2</data>
</node>
<node id="334">
  <data key="name">Cha_Yoon-Hee</data>
  <data key="label">Cha_Yoon-Hee</data>
  <data key="author">Cha_Yoon-Hee</data>
  <data key="year">2013</data>
  <data key="title">...</data>
  <data key="so">SO</data>
  <data key="vol">0</data>
  <data key="page">0</data>
  <data key="ut"></data>
  <data key="freq">2</data>
</node>
<node id="335">
  <data key="name">Siewert_JR</data>
  <data key="label">Siewert_JR</data>
  <data key="author">Siewert_JR</data>
  <data key="year">1992</data>
  <data key="title">...</data>
  <data key="so">SO</data>
  <data key="vol">0</data>
  <data key="page">0</data>
  <data key="ut"></data>
  <data key="freq">1</data>
</node>
<node id="336">
  <data key="name">Fujino_Y</data>
  <data key="label">Fujino_Y</data>
  <data key="author">Fujino_Y</data>
  <data key="year">2002</data>
  <data key="title">...</data>
  <data key="so">SO</data>
  <data key="vol">0</data>
  <data key="page">0</data>
  <data key="ut"></data>
  <data key="freq">1</data>
</node>
<node id="337">
  <data key="name">Huang_Xinyuan</data>
  <data key="label">Huang_Xinyuan</data>
  <data key="author">Huang_Xinyuan</data>
  <data key="year">2008</data>
  <data key="title">...</data>
  <data key="so">SO</data>
  <data key="vol">0</data>
  <data key="page">0</data>
  <data key="ut"></data>
  <data key="freq">1</data>
</node>
<node id="338">
  <data key="name">Greve_JWG</data>
  <data key="label">Greve_JWG</data>
  <data key="author">Greve_JWG</data>
  <data key="year">2004</data>
  <data key="title">...</data>
  <data key="so">SO</data>
  <data key="vol">0</data>
  <data key="page">0</data>
  <data key="ut"></data>
  <data key="freq">1</data>
</node>
<node id="339">
  <data key="name">Afifi_Shereen</data>
  <data key="label">Afifi_Shereen</data>
  <data key="author">Afifi_Shereen</data>
  <data key="year">2023</data>
  <data key="title">...</data>
  <data key="so">SO</data>
  <data key="vol">0</data>
  <data key="page">0</data>
  <data key="ut"></data>
  <data key="freq">1</data>
</node>
<node id="340">
  <data key="name">Beh_Shin C</data>
  <data key="label">Beh_Shin C</data>
  <data key="author">Beh_Shin C</data>
  <data key="year">2019</data>
  <data key="title">...</data>
  <data key="so">SO</data>
  <data key="vol">0</data>
  <data key="page">0</data>
  <data key="ut"></data>
  <data key="freq">1</data>
</node>
<node id="341">
  <data key="name">Karlberg_Mikael</data>
  <data key="label">Karlberg_Mikael</data>
  <data key="author">Karlberg_Mikael</data>
  <data key="year">2009</data>
  <data key="title">...</data>
  <data key="so">SO</data>
  <data key="vol">0</data>
  <data key="page">0</data>
  <data key="ut"></data>
  <data key="freq">2</data>
</node>
<node id="342">
  <data key="name">Buc_Emmanuel</data>
  <data key="label">Buc_Emmanuel</data>
  <data key="author">Buc_Emmanuel</data>
  <data key="year">2019</data>
  <data key="title">...</data>
  <data key="so">SO</data>
  <data key="vol">0</data>
  <data key="page">0</data>
  <data key="ut"></data>
  <data key="freq">1</data>
</node>
<node id="343">
  <data key="name">Staab_Jeffrey P</data>
  <data key="label">Staab_Jeffrey P</data>
  <data key="author">Staab_Jeffrey P</data>
  <data key="year">2011</data>
  <data key="title">...</data>
  <data key="so">SO</data>
  <data key="vol">0</data>
  <data key="page">0</data>
  <data key="ut"></data>
  <data key="freq">27</data>
</node>
<node id="344">
  <data key="name">Fukino_Nobutada</data>
  <data key="label">Fukino_Nobutada</data>
  <data key="author">Fukino_Nobutada</data>
  <data key="year">2011</data>
  <data key="title">...</data>
  <data key="so">SO</data>
  <data key="vol">0</data>
  <data key="page">0</data>
  <data key="ut"></data>
  <data key="freq">2</data>
</node>
<node id="345">
  <data key="name">Ai_Zhengyou</data>
  <data key="label">Ai_Zhengyou</data>
  <data key="author">Ai_Zhengyou</data>
  <data key="year">2019</data>
  <data key="title">...</data>
  <data key="so">SO</data>
  <data key="vol">0</data>
  <data key="page">0</data>
  <data key="ut"></data>
  <data key="freq">1</data>
</node>
<node id="346">
  <data key="name">Beger_HG</data>
  <data key="label">Beger_HG</data>
  <data key="author">Beger_HG</data>
  <data key="year">2004</data>
  <data key="title">...</data>
  <data key="so">SO</data>
  <data key="vol">0</data>
  <data key="page">0</data>
  <data key="ut"></data>
  <data key="freq">1</data>
</node>
<node id="347">
  <data key="name">Lakard_S</data>
  <data key="label">Lakard_S</data>
  <data key="author">Lakard_S</data>
  <data key="year">2004</data>
  <data key="title">...</data>
  <data key="so">SO</data>
  <data key="vol">0</data>
  <data key="page">0</data>
  <data key="ut"></data>
  <data key="freq">1</data>
</node>
<node id="348">
  <data key="name">Hayashibe_Akira</data>
  <data key="label">Hayashibe_Akira</data>
  <data key="author">Hayashibe_Akira</data>
  <data key="year">2007</data>
  <data key="title">...</data>
  <data key="so">SO</data>
  <data key="vol">0</data>
  <data key="page">0</data>
  <data key="ut"></data>
  <data key="freq">1</data>
</node>
<node id="349">
  <data key="name">Ohshima_Shinsuke</data>
  <data key="label">Ohshima_Shinsuke</data>
  <data key="author">Ohshima_Shinsuke</data>
  <data key="year">2021</data>
  <data key="title">...</data>
  <data key="so">SO</data>
  <data key="vol">0</data>
  <data key="page">0</data>
  <data key="ut"></data>
  <data key="freq">5</data>
</node>
<node id="350">
  <data key="name">Ohki_J</data>
  <data key="label">Ohki_J</data>
  <data key="author">Ohki_J</data>
  <data key="year">1996</data>
  <data key="title">...</data>
  <data key="so">SO</data>
  <data key="vol">0</data>
  <data key="page">0</data>
  <data key="ut"></data>
  <data key="freq">1</data>
</node>
<node id="351">
  <data key="name">Balsells_J</data>
  <data key="label">Balsells_J</data>
  <data key="author">Balsells_J</data>
  <data key="year">2015</data>
  <data key="title">...</data>
  <data key="so">SO</data>
  <data key="vol">0</data>
  <data key="page">0</data>
  <data key="ut"></data>
  <data key="freq">1</data>
</node>
<node id="352">
  <data key="name">Bu_L</data>
  <data key="label">Bu_L</data>
  <data key="author">Bu_L</data>
  <data key="year">2003</data>
  <data key="title">...</data>
  <data key="so">SO</data>
  <data key="vol">0</data>
  <data key="page">0</data>
  <data key="ut"></data>
  <data key="freq">1</data>
</node>
<node id="353">
  <data key="name">Bazan_Paulo Rodrigo</data>
  <data key="label">Bazan_Paulo Rodrigo</data>
  <data key="author">Bazan_Paulo Rodrigo</data>
  <data key="year">2021</data>
  <data key="title">...</data>
  <data key="so">SO</data>
  <data key="vol">0</data>
  <data key="page">0</data>
  <data key="ut"></data>
  <data key="freq">1</data>
</node>
<node id="354">
  <data key="name">Ajiki_T</data>
  <data key="label">Ajiki_T</data>
  <data key="author">Ajiki_T</data>
  <data key="year">2002</data>
  <data key="title">...</data>
  <data key="so">SO</data>
  <data key="vol">0</data>
  <data key="page">0</data>
  <data key="ut"></data>
  <data key="freq">1</data>
</node>
<node id="355">
  <data key="name">Almeida-ayerve_Cristina Nicole</data>
  <data key="label">Almeida-ayerve_Cristina Nicole</data>
  <data key="author">Almeida-ayerve_Cristina Nicole</data>
  <data key="year">2024</data>
  <data key="title">...</data>
  <data key="so">SO</data>
  <data key="vol">0</data>
  <data key="page">0</data>
  <data key="ut"></data>
  <data key="freq">1</data>
</node>
<node id="356">
  <data key="name">Kawamura_O</data>
  <data key="label">Kawamura_O</data>
  <data key="author">Kawamura_O</data>
  <data key="year">2001</data>
  <data key="title">...</data>
  <data key="so">SO</data>
  <data key="vol">0</data>
  <data key="page">0</data>
  <data key="ut"></data>
  <data key="freq">1</data>
</node>
<node id="357">
  <data key="name">Izbicki_JR</data>
  <data key="label">Izbicki_JR</data>
  <data key="author">Izbicki_JR</data>
  <data key="year">1998</data>
  <data key="title">...</data>
  <data key="so">SO</data>
  <data key="vol">0</data>
  <data key="page">0</data>
  <data key="ut"></data>
  <data key="freq">2</data>
</node>
<node id="358">
  <data key="name">Mamykin_S V</data>
  <data key="label">Mamykin_S V</data>
  <data key="author">Mamykin_S V</data>
  <data key="year">2024</data>
  <data key="title">...</data>
  <data key="so">SO</data>
  <data key="vol">0</data>
  <data key="page">0</data>
  <data key="ut"></data>
  <data key="freq">2</data>
</node>
<node id="359">
  <data key="name">Ogata_Y</data>
  <data key="label">Ogata_Y</data>
  <data key="author">Ogata_Y</data>
  <data key="year">1999</data>
  <data key="title">...</data>
  <data key="so">SO</data>
  <data key="vol">0</data>
  <data key="page">0</data>
  <data key="ut"></data>
  <data key="freq">1</data>
</node>
<node id="360">
  <data key="name">Asano_Yukio</data>
  <data key="label">Asano_Yukio</data>
  <data key="author">Asano_Yukio</data>
  <data key="year">2010</data>
  <data key="title">...</data>
  <data key="so">SO</data>
  <data key="vol">0</data>
  <data key="page">0</data>
  <data key="ut"></data>
  <data key="freq">1</data>
</node>
<node id="361">
  <data key="name">Kimura_Akira</data>
  <data key="label">Kimura_Akira</data>
  <data key="author">Kimura_Akira</data>
  <data key="year">2024</data>
  <data key="title">...</data>
  <data key="so">SO</data>
  <data key="vol">0</data>
  <data key="page">0</data>
  <data key="ut"></data>
  <data key="freq">4</data>
</node>
<node id="362">
  <data key="name">Dietzel_K</data>
  <data key="label">Dietzel_K</data>
  <data key="author">Dietzel_K</data>
  <data key="year">2012</data>
  <data key="title">...</data>
  <data key="so">SO</data>
  <data key="vol">0</data>
  <data key="page">0</data>
  <data key="ut"></data>
  <data key="freq">1</data>
</node>
<node id="363">
  <data key="name">Doi_Ryuchiro</data>
  <data key="label">Doi_Ryuchiro</data>
  <data key="author">Doi_Ryuchiro</data>
  <data key="year">2012</data>
  <data key="title">...</data>
  <data key="so">SO</data>
  <data key="vol">0</data>
  <data key="page">0</data>
  <data key="ut"></data>
  <data key="freq">1</data>
</node>
<node id="364">
  <data key="name">Cen_Gang</data>
  <data key="label">Cen_Gang</data>
  <data key="author">Cen_Gang</data>
  <data key="year">2015</data>
  <data key="title">...</data>
  <data key="so">SO</data>
  <data key="vol">0</data>
  <data key="page">0</data>
  <data key="ut"></data>
  <data key="freq">1</data>
</node>
<node id="365">
  <data key="name">Beilby_Justin</data>
  <data key="label">Beilby_Justin</data>
  <data key="author">Beilby_Justin</data>
  <data key="year">2022</data>
  <data key="title">...</data>
  <data key="so">SO</data>
  <data key="vol">0</data>
  <data key="page">0</data>
  <data key="ut"></data>
  <data key="freq">2</data>
</node>
<node id="366">
  <data key="name">Abari_Jaouad</data>
  <data key="label">Abari_Jaouad</data>
  <data key="author">Abari_Jaouad</data>
  <data key="year">2025</data>
  <data key="title">...</data>
  <data key="so">SO</data>
  <data key="vol">0</data>
  <data key="page">0</data>
  <data key="ut"></data>
  <data key="freq">1</data>
</node>
<node id="367">
  <data key="name">Horii_Arata</data>
  <data key="label">Horii_Arata</data>
  <data key="author">Horii_Arata</data>
  <data key="year">2021</data>
  <data key="title">...</data>
  <data key="so">SO</data>
  <data key="vol">0</data>
  <data key="page">0</data>
  <data key="ut"></data>
  <data key="freq">7</data>
</node>
<node id="368">
  <data key="name">Miyachi_M</data>
  <data key="label">Miyachi_M</data>
  <data key="author">Miyachi_M</data>
  <data key="year">1999</data>
  <data key="title">...</data>
  <data key="so">SO</data>
  <data key="vol">0</data>
  <data key="page">0</data>
  <data key="ut"></data>
  <data key="freq">1</data>
</node>
<node id="369">
  <data key="name">Caillie_Frederic</data>
  <data key="label">Caillie_Frederic</data>
  <data key="author">Caillie_Frederic</data>
  <data key="year">2012</data>
  <data key="title">...</data>
  <data key="so">SO</data>
  <data key="vol">0</data>
  <data key="page">0</data>
  <data key="ut"></data>
  <data key="freq">1</data>
</node>
<node id="370">
  <data key="name">Edelman_Sarah</data>
  <data key="label">Edelman_Sarah</data>
  <data key="author">Edelman_Sarah</data>
  <data key="year">2012</data>
  <data key="title">...</data>
  <data key="so">SO</data>
  <data key="vol">0</data>
  <data key="page">0</data>
  <data key="ut"></data>
  <data key="freq">1</data>
</node>
<node id="371">
  <data key="name">Halmagyi_GM</data>
  <data key="label">Halmagyi_GM</data>
  <data key="author">Halmagyi_GM</data>
  <data key="year">2005</data>
  <data key="title">...</data>
  <data key="so">SO</data>
  <data key="vol">0</data>
  <data key="page">0</data>
  <data key="ut"></data>
  <data key="freq">1</data>
</node>
<node id="372">
  <data key="name">Rajenderkumar_Deepak</data>
  <data key="label">Rajenderkumar_Deepak</data>
  <data key="author">Rajenderkumar_Deepak</data>
  <data key="year">2020</data>
  <data key="title">...</data>
  <data key="so">SO</data>
  <data key="vol">0</data>
  <data key="page">0</data>
  <data key="ut"></data>
  <data key="freq">2</data>
</node>
<node id="373">
  <data key="name">Balzano_G</data>
  <data key="label">Balzano_G</data>
  <data key="author">Balzano_G</data>
  <data key="year">1995</data>
  <data key="title">...</data>
  <data key="so">SO</data>
  <data key="vol">0</data>
  <data key="page">0</data>
  <data key="ut"></data>
  <data key="freq">1</data>
</node>
<node id="374">
  <data key="name">Cremer_Philip D</data>
  <data key="label">Cremer_Philip D</data>
  <data key="author">Cremer_Philip D</data>
  <data key="year">2013</data>
  <data key="title">...</data>
  <data key="so">SO</data>
  <data key="vol">0</data>
  <data key="page">0</data>
  <data key="ut"></data>
  <data key="freq">1</data>
</node>
<node id="375">
  <data key="name">Strupp_M</data>
  <data key="label">Strupp_M</data>
  <data key="author">Strupp_M</data>
  <data key="year">2005</data>
  <data key="title">...</data>
  <data key="so">SO</data>
  <data key="vol">0</data>
  <data key="page">0</data>
  <data key="ut"></data>
  <data key="freq">2</data>
</node>
<node id="376">
  <data key="name">Perez_David L</data>
  <data key="label">Perez_David L</data>
  <data key="author">Perez_David L</data>
  <data key="year">2023</data>
  <data key="title">...</data>
  <data key="so">SO</data>
  <data key="vol">0</data>
  <data key="page">0</data>
  <data key="ut"></data>
  <data key="freq">2</data>
</node>
<node id="377">
  <data key="name">Breuer_P</data>
  <data key="label">Breuer_P</data>
  <data key="author">Breuer_P</data>
  <data key="year">2006</data>
  <data key="title">...</data>
  <data key="so">SO</data>
  <data key="vol">0</data>
  <data key="page">0</data>
  <data key="ut"></data>
  <data key="freq">1</data>
</node>
<node id="378">
  <data key="name">Kuroda_Y</data>
  <data key="label">Kuroda_Y</data>
  <data key="author">Kuroda_Y</data>
  <data key="year">2002</data>
  <data key="title">...</data>
  <data key="so">SO</data>
  <data key="vol">0</data>
  <data key="page">0</data>
  <data key="ut"></data>
  <data key="freq">1</data>
</node>
<node id="379">
  <data key="name">Furman_JM</data>
  <data key="label">Furman_JM</data>
  <data key="author">Furman_JM</data>
  <data key="year">2001</data>
  <data key="title">...</data>
  <data key="so">SO</data>
  <data key="vol">0</data>
  <data key="page">0</data>
  <data key="ut"></data>
  <data key="freq">1</data>
</node>
<node id="380">
  <data key="name">Sasaki_I</data>
  <data key="label">Sasaki_I</data>
  <data key="author">Sasaki_I</data>
  <data key="year">1992</data>
  <data key="title">...</data>
  <data key="so">SO</data>
  <data key="vol">0</data>
  <data key="page">0</data>
  <data key="ut"></data>
  <data key="freq">1</data>
</node>
<node id="381">
  <data key="name">Hirono_S</data>
  <data key="label">Hirono_S</data>
  <data key="author">Hirono_S</data>
  <data key="year">2006</data>
  <data key="title">...</data>
  <data key="so">SO</data>
  <data key="vol">0</data>
  <data key="page">0</data>
  <data key="ut"></data>
  <data key="freq">1</data>
</node>
<node id="382">
  <data key="name">Haberhauer_P</data>
  <data key="label">Haberhauer_P</data>
  <data key="author">Haberhauer_P</data>
  <data key="year">1999</data>
  <data key="title">...</data>
  <data key="so">SO</data>
  <data key="vol">0</data>
  <data key="page">0</data>
  <data key="ut"></data>
  <data key="freq">1</data>
</node>
<node id="383">
  <data key="name">Li_Kangzhi</data>
  <data key="label">Li_Kangzhi</data>
  <data key="author">Li_Kangzhi</data>
  <data key="year">2020</data>
  <data key="title">...</data>
  <data key="so">SO</data>
  <data key="vol">0</data>
  <data key="page">0</data>
  <data key="ut"></data>
  <data key="freq">2</data>
</node>
<node id="384">
  <data key="name">Shepard_Neil T</data>
  <data key="label">Shepard_Neil T</data>
  <data key="author">Shepard_Neil T</data>
  <data key="year">2014</data>
  <data key="title">...</data>
  <data key="so">SO</data>
  <data key="vol">0</data>
  <data key="page">0</data>
  <data key="ut"></data>
  <data key="freq">2</data>
</node>
<node id="385">
  <data key="name">Manzari_Leonardo</data>
  <data key="label">Manzari_Leonardo</data>
  <data key="author">Manzari_Leonardo</data>
  <data key="year">2025</data>
  <data key="title">...</data>
  <data key="so">SO</data>
  <data key="vol">0</data>
  <data key="page">0</data>
  <data key="ut"></data>
  <data key="freq">2</data>
</node>
<node id="386">
  <data key="name">Bahra_Marcus</data>
  <data key="label">Bahra_Marcus</data>
  <data key="author">Bahra_Marcus</data>
  <data key="year">2016</data>
  <data key="title">...</data>
  <data key="so">SO</data>
  <data key="vol">0</data>
  <data key="page">0</data>
  <data key="ut"></data>
  <data key="freq">1</data>
</node>
<node id="387">
  <data key="name">Ahn_Keun-Soo</data>
  <data key="label">Ahn_Keun-Soo</data>
  <data key="author">Ahn_Keun-Soo</data>
  <data key="year">2021</data>
  <data key="title">...</data>
  <data key="so">SO</data>
  <data key="vol">0</data>
  <data key="page">0</data>
  <data key="ut"></data>
  <data key="freq">1</data>
</node>
<node id="388">
  <data key="name">Ozawa_I</data>
  <data key="label">Ozawa_I</data>
  <data key="author">Ozawa_I</data>
  <data key="year">1999</data>
  <data key="title">...</data>
  <data key="so">SO</data>
  <data key="vol">0</data>
  <data key="page">0</data>
  <data key="ut"></data>
  <data key="freq">1</data>
</node>
<node id="389">
  <data key="name">Kelemen_D</data>
  <data key="label">Kelemen_D</data>
  <data key="author">Kelemen_D</data>
  <data key="year">2002</data>
  <data key="title">...</data>
  <data key="so">SO</data>
  <data key="vol">0</data>
  <data key="page">0</data>
  <data key="ut"></data>
  <data key="freq">1</data>
</node>
<node id="390">
  <data key="name">Agostini_Giovanni</data>
  <data key="label">Agostini_Giovanni</data>
  <data key="author">Agostini_Giovanni</data>
  <data key="year">2021</data>
  <data key="title">...</data>
  <data key="so">SO</data>
  <data key="vol">0</data>
  <data key="page">0</data>
  <data key="ut"></data>
  <data key="freq">1</data>
</node>
<node id="391">
  <data key="name">Goto_Fumiyuki</data>
  <data key="label">Goto_Fumiyuki</data>
  <data key="author">Goto_Fumiyuki</data>
  <data key="year">2025</data>
  <data key="title">...</data>
  <data key="so">SO</data>
  <data key="vol">0</data>
  <data key="page">0</data>
  <data key="ut"></data>
  <data key="freq">2</data>
</node>
<node id="392">
  <data key="name">Buchanan_Mauricia A</data>
  <data key="label">Buchanan_Mauricia A</data>
  <data key="author">Buchanan_Mauricia A</data>
  <data key="year">2018</data>
  <data key="title">...</data>
  <data key="so">SO</data>
  <data key="vol">0</data>
  <data key="page">0</data>
  <data key="ut"></data>
  <data key="freq">1</data>
</node>
<node id="393">
  <data key="name">Asano_Takehide</data>
  <data key="label">Asano_Takehide</data>
  <data key="author">Asano_Takehide</data>
  <data key="year">2009</data>
  <data key="title">...</data>
  <data key="so">SO</data>
  <data key="vol">0</data>
  <data key="page">0</data>
  <data key="ut"></data>
  <data key="freq">2</data>
</node>
<node id="394">
  <data key="name">Bluem_Smila-Karlotta</data>
  <data key="label">Bluem_Smila-Karlotta</data>
  <data key="author">Bluem_Smila-Karlotta</data>
  <data key="year">2024</data>
  <data key="title">...</data>
  <data key="so">SO</data>
  <data key="vol">0</data>
  <data key="page">0</data>
  <data key="ut"></data>
  <data key="freq">2</data>
</node>
<node id="395">
  <data key="name">Cesarani_A</data>
  <data key="label">Cesarani_A</data>
  <data key="author">Cesarani_A</data>
  <data key="year">2001</data>
  <data key="title">...</data>
  <data key="so">SO</data>
  <data key="vol">0</data>
  <data key="page">0</data>
  <data key="ut"></data>
  <data key="freq">1</data>
</node>
<node id="396">
  <data key="name">Carlson_Matthew L</data>
  <data key="label">Carlson_Matthew L</data>
  <data key="author">Carlson_Matthew L</data>
  <data key="year">2011</data>
  <data key="title">...</data>
  <data key="so">SO</data>
  <data key="vol">0</data>
  <data key="page">0</data>
  <data key="ut"></data>
  <data key="freq">2</data>
</node>
<node id="397">
  <data key="name">Kayahara_M</data>
  <data key="label">Kayahara_M</data>
  <data key="author">Kayahara_M</data>
  <data key="year">2003</data>
  <data key="title">...</data>
  <data key="so">SO</data>
  <data key="vol">0</data>
  <data key="page">0</data>
  <data key="ut"></data>
  <data key="freq">1</data>
</node>
<node id="398">
  <data key="name">Misu_Y</data>
  <data key="label">Misu_Y</data>
  <data key="author">Misu_Y</data>
  <data key="year">1995</data>
  <data key="title">...</data>
  <data key="so">SO</data>
  <data key="vol">0</data>
  <data key="page">0</data>
  <data key="ut"></data>
  <data key="freq">1</data>
</node>
<node id="399">
  <data key="name">Falcone_Eliane M O</data>
  <data key="label">Falcone_Eliane M O</data>
  <data key="author">Falcone_Eliane M O</data>
  <data key="year">2009</data>
  <data key="title">...</data>
  <data key="so">SO</data>
  <data key="vol">0</data>
  <data key="page">0</data>
  <data key="ut"></data>
  <data key="freq">1</data>
</node>
<node id="400">
  <data key="name">Okami_Kenji</data>
  <data key="label">Okami_Kenji</data>
  <data key="author">Okami_Kenji</data>
  <data key="year">2025</data>
  <data key="title">...</data>
  <data key="so">SO</data>
  <data key="vol">0</data>
  <data key="page">0</data>
  <data key="ut"></data>
  <data key="freq">2</data>
</node>
<node id="401">
  <data key="name">Kim_Ki-Hun</data>
  <data key="label">Kim_Ki-Hun</data>
  <data key="author">Kim_Ki-Hun</data>
  <data key="year">2014</data>
  <data key="title">...</data>
  <data key="so">SO</data>
  <data key="vol">0</data>
  <data key="page">0</data>
  <data key="ut"></data>
  <data key="freq">2</data>
</node>
<node id="402">
  <data key="name">Ruckenstein_MJ</data>
  <data key="label">Ruckenstein_MJ</data>
  <data key="author">Ruckenstein_MJ</data>
  <data key="year">2005</data>
  <data key="title">...</data>
  <data key="so">SO</data>
  <data key="vol">0</data>
  <data key="page">0</data>
  <data key="ut"></data>
  <data key="freq">2</data>
</node>
<node id="403">
  <data key="name">Shinchi_H</data>
  <data key="label">Shinchi_H</data>
  <data key="author">Shinchi_H</data>
  <data key="year">2000</data>
  <data key="title">...</data>
  <data key="so">SO</data>
  <data key="vol">0</data>
  <data key="page">0</data>
  <data key="ut"></data>
  <data key="freq">1</data>
</node>
<node id="404">
  <data key="name">Harke_G</data>
  <data key="label">Harke_G</data>
  <data key="author">Harke_G</data>
  <data key="year">2007</data>
  <data key="title">...</data>
  <data key="so">SO</data>
  <data key="vol">0</data>
  <data key="page">0</data>
  <data key="ut"></data>
  <data key="freq">1</data>
</node>
<node id="405">
  <data key="name">Chen_Qi-jun</data>
  <data key="label">Chen_Qi-jun</data>
  <data key="author">Chen_Qi-jun</data>
  <data key="year">2015</data>
  <data key="title">...</data>
  <data key="so">SO</data>
  <data key="vol">0</data>
  <data key="page">0</data>
  <data key="ut"></data>
  <data key="freq">1</data>
</node>
<node id="406">
  <data key="name">Altaf_Shakeela</data>
  <data key="label">Altaf_Shakeela</data>
  <data key="author">Altaf_Shakeela</data>
  <data key="year">2024</data>
  <data key="title">...</data>
  <data key="so">SO</data>
  <data key="vol">0</data>
  <data key="page">0</data>
  <data key="ut"></data>
  <data key="freq">1</data>
</node>
<node id="407">
  <data key="name">Al qawasmeh_Majdi</data>
  <data key="label">Al qawasmeh_Majdi</data>
  <data key="author">Al qawasmeh_Majdi</data>
  <data key="year">2021</data>
  <data key="title">...</data>
  <data key="so">SO</data>
  <data key="vol">0</data>
  <data key="page">0</data>
  <data key="ut"></data>
  <data key="freq">1</data>
</node>
<node id="408">
  <data key="name">Horváth_ÖP</data>
  <data key="label">Horváth_ÖP</data>
  <data key="author">Horváth_ÖP</data>
  <data key="year">2002</data>
  <data key="title">...</data>
  <data key="so">SO</data>
  <data key="vol">0</data>
  <data key="page">0</data>
  <data key="ut"></data>
  <data key="freq">1</data>
</node>
<node id="409">
  <data key="name">Bakshi_Satvinder Singh</data>
  <data key="label">Bakshi_Satvinder Singh</data>
  <data key="author">Bakshi_Satvinder Singh</data>
  <data key="year">2023</data>
  <data key="title">...</data>
  <data key="so">SO</data>
  <data key="vol">0</data>
  <data key="page">0</data>
  <data key="ut"></data>
  <data key="freq">1</data>
</node>
<node id="410">
  <data key="name">Lin_YJ</data>
  <data key="label">Lin_YJ</data>
  <data key="author">Lin_YJ</data>
  <data key="year">1999</data>
  <data key="title">...</data>
  <data key="so">SO</data>
  <data key="vol">0</data>
  <data key="page">0</data>
  <data key="ut"></data>
  <data key="freq">2</data>
</node>
<node id="411">
  <data key="name">Jimenez_RE</data>
  <data key="label">Jimenez_RE</data>
  <data key="author">Jimenez_RE</data>
  <data key="year">2000</data>
  <data key="title">...</data>
  <data key="so">SO</data>
  <data key="vol">0</data>
  <data key="page">0</data>
  <data key="ut"></data>
  <data key="freq">2</data>
</node>
<node id="412">
  <data key="name">Jacob_RG</data>
  <data key="label">Jacob_RG</data>
  <data key="author">Jacob_RG</data>
  <data key="year">2001</data>
  <data key="title">...</data>
  <data key="so">SO</data>
  <data key="vol">0</data>
  <data key="page">0</data>
  <data key="ut"></data>
  <data key="freq">1</data>
</node>
<node id="413">
  <data key="name">Buechler_Markus W</data>
  <data key="label">Buechler_Markus W</data>
  <data key="author">Buechler_Markus W</data>
  <data key="year">2013</data>
  <data key="title">...</data>
  <data key="so">SO</data>
  <data key="vol">0</data>
  <data key="page">0</data>
  <data key="ut"></data>
  <data key="freq">1</data>
</node>
<node id="414">
  <data key="name">Hosono_J</data>
  <data key="label">Hosono_J</data>
  <data key="author">Hosono_J</data>
  <data key="year">1997</data>
  <data key="title">...</data>
  <data key="so">SO</data>
  <data key="vol">0</data>
  <data key="page">0</data>
  <data key="ut"></data>
  <data key="freq">1</data>
</node>
<node id="415">
  <data key="name">Nimura_Y</data>
  <data key="label">Nimura_Y</data>
  <data key="author">Nimura_Y</data>
  <data key="year">1999</data>
  <data key="title">...</data>
  <data key="so">SO</data>
  <data key="vol">0</data>
  <data key="page">0</data>
  <data key="ut"></data>
  <data key="freq">1</data>
</node>
<node id="416">
  <data key="name">Indovina_Iole</data>
  <data key="label">Indovina_Iole</data>
  <data key="author">Indovina_Iole</data>
  <data key="year">2019</data>
  <data key="title">...</data>
  <data key="so">SO</data>
  <data key="vol">0</data>
  <data key="page">0</data>
  <data key="ut"></data>
  <data key="freq">6</data>
</node>
<node id="417">
  <data key="name">Chenard-neu_Marie-Pierre</data>
  <data key="label">Chenard-neu_Marie-Pierre</data>
  <data key="author">Chenard-neu_Marie-Pierre</data>
  <data key="year">2008</data>
  <data key="title">...</data>
  <data key="so">SO</data>
  <data key="vol">0</data>
  <data key="page">0</data>
  <data key="ut"></data>
  <data key="freq">1</data>
</node>
<node id="418">
  <data key="name">Cui_Naiqiang</data>
  <data key="label">Cui_Naiqiang</data>
  <data key="author">Cui_Naiqiang</data>
  <data key="year">2017</data>
  <data key="title">...</data>
  <data key="so">SO</data>
  <data key="vol">0</data>
  <data key="page">0</data>
  <data key="ut"></data>
  <data key="freq">1</data>
</node>
<node id="419">
  <data key="name">Alnajjar_Sara F</data>
  <data key="label">Alnajjar_Sara F</data>
  <data key="author">Alnajjar_Sara F</data>
  <data key="year">2020</data>
  <data key="title">...</data>
  <data key="so">SO</data>
  <data key="vol">0</data>
  <data key="page">0</data>
  <data key="ut"></data>
  <data key="freq">1</data>
</node>
<node id="420">
  <data key="name">Atomi_Y</data>
  <data key="label">Atomi_Y</data>
  <data key="author">Atomi_Y</data>
  <data key="year">2004</data>
  <data key="title">...</data>
  <data key="so">SO</data>
  <data key="vol">0</data>
  <data key="page">0</data>
  <data key="ut"></data>
  <data key="freq">1</data>
</node>
<node id="421">
  <data key="name">Bu_Xian-Min</data>
  <data key="label">Bu_Xian-Min</data>
  <data key="author">Bu_Xian-Min</data>
  <data key="year">2006</data>
  <data key="title">...</data>
  <data key="so">SO</data>
  <data key="vol">0</data>
  <data key="page">0</data>
  <data key="ut"></data>
  <data key="freq">1</data>
</node>
<node id="422">
  <data key="name">Furuhata_Tomohisa</data>
  <data key="label">Furuhata_Tomohisa</data>
  <data key="author">Furuhata_Tomohisa</data>
  <data key="year">2008</data>
  <data key="title">...</data>
  <data key="so">SO</data>
  <data key="vol">0</data>
  <data key="page">0</data>
  <data key="ut"></data>
  <data key="freq">1</data>
</node>
<node id="423">
  <data key="name">Koffroth_C</data>
  <data key="label">Koffroth_C</data>
  <data key="author">Koffroth_C</data>
  <data key="year">2004</data>
  <data key="title">...</data>
  <data key="so">SO</data>
  <data key="vol">0</data>
  <data key="page">0</data>
  <data key="ut"></data>
  <data key="freq">1</data>
</node>
<node id="424">
  <data key="name">Griffith_Andrew J</data>
  <data key="label">Griffith_Andrew J</data>
  <data key="author">Griffith_Andrew J</data>
  <data key="year">2008</data>
  <data key="title">...</data>
  <data key="so">SO</data>
  <data key="vol">0</data>
  <data key="page">0</data>
  <data key="ut"></data>
  <data key="freq">1</data>
</node>
<node id="425">
  <data key="name">Chen_Qi-Jun</data>
  <data key="label">Chen_Qi-Jun</data>
  <data key="author">Chen_Qi-Jun</data>
  <data key="year">2014</data>
  <data key="title">...</data>
  <data key="so">SO</data>
  <data key="vol">0</data>
  <data key="page">0</data>
  <data key="ut"></data>
  <data key="freq">1</data>
</node>
<node id="426">
  <data key="name">Aldujaili_Arafat</data>
  <data key="label">Aldujaili_Arafat</data>
  <data key="author">Aldujaili_Arafat</data>
  <data key="year">2025</data>
  <data key="title">...</data>
  <data key="so">SO</data>
  <data key="vol">0</data>
  <data key="page">0</data>
  <data key="ut"></data>
  <data key="freq">1</data>
</node>
<node id="427">
  <data key="name">Kabaya_Kayoko</data>
  <data key="label">Kabaya_Kayoko</data>
  <data key="author">Kabaya_Kayoko</data>
  <data key="year">2020</data>
  <data key="title">...</data>
  <data key="so">SO</data>
  <data key="vol">0</data>
  <data key="page">0</data>
  <data key="ut"></data>
  <data key="freq">2</data>
</node>
<node id="428">
  <data key="name">Bennazha_Jamal</data>
  <data key="label">Bennazha_Jamal</data>
  <data key="author">Bennazha_Jamal</data>
  <data key="year">2021</data>
  <data key="title">...</data>
  <data key="so">SO</data>
  <data key="vol">0</data>
  <data key="page">0</data>
  <data key="ut"></data>
  <data key="freq">1</data>
</node>
<node id="429">
  <data key="name">Busquets_Juli</data>
  <data key="label">Busquets_Juli</data>
  <data key="author">Busquets_Juli</data>
  <data key="year">2010</data>
  <data key="title">...</data>
  <data key="so">SO</data>
  <data key="vol">0</data>
  <data key="page">0</data>
  <data key="ut"></data>
  <data key="freq">1</data>
</node>
<node id="430">
  <data key="name">Beisani_M</data>
  <data key="label">Beisani_M</data>
  <data key="author">Beisani_M</data>
  <data key="year">2015</data>
  <data key="title">...</data>
  <data key="so">SO</data>
  <data key="vol">0</data>
  <data key="page">0</data>
  <data key="ut"></data>
  <data key="freq">1</data>
</node>
<node id="431">
  <data key="name">Babu_R Suresh</data>
  <data key="label">Babu_R Suresh</data>
  <data key="author">Babu_R Suresh</data>
  <data key="year">2020</data>
  <data key="title">...</data>
  <data key="so">SO</data>
  <data key="vol">0</data>
  <data key="page">0</data>
  <data key="ut"></data>
  <data key="freq">1</data>
</node>
<node id="432">
  <data key="name">Ohuchida_Jiro</data>
  <data key="label">Ohuchida_Jiro</data>
  <data key="author">Ohuchida_Jiro</data>
  <data key="year">2007</data>
  <data key="title">...</data>
  <data key="so">SO</data>
  <data key="vol">0</data>
  <data key="page">0</data>
  <data key="ut"></data>
  <data key="freq">2</data>
</node>
<node id="433">
  <data key="name">Berisha_Salih</data>
  <data key="label">Berisha_Salih</data>
  <data key="author">Berisha_Salih</data>
  <data key="year">2006</data>
  <data key="title">...</data>
  <data key="so">SO</data>
  <data key="vol">0</data>
  <data key="page">0</data>
  <data key="ut"></data>
  <data key="freq">1</data>
</node>
<node id="434">
  <data key="name">Chattopadhyay_Tushar Kanti</data>
  <data key="label">Chattopadhyay_Tushar Kanti</data>
  <data key="author">Chattopadhyay_Tushar Kanti</data>
  <data key="year">2011</data>
  <data key="title">...</data>
  <data key="so">SO</data>
  <data key="vol">0</data>
  <data key="page">0</data>
  <data key="ut"></data>
  <data key="freq">1</data>
</node>
<node id="435">
  <data key="name">Kurosaki_I</data>
  <data key="label">Kurosaki_I</data>
  <data key="author">Kurosaki_I</data>
  <data key="year">2005</data>
  <data key="title">...</data>
  <data key="so">SO</data>
  <data key="vol">0</data>
  <data key="page">0</data>
  <data key="ut"></data>
  <data key="freq">2</data>
</node>
<node id="436">
  <data key="name">Eggers_Scott D</data>
  <data key="label">Eggers_Scott D</data>
  <data key="author">Eggers_Scott D</data>
  <data key="year">2012</data>
  <data key="title">...</data>
  <data key="so">SO</data>
  <data key="vol">0</data>
  <data key="page">0</data>
  <data key="ut"></data>
  <data key="freq">1</data>
</node>
<node id="437">
  <data key="name">Al-mistarehi_Abdel-Hameed</data>
  <data key="label">Al-mistarehi_Abdel-Hameed</data>
  <data key="author">Al-mistarehi_Abdel-Hameed</data>
  <data key="year">2021</data>
  <data key="title">...</data>
  <data key="so">SO</data>
  <data key="vol">0</data>
  <data key="page">0</data>
  <data key="ut"></data>
  <data key="freq">1</data>
</node>
<node id="438">
  <data key="name">Chang_Yuan</data>
  <data key="label">Chang_Yuan</data>
  <data key="author">Chang_Yuan</data>
  <data key="year">2018</data>
  <data key="title">...</data>
  <data key="so">SO</data>
  <data key="vol">0</data>
  <data key="page">0</data>
  <data key="ut"></data>
  <data key="freq">1</data>
</node>
<node id="439">
  <data key="name">Heuser_I</data>
  <data key="label">Heuser_I</data>
  <data key="author">Heuser_I</data>
  <data key="year">2004</data>
  <data key="title">...</data>
  <data key="so">SO</data>
  <data key="vol">0</data>
  <data key="page">0</data>
  <data key="ut"></data>
  <data key="freq">1</data>
</node>
<node id="440">
  <data key="name">Tokusashi_Yoshihiko</data>
  <data key="label">Tokusashi_Yoshihiko</data>
  <data key="author">Tokusashi_Yoshihiko</data>
  <data key="year">2007</data>
  <data key="title">...</data>
  <data key="so">SO</data>
  <data key="vol">0</data>
  <data key="page">0</data>
  <data key="ut"></data>
  <data key="freq">2</data>
</node>
<node id="441">
  <data key="name">Bunjes_Friedemann</data>
  <data key="label">Bunjes_Friedemann</data>
  <data key="author">Bunjes_Friedemann</data>
  <data key="year">2013</data>
  <data key="title">...</data>
  <data key="so">SO</data>
  <data key="vol">0</data>
  <data key="page">0</data>
  <data key="ut"></data>
  <data key="freq">1</data>
</node>
<node id="442">
  <data key="name">Chung_Min Sung</data>
  <data key="label">Chung_Min Sung</data>
  <data key="author">Chung_Min Sung</data>
  <data key="year">2008</data>
  <data key="title">...</data>
  <data key="so">SO</data>
  <data key="vol">0</data>
  <data key="page">0</data>
  <data key="ut"></data>
  <data key="freq">1</data>
</node>
<node id="443">
  <data key="name">Hayashi_Shogo</data>
  <data key="label">Hayashi_Shogo</data>
  <data key="author">Hayashi_Shogo</data>
  <data key="year">2006</data>
  <data key="title">...</data>
  <data key="so">SO</data>
  <data key="vol">0</data>
  <data key="page">0</data>
  <data key="ut"></data>
  <data key="freq">1</data>
</node>
<node id="444">
  <data key="name">Augimeri_Antonio</data>
  <data key="label">Augimeri_Antonio</data>
  <data key="author">Augimeri_Antonio</data>
  <data key="year">2015</data>
  <data key="title">...</data>
  <data key="so">SO</data>
  <data key="vol">0</data>
  <data key="page">0</data>
  <data key="ut"></data>
  <data key="freq">1</data>
</node>
<node id="445">
  <data key="name">Bosscha_K</data>
  <data key="label">Bosscha_K</data>
  <data key="author">Bosscha_K</data>
  <data key="year">2019</data>
  <data key="title">...</data>
  <data key="so">SO</data>
  <data key="vol">0</data>
  <data key="page">0</data>
  <data key="ut"></data>
  <data key="freq">1</data>
</node>
<node id="446">
  <data key="name">Fujii_T</data>
  <data key="label">Fujii_T</data>
  <data key="author">Fujii_T</data>
  <data key="year">2004</data>
  <data key="title">...</data>
  <data key="so">SO</data>
  <data key="vol">0</data>
  <data key="page">0</data>
  <data key="ut"></data>
  <data key="freq">1</data>
</node>
<node id="447">
  <data key="name">Akizuki_Emi</data>
  <data key="label">Akizuki_Emi</data>
  <data key="author">Akizuki_Emi</data>
  <data key="year">2008</data>
  <data key="title">...</data>
  <data key="so">SO</data>
  <data key="vol">0</data>
  <data key="page">0</data>
  <data key="ut"></data>
  <data key="freq">1</data>
</node>
<node id="448">
  <data key="name">Fujii_Tsutomu</data>
  <data key="label">Fujii_Tsutomu</data>
  <data key="author">Fujii_Tsutomu</data>
  <data key="year">2007</data>
  <data key="title">...</data>
  <data key="so">SO</data>
  <data key="vol">0</data>
  <data key="page">0</data>
  <data key="ut"></data>
  <data key="freq">1</data>
</node>
<node id="449">
  <data key="name">De liu_Zhong</data>
  <data key="label">De liu_Zhong</data>
  <data key="author">De liu_Zhong</data>
  <data key="year">2014</data>
  <data key="title">...</data>
  <data key="so">SO</data>
  <data key="vol">0</data>
  <data key="page">0</data>
  <data key="ut"></data>
  <data key="freq">1</data>
</node>
<node id="450">
  <data key="name">Bloechle_C</data>
  <data key="label">Bloechle_C</data>
  <data key="author">Bloechle_C</data>
  <data key="year">1998</data>
  <data key="title">...</data>
  <data key="so">SO</data>
  <data key="vol">0</data>
  <data key="page">0</data>
  <data key="ut"></data>
  <data key="freq">1</data>
</node>
<node id="451">
  <data key="name">Boeck_Stefan</data>
  <data key="label">Boeck_Stefan</data>
  <data key="author">Boeck_Stefan</data>
  <data key="year">2016</data>
  <data key="title">...</data>
  <data key="so">SO</data>
  <data key="vol">0</data>
  <data key="page">0</data>
  <data key="ut"></data>
  <data key="freq">1</data>
</node>
<node id="452">
  <data key="name">Tsai_ML</data>
  <data key="label">Tsai_ML</data>
  <data key="author">Tsai_ML</data>
  <data key="year">2005</data>
  <data key="title">...</data>
  <data key="so">SO</data>
  <data key="vol">0</data>
  <data key="page">0</data>
  <data key="ut"></data>
  <data key="freq">3</data>
</node>
<node id="453">
  <data key="name">Harada_N</data>
  <data key="label">Harada_N</data>
  <data key="author">Harada_N</data>
  <data key="year">2004</data>
  <data key="title">...</data>
  <data key="so">SO</data>
  <data key="vol">0</data>
  <data key="page">0</data>
  <data key="ut"></data>
  <data key="freq">1</data>
</node>
<node id="454">
  <data key="name">Fushida_S</data>
  <data key="label">Fushida_S</data>
  <data key="author">Fushida_S</data>
  <data key="year">2003</data>
  <data key="title">...</data>
  <data key="so">SO</data>
  <data key="vol">0</data>
  <data key="page">0</data>
  <data key="ut"></data>
  <data key="freq">1</data>
</node>
<node id="455">
  <data key="name">Rahman_MM</data>
  <data key="label">Rahman_MM</data>
  <data key="author">Rahman_MM</data>
  <data key="year">1992</data>
  <data key="title">...</data>
  <data key="so">SO</data>
  <data key="vol">0</data>
  <data key="page">0</data>
  <data key="ut"></data>
  <data key="freq">1</data>
</node>
<node id="456">
  <data key="name">Hu_Bo</data>
  <data key="label">Hu_Bo</data>
  <data key="author">Hu_Bo</data>
  <data key="year">2008</data>
  <data key="title">...</data>
  <data key="so">SO</data>
  <data key="vol">0</data>
  <data key="page">0</data>
  <data key="ut"></data>
  <data key="freq">1</data>
</node>
<node id="457">
  <data key="name">Alshamrani_Hussein M</data>
  <data key="label">Alshamrani_Hussein M</data>
  <data key="author">Alshamrani_Hussein M</data>
  <data key="year">2020</data>
  <data key="title">...</data>
  <data key="so">SO</data>
  <data key="vol">0</data>
  <data key="page">0</data>
  <data key="ut"></data>
  <data key="freq">1</data>
</node>
<node id="458">
  <data key="name">Becker-bense_Sandra</data>
  <data key="label">Becker-bense_Sandra</data>
  <data key="author">Becker-bense_Sandra</data>
  <data key="year">2020</data>
  <data key="title">...</data>
  <data key="so">SO</data>
  <data key="vol">0</data>
  <data key="page">0</data>
  <data key="ut"></data>
  <data key="freq">3</data>
</node>
<node id="459">
  <data key="name">Bamba_Yohei</data>
  <data key="label">Bamba_Yohei</data>
  <data key="author">Bamba_Yohei</data>
  <data key="year">2012</data>
  <data key="title">...</data>
  <data key="so">SO</data>
  <data key="vol">0</data>
  <data key="page">0</data>
  <data key="ut"></data>
  <data key="freq">1</data>
</node>
<node id="460">
  <data key="name">Kanai_M</data>
  <data key="label">Kanai_M</data>
  <data key="author">Kanai_M</data>
  <data key="year">1998</data>
  <data key="title">...</data>
  <data key="so">SO</data>
  <data key="vol">0</data>
  <data key="page">0</data>
  <data key="ut"></data>
  <data key="freq">1</data>
</node>
<node id="461">
  <data key="name">Knoefel_WT</data>
  <data key="label">Knoefel_WT</data>
  <data key="author">Knoefel_WT</data>
  <data key="year">2002</data>
  <data key="title">...</data>
  <data key="so">SO</data>
  <data key="vol">0</data>
  <data key="page">0</data>
  <data key="ut"></data>
  <data key="freq">1</data>
</node>
<node id="462">
  <data key="name">Avraham_Karen B</data>
  <data key="label">Avraham_Karen B</data>
  <data key="author">Avraham_Karen B</data>
  <data key="year">2010</data>
  <data key="title">...</data>
  <data key="so">SO</data>
  <data key="vol">0</data>
  <data key="page">0</data>
  <data key="ut"></data>
  <data key="freq">1</data>
</node>
<node id="463">
  <data key="name">Si_Lihong</data>
  <data key="label">Si_Lihong</data>
  <data key="author">Si_Lihong</data>
  <data key="year">2020</data>
  <data key="title">...</data>
  <data key="so">SO</data>
  <data key="vol">0</data>
  <data key="page">0</data>
  <data key="ut"></data>
  <data key="freq">2</data>
</node>
<node id="464">
  <data key="name">Al-madhi_Sara</data>
  <data key="label">Al-madhi_Sara</data>
  <data key="author">Al-madhi_Sara</data>
  <data key="year">2024</data>
  <data key="title">...</data>
  <data key="so">SO</data>
  <data key="vol">0</data>
  <data key="page">0</data>
  <data key="ut"></data>
  <data key="freq">2</data>
</node>
<node id="465">
  <data key="name">Liao_Fang</data>
  <data key="label">Liao_Fang</data>
  <data key="author">Liao_Fang</data>
  <data key="year">2012</data>
  <data key="title">...</data>
  <data key="so">SO</data>
  <data key="vol">0</data>
  <data key="page">0</data>
  <data key="ut"></data>
  <data key="freq">5</data>
</node>
<node id="466">
  <data key="name">Kuechler_T</data>
  <data key="label">Kuechler_T</data>
  <data key="author">Kuechler_T</data>
  <data key="year">2006</data>
  <data key="title">...</data>
  <data key="so">SO</data>
  <data key="vol">0</data>
  <data key="page">0</data>
  <data key="ut"></data>
  <data key="freq">2</data>
</node>
<node id="467">
  <data key="name">Ahmed_M</data>
  <data key="label">Ahmed_M</data>
  <data key="author">Ahmed_M</data>
  <data key="year">2012</data>
  <data key="title">...</data>
  <data key="so">SO</data>
  <data key="vol">0</data>
  <data key="page">0</data>
  <data key="ut"></data>
  <data key="freq">1</data>
</node>
<node id="468">
  <data key="name">Ishizaki_Akira</data>
  <data key="label">Ishizaki_Akira</data>
  <data key="author">Ishizaki_Akira</data>
  <data key="year">2007</data>
  <data key="title">...</data>
  <data key="so">SO</data>
  <data key="vol">0</data>
  <data key="page">0</data>
  <data key="ut"></data>
  <data key="freq">2</data>
</node>
<node id="469">
  <data key="name">Bennis_Malika</data>
  <data key="label">Bennis_Malika</data>
  <data key="author">Bennis_Malika</data>
  <data key="year">2012</data>
  <data key="title">...</data>
  <data key="so">SO</data>
  <data key="vol">0</data>
  <data key="page">0</data>
  <data key="ut"></data>
  <data key="freq">1</data>
</node>
<node id="470">
  <data key="name">Obertop_H</data>
  <data key="label">Obertop_H</data>
  <data key="author">Obertop_H</data>
  <data key="year">1997</data>
  <data key="title">...</data>
  <data key="so">SO</data>
  <data key="vol">0</data>
  <data key="page">0</data>
  <data key="ut"></data>
  <data key="freq">2</data>
</node>
<node id="471">
  <data key="name">Eichhorn_M</data>
  <data key="label">Eichhorn_M</data>
  <data key="author">Eichhorn_M</data>
  <data key="year">2007</data>
  <data key="title">...</data>
  <data key="so">SO</data>
  <data key="vol">0</data>
  <data key="page">0</data>
  <data key="ut"></data>
  <data key="freq">1</data>
</node>
<node id="472">
  <data key="name">Dittert_Dag D</data>
  <data key="label">Dittert_Dag D</data>
  <data key="author">Dittert_Dag D</data>
  <data key="year">2009</data>
  <data key="title">...</data>
  <data key="so">SO</data>
  <data key="vol">0</data>
  <data key="page">0</data>
  <data key="ut"></data>
  <data key="freq">1</data>
</node>
<node id="473">
  <data key="name">Baghayeri_Mehdi</data>
  <data key="label">Baghayeri_Mehdi</data>
  <data key="author">Baghayeri_Mehdi</data>
  <data key="year">2015</data>
  <data key="title">...</data>
  <data key="so">SO</data>
  <data key="vol">0</data>
  <data key="page">0</data>
  <data key="ut"></data>
  <data key="freq">1</data>
</node>
<node id="474">
  <data key="name">An_L</data>
  <data key="label">An_L</data>
  <data key="author">An_L</data>
  <data key="year">2021</data>
  <data key="title">...</data>
  <data key="so">SO</data>
  <data key="vol">0</data>
  <data key="page">0</data>
  <data key="ut"></data>
  <data key="freq">1</data>
</node>
<node id="475">
  <data key="name">Sprenger_Andreas</data>
  <data key="label">Sprenger_Andreas</data>
  <data key="author">Sprenger_Andreas</data>
  <data key="year">2024</data>
  <data key="title">...</data>
  <data key="so">SO</data>
  <data key="vol">0</data>
  <data key="page">0</data>
  <data key="ut"></data>
  <data key="freq">4</data>
</node>
<node id="476">
  <data key="name">Alyusuf_Zahra Y</data>
  <data key="label">Alyusuf_Zahra Y</data>
  <data key="author">Alyusuf_Zahra Y</data>
  <data key="year">2024</data>
  <data key="title">...</data>
  <data key="so">SO</data>
  <data key="vol">0</data>
  <data key="page">0</data>
  <data key="ut"></data>
  <data key="freq">1</data>
</node>
<node id="477">
  <data key="name">Gnant_Michael</data>
  <data key="label">Gnant_Michael</data>
  <data key="author">Gnant_Michael</data>
  <data key="year">2014</data>
  <data key="title">...</data>
  <data key="so">SO</data>
  <data key="vol">0</data>
  <data key="page">0</data>
  <data key="ut"></data>
  <data key="freq">1</data>
</node>
<node id="478">
  <data key="name">Obermann_Mark</data>
  <data key="label">Obermann_Mark</data>
  <data key="author">Obermann_Mark</data>
  <data key="year">2015</data>
  <data key="title">...</data>
  <data key="so">SO</data>
  <data key="vol">0</data>
  <data key="page">0</data>
  <data key="ut"></data>
  <data key="freq">2</data>
</node>
<node id="479">
  <data key="name">Watanabe_Wakako</data>
  <data key="label">Watanabe_Wakako</data>
  <data key="author">Watanabe_Wakako</data>
  <data key="year">2020</data>
  <data key="title">...</data>
  <data key="so">SO</data>
  <data key="vol">0</data>
  <data key="page">0</data>
  <data key="ut"></data>
  <data key="freq">2</data>
</node>
<node id="480">
  <data key="name">Naito_H</data>
  <data key="label">Naito_H</data>
  <data key="author">Naito_H</data>
  <data key="year">1992</data>
  <data key="title">...</data>
  <data key="so">SO</data>
  <data key="vol">0</data>
  <data key="page">0</data>
  <data key="ut"></data>
  <data key="freq">1</data>
</node>
<node id="481">
  <data key="name">Al-khaled_Mohamed</data>
  <data key="label">Al-khaled_Mohamed</data>
  <data key="author">Al-khaled_Mohamed</data>
  <data key="year">2015</data>
  <data key="title">...</data>
  <data key="so">SO</data>
  <data key="vol">0</data>
  <data key="page">0</data>
  <data key="ut"></data>
  <data key="freq">1</data>
</node>
<node id="482">
  <data key="name">Annam_Chandra Sekhar</data>
  <data key="label">Annam_Chandra Sekhar</data>
  <data key="author">Annam_Chandra Sekhar</data>
  <data key="year">2023</data>
  <data key="title">...</data>
  <data key="so">SO</data>
  <data key="vol">0</data>
  <data key="page">0</data>
  <data key="ut"></data>
  <data key="freq">1</data>
</node>
<node id="483">
  <data key="name">Brandt_T</data>
  <data key="label">Brandt_T</data>
  <data key="author">Brandt_T</data>
  <data key="year">1994</data>
  <data key="title">...</data>
  <data key="so">SO</data>
  <data key="vol">0</data>
  <data key="page">0</data>
  <data key="ut"></data>
  <data key="freq">8</data>
</node>
<node id="484">
  <data key="name">Nakamura_T</data>
  <data key="label">Nakamura_T</data>
  <data key="author">Nakamura_T</data>
  <data key="year">2002</data>
  <data key="title">...</data>
  <data key="so">SO</data>
  <data key="vol">0</data>
  <data key="page">0</data>
  <data key="ut"></data>
  <data key="freq">1</data>
</node>
<node id="485">
  <data key="name">Dugalic_Vladimir</data>
  <data key="label">Dugalic_Vladimir</data>
  <data key="author">Dugalic_Vladimir</data>
  <data key="year">2017</data>
  <data key="title">...</data>
  <data key="so">SO</data>
  <data key="vol">0</data>
  <data key="page">0</data>
  <data key="ut"></data>
  <data key="freq">1</data>
</node>
<node id="486">
  <data key="name">Chen_Quanliang</data>
  <data key="label">Chen_Quanliang</data>
  <data key="author">Chen_Quanliang</data>
  <data key="year">2013</data>
  <data key="title">...</data>
  <data key="so">SO</data>
  <data key="vol">0</data>
  <data key="page">0</data>
  <data key="ut"></data>
  <data key="freq">1</data>
</node>
<node id="487">
  <data key="name">Choi_Byung Se</data>
  <data key="label">Choi_Byung Se</data>
  <data key="author">Choi_Byung Se</data>
  <data key="year">2018</data>
  <data key="title">...</data>
  <data key="so">SO</data>
  <data key="vol">0</data>
  <data key="page">0</data>
  <data key="ut"></data>
  <data key="freq">1</data>
</node>
<node id="488">
  <data key="name">Jung_Bo-Hyun</data>
  <data key="label">Jung_Bo-Hyun</data>
  <data key="author">Jung_Bo-Hyun</data>
  <data key="year">2014</data>
  <data key="title">...</data>
  <data key="so">SO</data>
  <data key="vol">0</data>
  <data key="page">0</data>
  <data key="ut"></data>
  <data key="freq">2</data>
</node>
<node id="489">
  <data key="name">Califano_L</data>
  <data key="label">Califano_L</data>
  <data key="author">Califano_L</data>
  <data key="year">2011</data>
  <data key="title">...</data>
  <data key="so">SO</data>
  <data key="vol">0</data>
  <data key="page">0</data>
  <data key="ut"></data>
  <data key="freq">1</data>
</node>
<node id="490">
  <data key="name">Miwa_Toru</data>
  <data key="label">Miwa_Toru</data>
  <data key="author">Miwa_Toru</data>
  <data key="year">2022</data>
  <data key="title">...</data>
  <data key="so">SO</data>
  <data key="vol">0</data>
  <data key="page">0</data>
  <data key="ut"></data>
  <data key="freq">2</data>
</node>
<node id="491">
  <data key="name">Davies_Edward</data>
  <data key="label">Davies_Edward</data>
  <data key="author">Davies_Edward</data>
  <data key="year">2007</data>
  <data key="title">...</data>
  <data key="so">SO</data>
  <data key="vol">0</data>
  <data key="page">0</data>
  <data key="ut"></data>
  <data key="freq">1</data>
</node>
<node id="492">
  <data key="name">Adachi_A</data>
  <data key="label">Adachi_A</data>
  <data key="author">Adachi_A</data>
  <data key="year">1991</data>
  <data key="title">...</data>
  <data key="so">SO</data>
  <data key="vol">0</data>
  <data key="page">0</data>
  <data key="ut"></data>
  <data key="freq">1</data>
</node>
<node id="493">
  <data key="name">Yasuda_H</data>
  <data key="label">Yasuda_H</data>
  <data key="author">Yasuda_H</data>
  <data key="year">1995</data>
  <data key="title">...</data>
  <data key="so">SO</data>
  <data key="vol">0</data>
  <data key="page">0</data>
  <data key="ut"></data>
  <data key="freq">1</data>
</node>
<node id="494">
  <data key="name">Braga_M</data>
  <data key="label">Braga_M</data>
  <data key="author">Braga_M</data>
  <data key="year">1995</data>
  <data key="title">...</data>
  <data key="so">SO</data>
  <data key="vol">0</data>
  <data key="page">0</data>
  <data key="ut"></data>
  <data key="freq">1</data>
</node>
<node id="495">
  <data key="name">Belina_F</data>
  <data key="label">Belina_F</data>
  <data key="author">Belina_F</data>
  <data key="year">2005</data>
  <data key="title">...</data>
  <data key="so">SO</data>
  <data key="vol">0</data>
  <data key="page">0</data>
  <data key="ut"></data>
  <data key="freq">1</data>
</node>
<node id="496">
  <data key="name">Fujita_Yoichi</data>
  <data key="label">Fujita_Yoichi</data>
  <data key="author">Fujita_Yoichi</data>
  <data key="year">2009</data>
  <data key="title">...</data>
  <data key="so">SO</data>
  <data key="vol">0</data>
  <data key="page">0</data>
  <data key="ut"></data>
  <data key="freq">1</data>
</node>
<node id="497">
  <data key="name">Vanpel_R</data>
  <data key="label">Vanpel_R</data>
  <data key="author">Vanpel_R</data>
  <data key="year">1992</data>
  <data key="title">...</data>
  <data key="so">SO</data>
  <data key="vol">0</data>
  <data key="page">0</data>
  <data key="ut"></data>
  <data key="freq">1</data>
</node>
<node id="498">
  <data key="name">Eckhardt-henn_A</data>
  <data key="label">Eckhardt-henn_A</data>
  <data key="author">Eckhardt-henn_A</data>
  <data key="year">2005</data>
  <data key="title">...</data>
  <data key="so">SO</data>
  <data key="vol">0</data>
  <data key="page">0</data>
  <data key="ut"></data>
  <data key="freq">2</data>
</node>
<node id="499">
  <data key="name">Fronek_J</data>
  <data key="label">Fronek_J</data>
  <data key="author">Fronek_J</data>
  <data key="year">2005</data>
  <data key="title">...</data>
  <data key="so">SO</data>
  <data key="vol">0</data>
  <data key="page">0</data>
  <data key="ut"></data>
  <data key="freq">1</data>
</node>
<node id="500">
  <data key="name">Yasuda_T</data>
  <data key="label">Yasuda_T</data>
  <data key="author">Yasuda_T</data>
  <data key="year">1996</data>
  <data key="title">...</data>
  <data key="so">SO</data>
  <data key="vol">0</data>
  <data key="page">0</data>
  <data key="ut"></data>
  <data key="freq">1</data>
</node>
<node id="501">
  <data key="name">Fukuda_Akira</data>
  <data key="label">Fukuda_Akira</data>
  <data key="author">Fukuda_Akira</data>
  <data key="year">2010</data>
  <data key="title">...</data>
  <data key="so">SO</data>
  <data key="vol">0</data>
  <data key="page">0</data>
  <data key="ut"></data>
  <data key="freq">1</data>
</node>
<node id="502">
  <data key="name">Yagi_Chihiro</data>
  <data key="label">Yagi_Chihiro</data>
  <data key="author">Yagi_Chihiro</data>
  <data key="year">2021</data>
  <data key="title">...</data>
  <data key="so">SO</data>
  <data key="vol">0</data>
  <data key="page">0</data>
  <data key="ut"></data>
  <data key="freq">7</data>
</node>
<node id="503">
  <data key="name">Harrington-benton_Natasha A</data>
  <data key="label">Harrington-benton_Natasha A</data>
  <data key="author">Harrington-benton_Natasha A</data>
  <data key="year">2023</data>
  <data key="title">...</data>
  <data key="so">SO</data>
  <data key="vol">0</data>
  <data key="page">0</data>
  <data key="ut"></data>
  <data key="freq">2</data>
</node>
<node id="504">
  <data key="name">Hung_CJ</data>
  <data key="label">Hung_CJ</data>
  <data key="author">Hung_CJ</data>
  <data key="year">2005</data>
  <data key="title">...</data>
  <data key="so">SO</data>
  <data key="vol">0</data>
  <data key="page">0</data>
  <data key="ut"></data>
  <data key="freq">1</data>
</node>
<node id="505">
  <data key="name">Bayer_Otmar</data>
  <data key="label">Bayer_Otmar</data>
  <data key="author">Bayer_Otmar</data>
  <data key="year">2010</data>
  <data key="title">...</data>
  <data key="so">SO</data>
  <data key="vol">0</data>
  <data key="page">0</data>
  <data key="ut"></data>
  <data key="freq">1</data>
</node>
<node id="506">
  <data key="name">Bardins_S</data>
  <data key="label">Bardins_S</data>
  <data key="author">Bardins_S</data>
  <data key="year">2020</data>
  <data key="title">...</data>
  <data key="so">SO</data>
  <data key="vol">0</data>
  <data key="page">0</data>
  <data key="ut"></data>
  <data key="freq">1</data>
</node>
<node id="507">
  <data key="name">Suzuki_Shigeki</data>
  <data key="label">Suzuki_Shigeki</data>
  <data key="author">Suzuki_Shigeki</data>
  <data key="year">2007</data>
  <data key="title">...</data>
  <data key="so">SO</data>
  <data key="vol">0</data>
  <data key="page">0</data>
  <data key="ut"></data>
  <data key="freq">2</data>
</node>
<node id="508">
  <data key="name">Fu_De-Liang</data>
  <data key="label">Fu_De-Liang</data>
  <data key="author">Fu_De-Liang</data>
  <data key="year">2008</data>
  <data key="title">...</data>
  <data key="so">SO</data>
  <data key="vol">0</data>
  <data key="page">0</data>
  <data key="ut"></data>
  <data key="freq">1</data>
</node>
<node id="509">
  <data key="name">Hishinuma_S</data>
  <data key="label">Hishinuma_S</data>
  <data key="author">Hishinuma_S</data>
  <data key="year">1998</data>
  <data key="title">...</data>
  <data key="so">SO</data>
  <data key="vol">0</data>
  <data key="page">0</data>
  <data key="ut"></data>
  <data key="freq">2</data>
</node>
<node id="510">
  <data key="name">Ling_Xia</data>
  <data key="label">Ling_Xia</data>
  <data key="author">Ling_Xia</data>
  <data key="year">2020</data>
  <data key="title">...</data>
  <data key="so">SO</data>
  <data key="vol">0</data>
  <data key="page">0</data>
  <data key="ut"></data>
  <data key="freq">2</data>
</node>
<node id="511">
  <data key="name">Ali_Musaab K</data>
  <data key="label">Ali_Musaab K</data>
  <data key="author">Ali_Musaab K</data>
  <data key="year">2021</data>
  <data key="title">...</data>
  <data key="so">SO</data>
  <data key="vol">0</data>
  <data key="page">0</data>
  <data key="ut"></data>
  <data key="freq">1</data>
</node>
<node id="512">
  <data key="name">Kawasaki_Atsushi</data>
  <data key="label">Kawasaki_Atsushi</data>
  <data key="author">Kawasaki_Atsushi</data>
  <data key="year">2009</data>
  <data key="title">...</data>
  <data key="so">SO</data>
  <data key="vol">0</data>
  <data key="page">0</data>
  <data key="ut"></data>
  <data key="freq">4</data>
</node>
<node id="513">
  <data key="name">Azami_Masato</data>
  <data key="label">Azami_Masato</data>
  <data key="author">Azami_Masato</data>
  <data key="year">2023</data>
  <data key="title">...</data>
  <data key="so">SO</data>
  <data key="vol">0</data>
  <data key="page">0</data>
  <data key="ut"></data>
  <data key="freq">1</data>
</node>
<node id="514">
  <data key="name">Cho_Eunae</data>
  <data key="label">Cho_Eunae</data>
  <data key="author">Cho_Eunae</data>
  <data key="year">2022</data>
  <data key="title">...</data>
  <data key="so">SO</data>
  <data key="vol">0</data>
  <data key="page">0</data>
  <data key="ut"></data>
  <data key="freq">2</data>
</node>
<node id="515">
  <data key="name">Dai_Menghua</data>
  <data key="label">Dai_Menghua</data>
  <data key="author">Dai_Menghua</data>
  <data key="year">2017</data>
  <data key="title">...</data>
  <data key="so">SO</data>
  <data key="vol">0</data>
  <data key="page">0</data>
  <data key="ut"></data>
  <data key="freq">1</data>
</node>
<node id="516">
  <data key="name">Henegouwen_MIV</data>
  <data key="label">Henegouwen_MIV</data>
  <data key="author">Henegouwen_MIV</data>
  <data key="year">1997</data>
  <data key="title">...</data>
  <data key="so">SO</data>
  <data key="vol">0</data>
  <data key="page">0</data>
  <data key="ut"></data>
  <data key="freq">2</data>
</node>
<node id="517">
  <data key="name">Maywald_Maximilian</data>
  <data key="label">Maywald_Maximilian</data>
  <data key="author">Maywald_Maximilian</data>
  <data key="year">2025</data>
  <data key="title">...</data>
  <data key="so">SO</data>
  <data key="vol">0</data>
  <data key="page">0</data>
  <data key="ut"></data>
  <data key="freq">2</data>
</node>
<node id="518">
  <data key="name">Storm_Renana</data>
  <data key="label">Storm_Renana</data>
  <data key="author">Storm_Renana</data>
  <data key="year">2024</data>
  <data key="title">...</data>
  <data key="so">SO</data>
  <data key="vol">0</data>
  <data key="page">0</data>
  <data key="ut"></data>
  <data key="freq">4</data>
</node>
<node id="519">
  <data key="name">Jeekel_H</data>
  <data key="label">Jeekel_H</data>
  <data key="author">Jeekel_H</data>
  <data key="year">2004</data>
  <data key="title">...</data>
  <data key="so">SO</data>
  <data key="vol">0</data>
  <data key="page">0</data>
  <data key="ut"></data>
  <data key="freq">1</data>
</node>
<node id="520">
  <data key="name">Cui_Yong Yan</data>
  <data key="label">Cui_Yong Yan</data>
  <data key="author">Cui_Yong Yan</data>
  <data key="year">2018</data>
  <data key="title">...</data>
  <data key="so">SO</data>
  <data key="vol">0</data>
  <data key="page">0</data>
  <data key="ut"></data>
  <data key="freq">1</data>
</node>
<node id="521">
  <data key="name">Jeekel_J</data>
  <data key="label">Jeekel_J</data>
  <data key="author">Jeekel_J</data>
  <data key="year">1992</data>
  <data key="title">...</data>
  <data key="so">SO</data>
  <data key="vol">0</data>
  <data key="page">0</data>
  <data key="ut"></data>
  <data key="freq">1</data>
</node>
<node id="522">
  <data key="name">Arweiler-harbeck_Diana</data>
  <data key="label">Arweiler-harbeck_Diana</data>
  <data key="author">Arweiler-harbeck_Diana</data>
  <data key="year">2015</data>
  <data key="title">...</data>
  <data key="so">SO</data>
  <data key="vol">0</data>
  <data key="page">0</data>
  <data key="ut"></data>
  <data key="freq">1</data>
</node>
<node id="523">
  <data key="name">Al-omari_Madlien M</data>
  <data key="label">Al-omari_Madlien M</data>
  <data key="author">Al-omari_Madlien M</data>
  <data key="year">2025</data>
  <data key="title">...</data>
  <data key="so">SO</data>
  <data key="vol">0</data>
  <data key="page">0</data>
  <data key="ut"></data>
  <data key="freq">1</data>
</node>
<node id="524">
  <data key="name">Kawai_Manabu</data>
  <data key="label">Kawai_Manabu</data>
  <data key="author">Kawai_Manabu</data>
  <data key="year">2011</data>
  <data key="title">...</data>
  <data key="so">SO</data>
  <data key="vol">0</data>
  <data key="page">0</data>
  <data key="ut"></data>
  <data key="freq">2</data>
</node>
<node id="525">
  <data key="name">Christiane_Rosin</data>
  <data key="label">Christiane_Rosin</data>
  <data key="author">Christiane_Rosin</data>
  <data key="year">2017</data>
  <data key="title">...</data>
  <data key="so">SO</data>
  <data key="vol">0</data>
  <data key="page">0</data>
  <data key="ut"></data>
  <data key="freq">1</data>
</node>
<node id="526">
  <data key="name">Chen_Wei-Chung</data>
  <data key="label">Chen_Wei-Chung</data>
  <data key="author">Chen_Wei-Chung</data>
  <data key="year">2018</data>
  <data key="title">...</data>
  <data key="so">SO</data>
  <data key="vol">0</data>
  <data key="page">0</data>
  <data key="ut"></data>
  <data key="freq">1</data>
</node>
<node id="527">
  <data key="name">Baydan_Mine</data>
  <data key="label">Baydan_Mine</data>
  <data key="author">Baydan_Mine</data>
  <data key="year">2020</data>
  <data key="title">...</data>
  <data key="so">SO</data>
  <data key="vol">0</data>
  <data key="page">0</data>
  <data key="ut"></data>
  <data key="freq">1</data>
</node>
<node id="528">
  <data key="name">Altin_Busra</data>
  <data key="label">Altin_Busra</data>
  <data key="author">Altin_Busra</data>
  <data key="year">2022</data>
  <data key="title">...</data>
  <data key="so">SO</data>
  <data key="vol">0</data>
  <data key="page">0</data>
  <data key="ut"></data>
  <data key="freq">1</data>
</node>
<node id="529">
  <data key="name">Ray_Jaydip</data>
  <data key="label">Ray_Jaydip</data>
  <data key="author">Ray_Jaydip</data>
  <data key="year">2023</data>
  <data key="title">...</data>
  <data key="so">SO</data>
  <data key="vol">0</data>
  <data key="page">0</data>
  <data key="ut"></data>
  <data key="freq">2</data>
</node>
<node id="530">
  <data key="name">Maeda_M</data>
  <data key="label">Maeda_M</data>
  <data key="author">Maeda_M</data>
  <data key="year">2000</data>
  <data key="title">...</data>
  <data key="so">SO</data>
  <data key="vol">0</data>
  <data key="page">0</data>
  <data key="ut"></data>
  <data key="freq">1</data>
</node>
<node id="531">
  <data key="name">Konomi_Hiroyuki</data>
  <data key="label">Konomi_Hiroyuki</data>
  <data key="author">Konomi_Hiroyuki</data>
  <data key="year">2007</data>
  <data key="title">...</data>
  <data key="so">SO</data>
  <data key="vol">0</data>
  <data key="page">0</data>
  <data key="ut"></data>
  <data key="freq">2</data>
</node>
<node id="532">
  <data key="name">Lin_PW</data>
  <data key="label">Lin_PW</data>
  <data key="author">Lin_PW</data>
  <data key="year">1999</data>
  <data key="title">...</data>
  <data key="so">SO</data>
  <data key="vol">0</data>
  <data key="page">0</data>
  <data key="ut"></data>
  <data key="freq">5</data>
</node>
<node id="533">
  <data key="name">Axer_Hubertus</data>
  <data key="label">Axer_Hubertus</data>
  <data key="author">Axer_Hubertus</data>
  <data key="year">2020</data>
  <data key="title">...</data>
  <data key="so">SO</data>
  <data key="vol">0</data>
  <data key="page">0</data>
  <data key="ut"></data>
  <data key="freq">2</data>
</node>
<node id="534">
  <data key="name">Fransson_Per-Anders</data>
  <data key="label">Fransson_Per-Anders</data>
  <data key="author">Fransson_Per-Anders</data>
  <data key="year">2009</data>
  <data key="title">...</data>
  <data key="so">SO</data>
  <data key="vol">0</data>
  <data key="page">0</data>
  <data key="ut"></data>
  <data key="freq">1</data>
</node>
<node id="535">
  <data key="name">Dash_Nihar Ranjan</data>
  <data key="label">Dash_Nihar Ranjan</data>
  <data key="author">Dash_Nihar Ranjan</data>
  <data key="year">2011</data>
  <data key="title">...</data>
  <data key="so">SO</data>
  <data key="vol">0</data>
  <data key="page">0</data>
  <data key="ut"></data>
  <data key="freq">1</data>
</node>
<node id="536">
  <data key="name">Chang_Kin-Jen</data>
  <data key="label">Chang_Kin-Jen</data>
  <data key="author">Chang_Kin-Jen</data>
  <data key="year">2011</data>
  <data key="title">...</data>
  <data key="so">SO</data>
  <data key="vol">0</data>
  <data key="page">0</data>
  <data key="ut"></data>
  <data key="freq">1</data>
</node>
<node id="537">
  <data key="name">Jiang_Weiwei</data>
  <data key="label">Jiang_Weiwei</data>
  <data key="author">Jiang_Weiwei</data>
  <data key="year">2022</data>
  <data key="title">...</data>
  <data key="so">SO</data>
  <data key="vol">0</data>
  <data key="page">0</data>
  <data key="ut"></data>
  <data key="freq">2</data>
</node>
<node id="538">
  <data key="name">Bhattacharya_S</data>
  <data key="label">Bhattacharya_S</data>
  <data key="author">Bhattacharya_S</data>
  <data key="year">2008</data>
  <data key="title">...</data>
  <data key="so">SO</data>
  <data key="vol">0</data>
  <data key="page">0</data>
  <data key="ut"></data>
  <data key="freq">1</data>
</node>
<node id="539">
  <data key="name">Proposito_D</data>
  <data key="label">Proposito_D</data>
  <data key="author">Proposito_D</data>
  <data key="year">1999</data>
  <data key="title">...</data>
  <data key="so">SO</data>
  <data key="vol">0</data>
  <data key="page">0</data>
  <data key="ut"></data>
  <data key="freq">1</data>
</node>
<node id="540">
  <data key="name">Gerb_Johannes</data>
  <data key="label">Gerb_Johannes</data>
  <data key="author">Gerb_Johannes</data>
  <data key="year">2025</data>
  <data key="title">...</data>
  <data key="so">SO</data>
  <data key="vol">0</data>
  <data key="page">0</data>
  <data key="ut"></data>
  <data key="freq">2</data>
</node>
<node id="541">
  <data key="name">Choi_Sae Byeol</data>
  <data key="label">Choi_Sae Byeol</data>
  <data key="author">Choi_Sae Byeol</data>
  <data key="year">2011</data>
  <data key="title">...</data>
  <data key="so">SO</data>
  <data key="vol">0</data>
  <data key="page">0</data>
  <data key="ut"></data>
  <data key="freq">1</data>
</node>
<node id="542">
  <data key="name">Bartsch_D K</data>
  <data key="label">Bartsch_D K</data>
  <data key="author">Bartsch_D K</data>
  <data key="year">2012</data>
  <data key="title">...</data>
  <data key="so">SO</data>
  <data key="vol">0</data>
  <data key="page">0</data>
  <data key="ut"></data>
  <data key="freq">1</data>
</node>
<node id="543">
  <data key="name">Alsfasser_Guido</data>
  <data key="label">Alsfasser_Guido</data>
  <data key="author">Alsfasser_Guido</data>
  <data key="year">2022</data>
  <data key="title">...</data>
  <data key="so">SO</data>
  <data key="vol">0</data>
  <data key="page">0</data>
  <data key="ut"></data>
  <data key="freq">1</data>
</node>
<node id="544">
  <data key="name">Kuchkina_Nina V</data>
  <data key="label">Kuchkina_Nina V</data>
  <data key="author">Kuchkina_Nina V</data>
  <data key="year">2012</data>
  <data key="title">...</data>
  <data key="so">SO</data>
  <data key="vol">0</data>
  <data key="page">0</data>
  <data key="ut"></data>
  <data key="freq">2</data>
</node>
<node id="545">
  <data key="name">Abdullah_Nurul Ain</data>
  <data key="label">Abdullah_Nurul Ain</data>
  <data key="author">Abdullah_Nurul Ain</data>
  <data key="year">2023</data>
  <data key="title">...</data>
  <data key="so">SO</data>
  <data key="vol">0</data>
  <data key="page">0</data>
  <data key="ut"></data>
  <data key="freq">2</data>
</node>
<node id="546">
  <data key="name">Dewit_LT</data>
  <data key="label">Dewit_LT</data>
  <data key="author">Dewit_LT</data>
  <data key="year">1997</data>
  <data key="title">...</data>
  <data key="so">SO</data>
  <data key="vol">0</data>
  <data key="page">0</data>
  <data key="ut"></data>
  <data key="freq">1</data>
</node>
<node id="547">
  <data key="name">Huppert_D</data>
  <data key="label">Huppert_D</data>
  <data key="author">Huppert_D</data>
  <data key="year">1994</data>
  <data key="title">...</data>
  <data key="so">SO</data>
  <data key="vol">0</data>
  <data key="page">0</data>
  <data key="ut"></data>
  <data key="freq">3</data>
</node>
<node id="548">
  <data key="name">Kapfhammer_HP</data>
  <data key="label">Kapfhammer_HP</data>
  <data key="author">Kapfhammer_HP</data>
  <data key="year">1997</data>
  <data key="title">...</data>
  <data key="so">SO</data>
  <data key="vol">0</data>
  <data key="page">0</data>
  <data key="ut"></data>
  <data key="freq">1</data>
</node>
<node id="549">
  <data key="name">Kastner_A</data>
  <data key="label">Kastner_A</data>
  <data key="author">Kastner_A</data>
  <data key="year">2004</data>
  <data key="title">...</data>
  <data key="so">SO</data>
  <data key="vol">0</data>
  <data key="page">0</data>
  <data key="ut"></data>
  <data key="freq">1</data>
</node>
<node id="550">
  <data key="name">Nagai_H</data>
  <data key="label">Nagai_H</data>
  <data key="author">Nagai_H</data>
  <data key="year">1996</data>
  <data key="title">...</data>
  <data key="so">SO</data>
  <data key="vol">0</data>
  <data key="page">0</data>
  <data key="ut"></data>
  <data key="freq">1</data>
</node>
<node id="551">
  <data key="name">Bogoevski_D</data>
  <data key="label">Bogoevski_D</data>
  <data key="author">Bogoevski_D</data>
  <data key="year">2008</data>
  <data key="title">...</data>
  <data key="so">SO</data>
  <data key="vol">0</data>
  <data key="page">0</data>
  <data key="ut"></data>
  <data key="freq">1</data>
</node>
<node id="552">
  <data key="name">Shifrina_Zinaida B</data>
  <data key="label">Shifrina_Zinaida B</data>
  <data key="author">Shifrina_Zinaida B</data>
  <data key="year">2012</data>
  <data key="title">...</data>
  <data key="so">SO</data>
  <data key="vol">0</data>
  <data key="page">0</data>
  <data key="ut"></data>
  <data key="freq">2</data>
</node>
<node id="553">
  <data key="name">Choi_Sung Hoon</data>
  <data key="label">Choi_Sung Hoon</data>
  <data key="author">Choi_Sung Hoon</data>
  <data key="year">2016</data>
  <data key="title">...</data>
  <data key="so">SO</data>
  <data key="vol">0</data>
  <data key="page">0</data>
  <data key="ut"></data>
  <data key="freq">1</data>
</node>
<node id="554">
  <data key="name">Govindarajan_Anand</data>
  <data key="label">Govindarajan_Anand</data>
  <data key="author">Govindarajan_Anand</data>
  <data key="year">2008</data>
  <data key="title">...</data>
  <data key="so">SO</data>
  <data key="vol">0</data>
  <data key="page">0</data>
  <data key="ut"></data>
  <data key="freq">1</data>
</node>
<node id="555">
  <data key="name">Alghwiri_Alia A</data>
  <data key="label">Alghwiri_Alia A</data>
  <data key="author">Alghwiri_Alia A</data>
  <data key="year">2025</data>
  <data key="title">...</data>
  <data key="so">SO</data>
  <data key="vol">0</data>
  <data key="page">0</data>
  <data key="ut"></data>
  <data key="freq">1</data>
</node>
<node id="556">
  <data key="name">Nagai_E</data>
  <data key="label">Nagai_E</data>
  <data key="author">Nagai_E</data>
  <data key="year">2001</data>
  <data key="title">...</data>
  <data key="so">SO</data>
  <data key="vol">0</data>
  <data key="page">0</data>
  <data key="ut"></data>
  <data key="freq">1</data>
</node>
<node id="557">
  <data key="name">Kobayashi_I</data>
  <data key="label">Kobayashi_I</data>
  <data key="author">Kobayashi_I</data>
  <data key="year">1999</data>
  <data key="title">...</data>
  <data key="so">SO</data>
  <data key="vol">0</data>
  <data key="page">0</data>
  <data key="ut"></data>
  <data key="freq">1</data>
</node>
<node id="558">
  <data key="name">Izumi_Shuji</data>
  <data key="label">Izumi_Shuji</data>
  <data key="author">Izumi_Shuji</data>
  <data key="year">2021</data>
  <data key="title">...</data>
  <data key="so">SO</data>
  <data key="vol">0</data>
  <data key="page">0</data>
  <data key="ut"></data>
  <data key="freq">5</data>
</node>
<node id="559">
  <data key="name">Kaneda_Shouji</data>
  <data key="label">Kaneda_Shouji</data>
  <data key="author">Kaneda_Shouji</data>
  <data key="year">2025</data>
  <data key="title">...</data>
  <data key="so">SO</data>
  <data key="vol">0</data>
  <data key="page">0</data>
  <data key="ut"></data>
  <data key="freq">2</data>
</node>
<node id="560">
  <data key="name">Amano_Hodaka</data>
  <data key="label">Amano_Hodaka</data>
  <data key="author">Amano_Hodaka</data>
  <data key="year">2009</data>
  <data key="title">...</data>
  <data key="so">SO</data>
  <data key="vol">0</data>
  <data key="page">0</data>
  <data key="ut"></data>
  <data key="freq">1</data>
</node>
<node id="561">
  <data key="name">Takahashi_M</data>
  <data key="label">Takahashi_M</data>
  <data key="author">Takahashi_M</data>
  <data key="year">1992</data>
  <data key="title">...</data>
  <data key="so">SO</data>
  <data key="vol">0</data>
  <data key="page">0</data>
  <data key="ut"></data>
  <data key="freq">1</data>
</node>
<node id="562">
  <data key="name">Bartsch_DK</data>
  <data key="label">Bartsch_DK</data>
  <data key="author">Bartsch_DK</data>
  <data key="year">2005</data>
  <data key="title">...</data>
  <data key="so">SO</data>
  <data key="vol">0</data>
  <data key="page">0</data>
  <data key="ut"></data>
  <data key="freq">1</data>
</node>
<node id="563">
  <data key="name">Borobia_Francisco G</data>
  <data key="label">Borobia_Francisco G</data>
  <data key="author">Borobia_Francisco G</data>
  <data key="year">2010</data>
  <data key="title">...</data>
  <data key="so">SO</data>
  <data key="vol">0</data>
  <data key="page">0</data>
  <data key="ut"></data>
  <data key="freq">1</data>
</node>
<node id="564">
  <data key="name">Staab_JP</data>
  <data key="label">Staab_JP</data>
  <data key="author">Staab_JP</data>
  <data key="year">2000</data>
  <data key="title">...</data>
  <data key="so">SO</data>
  <data key="vol">0</data>
  <data key="page">0</data>
  <data key="ut"></data>
  <data key="freq">1</data>
</node>
<node id="565">
  <data key="name">Morishita_Y</data>
  <data key="label">Morishita_Y</data>
  <data key="author">Morishita_Y</data>
  <data key="year">2001</data>
  <data key="title">...</data>
  <data key="so">SO</data>
  <data key="vol">0</data>
  <data key="page">0</data>
  <data key="ut"></data>
  <data key="freq">2</data>
</node>
<node id="566">
  <data key="name">Huppert_Doreen</data>
  <data key="label">Huppert_Doreen</data>
  <data key="author">Huppert_Doreen</data>
  <data key="year">2018</data>
  <data key="title">...</data>
  <data key="so">SO</data>
  <data key="vol">0</data>
  <data key="page">0</data>
  <data key="ut"></data>
  <data key="freq">2</data>
</node>
<node id="567">
  <data key="name">Bruno_MJ</data>
  <data key="label">Bruno_MJ</data>
  <data key="author">Bruno_MJ</data>
  <data key="year">1997</data>
  <data key="title">...</data>
  <data key="so">SO</data>
  <data key="vol">0</data>
  <data key="page">0</data>
  <data key="ut"></data>
  <data key="freq">1</data>
</node>
<node id="568">
  <data key="name">Bellodi_L</data>
  <data key="label">Bellodi_L</data>
  <data key="author">Bellodi_L</data>
  <data key="year">2001</data>
  <data key="title">...</data>
  <data key="so">SO</data>
  <data key="vol">0</data>
  <data key="page">0</data>
  <data key="ut"></data>
  <data key="freq">1</data>
</node>
<node id="569">
  <data key="name">Bogdanovic_Marko</data>
  <data key="label">Bogdanovic_Marko</data>
  <data key="author">Bogdanovic_Marko</data>
  <data key="year">2017</data>
  <data key="title">...</data>
  <data key="so">SO</data>
  <data key="vol">0</data>
  <data key="page">0</data>
  <data key="ut"></data>
  <data key="freq">1</data>
</node>
<node id="570">
  <data key="name">Kim_Ji-Soo</data>
  <data key="label">Kim_Ji-Soo</data>
  <data key="author">Kim_Ji-Soo</data>
  <data key="year">2020</data>
  <data key="title">...</data>
  <data key="so">SO</data>
  <data key="vol">0</data>
  <data key="page">0</data>
  <data key="ut"></data>
  <data key="freq">2</data>
</node>
<node id="571">
  <data key="name">Formela_LJ</data>
  <data key="label">Formela_LJ</data>
  <data key="author">Formela_LJ</data>
  <data key="year">1994</data>
  <data key="title">...</data>
  <data key="so">SO</data>
  <data key="vol">0</data>
  <data key="page">0</data>
  <data key="ut"></data>
  <data key="freq">1</data>
</node>
<node id="572">
  <data key="name">El-sayed_N Z</data>
  <data key="label">El-sayed_N Z</data>
  <data key="author">El-sayed_N Z</data>
  <data key="year">2012</data>
  <data key="title">...</data>
  <data key="so">SO</data>
  <data key="vol">0</data>
  <data key="page">0</data>
  <data key="ut"></data>
  <data key="freq">1</data>
</node>
<node id="573">
  <data key="name">Piatti_Diego</data>
  <data key="label">Piatti_Diego</data>
  <data key="author">Piatti_Diego</data>
  <data key="year">2025</data>
  <data key="title">...</data>
  <data key="so">SO</data>
  <data key="vol">0</data>
  <data key="page">0</data>
  <data key="ut"></data>
  <data key="freq">2</data>
</node>
<node id="574">
  <data key="name">Oida_Takatsugu</data>
  <data key="label">Oida_Takatsugu</data>
  <data key="author">Oida_Takatsugu</data>
  <data key="year">2009</data>
  <data key="title">...</data>
  <data key="so">SO</data>
  <data key="vol">0</data>
  <data key="page">0</data>
  <data key="ut"></data>
  <data key="freq">4</data>
</node>
<node id="575">
  <data key="name">Dey_Sumanta</data>
  <data key="label">Dey_Sumanta</data>
  <data key="author">Dey_Sumanta</data>
  <data key="year">2018</data>
  <data key="title">...</data>
  <data key="so">SO</data>
  <data key="vol">0</data>
  <data key="page">0</data>
  <data key="ut"></data>
  <data key="freq">1</data>
</node>
<node id="576">
  <data key="name">Bittar_Roseli S M</data>
  <data key="label">Bittar_Roseli S M</data>
  <data key="author">Bittar_Roseli S M</data>
  <data key="year">2016</data>
  <data key="title">...</data>
  <data key="so">SO</data>
  <data key="vol">0</data>
  <data key="page">0</data>
  <data key="ut"></data>
  <data key="freq">1</data>
</node>
<node id="577">
  <data key="name">Coburn_Natalie G</data>
  <data key="label">Coburn_Natalie G</data>
  <data key="author">Coburn_Natalie G</data>
  <data key="year">2008</data>
  <data key="title">...</data>
  <data key="so">SO</data>
  <data key="vol">0</data>
  <data key="page">0</data>
  <data key="ut"></data>
  <data key="freq">1</data>
</node>
<node id="578">
  <data key="name">Bonsmann_Gisela</data>
  <data key="label">Bonsmann_Gisela</data>
  <data key="author">Bonsmann_Gisela</data>
  <data key="year">2014</data>
  <data key="title">...</data>
  <data key="so">SO</data>
  <data key="vol">0</data>
  <data key="page">0</data>
  <data key="ut"></data>
  <data key="freq">1</data>
</node>
<node id="579">
  <data key="name">Ak_Aysin Kisabay</data>
  <data key="label">Ak_Aysin Kisabay</data>
  <data key="author">Ak_Aysin Kisabay</data>
  <data key="year">2022</data>
  <data key="title">...</data>
  <data key="so">SO</data>
  <data key="vol">0</data>
  <data key="page">0</data>
  <data key="ut"></data>
  <data key="freq">1</data>
</node>
<node id="580">
  <data key="name">Esaki_Minoru</data>
  <data key="label">Esaki_Minoru</data>
  <data key="author">Esaki_Minoru</data>
  <data key="year">2016</data>
  <data key="title">...</data>
  <data key="so">SO</data>
  <data key="vol">0</data>
  <data key="page">0</data>
  <data key="ut"></data>
  <data key="freq">1</data>
</node>
<node id="581">
  <data key="name">Cai_Zhaolun</data>
  <data key="label">Cai_Zhaolun</data>
  <data key="author">Cai_Zhaolun</data>
  <data key="year">2019</data>
  <data key="title">...</data>
  <data key="so">SO</data>
  <data key="vol">0</data>
  <data key="page">0</data>
  <data key="ut"></data>
  <data key="freq">1</data>
</node>
<node id="582">
  <data key="name">Chen_Chunfu</data>
  <data key="label">Chen_Chunfu</data>
  <data key="author">Chen_Chunfu</data>
  <data key="year">2017</data>
  <data key="title">...</data>
  <data key="so">SO</data>
  <data key="vol">0</data>
  <data key="page">0</data>
  <data key="ut"></data>
  <data key="freq">2</data>
</node>
<node id="583">
  <data key="name">Diepenhorst_Gwendolyn M P</data>
  <data key="label">Diepenhorst_Gwendolyn M P</data>
  <data key="author">Diepenhorst_Gwendolyn M P</data>
  <data key="year">2011</data>
  <data key="title">...</data>
  <data key="so">SO</data>
  <data key="vol">0</data>
  <data key="page">0</data>
  <data key="ut"></data>
  <data key="freq">1</data>
</node>
<node id="584">
  <data key="name">Iiai_T</data>
  <data key="label">Iiai_T</data>
  <data key="author">Iiai_T</data>
  <data key="year">1997</data>
  <data key="title">...</data>
  <data key="so">SO</data>
  <data key="vol">0</data>
  <data key="page">0</data>
  <data key="ut"></data>
  <data key="freq">1</data>
</node>
<node id="585">
  <data key="name">Hantschke-brüggemann_M</data>
  <data key="label">Hantschke-brüggemann_M</data>
  <data key="author">Hantschke-brüggemann_M</data>
  <data key="year">2005</data>
  <data key="title">...</data>
  <data key="so">SO</data>
  <data key="vol">0</data>
  <data key="page">0</data>
  <data key="ut"></data>
  <data key="freq">1</data>
</node>
<node id="586">
  <data key="name">Bell_Richard</data>
  <data key="label">Bell_Richard</data>
  <data key="author">Bell_Richard</data>
  <data key="year">2015</data>
  <data key="title">...</data>
  <data key="so">SO</data>
  <data key="vol">0</data>
  <data key="page">0</data>
  <data key="ut"></data>
  <data key="freq">1</data>
</node>
<node id="587">
  <data key="name">Bronstein_Adolfo</data>
  <data key="label">Bronstein_Adolfo</data>
  <data key="author">Bronstein_Adolfo</data>
  <data key="year">2017</data>
  <data key="title">...</data>
  <data key="so">SO</data>
  <data key="vol">0</data>
  <data key="page">0</data>
  <data key="ut"></data>
  <data key="freq">1</data>
</node>
<node id="588">
  <data key="name">Alkhaja_Omar</data>
  <data key="label">Alkhaja_Omar</data>
  <data key="author">Alkhaja_Omar</data>
  <data key="year">2024</data>
  <data key="title">...</data>
  <data key="so">SO</data>
  <data key="vol">0</data>
  <data key="page">0</data>
  <data key="ut"></data>
  <data key="freq">1</data>
</node>
<node id="589">
  <data key="name">Fujita_N</data>
  <data key="label">Fujita_N</data>
  <data key="author">Fujita_N</data>
  <data key="year">1997</data>
  <data key="title">...</data>
  <data key="so">SO</data>
  <data key="vol">0</data>
  <data key="page">0</data>
  <data key="ut"></data>
  <data key="freq">1</data>
</node>
<node id="590">
  <data key="name">Alsetrawi_Ali</data>
  <data key="label">Alsetrawi_Ali</data>
  <data key="author">Alsetrawi_Ali</data>
  <data key="year">2024</data>
  <data key="title">...</data>
  <data key="so">SO</data>
  <data key="vol">0</data>
  <data key="page">0</data>
  <data key="ut"></data>
  <data key="freq">1</data>
</node>
<node id="591">
  <data key="name">Yamada_T</data>
  <data key="label">Yamada_T</data>
  <data key="author">Yamada_T</data>
  <data key="year">2001</data>
  <data key="title">...</data>
  <data key="so">SO</data>
  <data key="vol">0</data>
  <data key="page">0</data>
  <data key="ut"></data>
  <data key="freq">2</data>
</node>
<node id="592">
  <data key="name">Lahmann_Claas</data>
  <data key="label">Lahmann_Claas</data>
  <data key="author">Lahmann_Claas</data>
  <data key="year">2015</data>
  <data key="title">...</data>
  <data key="so">SO</data>
  <data key="vol">0</data>
  <data key="page">0</data>
  <data key="ut"></data>
  <data key="freq">2</data>
</node>
<node id="593">
  <data key="name">Bohrer_Pamela S</data>
  <data key="label">Bohrer_Pamela S</data>
  <data key="author">Bohrer_Pamela S</data>
  <data key="year">2011</data>
  <data key="title">...</data>
  <data key="so">SO</data>
  <data key="vol">0</data>
  <data key="page">0</data>
  <data key="ut"></data>
  <data key="freq">1</data>
</node>
<node id="594">
  <data key="name">Izumi_T</data>
  <data key="label">Izumi_T</data>
  <data key="author">Izumi_T</data>
  <data key="year">2000</data>
  <data key="title">...</data>
  <data key="so">SO</data>
  <data key="vol">0</data>
  <data key="page">0</data>
  <data key="ut"></data>
  <data key="freq">1</data>
</node>
<node id="595">
  <data key="name">Fernandez-cruz_Laureano</data>
  <data key="label">Fernandez-cruz_Laureano</data>
  <data key="author">Fernandez-cruz_Laureano</data>
  <data key="year">2007</data>
  <data key="title">...</data>
  <data key="so">SO</data>
  <data key="vol">0</data>
  <data key="page">0</data>
  <data key="ut"></data>
  <data key="freq">1</data>
</node>
<node id="596">
  <data key="name">Klein_C</data>
  <data key="label">Klein_C</data>
  <data key="author">Klein_C</data>
  <data key="year">2003</data>
  <data key="title">...</data>
  <data key="so">SO</data>
  <data key="vol">0</data>
  <data key="page">0</data>
  <data key="ut"></data>
  <data key="freq">1</data>
</node>
<node id="597">
  <data key="name">Stone_Jon</data>
  <data key="label">Stone_Jon</data>
  <data key="author">Stone_Jon</data>
  <data key="year">2023</data>
  <data key="title">...</data>
  <data key="so">SO</data>
  <data key="vol">0</data>
  <data key="page">0</data>
  <data key="ut"></data>
  <data key="freq">3</data>
</node>
<node id="598">
  <data key="name">Tanaka_Masao</data>
  <data key="label">Tanaka_Masao</data>
  <data key="author">Tanaka_Masao</data>
  <data key="year">2006</data>
  <data key="title">...</data>
  <data key="so">SO</data>
  <data key="vol">0</data>
  <data key="page">0</data>
  <data key="ut"></data>
  <data key="freq">5</data>
</node>
<node id="599">
  <data key="name">Trevinobecerra_A</data>
  <data key="label">Trevinobecerra_A</data>
  <data key="author">Trevinobecerra_A</data>
  <data key="year">1990</data>
  <data key="title">...</data>
  <data key="so">SO</data>
  <data key="vol">0</data>
  <data key="page">0</data>
  <data key="ut"></data>
  <data key="freq">1</data>
</node>
<node id="600">
  <data key="name">Hoek_FJ</data>
  <data key="label">Hoek_FJ</data>
  <data key="author">Hoek_FJ</data>
  <data key="year">1997</data>
  <data key="title">...</data>
  <data key="so">SO</data>
  <data key="vol">0</data>
  <data key="page">0</data>
  <data key="ut"></data>
  <data key="freq">1</data>
</node>
<node id="601">
  <data key="name">Fujita_Y</data>
  <data key="label">Fujita_Y</data>
  <data key="author">Fujita_Y</data>
  <data key="year">1998</data>
  <data key="title">...</data>
  <data key="so">SO</data>
  <data key="vol">0</data>
  <data key="page">0</data>
  <data key="ut"></data>
  <data key="freq">1</data>
</node>
<node id="602">
  <data key="name">Chakravarty_K Dilip</data>
  <data key="label">Chakravarty_K Dilip</data>
  <data key="author">Chakravarty_K Dilip</data>
  <data key="year">2010</data>
  <data key="title">...</data>
  <data key="so">SO</data>
  <data key="vol">0</data>
  <data key="page">0</data>
  <data key="ut"></data>
  <data key="freq">1</data>
</node>
<node id="603">
  <data key="name">Berge_Jan Erik</data>
  <data key="label">Berge_Jan Erik</data>
  <data key="author">Berge_Jan Erik</data>
  <data key="year">2023</data>
  <data key="title">...</data>
  <data key="so">SO</data>
  <data key="vol">0</data>
  <data key="page">0</data>
  <data key="ut"></data>
  <data key="freq">1</data>
</node>
<node id="604">
  <data key="name">Caldirola_D</data>
  <data key="label">Caldirola_D</data>
  <data key="author">Caldirola_D</data>
  <data key="year">2001</data>
  <data key="title">...</data>
  <data key="so">SO</data>
  <data key="vol">0</data>
  <data key="page">0</data>
  <data key="ut"></data>
  <data key="freq">1</data>
</node>
<node id="605">
  <data key="name">Harlacher_U</data>
  <data key="label">Harlacher_U</data>
  <data key="author">Harlacher_U</data>
  <data key="year">2005</data>
  <data key="title">...</data>
  <data key="so">SO</data>
  <data key="vol">0</data>
  <data key="page">0</data>
  <data key="ut"></data>
  <data key="freq">2</data>
</node>
<node id="606">
  <data key="name">vangulik_TM</data>
  <data key="label">vangulik_TM</data>
  <data key="author">vangulik_TM</data>
  <data key="year">1997</data>
  <data key="title">...</data>
  <data key="so">SO</data>
  <data key="vol">0</data>
  <data key="page">0</data>
  <data key="ut"></data>
  <data key="freq">3</data>
</node>
<node id="607">
  <data key="name">Dervenis_Christos</data>
  <data key="label">Dervenis_Christos</data>
  <data key="author">Dervenis_Christos</data>
  <data key="year">2006</data>
  <data key="title">...</data>
  <data key="so">SO</data>
  <data key="vol">0</data>
  <data key="page">0</data>
  <data key="ut"></data>
  <data key="freq">3</data>
</node>
<node id="608">
  <data key="name">Cai_Kefeng</data>
  <data key="label">Cai_Kefeng</data>
  <data key="author">Cai_Kefeng</data>
  <data key="year">2017</data>
  <data key="title">...</data>
  <data key="so">SO</data>
  <data key="vol">0</data>
  <data key="page">0</data>
  <data key="ut"></data>
  <data key="freq">1</data>
</node>
<node id="609">
  <data key="name">Chijiwa_K</data>
  <data key="label">Chijiwa_K</data>
  <data key="author">Chijiwa_K</data>
  <data key="year">2001</data>
  <data key="title">...</data>
  <data key="so">SO</data>
  <data key="vol">0</data>
  <data key="page">0</data>
  <data key="ut"></data>
  <data key="freq">1</data>
</node>
<node id="610">
  <data key="name">Giulianotti_PC</data>
  <data key="label">Giulianotti_PC</data>
  <data key="author">Giulianotti_PC</data>
  <data key="year">1997</data>
  <data key="title">...</data>
  <data key="so">SO</data>
  <data key="vol">0</data>
  <data key="page">0</data>
  <data key="ut"></data>
  <data key="freq">1</data>
</node>
<node id="611">
  <data key="name">Baloh_Robert W</data>
  <data key="label">Baloh_Robert W</data>
  <data key="author">Baloh_Robert W</data>
  <data key="year">2018</data>
  <data key="title">...</data>
  <data key="so">SO</data>
  <data key="vol">0</data>
  <data key="page">0</data>
  <data key="ut"></data>
  <data key="freq">2</data>
</node>
<node id="612">
  <data key="name">Feil_Katherina</data>
  <data key="label">Feil_Katherina</data>
  <data key="author">Feil_Katherina</data>
  <data key="year">2018</data>
  <data key="title">...</data>
  <data key="so">SO</data>
  <data key="vol">0</data>
  <data key="page">0</data>
  <data key="ut"></data>
  <data key="freq">1</data>
</node>
<node id="613">
  <data key="name">Chijiiwa_Kazuo</data>
  <data key="label">Chijiiwa_Kazuo</data>
  <data key="author">Chijiiwa_Kazuo</data>
  <data key="year">2007</data>
  <data key="title">...</data>
  <data key="so">SO</data>
  <data key="vol">0</data>
  <data key="page">0</data>
  <data key="ut"></data>
  <data key="freq">4</data>
</node>
<node id="614">
  <data key="name">Webster_Katie E</data>
  <data key="label">Webster_Katie E</data>
  <data key="author">Webster_Katie E</data>
  <data key="year">2023</data>
  <data key="title">...</data>
  <data key="so">SO</data>
  <data key="vol">0</data>
  <data key="page">0</data>
  <data key="ut"></data>
  <data key="freq">2</data>
</node>
<node id="615">
  <data key="name">Ahmadi_Seyed-Ahmad</data>
  <data key="label">Ahmadi_Seyed-Ahmad</data>
  <data key="author">Ahmadi_Seyed-Ahmad</data>
  <data key="year">2019</data>
  <data key="title">...</data>
  <data key="so">SO</data>
  <data key="vol">0</data>
  <data key="page">0</data>
  <data key="ut"></data>
  <data key="freq">1</data>
</node>
<node id="616">
  <data key="name">Chen_Yi-Yin</data>
  <data key="label">Chen_Yi-Yin</data>
  <data key="author">Chen_Yi-Yin</data>
  <data key="year">2018</data>
  <data key="title">...</data>
  <data key="so">SO</data>
  <data key="vol">0</data>
  <data key="page">0</data>
  <data key="ut"></data>
  <data key="freq">1</data>
</node>
<node id="617">
  <data key="name">Hayashidani_Yasuo</data>
  <data key="label">Hayashidani_Yasuo</data>
  <data key="author">Hayashidani_Yasuo</data>
  <data key="year">2008</data>
  <data key="title">...</data>
  <data key="so">SO</data>
  <data key="vol">0</data>
  <data key="page">0</data>
  <data key="ut"></data>
  <data key="freq">1</data>
</node>
<node id="618">
  <data key="name">Kawate_S</data>
  <data key="label">Kawate_S</data>
  <data key="author">Kawate_S</data>
  <data key="year">2001</data>
  <data key="title">...</data>
  <data key="so">SO</data>
  <data key="vol">0</data>
  <data key="page">0</data>
  <data key="ut"></data>
  <data key="freq">2</data>
</node>
<node id="619">
  <data key="name">Hashimoto_Yasushi</data>
  <data key="label">Hashimoto_Yasushi</data>
  <data key="author">Hashimoto_Yasushi</data>
  <data key="year">2008</data>
  <data key="title">...</data>
  <data key="so">SO</data>
  <data key="vol">0</data>
  <data key="page">0</data>
  <data key="ut"></data>
  <data key="freq">1</data>
</node>
<node id="620">
  <data key="name">Best_Christoph</data>
  <data key="label">Best_Christoph</data>
  <data key="author">Best_Christoph</data>
  <data key="year">2013</data>
  <data key="title">...</data>
  <data key="so">SO</data>
  <data key="vol">0</data>
  <data key="page">0</data>
  <data key="ut"></data>
  <data key="freq">1</data>
</node>
<node id="621">
  <data key="name">Lin_Pin-Wen</data>
  <data key="label">Lin_Pin-Wen</data>
  <data key="author">Lin_Pin-Wen</data>
  <data key="year">2007</data>
  <data key="title">...</data>
  <data key="so">SO</data>
  <data key="vol">0</data>
  <data key="page">0</data>
  <data key="ut"></data>
  <data key="freq">2</data>
</node>
<node id="622">
  <data key="name">Becker_H</data>
  <data key="label">Becker_H</data>
  <data key="author">Becker_H</data>
  <data key="year">1999</data>
  <data key="title">...</data>
  <data key="so">SO</data>
  <data key="vol">0</data>
  <data key="page">0</data>
  <data key="ut"></data>
  <data key="freq">2</data>
</node>
<node id="623">
  <data key="name">Nevler_Avinoam</data>
  <data key="label">Nevler_Avinoam</data>
  <data key="author">Nevler_Avinoam</data>
  <data key="year">2024</data>
  <data key="title">...</data>
  <data key="so">SO</data>
  <data key="vol">0</data>
  <data key="page">0</data>
  <data key="ut"></data>
  <data key="freq">2</data>
</node>
<node id="624">
  <data key="name">Bauer_Todd W</data>
  <data key="label">Bauer_Todd W</data>
  <data key="author">Bauer_Todd W</data>
  <data key="year">2015</data>
  <data key="title">...</data>
  <data key="so">SO</data>
  <data key="vol">0</data>
  <data key="page">0</data>
  <data key="ut"></data>
  <data key="freq">1</data>
</node>
<node id="625">
  <data key="name">Hatsuno_T</data>
  <data key="label">Hatsuno_T</data>
  <data key="author">Hatsuno_T</data>
  <data key="year">2004</data>
  <data key="title">...</data>
  <data key="so">SO</data>
  <data key="vol">0</data>
  <data key="page">0</data>
  <data key="ut"></data>
  <data key="freq">1</data>
</node>
<node id="626">
  <data key="name">Yamaue_Hiroki</data>
  <data key="label">Yamaue_Hiroki</data>
  <data key="author">Yamaue_Hiroki</data>
  <data key="year">2011</data>
  <data key="title">...</data>
  <data key="so">SO</data>
  <data key="vol">0</data>
  <data key="page">0</data>
  <data key="ut"></data>
  <data key="freq">2</data>
</node>
<node id="627">
  <data key="name">Friess_H</data>
  <data key="label">Friess_H</data>
  <data key="author">Friess_H</data>
  <data key="year">2000</data>
  <data key="title">...</data>
  <data key="so">SO</data>
  <data key="vol">0</data>
  <data key="page">0</data>
  <data key="ut"></data>
  <data key="freq">1</data>
</node>
<node id="628">
  <data key="name">Baba_Hideo</data>
  <data key="label">Baba_Hideo</data>
  <data key="author">Baba_Hideo</data>
  <data key="year">2009</data>
  <data key="title">...</data>
  <data key="so">SO</data>
  <data key="vol">0</data>
  <data key="page">0</data>
  <data key="ut"></data>
  <data key="freq">1</data>
</node>
<node id="629">
  <data key="name">Allen_Casey</data>
  <data key="label">Allen_Casey</data>
  <data key="author">Allen_Casey</data>
  <data key="year">2015</data>
  <data key="title">...</data>
  <data key="so">SO</data>
  <data key="vol">0</data>
  <data key="page">0</data>
  <data key="ut"></data>
  <data key="freq">1</data>
</node>
<node id="630">
  <data key="name">Post_S</data>
  <data key="label">Post_S</data>
  <data key="author">Post_S</data>
  <data key="year">1999</data>
  <data key="title">...</data>
  <data key="so">SO</data>
  <data key="vol">0</data>
  <data key="page">0</data>
  <data key="ut"></data>
  <data key="freq">1</data>
</node>
<node id="631">
  <data key="name">Ainsworth_Carolyn</data>
  <data key="label">Ainsworth_Carolyn</data>
  <data key="author">Ainsworth_Carolyn</data>
  <data key="year">2023</data>
  <data key="title">...</data>
  <data key="so">SO</data>
  <data key="vol">0</data>
  <data key="page">0</data>
  <data key="ut"></data>
  <data key="freq">1</data>
</node>
<node id="632">
  <data key="name">Bajen_M</data>
  <data key="label">Bajen_M</data>
  <data key="author">Bajen_M</data>
  <data key="year">2022</data>
  <data key="title">...</data>
  <data key="so">SO</data>
  <data key="vol">0</data>
  <data key="page">0</data>
  <data key="ut"></data>
  <data key="freq">1</data>
</node>
<node id="633">
  <data key="name">Bruining_HA</data>
  <data key="label">Bruining_HA</data>
  <data key="author">Bruining_HA</data>
  <data key="year">1992</data>
  <data key="title">...</data>
  <data key="so">SO</data>
  <data key="vol">0</data>
  <data key="page">0</data>
  <data key="ut"></data>
  <data key="freq">1</data>
</node>
<node id="634">
  <data key="name">Aso_Teppei</data>
  <data key="label">Aso_Teppei</data>
  <data key="author">Aso_Teppei</data>
  <data key="year">2015</data>
  <data key="title">...</data>
  <data key="so">SO</data>
  <data key="vol">0</data>
  <data key="page">0</data>
  <data key="ut"></data>
  <data key="freq">1</data>
</node>
<node id="635">
  <data key="name">Chung_Young Jae</data>
  <data key="label">Chung_Young Jae</data>
  <data key="author">Chung_Young Jae</data>
  <data key="year">2013</data>
  <data key="title">...</data>
  <data key="so">SO</data>
  <data key="vol">0</data>
  <data key="page">0</data>
  <data key="ut"></data>
  <data key="freq">1</data>
</node>
<node id="636">
  <data key="name">Ando_H</data>
  <data key="label">Ando_H</data>
  <data key="author">Ando_H</data>
  <data key="year">1997</data>
  <data key="title">...</data>
  <data key="so">SO</data>
  <data key="vol">0</data>
  <data key="page">0</data>
  <data key="ut"></data>
  <data key="freq">1</data>
</node>
<node id="637">
  <data key="name">Feuerecker_Regina</data>
  <data key="label">Feuerecker_Regina</data>
  <data key="author">Feuerecker_Regina</data>
  <data key="year">2018</data>
  <data key="title">...</data>
  <data key="so">SO</data>
  <data key="vol">0</data>
  <data key="page">0</data>
  <data key="ut"></data>
  <data key="freq">2</data>
</node>
<node id="638">
  <data key="name">Mackeith_Samuel</data>
  <data key="label">Mackeith_Samuel</data>
  <data key="author">Mackeith_Samuel</data>
  <data key="year">2023</data>
  <data key="title">...</data>
  <data key="so">SO</data>
  <data key="vol">0</data>
  <data key="page">0</data>
  <data key="ut"></data>
  <data key="freq">2</data>
</node>
<node id="639">
  <data key="name">Nakayama_Meiho</data>
  <data key="label">Nakayama_Meiho</data>
  <data key="author">Nakayama_Meiho</data>
  <data key="year">2020</data>
  <data key="title">...</data>
  <data key="so">SO</data>
  <data key="vol">0</data>
  <data key="page">0</data>
  <data key="ut"></data>
  <data key="freq">2</data>
</node>
<node id="640">
  <data key="name">Anderloni_Andrea</data>
  <data key="label">Anderloni_Andrea</data>
  <data key="author">Anderloni_Andrea</data>
  <data key="year">2019</data>
  <data key="title">...</data>
  <data key="so">SO</data>
  <data key="vol">0</data>
  <data key="page">0</data>
  <data key="ut"></data>
  <data key="freq">1</data>
</node>
<node id="641">
  <data key="name">Akechi_Tatsuo</data>
  <data key="label">Akechi_Tatsuo</data>
  <data key="author">Akechi_Tatsuo</data>
  <data key="year">2020</data>
  <data key="title">...</data>
  <data key="so">SO</data>
  <data key="vol">0</data>
  <data key="page">0</data>
  <data key="ut"></data>
  <data key="freq">2</data>
</node>
<node id="642">
  <data key="name">Bharucha_Shameena</data>
  <data key="label">Bharucha_Shameena</data>
  <data key="author">Bharucha_Shameena</data>
  <data key="year">2015</data>
  <data key="title">...</data>
  <data key="so">SO</data>
  <data key="vol">0</data>
  <data key="page">0</data>
  <data key="ut"></data>
  <data key="freq">1</data>
</node>
<node id="643">
  <data key="name">Canton_Silvio Alen</data>
  <data key="label">Canton_Silvio Alen</data>
  <data key="author">Canton_Silvio Alen</data>
  <data key="year">2011</data>
  <data key="title">...</data>
  <data key="so">SO</data>
  <data key="vol">0</data>
  <data key="page">0</data>
  <data key="ut"></data>
  <data key="freq">1</data>
</node>
<node id="644">
  <data key="name">Reynders_Marie</data>
  <data key="label">Reynders_Marie</data>
  <data key="author">Reynders_Marie</data>
  <data key="year">2025</data>
  <data key="title">...</data>
  <data key="so">SO</data>
  <data key="vol">0</data>
  <data key="page">0</data>
  <data key="ut"></data>
  <data key="freq">2</data>
</node>
<node id="645">
  <data key="name">Iwasaki_Shinichi</data>
  <data key="label">Iwasaki_Shinichi</data>
  <data key="author">Iwasaki_Shinichi</data>
  <data key="year">2020</data>
  <data key="title">...</data>
  <data key="so">SO</data>
  <data key="vol">0</data>
  <data key="page">0</data>
  <data key="ut"></data>
  <data key="freq">2</data>
</node>
<node id="646">
  <data key="name">Haneda_Masakazu</data>
  <data key="label">Haneda_Masakazu</data>
  <data key="author">Haneda_Masakazu</data>
  <data key="year">2007</data>
  <data key="title">...</data>
  <data key="so">SO</data>
  <data key="vol">0</data>
  <data key="page">0</data>
  <data key="ut"></data>
  <data key="freq">2</data>
</node>
<node id="647">
  <data key="name">Ohtani_K</data>
  <data key="label">Ohtani_K</data>
  <data key="author">Ohtani_K</data>
  <data key="year">2001</data>
  <data key="title">...</data>
  <data key="so">SO</data>
  <data key="vol">0</data>
  <data key="page">0</data>
  <data key="ut"></data>
  <data key="freq">1</data>
</node>
<node id="648">
  <data key="name">Azzi_Jayson Lee</data>
  <data key="label">Azzi_Jayson Lee</data>
  <data key="author">Azzi_Jayson Lee</data>
  <data key="year">2021</data>
  <data key="title">...</data>
  <data key="so">SO</data>
  <data key="vol">0</data>
  <data key="page">0</data>
  <data key="ut"></data>
  <data key="freq">3</data>
</node>
<node id="649">
  <data key="name">Naritomi_G</data>
  <data key="label">Naritomi_G</data>
  <data key="author">Naritomi_G</data>
  <data key="year">2000</data>
  <data key="title">...</data>
  <data key="so">SO</data>
  <data key="vol">0</data>
  <data key="page">0</data>
  <data key="ut"></data>
  <data key="freq">1</data>
</node>
<node id="650">
  <data key="name">Karlberg_M</data>
  <data key="label">Karlberg_M</data>
  <data key="author">Karlberg_M</data>
  <data key="year">2003</data>
  <data key="title">...</data>
  <data key="so">SO</data>
  <data key="vol">0</data>
  <data key="page">0</data>
  <data key="ut"></data>
  <data key="freq">2</data>
</node>
<node id="651">
  <data key="name">Stein_HJ</data>
  <data key="label">Stein_HJ</data>
  <data key="author">Stein_HJ</data>
  <data key="year">1992</data>
  <data key="title">...</data>
  <data key="so">SO</data>
  <data key="vol">0</data>
  <data key="page">0</data>
  <data key="ut"></data>
  <data key="freq">1</data>
</node>
<node id="652">
  <data key="name">Caputi_L</data>
  <data key="label">Caputi_L</data>
  <data key="author">Caputi_L</data>
  <data key="year">1998</data>
  <data key="title">...</data>
  <data key="so">SO</data>
  <data key="vol">0</data>
  <data key="page">0</data>
  <data key="ut"></data>
  <data key="freq">1</data>
</node>
<node id="653">
  <data key="name">Zou_Jing</data>
  <data key="label">Zou_Jing</data>
  <data key="author">Zou_Jing</data>
  <data key="year">2024</data>
  <data key="title">...</data>
  <data key="so">SO</data>
  <data key="vol">0</data>
  <data key="page">0</data>
  <data key="ut"></data>
  <data key="freq">2</data>
</node>
<node id="654">
  <data key="name">Alharbi_Rame S</data>
  <data key="label">Alharbi_Rame S</data>
  <data key="author">Alharbi_Rame S</data>
  <data key="year">2020</data>
  <data key="title">...</data>
  <data key="so">SO</data>
  <data key="vol">0</data>
  <data key="page">0</data>
  <data key="ut"></data>
  <data key="freq">1</data>
</node>
<node id="655">
  <data key="name">Balladur_Pierre</data>
  <data key="label">Balladur_Pierre</data>
  <data key="author">Balladur_Pierre</data>
  <data key="year">2012</data>
  <data key="title">...</data>
  <data key="so">SO</data>
  <data key="vol">0</data>
  <data key="page">0</data>
  <data key="ut"></data>
  <data key="freq">1</data>
</node>
<node id="656">
  <data key="name">Suzuki_T</data>
  <data key="label">Suzuki_T</data>
  <data key="author">Suzuki_T</data>
  <data key="year">1991</data>
  <data key="title">...</data>
  <data key="so">SO</data>
  <data key="vol">0</data>
  <data key="page">0</data>
  <data key="ut"></data>
  <data key="freq">4</data>
</node>
<node id="657">
  <data key="name">Bollen_Thomas L</data>
  <data key="label">Bollen_Thomas L</data>
  <data key="author">Bollen_Thomas L</data>
  <data key="year">2017</data>
  <data key="title">...</data>
  <data key="so">SO</data>
  <data key="vol">0</data>
  <data key="page">0</data>
  <data key="ut"></data>
  <data key="freq">1</data>
</node>
<node id="658">
  <data key="name">Inoue_S</data>
  <data key="label">Inoue_S</data>
  <data key="author">Inoue_S</data>
  <data key="year">2004</data>
  <data key="title">...</data>
  <data key="so">SO</data>
  <data key="vol">0</data>
  <data key="page">0</data>
  <data key="ut"></data>
  <data key="freq">1</data>
</node>
<node id="659">
  <data key="name">Meyer_Frank</data>
  <data key="label">Meyer_Frank</data>
  <data key="author">Meyer_Frank</data>
  <data key="year">2024</data>
  <data key="title">...</data>
  <data key="so">SO</data>
  <data key="vol">0</data>
  <data key="page">0</data>
  <data key="ut"></data>
  <data key="freq">2</data>
</node>
<node id="660">
  <data key="name">Labrador_MA</data>
  <data key="label">Labrador_MA</data>
  <data key="author">Labrador_MA</data>
  <data key="year">2002</data>
  <data key="title">...</data>
  <data key="so">SO</data>
  <data key="vol">0</data>
  <data key="page">0</data>
  <data key="ut"></data>
  <data key="freq">2</data>
</node>
<node id="661">
  <data key="name">Fukaya_Masahide</data>
  <data key="label">Fukaya_Masahide</data>
  <data key="author">Fukaya_Masahide</data>
  <data key="year">2016</data>
  <data key="title">...</data>
  <data key="so">SO</data>
  <data key="vol">0</data>
  <data key="page">0</data>
  <data key="ut"></data>
  <data key="freq">1</data>
</node>
<node id="662">
  <data key="name">Bronsert_Peter</data>
  <data key="label">Bronsert_Peter</data>
  <data key="author">Bronsert_Peter</data>
  <data key="year">2014</data>
  <data key="title">...</data>
  <data key="so">SO</data>
  <data key="vol">0</data>
  <data key="page">0</data>
  <data key="ut"></data>
  <data key="freq">1</data>
</node>
<node id="663">
  <data key="name">Chujiiwa_Kazuo</data>
  <data key="label">Chujiiwa_Kazuo</data>
  <data key="author">Chujiiwa_Kazuo</data>
  <data key="year">2012</data>
  <data key="title">...</data>
  <data key="so">SO</data>
  <data key="vol">0</data>
  <data key="page">0</data>
  <data key="ut"></data>
  <data key="freq">1</data>
</node>
<node id="664">
  <data key="name">Ohwada_S</data>
  <data key="label">Ohwada_S</data>
  <data key="author">Ohwada_S</data>
  <data key="year">2001</data>
  <data key="title">...</data>
  <data key="so">SO</data>
  <data key="vol">0</data>
  <data key="page">0</data>
  <data key="ut"></data>
  <data key="freq">2</data>
</node>
<node id="665">
  <data key="name">Adam_Ulrich</data>
  <data key="label">Adam_Ulrich</data>
  <data key="author">Adam_Ulrich</data>
  <data key="year">2007</data>
  <data key="title">...</data>
  <data key="so">SO</data>
  <data key="vol">0</data>
  <data key="page">0</data>
  <data key="ut"></data>
  <data key="freq">2</data>
</node>
<node id="666">
  <data key="name">Diener_G</data>
  <data key="label">Diener_G</data>
  <data key="author">Diener_G</data>
  <data key="year">2006</data>
  <data key="title">...</data>
  <data key="so">SO</data>
  <data key="vol">0</data>
  <data key="page">0</data>
  <data key="ut"></data>
  <data key="freq">1</data>
</node>
<node id="667">
  <data key="name">Ali_Naeema</data>
  <data key="label">Ali_Naeema</data>
  <data key="author">Ali_Naeema</data>
  <data key="year">2024</data>
  <data key="title">...</data>
  <data key="so">SO</data>
  <data key="vol">0</data>
  <data key="page">0</data>
  <data key="ut"></data>
  <data key="freq">1</data>
</node>
<node id="668">
  <data key="name">Aramaki_Osamu</data>
  <data key="label">Aramaki_Osamu</data>
  <data key="author">Aramaki_Osamu</data>
  <data key="year">2009</data>
  <data key="title">...</data>
  <data key="so">SO</data>
  <data key="vol">0</data>
  <data key="page">0</data>
  <data key="ut"></data>
  <data key="freq">1</data>
</node>
<node id="669">
  <data key="name">Beqqour_Dounia</data>
  <data key="label">Beqqour_Dounia</data>
  <data key="author">Beqqour_Dounia</data>
  <data key="year">2021</data>
  <data key="title">...</data>
  <data key="so">SO</data>
  <data key="vol">0</data>
  <data key="page">0</data>
  <data key="ut"></data>
  <data key="freq">1</data>
</node>
<node id="670">
  <data key="name">Behrendt_Frank</data>
  <data key="label">Behrendt_Frank</data>
  <data key="author">Behrendt_Frank</data>
  <data key="year">2023</data>
  <data key="title">...</data>
  <data key="so">SO</data>
  <data key="vol">0</data>
  <data key="page">0</data>
  <data key="ut"></data>
  <data key="freq">1</data>
</node>
<node id="671">
  <data key="name">Eguchi_Susumu</data>
  <data key="label">Eguchi_Susumu</data>
  <data key="author">Eguchi_Susumu</data>
  <data key="year">2012</data>
  <data key="title">...</data>
  <data key="so">SO</data>
  <data key="vol">0</data>
  <data key="page">0</data>
  <data key="ut"></data>
  <data key="freq">1</data>
</node>
<node id="672">
  <data key="name">Toshishige_Yuko</data>
  <data key="label">Toshishige_Yuko</data>
  <data key="author">Toshishige_Yuko</data>
  <data key="year">2020</data>
  <data key="title">...</data>
  <data key="so">SO</data>
  <data key="vol">0</data>
  <data key="page">0</data>
  <data key="ut"></data>
  <data key="freq">2</data>
</node>
<node id="673">
  <data key="name">Coleman_Maxwell</data>
  <data key="label">Coleman_Maxwell</data>
  <data key="author">Coleman_Maxwell</data>
  <data key="year">2010</data>
  <data key="title">...</data>
  <data key="so">SO</data>
  <data key="vol">0</data>
  <data key="page">0</data>
  <data key="ut"></data>
  <data key="freq">1</data>
</node>
<node id="674">
  <data key="name">Lacquaniti_Francesco</data>
  <data key="label">Lacquaniti_Francesco</data>
  <data key="author">Lacquaniti_Francesco</data>
  <data key="year">2019</data>
  <data key="title">...</data>
  <data key="so">SO</data>
  <data key="vol">0</data>
  <data key="page">0</data>
  <data key="ut"></data>
  <data key="freq">2</data>
</node>
<node id="675">
  <data key="name">Chen_Kuo-Hsin</data>
  <data key="label">Chen_Kuo-Hsin</data>
  <data key="author">Chen_Kuo-Hsin</data>
  <data key="year">2013</data>
  <data key="title">...</data>
  <data key="so">SO</data>
  <data key="vol">0</data>
  <data key="page">0</data>
  <data key="ut"></data>
  <data key="freq">1</data>
</node>
<node id="676">
  <data key="name">Chen_Miin-Fu</data>
  <data key="label">Chen_Miin-Fu</data>
  <data key="author">Chen_Miin-Fu</data>
  <data key="year">2010</data>
  <data key="title">...</data>
  <data key="so">SO</data>
  <data key="vol">0</data>
  <data key="page">0</data>
  <data key="ut"></data>
  <data key="freq">1</data>
</node>
<node id="677">
  <data key="name">Huang_Cheng Zhi</data>
  <data key="label">Huang_Cheng Zhi</data>
  <data key="author">Huang_Cheng Zhi</data>
  <data key="year">2014</data>
  <data key="title">...</data>
  <data key="so">SO</data>
  <data key="vol">0</data>
  <data key="page">0</data>
  <data key="ut"></data>
  <data key="freq">2</data>
</node>
<node id="678">
  <data key="name">Alghamdi_Waleed A</data>
  <data key="label">Alghamdi_Waleed A</data>
  <data key="author">Alghamdi_Waleed A</data>
  <data key="year">2020</data>
  <data key="title">...</data>
  <data key="so">SO</data>
  <data key="vol">0</data>
  <data key="page">0</data>
  <data key="ut"></data>
  <data key="freq">1</data>
</node>
<node id="679">
  <data key="name">Asari_Sadaki</data>
  <data key="label">Asari_Sadaki</data>
  <data key="author">Asari_Sadaki</data>
  <data key="year">2014</data>
  <data key="title">...</data>
  <data key="so">SO</data>
  <data key="vol">0</data>
  <data key="page">0</data>
  <data key="ut"></data>
  <data key="freq">1</data>
</node>
<node id="680">
  <data key="name">Takahata_S</data>
  <data key="label">Takahata_S</data>
  <data key="author">Takahata_S</data>
  <data key="year">2002</data>
  <data key="title">...</data>
  <data key="so">SO</data>
  <data key="vol">0</data>
  <data key="page">0</data>
  <data key="ut"></data>
  <data key="freq">2</data>
</node>
<node id="681">
  <data key="name">Bowers_Steven P</data>
  <data key="label">Bowers_Steven P</data>
  <data key="author">Bowers_Steven P</data>
  <data key="year">2018</data>
  <data key="title">...</data>
  <data key="so">SO</data>
  <data key="vol">0</data>
  <data key="page">0</data>
  <data key="ut"></data>
  <data key="freq">1</data>
</node>
<node id="682">
  <data key="name">Browne_Cherylea J</data>
  <data key="label">Browne_Cherylea J</data>
  <data key="author">Browne_Cherylea J</data>
  <data key="year">2022</data>
  <data key="title">...</data>
  <data key="so">SO</data>
  <data key="vol">0</data>
  <data key="page">0</data>
  <data key="ut"></data>
  <data key="freq">2</data>
</node>
<node id="683">
  <data key="name">Price_Alice</data>
  <data key="label">Price_Alice</data>
  <data key="author">Price_Alice</data>
  <data key="year">2025</data>
  <data key="title">...</data>
  <data key="so">SO</data>
  <data key="vol">0</data>
  <data key="page">0</data>
  <data key="ut"></data>
  <data key="freq">2</data>
</node>
<node id="684">
  <data key="name">Kasai_Shinichi</data>
  <data key="label">Kasai_Shinichi</data>
  <data key="author">Kasai_Shinichi</data>
  <data key="year">2007</data>
  <data key="title">...</data>
  <data key="so">SO</data>
  <data key="vol">0</data>
  <data key="page">0</data>
  <data key="ut"></data>
  <data key="freq">2</data>
</node>
<node id="685">
  <data key="name">Huang_Mei-Rong</data>
  <data key="label">Huang_Mei-Rong</data>
  <data key="author">Huang_Mei-Rong</data>
  <data key="year">2006</data>
  <data key="title">...</data>
  <data key="so">SO</data>
  <data key="vol">0</data>
  <data key="page">0</data>
  <data key="ut"></data>
  <data key="freq">1</data>
</node>
<node id="686">
  <data key="name">Tanaka_A</data>
  <data key="label">Tanaka_A</data>
  <data key="author">Tanaka_A</data>
  <data key="year">1995</data>
  <data key="title">...</data>
  <data key="so">SO</data>
  <data key="vol">0</data>
  <data key="page">0</data>
  <data key="ut"></data>
  <data key="freq">1</data>
</node>
<node id="687">
  <data key="name">Cassandro_E</data>
  <data key="label">Cassandro_E</data>
  <data key="author">Cassandro_E</data>
  <data key="year">2016</data>
  <data key="title">...</data>
  <data key="so">SO</data>
  <data key="vol">0</data>
  <data key="page">0</data>
  <data key="ut"></data>
  <data key="freq">1</data>
</node>
<node id="688">
  <data key="name">Ueno_T</data>
  <data key="label">Ueno_T</data>
  <data key="author">Ueno_T</data>
  <data key="year">1995</data>
  <data key="title">...</data>
  <data key="so">SO</data>
  <data key="vol">0</data>
  <data key="page">0</data>
  <data key="ut"></data>
  <data key="freq">1</data>
</node>
<node id="689">
  <data key="name">Carson_Alan</data>
  <data key="label">Carson_Alan</data>
  <data key="author">Carson_Alan</data>
  <data key="year">2016</data>
  <data key="title">...</data>
  <data key="so">SO</data>
  <data key="vol">0</data>
  <data key="page">0</data>
  <data key="ut"></data>
  <data key="freq">1</data>
</node>
<node id="690">
  <data key="name">Kaski_Diego</data>
  <data key="label">Kaski_Diego</data>
  <data key="author">Kaski_Diego</data>
  <data key="year">2023</data>
  <data key="title">...</data>
  <data key="so">SO</data>
  <data key="vol">0</data>
  <data key="page">0</data>
  <data key="ut"></data>
  <data key="freq">10</data>
</node>
<node id="691">
  <data key="name">Araki_Masato</data>
  <data key="label">Araki_Masato</data>
  <data key="author">Araki_Masato</data>
  <data key="year">2010</data>
  <data key="title">...</data>
  <data key="so">SO</data>
  <data key="vol">0</data>
  <data key="page">0</data>
  <data key="ut"></data>
  <data key="freq">1</data>
</node>
<node id="692">
  <data key="name">Klinkert_P</data>
  <data key="label">Klinkert_P</data>
  <data key="author">Klinkert_P</data>
  <data key="year">2004</data>
  <data key="title">...</data>
  <data key="so">SO</data>
  <data key="vol">0</data>
  <data key="page">0</data>
  <data key="ut"></data>
  <data key="freq">1</data>
</node>
<node id="693">
  <data key="name">Akita_Naohiro</data>
  <data key="label">Akita_Naohiro</data>
  <data key="author">Akita_Naohiro</data>
  <data key="year">2024</data>
  <data key="title">...</data>
  <data key="so">SO</data>
  <data key="vol">0</data>
  <data key="page">0</data>
  <data key="ut"></data>
  <data key="freq">1</data>
</node>
<node id="694">
  <data key="name">Maenohara_S</data>
  <data key="label">Maenohara_S</data>
  <data key="author">Maenohara_S</data>
  <data key="year">2000</data>
  <data key="title">...</data>
  <data key="so">SO</data>
  <data key="vol">0</data>
  <data key="page">0</data>
  <data key="ut"></data>
  <data key="freq">1</data>
</node>
<node id="695">
  <data key="name">Schniewind_B</data>
  <data key="label">Schniewind_B</data>
  <data key="author">Schniewind_B</data>
  <data key="year">2006</data>
  <data key="title">...</data>
  <data key="so">SO</data>
  <data key="vol">0</data>
  <data key="page">0</data>
  <data key="ut"></data>
  <data key="freq">2</data>
</node>
<node id="696">
  <data key="name">Judd_Owen</data>
  <data key="label">Judd_Owen</data>
  <data key="author">Judd_Owen</data>
  <data key="year">2023</data>
  <data key="title">...</data>
  <data key="so">SO</data>
  <data key="vol">0</data>
  <data key="page">0</data>
  <data key="ut"></data>
  <data key="freq">2</data>
</node>
<node id="697">
  <data key="name">Tsao_JI</data>
  <data key="label">Tsao_JI</data>
  <data key="author">Tsao_JI</data>
  <data key="year">1994</data>
  <data key="title">...</data>
  <data key="so">SO</data>
  <data key="vol">0</data>
  <data key="page">0</data>
  <data key="ut"></data>
  <data key="freq">1</data>
</node>
<node id="698">
  <data key="name">Herdman_David</data>
  <data key="label">Herdman_David</data>
  <data key="author">Herdman_David</data>
  <data key="year">2021</data>
  <data key="title">...</data>
  <data key="so">SO</data>
  <data key="vol">0</data>
  <data key="page">0</data>
  <data key="ut"></data>
  <data key="freq">2</data>
</node>
<node id="699">
  <data key="name">Anthuber_Matthias</data>
  <data key="label">Anthuber_Matthias</data>
  <data key="author">Anthuber_Matthias</data>
  <data key="year">2021</data>
  <data key="title">...</data>
  <data key="so">SO</data>
  <data key="vol">0</data>
  <data key="page">0</data>
  <data key="ut"></data>
  <data key="freq">2</data>
</node>
<node id="700">
  <data key="name">Adams_Reid B</data>
  <data key="label">Adams_Reid B</data>
  <data key="author">Adams_Reid B</data>
  <data key="year">2015</data>
  <data key="title">...</data>
  <data key="so">SO</data>
  <data key="vol">0</data>
  <data key="page">0</data>
  <data key="ut"></data>
  <data key="freq">1</data>
</node>
<node id="701">
  <data key="name">Das_Swapan K</data>
  <data key="label">Das_Swapan K</data>
  <data key="author">Das_Swapan K</data>
  <data key="year">2017</data>
  <data key="title">...</data>
  <data key="so">SO</data>
  <data key="vol">0</data>
  <data key="page">0</data>
  <data key="ut"></data>
  <data key="freq">1</data>
</node>
<node id="702">
  <data key="name">Zerbi_A</data>
  <data key="label">Zerbi_A</data>
  <data key="author">Zerbi_A</data>
  <data key="year">1995</data>
  <data key="title">...</data>
  <data key="so">SO</data>
  <data key="vol">0</data>
  <data key="page">0</data>
  <data key="ut"></data>
  <data key="freq">1</data>
</node>
<node id="703">
  <data key="name">Yang_Xu</data>
  <data key="label">Yang_Xu</data>
  <data key="author">Yang_Xu</data>
  <data key="year">2020</data>
  <data key="title">...</data>
  <data key="so">SO</data>
  <data key="vol">0</data>
  <data key="page">0</data>
  <data key="ut"></data>
  <data key="freq">4</data>
</node>
<node id="704">
  <data key="name">Abuzaid_Sawsan M</data>
  <data key="label">Abuzaid_Sawsan M</data>
  <data key="author">Abuzaid_Sawsan M</data>
  <data key="year">2025</data>
  <data key="title">...</data>
  <data key="so">SO</data>
  <data key="vol">0</data>
  <data key="page">0</data>
  <data key="ut"></data>
  <data key="freq">1</data>
</node>
<node id="705">
  <data key="name">Broering_DC</data>
  <data key="label">Broering_DC</data>
  <data key="author">Broering_DC</data>
  <data key="year">1998</data>
  <data key="title">...</data>
  <data key="so">SO</data>
  <data key="vol">0</data>
  <data key="page">0</data>
  <data key="ut"></data>
  <data key="freq">1</data>
</node>
<node id="706">
  <data key="name">Tanaka_M</data>
  <data key="label">Tanaka_M</data>
  <data key="author">Tanaka_M</data>
  <data key="year">1998</data>
  <data key="title">...</data>
  <data key="so">SO</data>
  <data key="vol">0</data>
  <data key="page">0</data>
  <data key="ut"></data>
  <data key="freq">8</data>
</node>
<node id="707">
  <data key="name">Adachi_Tomohiko</data>
  <data key="label">Adachi_Tomohiko</data>
  <data key="author">Adachi_Tomohiko</data>
  <data key="year">2012</data>
  <data key="title">...</data>
  <data key="so">SO</data>
  <data key="vol">0</data>
  <data key="page">0</data>
  <data key="ut"></data>
  <data key="freq">1</data>
</node>
<node id="708">
  <data key="name">Krause_Janina</data>
  <data key="label">Krause_Janina</data>
  <data key="author">Krause_Janina</data>
  <data key="year">2024</data>
  <data key="title">...</data>
  <data key="so">SO</data>
  <data key="vol">0</data>
  <data key="page">0</data>
  <data key="ut"></data>
  <data key="freq">2</data>
</node>
<node id="709">
  <data key="name">Hecht_J</data>
  <data key="label">Hecht_J</data>
  <data key="author">Hecht_J</data>
  <data key="year">2005</data>
  <data key="title">...</data>
  <data key="so">SO</data>
  <data key="vol">0</data>
  <data key="page">0</data>
  <data key="ut"></data>
  <data key="freq">1</data>
</node>
<node id="710">
  <data key="name">Gunji_Hisashi</data>
  <data key="label">Gunji_Hisashi</data>
  <data key="author">Gunji_Hisashi</data>
  <data key="year">2009</data>
  <data key="title">...</data>
  <data key="so">SO</data>
  <data key="vol">0</data>
  <data key="page">0</data>
  <data key="ut"></data>
  <data key="freq">1</data>
</node>
<node id="711">
  <data key="name">Nishimura_GI</data>
  <data key="label">Nishimura_GI</data>
  <data key="author">Nishimura_GI</data>
  <data key="year">2003</data>
  <data key="title">...</data>
  <data key="so">SO</data>
  <data key="vol">0</data>
  <data key="page">0</data>
  <data key="ut"></data>
  <data key="freq">1</data>
</node>
<node id="712">
  <data key="name">Brueggemann_Norbert</data>
  <data key="label">Brueggemann_Norbert</data>
  <data key="author">Brueggemann_Norbert</data>
  <data key="year">2015</data>
  <data key="title">...</data>
  <data key="so">SO</data>
  <data key="vol">0</data>
  <data key="page">0</data>
  <data key="ut"></data>
  <data key="freq">1</data>
</node>
<node id="713">
  <data key="name">Furui_Shigeru</data>
  <data key="label">Furui_Shigeru</data>
  <data key="author">Furui_Shigeru</data>
  <data key="year">2009</data>
  <data key="title">...</data>
  <data key="so">SO</data>
  <data key="vol">0</data>
  <data key="page">0</data>
  <data key="ut"></data>
  <data key="freq">1</data>
</node>
<node id="714">
  <data key="name">Atanasov_Georgi</data>
  <data key="label">Atanasov_Georgi</data>
  <data key="author">Atanasov_Georgi</data>
  <data key="year">2016</data>
  <data key="title">...</data>
  <data key="so">SO</data>
  <data key="vol">0</data>
  <data key="page">0</data>
  <data key="ut"></data>
  <data key="freq">1</data>
</node>
<node id="715">
  <data key="name">Arshad_Qadeer</data>
  <data key="label">Arshad_Qadeer</data>
  <data key="author">Arshad_Qadeer</data>
  <data key="year">2022</data>
  <data key="title">...</data>
  <data key="so">SO</data>
  <data key="vol">0</data>
  <data key="page">0</data>
  <data key="ut"></data>
  <data key="freq">1</data>
</node>
<node id="716">
  <data key="name">Catarci_M</data>
  <data key="label">Catarci_M</data>
  <data key="author">Catarci_M</data>
  <data key="year">1998</data>
  <data key="title">...</data>
  <data key="so">SO</data>
  <data key="vol">0</data>
  <data key="page">0</data>
  <data key="ut"></data>
  <data key="freq">1</data>
</node>
<node id="717">
  <data key="name">Kondo_Y</data>
  <data key="label">Kondo_Y</data>
  <data key="author">Kondo_Y</data>
  <data key="year">1996</data>
  <data key="title">...</data>
  <data key="so">SO</data>
  <data key="vol">0</data>
  <data key="page">0</data>
  <data key="ut"></data>
  <data key="freq">1</data>
</node>
<node id="718">
  <data key="name">Fujiwara_Takehito</data>
  <data key="label">Fujiwara_Takehito</data>
  <data key="author">Fujiwara_Takehito</data>
  <data key="year">2014</data>
  <data key="title">...</data>
  <data key="so">SO</data>
  <data key="vol">0</data>
  <data key="page">0</data>
  <data key="ut"></data>
  <data key="freq">1</data>
</node>
<node id="719">
  <data key="name">Chen_TH</data>
  <data key="label">Chen_TH</data>
  <data key="author">Chen_TH</data>
  <data key="year">2005</data>
  <data key="title">...</data>
  <data key="so">SO</data>
  <data key="vol">0</data>
  <data key="page">0</data>
  <data key="ut"></data>
  <data key="freq">1</data>
</node>
<node id="720">
  <data key="name">Barboni_Annalisa</data>
  <data key="label">Barboni_Annalisa</data>
  <data key="author">Barboni_Annalisa</data>
  <data key="year">2021</data>
  <data key="title">...</data>
  <data key="so">SO</data>
  <data key="vol">0</data>
  <data key="page">0</data>
  <data key="ut"></data>
  <data key="freq">1</data>
</node>
<node id="721">
  <data key="name">Inagaki_Mitsuhiro</data>
  <data key="label">Inagaki_Mitsuhiro</data>
  <data key="author">Inagaki_Mitsuhiro</data>
  <data key="year">2007</data>
  <data key="title">...</data>
  <data key="so">SO</data>
  <data key="vol">0</data>
  <data key="page">0</data>
  <data key="ut"></data>
  <data key="freq">2</data>
</node>
<node id="722">
  <data key="name">Huang_Changzheng</data>
  <data key="label">Huang_Changzheng</data>
  <data key="author">Huang_Changzheng</data>
  <data key="year">2008</data>
  <data key="title">...</data>
  <data key="so">SO</data>
  <data key="vol">0</data>
  <data key="page">0</data>
  <data key="ut"></data>
  <data key="freq">1</data>
</node>
<node id="723">
  <data key="name">Blanco_L</data>
  <data key="label">Blanco_L</data>
  <data key="author">Blanco_L</data>
  <data key="year">2015</data>
  <data key="title">...</data>
  <data key="so">SO</data>
  <data key="vol">0</data>
  <data key="page">0</data>
  <data key="ut"></data>
  <data key="freq">1</data>
</node>
<node id="724">
  <data key="name">Bancroft_Matthew J</data>
  <data key="label">Bancroft_Matthew J</data>
  <data key="author">Bancroft_Matthew J</data>
  <data key="year">2022</data>
  <data key="title">...</data>
  <data key="so">SO</data>
  <data key="vol">0</data>
  <data key="page">0</data>
  <data key="ut"></data>
  <data key="freq">1</data>
</node>
<node id="725">
  <data key="name">Koyama_T</data>
  <data key="label">Koyama_T</data>
  <data key="author">Koyama_T</data>
  <data key="year">2001</data>
  <data key="title">...</data>
  <data key="so">SO</data>
  <data key="vol">0</data>
  <data key="page">0</data>
  <data key="ut"></data>
  <data key="freq">1</data>
</node>
<node id="726">
  <data key="name">Tomizawa_N</data>
  <data key="label">Tomizawa_N</data>
  <data key="author">Tomizawa_N</data>
  <data key="year">2001</data>
  <data key="title">...</data>
  <data key="so">SO</data>
  <data key="vol">0</data>
  <data key="page">0</data>
  <data key="ut"></data>
  <data key="freq">2</data>
</node>
<node id="727">
  <data key="name">Ahn_Chul-Soo</data>
  <data key="label">Ahn_Chul-Soo</data>
  <data key="author">Ahn_Chul-Soo</data>
  <data key="year">2014</data>
  <data key="title">...</data>
  <data key="so">SO</data>
  <data key="vol">0</data>
  <data key="page">0</data>
  <data key="ut"></data>
  <data key="freq">2</data>
</node>
<node id="728">
  <data key="name">Dell apos;erba_L</data>
  <data key="label">Dell apos;erba_L</data>
  <data key="author">Dell'erba_L</data>
  <data key="year">1998</data>
  <data key="title">...</data>
  <data key="so">SO</data>
  <data key="vol">0</data>
  <data key="page">0</data>
  <data key="ut"></data>
  <data key="freq">1</data>
</node>
<node id="729">
  <data key="name">Hu_Jun</data>
  <data key="label">Hu_Jun</data>
  <data key="author">Hu_Jun</data>
  <data key="year">2006</data>
  <data key="title">...</data>
  <data key="so">SO</data>
  <data key="vol">0</data>
  <data key="page">0</data>
  <data key="ut"></data>
  <data key="freq">1</data>
</node>
<node id="730">
  <data key="name">Gomez_MM</data>
  <data key="label">Gomez_MM</data>
  <data key="author">Gomez_MM</data>
  <data key="year">1990</data>
  <data key="title">...</data>
  <data key="so">SO</data>
  <data key="vol">0</data>
  <data key="page">0</data>
  <data key="ut"></data>
  <data key="freq">1</data>
</node>
<node id="731">
  <data key="name">Broschewitz_Johannes</data>
  <data key="label">Broschewitz_Johannes</data>
  <data key="author">Broschewitz_Johannes</data>
  <data key="year">2016</data>
  <data key="title">...</data>
  <data key="so">SO</data>
  <data key="vol">0</data>
  <data key="page">0</data>
  <data key="ut"></data>
  <data key="freq">1</data>
</node>
<node id="732">
  <data key="name">Chen_Xing-Lin</data>
  <data key="label">Chen_Xing-Lin</data>
  <data key="author">Chen_Xing-Lin</data>
  <data key="year">2014</data>
  <data key="title">...</data>
  <data key="so">SO</data>
  <data key="vol">0</data>
  <data key="page">0</data>
  <data key="ut"></data>
  <data key="freq">1</data>
</node>
<node id="733">
  <data key="name">Brodsky_Jacob R</data>
  <data key="label">Brodsky_Jacob R</data>
  <data key="author">Brodsky_Jacob R</data>
  <data key="year">2021</data>
  <data key="title">...</data>
  <data key="so">SO</data>
  <data key="vol">0</data>
  <data key="page">0</data>
  <data key="ut"></data>
  <data key="freq">4</data>
</node>
<node id="734">
  <data key="name">Sherman_S</data>
  <data key="label">Sherman_S</data>
  <data key="author">Sherman_S</data>
  <data key="year">2001</data>
  <data key="title">...</data>
  <data key="so">SO</data>
  <data key="vol">0</data>
  <data key="page">0</data>
  <data key="ut"></data>
  <data key="freq">1</data>
</node>
<node id="735">
  <data key="name">Nardi_Antonio E</data>
  <data key="label">Nardi_Antonio E</data>
  <data key="author">Nardi_Antonio E</data>
  <data key="year">2009</data>
  <data key="title">...</data>
  <data key="so">SO</data>
  <data key="vol">0</data>
  <data key="page">0</data>
  <data key="ut"></data>
  <data key="freq">2</data>
</node>
<node id="736">
  <data key="name">Kingsnorth_AN</data>
  <data key="label">Kingsnorth_AN</data>
  <data key="author">Kingsnorth_AN</data>
  <data key="year">1994</data>
  <data key="title">...</data>
  <data key="so">SO</data>
  <data key="vol">0</data>
  <data key="page">0</data>
  <data key="ut"></data>
  <data key="freq">2</data>
</node>
<node id="737">
  <data key="name">Kushnir_M</data>
  <data key="label">Kushnir_M</data>
  <data key="author">Kushnir_M</data>
  <data key="year">2003</data>
  <data key="title">...</data>
  <data key="so">SO</data>
  <data key="vol">0</data>
  <data key="page">0</data>
  <data key="ut"></data>
  <data key="freq">1</data>
</node>
<node id="738">
  <data key="name">Agostinis-sobrinho_Cesar</data>
  <data key="label">Agostinis-sobrinho_Cesar</data>
  <data key="author">Agostinis-sobrinho_Cesar</data>
  <data key="year">2025</data>
  <data key="title">...</data>
  <data key="so">SO</data>
  <data key="vol">0</data>
  <data key="page">0</data>
  <data key="ut"></data>
  <data key="freq">1</data>
</node>
<node id="739">
  <data key="name">Bartlett_Adam</data>
  <data key="label">Bartlett_Adam</data>
  <data key="author">Bartlett_Adam</data>
  <data key="year">2015</data>
  <data key="title">...</data>
  <data key="so">SO</data>
  <data key="vol">0</data>
  <data key="page">0</data>
  <data key="ut"></data>
  <data key="freq">1</data>
</node>
<node id="740">
  <data key="name">Combes_Francois P</data>
  <data key="label">Combes_Francois P</data>
  <data key="author">Combes_Francois P</data>
  <data key="year">2018</data>
  <data key="title">...</data>
  <data key="so">SO</data>
  <data key="vol">0</data>
  <data key="page">0</data>
  <data key="ut"></data>
  <data key="freq">1</data>
</node>
<node id="741">
  <data key="name">Morita_Yuka</data>
  <data key="label">Morita_Yuka</data>
  <data key="author">Morita_Yuka</data>
  <data key="year">2021</data>
  <data key="title">...</data>
  <data key="so">SO</data>
  <data key="vol">0</data>
  <data key="page">0</data>
  <data key="ut"></data>
  <data key="freq">3</data>
</node>
<node id="742">
  <data key="name">Alshaibani_Fuad</data>
  <data key="label">Alshaibani_Fuad</data>
  <data key="author">Alshaibani_Fuad</data>
  <data key="year">2024</data>
  <data key="title">...</data>
  <data key="so">SO</data>
  <data key="vol">0</data>
  <data key="page">0</data>
  <data key="ut"></data>
  <data key="freq">1</data>
</node>
<node id="743">
  <data key="name">Allema_JH</data>
  <data key="label">Allema_JH</data>
  <data key="author">Allema_JH</data>
  <data key="year">1997</data>
  <data key="title">...</data>
  <data key="so">SO</data>
  <data key="vol">0</data>
  <data key="page">0</data>
  <data key="ut"></data>
  <data key="freq">1</data>
</node>
<node id="744">
  <data key="name">Liu_Dong</data>
  <data key="label">Liu_Dong</data>
  <data key="author">Liu_Dong</data>
  <data key="year">2012</data>
  <data key="title">...</data>
  <data key="so">SO</data>
  <data key="vol">0</data>
  <data key="page">0</data>
  <data key="ut"></data>
  <data key="freq">2</data>
</node>
<node id="745">
  <data key="name">Delzenne_B</data>
  <data key="label">Delzenne_B</data>
  <data key="author">Delzenne_B</data>
  <data key="year">1997</data>
  <data key="title">...</data>
  <data key="so">SO</data>
  <data key="vol">0</data>
  <data key="page">0</data>
  <data key="ut"></data>
  <data key="freq">1</data>
</node>
<node id="746">
  <data key="name">Bausch_Dirk</data>
  <data key="label">Bausch_Dirk</data>
  <data key="author">Bausch_Dirk</data>
  <data key="year">2014</data>
  <data key="title">...</data>
  <data key="so">SO</data>
  <data key="vol">0</data>
  <data key="page">0</data>
  <data key="ut"></data>
  <data key="freq">1</data>
</node>
<node id="747">
  <data key="name">Adrion_Christine</data>
  <data key="label">Adrion_Christine</data>
  <data key="author">Adrion_Christine</data>
  <data key="year">2021</data>
  <data key="title">...</data>
  <data key="so">SO</data>
  <data key="vol">0</data>
  <data key="page">0</data>
  <data key="ut"></data>
  <data key="freq">1</data>
</node>
<node id="748">
  <data key="name">Chittawadagi_Bhushan</data>
  <data key="label">Chittawadagi_Bhushan</data>
  <data key="author">Chittawadagi_Bhushan</data>
  <data key="year">2018</data>
  <data key="title">...</data>
  <data key="so">SO</data>
  <data key="vol">0</data>
  <data key="page">0</data>
  <data key="ut"></data>
  <data key="freq">1</data>
</node>
<node id="749">
  <data key="name">Kong_XY</data>
  <data key="label">Kong_XY</data>
  <data key="author">Kong_XY</data>
  <data key="year">2003</data>
  <data key="title">...</data>
  <data key="so">SO</data>
  <data key="vol">0</data>
  <data key="page">0</data>
  <data key="ut"></data>
  <data key="freq">1</data>
</node>
<node id="750">
  <data key="name">Exner_Cornelia</data>
  <data key="label">Exner_Cornelia</data>
  <data key="author">Exner_Cornelia</data>
  <data key="year">2010</data>
  <data key="title">...</data>
  <data key="so">SO</data>
  <data key="vol">0</data>
  <data key="page">0</data>
  <data key="ut"></data>
  <data key="freq">1</data>
</node>
<node id="751">
  <data key="name">Dobrowolski_Frank</data>
  <data key="label">Dobrowolski_Frank</data>
  <data key="author">Dobrowolski_Frank</data>
  <data key="year">2009</data>
  <data key="title">...</data>
  <data key="so">SO</data>
  <data key="vol">0</data>
  <data key="page">0</data>
  <data key="ut"></data>
  <data key="freq">1</data>
</node>
<node id="752">
  <data key="name">Crosby_Meredith E</data>
  <data key="label">Crosby_Meredith E</data>
  <data key="author">Crosby_Meredith E</data>
  <data key="year">2011</data>
  <data key="title">...</data>
  <data key="so">SO</data>
  <data key="vol">0</data>
  <data key="page">0</data>
  <data key="ut"></data>
  <data key="freq">1</data>
</node>
<node id="753">
  <data key="name">Hamanaka_Y</data>
  <data key="label">Hamanaka_Y</data>
  <data key="author">Hamanaka_Y</data>
  <data key="year">1994</data>
  <data key="title">...</data>
  <data key="so">SO</data>
  <data key="vol">0</data>
  <data key="page">0</data>
  <data key="ut"></data>
  <data key="freq">2</data>
</node>
<node id="754">
  <data key="name">Mancini_B</data>
  <data key="label">Mancini_B</data>
  <data key="author">Mancini_B</data>
  <data key="year">1999</data>
  <data key="title">...</data>
  <data key="so">SO</data>
  <data key="vol">0</data>
  <data key="page">0</data>
  <data key="ut"></data>
  <data key="freq">1</data>
</node>
<node id="755">
  <data key="name">Tsurumi_M</data>
  <data key="label">Tsurumi_M</data>
  <data key="author">Tsurumi_M</data>
  <data key="year">1995</data>
  <data key="title">...</data>
  <data key="so">SO</data>
  <data key="vol">0</data>
  <data key="page">0</data>
  <data key="ut"></data>
  <data key="freq">1</data>
</node>
<node id="756">
  <data key="name">Cui_Bin</data>
  <data key="label">Cui_Bin</data>
  <data key="author">Cui_Bin</data>
  <data key="year">2020</data>
  <data key="title">...</data>
  <data key="so">SO</data>
  <data key="vol">0</data>
  <data key="page">0</data>
  <data key="ut"></data>
  <data key="freq">2</data>
</node>
<node id="757">
  <data key="name">Abu-awwad_Ahmed</data>
  <data key="label">Abu-awwad_Ahmed</data>
  <data key="author">Abu-awwad_Ahmed</data>
  <data key="year">2025</data>
  <data key="title">...</data>
  <data key="so">SO</data>
  <data key="vol">0</data>
  <data key="page">0</data>
  <data key="ut"></data>
  <data key="freq">1</data>
</node>
<node id="758">
  <data key="name">Happle_R</data>
  <data key="label">Happle_R</data>
  <data key="author">Happle_R</data>
  <data key="year">1997</data>
  <data key="title">...</data>
  <data key="so">SO</data>
  <data key="vol">0</data>
  <data key="page">0</data>
  <data key="ut"></data>
  <data key="freq">1</data>
</node>
<node id="759">
  <data key="name">Passamonti_Luca</data>
  <data key="label">Passamonti_Luca</data>
  <data key="author">Passamonti_Luca</data>
  <data key="year">2019</data>
  <data key="title">...</data>
  <data key="so">SO</data>
  <data key="vol">0</data>
  <data key="page">0</data>
  <data key="ut"></data>
  <data key="freq">2</data>
</node>
<node id="760">
  <data key="name">Ito_K</data>
  <data key="label">Ito_K</data>
  <data key="author">Ito_K</data>
  <data key="year">2005</data>
  <data key="title">...</data>
  <data key="so">SO</data>
  <data key="vol">0</data>
  <data key="page">0</data>
  <data key="ut"></data>
  <data key="freq">1</data>
</node>
<node id="761">
  <data key="name">Hirono_Seiko</data>
  <data key="label">Hirono_Seiko</data>
  <data key="author">Hirono_Seiko</data>
  <data key="year">2009</data>
  <data key="title">...</data>
  <data key="so">SO</data>
  <data key="vol">0</data>
  <data key="page">0</data>
  <data key="ut"></data>
  <data key="freq">1</data>
</node>
<node id="762">
  <data key="name">Fransson_Per Anders</data>
  <data key="label">Fransson_Per Anders</data>
  <data key="author">Fransson_Per Anders</data>
  <data key="year">2009</data>
  <data key="title">...</data>
  <data key="so">SO</data>
  <data key="vol">0</data>
  <data key="page">0</data>
  <data key="ut"></data>
  <data key="freq">1</data>
</node>
<node id="763">
  <data key="name">Kanemaru_Shin-ichi</data>
  <data key="label">Kanemaru_Shin-ichi</data>
  <data key="author">Kanemaru_Shin-ichi</data>
  <data key="year">2022</data>
  <data key="title">...</data>
  <data key="so">SO</data>
  <data key="vol">0</data>
  <data key="page">0</data>
  <data key="ut"></data>
  <data key="freq">2</data>
</node>
<node id="764">
  <data key="name">Ahn_Woo-Young</data>
  <data key="label">Ahn_Woo-Young</data>
  <data key="author">Ahn_Woo-Young</data>
  <data key="year">2022</data>
  <data key="title">...</data>
  <data key="so">SO</data>
  <data key="vol">0</data>
  <data key="page">0</data>
  <data key="ut"></data>
  <data key="freq">1</data>
</node>
<node id="765">
  <data key="name">Banerjee_S</data>
  <data key="label">Banerjee_S</data>
  <data key="author">Banerjee_S</data>
  <data key="year">2002</data>
  <data key="title">...</data>
  <data key="so">SO</data>
  <data key="vol">0</data>
  <data key="page">0</data>
  <data key="ut"></data>
  <data key="freq">2</data>
</node>
<node id="766">
  <data key="name">Beger_Hans G</data>
  <data key="label">Beger_Hans G</data>
  <data key="author">Beger_Hans G</data>
  <data key="year">2022</data>
  <data key="title">...</data>
  <data key="so">SO</data>
  <data key="vol">0</data>
  <data key="page">0</data>
  <data key="ut"></data>
  <data key="freq">1</data>
</node>
<node id="767">
  <data key="name">Dai_Xian-Wei</data>
  <data key="label">Dai_Xian-Wei</data>
  <data key="author">Dai_Xian-Wei</data>
  <data key="year">2006</data>
  <data key="title">...</data>
  <data key="so">SO</data>
  <data key="vol">0</data>
  <data key="page">0</data>
  <data key="ut"></data>
  <data key="freq">1</data>
</node>
<node id="768">
  <data key="name">Li_PS</data>
  <data key="label">Li_PS</data>
  <data key="author">Li_PS</data>
  <data key="year">2005</data>
  <data key="title">...</data>
  <data key="so">SO</data>
  <data key="vol">0</data>
  <data key="page">0</data>
  <data key="ut"></data>
  <data key="freq">1</data>
</node>
<node id="769">
  <data key="name">Horner_KC</data>
  <data key="label">Horner_KC</data>
  <data key="author">Horner_KC</data>
  <data key="year">2005</data>
  <data key="title">...</data>
  <data key="so">SO</data>
  <data key="vol">0</data>
  <data key="page">0</data>
  <data key="ut"></data>
  <data key="freq">1</data>
</node>
<node id="770">
  <data key="name">Boerma_D</data>
  <data key="label">Boerma_D</data>
  <data key="author">Boerma_D</data>
  <data key="year">2019</data>
  <data key="title">...</data>
  <data key="so">SO</data>
  <data key="vol">0</data>
  <data key="page">0</data>
  <data key="ut"></data>
  <data key="freq">1</data>
</node>
<node id="771">
  <data key="name">Calori_G</data>
  <data key="label">Calori_G</data>
  <data key="author">Calori_G</data>
  <data key="year">1995</data>
  <data key="title">...</data>
  <data key="so">SO</data>
  <data key="vol">0</data>
  <data key="page">0</data>
  <data key="ut"></data>
  <data key="freq">1</data>
</node>
<node id="772">
  <data key="name">Cennamo_Vincenzo</data>
  <data key="label">Cennamo_Vincenzo</data>
  <data key="author">Cennamo_Vincenzo</data>
  <data key="year">2019</data>
  <data key="title">...</data>
  <data key="so">SO</data>
  <data key="vol">0</data>
  <data key="page">0</data>
  <data key="ut"></data>
  <data key="freq">1</data>
</node>
<node id="773">
  <data key="name">Bogoevski_Dean</data>
  <data key="label">Bogoevski_Dean</data>
  <data key="author">Bogoevski_Dean</data>
  <data key="year">2014</data>
  <data key="title">...</data>
  <data key="so">SO</data>
  <data key="vol">0</data>
  <data key="page">0</data>
  <data key="ut"></data>
  <data key="freq">1</data>
</node>
<node id="774">
  <data key="name">Hop_WC</data>
  <data key="label">Hop_WC</data>
  <data key="author">Hop_WC</data>
  <data key="year">2004</data>
  <data key="title">...</data>
  <data key="so">SO</data>
  <data key="vol">0</data>
  <data key="page">0</data>
  <data key="ut"></data>
  <data key="freq">1</data>
</node>
<node id="775">
  <data key="name">Oyama_Z</data>
  <data key="label">Oyama_Z</data>
  <data key="author">Oyama_Z</data>
  <data key="year">2000</data>
  <data key="title">...</data>
  <data key="so">SO</data>
  <data key="vol">0</data>
  <data key="page">0</data>
  <data key="ut"></data>
  <data key="freq">1</data>
</node>
<node id="776">
  <data key="name">Bozoklu_S</data>
  <data key="label">Bozoklu_S</data>
  <data key="author">Bozoklu_S</data>
  <data key="year">1993</data>
  <data key="title">...</data>
  <data key="so">SO</data>
  <data key="vol">0</data>
  <data key="page">0</data>
  <data key="ut"></data>
  <data key="freq">1</data>
</node>
<node id="777">
  <data key="name">Bartsch_Detlef K</data>
  <data key="label">Bartsch_Detlef K</data>
  <data key="author">Bartsch_Detlef K</data>
  <data key="year">2011</data>
  <data key="title">...</data>
  <data key="so">SO</data>
  <data key="vol">0</data>
  <data key="page">0</data>
  <data key="ut"></data>
  <data key="freq">1</data>
</node>
<node id="778">
  <data key="name">Ahuja_Kriti</data>
  <data key="label">Ahuja_Kriti</data>
  <data key="author">Ahuja_Kriti</data>
  <data key="year">2020</data>
  <data key="title">...</data>
  <data key="so">SO</data>
  <data key="vol">0</data>
  <data key="page">0</data>
  <data key="ut"></data>
  <data key="freq">1</data>
</node>
<node id="779">
  <data key="name">Chen_Xin</data>
  <data key="label">Chen_Xin</data>
  <data key="author">Chen_Xin</data>
  <data key="year">2019</data>
  <data key="title">...</data>
  <data key="so">SO</data>
  <data key="vol">0</data>
  <data key="page">0</data>
  <data key="ut"></data>
  <data key="freq">1</data>
</node>
<node id="780">
  <data key="name">Burton_Martin J</data>
  <data key="label">Burton_Martin J</data>
  <data key="author">Burton_Martin J</data>
  <data key="year">2023</data>
  <data key="title">...</data>
  <data key="so">SO</data>
  <data key="vol">0</data>
  <data key="page">0</data>
  <data key="ut"></data>
  <data key="freq">2</data>
</node>
<node id="781">
  <data key="name">Savchuk_Ye M</data>
  <data key="label">Savchuk_Ye M</data>
  <data key="author">Savchuk_Ye M</data>
  <data key="year">2024</data>
  <data key="title">...</data>
  <data key="so">SO</data>
  <data key="vol">0</data>
  <data key="page">0</data>
  <data key="ut"></data>
  <data key="freq">2</data>
</node>
<node id="782">
  <data key="name">Birgin_Emrullah</data>
  <data key="label">Birgin_Emrullah</data>
  <data key="author">Birgin_Emrullah</data>
  <data key="year">2019</data>
  <data key="title">...</data>
  <data key="so">SO</data>
  <data key="vol">0</data>
  <data key="page">0</data>
  <data key="ut"></data>
  <data key="freq">1</data>
</node>
<node id="783">
  <data key="name">Shen_Bo</data>
  <data key="label">Shen_Bo</data>
  <data key="author">Shen_Bo</data>
  <data key="year">2020</data>
  <data key="title">...</data>
  <data key="so">SO</data>
  <data key="vol">0</data>
  <data key="page">0</data>
  <data key="ut"></data>
  <data key="freq">2</data>
</node>
<node id="784">
  <data key="name">Adda_Carla Cristina</data>
  <data key="label">Adda_Carla Cristina</data>
  <data key="author">Adda_Carla Cristina</data>
  <data key="year">2010</data>
  <data key="title">...</data>
  <data key="so">SO</data>
  <data key="vol">0</data>
  <data key="page">0</data>
  <data key="ut"></data>
  <data key="freq">1</data>
</node>
<node id="785">
  <data key="name">Håkansson_A</data>
  <data key="label">Håkansson_A</data>
  <data key="author">Håkansson_A</data>
  <data key="year">2005</data>
  <data key="title">...</data>
  <data key="so">SO</data>
  <data key="vol">0</data>
  <data key="page">0</data>
  <data key="ut"></data>
  <data key="freq">1</data>
</node>
<node id="786">
  <data key="name">Yamaguchi_K</data>
  <data key="label">Yamaguchi_K</data>
  <data key="author">Yamaguchi_K</data>
  <data key="year">1998</data>
  <data key="title">...</data>
  <data key="so">SO</data>
  <data key="vol">0</data>
  <data key="page">0</data>
  <data key="ut"></data>
  <data key="freq">8</data>
</node>
<node id="787">
  <data key="name">Cui_Yunfeng</data>
  <data key="label">Cui_Yunfeng</data>
  <data key="author">Cui_Yunfeng</data>
  <data key="year">2017</data>
  <data key="title">...</data>
  <data key="so">SO</data>
  <data key="vol">0</data>
  <data key="page">0</data>
  <data key="ut"></data>
  <data key="freq">1</data>
</node>
<node id="788">
  <data key="name">Kinukawa_N</data>
  <data key="label">Kinukawa_N</data>
  <data key="author">Kinukawa_N</data>
  <data key="year">2001</data>
  <data key="title">...</data>
  <data key="so">SO</data>
  <data key="vol">0</data>
  <data key="page">0</data>
  <data key="ut"></data>
  <data key="freq">1</data>
</node>
<node id="789">
  <data key="name">Murdin_Louisa</data>
  <data key="label">Murdin_Louisa</data>
  <data key="author">Murdin_Louisa</data>
  <data key="year">2021</data>
  <data key="title">...</data>
  <data key="so">SO</data>
  <data key="vol">0</data>
  <data key="page">0</data>
  <data key="ut"></data>
  <data key="freq">2</data>
</node>
<node id="790">
  <data key="name">Stefania_B</data>
  <data key="label">Stefania_B</data>
  <data key="author">Stefania_B</data>
  <data key="year">2001</data>
  <data key="title">...</data>
  <data key="so">SO</data>
  <data key="vol">0</data>
  <data key="page">0</data>
  <data key="ut"></data>
  <data key="freq">1</data>
</node>
<node id="791">
  <data key="name">Yeo_Charles J</data>
  <data key="label">Yeo_Charles J</data>
  <data key="author">Yeo_Charles J</data>
  <data key="year">2024</data>
  <data key="title">...</data>
  <data key="so">SO</data>
  <data key="vol">0</data>
  <data key="page">0</data>
  <data key="ut"></data>
  <data key="freq">2</data>
</node>
<node id="792">
  <data key="name">Alhulaili_Zahraa M</data>
  <data key="label">Alhulaili_Zahraa M</data>
  <data key="author">Alhulaili_Zahraa M</data>
  <data key="year">2022</data>
  <data key="title">...</data>
  <data key="so">SO</data>
  <data key="vol">0</data>
  <data key="page">0</data>
  <data key="ut"></data>
  <data key="freq">1</data>
</node>
<node id="793">
  <data key="name">Abe_Yuta</data>
  <data key="label">Abe_Yuta</data>
  <data key="author">Abe_Yuta</data>
  <data key="year">2019</data>
  <data key="title">...</data>
  <data key="so">SO</data>
  <data key="vol">0</data>
  <data key="page">0</data>
  <data key="ut"></data>
  <data key="freq">1</data>
</node>
<node id="794">
  <data key="name">Cui_Yongyan</data>
  <data key="label">Cui_Yongyan</data>
  <data key="author">Cui_Yongyan</data>
  <data key="year">2013</data>
  <data key="title">...</data>
  <data key="so">SO</data>
  <data key="vol">0</data>
  <data key="page">0</data>
  <data key="ut"></data>
  <data key="freq">1</data>
</node>
<node id="795">
  <data key="name">Araki_Kenichiro</data>
  <data key="label">Araki_Kenichiro</data>
  <data key="author">Araki_Kenichiro</data>
  <data key="year">2015</data>
  <data key="title">...</data>
  <data key="so">SO</data>
  <data key="vol">0</data>
  <data key="page">0</data>
  <data key="ut"></data>
  <data key="freq">1</data>
</node>
<node id="796">
  <data key="name">Bardins_Stanislav</data>
  <data key="label">Bardins_Stanislav</data>
  <data key="author">Bardins_Stanislav</data>
  <data key="year">2019</data>
  <data key="title">...</data>
  <data key="so">SO</data>
  <data key="vol">0</data>
  <data key="page">0</data>
  <data key="ut"></data>
  <data key="freq">1</data>
</node>
<node id="797">
  <data key="name">Eckhardt-henn_Annegret</data>
  <data key="label">Eckhardt-henn_Annegret</data>
  <data key="author">Eckhardt-henn_Annegret</data>
  <data key="year">2017</data>
  <data key="title">...</data>
  <data key="so">SO</data>
  <data key="vol">0</data>
  <data key="page">0</data>
  <data key="ut"></data>
  <data key="freq">1</data>
</node>
<node id="798">
  <data key="name">Hansson_EE</data>
  <data key="label">Hansson_EE</data>
  <data key="author">Hansson_EE</data>
  <data key="year">2005</data>
  <data key="title">...</data>
  <data key="so">SO</data>
  <data key="vol">0</data>
  <data key="page">0</data>
  <data key="ut"></data>
  <data key="freq">1</data>
</node>
<node id="799">
  <data key="name">Dieterich_Marianne</data>
  <data key="label">Dieterich_Marianne</data>
  <data key="author">Dieterich_Marianne</data>
  <data key="year">2010</data>
  <data key="title">...</data>
  <data key="so">SO</data>
  <data key="vol">0</data>
  <data key="page">0</data>
  <data key="ut"></data>
  <data key="freq">8</data>
</node>
<node id="800">
  <data key="name">Gouma_DJ</data>
  <data key="label">Gouma_DJ</data>
  <data key="author">Gouma_DJ</data>
  <data key="year">1997</data>
  <data key="title">...</data>
  <data key="so">SO</data>
  <data key="vol">0</data>
  <data key="page">0</data>
  <data key="ut"></data>
  <data key="freq">3</data>
</node>
<node id="801">
  <data key="name">Alahmari_Khalid A</data>
  <data key="label">Alahmari_Khalid A</data>
  <data key="author">Alahmari_Khalid A</data>
  <data key="year">2025</data>
  <data key="title">...</data>
  <data key="so">SO</data>
  <data key="vol">0</data>
  <data key="page">0</data>
  <data key="ut"></data>
  <data key="freq">1</data>
</node>
<node id="802">
  <data key="name">Blum_Daniel J</data>
  <data key="label">Blum_Daniel J</data>
  <data key="author">Blum_Daniel J</data>
  <data key="year">2013</data>
  <data key="title">...</data>
  <data key="so">SO</data>
  <data key="vol">0</data>
  <data key="page">0</data>
  <data key="ut"></data>
  <data key="freq">1</data>
</node>
<node id="803">
  <data key="name">Angeles goberna-bravo_Maria</data>
  <data key="label">Angeles goberna-bravo_Maria</data>
  <data key="author">Angeles goberna-bravo_Maria</data>
  <data key="year">2021</data>
  <data key="title">...</data>
  <data key="so">SO</data>
  <data key="vol">0</data>
  <data key="page">0</data>
  <data key="ut"></data>
  <data key="freq">1</data>
</node>
<node id="804">
  <data key="name">Bestmann_B</data>
  <data key="label">Bestmann_B</data>
  <data key="author">Bestmann_B</data>
  <data key="year">2006</data>
  <data key="title">...</data>
  <data key="so">SO</data>
  <data key="vol">0</data>
  <data key="page">0</data>
  <data key="ut"></data>
  <data key="freq">2</data>
</node>
<node id="805">
  <data key="name">Dicandio_G</data>
  <data key="label">Dicandio_G</data>
  <data key="author">Dicandio_G</data>
  <data key="year">1997</data>
  <data key="title">...</data>
  <data key="so">SO</data>
  <data key="vol">0</data>
  <data key="page">0</data>
  <data key="ut"></data>
  <data key="freq">1</data>
</node>
<node id="806">
  <data key="name">Matsuno_S</data>
  <data key="label">Matsuno_S</data>
  <data key="author">Matsuno_S</data>
  <data key="year">1992</data>
  <data key="title">...</data>
  <data key="so">SO</data>
  <data key="vol">0</data>
  <data key="page">0</data>
  <data key="ut"></data>
  <data key="freq">1</data>
</node>
<node id="807">
  <data key="name">Boermeester_Marja A</data>
  <data key="label">Boermeester_Marja A</data>
  <data key="author">Boermeester_Marja A</data>
  <data key="year">2011</data>
  <data key="title">...</data>
  <data key="so">SO</data>
  <data key="vol">0</data>
  <data key="page">0</data>
  <data key="ut"></data>
  <data key="freq">2</data>
</node>
<node id="808">
  <data key="name">Isaka_T</data>
  <data key="label">Isaka_T</data>
  <data key="author">Isaka_T</data>
  <data key="year">1998</data>
  <data key="title">...</data>
  <data key="so">SO</data>
  <data key="vol">0</data>
  <data key="page">0</data>
  <data key="ut"></data>
  <data key="freq">1</data>
</node>
<node id="809">
  <data key="name">Lui_WY</data>
  <data key="label">Lui_WY</data>
  <data key="author">Lui_WY</data>
  <data key="year">2002</data>
  <data key="title">...</data>
  <data key="so">SO</data>
  <data key="vol">0</data>
  <data key="page">0</data>
  <data key="ut"></data>
  <data key="freq">2</data>
</node>
<node id="810">
  <data key="name">Amaro junior_Edson</data>
  <data key="label">Amaro junior_Edson</data>
  <data key="author">Amaro junior_Edson</data>
  <data key="year">2021</data>
  <data key="title">...</data>
  <data key="so">SO</data>
  <data key="vol">0</data>
  <data key="page">0</data>
  <data key="ut"></data>
  <data key="freq">1</data>
</node>
<node id="811">
  <data key="name">Agrawal_Abhishek</data>
  <data key="label">Agrawal_Abhishek</data>
  <data key="author">Agrawal_Abhishek</data>
  <data key="year">2023</data>
  <data key="title">...</data>
  <data key="so">SO</data>
  <data key="vol">0</data>
  <data key="page">0</data>
  <data key="ut"></data>
  <data key="freq">1</data>
</node>
<node id="812">
  <data key="name">Seishima_M</data>
  <data key="label">Seishima_M</data>
  <data key="author">Seishima_M</data>
  <data key="year">2000</data>
  <data key="title">...</data>
  <data key="so">SO</data>
  <data key="vol">0</data>
  <data key="page">0</data>
  <data key="ut"></data>
  <data key="freq">1</data>
</node>
<node id="813">
  <data key="name">Imamura_H</data>
  <data key="label">Imamura_H</data>
  <data key="author">Imamura_H</data>
  <data key="year">1998</data>
  <data key="title">...</data>
  <data key="so">SO</data>
  <data key="vol">0</data>
  <data key="page">0</data>
  <data key="ut"></data>
  <data key="freq">1</data>
</node>
<node id="814">
  <data key="name">Chijiiwa_K</data>
  <data key="label">Chijiiwa_K</data>
  <data key="author">Chijiiwa_K</data>
  <data key="year">1998</data>
  <data key="title">...</data>
  <data key="so">SO</data>
  <data key="vol">0</data>
  <data key="page">0</data>
  <data key="ut"></data>
  <data key="freq">9</data>
</node>
<node id="815">
  <data key="name">Goerge_Tobias</data>
  <data key="label">Goerge_Tobias</data>
  <data key="author">Goerge_Tobias</data>
  <data key="year">2014</data>
  <data key="title">...</data>
  <data key="so">SO</data>
  <data key="vol">0</data>
  <data key="page">0</data>
  <data key="ut"></data>
  <data key="freq">1</data>
</node>
<node id="816">
  <data key="name">Yang_Siwei</data>
  <data key="label">Yang_Siwei</data>
  <data key="author">Yang_Siwei</data>
  <data key="year">2012</data>
  <data key="title">...</data>
  <data key="so">SO</data>
  <data key="vol">0</data>
  <data key="page">0</data>
  <data key="ut"></data>
  <data key="freq">5</data>
</node>
<edge source="0" target="248">
  <data key="weight">1.0</data>
  <data key="slice">35</data>
  <data key="year">2025</data>
</edge>
<edge source="0" target="385">
  <data key="weight">1.0</data>
  <data key="slice">35</data>
  <data key="year">2025</data>
</edge>
<edge source="0" target="416">
  <data key="weight">1.0</data>
  <data key="slice">35</data>
  <data key="year">2025</data>
</edge>
<edge source="0" target="573">
  <data key="weight">1.0</data>
  <data key="slice">35</data>
  <data key="year">2025</data>
</edge>
<edge source="1" target="95">
  <data key="weight">1.0</data>
  <data key="slice">12</data>
  <data key="year">2002</data>
</edge>
<edge source="1" target="156">
  <data key="weight">1.0</data>
  <data key="slice">12</data>
  <data key="year">2002</data>
</edge>
<edge source="1" target="176">
  <data key="weight">1.0</data>
  <data key="slice">13</data>
  <data key="year">2003</data>
</edge>
<edge source="2" target="77">
  <data key="weight">1.0</data>
  <data key="slice">19</data>
  <data key="year">2009</data>
</edge>
<edge source="2" target="154">
  <data key="weight">1.0</data>
  <data key="slice">19</data>
  <data key="year">2009</data>
</edge>
<edge source="2" target="291">
  <data key="weight">0.5</data>
  <data key="slice">30</data>
  <data key="year">2020</data>
</edge>
<edge source="2" target="341">
  <data key="weight">1.0</data>
  <data key="slice">19</data>
  <data key="year">2009</data>
</edge>
<edge source="2" target="343">
  <data key="weight">0.5</data>
  <data key="slice">30</data>
  <data key="year">2020</data>
</edge>
<edge source="2" target="534">
  <data key="weight">0.7071067690849304</data>
  <data key="slice">19</data>
  <data key="year">2009</data>
</edge>
<edge source="2" target="611">
  <data key="weight">0.7071067690849304</data>
  <data key="slice">30</data>
  <data key="year">2020</data>
</edge>
<edge source="2" target="762">
  <data key="weight">0.7071067690849304</data>
  <data key="slice">19</data>
  <data key="year">2009</data>
</edge>
<edge source="3" target="69">
  <data key="weight">1.0</data>
  <data key="slice">24</data>
  <data key="year">2014</data>
</edge>
<edge source="3" target="311">
  <data key="weight">1.0</data>
  <data key="slice">24</data>
  <data key="year">2014</data>
</edge>
<edge source="3" target="401">
  <data key="weight">1.0</data>
  <data key="slice">24</data>
  <data key="year">2014</data>
</edge>
<edge source="3" target="488">
  <data key="weight">1.0</data>
  <data key="slice">24</data>
  <data key="year">2014</data>
</edge>
<edge source="3" target="727">
  <data key="weight">1.0</data>
  <data key="slice">24</data>
  <data key="year">2014</data>
</edge>
<edge source="4" target="105">
  <data key="weight">1.0</data>
  <data key="slice">8</data>
  <data key="year">1998</data>
</edge>
<edge source="5" target="307">
  <data key="weight">1.0</data>
  <data key="slice">23</data>
  <data key="year">2013</data>
</edge>
<edge source="6" target="199">
  <data key="weight">1.0</data>
  <data key="slice">4</data>
  <data key="year">1994</data>
</edge>
<edge source="6" target="571">
  <data key="weight">1.0</data>
  <data key="slice">4</data>
  <data key="year">1994</data>
</edge>
<edge source="6" target="736">
  <data key="weight">0.7071067690849304</data>
  <data key="slice">4</data>
  <data key="year">1994</data>
</edge>
<edge source="7" target="343">
  <data key="weight">0.7071067690849304</data>
  <data key="slice">23</data>
  <data key="year">2013</data>
</edge>
<edge source="8" target="106">
  <data key="weight">1.0</data>
  <data key="slice">11</data>
  <data key="year">2001</data>
</edge>
<edge source="8" target="189">
  <data key="weight">1.0</data>
  <data key="slice">11</data>
  <data key="year">2001</data>
</edge>
<edge source="8" target="252">
  <data key="weight">1.0</data>
  <data key="slice">11</data>
  <data key="year">2001</data>
</edge>
<edge source="8" target="734">
  <data key="weight">1.0</data>
  <data key="slice">11</data>
  <data key="year">2001</data>
</edge>
<edge source="9" target="62">
  <data key="weight">1.0</data>
  <data key="slice">28</data>
  <data key="year">2018</data>
</edge>
<edge source="9" target="195">
  <data key="weight">1.0</data>
  <data key="slice">28</data>
  <data key="year">2018</data>
</edge>
<edge source="9" target="392">
  <data key="weight">1.0</data>
  <data key="slice">28</data>
  <data key="year">2018</data>
</edge>
<edge source="9" target="526">
  <data key="weight">1.0</data>
  <data key="slice">28</data>
  <data key="year">2018</data>
</edge>
<edge source="9" target="681">
  <data key="weight">1.0</data>
  <data key="slice">28</data>
  <data key="year">2018</data>
</edge>
<edge source="10" target="682">
  <data key="weight">1.0</data>
  <data key="slice">32</data>
  <data key="year">2022</data>
</edge>
<edge source="11" target="98">
  <data key="weight">1.0</data>
  <data key="slice">10</data>
  <data key="year">2000</data>
</edge>
<edge source="11" target="627">
  <data key="weight">1.0</data>
  <data key="slice">10</data>
  <data key="year">2000</data>
</edge>
<edge source="13" target="608">
  <data key="weight">1.0</data>
  <data key="slice">27</data>
  <data key="year">2017</data>
</edge>
<edge source="14" target="343">
  <data key="weight">0.6324555277824402</data>
  <data key="slice">24</data>
  <data key="year">2014</data>
</edge>
<edge source="14" target="384">
  <data key="weight">1.0</data>
  <data key="slice">24</data>
  <data key="year">2014</data>
</edge>
<edge source="16" target="236">
  <data key="weight">1.0</data>
  <data key="slice">33</data>
  <data key="year">2023</data>
</edge>
<edge source="17" target="164">
  <data key="weight">1.0</data>
  <data key="slice">30</data>
  <data key="year">2020</data>
</edge>
<edge source="17" target="321">
  <data key="weight">1.0</data>
  <data key="slice">30</data>
  <data key="year">2020</data>
</edge>
<edge source="17" target="372">
  <data key="weight">1.0</data>
  <data key="slice">30</data>
  <data key="year">2020</data>
</edge>
<edge source="18" target="190">
  <data key="weight">1.0</data>
  <data key="slice">33</data>
  <data key="year">2023</data>
</edge>
<edge source="18" target="320">
  <data key="weight">1.0</data>
  <data key="slice">33</data>
  <data key="year">2023</data>
</edge>
<edge source="20" target="270">
  <data key="weight">0.7071067690849304</data>
  <data key="slice">15</data>
  <data key="year">2005</data>
</edge>
<edge source="20" target="452">
  <data key="weight">0.8164966106414795</data>
  <data key="slice">15</data>
  <data key="year">2005</data>
</edge>
<edge source="20" target="532">
  <data key="weight">0.7071067690849304</data>
  <data key="slice">15</data>
  <data key="year">2005</data>
</edge>
<edge source="20" target="768">
  <data key="weight">0.7071067690849304</data>
  <data key="slice">15</data>
  <data key="year">2005</data>
</edge>
<edge source="21" target="85">
  <data key="weight">1.0</data>
  <data key="slice">13</data>
  <data key="year">2003</data>
</edge>
<edge source="21" target="141">
  <data key="weight">1.0</data>
  <data key="slice">13</data>
  <data key="year">2003</data>
</edge>
<edge source="21" target="254">
  <data key="weight">1.0</data>
  <data key="slice">13</data>
  <data key="year">2003</data>
</edge>
<edge source="21" target="273">
  <data key="weight">1.0</data>
  <data key="slice">13</data>
  <data key="year">2003</data>
</edge>
<edge source="21" target="397">
  <data key="weight">1.0</data>
  <data key="slice">13</data>
  <data key="year">2003</data>
</edge>
<edge source="21" target="454">
  <data key="weight">1.0</data>
  <data key="slice">13</data>
  <data key="year">2003</data>
</edge>
<edge source="21" target="711">
  <data key="weight">1.0</data>
  <data key="slice">13</data>
  <data key="year">2003</data>
</edge>
<edge source="22" target="610">
  <data key="weight">1.0</data>
  <data key="slice">7</data>
  <data key="year">1997</data>
</edge>
<edge source="22" target="805">
  <data key="weight">1.0</data>
  <data key="slice">7</data>
  <data key="year">1997</data>
</edge>
<edge source="23" target="240">
  <data key="weight">1.0</data>
  <data key="slice">26</data>
  <data key="year">2016</data>
</edge>
<edge source="23" target="386">
  <data key="weight">1.0</data>
  <data key="slice">26</data>
  <data key="year">2016</data>
</edge>
<edge source="24" target="61">
  <data key="weight">1.0</data>
  <data key="slice">5</data>
  <data key="year">1995</data>
</edge>
<edge source="24" target="115">
  <data key="weight">1.0</data>
  <data key="slice">5</data>
  <data key="year">1995</data>
</edge>
<edge source="24" target="174">
  <data key="weight">1.0</data>
  <data key="slice">5</data>
  <data key="year">1995</data>
</edge>
<edge source="24" target="398">
  <data key="weight">1.0</data>
  <data key="slice">5</data>
  <data key="year">1995</data>
</edge>
<edge source="24" target="493">
  <data key="weight">1.0</data>
  <data key="slice">5</data>
  <data key="year">1995</data>
</edge>
<edge source="25" target="171">
  <data key="weight">1.0</data>
  <data key="slice">1</data>
  <data key="year">1991</data>
</edge>
<edge source="25" target="492">
  <data key="weight">1.0</data>
  <data key="slice">1</data>
  <data key="year">1991</data>
</edge>
<edge source="25" target="656">
  <data key="weight">1.0</data>
  <data key="slice">1</data>
  <data key="year">1991</data>
</edge>
<edge source="25" target="753">
  <data key="weight">1.0</data>
  <data key="slice">4</data>
  <data key="year">1994</data>
</edge>
<edge source="26" target="147">
  <data key="weight">1.0</data>
  <data key="slice">10</data>
  <data key="year">2000</data>
</edge>
<edge source="26" target="150">
  <data key="weight">0.7071067690849304</data>
  <data key="slice">12</data>
  <data key="year">2002</data>
</edge>
<edge source="26" target="183">
  <data key="weight">1.0</data>
  <data key="slice">12</data>
  <data key="year">2002</data>
</edge>
<edge source="26" target="234">
  <data key="weight">1.0</data>
  <data key="slice">12</data>
  <data key="year">2002</data>
</edge>
<edge source="26" target="243">
  <data key="weight">0.7071067690849304</data>
  <data key="slice">12</data>
  <data key="year">2002</data>
</edge>
<edge source="26" target="649">
  <data key="weight">1.0</data>
  <data key="slice">10</data>
  <data key="year">2000</data>
</edge>
<edge source="26" target="680">
  <data key="weight">1.0</data>
  <data key="slice">12</data>
  <data key="year">2002</data>
</edge>
<edge source="26" target="706">
  <data key="weight">1.0</data>
  <data key="slice">12</data>
  <data key="year">2002</data>
</edge>
<edge source="26" target="786">
  <data key="weight">1.0</data>
  <data key="slice">12</data>
  <data key="year">2002</data>
</edge>
<edge source="26" target="814">
  <data key="weight">1.0</data>
  <data key="slice">9</data>
  <data key="year">1999</data>
</edge>
<edge source="27" target="391">
  <data key="weight">1.0</data>
  <data key="slice">35</data>
  <data key="year">2025</data>
</edge>
<edge source="27" target="400">
  <data key="weight">1.0</data>
  <data key="slice">35</data>
  <data key="year">2025</data>
</edge>
<edge source="27" target="559">
  <data key="weight">1.0</data>
  <data key="slice">35</data>
  <data key="year">2025</data>
</edge>
<edge source="28" target="108">
  <data key="weight">1.0</data>
  <data key="slice">26</data>
  <data key="year">2016</data>
</edge>
<edge source="28" target="208">
  <data key="weight">1.0</data>
  <data key="slice">26</data>
  <data key="year">2016</data>
</edge>
<edge source="29" target="163">
  <data key="weight">1.0</data>
  <data key="slice">10</data>
  <data key="year">2000</data>
</edge>
<edge source="29" target="288">
  <data key="weight">1.0</data>
  <data key="slice">10</data>
  <data key="year">2000</data>
</edge>
<edge source="29" target="411">
  <data key="weight">1.0</data>
  <data key="slice">10</data>
  <data key="year">2000</data>
</edge>
<edge source="30" target="32">
  <data key="weight">1.0</data>
  <data key="slice">19</data>
  <data key="year">2009</data>
</edge>
<edge source="30" target="472">
  <data key="weight">1.0</data>
  <data key="slice">19</data>
  <data key="year">2009</data>
</edge>
<edge source="30" target="751">
  <data key="weight">1.0</data>
  <data key="slice">19</data>
  <data key="year">2009</data>
</edge>
<edge source="31" target="53">
  <data key="weight">1.0</data>
  <data key="slice">10</data>
  <data key="year">2000</data>
</edge>
<edge source="31" target="182">
  <data key="weight">1.0</data>
  <data key="slice">10</data>
  <data key="year">2000</data>
</edge>
<edge source="31" target="483">
  <data key="weight">1.0</data>
  <data key="slice">10</data>
  <data key="year">2000</data>
</edge>
<edge source="32" target="472">
  <data key="weight">1.0</data>
  <data key="slice">19</data>
  <data key="year">2009</data>
</edge>
<edge source="32" target="751">
  <data key="weight">1.0</data>
  <data key="slice">19</data>
  <data key="year">2009</data>
</edge>
<edge source="34" target="91">
  <data key="weight">1.0</data>
  <data key="slice">7</data>
  <data key="year">1997</data>
</edge>
<edge source="34" target="414">
  <data key="weight">1.0</data>
  <data key="slice">7</data>
  <data key="year">1997</data>
</edge>
<edge source="35" target="201">
  <data key="weight">1.0</data>
  <data key="slice">13</data>
  <data key="year">2003</data>
</edge>
<edge source="35" target="237">
  <data key="weight">1.0</data>
  <data key="slice">13</data>
  <data key="year">2003</data>
</edge>
<edge source="35" target="650">
  <data key="weight">1.0</data>
  <data key="slice">13</data>
  <data key="year">2003</data>
</edge>
<edge source="36" target="357">
  <data key="weight">1.0</data>
  <data key="slice">8</data>
  <data key="year">1998</data>
</edge>
<edge source="36" target="450">
  <data key="weight">1.0</data>
  <data key="slice">8</data>
  <data key="year">1998</data>
</edge>
<edge source="36" target="705">
  <data key="weight">1.0</data>
  <data key="slice">8</data>
  <data key="year">1998</data>
</edge>
<edge source="37" target="245">
  <data key="weight">1.0</data>
  <data key="slice">19</data>
  <data key="year">2009</data>
</edge>
<edge source="37" target="290">
  <data key="weight">1.0</data>
  <data key="slice">19</data>
  <data key="year">2009</data>
</edge>
<edge source="37" target="319">
  <data key="weight">1.0</data>
  <data key="slice">21</data>
  <data key="year">2011</data>
</edge>
<edge source="37" target="344">
  <data key="weight">1.0</data>
  <data key="slice">21</data>
  <data key="year">2011</data>
</edge>
<edge source="37" target="512">
  <data key="weight">1.0</data>
  <data key="slice">19</data>
  <data key="year">2009</data>
</edge>
<edge source="37" target="574">
  <data key="weight">1.0</data>
  <data key="slice">19</data>
  <data key="year">2009</data>
</edge>
<edge source="37" target="668">
  <data key="weight">0.7071067690849304</data>
  <data key="slice">19</data>
  <data key="year">2009</data>
</edge>
<edge source="39" target="662">
  <data key="weight">1.0</data>
  <data key="slice">24</data>
  <data key="year">2014</data>
</edge>
<edge source="39" target="746">
  <data key="weight">1.0</data>
  <data key="slice">24</data>
  <data key="year">2014</data>
</edge>
<edge source="40" target="403">
  <data key="weight">1.0</data>
  <data key="slice">10</data>
  <data key="year">2000</data>
</edge>
<edge source="40" target="694">
  <data key="weight">1.0</data>
  <data key="slice">10</data>
  <data key="year">2000</data>
</edge>
<edge source="40" target="813">
  <data key="weight">1.0</data>
  <data key="slice">8</data>
  <data key="year">1998</data>
</edge>
<edge source="41" target="101">
  <data key="weight">1.0</data>
  <data key="slice">20</data>
  <data key="year">2010</data>
</edge>
<edge source="41" target="331">
  <data key="weight">1.0</data>
  <data key="slice">20</data>
  <data key="year">2010</data>
</edge>
<edge source="42" target="246">
  <data key="weight">1.0</data>
  <data key="slice">17</data>
  <data key="year">2007</data>
</edge>
<edge source="42" target="404">
  <data key="weight">1.0</data>
  <data key="slice">17</data>
  <data key="year">2007</data>
</edge>
<edge source="43" target="317">
  <data key="weight">1.0</data>
  <data key="slice">35</data>
  <data key="year">2025</data>
</edge>
<edge source="43" target="349">
  <data key="weight">1.0</data>
  <data key="slice">35</data>
  <data key="year">2025</data>
</edge>
<edge source="43" target="361">
  <data key="weight">1.0</data>
  <data key="slice">35</data>
  <data key="year">2025</data>
</edge>
<edge source="43" target="367">
  <data key="weight">1.0</data>
  <data key="slice">35</data>
  <data key="year">2025</data>
</edge>
<edge source="43" target="502">
  <data key="weight">1.0</data>
  <data key="slice">35</data>
  <data key="year">2025</data>
</edge>
<edge source="43" target="558">
  <data key="weight">1.0</data>
  <data key="slice">35</data>
  <data key="year">2025</data>
</edge>
<edge source="44" target="323">
  <data key="weight">1.0</data>
  <data key="slice">33</data>
  <data key="year">2023</data>
</edge>
<edge source="44" target="343">
  <data key="weight">4.999999987376214E-7</data>
  <data key="slice">33</data>
  <data key="year">2023</data>
</edge>
<edge source="44" target="597">
  <data key="weight">0.8164966106414795</data>
  <data key="slice">33</data>
  <data key="year">2023</data>
</edge>
<edge source="44" target="690">
  <data key="weight">0.6324555277824402</data>
  <data key="slice">33</data>
  <data key="year">2023</data>
</edge>
<edge source="46" target="80">
  <data key="weight">0.5</data>
  <data key="slice">33</data>
  <data key="year">2023</data>
</edge>
<edge source="46" target="326">
  <data key="weight">1.0</data>
  <data key="slice">33</data>
  <data key="year">2023</data>
</edge>
<edge source="46" target="503">
  <data key="weight">1.0</data>
  <data key="slice">33</data>
  <data key="year">2023</data>
</edge>
<edge source="46" target="529">
  <data key="weight">1.0</data>
  <data key="slice">33</data>
  <data key="year">2023</data>
</edge>
<edge source="46" target="614">
  <data key="weight">1.0</data>
  <data key="slice">33</data>
  <data key="year">2023</data>
</edge>
<edge source="46" target="638">
  <data key="weight">1.0</data>
  <data key="slice">33</data>
  <data key="year">2023</data>
</edge>
<edge source="46" target="690">
  <data key="weight">0.6324555277824402</data>
  <data key="slice">33</data>
  <data key="year">2023</data>
</edge>
<edge source="46" target="696">
  <data key="weight">1.0</data>
  <data key="slice">33</data>
  <data key="year">2023</data>
</edge>
<edge source="46" target="780">
  <data key="weight">1.0</data>
  <data key="slice">33</data>
  <data key="year">2023</data>
</edge>
<edge source="47" target="333">
  <data key="weight">1.0</data>
  <data key="slice">22</data>
  <data key="year">2012</data>
</edge>
<edge source="47" target="607">
  <data key="weight">1.0</data>
  <data key="slice">22</data>
  <data key="year">2012</data>
</edge>
<edge source="49" target="247">
  <data key="weight">1.0</data>
  <data key="slice">23</data>
  <data key="year">2013</data>
</edge>
<edge source="49" target="635">
  <data key="weight">1.0</data>
  <data key="slice">23</data>
  <data key="year">2013</data>
</edge>
<edge source="50" target="318">
  <data key="weight">1.0</data>
  <data key="slice">4</data>
  <data key="year">1994</data>
</edge>
<edge source="50" target="697">
  <data key="weight">1.0</data>
  <data key="slice">4</data>
  <data key="year">1994</data>
</edge>
<edge source="51" target="665">
  <data key="weight">1.0</data>
  <data key="slice">17</data>
  <data key="year">2007</data>
</edge>
<edge source="53" target="161">
  <data key="weight">1.0</data>
  <data key="slice">16</data>
  <data key="year">2006</data>
</edge>
<edge source="53" target="182">
  <data key="weight">1.0</data>
  <data key="slice">9</data>
  <data key="year">1999</data>
</edge>
<edge source="53" target="269">
  <data key="weight">1.0</data>
  <data key="slice">16</data>
  <data key="year">2006</data>
</edge>
<edge source="53" target="284">
  <data key="weight">1.0</data>
  <data key="slice">7</data>
  <data key="year">1997</data>
</edge>
<edge source="53" target="377">
  <data key="weight">1.0</data>
  <data key="slice">16</data>
  <data key="year">2006</data>
</edge>
<edge source="53" target="382">
  <data key="weight">1.0</data>
  <data key="slice">9</data>
  <data key="year">1999</data>
</edge>
<edge source="53" target="483">
  <data key="weight">1.0</data>
  <data key="slice">4</data>
  <data key="year">1994</data>
</edge>
<edge source="53" target="498">
  <data key="weight">1.0</data>
  <data key="slice">15</data>
  <data key="year">2005</data>
</edge>
<edge source="53" target="547">
  <data key="weight">1.0</data>
  <data key="slice">4</data>
  <data key="year">1994</data>
</edge>
<edge source="53" target="548">
  <data key="weight">1.0</data>
  <data key="slice">7</data>
  <data key="year">1997</data>
</edge>
<edge source="53" target="666">
  <data key="weight">1.0</data>
  <data key="slice">16</data>
  <data key="year">2006</data>
</edge>
<edge source="54" target="443">
  <data key="weight">1.0</data>
  <data key="slice">16</data>
  <data key="year">2006</data>
</edge>
<edge source="55" target="343">
  <data key="weight">0.7071067690849304</data>
  <data key="slice">32</data>
  <data key="year">2022</data>
</edge>
<edge source="56" target="580">
  <data key="weight">1.0</data>
  <data key="slice">26</data>
  <data key="year">2016</data>
</edge>
<edge source="57" target="376">
  <data key="weight">0.7071067690849304</data>
  <data key="slice">33</data>
  <data key="year">2023</data>
</edge>
<edge source="59" target="596">
  <data key="weight">1.0</data>
  <data key="slice">13</data>
  <data key="year">2003</data>
</edge>
<edge source="59" target="737">
  <data key="weight">1.0</data>
  <data key="slice">13</data>
  <data key="year">2003</data>
</edge>
<edge source="60" target="419">
  <data key="weight">1.0</data>
  <data key="slice">30</data>
  <data key="year">2020</data>
</edge>
<edge source="60" target="457">
  <data key="weight">1.0</data>
  <data key="slice">30</data>
  <data key="year">2020</data>
</edge>
<edge source="60" target="654">
  <data key="weight">1.0</data>
  <data key="slice">30</data>
  <data key="year">2020</data>
</edge>
<edge source="60" target="678">
  <data key="weight">1.0</data>
  <data key="slice">30</data>
  <data key="year">2020</data>
</edge>
<edge source="61" target="115">
  <data key="weight">1.0</data>
  <data key="slice">5</data>
  <data key="year">1995</data>
</edge>
<edge source="61" target="174">
  <data key="weight">1.0</data>
  <data key="slice">5</data>
  <data key="year">1995</data>
</edge>
<edge source="61" target="398">
  <data key="weight">1.0</data>
  <data key="slice">5</data>
  <data key="year">1995</data>
</edge>
<edge source="61" target="493">
  <data key="weight">1.0</data>
  <data key="slice">5</data>
  <data key="year">1995</data>
</edge>
<edge source="62" target="195">
  <data key="weight">1.0</data>
  <data key="slice">28</data>
  <data key="year">2018</data>
</edge>
<edge source="62" target="392">
  <data key="weight">1.0</data>
  <data key="slice">28</data>
  <data key="year">2018</data>
</edge>
<edge source="62" target="526">
  <data key="weight">1.0</data>
  <data key="slice">28</data>
  <data key="year">2018</data>
</edge>
<edge source="62" target="681">
  <data key="weight">1.0</data>
  <data key="slice">28</data>
  <data key="year">2018</data>
</edge>
<edge source="63" target="632">
  <data key="weight">1.0</data>
  <data key="slice">32</data>
  <data key="year">2022</data>
</edge>
<edge source="64" target="752">
  <data key="weight">1.0</data>
  <data key="slice">21</data>
  <data key="year">2011</data>
</edge>
<edge source="65" target="370">
  <data key="weight">1.0</data>
  <data key="slice">22</data>
  <data key="year">2012</data>
</edge>
<edge source="69" target="311">
  <data key="weight">1.0</data>
  <data key="slice">24</data>
  <data key="year">2014</data>
</edge>
<edge source="69" target="401">
  <data key="weight">1.0</data>
  <data key="slice">24</data>
  <data key="year">2014</data>
</edge>
<edge source="69" target="488">
  <data key="weight">1.0</data>
  <data key="slice">24</data>
  <data key="year">2014</data>
</edge>
<edge source="69" target="727">
  <data key="weight">1.0</data>
  <data key="slice">24</data>
  <data key="year">2014</data>
</edge>
<edge source="70" target="251">
  <data key="weight">1.0</data>
  <data key="slice">30</data>
  <data key="year">2020</data>
</edge>
<edge source="70" target="427">
  <data key="weight">1.0</data>
  <data key="slice">30</data>
  <data key="year">2020</data>
</edge>
<edge source="70" target="479">
  <data key="weight">1.0</data>
  <data key="slice">30</data>
  <data key="year">2020</data>
</edge>
<edge source="70" target="639">
  <data key="weight">1.0</data>
  <data key="slice">30</data>
  <data key="year">2020</data>
</edge>
<edge source="70" target="641">
  <data key="weight">1.0</data>
  <data key="slice">30</data>
  <data key="year">2020</data>
</edge>
<edge source="70" target="645">
  <data key="weight">1.0</data>
  <data key="slice">30</data>
  <data key="year">2020</data>
</edge>
<edge source="70" target="672">
  <data key="weight">1.0</data>
  <data key="slice">30</data>
  <data key="year">2020</data>
</edge>
<edge source="71" target="211">
  <data key="weight">1.0</data>
  <data key="slice">18</data>
  <data key="year">2008</data>
</edge>
<edge source="71" target="607">
  <data key="weight">1.0</data>
  <data key="slice">16</data>
  <data key="year">2006</data>
</edge>
<edge source="72" target="393">
  <data key="weight">1.0</data>
  <data key="slice">21</data>
  <data key="year">2011</data>
</edge>
<edge source="73" target="583">
  <data key="weight">1.0</data>
  <data key="slice">21</data>
  <data key="year">2011</data>
</edge>
<edge source="73" target="807">
  <data key="weight">1.0</data>
  <data key="slice">21</data>
  <data key="year">2011</data>
</edge>
<edge source="74" target="78">
  <data key="weight">1.0</data>
  <data key="slice">5</data>
  <data key="year">1995</data>
</edge>
<edge source="74" target="373">
  <data key="weight">1.0</data>
  <data key="slice">5</data>
  <data key="year">1995</data>
</edge>
<edge source="74" target="494">
  <data key="weight">1.0</data>
  <data key="slice">5</data>
  <data key="year">1995</data>
</edge>
<edge source="74" target="702">
  <data key="weight">1.0</data>
  <data key="slice">5</data>
  <data key="year">1995</data>
</edge>
<edge source="74" target="771">
  <data key="weight">1.0</data>
  <data key="slice">5</data>
  <data key="year">1995</data>
</edge>
<edge source="77" target="154">
  <data key="weight">1.0</data>
  <data key="slice">19</data>
  <data key="year">2009</data>
</edge>
<edge source="77" target="341">
  <data key="weight">1.0</data>
  <data key="slice">19</data>
  <data key="year">2009</data>
</edge>
<edge source="77" target="534">
  <data key="weight">0.7071067690849304</data>
  <data key="slice">19</data>
  <data key="year">2009</data>
</edge>
<edge source="77" target="762">
  <data key="weight">0.7071067690849304</data>
  <data key="slice">19</data>
  <data key="year">2009</data>
</edge>
<edge source="78" target="373">
  <data key="weight">1.0</data>
  <data key="slice">5</data>
  <data key="year">1995</data>
</edge>
<edge source="78" target="494">
  <data key="weight">1.0</data>
  <data key="slice">5</data>
  <data key="year">1995</data>
</edge>
<edge source="78" target="702">
  <data key="weight">1.0</data>
  <data key="slice">5</data>
  <data key="year">1995</data>
</edge>
<edge source="78" target="771">
  <data key="weight">1.0</data>
  <data key="slice">5</data>
  <data key="year">1995</data>
</edge>
<edge source="79" target="187">
  <data key="weight">1.0</data>
  <data key="slice">26</data>
  <data key="year">2016</data>
</edge>
<edge source="80" target="326">
  <data key="weight">0.5</data>
  <data key="slice">33</data>
  <data key="year">2023</data>
</edge>
<edge source="80" target="503">
  <data key="weight">0.5</data>
  <data key="slice">33</data>
  <data key="year">2023</data>
</edge>
<edge source="80" target="513">
  <data key="weight">0.7071067690849304</data>
  <data key="slice">33</data>
  <data key="year">2023</data>
</edge>
<edge source="80" target="529">
  <data key="weight">0.5</data>
  <data key="slice">33</data>
  <data key="year">2023</data>
</edge>
<edge source="80" target="614">
  <data key="weight">0.5</data>
  <data key="slice">33</data>
  <data key="year">2023</data>
</edge>
<edge source="80" target="638">
  <data key="weight">0.5</data>
  <data key="slice">33</data>
  <data key="year">2023</data>
</edge>
<edge source="80" target="690">
  <data key="weight">0.3162277638912201</data>
  <data key="slice">33</data>
  <data key="year">2023</data>
</edge>
<edge source="80" target="696">
  <data key="weight">0.5</data>
  <data key="slice">33</data>
  <data key="year">2023</data>
</edge>
<edge source="80" target="780">
  <data key="weight">0.5</data>
  <data key="slice">33</data>
  <data key="year">2023</data>
</edge>
<edge source="81" target="338">
  <data key="weight">1.0</data>
  <data key="slice">14</data>
  <data key="year">2004</data>
</edge>
<edge source="81" target="519">
  <data key="weight">1.0</data>
  <data key="slice">14</data>
  <data key="year">2004</data>
</edge>
<edge source="81" target="692">
  <data key="weight">1.0</data>
  <data key="slice">14</data>
  <data key="year">2004</data>
</edge>
<edge source="81" target="774">
  <data key="weight">1.0</data>
  <data key="slice">14</data>
  <data key="year">2004</data>
</edge>
<edge source="82" target="217">
  <data key="weight">0.8164966106414795</data>
  <data key="slice">32</data>
  <data key="year">2022</data>
</edge>
<edge source="83" target="691">
  <data key="weight">1.0</data>
  <data key="slice">20</data>
  <data key="year">2010</data>
</edge>
<edge source="85" target="141">
  <data key="weight">1.0</data>
  <data key="slice">13</data>
  <data key="year">2003</data>
</edge>
<edge source="85" target="254">
  <data key="weight">1.0</data>
  <data key="slice">13</data>
  <data key="year">2003</data>
</edge>
<edge source="85" target="273">
  <data key="weight">1.0</data>
  <data key="slice">13</data>
  <data key="year">2003</data>
</edge>
<edge source="85" target="397">
  <data key="weight">1.0</data>
  <data key="slice">13</data>
  <data key="year">2003</data>
</edge>
<edge source="85" target="454">
  <data key="weight">1.0</data>
  <data key="slice">13</data>
  <data key="year">2003</data>
</edge>
<edge source="85" target="711">
  <data key="weight">1.0</data>
  <data key="slice">13</data>
  <data key="year">2003</data>
</edge>
<edge source="86" target="637">
  <data key="weight">0.7071067690849304</data>
  <data key="slice">28</data>
  <data key="year">2018</data>
</edge>
<edge source="86" target="799">
  <data key="weight">1.0</data>
  <data key="slice">28</data>
  <data key="year">2018</data>
</edge>
<edge source="87" target="215">
  <data key="weight">1.0</data>
  <data key="slice">34</data>
  <data key="year">2024</data>
</edge>
<edge source="87" target="476">
  <data key="weight">1.0</data>
  <data key="slice">34</data>
  <data key="year">2024</data>
</edge>
<edge source="87" target="588">
  <data key="weight">1.0</data>
  <data key="slice">34</data>
  <data key="year">2024</data>
</edge>
<edge source="87" target="590">
  <data key="weight">1.0</data>
  <data key="slice">34</data>
  <data key="year">2024</data>
</edge>
<edge source="87" target="667">
  <data key="weight">1.0</data>
  <data key="slice">34</data>
  <data key="year">2024</data>
</edge>
<edge source="87" target="742">
  <data key="weight">1.0</data>
  <data key="slice">34</data>
  <data key="year">2024</data>
</edge>
<edge source="88" target="544">
  <data key="weight">1.0</data>
  <data key="slice">22</data>
  <data key="year">2012</data>
</edge>
<edge source="88" target="552">
  <data key="weight">1.0</data>
  <data key="slice">22</data>
  <data key="year">2012</data>
</edge>
<edge source="90" target="117">
  <data key="weight">1.0</data>
  <data key="slice">31</data>
  <data key="year">2021</data>
</edge>
<edge source="90" target="281">
  <data key="weight">1.0</data>
  <data key="slice">31</data>
  <data key="year">2021</data>
</edge>
<edge source="90" target="733">
  <data key="weight">1.0</data>
  <data key="slice">31</data>
  <data key="year">2021</data>
</edge>
<edge source="91" target="414">
  <data key="weight">1.0</data>
  <data key="slice">7</data>
  <data key="year">1997</data>
</edge>
<edge source="91" target="446">
  <data key="weight">1.0</data>
  <data key="slice">14</data>
  <data key="year">2004</data>
</edge>
<edge source="91" target="625">
  <data key="weight">1.0</data>
  <data key="slice">14</data>
  <data key="year">2004</data>
</edge>
<edge source="91" target="658">
  <data key="weight">1.0</data>
  <data key="slice">14</data>
  <data key="year">2004</data>
</edge>
<edge source="92" target="124">
  <data key="weight">1.0</data>
  <data key="slice">20</data>
  <data key="year">2010</data>
</edge>
<edge source="93" target="407">
  <data key="weight">1.0</data>
  <data key="slice">31</data>
  <data key="year">2021</data>
</edge>
<edge source="93" target="437">
  <data key="weight">1.0</data>
  <data key="slice">31</data>
  <data key="year">2021</data>
</edge>
<edge source="93" target="511">
  <data key="weight">1.0</data>
  <data key="slice">31</data>
  <data key="year">2021</data>
</edge>
<edge source="94" target="537">
  <data key="weight">1.0</data>
  <data key="slice">32</data>
  <data key="year">2022</data>
</edge>
<edge source="95" target="156">
  <data key="weight">1.0</data>
  <data key="slice">12</data>
  <data key="year">2002</data>
</edge>
<edge source="95" target="176">
  <data key="weight">1.0</data>
  <data key="slice">13</data>
  <data key="year">2003</data>
</edge>
<edge source="96" target="107">
  <data key="weight">1.0</data>
  <data key="slice">31</data>
  <data key="year">2021</data>
</edge>
<edge source="96" target="317">
  <data key="weight">1.0</data>
  <data key="slice">31</data>
  <data key="year">2021</data>
</edge>
<edge source="96" target="349">
  <data key="weight">1.0</data>
  <data key="slice">31</data>
  <data key="year">2021</data>
</edge>
<edge source="96" target="367">
  <data key="weight">1.0</data>
  <data key="slice">31</data>
  <data key="year">2021</data>
</edge>
<edge source="96" target="502">
  <data key="weight">1.0</data>
  <data key="slice">31</data>
  <data key="year">2021</data>
</edge>
<edge source="96" target="558">
  <data key="weight">1.0</data>
  <data key="slice">31</data>
  <data key="year">2021</data>
</edge>
<edge source="96" target="741">
  <data key="weight">1.0</data>
  <data key="slice">31</data>
  <data key="year">2021</data>
</edge>
<edge source="97" target="420">
  <data key="weight">1.0</data>
  <data key="slice">14</data>
  <data key="year">2004</data>
</edge>
<edge source="98" target="627">
  <data key="weight">1.0</data>
  <data key="slice">10</data>
  <data key="year">2000</data>
</edge>
<edge source="100" target="710">
  <data key="weight">1.0</data>
  <data key="slice">19</data>
  <data key="year">2009</data>
</edge>
<edge source="101" target="331">
  <data key="weight">1.0</data>
  <data key="slice">20</data>
  <data key="year">2010</data>
</edge>
<edge source="103" target="782">
  <data key="weight">1.0</data>
  <data key="slice">29</data>
  <data key="year">2019</data>
</edge>
<edge source="104" target="165">
  <data key="weight">1.0</data>
  <data key="slice">27</data>
  <data key="year">2017</data>
</edge>
<edge source="104" target="657">
  <data key="weight">1.0</data>
  <data key="slice">27</data>
  <data key="year">2017</data>
</edge>
<edge source="104" target="807">
  <data key="weight">1.0</data>
  <data key="slice">27</data>
  <data key="year">2017</data>
</edge>
<edge source="106" target="189">
  <data key="weight">1.0</data>
  <data key="slice">11</data>
  <data key="year">2001</data>
</edge>
<edge source="106" target="252">
  <data key="weight">1.0</data>
  <data key="slice">11</data>
  <data key="year">2001</data>
</edge>
<edge source="106" target="734">
  <data key="weight">1.0</data>
  <data key="slice">11</data>
  <data key="year">2001</data>
</edge>
<edge source="107" target="317">
  <data key="weight">1.0</data>
  <data key="slice">31</data>
  <data key="year">2021</data>
</edge>
<edge source="107" target="349">
  <data key="weight">1.0</data>
  <data key="slice">31</data>
  <data key="year">2021</data>
</edge>
<edge source="107" target="367">
  <data key="weight">1.0</data>
  <data key="slice">31</data>
  <data key="year">2021</data>
</edge>
<edge source="107" target="502">
  <data key="weight">1.0</data>
  <data key="slice">31</data>
  <data key="year">2021</data>
</edge>
<edge source="107" target="558">
  <data key="weight">1.0</data>
  <data key="slice">31</data>
  <data key="year">2021</data>
</edge>
<edge source="107" target="741">
  <data key="weight">1.0</data>
  <data key="slice">31</data>
  <data key="year">2021</data>
</edge>
<edge source="108" target="208">
  <data key="weight">1.0</data>
  <data key="slice">26</data>
  <data key="year">2016</data>
</edge>
<edge source="109" target="330">
  <data key="weight">1.0</data>
  <data key="slice">8</data>
  <data key="year">1998</data>
</edge>
<edge source="109" target="460">
  <data key="weight">1.0</data>
  <data key="slice">8</data>
  <data key="year">1998</data>
</edge>
<edge source="110" target="656">
  <data key="weight">1.0</data>
  <data key="slice">10</data>
  <data key="year">2000</data>
</edge>
<edge source="112" target="173">
  <data key="weight">1.0</data>
  <data key="slice">29</data>
  <data key="year">2019</data>
</edge>
<edge source="112" target="445">
  <data key="weight">1.0</data>
  <data key="slice">29</data>
  <data key="year">2019</data>
</edge>
<edge source="112" target="770">
  <data key="weight">1.0</data>
  <data key="slice">29</data>
  <data key="year">2019</data>
</edge>
<edge source="113" target="551">
  <data key="weight">1.0</data>
  <data key="slice">18</data>
  <data key="year">2008</data>
</edge>
<edge source="114" target="130">
  <data key="weight">1.0</data>
  <data key="slice">9</data>
  <data key="year">1999</data>
</edge>
<edge source="115" target="174">
  <data key="weight">1.0</data>
  <data key="slice">5</data>
  <data key="year">1995</data>
</edge>
<edge source="115" target="398">
  <data key="weight">1.0</data>
  <data key="slice">5</data>
  <data key="year">1995</data>
</edge>
<edge source="115" target="493">
  <data key="weight">1.0</data>
  <data key="slice">5</data>
  <data key="year">1995</data>
</edge>
<edge source="117" target="281">
  <data key="weight">1.0</data>
  <data key="slice">31</data>
  <data key="year">2021</data>
</edge>
<edge source="117" target="733">
  <data key="weight">1.0</data>
  <data key="slice">31</data>
  <data key="year">2021</data>
</edge>
<edge source="118" target="238">
  <data key="weight">1.0</data>
  <data key="slice">35</data>
  <data key="year">2025</data>
</edge>
<edge source="121" target="209">
  <data key="weight">0.7071067690849304</data>
  <data key="slice">34</data>
  <data key="year">2024</data>
</edge>
<edge source="121" target="623">
  <data key="weight">0.7071067690849304</data>
  <data key="slice">34</data>
  <data key="year">2024</data>
</edge>
<edge source="121" target="791">
  <data key="weight">0.7071067690849304</data>
  <data key="slice">34</data>
  <data key="year">2024</data>
</edge>
<edge source="122" target="275">
  <data key="weight">0.8164966106414795</data>
  <data key="slice">28</data>
  <data key="year">2018</data>
</edge>
<edge source="122" target="287">
  <data key="weight">1.0</data>
  <data key="slice">25</data>
  <data key="year">2015</data>
</edge>
<edge source="122" target="291">
  <data key="weight">0.8164966106414795</data>
  <data key="slice">28</data>
  <data key="year">2018</data>
</edge>
<edge source="122" target="343">
  <data key="weight">0.40824830532073975</data>
  <data key="slice">27</data>
  <data key="year">2017</data>
</edge>
<edge source="122" target="566">
  <data key="weight">0.8164966106414795</data>
  <data key="slice">28</data>
  <data key="year">2018</data>
</edge>
<edge source="122" target="587">
  <data key="weight">0.7071067690849304</data>
  <data key="slice">27</data>
  <data key="year">2017</data>
</edge>
<edge source="122" target="612">
  <data key="weight">0.5773502588272095</data>
  <data key="slice">28</data>
  <data key="year">2018</data>
</edge>
<edge source="122" target="615">
  <data key="weight">1.0</data>
  <data key="slice">29</data>
  <data key="year">2019</data>
</edge>
<edge source="122" target="637">
  <data key="weight">0.40824830532073975</data>
  <data key="slice">28</data>
  <data key="year">2018</data>
</edge>
<edge source="122" target="796">
  <data key="weight">1.0</data>
  <data key="slice">29</data>
  <data key="year">2019</data>
</edge>
<edge source="122" target="797">
  <data key="weight">0.7071067690849304</data>
  <data key="slice">27</data>
  <data key="year">2017</data>
</edge>
<edge source="122" target="799">
  <data key="weight">1.0</data>
  <data key="slice">20</data>
  <data key="year">2010</data>
</edge>
<edge source="123" target="315">
  <data key="weight">1.0</data>
  <data key="slice">7</data>
  <data key="year">1997</data>
</edge>
<edge source="123" target="567">
  <data key="weight">1.0</data>
  <data key="slice">7</data>
  <data key="year">1997</data>
</edge>
<edge source="123" target="600">
  <data key="weight">1.0</data>
  <data key="slice">7</data>
  <data key="year">1997</data>
</edge>
<edge source="123" target="606">
  <data key="weight">0.5773502588272095</data>
  <data key="slice">7</data>
  <data key="year">1997</data>
</edge>
<edge source="123" target="745">
  <data key="weight">1.0</data>
  <data key="slice">7</data>
  <data key="year">1997</data>
</edge>
<edge source="123" target="800">
  <data key="weight">0.5773502588272095</data>
  <data key="slice">7</data>
  <data key="year">1997</data>
</edge>
<edge source="125" target="620">
  <data key="weight">1.0</data>
  <data key="slice">23</data>
  <data key="year">2013</data>
</edge>
<edge source="125" target="799">
  <data key="weight">1.0</data>
  <data key="slice">23</data>
  <data key="year">2013</data>
</edge>
<edge source="127" target="304">
  <data key="weight">1.0</data>
  <data key="slice">22</data>
  <data key="year">2012</data>
</edge>
<edge source="127" target="396">
  <data key="weight">1.0</data>
  <data key="slice">22</data>
  <data key="year">2012</data>
</edge>
<edge source="127" target="436">
  <data key="weight">1.0</data>
  <data key="slice">22</data>
  <data key="year">2012</data>
</edge>
<edge source="128" target="138">
  <data key="weight">1.0</data>
  <data key="slice">16</data>
  <data key="year">2006</data>
</edge>
<edge source="128" target="225">
  <data key="weight">1.0</data>
  <data key="slice">16</data>
  <data key="year">2006</data>
</edge>
<edge source="128" target="466">
  <data key="weight">1.0</data>
  <data key="slice">16</data>
  <data key="year">2006</data>
</edge>
<edge source="128" target="695">
  <data key="weight">1.0</data>
  <data key="slice">16</data>
  <data key="year">2006</data>
</edge>
<edge source="128" target="804">
  <data key="weight">1.0</data>
  <data key="slice">16</data>
  <data key="year">2006</data>
</edge>
<edge source="131" target="451">
  <data key="weight">1.0</data>
  <data key="slice">26</data>
  <data key="year">2016</data>
</edge>
<edge source="132" target="593">
  <data key="weight">1.0</data>
  <data key="slice">21</data>
  <data key="year">2011</data>
</edge>
<edge source="133" target="541">
  <data key="weight">1.0</data>
  <data key="slice">21</data>
  <data key="year">2011</data>
</edge>
<edge source="134" target="582">
  <data key="weight">1.0</data>
  <data key="slice">27</data>
  <data key="year">2017</data>
</edge>
<edge source="135" target="325">
  <data key="weight">1.0</data>
  <data key="slice">24</data>
  <data key="year">2014</data>
</edge>
<edge source="135" target="679">
  <data key="weight">1.0</data>
  <data key="slice">24</data>
  <data key="year">2014</data>
</edge>
<edge source="136" target="435">
  <data key="weight">1.0</data>
  <data key="slice">15</data>
  <data key="year">2005</data>
</edge>
<edge source="136" target="584">
  <data key="weight">1.0</data>
  <data key="slice">7</data>
  <data key="year">1997</data>
</edge>
<edge source="136" target="589">
  <data key="weight">1.0</data>
  <data key="slice">7</data>
  <data key="year">1997</data>
</edge>
<edge source="137" target="718">
  <data key="weight">1.0</data>
  <data key="slice">24</data>
  <data key="year">2014</data>
</edge>
<edge source="138" target="225">
  <data key="weight">1.0</data>
  <data key="slice">16</data>
  <data key="year">2006</data>
</edge>
<edge source="138" target="466">
  <data key="weight">1.0</data>
  <data key="slice">16</data>
  <data key="year">2006</data>
</edge>
<edge source="138" target="695">
  <data key="weight">1.0</data>
  <data key="slice">16</data>
  <data key="year">2006</data>
</edge>
<edge source="138" target="804">
  <data key="weight">1.0</data>
  <data key="slice">16</data>
  <data key="year">2006</data>
</edge>
<edge source="140" target="177">
  <data key="weight">0.7071067690849304</data>
  <data key="slice">33</data>
  <data key="year">2023</data>
</edge>
<edge source="141" target="254">
  <data key="weight">1.0</data>
  <data key="slice">13</data>
  <data key="year">2003</data>
</edge>
<edge source="141" target="273">
  <data key="weight">1.0</data>
  <data key="slice">13</data>
  <data key="year">2003</data>
</edge>
<edge source="141" target="397">
  <data key="weight">1.0</data>
  <data key="slice">13</data>
  <data key="year">2003</data>
</edge>
<edge source="141" target="454">
  <data key="weight">1.0</data>
  <data key="slice">13</data>
  <data key="year">2003</data>
</edge>
<edge source="141" target="711">
  <data key="weight">1.0</data>
  <data key="slice">13</data>
  <data key="year">2003</data>
</edge>
<edge source="142" target="157">
  <data key="weight">1.0</data>
  <data key="slice">17</data>
  <data key="year">2007</data>
</edge>
<edge source="142" target="263">
  <data key="weight">1.0</data>
  <data key="slice">17</data>
  <data key="year">2007</data>
</edge>
<edge source="142" target="491">
  <data key="weight">1.0</data>
  <data key="slice">17</data>
  <data key="year">2007</data>
</edge>
<edge source="142" target="621">
  <data key="weight">0.7071067690849304</data>
  <data key="slice">17</data>
  <data key="year">2007</data>
</edge>
<edge source="143" target="554">
  <data key="weight">1.0</data>
  <data key="slice">18</data>
  <data key="year">2008</data>
</edge>
<edge source="143" target="577">
  <data key="weight">1.0</data>
  <data key="slice">18</data>
  <data key="year">2008</data>
</edge>
<edge source="144" target="422">
  <data key="weight">1.0</data>
  <data key="slice">18</data>
  <data key="year">2008</data>
</edge>
<edge source="144" target="447">
  <data key="weight">1.0</data>
  <data key="slice">18</data>
  <data key="year">2008</data>
</edge>
<edge source="145" target="186">
  <data key="weight">0.7071067690849304</data>
  <data key="slice">25</data>
  <data key="year">2015</data>
</edge>
<edge source="145" target="298">
  <data key="weight">0.7071067690849304</data>
  <data key="slice">25</data>
  <data key="year">2015</data>
</edge>
<edge source="145" target="478">
  <data key="weight">1.0</data>
  <data key="slice">25</data>
  <data key="year">2015</data>
</edge>
<edge source="145" target="522">
  <data key="weight">0.7071067690849304</data>
  <data key="slice">25</data>
  <data key="year">2015</data>
</edge>
<edge source="146" target="223">
  <data key="weight">1.0</data>
  <data key="slice">31</data>
  <data key="year">2021</data>
</edge>
<edge source="146" target="271">
  <data key="weight">1.0</data>
  <data key="slice">31</data>
  <data key="year">2021</data>
</edge>
<edge source="147" target="289">
  <data key="weight">0.7071067690849304</data>
  <data key="slice">11</data>
  <data key="year">2001</data>
</edge>
<edge source="147" target="609">
  <data key="weight">1.0</data>
  <data key="slice">11</data>
  <data key="year">2001</data>
</edge>
<edge source="147" target="647">
  <data key="weight">1.0</data>
  <data key="slice">11</data>
  <data key="year">2001</data>
</edge>
<edge source="147" target="649">
  <data key="weight">1.0</data>
  <data key="slice">10</data>
  <data key="year">2000</data>
</edge>
<edge source="147" target="706">
  <data key="weight">0.5</data>
  <data key="slice">11</data>
  <data key="year">2001</data>
</edge>
<edge source="147" target="814">
  <data key="weight">1.0</data>
  <data key="slice">10</data>
  <data key="year">2000</data>
</edge>
<edge source="148" target="200">
  <data key="weight">1.0</data>
  <data key="slice">31</data>
  <data key="year">2021</data>
</edge>
<edge source="149" target="193">
  <data key="weight">0.7071067690849304</data>
  <data key="slice">11</data>
  <data key="year">2001</data>
</edge>
<edge source="149" target="260">
  <data key="weight">0.7071067690849304</data>
  <data key="slice">11</data>
  <data key="year">2001</data>
</edge>
<edge source="149" target="303">
  <data key="weight">0.7071067690849304</data>
  <data key="slice">11</data>
  <data key="year">2001</data>
</edge>
<edge source="149" target="356">
  <data key="weight">0.7071067690849304</data>
  <data key="slice">11</data>
  <data key="year">2001</data>
</edge>
<edge source="149" target="565">
  <data key="weight">1.0</data>
  <data key="slice">11</data>
  <data key="year">2001</data>
</edge>
<edge source="149" target="591">
  <data key="weight">1.0</data>
  <data key="slice">11</data>
  <data key="year">2001</data>
</edge>
<edge source="149" target="618">
  <data key="weight">1.0</data>
  <data key="slice">11</data>
  <data key="year">2001</data>
</edge>
<edge source="149" target="664">
  <data key="weight">1.0</data>
  <data key="slice">11</data>
  <data key="year">2001</data>
</edge>
<edge source="149" target="725">
  <data key="weight">0.7071067690849304</data>
  <data key="slice">11</data>
  <data key="year">2001</data>
</edge>
<edge source="149" target="726">
  <data key="weight">1.0</data>
  <data key="slice">11</data>
  <data key="year">2001</data>
</edge>
<edge source="150" target="183">
  <data key="weight">0.7071067690849304</data>
  <data key="slice">12</data>
  <data key="year">2002</data>
</edge>
<edge source="150" target="234">
  <data key="weight">0.7071067690849304</data>
  <data key="slice">12</data>
  <data key="year">2002</data>
</edge>
<edge source="150" target="680">
  <data key="weight">0.7071067690849304</data>
  <data key="slice">12</data>
  <data key="year">2002</data>
</edge>
<edge source="150" target="706">
  <data key="weight">0.7071067690849304</data>
  <data key="slice">12</data>
  <data key="year">2002</data>
</edge>
<edge source="150" target="786">
  <data key="weight">0.7071067690849304</data>
  <data key="slice">12</data>
  <data key="year">2002</data>
</edge>
<edge source="150" target="814">
  <data key="weight">0.7071067690849304</data>
  <data key="slice">12</data>
  <data key="year">2002</data>
</edge>
<edge source="151" target="272">
  <data key="weight">1.0</data>
  <data key="slice">12</data>
  <data key="year">2002</data>
</edge>
<edge source="151" target="357">
  <data key="weight">1.0</data>
  <data key="slice">12</data>
  <data key="year">2002</data>
</edge>
<edge source="151" target="461">
  <data key="weight">1.0</data>
  <data key="slice">12</data>
  <data key="year">2002</data>
</edge>
<edge source="152" target="803">
  <data key="weight">1.0</data>
  <data key="slice">31</data>
  <data key="year">2021</data>
</edge>
<edge source="153" target="160">
  <data key="weight">1.0</data>
  <data key="slice">2</data>
  <data key="year">1992</data>
</edge>
<edge source="153" target="305">
  <data key="weight">1.0</data>
  <data key="slice">2</data>
  <data key="year">1992</data>
</edge>
<edge source="153" target="497">
  <data key="weight">1.0</data>
  <data key="slice">2</data>
  <data key="year">1992</data>
</edge>
<edge source="153" target="521">
  <data key="weight">1.0</data>
  <data key="slice">2</data>
  <data key="year">1992</data>
</edge>
<edge source="153" target="633">
  <data key="weight">1.0</data>
  <data key="slice">2</data>
  <data key="year">1992</data>
</edge>
<edge source="154" target="210">
  <data key="weight">1.0</data>
  <data key="slice">17</data>
  <data key="year">2007</data>
</edge>
<edge source="154" target="341">
  <data key="weight">1.0</data>
  <data key="slice">19</data>
  <data key="year">2009</data>
</edge>
<edge source="154" target="534">
  <data key="weight">0.7071067690849304</data>
  <data key="slice">19</data>
  <data key="year">2009</data>
</edge>
<edge source="154" target="762">
  <data key="weight">0.7071067690849304</data>
  <data key="slice">19</data>
  <data key="year">2009</data>
</edge>
<edge source="155" target="701">
  <data key="weight">1.0</data>
  <data key="slice">27</data>
  <data key="year">2017</data>
</edge>
<edge source="157" target="263">
  <data key="weight">1.0</data>
  <data key="slice">17</data>
  <data key="year">2007</data>
</edge>
<edge source="157" target="491">
  <data key="weight">1.0</data>
  <data key="slice">17</data>
  <data key="year">2007</data>
</edge>
<edge source="157" target="621">
  <data key="weight">0.7071067690849304</data>
  <data key="slice">17</data>
  <data key="year">2007</data>
</edge>
<edge source="159" target="359">
  <data key="weight">1.0</data>
  <data key="slice">9</data>
  <data key="year">1999</data>
</edge>
<edge source="159" target="388">
  <data key="weight">1.0</data>
  <data key="slice">9</data>
  <data key="year">1999</data>
</edge>
<edge source="159" target="509">
  <data key="weight">1.0</data>
  <data key="slice">9</data>
  <data key="year">1999</data>
</edge>
<edge source="160" target="305">
  <data key="weight">1.0</data>
  <data key="slice">2</data>
  <data key="year">1992</data>
</edge>
<edge source="160" target="497">
  <data key="weight">1.0</data>
  <data key="slice">2</data>
  <data key="year">1992</data>
</edge>
<edge source="160" target="521">
  <data key="weight">1.0</data>
  <data key="slice">2</data>
  <data key="year">1992</data>
</edge>
<edge source="160" target="633">
  <data key="weight">1.0</data>
  <data key="slice">2</data>
  <data key="year">1992</data>
</edge>
<edge source="161" target="269">
  <data key="weight">1.0</data>
  <data key="slice">16</data>
  <data key="year">2006</data>
</edge>
<edge source="161" target="377">
  <data key="weight">1.0</data>
  <data key="slice">16</data>
  <data key="year">2006</data>
</edge>
<edge source="161" target="498">
  <data key="weight">1.0</data>
  <data key="slice">16</data>
  <data key="year">2006</data>
</edge>
<edge source="161" target="666">
  <data key="weight">1.0</data>
  <data key="slice">16</data>
  <data key="year">2006</data>
</edge>
<edge source="163" target="288">
  <data key="weight">1.0</data>
  <data key="slice">10</data>
  <data key="year">2000</data>
</edge>
<edge source="163" target="411">
  <data key="weight">1.0</data>
  <data key="slice">10</data>
  <data key="year">2000</data>
</edge>
<edge source="164" target="321">
  <data key="weight">1.0</data>
  <data key="slice">30</data>
  <data key="year">2020</data>
</edge>
<edge source="164" target="372">
  <data key="weight">1.0</data>
  <data key="slice">30</data>
  <data key="year">2020</data>
</edge>
<edge source="164" target="683">
  <data key="weight">1.0</data>
  <data key="slice">35</data>
  <data key="year">2025</data>
</edge>
<edge source="165" target="657">
  <data key="weight">1.0</data>
  <data key="slice">27</data>
  <data key="year">2017</data>
</edge>
<edge source="165" target="807">
  <data key="weight">1.0</data>
  <data key="slice">27</data>
  <data key="year">2017</data>
</edge>
<edge source="166" target="213">
  <data key="weight">1.0</data>
  <data key="slice">11</data>
  <data key="year">2001</data>
</edge>
<edge source="166" target="395">
  <data key="weight">1.0</data>
  <data key="slice">11</data>
  <data key="year">2001</data>
</edge>
<edge source="166" target="568">
  <data key="weight">1.0</data>
  <data key="slice">11</data>
  <data key="year">2001</data>
</edge>
<edge source="166" target="604">
  <data key="weight">1.0</data>
  <data key="slice">11</data>
  <data key="year">2001</data>
</edge>
<edge source="166" target="790">
  <data key="weight">1.0</data>
  <data key="slice">11</data>
  <data key="year">2001</data>
</edge>
<edge source="167" target="757">
  <data key="weight">1.0</data>
  <data key="slice">35</data>
  <data key="year">2025</data>
</edge>
<edge source="168" target="423">
  <data key="weight">1.0</data>
  <data key="slice">14</data>
  <data key="year">2004</data>
</edge>
<edge source="168" target="439">
  <data key="weight">1.0</data>
  <data key="slice">14</data>
  <data key="year">2004</data>
</edge>
<edge source="168" target="585">
  <data key="weight">1.0</data>
  <data key="slice">15</data>
  <data key="year">2005</data>
</edge>
<edge source="169" target="575">
  <data key="weight">1.0</data>
  <data key="slice">28</data>
  <data key="year">2018</data>
</edge>
<edge source="169" target="748">
  <data key="weight">1.0</data>
  <data key="slice">28</data>
  <data key="year">2018</data>
</edge>
<edge source="170" target="231">
  <data key="weight">1.0</data>
  <data key="slice">6</data>
  <data key="year">1996</data>
</edge>
<edge source="170" target="350">
  <data key="weight">1.0</data>
  <data key="slice">6</data>
  <data key="year">1996</data>
</edge>
<edge source="170" target="500">
  <data key="weight">1.0</data>
  <data key="slice">6</data>
  <data key="year">1996</data>
</edge>
<edge source="170" target="550">
  <data key="weight">1.0</data>
  <data key="slice">6</data>
  <data key="year">1996</data>
</edge>
<edge source="170" target="717">
  <data key="weight">1.0</data>
  <data key="slice">6</data>
  <data key="year">1996</data>
</edge>
<edge source="171" target="492">
  <data key="weight">1.0</data>
  <data key="slice">1</data>
  <data key="year">1991</data>
</edge>
<edge source="171" target="656">
  <data key="weight">1.0</data>
  <data key="slice">1</data>
  <data key="year">1991</data>
</edge>
<edge source="171" target="753">
  <data key="weight">1.0</data>
  <data key="slice">4</data>
  <data key="year">1994</data>
</edge>
<edge source="172" target="332">
  <data key="weight">1.0</data>
  <data key="slice">9</data>
  <data key="year">1999</data>
</edge>
<edge source="172" target="622">
  <data key="weight">1.0</data>
  <data key="slice">9</data>
  <data key="year">1999</data>
</edge>
<edge source="172" target="630">
  <data key="weight">1.0</data>
  <data key="slice">9</data>
  <data key="year">1999</data>
</edge>
<edge source="173" target="445">
  <data key="weight">1.0</data>
  <data key="slice">29</data>
  <data key="year">2019</data>
</edge>
<edge source="173" target="770">
  <data key="weight">1.0</data>
  <data key="slice">29</data>
  <data key="year">2019</data>
</edge>
<edge source="174" target="398">
  <data key="weight">1.0</data>
  <data key="slice">5</data>
  <data key="year">1995</data>
</edge>
<edge source="174" target="493">
  <data key="weight">1.0</data>
  <data key="slice">5</data>
  <data key="year">1995</data>
</edge>
<edge source="175" target="648">
  <data key="weight">1.0</data>
  <data key="slice">33</data>
  <data key="year">2023</data>
</edge>
<edge source="178" target="202">
  <data key="weight">1.0</data>
  <data key="slice">8</data>
  <data key="year">1998</data>
</edge>
<edge source="178" target="636">
  <data key="weight">1.0</data>
  <data key="slice">7</data>
  <data key="year">1997</data>
</edge>
<edge source="178" target="808">
  <data key="weight">1.0</data>
  <data key="slice">8</data>
  <data key="year">1998</data>
</edge>
<edge source="180" target="406">
  <data key="weight">1.0</data>
  <data key="slice">34</data>
  <data key="year">2024</data>
</edge>
<edge source="181" target="769">
  <data key="weight">1.0</data>
  <data key="slice">15</data>
  <data key="year">2005</data>
</edge>
<edge source="182" target="382">
  <data key="weight">1.0</data>
  <data key="slice">9</data>
  <data key="year">1999</data>
</edge>
<edge source="182" target="483">
  <data key="weight">1.0</data>
  <data key="slice">9</data>
  <data key="year">1999</data>
</edge>
<edge source="183" target="234">
  <data key="weight">1.0</data>
  <data key="slice">12</data>
  <data key="year">2002</data>
</edge>
<edge source="183" target="243">
  <data key="weight">0.7071067690849304</data>
  <data key="slice">12</data>
  <data key="year">2002</data>
</edge>
<edge source="183" target="286">
  <data key="weight">0.5773502588272095</data>
  <data key="slice">11</data>
  <data key="year">2001</data>
</edge>
<edge source="183" target="556">
  <data key="weight">0.5773502588272095</data>
  <data key="slice">11</data>
  <data key="year">2001</data>
</edge>
<edge source="183" target="680">
  <data key="weight">1.0</data>
  <data key="slice">12</data>
  <data key="year">2002</data>
</edge>
<edge source="183" target="706">
  <data key="weight">0.8660253882408142</data>
  <data key="slice">12</data>
  <data key="year">2002</data>
</edge>
<edge source="183" target="786">
  <data key="weight">0.8660253882408142</data>
  <data key="slice">12</data>
  <data key="year">2002</data>
</edge>
<edge source="183" target="788">
  <data key="weight">0.5773502588272095</data>
  <data key="slice">11</data>
  <data key="year">2001</data>
</edge>
<edge source="183" target="814">
  <data key="weight">1.0</data>
  <data key="slice">11</data>
  <data key="year">2001</data>
</edge>
<edge source="184" target="360">
  <data key="weight">1.0</data>
  <data key="slice">20</data>
  <data key="year">2010</data>
</edge>
<edge source="185" target="218">
  <data key="weight">1.0</data>
  <data key="slice">17</data>
  <data key="year">2007</data>
</edge>
<edge source="185" target="440">
  <data key="weight">1.0</data>
  <data key="slice">17</data>
  <data key="year">2007</data>
</edge>
<edge source="185" target="468">
  <data key="weight">1.0</data>
  <data key="slice">17</data>
  <data key="year">2007</data>
</edge>
<edge source="185" target="507">
  <data key="weight">1.0</data>
  <data key="slice">17</data>
  <data key="year">2007</data>
</edge>
<edge source="185" target="646">
  <data key="weight">1.0</data>
  <data key="slice">17</data>
  <data key="year">2007</data>
</edge>
<edge source="185" target="684">
  <data key="weight">1.0</data>
  <data key="slice">17</data>
  <data key="year">2007</data>
</edge>
<edge source="185" target="721">
  <data key="weight">1.0</data>
  <data key="slice">17</data>
  <data key="year">2007</data>
</edge>
<edge source="186" target="478">
  <data key="weight">0.7071067690849304</data>
  <data key="slice">25</data>
  <data key="year">2015</data>
</edge>
<edge source="189" target="252">
  <data key="weight">1.0</data>
  <data key="slice">11</data>
  <data key="year">2001</data>
</edge>
<edge source="189" target="734">
  <data key="weight">1.0</data>
  <data key="slice">11</data>
  <data key="year">2001</data>
</edge>
<edge source="190" target="320">
  <data key="weight">1.0</data>
  <data key="slice">33</data>
  <data key="year">2023</data>
</edge>
<edge source="193" target="260">
  <data key="weight">1.0</data>
  <data key="slice">11</data>
  <data key="year">2001</data>
</edge>
<edge source="193" target="565">
  <data key="weight">0.7071067690849304</data>
  <data key="slice">11</data>
  <data key="year">2001</data>
</edge>
<edge source="193" target="591">
  <data key="weight">0.7071067690849304</data>
  <data key="slice">11</data>
  <data key="year">2001</data>
</edge>
<edge source="193" target="618">
  <data key="weight">0.7071067690849304</data>
  <data key="slice">11</data>
  <data key="year">2001</data>
</edge>
<edge source="193" target="664">
  <data key="weight">0.7071067690849304</data>
  <data key="slice">11</data>
  <data key="year">2001</data>
</edge>
<edge source="193" target="726">
  <data key="weight">0.7071067690849304</data>
  <data key="slice">11</data>
  <data key="year">2001</data>
</edge>
<edge source="194" target="329">
  <data key="weight">1.0</data>
  <data key="slice">8</data>
  <data key="year">1998</data>
</edge>
<edge source="194" target="601">
  <data key="weight">1.0</data>
  <data key="slice">8</data>
  <data key="year">1998</data>
</edge>
<edge source="195" target="392">
  <data key="weight">1.0</data>
  <data key="slice">28</data>
  <data key="year">2018</data>
</edge>
<edge source="195" target="526">
  <data key="weight">1.0</data>
  <data key="slice">28</data>
  <data key="year">2018</data>
</edge>
<edge source="195" target="681">
  <data key="weight">1.0</data>
  <data key="slice">28</data>
  <data key="year">2018</data>
</edge>
<edge source="196" target="295">
  <data key="weight">1.0</data>
  <data key="slice">32</data>
  <data key="year">2022</data>
</edge>
<edge source="197" target="266">
  <data key="weight">1.0</data>
  <data key="slice">14</data>
  <data key="year">2004</data>
</edge>
<edge source="197" target="276">
  <data key="weight">1.0</data>
  <data key="slice">14</data>
  <data key="year">2004</data>
</edge>
<edge source="197" target="347">
  <data key="weight">1.0</data>
  <data key="slice">14</data>
  <data key="year">2004</data>
</edge>
<edge source="197" target="549">
  <data key="weight">1.0</data>
  <data key="slice">14</data>
  <data key="year">2004</data>
</edge>
<edge source="198" target="309">
  <data key="weight">1.0</data>
  <data key="slice">19</data>
  <data key="year">2009</data>
</edge>
<edge source="198" target="628">
  <data key="weight">1.0</data>
  <data key="slice">19</data>
  <data key="year">2009</data>
</edge>
<edge source="199" target="571">
  <data key="weight">1.0</data>
  <data key="slice">4</data>
  <data key="year">1994</data>
</edge>
<edge source="199" target="736">
  <data key="weight">0.7071067690849304</data>
  <data key="slice">4</data>
  <data key="year">1994</data>
</edge>
<edge source="201" target="237">
  <data key="weight">1.0</data>
  <data key="slice">13</data>
  <data key="year">2003</data>
</edge>
<edge source="201" target="650">
  <data key="weight">1.0</data>
  <data key="slice">13</data>
  <data key="year">2003</data>
</edge>
<edge source="202" target="808">
  <data key="weight">1.0</data>
  <data key="slice">8</data>
  <data key="year">1998</data>
</edge>
<edge source="203" target="538">
  <data key="weight">1.0</data>
  <data key="slice">18</data>
  <data key="year">2008</data>
</edge>
<edge source="205" target="677">
  <data key="weight">0.7071067690849304</data>
  <data key="slice">24</data>
  <data key="year">2014</data>
</edge>
<edge source="206" target="300">
  <data key="weight">1.0</data>
  <data key="slice">34</data>
  <data key="year">2024</data>
</edge>
<edge source="207" target="514">
  <data key="weight">1.0</data>
  <data key="slice">32</data>
  <data key="year">2022</data>
</edge>
<edge source="209" target="623">
  <data key="weight">1.0</data>
  <data key="slice">34</data>
  <data key="year">2024</data>
</edge>
<edge source="209" target="791">
  <data key="weight">1.0</data>
  <data key="slice">34</data>
  <data key="year">2024</data>
</edge>
<edge source="211" target="607">
  <data key="weight">1.0</data>
  <data key="slice">18</data>
  <data key="year">2008</data>
</edge>
<edge source="212" target="332">
  <data key="weight">1.0</data>
  <data key="slice">14</data>
  <data key="year">2004</data>
</edge>
<edge source="212" target="622">
  <data key="weight">1.0</data>
  <data key="slice">14</data>
  <data key="year">2004</data>
</edge>
<edge source="213" target="395">
  <data key="weight">1.0</data>
  <data key="slice">11</data>
  <data key="year">2001</data>
</edge>
<edge source="213" target="568">
  <data key="weight">1.0</data>
  <data key="slice">11</data>
  <data key="year">2001</data>
</edge>
<edge source="213" target="604">
  <data key="weight">1.0</data>
  <data key="slice">11</data>
  <data key="year">2001</data>
</edge>
<edge source="213" target="790">
  <data key="weight">1.0</data>
  <data key="slice">11</data>
  <data key="year">2001</data>
</edge>
<edge source="214" target="429">
  <data key="weight">1.0</data>
  <data key="slice">20</data>
  <data key="year">2010</data>
</edge>
<edge source="214" target="563">
  <data key="weight">1.0</data>
  <data key="slice">20</data>
  <data key="year">2010</data>
</edge>
<edge source="215" target="476">
  <data key="weight">1.0</data>
  <data key="slice">34</data>
  <data key="year">2024</data>
</edge>
<edge source="215" target="588">
  <data key="weight">1.0</data>
  <data key="slice">34</data>
  <data key="year">2024</data>
</edge>
<edge source="215" target="590">
  <data key="weight">1.0</data>
  <data key="slice">34</data>
  <data key="year">2024</data>
</edge>
<edge source="215" target="667">
  <data key="weight">1.0</data>
  <data key="slice">34</data>
  <data key="year">2024</data>
</edge>
<edge source="215" target="742">
  <data key="weight">1.0</data>
  <data key="slice">34</data>
  <data key="year">2024</data>
</edge>
<edge source="216" target="687">
  <data key="weight">1.0</data>
  <data key="slice">26</data>
  <data key="year">2016</data>
</edge>
<edge source="218" target="440">
  <data key="weight">1.0</data>
  <data key="slice">17</data>
  <data key="year">2007</data>
</edge>
<edge source="218" target="468">
  <data key="weight">1.0</data>
  <data key="slice">17</data>
  <data key="year">2007</data>
</edge>
<edge source="218" target="507">
  <data key="weight">1.0</data>
  <data key="slice">17</data>
  <data key="year">2007</data>
</edge>
<edge source="218" target="646">
  <data key="weight">1.0</data>
  <data key="slice">17</data>
  <data key="year">2007</data>
</edge>
<edge source="218" target="684">
  <data key="weight">1.0</data>
  <data key="slice">17</data>
  <data key="year">2007</data>
</edge>
<edge source="218" target="721">
  <data key="weight">1.0</data>
  <data key="slice">17</data>
  <data key="year">2007</data>
</edge>
<edge source="219" target="267">
  <data key="weight">1.0</data>
  <data key="slice">3</data>
  <data key="year">1993</data>
</edge>
<edge source="219" target="776">
  <data key="weight">1.0</data>
  <data key="slice">3</data>
  <data key="year">1993</data>
</edge>
<edge source="220" target="352">
  <data key="weight">1.0</data>
  <data key="slice">13</data>
  <data key="year">2003</data>
</edge>
<edge source="220" target="749">
  <data key="weight">1.0</data>
  <data key="slice">13</data>
  <data key="year">2003</data>
</edge>
<edge source="221" target="270">
  <data key="weight">0.5</data>
  <data key="slice">15</data>
  <data key="year">2005</data>
</edge>
<edge source="221" target="452">
  <data key="weight">0.5773502588272095</data>
  <data key="slice">15</data>
  <data key="year">2005</data>
</edge>
<edge source="221" target="532">
  <data key="weight">0.5</data>
  <data key="slice">15</data>
  <data key="year">2005</data>
</edge>
<edge source="222" target="226">
  <data key="weight">1.0</data>
  <data key="slice">16</data>
  <data key="year">2006</data>
</edge>
<edge source="223" target="271">
  <data key="weight">1.0</data>
  <data key="slice">31</data>
  <data key="year">2021</data>
</edge>
<edge source="224" target="527">
  <data key="weight">1.0</data>
  <data key="slice">30</data>
  <data key="year">2020</data>
</edge>
<edge source="224" target="528">
  <data key="weight">1.0</data>
  <data key="slice">32</data>
  <data key="year">2022</data>
</edge>
<edge source="225" target="466">
  <data key="weight">1.0</data>
  <data key="slice">16</data>
  <data key="year">2006</data>
</edge>
<edge source="225" target="695">
  <data key="weight">1.0</data>
  <data key="slice">16</data>
  <data key="year">2006</data>
</edge>
<edge source="225" target="804">
  <data key="weight">1.0</data>
  <data key="slice">16</data>
  <data key="year">2006</data>
</edge>
<edge source="226" target="229">
  <data key="weight">1.0</data>
  <data key="slice">24</data>
  <data key="year">2014</data>
</edge>
<edge source="226" target="279">
  <data key="weight">1.0</data>
  <data key="slice">24</data>
  <data key="year">2014</data>
</edge>
<edge source="226" target="343">
  <data key="weight">0.4472135901451111</data>
  <data key="slice">24</data>
  <data key="year">2014</data>
</edge>
<edge source="229" target="279">
  <data key="weight">1.0</data>
  <data key="slice">24</data>
  <data key="year">2014</data>
</edge>
<edge source="229" target="343">
  <data key="weight">0.4472135901451111</data>
  <data key="slice">24</data>
  <data key="year">2014</data>
</edge>
<edge source="231" target="350">
  <data key="weight">1.0</data>
  <data key="slice">6</data>
  <data key="year">1996</data>
</edge>
<edge source="231" target="500">
  <data key="weight">1.0</data>
  <data key="slice">6</data>
  <data key="year">1996</data>
</edge>
<edge source="231" target="550">
  <data key="weight">1.0</data>
  <data key="slice">6</data>
  <data key="year">1996</data>
</edge>
<edge source="231" target="717">
  <data key="weight">1.0</data>
  <data key="slice">6</data>
  <data key="year">1996</data>
</edge>
<edge source="232" target="562">
  <data key="weight">1.0</data>
  <data key="slice">15</data>
  <data key="year">2005</data>
</edge>
<edge source="234" target="243">
  <data key="weight">0.7071067690849304</data>
  <data key="slice">12</data>
  <data key="year">2002</data>
</edge>
<edge source="234" target="680">
  <data key="weight">1.0</data>
  <data key="slice">12</data>
  <data key="year">2002</data>
</edge>
<edge source="234" target="706">
  <data key="weight">1.0</data>
  <data key="slice">12</data>
  <data key="year">2002</data>
</edge>
<edge source="234" target="786">
  <data key="weight">1.0</data>
  <data key="slice">12</data>
  <data key="year">2002</data>
</edge>
<edge source="234" target="814">
  <data key="weight">1.0</data>
  <data key="slice">12</data>
  <data key="year">2002</data>
</edge>
<edge source="235" target="470">
  <data key="weight">0.7071067690849304</data>
  <data key="slice">7</data>
  <data key="year">1997</data>
</edge>
<edge source="235" target="516">
  <data key="weight">0.7071067690849304</data>
  <data key="slice">7</data>
  <data key="year">1997</data>
</edge>
<edge source="235" target="606">
  <data key="weight">0.5773502588272095</data>
  <data key="slice">7</data>
  <data key="year">1997</data>
</edge>
<edge source="235" target="800">
  <data key="weight">0.5773502588272095</data>
  <data key="slice">7</data>
  <data key="year">1997</data>
</edge>
<edge source="237" target="605">
  <data key="weight">1.0</data>
  <data key="slice">15</data>
  <data key="year">2005</data>
</edge>
<edge source="237" target="650">
  <data key="weight">1.0</data>
  <data key="slice">13</data>
  <data key="year">2003</data>
</edge>
<edge source="239" target="442">
  <data key="weight">1.0</data>
  <data key="slice">18</data>
  <data key="year">2008</data>
</edge>
<edge source="240" target="386">
  <data key="weight">1.0</data>
  <data key="slice">26</data>
  <data key="year">2016</data>
</edge>
<edge source="241" target="448">
  <data key="weight">0.7071067690849304</data>
  <data key="slice">17</data>
  <data key="year">2007</data>
</edge>
<edge source="241" target="595">
  <data key="weight">0.7071067690849304</data>
  <data key="slice">17</data>
  <data key="year">2007</data>
</edge>
<edge source="242" target="306">
  <data key="weight">1.0</data>
  <data key="slice">8</data>
  <data key="year">1998</data>
</edge>
<edge source="242" target="539">
  <data key="weight">1.0</data>
  <data key="slice">9</data>
  <data key="year">1999</data>
</edge>
<edge source="242" target="716">
  <data key="weight">1.0</data>
  <data key="slice">8</data>
  <data key="year">1998</data>
</edge>
<edge source="242" target="754">
  <data key="weight">1.0</data>
  <data key="slice">9</data>
  <data key="year">1999</data>
</edge>
<edge source="243" target="680">
  <data key="weight">0.7071067690849304</data>
  <data key="slice">12</data>
  <data key="year">2002</data>
</edge>
<edge source="243" target="706">
  <data key="weight">0.7071067690849304</data>
  <data key="slice">12</data>
  <data key="year">2002</data>
</edge>
<edge source="243" target="786">
  <data key="weight">0.7071067690849304</data>
  <data key="slice">12</data>
  <data key="year">2002</data>
</edge>
<edge source="243" target="814">
  <data key="weight">0.7071067690849304</data>
  <data key="slice">12</data>
  <data key="year">2002</data>
</edge>
<edge source="244" target="661">
  <data key="weight">1.0</data>
  <data key="slice">26</data>
  <data key="year">2016</data>
</edge>
<edge source="245" target="290">
  <data key="weight">1.0</data>
  <data key="slice">19</data>
  <data key="year">2009</data>
</edge>
<edge source="245" target="319">
  <data key="weight">1.0</data>
  <data key="slice">21</data>
  <data key="year">2011</data>
</edge>
<edge source="245" target="344">
  <data key="weight">1.0</data>
  <data key="slice">21</data>
  <data key="year">2011</data>
</edge>
<edge source="245" target="512">
  <data key="weight">1.0</data>
  <data key="slice">19</data>
  <data key="year">2009</data>
</edge>
<edge source="245" target="574">
  <data key="weight">1.0</data>
  <data key="slice">19</data>
  <data key="year">2009</data>
</edge>
<edge source="245" target="668">
  <data key="weight">0.7071067690849304</data>
  <data key="slice">19</data>
  <data key="year">2009</data>
</edge>
<edge source="246" target="404">
  <data key="weight">1.0</data>
  <data key="slice">17</data>
  <data key="year">2007</data>
</edge>
<edge source="247" target="635">
  <data key="weight">1.0</data>
  <data key="slice">23</data>
  <data key="year">2013</data>
</edge>
<edge source="248" target="385">
  <data key="weight">1.0</data>
  <data key="slice">35</data>
  <data key="year">2025</data>
</edge>
<edge source="248" target="416">
  <data key="weight">1.0</data>
  <data key="slice">35</data>
  <data key="year">2025</data>
</edge>
<edge source="248" target="573">
  <data key="weight">1.0</data>
  <data key="slice">35</data>
  <data key="year">2025</data>
</edge>
<edge source="249" target="302">
  <data key="weight">1.0</data>
  <data key="slice">26</data>
  <data key="year">2016</data>
</edge>
<edge source="249" target="714">
  <data key="weight">1.0</data>
  <data key="slice">26</data>
  <data key="year">2016</data>
</edge>
<edge source="249" target="731">
  <data key="weight">1.0</data>
  <data key="slice">26</data>
  <data key="year">2016</data>
</edge>
<edge source="250" target="394">
  <data key="weight">1.0</data>
  <data key="slice">34</data>
  <data key="year">2024</data>
</edge>
<edge source="250" target="475">
  <data key="weight">1.0</data>
  <data key="slice">34</data>
  <data key="year">2024</data>
</edge>
<edge source="250" target="518">
  <data key="weight">1.0</data>
  <data key="slice">34</data>
  <data key="year">2024</data>
</edge>
<edge source="250" target="708">
  <data key="weight">1.0</data>
  <data key="slice">34</data>
  <data key="year">2024</data>
</edge>
<edge source="251" target="427">
  <data key="weight">1.0</data>
  <data key="slice">30</data>
  <data key="year">2020</data>
</edge>
<edge source="251" target="479">
  <data key="weight">1.0</data>
  <data key="slice">30</data>
  <data key="year">2020</data>
</edge>
<edge source="251" target="639">
  <data key="weight">1.0</data>
  <data key="slice">30</data>
  <data key="year">2020</data>
</edge>
<edge source="251" target="641">
  <data key="weight">1.0</data>
  <data key="slice">30</data>
  <data key="year">2020</data>
</edge>
<edge source="251" target="645">
  <data key="weight">1.0</data>
  <data key="slice">30</data>
  <data key="year">2020</data>
</edge>
<edge source="251" target="672">
  <data key="weight">1.0</data>
  <data key="slice">30</data>
  <data key="year">2020</data>
</edge>
<edge source="252" target="734">
  <data key="weight">1.0</data>
  <data key="slice">11</data>
  <data key="year">2001</data>
</edge>
<edge source="253" target="484">
  <data key="weight">1.0</data>
  <data key="slice">12</data>
  <data key="year">2002</data>
</edge>
<edge source="254" target="273">
  <data key="weight">1.0</data>
  <data key="slice">13</data>
  <data key="year">2003</data>
</edge>
<edge source="254" target="397">
  <data key="weight">1.0</data>
  <data key="slice">13</data>
  <data key="year">2003</data>
</edge>
<edge source="254" target="454">
  <data key="weight">1.0</data>
  <data key="slice">13</data>
  <data key="year">2003</data>
</edge>
<edge source="254" target="711">
  <data key="weight">1.0</data>
  <data key="slice">13</data>
  <data key="year">2003</data>
</edge>
<edge source="255" target="473">
  <data key="weight">1.0</data>
  <data key="slice">25</data>
  <data key="year">2015</data>
</edge>
<edge source="256" target="432">
  <data key="weight">0.7071067690849304</data>
  <data key="slice">17</data>
  <data key="year">2007</data>
</edge>
<edge source="256" target="613">
  <data key="weight">0.7071067690849304</data>
  <data key="slice">17</data>
  <data key="year">2007</data>
</edge>
<edge source="257" target="652">
  <data key="weight">1.0</data>
  <data key="slice">8</data>
  <data key="year">1998</data>
</edge>
<edge source="257" target="728">
  <data key="weight">1.0</data>
  <data key="slice">8</data>
  <data key="year">1998</data>
</edge>
<edge source="258" target="265">
  <data key="weight">1.0</data>
  <data key="slice">23</data>
  <data key="year">2013</data>
</edge>
<edge source="258" target="675">
  <data key="weight">1.0</data>
  <data key="slice">23</data>
  <data key="year">2013</data>
</edge>
<edge source="259" target="464">
  <data key="weight">0.7071067690849304</data>
  <data key="slice">34</data>
  <data key="year">2024</data>
</edge>
<edge source="259" target="659">
  <data key="weight">0.7071067690849304</data>
  <data key="slice">34</data>
  <data key="year">2024</data>
</edge>
<edge source="260" target="565">
  <data key="weight">0.7071067690849304</data>
  <data key="slice">11</data>
  <data key="year">2001</data>
</edge>
<edge source="260" target="591">
  <data key="weight">0.7071067690849304</data>
  <data key="slice">11</data>
  <data key="year">2001</data>
</edge>
<edge source="260" target="618">
  <data key="weight">0.7071067690849304</data>
  <data key="slice">11</data>
  <data key="year">2001</data>
</edge>
<edge source="260" target="664">
  <data key="weight">0.7071067690849304</data>
  <data key="slice">11</data>
  <data key="year">2001</data>
</edge>
<edge source="260" target="726">
  <data key="weight">0.7071067690849304</data>
  <data key="slice">11</data>
  <data key="year">2001</data>
</edge>
<edge source="261" target="376">
  <data key="weight">0.7071067690849304</data>
  <data key="slice">33</data>
  <data key="year">2023</data>
</edge>
<edge source="261" target="597">
  <data key="weight">0.5773502588272095</data>
  <data key="slice">33</data>
  <data key="year">2023</data>
</edge>
<edge source="262" target="274">
  <data key="weight">1.0</data>
  <data key="slice">2</data>
  <data key="year">1992</data>
</edge>
<edge source="262" target="335">
  <data key="weight">1.0</data>
  <data key="slice">2</data>
  <data key="year">1992</data>
</edge>
<edge source="262" target="651">
  <data key="weight">1.0</data>
  <data key="slice">2</data>
  <data key="year">1992</data>
</edge>
<edge source="263" target="491">
  <data key="weight">1.0</data>
  <data key="slice">17</data>
  <data key="year">2007</data>
</edge>
<edge source="263" target="621">
  <data key="weight">0.7071067690849304</data>
  <data key="slice">17</data>
  <data key="year">2007</data>
</edge>
<edge source="264" target="417">
  <data key="weight">1.0</data>
  <data key="slice">18</data>
  <data key="year">2008</data>
</edge>
<edge source="265" target="675">
  <data key="weight">1.0</data>
  <data key="slice">23</data>
  <data key="year">2013</data>
</edge>
<edge source="266" target="276">
  <data key="weight">1.0</data>
  <data key="slice">14</data>
  <data key="year">2004</data>
</edge>
<edge source="266" target="347">
  <data key="weight">1.0</data>
  <data key="slice">14</data>
  <data key="year">2004</data>
</edge>
<edge source="266" target="549">
  <data key="weight">1.0</data>
  <data key="slice">14</data>
  <data key="year">2004</data>
</edge>
<edge source="267" target="776">
  <data key="weight">1.0</data>
  <data key="slice">3</data>
  <data key="year">1993</data>
</edge>
<edge source="269" target="377">
  <data key="weight">1.0</data>
  <data key="slice">16</data>
  <data key="year">2006</data>
</edge>
<edge source="269" target="498">
  <data key="weight">1.0</data>
  <data key="slice">16</data>
  <data key="year">2006</data>
</edge>
<edge source="269" target="666">
  <data key="weight">1.0</data>
  <data key="slice">16</data>
  <data key="year">2006</data>
</edge>
<edge source="270" target="410">
  <data key="weight">0.5</data>
  <data key="slice">15</data>
  <data key="year">2005</data>
</edge>
<edge source="270" target="452">
  <data key="weight">0.8660253882408142</data>
  <data key="slice">15</data>
  <data key="year">2005</data>
</edge>
<edge source="270" target="504">
  <data key="weight">0.5</data>
  <data key="slice">15</data>
  <data key="year">2005</data>
</edge>
<edge source="270" target="532">
  <data key="weight">1.0</data>
  <data key="slice">15</data>
  <data key="year">2005</data>
</edge>
<edge source="270" target="768">
  <data key="weight">0.5</data>
  <data key="slice">15</data>
  <data key="year">2005</data>
</edge>
<edge source="272" target="357">
  <data key="weight">1.0</data>
  <data key="slice">12</data>
  <data key="year">2002</data>
</edge>
<edge source="272" target="461">
  <data key="weight">1.0</data>
  <data key="slice">12</data>
  <data key="year">2002</data>
</edge>
<edge source="273" target="397">
  <data key="weight">1.0</data>
  <data key="slice">13</data>
  <data key="year">2003</data>
</edge>
<edge source="273" target="454">
  <data key="weight">1.0</data>
  <data key="slice">13</data>
  <data key="year">2003</data>
</edge>
<edge source="273" target="711">
  <data key="weight">1.0</data>
  <data key="slice">13</data>
  <data key="year">2003</data>
</edge>
<edge source="274" target="335">
  <data key="weight">1.0</data>
  <data key="slice">2</data>
  <data key="year">1992</data>
</edge>
<edge source="274" target="651">
  <data key="weight">1.0</data>
  <data key="slice">2</data>
  <data key="year">1992</data>
</edge>
<edge source="275" target="291">
  <data key="weight">1.0</data>
  <data key="slice">28</data>
  <data key="year">2018</data>
</edge>
<edge source="275" target="566">
  <data key="weight">0.5</data>
  <data key="slice">28</data>
  <data key="year">2018</data>
</edge>
<edge source="275" target="612">
  <data key="weight">0.7071067690849304</data>
  <data key="slice">28</data>
  <data key="year">2018</data>
</edge>
<edge source="275" target="637">
  <data key="weight">0.5</data>
  <data key="slice">28</data>
  <data key="year">2018</data>
</edge>
<edge source="276" target="347">
  <data key="weight">1.0</data>
  <data key="slice">14</data>
  <data key="year">2004</data>
</edge>
<edge source="276" target="549">
  <data key="weight">1.0</data>
  <data key="slice">14</data>
  <data key="year">2004</data>
</edge>
<edge source="277" target="296">
  <data key="weight">1.0</data>
  <data key="slice">28</data>
  <data key="year">2018</data>
</edge>
<edge source="277" target="308">
  <data key="weight">1.0</data>
  <data key="slice">28</data>
  <data key="year">2018</data>
</edge>
<edge source="279" target="343">
  <data key="weight">0.4472135901451111</data>
  <data key="slice">24</data>
  <data key="year">2014</data>
</edge>
<edge source="280" target="369">
  <data key="weight">1.0</data>
  <data key="slice">22</data>
  <data key="year">2012</data>
</edge>
<edge source="280" target="469">
  <data key="weight">1.0</data>
  <data key="slice">22</data>
  <data key="year">2012</data>
</edge>
<edge source="280" target="655">
  <data key="weight">1.0</data>
  <data key="slice">22</data>
  <data key="year">2012</data>
</edge>
<edge source="281" target="733">
  <data key="weight">1.0</data>
  <data key="slice">31</data>
  <data key="year">2021</data>
</edge>
<edge source="282" target="343">
  <data key="weight">0.5773502588272095</data>
  <data key="slice">27</data>
  <data key="year">2017</data>
</edge>
<edge source="282" target="416">
  <data key="weight">0.7071067690849304</data>
  <data key="slice">29</data>
  <data key="year">2019</data>
</edge>
<edge source="282" target="674">
  <data key="weight">0.7071067690849304</data>
  <data key="slice">29</data>
  <data key="year">2019</data>
</edge>
<edge source="282" target="759">
  <data key="weight">0.7071067690849304</data>
  <data key="slice">29</data>
  <data key="year">2019</data>
</edge>
<edge source="284" target="483">
  <data key="weight">1.0</data>
  <data key="slice">7</data>
  <data key="year">1997</data>
</edge>
<edge source="284" target="547">
  <data key="weight">1.0</data>
  <data key="slice">7</data>
  <data key="year">1997</data>
</edge>
<edge source="284" target="548">
  <data key="weight">1.0</data>
  <data key="slice">7</data>
  <data key="year">1997</data>
</edge>
<edge source="285" target="336">
  <data key="weight">1.0</data>
  <data key="slice">12</data>
  <data key="year">2002</data>
</edge>
<edge source="285" target="354">
  <data key="weight">1.0</data>
  <data key="slice">12</data>
  <data key="year">2002</data>
</edge>
<edge source="285" target="378">
  <data key="weight">1.0</data>
  <data key="slice">12</data>
  <data key="year">2002</data>
</edge>
<edge source="286" target="289">
  <data key="weight">0.7071067690849304</data>
  <data key="slice">11</data>
  <data key="year">2001</data>
</edge>
<edge source="286" target="556">
  <data key="weight">1.0</data>
  <data key="slice">11</data>
  <data key="year">2001</data>
</edge>
<edge source="286" target="706">
  <data key="weight">0.5</data>
  <data key="slice">11</data>
  <data key="year">2001</data>
</edge>
<edge source="286" target="786">
  <data key="weight">0.5</data>
  <data key="slice">11</data>
  <data key="year">2001</data>
</edge>
<edge source="286" target="814">
  <data key="weight">0.5773502588272095</data>
  <data key="slice">11</data>
  <data key="year">2001</data>
</edge>
<edge source="288" target="411">
  <data key="weight">1.0</data>
  <data key="slice">10</data>
  <data key="year">2000</data>
</edge>
<edge source="289" target="556">
  <data key="weight">0.7071067690849304</data>
  <data key="slice">11</data>
  <data key="year">2001</data>
</edge>
<edge source="289" target="609">
  <data key="weight">0.7071067690849304</data>
  <data key="slice">11</data>
  <data key="year">2001</data>
</edge>
<edge source="289" target="647">
  <data key="weight">0.7071067690849304</data>
  <data key="slice">11</data>
  <data key="year">2001</data>
</edge>
<edge source="289" target="706">
  <data key="weight">0.7071067690849304</data>
  <data key="slice">11</data>
  <data key="year">2001</data>
</edge>
<edge source="289" target="786">
  <data key="weight">0.7071067690849304</data>
  <data key="slice">11</data>
  <data key="year">2001</data>
</edge>
<edge source="290" target="319">
  <data key="weight">1.0</data>
  <data key="slice">21</data>
  <data key="year">2011</data>
</edge>
<edge source="290" target="344">
  <data key="weight">1.0</data>
  <data key="slice">21</data>
  <data key="year">2011</data>
</edge>
<edge source="290" target="512">
  <data key="weight">1.0</data>
  <data key="slice">19</data>
  <data key="year">2009</data>
</edge>
<edge source="290" target="574">
  <data key="weight">1.0</data>
  <data key="slice">19</data>
  <data key="year">2009</data>
</edge>
<edge source="290" target="668">
  <data key="weight">0.7071067690849304</data>
  <data key="slice">19</data>
  <data key="year">2009</data>
</edge>
<edge source="291" target="343">
  <data key="weight">0.5</data>
  <data key="slice">30</data>
  <data key="year">2020</data>
</edge>
<edge source="291" target="566">
  <data key="weight">0.5</data>
  <data key="slice">28</data>
  <data key="year">2018</data>
</edge>
<edge source="291" target="611">
  <data key="weight">0.7071067690849304</data>
  <data key="slice">30</data>
  <data key="year">2020</data>
</edge>
<edge source="291" target="612">
  <data key="weight">0.7071067690849304</data>
  <data key="slice">28</data>
  <data key="year">2018</data>
</edge>
<edge source="291" target="637">
  <data key="weight">0.5</data>
  <data key="slice">28</data>
  <data key="year">2018</data>
</edge>
<edge source="291" target="799">
  <data key="weight">0.3535533845424652</data>
  <data key="slice">30</data>
  <data key="year">2020</data>
</edge>
<edge source="292" target="640">
  <data key="weight">1.0</data>
  <data key="slice">29</data>
  <data key="year">2019</data>
</edge>
<edge source="292" target="772">
  <data key="weight">1.0</data>
  <data key="slice">29</data>
  <data key="year">2019</data>
</edge>
<edge source="293" target="358">
  <data key="weight">1.0</data>
  <data key="slice">34</data>
  <data key="year">2024</data>
</edge>
<edge source="293" target="781">
  <data key="weight">1.0</data>
  <data key="slice">34</data>
  <data key="year">2024</data>
</edge>
<edge source="296" target="308">
  <data key="weight">1.0</data>
  <data key="slice">28</data>
  <data key="year">2018</data>
</edge>
<edge source="298" target="478">
  <data key="weight">0.7071067690849304</data>
  <data key="slice">25</data>
  <data key="year">2015</data>
</edge>
<edge source="298" target="522">
  <data key="weight">1.0</data>
  <data key="slice">25</data>
  <data key="year">2015</data>
</edge>
<edge source="299" target="673">
  <data key="weight">1.0</data>
  <data key="slice">20</data>
  <data key="year">2010</data>
</edge>
<edge source="301" target="366">
  <data key="weight">0.7071067690849304</data>
  <data key="slice">35</data>
  <data key="year">2025</data>
</edge>
<edge source="301" target="644">
  <data key="weight">1.0</data>
  <data key="slice">35</data>
  <data key="year">2025</data>
</edge>
<edge source="302" target="714">
  <data key="weight">1.0</data>
  <data key="slice">26</data>
  <data key="year">2016</data>
</edge>
<edge source="302" target="731">
  <data key="weight">1.0</data>
  <data key="slice">26</data>
  <data key="year">2016</data>
</edge>
<edge source="303" target="356">
  <data key="weight">1.0</data>
  <data key="slice">11</data>
  <data key="year">2001</data>
</edge>
<edge source="303" target="565">
  <data key="weight">0.7071067690849304</data>
  <data key="slice">11</data>
  <data key="year">2001</data>
</edge>
<edge source="303" target="591">
  <data key="weight">0.7071067690849304</data>
  <data key="slice">11</data>
  <data key="year">2001</data>
</edge>
<edge source="303" target="618">
  <data key="weight">0.7071067690849304</data>
  <data key="slice">11</data>
  <data key="year">2001</data>
</edge>
<edge source="303" target="664">
  <data key="weight">0.7071067690849304</data>
  <data key="slice">11</data>
  <data key="year">2001</data>
</edge>
<edge source="303" target="725">
  <data key="weight">1.0</data>
  <data key="slice">11</data>
  <data key="year">2001</data>
</edge>
<edge source="303" target="726">
  <data key="weight">0.7071067690849304</data>
  <data key="slice">11</data>
  <data key="year">2001</data>
</edge>
<edge source="304" target="396">
  <data key="weight">1.0</data>
  <data key="slice">22</data>
  <data key="year">2012</data>
</edge>
<edge source="304" target="436">
  <data key="weight">1.0</data>
  <data key="slice">22</data>
  <data key="year">2012</data>
</edge>
<edge source="305" target="497">
  <data key="weight">1.0</data>
  <data key="slice">2</data>
  <data key="year">1992</data>
</edge>
<edge source="305" target="521">
  <data key="weight">1.0</data>
  <data key="slice">2</data>
  <data key="year">1992</data>
</edge>
<edge source="305" target="633">
  <data key="weight">1.0</data>
  <data key="slice">2</data>
  <data key="year">1992</data>
</edge>
<edge source="306" target="539">
  <data key="weight">1.0</data>
  <data key="slice">9</data>
  <data key="year">1999</data>
</edge>
<edge source="306" target="716">
  <data key="weight">1.0</data>
  <data key="slice">8</data>
  <data key="year">1998</data>
</edge>
<edge source="306" target="754">
  <data key="weight">1.0</data>
  <data key="slice">9</data>
  <data key="year">1999</data>
</edge>
<edge source="309" target="628">
  <data key="weight">1.0</data>
  <data key="slice">19</data>
  <data key="year">2009</data>
</edge>
<edge source="311" target="401">
  <data key="weight">1.0</data>
  <data key="slice">24</data>
  <data key="year">2014</data>
</edge>
<edge source="311" target="488">
  <data key="weight">1.0</data>
  <data key="slice">24</data>
  <data key="year">2014</data>
</edge>
<edge source="311" target="727">
  <data key="weight">1.0</data>
  <data key="slice">24</data>
  <data key="year">2014</data>
</edge>
<edge source="313" target="471">
  <data key="weight">1.0</data>
  <data key="slice">17</data>
  <data key="year">2007</data>
</edge>
<edge source="315" target="567">
  <data key="weight">1.0</data>
  <data key="slice">7</data>
  <data key="year">1997</data>
</edge>
<edge source="315" target="600">
  <data key="weight">1.0</data>
  <data key="slice">7</data>
  <data key="year">1997</data>
</edge>
<edge source="315" target="606">
  <data key="weight">0.5773502588272095</data>
  <data key="slice">7</data>
  <data key="year">1997</data>
</edge>
<edge source="315" target="745">
  <data key="weight">1.0</data>
  <data key="slice">7</data>
  <data key="year">1997</data>
</edge>
<edge source="315" target="800">
  <data key="weight">0.5773502588272095</data>
  <data key="slice">7</data>
  <data key="year">1997</data>
</edge>
<edge source="317" target="349">
  <data key="weight">1.0</data>
  <data key="slice">31</data>
  <data key="year">2021</data>
</edge>
<edge source="317" target="361">
  <data key="weight">1.0</data>
  <data key="slice">35</data>
  <data key="year">2025</data>
</edge>
<edge source="317" target="367">
  <data key="weight">1.0</data>
  <data key="slice">31</data>
  <data key="year">2021</data>
</edge>
<edge source="317" target="502">
  <data key="weight">1.0</data>
  <data key="slice">31</data>
  <data key="year">2021</data>
</edge>
<edge source="317" target="558">
  <data key="weight">1.0</data>
  <data key="slice">31</data>
  <data key="year">2021</data>
</edge>
<edge source="317" target="741">
  <data key="weight">1.0</data>
  <data key="slice">31</data>
  <data key="year">2021</data>
</edge>
<edge source="318" target="697">
  <data key="weight">1.0</data>
  <data key="slice">4</data>
  <data key="year">1994</data>
</edge>
<edge source="319" target="344">
  <data key="weight">1.0</data>
  <data key="slice">21</data>
  <data key="year">2011</data>
</edge>
<edge source="319" target="512">
  <data key="weight">1.0</data>
  <data key="slice">21</data>
  <data key="year">2011</data>
</edge>
<edge source="319" target="574">
  <data key="weight">1.0</data>
  <data key="slice">21</data>
  <data key="year">2011</data>
</edge>
<edge source="321" target="372">
  <data key="weight">1.0</data>
  <data key="slice">30</data>
  <data key="year">2020</data>
</edge>
<edge source="321" target="683">
  <data key="weight">1.0</data>
  <data key="slice">35</data>
  <data key="year">2025</data>
</edge>
<edge source="322" target="653">
  <data key="weight">1.0</data>
  <data key="slice">34</data>
  <data key="year">2024</data>
</edge>
<edge source="323" target="343">
  <data key="weight">0.5</data>
  <data key="slice">33</data>
  <data key="year">2023</data>
</edge>
<edge source="323" target="597">
  <data key="weight">0.8164966106414795</data>
  <data key="slice">33</data>
  <data key="year">2023</data>
</edge>
<edge source="323" target="690">
  <data key="weight">0.6324555277824402</data>
  <data key="slice">33</data>
  <data key="year">2023</data>
</edge>
<edge source="324" target="351">
  <data key="weight">1.0</data>
  <data key="slice">25</data>
  <data key="year">2015</data>
</edge>
<edge source="324" target="430">
  <data key="weight">1.0</data>
  <data key="slice">25</data>
  <data key="year">2015</data>
</edge>
<edge source="324" target="723">
  <data key="weight">1.0</data>
  <data key="slice">25</data>
  <data key="year">2015</data>
</edge>
<edge source="325" target="679">
  <data key="weight">1.0</data>
  <data key="slice">24</data>
  <data key="year">2014</data>
</edge>
<edge source="326" target="503">
  <data key="weight">1.0</data>
  <data key="slice">33</data>
  <data key="year">2023</data>
</edge>
<edge source="326" target="529">
  <data key="weight">1.0</data>
  <data key="slice">33</data>
  <data key="year">2023</data>
</edge>
<edge source="326" target="614">
  <data key="weight">1.0</data>
  <data key="slice">33</data>
  <data key="year">2023</data>
</edge>
<edge source="326" target="638">
  <data key="weight">1.0</data>
  <data key="slice">33</data>
  <data key="year">2023</data>
</edge>
<edge source="326" target="690">
  <data key="weight">0.6324555277824402</data>
  <data key="slice">33</data>
  <data key="year">2023</data>
</edge>
<edge source="326" target="696">
  <data key="weight">1.0</data>
  <data key="slice">33</data>
  <data key="year">2023</data>
</edge>
<edge source="326" target="780">
  <data key="weight">1.0</data>
  <data key="slice">33</data>
  <data key="year">2023</data>
</edge>
<edge source="329" target="601">
  <data key="weight">1.0</data>
  <data key="slice">8</data>
  <data key="year">1998</data>
</edge>
<edge source="330" target="460">
  <data key="weight">1.0</data>
  <data key="slice">8</data>
  <data key="year">1998</data>
</edge>
<edge source="332" target="622">
  <data key="weight">1.0</data>
  <data key="slice">9</data>
  <data key="year">1999</data>
</edge>
<edge source="332" target="630">
  <data key="weight">1.0</data>
  <data key="slice">9</data>
  <data key="year">1999</data>
</edge>
<edge source="333" target="607">
  <data key="weight">1.0</data>
  <data key="slice">22</data>
  <data key="year">2012</data>
</edge>
<edge source="333" target="773">
  <data key="weight">1.0</data>
  <data key="slice">24</data>
  <data key="year">2014</data>
</edge>
<edge source="334" target="520">
  <data key="weight">1.0</data>
  <data key="slice">28</data>
  <data key="year">2018</data>
</edge>
<edge source="334" target="611">
  <data key="weight">1.0</data>
  <data key="slice">28</data>
  <data key="year">2018</data>
</edge>
<edge source="334" target="794">
  <data key="weight">1.0</data>
  <data key="slice">23</data>
  <data key="year">2013</data>
</edge>
<edge source="335" target="651">
  <data key="weight">1.0</data>
  <data key="slice">2</data>
  <data key="year">1992</data>
</edge>
<edge source="336" target="354">
  <data key="weight">1.0</data>
  <data key="slice">12</data>
  <data key="year">2002</data>
</edge>
<edge source="336" target="378">
  <data key="weight">1.0</data>
  <data key="slice">12</data>
  <data key="year">2002</data>
</edge>
<edge source="337" target="722">
  <data key="weight">1.0</data>
  <data key="slice">18</data>
  <data key="year">2008</data>
</edge>
<edge source="338" target="519">
  <data key="weight">1.0</data>
  <data key="slice">14</data>
  <data key="year">2004</data>
</edge>
<edge source="338" target="692">
  <data key="weight">1.0</data>
  <data key="slice">14</data>
  <data key="year">2004</data>
</edge>
<edge source="338" target="774">
  <data key="weight">1.0</data>
  <data key="slice">14</data>
  <data key="year">2004</data>
</edge>
<edge source="339" target="365">
  <data key="weight">1.0</data>
  <data key="slice">33</data>
  <data key="year">2023</data>
</edge>
<edge source="341" target="534">
  <data key="weight">0.7071067690849304</data>
  <data key="slice">19</data>
  <data key="year">2009</data>
</edge>
<edge source="341" target="762">
  <data key="weight">0.7071067690849304</data>
  <data key="slice">19</data>
  <data key="year">2009</data>
</edge>
<edge source="343" target="384">
  <data key="weight">0.6324555277824402</data>
  <data key="slice">24</data>
  <data key="year">2014</data>
</edge>
<edge source="343" target="396">
  <data key="weight">7.071067784636398E-7</data>
  <data key="slice">21</data>
  <data key="year">2011</data>
</edge>
<edge source="343" target="416">
  <data key="weight">0.40824830532073975</data>
  <data key="slice">31</data>
  <data key="year">2021</data>
</edge>
<edge source="343" target="444">
  <data key="weight">0.7071067690849304</data>
  <data key="slice">25</data>
  <data key="year">2015</data>
</edge>
<edge source="343" target="487">
  <data key="weight">0.7071067690849304</data>
  <data key="slice">28</data>
  <data key="year">2018</data>
</edge>
<edge source="343" target="587">
  <data key="weight">0.5773502588272095</data>
  <data key="slice">27</data>
  <data key="year">2017</data>
</edge>
<edge source="343" target="597">
  <data key="weight">0.40824830532073975</data>
  <data key="slice">33</data>
  <data key="year">2023</data>
</edge>
<edge source="343" target="611">
  <data key="weight">0.7071067690849304</data>
  <data key="slice">30</data>
  <data key="year">2020</data>
</edge>
<edge source="343" target="674">
  <data key="weight">1.0</data>
  <data key="slice">29</data>
  <data key="year">2019</data>
</edge>
<edge source="343" target="690">
  <data key="weight">0.3162277638912201</data>
  <data key="slice">33</data>
  <data key="year">2023</data>
</edge>
<edge source="343" target="759">
  <data key="weight">1.0</data>
  <data key="slice">29</data>
  <data key="year">2019</data>
</edge>
<edge source="343" target="797">
  <data key="weight">0.5773502588272095</data>
  <data key="slice">27</data>
  <data key="year">2017</data>
</edge>
<edge source="343" target="799">
  <data key="weight">0.5773502588272095</data>
  <data key="slice">27</data>
  <data key="year">2017</data>
</edge>
<edge source="343" target="802">
  <data key="weight">0.7071067690849304</data>
  <data key="slice">23</data>
  <data key="year">2013</data>
</edge>
<edge source="344" target="512">
  <data key="weight">1.0</data>
  <data key="slice">21</data>
  <data key="year">2011</data>
</edge>
<edge source="344" target="574">
  <data key="weight">1.0</data>
  <data key="slice">21</data>
  <data key="year">2011</data>
</edge>
<edge source="346" target="453">
  <data key="weight">1.0</data>
  <data key="slice">14</data>
  <data key="year">2004</data>
</edge>
<edge source="347" target="549">
  <data key="weight">1.0</data>
  <data key="slice">14</data>
  <data key="year">2004</data>
</edge>
<edge source="349" target="361">
  <data key="weight">1.0</data>
  <data key="slice">35</data>
  <data key="year">2025</data>
</edge>
<edge source="349" target="367">
  <data key="weight">1.0</data>
  <data key="slice">31</data>
  <data key="year">2021</data>
</edge>
<edge source="349" target="502">
  <data key="weight">1.0</data>
  <data key="slice">31</data>
  <data key="year">2021</data>
</edge>
<edge source="349" target="558">
  <data key="weight">1.0</data>
  <data key="slice">31</data>
  <data key="year">2021</data>
</edge>
<edge source="349" target="741">
  <data key="weight">1.0</data>
  <data key="slice">31</data>
  <data key="year">2021</data>
</edge>
<edge source="350" target="500">
  <data key="weight">1.0</data>
  <data key="slice">6</data>
  <data key="year">1996</data>
</edge>
<edge source="350" target="550">
  <data key="weight">1.0</data>
  <data key="slice">6</data>
  <data key="year">1996</data>
</edge>
<edge source="350" target="717">
  <data key="weight">1.0</data>
  <data key="slice">6</data>
  <data key="year">1996</data>
</edge>
<edge source="351" target="430">
  <data key="weight">1.0</data>
  <data key="slice">25</data>
  <data key="year">2015</data>
</edge>
<edge source="351" target="723">
  <data key="weight">1.0</data>
  <data key="slice">25</data>
  <data key="year">2015</data>
</edge>
<edge source="352" target="749">
  <data key="weight">1.0</data>
  <data key="slice">13</data>
  <data key="year">2003</data>
</edge>
<edge source="353" target="810">
  <data key="weight">1.0</data>
  <data key="slice">31</data>
  <data key="year">2021</data>
</edge>
<edge source="354" target="378">
  <data key="weight">1.0</data>
  <data key="slice">12</data>
  <data key="year">2002</data>
</edge>
<edge source="356" target="565">
  <data key="weight">0.7071067690849304</data>
  <data key="slice">11</data>
  <data key="year">2001</data>
</edge>
<edge source="356" target="591">
  <data key="weight">0.7071067690849304</data>
  <data key="slice">11</data>
  <data key="year">2001</data>
</edge>
<edge source="356" target="618">
  <data key="weight">0.7071067690849304</data>
  <data key="slice">11</data>
  <data key="year">2001</data>
</edge>
<edge source="356" target="664">
  <data key="weight">0.7071067690849304</data>
  <data key="slice">11</data>
  <data key="year">2001</data>
</edge>
<edge source="356" target="725">
  <data key="weight">1.0</data>
  <data key="slice">11</data>
  <data key="year">2001</data>
</edge>
<edge source="356" target="726">
  <data key="weight">0.7071067690849304</data>
  <data key="slice">11</data>
  <data key="year">2001</data>
</edge>
<edge source="357" target="450">
  <data key="weight">1.0</data>
  <data key="slice">8</data>
  <data key="year">1998</data>
</edge>
<edge source="357" target="461">
  <data key="weight">1.0</data>
  <data key="slice">12</data>
  <data key="year">2002</data>
</edge>
<edge source="357" target="705">
  <data key="weight">1.0</data>
  <data key="slice">8</data>
  <data key="year">1998</data>
</edge>
<edge source="358" target="781">
  <data key="weight">1.0</data>
  <data key="slice">34</data>
  <data key="year">2024</data>
</edge>
<edge source="359" target="388">
  <data key="weight">1.0</data>
  <data key="slice">9</data>
  <data key="year">1999</data>
</edge>
<edge source="359" target="509">
  <data key="weight">1.0</data>
  <data key="slice">9</data>
  <data key="year">1999</data>
</edge>
<edge source="361" target="367">
  <data key="weight">1.0</data>
  <data key="slice">34</data>
  <data key="year">2024</data>
</edge>
<edge source="361" target="502">
  <data key="weight">1.0</data>
  <data key="slice">34</data>
  <data key="year">2024</data>
</edge>
<edge source="361" target="558">
  <data key="weight">1.0</data>
  <data key="slice">35</data>
  <data key="year">2025</data>
</edge>
<edge source="362" target="542">
  <data key="weight">1.0</data>
  <data key="slice">22</data>
  <data key="year">2012</data>
</edge>
<edge source="366" target="644">
  <data key="weight">0.7071067690849304</data>
  <data key="slice">35</data>
  <data key="year">2025</data>
</edge>
<edge source="367" target="502">
  <data key="weight">1.0</data>
  <data key="slice">31</data>
  <data key="year">2021</data>
</edge>
<edge source="367" target="558">
  <data key="weight">1.0</data>
  <data key="slice">31</data>
  <data key="year">2021</data>
</edge>
<edge source="367" target="741">
  <data key="weight">1.0</data>
  <data key="slice">31</data>
  <data key="year">2021</data>
</edge>
<edge source="368" target="415">
  <data key="weight">1.0</data>
  <data key="slice">9</data>
  <data key="year">1999</data>
</edge>
<edge source="368" target="557">
  <data key="weight">1.0</data>
  <data key="slice">9</data>
  <data key="year">1999</data>
</edge>
<edge source="369" target="469">
  <data key="weight">1.0</data>
  <data key="slice">22</data>
  <data key="year">2012</data>
</edge>
<edge source="369" target="655">
  <data key="weight">1.0</data>
  <data key="slice">22</data>
  <data key="year">2012</data>
</edge>
<edge source="373" target="494">
  <data key="weight">1.0</data>
  <data key="slice">5</data>
  <data key="year">1995</data>
</edge>
<edge source="373" target="702">
  <data key="weight">1.0</data>
  <data key="slice">5</data>
  <data key="year">1995</data>
</edge>
<edge source="373" target="771">
  <data key="weight">1.0</data>
  <data key="slice">5</data>
  <data key="year">1995</data>
</edge>
<edge source="375" target="483">
  <data key="weight">1.0</data>
  <data key="slice">15</data>
  <data key="year">2005</data>
</edge>
<edge source="375" target="547">
  <data key="weight">0.7071067690849304</data>
  <data key="slice">15</data>
  <data key="year">2005</data>
</edge>
<edge source="375" target="709">
  <data key="weight">0.7071067690849304</data>
  <data key="slice">15</data>
  <data key="year">2005</data>
</edge>
<edge source="376" target="597">
  <data key="weight">0.40824830532073975</data>
  <data key="slice">33</data>
  <data key="year">2023</data>
</edge>
<edge source="377" target="498">
  <data key="weight">1.0</data>
  <data key="slice">16</data>
  <data key="year">2006</data>
</edge>
<edge source="377" target="666">
  <data key="weight">1.0</data>
  <data key="slice">16</data>
  <data key="year">2006</data>
</edge>
<edge source="379" target="412">
  <data key="weight">1.0</data>
  <data key="slice">11</data>
  <data key="year">2001</data>
</edge>
<edge source="380" target="455">
  <data key="weight">1.0</data>
  <data key="slice">2</data>
  <data key="year">1992</data>
</edge>
<edge source="380" target="480">
  <data key="weight">1.0</data>
  <data key="slice">2</data>
  <data key="year">1992</data>
</edge>
<edge source="380" target="561">
  <data key="weight">1.0</data>
  <data key="slice">2</data>
  <data key="year">1992</data>
</edge>
<edge source="380" target="806">
  <data key="weight">1.0</data>
  <data key="slice">2</data>
  <data key="year">1992</data>
</edge>
<edge source="382" target="483">
  <data key="weight">1.0</data>
  <data key="slice">9</data>
  <data key="year">1999</data>
</edge>
<edge source="383" target="463">
  <data key="weight">1.0</data>
  <data key="slice">30</data>
  <data key="year">2020</data>
</edge>
<edge source="383" target="510">
  <data key="weight">1.0</data>
  <data key="slice">30</data>
  <data key="year">2020</data>
</edge>
<edge source="383" target="703">
  <data key="weight">1.0</data>
  <data key="slice">30</data>
  <data key="year">2020</data>
</edge>
<edge source="383" target="756">
  <data key="weight">1.0</data>
  <data key="slice">30</data>
  <data key="year">2020</data>
</edge>
<edge source="383" target="783">
  <data key="weight">1.0</data>
  <data key="slice">30</data>
  <data key="year">2020</data>
</edge>
<edge source="385" target="416">
  <data key="weight">1.0</data>
  <data key="slice">35</data>
  <data key="year">2025</data>
</edge>
<edge source="385" target="573">
  <data key="weight">1.0</data>
  <data key="slice">35</data>
  <data key="year">2025</data>
</edge>
<edge source="388" target="509">
  <data key="weight">1.0</data>
  <data key="slice">9</data>
  <data key="year">1999</data>
</edge>
<edge source="389" target="408">
  <data key="weight">1.0</data>
  <data key="slice">12</data>
  <data key="year">2002</data>
</edge>
<edge source="390" target="720">
  <data key="weight">1.0</data>
  <data key="slice">31</data>
  <data key="year">2021</data>
</edge>
<edge source="391" target="400">
  <data key="weight">1.0</data>
  <data key="slice">35</data>
  <data key="year">2025</data>
</edge>
<edge source="391" target="559">
  <data key="weight">1.0</data>
  <data key="slice">35</data>
  <data key="year">2025</data>
</edge>
<edge source="392" target="526">
  <data key="weight">1.0</data>
  <data key="slice">28</data>
  <data key="year">2018</data>
</edge>
<edge source="392" target="681">
  <data key="weight">1.0</data>
  <data key="slice">28</data>
  <data key="year">2018</data>
</edge>
<edge source="393" target="560">
  <data key="weight">1.0</data>
  <data key="slice">19</data>
  <data key="year">2009</data>
</edge>
<edge source="393" target="713">
  <data key="weight">1.0</data>
  <data key="slice">19</data>
  <data key="year">2009</data>
</edge>
<edge source="394" target="475">
  <data key="weight">1.0</data>
  <data key="slice">34</data>
  <data key="year">2024</data>
</edge>
<edge source="394" target="518">
  <data key="weight">1.0</data>
  <data key="slice">34</data>
  <data key="year">2024</data>
</edge>
<edge source="394" target="708">
  <data key="weight">1.0</data>
  <data key="slice">34</data>
  <data key="year">2024</data>
</edge>
<edge source="395" target="568">
  <data key="weight">1.0</data>
  <data key="slice">11</data>
  <data key="year">2001</data>
</edge>
<edge source="395" target="604">
  <data key="weight">1.0</data>
  <data key="slice">11</data>
  <data key="year">2001</data>
</edge>
<edge source="395" target="790">
  <data key="weight">1.0</data>
  <data key="slice">11</data>
  <data key="year">2001</data>
</edge>
<edge source="396" target="436">
  <data key="weight">1.0</data>
  <data key="slice">22</data>
  <data key="year">2012</data>
</edge>
<edge source="397" target="454">
  <data key="weight">1.0</data>
  <data key="slice">13</data>
  <data key="year">2003</data>
</edge>
<edge source="397" target="711">
  <data key="weight">1.0</data>
  <data key="slice">13</data>
  <data key="year">2003</data>
</edge>
<edge source="398" target="493">
  <data key="weight">1.0</data>
  <data key="slice">5</data>
  <data key="year">1995</data>
</edge>
<edge source="399" target="735">
  <data key="weight">0.7071067690849304</data>
  <data key="slice">19</data>
  <data key="year">2009</data>
</edge>
<edge source="400" target="559">
  <data key="weight">1.0</data>
  <data key="slice">35</data>
  <data key="year">2025</data>
</edge>
<edge source="401" target="488">
  <data key="weight">1.0</data>
  <data key="slice">24</data>
  <data key="year">2014</data>
</edge>
<edge source="401" target="727">
  <data key="weight">1.0</data>
  <data key="slice">24</data>
  <data key="year">2014</data>
</edge>
<edge source="403" target="694">
  <data key="weight">1.0</data>
  <data key="slice">10</data>
  <data key="year">2000</data>
</edge>
<edge source="407" target="437">
  <data key="weight">1.0</data>
  <data key="slice">31</data>
  <data key="year">2021</data>
</edge>
<edge source="407" target="511">
  <data key="weight">1.0</data>
  <data key="slice">31</data>
  <data key="year">2021</data>
</edge>
<edge source="409" target="482">
  <data key="weight">1.0</data>
  <data key="slice">33</data>
  <data key="year">2023</data>
</edge>
<edge source="410" target="504">
  <data key="weight">1.0</data>
  <data key="slice">15</data>
  <data key="year">2005</data>
</edge>
<edge source="410" target="532">
  <data key="weight">1.0</data>
  <data key="slice">9</data>
  <data key="year">1999</data>
</edge>
<edge source="415" target="557">
  <data key="weight">1.0</data>
  <data key="slice">9</data>
  <data key="year">1999</data>
</edge>
<edge source="416" target="573">
  <data key="weight">1.0</data>
  <data key="slice">35</data>
  <data key="year">2025</data>
</edge>
<edge source="416" target="674">
  <data key="weight">1.0</data>
  <data key="slice">29</data>
  <data key="year">2019</data>
</edge>
<edge source="416" target="759">
  <data key="weight">1.0</data>
  <data key="slice">29</data>
  <data key="year">2019</data>
</edge>
<edge source="418" target="787">
  <data key="weight">1.0</data>
  <data key="slice">27</data>
  <data key="year">2017</data>
</edge>
<edge source="419" target="457">
  <data key="weight">1.0</data>
  <data key="slice">30</data>
  <data key="year">2020</data>
</edge>
<edge source="419" target="654">
  <data key="weight">1.0</data>
  <data key="slice">30</data>
  <data key="year">2020</data>
</edge>
<edge source="419" target="678">
[truncated: 38,064 more chars]
