# Supplementary material for: Evolution of Research on Persistent Postural-Perceptual Dizziness: A Bibliometric and Visualization Analysis from 1994 to 2025
Source: Audiol Res. 2026 Apr 1;16(2):52. doi: 10.3390/audiolres16020052 (PMC13113745; doi:10.3390/audiolres16020052)
Supplement: Supplementary file 1 [file audiolres-16-00052-s001.zip › results/project/90.graphml]

<?xml version="1.0" encoding="UTF-8"?>
<graphml xmlns="http://graphml.graphdrawing.org/xmlns">
<key id="name" for="node" attr.name="name" attr.type="string"/>
<key id="label" for="node" attr.name="label" attr.type="string"/>
<key id="author" for="node" attr.name="author" attr.type="string"/>
<key id="year" for="node" attr.name="year" attr.type="string"/>
<key id="title" for="node" attr.name="title" attr.type="string"/>
<key id="so" for="node" attr.name="so" attr.type="string"/>
<key id="vol" for="node" attr.name="vol" attr.type="string"/>
<key id="page" for="node" attr.name="pg" attr.type="string"/>
<key id="ut" for="node" attr.name="ut" attr.type="string"/>
<key id="freq" for="node" attr.name="freq" attr.type="integer"/>
<key id="centrality" for="node" attr.name="centrality" attr.type="double"/>
<key id="weight" for="edge" attr.name="weight" attr.type="float"/>
<key id="slice" for="edge" attr.name="slice" attr.type="integer"/>
<key id="year" for="edge" attr.name="year" attr.type="string"/>
<graph edgedefault="undirected">
<node id="0">
  <data key="name">psychiatric comorbidity</data>
  <data key="label">psychiatric comorbidity</data>
  <data key="author">psychiatric comorbidity</data>
  <data key="year"></data>
  <data key="title">...</data>
  <data key="so">SO</data>
  <data key="vol">0</data>
  <data key="page">0</data>
  <data key="ut"></data>
  <data key="freq">1</data>
</node>
<node id="1">
  <data key="name">challenge</data>
  <data key="label">challenge</data>
  <data key="author">challenge</data>
  <data key="year"></data>
  <data key="title">...</data>
  <data key="so">SO</data>
  <data key="vol">0</data>
  <data key="page">0</data>
  <data key="ut"></data>
  <data key="freq">1</data>
</node>
<node id="2">
  <data key="name">vestibular system</data>
  <data key="label">vestibular system</data>
  <data key="author">vestibular system</data>
  <data key="year"></data>
  <data key="title">...</data>
  <data key="so">SO</data>
  <data key="vol">0</data>
  <data key="page">0</data>
  <data key="ut"></data>
  <data key="freq">1</data>
</node>
<node id="3">
  <data key="name">follow up</data>
  <data key="label">follow up</data>
  <data key="author">follow up</data>
  <data key="year"></data>
  <data key="title">...</data>
  <data key="so">SO</data>
  <data key="vol">0</data>
  <data key="page">0</data>
  <data key="ut"></data>
  <data key="freq">1</data>
</node>
<node id="4">
  <data key="name">risk factors</data>
  <data key="label">risk factors</data>
  <data key="author">risk factors</data>
  <data key="year"></data>
  <data key="title">...</data>
  <data key="so">SO</data>
  <data key="vol">0</data>
  <data key="page">0</data>
  <data key="ut"></data>
  <data key="freq">1</data>
</node>
<node id="5">
  <data key="name">eye movement analysis</data>
  <data key="label">eye movement analysis</data>
  <data key="author">eye movement analysis</data>
  <data key="year"></data>
  <data key="title">...</data>
  <data key="so">SO</data>
  <data key="vol">0</data>
  <data key="page">0</data>
  <data key="ut"></data>
  <data key="freq">1</data>
</node>
<node id="6">
  <data key="name">community sample</data>
  <data key="label">community sample</data>
  <data key="author">community sample</data>
  <data key="year"></data>
  <data key="title">...</data>
  <data key="so">SO</data>
  <data key="vol">0</data>
  <data key="page">0</data>
  <data key="ut"></data>
  <data key="freq">3</data>
</node>
<node id="7">
  <data key="name">phobic postural vertigo</data>
  <data key="label">phobic postural vertigo</data>
  <data key="author">phobic postural vertigo</data>
  <data key="year"></data>
  <data key="title">...</data>
  <data key="so">SO</data>
  <data key="vol">0</data>
  <data key="page">0</data>
  <data key="ut"></data>
  <data key="freq">16</data>
</node>
<node id="8">
  <data key="name">sway</data>
  <data key="label">sway</data>
  <data key="author">sway</data>
  <data key="year"></data>
  <data key="title">...</data>
  <data key="so">SO</data>
  <data key="vol">0</data>
  <data key="page">0</data>
  <data key="ut"></data>
  <data key="freq">1</data>
</node>
<node id="9">
  <data key="name">vestibular disorders</data>
  <data key="label">vestibular disorders</data>
  <data key="author">vestibular disorders</data>
  <data key="year"></data>
  <data key="title">...</data>
  <data key="so">SO</data>
  <data key="vol">0</data>
  <data key="page">0</data>
  <data key="ut"></data>
  <data key="freq">2</data>
</node>
<node id="10">
  <data key="name">chronic subjective vertigo</data>
  <data key="label">chronic subjective vertigo</data>
  <data key="author">chronic subjective vertigo</data>
  <data key="year"></data>
  <data key="title">...</data>
  <data key="so">SO</data>
  <data key="vol">0</data>
  <data key="page">0</data>
  <data key="ut"></data>
  <data key="freq">1</data>
</node>
<node id="11">
  <data key="name">growth hormone</data>
  <data key="label">growth hormone</data>
  <data key="author">growth hormone</data>
  <data key="year"></data>
  <data key="title">...</data>
  <data key="so">SO</data>
  <data key="vol">0</data>
  <data key="page">0</data>
  <data key="ut"></data>
  <data key="freq">1</data>
</node>
<node id="12">
  <data key="name">anxiety</data>
  <data key="label">anxiety</data>
  <data key="author">anxiety</data>
  <data key="year"></data>
  <data key="title">...</data>
  <data key="so">SO</data>
  <data key="vol">0</data>
  <data key="page">0</data>
  <data key="ut"></data>
  <data key="freq">2</data>
</node>
<node id="13">
  <data key="name">age</data>
  <data key="label">age</data>
  <data key="author">age</data>
  <data key="year"></data>
  <data key="title">...</data>
  <data key="so">SO</data>
  <data key="vol">0</data>
  <data key="page">0</data>
  <data key="ut"></data>
  <data key="freq">1</data>
</node>
<node id="14">
  <data key="name">neuro-ophthalmological examination</data>
  <data key="label">neuro-ophthalmological examination</data>
  <data key="author">neuro-ophthalmological examination</data>
  <data key="year"></data>
  <data key="title">...</data>
  <data key="so">SO</data>
  <data key="vol">0</data>
  <data key="page">0</data>
  <data key="ut"></data>
  <data key="freq">1</data>
</node>
<node id="15">
  <data key="name">power spectrum</data>
  <data key="label">power spectrum</data>
  <data key="author">power spectrum</data>
  <data key="year"></data>
  <data key="title">...</data>
  <data key="so">SO</data>
  <data key="vol">0</data>
  <data key="page">0</data>
  <data key="ut"></data>
  <data key="freq">1</data>
</node>
<node id="16">
  <data key="name">increases</data>
  <data key="label">increases</data>
  <data key="author">increases</data>
  <data key="year"></data>
  <data key="title">...</data>
  <data key="so">SO</data>
  <data key="vol">0</data>
  <data key="page">0</data>
  <data key="ut"></data>
  <data key="freq">1</data>
</node>
<node id="17">
  <data key="name">stretch</data>
  <data key="label">stretch</data>
  <data key="author">stretch</data>
  <data key="year"></data>
  <data key="title">...</data>
  <data key="so">SO</data>
  <data key="vol">0</data>
  <data key="page">0</data>
  <data key="ut"></data>
  <data key="freq">1</data>
</node>
<node id="18">
  <data key="name">beliefs</data>
  <data key="label">beliefs</data>
  <data key="author">beliefs</data>
  <data key="year"></data>
  <data key="title">...</data>
  <data key="so">SO</data>
  <data key="vol">0</data>
  <data key="page">0</data>
  <data key="ut"></data>
  <data key="freq">1</data>
</node>
<node id="19">
  <data key="name">evoked myogenic potentials</data>
  <data key="label">evoked myogenic potentials</data>
  <data key="author">evoked myogenic potentials</data>
  <data key="year"></data>
  <data key="title">...</data>
  <data key="so">SO</data>
  <data key="vol">0</data>
  <data key="page">0</data>
  <data key="ut"></data>
  <data key="freq">1</data>
</node>
<node id="20">
  <data key="name">migraine</data>
  <data key="label">migraine</data>
  <data key="author">migraine</data>
  <data key="year"></data>
  <data key="title">...</data>
  <data key="so">SO</data>
  <data key="vol">0</data>
  <data key="page">0</data>
  <data key="ut"></data>
  <data key="freq">2</data>
</node>
<node id="21">
  <data key="name">endolymphatic hydrops</data>
  <data key="label">endolymphatic hydrops</data>
  <data key="author">endolymphatic hydrops</data>
  <data key="year"></data>
  <data key="title">...</data>
  <data key="so">SO</data>
  <data key="vol">0</data>
  <data key="page">0</data>
  <data key="ut"></data>
  <data key="freq">1</data>
</node>
<node id="22">
  <data key="name">anxiety disorder</data>
  <data key="label">anxiety disorder</data>
  <data key="author">anxiety disorder</data>
  <data key="year"></data>
  <data key="title">...</data>
  <data key="so">SO</data>
  <data key="vol">0</data>
  <data key="page">0</data>
  <data key="ut"></data>
  <data key="freq">2</data>
</node>
<node id="23">
  <data key="name">muscle</data>
  <data key="label">muscle</data>
  <data key="author">muscle</data>
  <data key="year"></data>
  <data key="title">...</data>
  <data key="so">SO</data>
  <data key="vol">0</data>
  <data key="page">0</data>
  <data key="ut"></data>
  <data key="freq">1</data>
</node>
<node id="24">
  <data key="name">psychogenic vertigo</data>
  <data key="label">psychogenic vertigo</data>
  <data key="author">psychogenic vertigo</data>
  <data key="year"></data>
  <data key="title">...</data>
  <data key="so">SO</data>
  <data key="vol">0</data>
  <data key="page">0</data>
  <data key="ut"></data>
  <data key="freq">2</data>
</node>
<node id="25">
  <data key="name">dysfunction</data>
  <data key="label">dysfunction</data>
  <data key="author">dysfunction</data>
  <data key="year"></data>
  <data key="title">...</data>
  <data key="so">SO</data>
  <data key="vol">0</data>
  <data key="page">0</data>
  <data key="ut"></data>
  <data key="freq">2</data>
</node>
<node id="26">
  <data key="name">cerebellar infarction</data>
  <data key="label">cerebellar infarction</data>
  <data key="author">cerebellar infarction</data>
  <data key="year"></data>
  <data key="title">...</data>
  <data key="so">SO</data>
  <data key="vol">0</data>
  <data key="page">0</data>
  <data key="ut"></data>
  <data key="freq">1</data>
</node>
<node id="27">
  <data key="name">space</data>
  <data key="label">space</data>
  <data key="author">space</data>
  <data key="year"></data>
  <data key="title">...</data>
  <data key="so">SO</data>
  <data key="vol">0</data>
  <data key="page">0</data>
  <data key="ut"></data>
  <data key="freq">1</data>
</node>
<node id="28">
  <data key="name">strategy</data>
  <data key="label">strategy</data>
  <data key="author">strategy</data>
  <data key="year"></data>
  <data key="title">...</data>
  <data key="so">SO</data>
  <data key="vol">0</data>
  <data key="page">0</data>
  <data key="ut"></data>
  <data key="freq">1</data>
</node>
<node id="29">
  <data key="name">disease</data>
  <data key="label">disease</data>
  <data key="author">disease</data>
  <data key="year"></data>
  <data key="title">...</data>
  <data key="so">SO</data>
  <data key="vol">0</data>
  <data key="page">0</data>
  <data key="ut"></data>
  <data key="freq">1</data>
</node>
<node id="30">
  <data key="name">pd respiration</data>
  <data key="label">pd respiration</data>
  <data key="author">pd respiration</data>
  <data key="year"></data>
  <data key="title">...</data>
  <data key="so">SO</data>
  <data key="vol">0</data>
  <data key="page">0</data>
  <data key="ut"></data>
  <data key="freq">1</data>
</node>
<node id="31">
  <data key="name">nervous system</data>
  <data key="label">nervous system</data>
  <data key="author">nervous system</data>
  <data key="year"></data>
  <data key="title">...</data>
  <data key="so">SO</data>
  <data key="vol">0</data>
  <data key="page">0</data>
  <data key="ut"></data>
  <data key="freq">1</data>
</node>
<node id="32">
  <data key="name">body sway</data>
  <data key="label">body sway</data>
  <data key="author">body sway</data>
  <data key="year"></data>
  <data key="title">...</data>
  <data key="so">SO</data>
  <data key="vol">0</data>
  <data key="page">0</data>
  <data key="ut"></data>
  <data key="freq">5</data>
</node>
<node id="33">
  <data key="name">abnormality</data>
  <data key="label">abnormality</data>
  <data key="author">abnormality</data>
  <data key="year"></data>
  <data key="title">...</data>
  <data key="so">SO</data>
  <data key="vol">0</data>
  <data key="page">0</data>
  <data key="ut"></data>
  <data key="freq">1</data>
</node>
<node id="34">
  <data key="name">vestibulo-ocular reflex</data>
  <data key="label">vestibulo-ocular reflex</data>
  <data key="author">vestibulo-ocular reflex</data>
  <data key="year"></data>
  <data key="title">...</data>
  <data key="so">SO</data>
  <data key="vol">0</data>
  <data key="page">0</data>
  <data key="ut"></data>
  <data key="freq">1</data>
</node>
<node id="35">
  <data key="name">balance</data>
  <data key="label">balance</data>
  <data key="author">balance</data>
  <data key="year"></data>
  <data key="title">...</data>
  <data key="so">SO</data>
  <data key="vol">0</data>
  <data key="page">0</data>
  <data key="ut"></data>
  <data key="freq">1</data>
</node>
<node id="36">
  <data key="name">elderly adults</data>
  <data key="label">elderly adults</data>
  <data key="author">elderly adults</data>
  <data key="year"></data>
  <data key="title">...</data>
  <data key="so">SO</data>
  <data key="vol">0</data>
  <data key="page">0</data>
  <data key="ut"></data>
  <data key="freq">1</data>
</node>
<node id="37">
  <data key="name">non-organic dizziness</data>
  <data key="label">non-organic dizziness</data>
  <data key="author">non-organic dizziness</data>
  <data key="year"></data>
  <data key="title">...</data>
  <data key="so">SO</data>
  <data key="vol">0</data>
  <data key="page">0</data>
  <data key="ut"></data>
  <data key="freq">1</data>
</node>
<node id="38">
  <data key="name">body perturbations</data>
  <data key="label">body perturbations</data>
  <data key="author">body perturbations</data>
  <data key="year"></data>
  <data key="title">...</data>
  <data key="so">SO</data>
  <data key="vol">0</data>
  <data key="page">0</data>
  <data key="ut"></data>
  <data key="freq">1</data>
</node>
<node id="39">
  <data key="name">psychogenic dizziness</data>
  <data key="label">psychogenic dizziness</data>
  <data key="author">psychogenic dizziness</data>
  <data key="year"></data>
  <data key="title">...</data>
  <data key="so">SO</data>
  <data key="vol">0</data>
  <data key="page">0</data>
  <data key="ut"></data>
  <data key="freq">2</data>
</node>
<node id="40">
  <data key="name">psychogenic disorders</data>
  <data key="label">psychogenic disorders</data>
  <data key="author">psychogenic disorders</data>
  <data key="year"></data>
  <data key="title">...</data>
  <data key="so">SO</data>
  <data key="vol">0</data>
  <data key="page">0</data>
  <data key="ut"></data>
  <data key="freq">1</data>
</node>
<node id="41">
  <data key="name">sensitivity</data>
  <data key="label">sensitivity</data>
  <data key="author">sensitivity</data>
  <data key="year"></data>
  <data key="title">...</data>
  <data key="so">SO</data>
  <data key="vol">0</data>
  <data key="page">0</data>
  <data key="ut"></data>
  <data key="freq">1</data>
</node>
<node id="42">
  <data key="name">clinical features</data>
  <data key="label">clinical features</data>
  <data key="author">clinical features</data>
  <data key="year"></data>
  <data key="title">...</data>
  <data key="so">SO</data>
  <data key="vol">0</data>
  <data key="page">0</data>
  <data key="ut"></data>
  <data key="freq">1</data>
</node>
<node id="43">
  <data key="name">disturbance</data>
  <data key="label">disturbance</data>
  <data key="author">disturbance</data>
  <data key="year"></data>
  <data key="title">...</data>
  <data key="so">SO</data>
  <data key="vol">0</data>
  <data key="page">0</data>
  <data key="ut"></data>
  <data key="freq">1</data>
</node>
<node id="44">
  <data key="name">reflex</data>
  <data key="label">reflex</data>
  <data key="author">reflex</data>
  <data key="year"></data>
  <data key="title">...</data>
  <data key="so">SO</data>
  <data key="vol">0</data>
  <data key="page">0</data>
  <data key="ut"></data>
  <data key="freq">1</data>
</node>
<node id="45">
  <data key="name">neuro-otological examination</data>
  <data key="label">neuro-otological examination</data>
  <data key="author">neuro-otological examination</data>
  <data key="year"></data>
  <data key="title">...</data>
  <data key="so">SO</data>
  <data key="vol">0</data>
  <data key="page">0</data>
  <data key="ut"></data>
  <data key="freq">1</data>
</node>
<node id="46">
  <data key="name">activation</data>
  <data key="label">activation</data>
  <data key="author">activation</data>
  <data key="year"></data>
  <data key="title">...</data>
  <data key="so">SO</data>
  <data key="vol">0</data>
  <data key="page">0</data>
  <data key="ut"></data>
  <data key="freq">3</data>
</node>
<node id="47">
  <data key="name">personality disorders</data>
  <data key="label">personality disorders</data>
  <data key="author">personality disorders</data>
  <data key="year"></data>
  <data key="title">...</data>
  <data key="so">SO</data>
  <data key="vol">0</data>
  <data key="page">0</data>
  <data key="ut"></data>
  <data key="freq">1</data>
</node>
<node id="48">
  <data key="name">serotonin</data>
  <data key="label">serotonin</data>
  <data key="author">serotonin</data>
  <data key="year"></data>
  <data key="title">...</data>
  <data key="so">SO</data>
  <data key="vol">0</data>
  <data key="page">0</data>
  <data key="ut"></data>
  <data key="freq">1</data>
</node>
<node id="49">
  <data key="name">visual motion stimulation</data>
  <data key="label">visual motion stimulation</data>
  <data key="author">visual motion stimulation</data>
  <data key="year"></data>
  <data key="title">...</data>
  <data key="so">SO</data>
  <data key="vol">0</data>
  <data key="page">0</data>
  <data key="ut"></data>
  <data key="freq">1</data>
</node>
<node id="50">
  <data key="name">brain stem</data>
  <data key="label">brain stem</data>
  <data key="author">brain stem</data>
  <data key="year"></data>
  <data key="title">...</data>
  <data key="so">SO</data>
  <data key="vol">0</data>
  <data key="page">0</data>
  <data key="ut"></data>
  <data key="freq">2</data>
</node>
<node id="51">
  <data key="name">antagonist muscles</data>
  <data key="label">antagonist muscles</data>
  <data key="author">antagonist muscles</data>
  <data key="year"></data>
  <data key="title">...</data>
  <data key="so">SO</data>
  <data key="vol">0</data>
  <data key="page">0</data>
  <data key="ut"></data>
  <data key="freq">3</data>
</node>
<node id="52">
  <data key="name">balance system</data>
  <data key="label">balance system</data>
  <data key="author">balance system</data>
  <data key="year"></data>
  <data key="title">...</data>
  <data key="so">SO</data>
  <data key="vol">0</data>
  <data key="page">0</data>
  <data key="ut"></data>
  <data key="freq">1</data>
</node>
<node id="53">
  <data key="name">frequency</data>
  <data key="label">frequency</data>
  <data key="author">frequency</data>
  <data key="year"></data>
  <data key="title">...</data>
  <data key="so">SO</data>
  <data key="vol">0</data>
  <data key="page">0</data>
  <data key="ut"></data>
  <data key="freq">1</data>
</node>
<node id="54">
  <data key="name">neuropathia vestibularis</data>
  <data key="label">neuropathia vestibularis</data>
  <data key="author">neuropathia vestibularis</data>
  <data key="year"></data>
  <data key="title">...</data>
  <data key="so">SO</data>
  <data key="vol">0</data>
  <data key="page">0</data>
  <data key="ut"></data>
  <data key="freq">1</data>
</node>
<node id="55">
  <data key="name">vestibular rehabilitation</data>
  <data key="label">vestibular rehabilitation</data>
  <data key="author">vestibular rehabilitation</data>
  <data key="year"></data>
  <data key="title">...</data>
  <data key="so">SO</data>
  <data key="vol">0</data>
  <data key="page">0</data>
  <data key="ut"></data>
  <data key="freq">2</data>
</node>
<node id="56">
  <data key="name">menieres disease</data>
  <data key="label">menieres disease</data>
  <data key="author">menieres disease</data>
  <data key="year"></data>
  <data key="title">...</data>
  <data key="so">SO</data>
  <data key="vol">0</data>
  <data key="page">0</data>
  <data key="ut"></data>
  <data key="freq">2</data>
</node>
<node id="57">
  <data key="name">general practice</data>
  <data key="label">general practice</data>
  <data key="author">general practice</data>
  <data key="year"></data>
  <data key="title">...</data>
  <data key="so">SO</data>
  <data key="vol">0</data>
  <data key="page">0</data>
  <data key="ut"></data>
  <data key="freq">1</data>
</node>
<node id="58">
  <data key="name">disorders</data>
  <data key="label">disorders</data>
  <data key="author">disorders</data>
  <data key="year"></data>
  <data key="title">...</data>
  <data key="so">SO</data>
  <data key="vol">0</data>
  <data key="page">0</data>
  <data key="ut"></data>
  <data key="freq">3</data>
</node>
<node id="59">
  <data key="name">psychological mechanism</data>
  <data key="label">psychological mechanism</data>
  <data key="author">psychological mechanism</data>
  <data key="year"></data>
  <data key="title">...</data>
  <data key="so">SO</data>
  <data key="vol">0</data>
  <data key="page">0</data>
  <data key="ut"></data>
  <data key="freq">1</data>
</node>
<node id="60">
  <data key="name">comorbidity</data>
  <data key="label">comorbidity</data>
  <data key="author">comorbidity</data>
  <data key="year"></data>
  <data key="title">...</data>
  <data key="so">SO</data>
  <data key="vol">0</data>
  <data key="page">0</data>
  <data key="ut"></data>
  <data key="freq">1</data>
</node>
<node id="61">
  <data key="name">cat</data>
  <data key="label">cat</data>
  <data key="author">cat</data>
  <data key="year"></data>
  <data key="title">...</data>
  <data key="so">SO</data>
  <data key="vol">0</data>
  <data key="page">0</data>
  <data key="ut"></data>
  <data key="freq">1</data>
</node>
<node id="62">
  <data key="name">neck</data>
  <data key="label">neck</data>
  <data key="author">neck</data>
  <data key="year"></data>
  <data key="title">...</data>
  <data key="so">SO</data>
  <data key="vol">0</data>
  <data key="page">0</data>
  <data key="ut"></data>
  <data key="freq">1</data>
</node>
<node id="63">
  <data key="name">paroxysmal positional vertigo</data>
  <data key="label">paroxysmal positional vertigo</data>
  <data key="author">paroxysmal positional vertigo</data>
  <data key="year"></data>
  <data key="title">...</data>
  <data key="so">SO</data>
  <data key="vol">0</data>
  <data key="page">0</data>
  <data key="ut"></data>
  <data key="freq">3</data>
</node>
<node id="64">
  <data key="name">de debarquement syndrome</data>
  <data key="label">de debarquement syndrome</data>
  <data key="author">de debarquement syndrome</data>
  <data key="year"></data>
  <data key="title">...</data>
  <data key="so">SO</data>
  <data key="vol">0</data>
  <data key="page">0</data>
  <data key="ut"></data>
  <data key="freq">2</data>
</node>
<node id="65">
  <data key="name">manifestation</data>
  <data key="label">manifestation</data>
  <data key="author">manifestation</data>
  <data key="year"></data>
  <data key="title">...</data>
  <data key="so">SO</data>
  <data key="vol">0</data>
  <data key="page">0</data>
  <data key="ut"></data>
  <data key="freq">1</data>
</node>
<node id="66">
  <data key="name">vestibular function</data>
  <data key="label">vestibular function</data>
  <data key="author">vestibular function</data>
  <data key="year"></data>
  <data key="title">...</data>
  <data key="so">SO</data>
  <data key="vol">0</data>
  <data key="page">0</data>
  <data key="ut"></data>
  <data key="freq">2</data>
</node>
<node id="67">
  <data key="name">malingerers</data>
  <data key="label">malingerers</data>
  <data key="author">malingerers</data>
  <data key="year"></data>
  <data key="title">...</data>
  <data key="so">SO</data>
  <data key="vol">0</data>
  <data key="page">0</data>
  <data key="ut"></data>
  <data key="freq">1</data>
</node>
<node id="68">
  <data key="name">reflexes</data>
  <data key="label">reflexes</data>
  <data key="author">reflexes</data>
  <data key="year"></data>
  <data key="title">...</data>
  <data key="so">SO</data>
  <data key="vol">0</data>
  <data key="page">0</data>
  <data key="ut"></data>
  <data key="freq">1</data>
</node>
<node id="69">
  <data key="name">performance</data>
  <data key="label">performance</data>
  <data key="author">performance</data>
  <data key="year"></data>
  <data key="title">...</data>
  <data key="so">SO</data>
  <data key="vol">0</data>
  <data key="page">0</data>
  <data key="ut"></data>
  <data key="freq">1</data>
</node>
<node id="70">
  <data key="name">postural balance</data>
  <data key="label">postural balance</data>
  <data key="author">postural balance</data>
  <data key="year"></data>
  <data key="title">...</data>
  <data key="so">SO</data>
  <data key="vol">0</data>
  <data key="page">0</data>
  <data key="ut"></data>
  <data key="freq">1</data>
</node>
<node id="71">
  <data key="name">anxiety disorders</data>
  <data key="label">anxiety disorders</data>
  <data key="author">anxiety disorders</data>
  <data key="year"></data>
  <data key="title">...</data>
  <data key="so">SO</data>
  <data key="vol">0</data>
  <data key="page">0</data>
  <data key="ut"></data>
  <data key="freq">2</data>
</node>
<node id="72">
  <data key="name">diagnosis</data>
  <data key="label">diagnosis</data>
  <data key="author">diagnosis</data>
  <data key="year"></data>
  <data key="title">...</data>
  <data key="so">SO</data>
  <data key="vol">0</data>
  <data key="page">0</data>
  <data key="ut"></data>
  <data key="freq">1</data>
</node>
<node id="73">
  <data key="name">therapy</data>
  <data key="label">therapy</data>
  <data key="author">therapy</data>
  <data key="year"></data>
  <data key="title">...</data>
  <data key="so">SO</data>
  <data key="vol">0</data>
  <data key="page">0</data>
  <data key="ut"></data>
  <data key="freq">1</data>
</node>
<node id="74">
  <data key="name">dizziness</data>
  <data key="label">dizziness</data>
  <data key="author">dizziness</data>
  <data key="year"></data>
  <data key="title">...</data>
  <data key="so">SO</data>
  <data key="vol">0</data>
  <data key="page">0</data>
  <data key="ut"></data>
  <data key="freq">9</data>
</node>
<node id="75">
  <data key="name">chronic vertigo</data>
  <data key="label">chronic vertigo</data>
  <data key="author">chronic vertigo</data>
  <data key="year"></data>
  <data key="title">...</data>
  <data key="so">SO</data>
  <data key="vol">0</data>
  <data key="page">0</data>
  <data key="ut"></data>
  <data key="freq">1</data>
</node>
<node id="76">
  <data key="name">posturography</data>
  <data key="label">posturography</data>
  <data key="author">posturography</data>
  <data key="year"></data>
  <data key="title">...</data>
  <data key="so">SO</data>
  <data key="vol">0</data>
  <data key="page">0</data>
  <data key="ut"></data>
  <data key="freq">1</data>
</node>
<node id="77">
  <data key="name">handicap</data>
  <data key="label">handicap</data>
  <data key="author">handicap</data>
  <data key="year"></data>
  <data key="title">...</data>
  <data key="so">SO</data>
  <data key="vol">0</data>
  <data key="page">0</data>
  <data key="ut"></data>
  <data key="freq">1</data>
</node>
<node id="78">
  <data key="name">debarquement</data>
  <data key="label">debarquement</data>
  <data key="author">debarquement</data>
  <data key="year"></data>
  <data key="title">...</data>
  <data key="so">SO</data>
  <data key="vol">0</data>
  <data key="page">0</data>
  <data key="ut"></data>
  <data key="freq">1</data>
</node>
<node id="79">
  <data key="name">attacks</data>
  <data key="label">attacks</data>
  <data key="author">attacks</data>
  <data key="year"></data>
  <data key="title">...</data>
  <data key="so">SO</data>
  <data key="vol">0</data>
  <data key="page">0</data>
  <data key="ut"></data>
  <data key="freq">5</data>
</node>
<node id="80">
  <data key="name">depression</data>
  <data key="label">depression</data>
  <data key="author">depression</data>
  <data key="year"></data>
  <data key="title">...</data>
  <data key="so">SO</data>
  <data key="vol">0</data>
  <data key="page">0</data>
  <data key="ut"></data>
  <data key="freq">1</data>
</node>
<node id="81">
  <data key="name">panic provocation</data>
  <data key="label">panic provocation</data>
  <data key="author">panic provocation</data>
  <data key="year"></data>
  <data key="title">...</data>
  <data key="so">SO</data>
  <data key="vol">0</data>
  <data key="page">0</data>
  <data key="ut"></data>
  <data key="freq">1</data>
</node>
<node id="82">
  <data key="name">prognosis</data>
  <data key="label">prognosis</data>
  <data key="author">prognosis</data>
  <data key="year"></data>
  <data key="title">...</data>
  <data key="so">SO</data>
  <data key="vol">0</data>
  <data key="page">0</data>
  <data key="ut"></data>
  <data key="freq">1</data>
</node>
<node id="83">
  <data key="name">symptoms</data>
  <data key="label">symptoms</data>
  <data key="author">symptoms</data>
  <data key="year"></data>
  <data key="title">...</data>
  <data key="so">SO</data>
  <data key="vol">0</data>
  <data key="page">0</data>
  <data key="ut"></data>
  <data key="freq">4</data>
</node>
<node id="84">
  <data key="name">scale</data>
  <data key="label">scale</data>
  <data key="author">scale</data>
  <data key="year"></data>
  <data key="title">...</data>
  <data key="so">SO</data>
  <data key="vol">0</data>
  <data key="page">0</data>
  <data key="ut"></data>
  <data key="freq">1</data>
</node>
<node id="85">
  <data key="name">agoraphobia</data>
  <data key="label">agoraphobia</data>
  <data key="author">agoraphobia</data>
  <data key="year"></data>
  <data key="title">...</data>
  <data key="so">SO</data>
  <data key="vol">0</data>
  <data key="page">0</data>
  <data key="ut"></data>
  <data key="freq">3</data>
</node>
<node id="86">
  <data key="name">hypothesis</data>
  <data key="label">hypothesis</data>
  <data key="author">hypothesis</data>
  <data key="year"></data>
  <data key="title">...</data>
  <data key="so">SO</data>
  <data key="vol">0</data>
  <data key="page">0</data>
  <data key="ut"></data>
  <data key="freq">1</data>
</node>
<node id="87">
  <data key="name">roll vection</data>
  <data key="label">roll vection</data>
  <data key="author">roll vection</data>
  <data key="year"></data>
  <data key="title">...</data>
  <data key="so">SO</data>
  <data key="vol">0</data>
  <data key="page">0</data>
  <data key="ut"></data>
  <data key="freq">1</data>
</node>
<node id="88">
  <data key="name">tandem stance</data>
  <data key="label">tandem stance</data>
  <data key="author">tandem stance</data>
  <data key="year"></data>
  <data key="title">...</data>
  <data key="so">SO</data>
  <data key="vol">0</data>
  <data key="page">0</data>
  <data key="ut"></data>
  <data key="freq">1</data>
</node>
<node id="89">
  <data key="name">panic disorder</data>
  <data key="label">panic disorder</data>
  <data key="author">panic disorder</data>
  <data key="year"></data>
  <data key="title">...</data>
  <data key="so">SO</data>
  <data key="vol">0</data>
  <data key="page">0</data>
  <data key="ut"></data>
  <data key="freq">8</data>
</node>
<edge source="0" target="7">
  <data key="weight">1.0</data>
  <data key="slice">3</data>
  <data key="year">1997</data>
</edge>
<edge source="0" target="71">
  <data key="weight">1.0</data>
  <data key="slice">3</data>
  <data key="year">1997</data>
</edge>
<edge source="0" target="74">
  <data key="weight">1.0</data>
  <data key="slice">3</data>
  <data key="year">1997</data>
</edge>
<edge source="0" target="79">
  <data key="weight">1.0</data>
  <data key="slice">3</data>
  <data key="year">1997</data>
</edge>
<edge source="0" target="89">
  <data key="weight">1.0</data>
  <data key="slice">3</data>
  <data key="year">1997</data>
</edge>
<edge source="1" target="8">
  <data key="weight">1.0</data>
  <data key="slice">7</data>
  <data key="year">2001</data>
</edge>
<edge source="1" target="30">
  <data key="weight">1.0</data>
  <data key="slice">7</data>
  <data key="year">2001</data>
</edge>
<edge source="1" target="50">
  <data key="weight">1.0</data>
  <data key="slice">7</data>
  <data key="year">2001</data>
</edge>
<edge source="1" target="52">
  <data key="weight">1.0</data>
  <data key="slice">7</data>
  <data key="year">2001</data>
</edge>
<edge source="1" target="68">
  <data key="weight">1.0</data>
  <data key="slice">7</data>
  <data key="year">2001</data>
</edge>
<edge source="1" target="79">
  <data key="weight">1.0</data>
  <data key="slice">7</data>
  <data key="year">2001</data>
</edge>
<edge source="1" target="81">
  <data key="weight">1.0</data>
  <data key="slice">7</data>
  <data key="year">2001</data>
</edge>
<edge source="1" target="84">
  <data key="weight">1.0</data>
  <data key="slice">7</data>
  <data key="year">2001</data>
</edge>
<edge source="1" target="85">
  <data key="weight">1.0</data>
  <data key="slice">7</data>
  <data key="year">2001</data>
</edge>
<edge source="1" target="86">
  <data key="weight">1.0</data>
  <data key="slice">7</data>
  <data key="year">2001</data>
</edge>
<edge source="2" target="20">
  <data key="weight">1.0</data>
  <data key="slice">10</data>
  <data key="year">2004</data>
</edge>
<edge source="3" target="79">
  <data key="weight">0.7071067690849304</data>
  <data key="slice">11</data>
  <data key="year">2005</data>
</edge>
<edge source="3" target="85">
  <data key="weight">1.0</data>
  <data key="slice">11</data>
  <data key="year">2005</data>
</edge>
<edge source="3" target="89">
  <data key="weight">0.5773502588272095</data>
  <data key="slice">11</data>
  <data key="year">2005</data>
</edge>
<edge source="4" target="18">
  <data key="weight">1.0</data>
  <data key="slice">10</data>
  <data key="year">2004</data>
</edge>
<edge source="4" target="25">
  <data key="weight">1.0</data>
  <data key="slice">10</data>
  <data key="year">2004</data>
</edge>
<edge source="4" target="60">
  <data key="weight">1.0</data>
  <data key="slice">10</data>
  <data key="year">2004</data>
</edge>
<edge source="4" target="74">
  <data key="weight">1.0</data>
  <data key="slice">10</data>
  <data key="year">2004</data>
</edge>
<edge source="4" target="75">
  <data key="weight">1.0</data>
  <data key="slice">10</data>
  <data key="year">2004</data>
</edge>
<edge source="4" target="77">
  <data key="weight">1.0</data>
  <data key="slice">10</data>
  <data key="year">2004</data>
</edge>
<edge source="5" target="9">
  <data key="weight">0.7071067690849304</data>
  <data key="slice">11</data>
  <data key="year">2005</data>
</edge>
<edge source="5" target="14">
  <data key="weight">1.0</data>
  <data key="slice">11</data>
  <data key="year">2005</data>
</edge>
<edge source="5" target="19">
  <data key="weight">1.0</data>
  <data key="slice">11</data>
  <data key="year">2005</data>
</edge>
<edge source="5" target="45">
  <data key="weight">1.0</data>
  <data key="slice">11</data>
  <data key="year">2005</data>
</edge>
<edge source="5" target="50">
  <data key="weight">1.0</data>
  <data key="slice">11</data>
  <data key="year">2005</data>
</edge>
<edge source="5" target="66">
  <data key="weight">0.7071067690849304</data>
  <data key="slice">11</data>
  <data key="year">2005</data>
</edge>
<edge source="6" target="7">
  <data key="weight">0.6546536684036255</data>
  <data key="slice">11</data>
  <data key="year">2005</data>
</edge>
<edge source="6" target="11">
  <data key="weight">0.5773502588272095</data>
  <data key="slice">11</data>
  <data key="year">2005</data>
</edge>
<edge source="6" target="12">
  <data key="weight">5.773503062300733E-7</data>
  <data key="slice">11</data>
  <data key="year">2005</data>
</edge>
<edge source="6" target="21">
  <data key="weight">0.5773502588272095</data>
  <data key="slice">11</data>
  <data key="year">2005</data>
</edge>
<edge source="6" target="25">
  <data key="weight">5.773503062300733E-7</data>
  <data key="slice">11</data>
  <data key="year">2005</data>
</edge>
<edge source="6" target="31">
  <data key="weight">0.5773502588272095</data>
  <data key="slice">11</data>
  <data key="year">2005</data>
</edge>
<edge source="6" target="56">
  <data key="weight">4.082483258116554E-7</data>
  <data key="slice">11</data>
  <data key="year">2005</data>
</edge>
<edge source="6" target="64">
  <data key="weight">4.082483258116554E-7</data>
  <data key="slice">11</data>
  <data key="year">2005</data>
</edge>
<edge source="6" target="71">
  <data key="weight">5.773503062300733E-7</data>
  <data key="slice">11</data>
  <data key="year">2005</data>
</edge>
<edge source="7" target="9">
  <data key="weight">5.345224849406804E-7</data>
  <data key="slice">11</data>
  <data key="year">2005</data>
</edge>
<edge source="7" target="15">
  <data key="weight">1.0</data>
  <data key="slice">5</data>
  <data key="year">1999</data>
</edge>
<edge source="7" target="22">
  <data key="weight">7.071067784636398E-7</data>
  <data key="slice">6</data>
  <data key="year">2000</data>
</edge>
<edge source="7" target="27">
  <data key="weight">1.0</data>
  <data key="slice">8</data>
  <data key="year">2002</data>
</edge>
<edge source="7" target="28">
  <data key="weight">1.0</data>
  <data key="slice">8</data>
  <data key="year">2002</data>
</edge>
<edge source="7" target="32">
  <data key="weight">0.7071067690849304</data>
  <data key="slice">6</data>
  <data key="year">2000</data>
</edge>
<edge source="7" target="33">
  <data key="weight">7.071067784636398E-7</data>
  <data key="slice">6</data>
  <data key="year">2000</data>
</edge>
<edge source="7" target="37">
  <data key="weight">0.7071067690849304</data>
  <data key="slice">6</data>
  <data key="year">2000</data>
</edge>
<edge source="7" target="46">
  <data key="weight">0.7071067690849304</data>
  <data key="slice">6</data>
  <data key="year">2000</data>
</edge>
<edge source="7" target="48">
  <data key="weight">7.071067784636398E-7</data>
  <data key="slice">6</data>
  <data key="year">2000</data>
</edge>
<edge source="7" target="49">
  <data key="weight">1.0</data>
  <data key="slice">8</data>
  <data key="year">2002</data>
</edge>
<edge source="7" target="51">
  <data key="weight">1.0</data>
  <data key="slice">6</data>
  <data key="year">2000</data>
</edge>
<edge source="7" target="56">
  <data key="weight">5.345224849406804E-7</data>
  <data key="slice">11</data>
  <data key="year">2005</data>
</edge>
<edge source="7" target="64">
  <data key="weight">5.345224849406804E-7</data>
  <data key="slice">11</data>
  <data key="year">2005</data>
</edge>
<edge source="7" target="66">
  <data key="weight">5.345224849406804E-7</data>
  <data key="slice">11</data>
  <data key="year">2005</data>
</edge>
<edge source="7" target="67">
  <data key="weight">1.0</data>
  <data key="slice">5</data>
  <data key="year">1999</data>
</edge>
<edge source="7" target="71">
  <data key="weight">1.0</data>
  <data key="slice">3</data>
  <data key="year">1997</data>
</edge>
<edge source="7" target="73">
  <data key="weight">7.071067784636398E-7</data>
  <data key="slice">6</data>
  <data key="year">2000</data>
</edge>
<edge source="7" target="74">
  <data key="weight">1.0</data>
  <data key="slice">3</data>
  <data key="year">1997</data>
</edge>
<edge source="7" target="76">
  <data key="weight">1.0</data>
  <data key="slice">5</data>
  <data key="year">1999</data>
</edge>
<edge source="7" target="79">
  <data key="weight">5.345224849406804E-7</data>
  <data key="slice">11</data>
  <data key="year">2005</data>
</edge>
<edge source="7" target="80">
  <data key="weight">7.071067784636398E-7</data>
  <data key="slice">6</data>
  <data key="year">2000</data>
</edge>
<edge source="7" target="87">
  <data key="weight">1.0</data>
  <data key="slice">8</data>
  <data key="year">2002</data>
</edge>
<edge source="7" target="88">
  <data key="weight">0.7071067690849304</data>
  <data key="slice">6</data>
  <data key="year">2000</data>
</edge>
<edge source="7" target="89">
  <data key="weight">7.071067784636398E-7</data>
  <data key="slice">6</data>
  <data key="year">2000</data>
</edge>
<edge source="8" target="50">
  <data key="weight">1.0</data>
  <data key="slice">7</data>
  <data key="year">2001</data>
</edge>
<edge source="8" target="52">
  <data key="weight">1.0</data>
  <data key="slice">7</data>
  <data key="year">2001</data>
</edge>
<edge source="8" target="79">
  <data key="weight">1.0</data>
  <data key="slice">7</data>
  <data key="year">2001</data>
</edge>
<edge source="8" target="85">
  <data key="weight">1.0</data>
  <data key="slice">7</data>
  <data key="year">2001</data>
</edge>
<edge source="8" target="86">
  <data key="weight">1.0</data>
  <data key="slice">7</data>
  <data key="year">2001</data>
</edge>
<edge source="9" target="14">
  <data key="weight">0.7071067690849304</data>
  <data key="slice">11</data>
  <data key="year">2005</data>
</edge>
<edge source="9" target="19">
  <data key="weight">0.7071067690849304</data>
  <data key="slice">11</data>
  <data key="year">2005</data>
</edge>
<edge source="9" target="39">
  <data key="weight">0.5</data>
  <data key="slice">11</data>
  <data key="year">2005</data>
</edge>
<edge source="9" target="45">
  <data key="weight">0.7071067690849304</data>
  <data key="slice">11</data>
  <data key="year">2005</data>
</edge>
<edge source="9" target="50">
  <data key="weight">7.071067784636398E-7</data>
  <data key="slice">11</data>
  <data key="year">2005</data>
</edge>
<edge source="9" target="56">
  <data key="weight">0.5</data>
  <data key="slice">11</data>
  <data key="year">2005</data>
</edge>
<edge source="9" target="64">
  <data key="weight">0.5</data>
  <data key="slice">11</data>
  <data key="year">2005</data>
</edge>
<edge source="9" target="66">
  <data key="weight">0.5</data>
  <data key="slice">11</data>
  <data key="year">2005</data>
</edge>
<edge source="9" target="71">
  <data key="weight">0.7071067690849304</data>
  <data key="slice">11</data>
  <data key="year">2005</data>
</edge>
<edge source="10" target="43">
  <data key="weight">1.0</data>
  <data key="slice">11</data>
  <data key="year">2005</data>
</edge>
<edge source="10" target="58">
  <data key="weight">0.5773502588272095</data>
  <data key="slice">11</data>
  <data key="year">2005</data>
</edge>
<edge source="10" target="74">
  <data key="weight">0.5773502588272095</data>
  <data key="slice">11</data>
  <data key="year">2005</data>
</edge>
<edge source="11" target="21">
  <data key="weight">1.0</data>
  <data key="slice">11</data>
  <data key="year">2005</data>
</edge>
<edge source="11" target="31">
  <data key="weight">1.0</data>
  <data key="slice">11</data>
  <data key="year">2005</data>
</edge>
<edge source="12" target="25">
  <data key="weight">1.0</data>
  <data key="slice">11</data>
  <data key="year">2005</data>
</edge>
<edge source="12" target="29">
  <data key="weight">1.0</data>
  <data key="slice">7</data>
  <data key="year">2001</data>
</edge>
<edge source="12" target="55">
  <data key="weight">0.7071067690849304</data>
  <data key="slice">11</data>
  <data key="year">2005</data>
</edge>
<edge source="12" target="58">
  <data key="weight">0.5773502588272095</data>
  <data key="slice">11</data>
  <data key="year">2005</data>
</edge>
<edge source="12" target="83">
  <data key="weight">1.0</data>
  <data key="slice">11</data>
  <data key="year">2005</data>
</edge>
<edge source="12" target="89">
  <data key="weight">9.999999974752427E-7</data>
  <data key="slice">7</data>
  <data key="year">2001</data>
</edge>
<edge source="13" target="16">
  <data key="weight">1.0</data>
  <data key="slice">9</data>
  <data key="year">2003</data>
</edge>
<edge source="13" target="17">
  <data key="weight">1.0</data>
  <data key="slice">9</data>
  <data key="year">2003</data>
</edge>
<edge source="13" target="23">
  <data key="weight">1.0</data>
  <data key="slice">9</data>
  <data key="year">2003</data>
</edge>
<edge source="13" target="41">
  <data key="weight">1.0</data>
  <data key="slice">9</data>
  <data key="year">2003</data>
</edge>
<edge source="13" target="44">
  <data key="weight">1.0</data>
  <data key="slice">9</data>
  <data key="year">2003</data>
</edge>
<edge source="13" target="61">
  <data key="weight">1.0</data>
  <data key="slice">9</data>
  <data key="year">2003</data>
</edge>
<edge source="13" target="62">
  <data key="weight">1.0</data>
  <data key="slice">9</data>
  <data key="year">2003</data>
</edge>
<edge source="13" target="69">
  <data key="weight">1.0</data>
  <data key="slice">9</data>
  <data key="year">2003</data>
</edge>
<edge source="14" target="19">
  <data key="weight">1.0</data>
  <data key="slice">11</data>
  <data key="year">2005</data>
</edge>
<edge source="14" target="45">
  <data key="weight">1.0</data>
  <data key="slice">11</data>
  <data key="year">2005</data>
</edge>
<edge source="14" target="50">
  <data key="weight">1.0</data>
  <data key="slice">11</data>
  <data key="year">2005</data>
</edge>
<edge source="14" target="66">
  <data key="weight">0.7071067690849304</data>
  <data key="slice">11</data>
  <data key="year">2005</data>
</edge>
<edge source="15" target="32">
  <data key="weight">1.0</data>
  <data key="slice">5</data>
  <data key="year">1999</data>
</edge>
<edge source="15" target="46">
  <data key="weight">1.0</data>
  <data key="slice">5</data>
  <data key="year">1999</data>
</edge>
<edge source="15" target="51">
  <data key="weight">1.0</data>
  <data key="slice">5</data>
  <data key="year">1999</data>
</edge>
<edge source="15" target="67">
  <data key="weight">1.0</data>
  <data key="slice">5</data>
  <data key="year">1999</data>
</edge>
<edge source="16" target="17">
  <data key="weight">1.0</data>
  <data key="slice">9</data>
  <data key="year">2003</data>
</edge>
<edge source="16" target="23">
  <data key="weight">1.0</data>
  <data key="slice">9</data>
  <data key="year">2003</data>
</edge>
<edge source="16" target="41">
  <data key="weight">1.0</data>
  <data key="slice">9</data>
  <data key="year">2003</data>
</edge>
<edge source="16" target="44">
  <data key="weight">1.0</data>
  <data key="slice">9</data>
  <data key="year">2003</data>
</edge>
<edge source="16" target="61">
  <data key="weight">1.0</data>
  <data key="slice">9</data>
  <data key="year">2003</data>
</edge>
<edge source="16" target="62">
  <data key="weight">1.0</data>
  <data key="slice">9</data>
  <data key="year">2003</data>
</edge>
<edge source="16" target="69">
  <data key="weight">1.0</data>
  <data key="slice">9</data>
  <data key="year">2003</data>
</edge>
<edge source="17" target="23">
  <data key="weight">1.0</data>
  <data key="slice">9</data>
  <data key="year">2003</data>
</edge>
<edge source="17" target="44">
  <data key="weight">1.0</data>
  <data key="slice">9</data>
  <data key="year">2003</data>
</edge>
<edge source="17" target="61">
  <data key="weight">1.0</data>
  <data key="slice">9</data>
  <data key="year">2003</data>
</edge>
<edge source="17" target="62">
  <data key="weight">1.0</data>
  <data key="slice">9</data>
  <data key="year">2003</data>
</edge>
<edge source="17" target="69">
  <data key="weight">1.0</data>
  <data key="slice">9</data>
  <data key="year">2003</data>
</edge>
<edge source="18" target="24">
  <data key="weight">1.0</data>
  <data key="slice">10</data>
  <data key="year">2004</data>
</edge>
<edge source="18" target="25">
  <data key="weight">1.0</data>
  <data key="slice">10</data>
  <data key="year">2004</data>
</edge>
<edge source="18" target="47">
  <data key="weight">1.0</data>
  <data key="slice">10</data>
  <data key="year">2004</data>
</edge>
<edge source="18" target="54">
  <data key="weight">1.0</data>
  <data key="slice">10</data>
  <data key="year">2004</data>
</edge>
<edge source="18" target="60">
  <data key="weight">1.0</data>
  <data key="slice">10</data>
  <data key="year">2004</data>
</edge>
<edge source="18" target="74">
  <data key="weight">1.0</data>
  <data key="slice">10</data>
  <data key="year">2004</data>
</edge>
<edge source="18" target="75">
  <data key="weight">1.0</data>
  <data key="slice">10</data>
  <data key="year">2004</data>
</edge>
<edge source="18" target="77">
  <data key="weight">1.0</data>
  <data key="slice">10</data>
  <data key="year">2004</data>
</edge>
<edge source="18" target="83">
  <data key="weight">1.0</data>
  <data key="slice">10</data>
  <data key="year">2004</data>
</edge>
<edge source="19" target="45">
  <data key="weight">1.0</data>
  <data key="slice">11</data>
  <data key="year">2005</data>
</edge>
<edge source="19" target="50">
  <data key="weight">1.0</data>
  <data key="slice">11</data>
  <data key="year">2005</data>
</edge>
<edge source="19" target="66">
  <data key="weight">0.7071067690849304</data>
  <data key="slice">11</data>
  <data key="year">2005</data>
</edge>
<edge source="20" target="26">
  <data key="weight">1.0</data>
  <data key="slice">11</data>
  <data key="year">2005</data>
</edge>
<edge source="20" target="34">
  <data key="weight">1.0</data>
  <data key="slice">10</data>
  <data key="year">2004</data>
</edge>
<edge source="20" target="42">
  <data key="weight">1.0</data>
  <data key="slice">11</data>
  <data key="year">2005</data>
</edge>
<edge source="20" target="56">
  <data key="weight">0.7071067690849304</data>
  <data key="slice">11</data>
  <data key="year">2005</data>
</edge>
<edge source="20" target="63">
  <data key="weight">1.0</data>
  <data key="slice">11</data>
  <data key="year">2005</data>
</edge>
<edge source="20" target="65">
  <data key="weight">1.0</data>
  <data key="slice">11</data>
  <data key="year">2005</data>
</edge>
<edge source="20" target="66">
  <data key="weight">0.7071067690849304</data>
  <data key="slice">11</data>
  <data key="year">2005</data>
</edge>
<edge source="21" target="31">
  <data key="weight">1.0</data>
  <data key="slice">11</data>
  <data key="year">2005</data>
</edge>
<edge source="22" target="32">
  <data key="weight">9.999999974752427E-7</data>
  <data key="slice">11</data>
  <data key="year">2005</data>
</edge>
<edge source="22" target="33">
  <data key="weight">1.0</data>
  <data key="slice">6</data>
  <data key="year">2000</data>
</edge>
<edge source="22" target="35">
  <data key="weight">1.0</data>
  <data key="slice">11</data>
  <data key="year">2005</data>
</edge>
<edge source="22" target="48">
  <data key="weight">1.0</data>
  <data key="slice">6</data>
  <data key="year">2000</data>
</edge>
<edge source="22" target="64">
  <data key="weight">0.7071067690849304</data>
  <data key="slice">11</data>
  <data key="year">2005</data>
</edge>
<edge source="22" target="73">
  <data key="weight">1.0</data>
  <data key="slice">6</data>
  <data key="year">2000</data>
</edge>
<edge source="22" target="74">
  <data key="weight">0.5773502588272095</data>
  <data key="slice">11</data>
  <data key="year">2005</data>
</edge>
<edge source="22" target="79">
  <data key="weight">0.7071067690849304</data>
  <data key="slice">11</data>
  <data key="year">2005</data>
</edge>
<edge source="22" target="80">
  <data key="weight">1.0</data>
  <data key="slice">6</data>
  <data key="year">2000</data>
</edge>
<edge source="22" target="89">
  <data key="weight">1.0</data>
  <data key="slice">11</data>
  <data key="year">2005</data>
</edge>
<edge source="23" target="41">
  <data key="weight">1.0</data>
  <data key="slice">9</data>
  <data key="year">2003</data>
</edge>
<edge source="23" target="44">
  <data key="weight">1.0</data>
  <data key="slice">9</data>
  <data key="year">2003</data>
</edge>
<edge source="23" target="61">
  <data key="weight">1.0</data>
  <data key="slice">9</data>
  <data key="year">2003</data>
</edge>
<edge source="23" target="62">
  <data key="weight">1.0</data>
  <data key="slice">9</data>
  <data key="year">2003</data>
</edge>
<edge source="23" target="69">
  <data key="weight">1.0</data>
  <data key="slice">9</data>
  <data key="year">2003</data>
</edge>
<edge source="24" target="25">
  <data key="weight">1.0</data>
  <data key="slice">10</data>
  <data key="year">2004</data>
</edge>
<edge source="24" target="32">
  <data key="weight">1.0</data>
  <data key="slice">5</data>
  <data key="year">1999</data>
</edge>
<edge source="24" target="46">
  <data key="weight">1.0</data>
  <data key="slice">5</data>
  <data key="year">1999</data>
</edge>
<edge source="24" target="51">
  <data key="weight">1.0</data>
  <data key="slice">5</data>
  <data key="year">1999</data>
</edge>
<edge source="24" target="60">
  <data key="weight">1.0</data>
  <data key="slice">10</data>
  <data key="year">2004</data>
</edge>
<edge source="24" target="67">
  <data key="weight">1.0</data>
  <data key="slice">5</data>
  <data key="year">1999</data>
</edge>
<edge source="24" target="74">
  <data key="weight">1.0</data>
  <data key="slice">10</data>
  <data key="year">2004</data>
</edge>
<edge source="24" target="75">
  <data key="weight">1.0</data>
  <data key="slice">10</data>
  <data key="year">2004</data>
</edge>
<edge source="24" target="77">
  <data key="weight">1.0</data>
  <data key="slice">10</data>
  <data key="year">2004</data>
</edge>
<edge source="25" target="47">
  <data key="weight">1.0</data>
  <data key="slice">10</data>
  <data key="year">2004</data>
</edge>
<edge source="25" target="54">
  <data key="weight">1.0</data>
  <data key="slice">10</data>
  <data key="year">2004</data>
</edge>
<edge source="25" target="55">
  <data key="weight">0.7071067690849304</data>
  <data key="slice">11</data>
  <data key="year">2005</data>
</edge>
<edge source="25" target="58">
  <data key="weight">0.5773502588272095</data>
  <data key="slice">11</data>
  <data key="year">2005</data>
</edge>
<edge source="25" target="60">
  <data key="weight">1.0</data>
  <data key="slice">10</data>
  <data key="year">2004</data>
</edge>
<edge source="25" target="74">
  <data key="weight">1.0</data>
  <data key="slice">10</data>
  <data key="year">2004</data>
</edge>
<edge source="25" target="75">
  <data key="weight">1.0</data>
  <data key="slice">10</data>
  <data key="year">2004</data>
</edge>
<edge source="25" target="77">
  <data key="weight">1.0</data>
  <data key="slice">10</data>
  <data key="year">2004</data>
</edge>
<edge source="25" target="83">
  <data key="weight">1.0</data>
  <data key="slice">11</data>
  <data key="year">2005</data>
</edge>
<edge source="26" target="42">
  <data key="weight">1.0</data>
  <data key="slice">11</data>
  <data key="year">2005</data>
</edge>
<edge source="26" target="56">
  <data key="weight">0.7071067690849304</data>
  <data key="slice">11</data>
  <data key="year">2005</data>
</edge>
<edge source="26" target="63">
  <data key="weight">0.7071067690849304</data>
  <data key="slice">11</data>
  <data key="year">2005</data>
</edge>
<edge source="26" target="65">
  <data key="weight">1.0</data>
  <data key="slice">11</data>
  <data key="year">2005</data>
</edge>
<edge source="26" target="66">
  <data key="weight">0.7071067690849304</data>
  <data key="slice">11</data>
  <data key="year">2005</data>
</edge>
<edge source="27" target="32">
  <data key="weight">1.0</data>
  <data key="slice">8</data>
  <data key="year">2002</data>
</edge>
<edge source="27" target="46">
  <data key="weight">1.0</data>
  <data key="slice">8</data>
  <data key="year">2002</data>
</edge>
<edge source="27" target="51">
  <data key="weight">1.0</data>
  <data key="slice">8</data>
  <data key="year">2002</data>
</edge>
<edge source="27" target="87">
  <data key="weight">1.0</data>
  <data key="slice">8</data>
  <data key="year">2002</data>
</edge>
<edge source="28" target="32">
  <data key="weight">1.0</data>
  <data key="slice">8</data>
  <data key="year">2002</data>
</edge>
<edge source="28" target="46">
  <data key="weight">1.0</data>
  <data key="slice">8</data>
  <data key="year">2002</data>
</edge>
<edge source="28" target="51">
  <data key="weight">1.0</data>
  <data key="slice">8</data>
  <data key="year">2002</data>
</edge>
<edge source="28" target="87">
  <data key="weight">1.0</data>
  <data key="slice">8</data>
  <data key="year">2002</data>
</edge>
<edge source="29" target="83">
  <data key="weight">1.0</data>
  <data key="slice">7</data>
  <data key="year">2001</data>
</edge>
<edge source="29" target="89">
  <data key="weight">9.999999974752427E-7</data>
  <data key="slice">7</data>
  <data key="year">2001</data>
</edge>
<edge source="30" target="50">
  <data key="weight">1.0</data>
  <data key="slice">7</data>
  <data key="year">2001</data>
</edge>
<edge source="30" target="52">
  <data key="weight">1.0</data>
  <data key="slice">7</data>
  <data key="year">2001</data>
</edge>
<edge source="30" target="79">
  <data key="weight">1.0</data>
  <data key="slice">7</data>
  <data key="year">2001</data>
</edge>
<edge source="30" target="85">
  <data key="weight">1.0</data>
  <data key="slice">7</data>
  <data key="year">2001</data>
</edge>
<edge source="30" target="86">
  <data key="weight">1.0</data>
  <data key="slice">7</data>
  <data key="year">2001</data>
</edge>
<edge source="32" target="35">
  <data key="weight">1.0</data>
  <data key="slice">11</data>
  <data key="year">2005</data>
</edge>
<edge source="32" target="37">
  <data key="weight">1.0</data>
  <data key="slice">6</data>
  <data key="year">2000</data>
</edge>
<edge source="32" target="38">
  <data key="weight">1.0</data>
  <data key="slice">9</data>
  <data key="year">2003</data>
</edge>
<edge source="32" target="46">
  <data key="weight">1.0</data>
  <data key="slice">5</data>
  <data key="year">1999</data>
</edge>
<edge source="32" target="49">
  <data key="weight">1.0</data>
  <data key="slice">8</data>
  <data key="year">2002</data>
</edge>
<edge source="32" target="51">
  <data key="weight">1.0</data>
  <data key="slice">5</data>
  <data key="year">1999</data>
</edge>
<edge source="32" target="59">
  <data key="weight">9.999999974752427E-7</data>
  <data key="slice">9</data>
  <data key="year">2003</data>
</edge>
<edge source="32" target="64">
  <data key="weight">0.7071067690849304</data>
  <data key="slice">11</data>
  <data key="year">2005</data>
</edge>
<edge source="32" target="67">
  <data key="weight">1.0</data>
  <data key="slice">5</data>
  <data key="year">1999</data>
</edge>
<edge source="32" target="74">
  <data key="weight">0.5773502588272095</data>
  <data key="slice">11</data>
  <data key="year">2005</data>
</edge>
<edge source="32" target="76">
  <data key="weight">1.0</data>
  <data key="slice">5</data>
  <data key="year">1999</data>
</edge>
<edge source="32" target="78">
  <data key="weight">9.999999974752427E-7</data>
  <data key="slice">9</data>
  <data key="year">2003</data>
</edge>
<edge source="32" target="79">
  <data key="weight">0.7071067690849304</data>
  <data key="slice">11</data>
  <data key="year">2005</data>
</edge>
<edge source="32" target="87">
  <data key="weight">1.0</data>
  <data key="slice">8</data>
  <data key="year">2002</data>
</edge>
<edge source="32" target="88">
  <data key="weight">1.0</data>
  <data key="slice">6</data>
  <data key="year">2000</data>
</edge>
<edge source="32" target="89">
  <data key="weight">9.999999974752427E-7</data>
  <data key="slice">11</data>
  <data key="year">2005</data>
</edge>
<edge source="33" target="48">
  <data key="weight">1.0</data>
  <data key="slice">6</data>
  <data key="year">2000</data>
</edge>
<edge source="33" target="73">
  <data key="weight">1.0</data>
  <data key="slice">6</data>
  <data key="year">2000</data>
</edge>
<edge source="33" target="80">
  <data key="weight">1.0</data>
  <data key="slice">6</data>
  <data key="year">2000</data>
</edge>
<edge source="33" target="89">
  <data key="weight">1.0</data>
  <data key="slice">6</data>
  <data key="year">2000</data>
</edge>
<edge source="35" target="64">
  <data key="weight">0.7071067690849304</data>
  <data key="slice">11</data>
  <data key="year">2005</data>
</edge>
<edge source="35" target="74">
  <data key="weight">0.5773502588272095</data>
  <data key="slice">11</data>
  <data key="year">2005</data>
</edge>
<edge source="35" target="79">
  <data key="weight">0.7071067690849304</data>
  <data key="slice">11</data>
  <data key="year">2005</data>
</edge>
<edge source="35" target="89">
  <data key="weight">0.5773502588272095</data>
  <data key="slice">11</data>
  <data key="year">2005</data>
</edge>
<edge source="36" target="55">
  <data key="weight">0.7071067690849304</data>
  <data key="slice">11</data>
  <data key="year">2005</data>
</edge>
<edge source="36" target="57">
  <data key="weight">1.0</data>
  <data key="slice">11</data>
  <data key="year">2005</data>
</edge>
<edge source="36" target="74">
  <data key="weight">0.5773502588272095</data>
  <data key="slice">11</data>
  <data key="year">2005</data>
</edge>
<edge source="37" target="46">
  <data key="weight">1.0</data>
  <data key="slice">6</data>
  <data key="year">2000</data>
</edge>
<edge source="37" target="51">
  <data key="weight">1.0</data>
  <data key="slice">6</data>
  <data key="year">2000</data>
</edge>
<edge source="37" target="88">
  <data key="weight">1.0</data>
  <data key="slice">6</data>
  <data key="year">2000</data>
</edge>
<edge source="38" target="59">
  <data key="weight">1.0</data>
  <data key="slice">9</data>
  <data key="year">2003</data>
</edge>
<edge source="38" target="78">
  <data key="weight">1.0</data>
  <data key="slice">9</data>
  <data key="year">2003</data>
</edge>
<edge source="38" target="89">
  <data key="weight">1.0</data>
  <data key="slice">9</data>
  <data key="year">2003</data>
</edge>
<edge source="39" target="56">
  <data key="weight">0.5</data>
  <data key="slice">11</data>
  <data key="year">2005</data>
</edge>
<edge source="39" target="64">
  <data key="weight">0.5</data>
  <data key="slice">11</data>
  <data key="year">2005</data>
</edge>
<edge source="39" target="71">
  <data key="weight">0.7071067690849304</data>
  <data key="slice">11</data>
  <data key="year">2005</data>
</edge>
<edge source="39" target="72">
  <data key="weight">7.071067784636398E-7</data>
  <data key="slice">11</data>
  <data key="year">2005</data>
</edge>
<edge source="39" target="83">
  <data key="weight">4.999999987376214E-7</data>
  <data key="slice">11</data>
  <data key="year">2005</data>
</edge>
<edge source="40" target="53">
  <data key="weight">1.0</data>
  <data key="slice">0</data>
  <data key="year">1994</data>
</edge>
<edge source="40" target="70">
  <data key="weight">1.0</data>
  <data key="slice">0</data>
  <data key="year">1994</data>
</edge>
<edge source="40" target="79">
  <data key="weight">1.0</data>
  <data key="slice">0</data>
  <data key="year">1994</data>
</edge>
<edge source="40" target="82">
  <data key="weight">1.0</data>
  <data key="slice">0</data>
  <data key="year">1994</data>
</edge>
<edge source="40" target="85">
  <data key="weight">1.0</data>
  <data key="slice">0</data>
  <data key="year">1994</data>
</edge>
<edge source="40" target="89">
  <data key="weight">1.0</data>
  <data key="slice">0</data>
  <data key="year">1994</data>
</edge>
<edge source="41" target="44">
  <data key="weight">1.0</data>
  <data key="slice">9</data>
  <data key="year">2003</data>
</edge>
<edge source="41" target="61">
  <data key="weight">1.0</data>
  <data key="slice">9</data>
  <data key="year">2003</data>
</edge>
<edge source="41" target="62">
  <data key="weight">1.0</data>
  <data key="slice">9</data>
  <data key="year">2003</data>
</edge>
<edge source="41" target="69">
  <data key="weight">1.0</data>
  <data key="slice">9</data>
  <data key="year">2003</data>
</edge>
<edge source="42" target="56">
  <data key="weight">0.7071067690849304</data>
  <data key="slice">11</data>
  <data key="year">2005</data>
</edge>
<edge source="42" target="63">
  <data key="weight">0.7071067690849304</data>
  <data key="slice">11</data>
  <data key="year">2005</data>
</edge>
<edge source="42" target="65">
  <data key="weight">1.0</data>
  <data key="slice">11</data>
  <data key="year">2005</data>
</edge>
<edge source="42" target="66">
  <data key="weight">0.7071067690849304</data>
  <data key="slice">11</data>
  <data key="year">2005</data>
</edge>
<edge source="43" target="58">
  <data key="weight">0.5773502588272095</data>
  <data key="slice">11</data>
  <data key="year">2005</data>
</edge>
<edge source="43" target="74">
  <data key="weight">0.5773502588272095</data>
  <data key="slice">11</data>
  <data key="year">2005</data>
</edge>
<edge source="44" target="61">
  <data key="weight">1.0</data>
  <data key="slice">9</data>
  <data key="year">2003</data>
</edge>
<edge source="44" target="62">
  <data key="weight">1.0</data>
  <data key="slice">9</data>
  <data key="year">2003</data>
</edge>
<edge source="44" target="69">
  <data key="weight">1.0</data>
  <data key="slice">9</data>
  <data key="year">2003</data>
</edge>
<edge source="45" target="50">
  <data key="weight">1.0</data>
  <data key="slice">11</data>
  <data key="year">2005</data>
</edge>
<edge source="45" target="66">
  <data key="weight">0.7071067690849304</data>
  <data key="slice">11</data>
  <data key="year">2005</data>
</edge>
<edge source="46" target="49">
  <data key="weight">1.0</data>
  <data key="slice">8</data>
  <data key="year">2002</data>
</edge>
<edge source="46" target="51">
  <data key="weight">1.0</data>
  <data key="slice">5</data>
  <data key="year">1999</data>
</edge>
<edge source="46" target="67">
  <data key="weight">1.0</data>
  <data key="slice">5</data>
  <data key="year">1999</data>
</edge>
<edge source="46" target="76">
  <data key="weight">1.0</data>
  <data key="slice">5</data>
  <data key="year">1999</data>
</edge>
<edge source="46" target="87">
  <data key="weight">1.0</data>
  <data key="slice">8</data>
  <data key="year">2002</data>
</edge>
<edge source="46" target="88">
  <data key="weight">1.0</data>
  <data key="slice">6</data>
  <data key="year">2000</data>
</edge>
<edge source="47" target="60">
  <data key="weight">1.0</data>
  <data key="slice">10</data>
  <data key="year">2004</data>
</edge>
<edge source="47" target="74">
  <data key="weight">1.0</data>
  <data key="slice">10</data>
  <data key="year">2004</data>
</edge>
<edge source="47" target="75">
  <data key="weight">1.0</data>
  <data key="slice">10</data>
  <data key="year">2004</data>
</edge>
<edge source="47" target="77">
  <data key="weight">1.0</data>
  <data key="slice">10</data>
  <data key="year">2004</data>
</edge>
<edge source="48" target="73">
  <data key="weight">1.0</data>
  <data key="slice">6</data>
  <data key="year">2000</data>
</edge>
<edge source="48" target="80">
  <data key="weight">1.0</data>
  <data key="slice">6</data>
  <data key="year">2000</data>
</edge>
<edge source="48" target="89">
  <data key="weight">1.0</data>
  <data key="slice">6</data>
  <data key="year">2000</data>
</edge>
<edge source="49" target="51">
  <data key="weight">1.0</data>
  <data key="slice">8</data>
  <data key="year">2002</data>
</edge>
<edge source="50" target="52">
  <data key="weight">1.0</data>
  <data key="slice">7</data>
  <data key="year">2001</data>
</edge>
<edge source="50" target="66">
  <data key="weight">0.7071067690849304</data>
  <data key="slice">11</data>
  <data key="year">2005</data>
</edge>
<edge source="50" target="68">
  <data key="weight">1.0</data>
  <data key="slice">7</data>
  <data key="year">2001</data>
</edge>
<edge source="50" target="79">
  <data key="weight">1.0</data>
  <data key="slice">7</data>
  <data key="year">2001</data>
</edge>
<edge source="50" target="81">
  <data key="weight">1.0</data>
  <data key="slice">7</data>
  <data key="year">2001</data>
</edge>
<edge source="50" target="84">
  <data key="weight">1.0</data>
  <data key="slice">7</data>
  <data key="year">2001</data>
</edge>
<edge source="50" target="85">
  <data key="weight">1.0</data>
  <data key="slice">7</data>
  <data key="year">2001</data>
</edge>
<edge source="50" target="86">
  <data key="weight">1.0</data>
  <data key="slice">7</data>
  <data key="year">2001</data>
</edge>
<edge source="51" target="67">
  <data key="weight">1.0</data>
  <data key="slice">5</data>
  <data key="year">1999</data>
</edge>
<edge source="51" target="76">
  <data key="weight">1.0</data>
  <data key="slice">5</data>
  <data key="year">1999</data>
</edge>
<edge source="51" target="87">
  <data key="weight">1.0</data>
  <data key="slice">8</data>
  <data key="year">2002</data>
</edge>
<edge source="51" target="88">
  <data key="weight">1.0</data>
  <data key="slice">6</data>
  <data key="year">2000</data>
</edge>
<edge source="52" target="68">
  <data key="weight">1.0</data>
  <data key="slice">7</data>
  <data key="year">2001</data>
</edge>
<edge source="52" target="79">
  <data key="weight">1.0</data>
  <data key="slice">7</data>
  <data key="year">2001</data>
</edge>
<edge source="52" target="81">
  <data key="weight">1.0</data>
  <data key="slice">7</data>
  <data key="year">2001</data>
</edge>
<edge source="52" target="84">
  <data key="weight">1.0</data>
  <data key="slice">7</data>
  <data key="year">2001</data>
</edge>
<edge source="52" target="85">
  <data key="weight">1.0</data>
  <data key="slice">7</data>
  <data key="year">2001</data>
</edge>
<edge source="52" target="86">
  <data key="weight">1.0</data>
  <data key="slice">7</data>
  <data key="year">2001</data>
</edge>
<edge source="53" target="70">
  <data key="weight">1.0</data>
  <data key="slice">0</data>
  <data key="year">1994</data>
</edge>
<edge source="53" target="79">
  <data key="weight">1.0</data>
  <data key="slice">0</data>
  <data key="year">1994</data>
</edge>
<edge source="53" target="82">
  <data key="weight">1.0</data>
  <data key="slice">0</data>
  <data key="year">1994</data>
</edge>
<edge source="53" target="85">
  <data key="weight">1.0</data>
  <data key="slice">0</data>
  <data key="year">1994</data>
</edge>
<edge source="53" target="89">
  <data key="weight">9.999999974752427E-7</data>
  <data key="slice">0</data>
  <data key="year">1994</data>
</edge>
<edge source="54" target="60">
  <data key="weight">1.0</data>
  <data key="slice">10</data>
  <data key="year">2004</data>
</edge>
<edge source="54" target="74">
  <data key="weight">1.0</data>
  <data key="slice">10</data>
  <data key="year">2004</data>
</edge>
<edge source="54" target="75">
  <data key="weight">1.0</data>
  <data key="slice">10</data>
  <data key="year">2004</data>
</edge>
<edge source="54" target="77">
  <data key="weight">1.0</data>
  <data key="slice">10</data>
  <data key="year">2004</data>
</edge>
<edge source="55" target="57">
  <data key="weight">0.7071067690849304</data>
  <data key="slice">11</data>
  <data key="year">2005</data>
</edge>
<edge source="55" target="83">
  <data key="weight">0.5</data>
  <data key="slice">11</data>
  <data key="year">2005</data>
</edge>
<edge source="56" target="63">
  <data key="weight">0.5</data>
  <data key="slice">11</data>
  <data key="year">2005</data>
</edge>
<edge source="56" target="64">
  <data key="weight">0.5</data>
  <data key="slice">11</data>
  <data key="year">2005</data>
</edge>
<edge source="56" target="65">
  <data key="weight">0.7071067690849304</data>
  <data key="slice">11</data>
  <data key="year">2005</data>
</edge>
<edge source="56" target="66">
  <data key="weight">0.5</data>
  <data key="slice">11</data>
  <data key="year">2005</data>
</edge>
<edge source="56" target="71">
  <data key="weight">0.7071067690849304</data>
  <data key="slice">11</data>
  <data key="year">2005</data>
</edge>
<edge source="57" target="74">
  <data key="weight">0.5773502588272095</data>
  <data key="slice">11</data>
  <data key="year">2005</data>
</edge>
<edge source="58" target="72">
  <data key="weight">0.5773502588272095</data>
  <data key="slice">11</data>
  <data key="year">2005</data>
</edge>
<edge source="58" target="83">
  <data key="weight">0.8164966106414795</data>
  <data key="slice">11</data>
  <data key="year">2005</data>
</edge>
<edge source="59" target="78">
  <data key="weight">1.0</data>
  <data key="slice">9</data>
  <data key="year">2003</data>
</edge>
<edge source="59" target="89">
  <data key="weight">1.0</data>
  <data key="slice">9</data>
  <data key="year">2003</data>
</edge>
<edge source="60" target="74">
  <data key="weight">1.0</data>
  <data key="slice">10</data>
  <data key="year">2004</data>
</edge>
<edge source="60" target="75">
  <data key="weight">1.0</data>
  <data key="slice">10</data>
  <data key="year">2004</data>
</edge>
<edge source="60" target="77">
  <data key="weight">1.0</data>
  <data key="slice">10</data>
  <data key="year">2004</data>
</edge>
<edge source="60" target="83">
  <data key="weight">1.0</data>
  <data key="slice">10</data>
  <data key="year">2004</data>
</edge>
<edge source="61" target="62">
  <data key="weight">1.0</data>
  <data key="slice">9</data>
  <data key="year">2003</data>
</edge>
<edge source="61" target="69">
  <data key="weight">1.0</data>
  <data key="slice">9</data>
  <data key="year">2003</data>
</edge>
<edge source="62" target="69">
  <data key="weight">1.0</data>
  <data key="slice">9</data>
  <data key="year">2003</data>
</edge>
<edge source="63" target="65">
  <data key="weight">0.7071067690849304</data>
  <data key="slice">11</data>
  <data key="year">2005</data>
</edge>
<edge source="63" target="66">
  <data key="weight">0.5</data>
  <data key="slice">11</data>
  <data key="year">2005</data>
</edge>
<edge source="64" target="71">
  <data key="weight">0.7071067690849304</data>
  <data key="slice">11</data>
  <data key="year">2005</data>
</edge>
<edge source="64" target="79">
  <data key="weight">0.5</data>
  <data key="slice">11</data>
  <data key="year">2005</data>
</edge>
<edge source="64" target="89">
  <data key="weight">0.8164966106414795</data>
  <data key="slice">11</data>
  <data key="year">2005</data>
</edge>
<edge source="65" target="66">
  <data key="weight">0.7071067690849304</data>
  <data key="slice">11</data>
  <data key="year">2005</data>
</edge>
<edge source="67" target="76">
  <data key="weight">1.0</data>
  <data key="slice">5</data>
  <data key="year">1999</data>
</edge>
<edge source="68" target="79">
  <data key="weight">1.0</data>
  <data key="slice">7</data>
  <data key="year">2001</data>
</edge>
<edge source="68" target="85">
  <data key="weight">1.0</data>
  <data key="slice">7</data>
  <data key="year">2001</data>
</edge>
<edge source="68" target="86">
  <data key="weight">1.0</data>
  <data key="slice">7</data>
  <data key="year">2001</data>
</edge>
<edge source="70" target="79">
  <data key="weight">1.0</data>
  <data key="slice">0</data>
  <data key="year">1994</data>
</edge>
<edge source="70" target="82">
  <data key="weight">1.0</data>
  <data key="slice">0</data>
  <data key="year">1994</data>
</edge>
<edge source="70" target="85">
  <data key="weight">1.0</data>
  <data key="slice">0</data>
  <data key="year">1994</data>
</edge>
<edge source="70" target="89">
  <data key="weight">1.0</data>
  <data key="slice">0</data>
  <data key="year">1994</data>
</edge>
<edge source="71" target="74">
  <data key="weight">9.999999974752427E-7</data>
  <data key="slice">3</data>
  <data key="year">1997</data>
</edge>
<edge source="71" target="79">
  <data key="weight">9.999999974752427E-7</data>
  <data key="slice">3</data>
  <data key="year">1997</data>
</edge>
<edge source="71" target="89">
  <data key="weight">9.999999974752427E-7</data>
  <data key="slice">11</data>
  <data key="year">2005</data>
</edge>
<edge source="72" target="83">
  <data key="weight">0.7071067690849304</data>
  <data key="slice">11</data>
  <data key="year">2005</data>
</edge>
<edge source="73" target="80">
  <data key="weight">1.0</data>
  <data key="slice">6</data>
  <data key="year">2000</data>
</edge>
<edge source="73" target="89">
  <data key="weight">1.0</data>
  <data key="slice">6</data>
  <data key="year">2000</data>
</edge>
<edge source="74" target="75">
  <data key="weight">1.0</data>
  <data key="slice">10</data>
  <data key="year">2004</data>
</edge>
<edge source="74" target="77">
  <data key="weight">1.0</data>
  <data key="slice">10</data>
  <data key="year">2004</data>
</edge>
<edge source="74" target="79">
  <data key="weight">1.0</data>
  <data key="slice">3</data>
  <data key="year">1997</data>
</edge>
<edge source="74" target="83">
  <data key="weight">1.0</data>
  <data key="slice">10</data>
  <data key="year">2004</data>
</edge>
<edge source="74" target="89">
  <data key="weight">9.999999974752427E-7</data>
  <data key="slice">3</data>
  <data key="year">1997</data>
</edge>
<edge source="75" target="77">
  <data key="weight">1.0</data>
  <data key="slice">10</data>
  <data key="year">2004</data>
</edge>
<edge source="75" target="83">
  <data key="weight">1.0</data>
  <data key="slice">10</data>
  <data key="year">2004</data>
</edge>
<edge source="77" target="83">
  <data key="weight">1.0</data>
  <data key="slice">10</data>
  <data key="year">2004</data>
</edge>
<edge source="78" target="89">
  <data key="weight">1.0</data>
  <data key="slice">9</data>
  <data key="year">2003</data>
</edge>
<edge source="79" target="81">
  <data key="weight">1.0</data>
  <data key="slice">7</data>
  <data key="year">2001</data>
</edge>
<edge source="79" target="82">
  <data key="weight">1.0</data>
  <data key="slice">0</data>
  <data key="year">1994</data>
</edge>
<edge source="79" target="84">
  <data key="weight">1.0</data>
  <data key="slice">7</data>
  <data key="year">2001</data>
</edge>
<edge source="79" target="85">
  <data key="weight">0.7071067690849304</data>
  <data key="slice">11</data>
  <data key="year">2005</data>
</edge>
<edge source="79" target="86">
  <data key="weight">1.0</data>
  <data key="slice">7</data>
  <data key="year">2001</data>
</edge>
<edge source="79" target="89">
  <data key="weight">9.999999974752427E-7</data>
  <data key="slice">11</data>
  <data key="year">2005</data>
</edge>
<edge source="80" target="89">
  <data key="weight">1.0</data>
  <data key="slice">6</data>
  <data key="year">2000</data>
</edge>
<edge source="81" target="85">
  <data key="weight">1.0</data>
  <data key="slice">7</data>
  <data key="year">2001</data>
</edge>
<edge source="81" target="86">
  <data key="weight">1.0</data>
  <data key="slice">7</data>
  <data key="year">2001</data>
</edge>
<edge source="82" target="85">
  <data key="weight">1.0</data>
  <data key="slice">0</data>
  <data key="year">1994</data>
</edge>
<edge source="82" target="89">
  <data key="weight">1.0</data>
  <data key="slice">0</data>
  <data key="year">1994</data>
</edge>
<edge source="84" target="85">
  <data key="weight">1.0</data>
  <data key="slice">7</data>
  <data key="year">2001</data>
</edge>
<edge source="84" target="86">
  <data key="weight">1.0</data>
  <data key="slice">7</data>
  <data key="year">2001</data>
</edge>
<edge source="85" target="86">
  <data key="weight">1.0</data>
  <data key="slice">7</data>
  <data key="year">2001</data>
</edge>
<edge source="85" target="89">
  <data key="weight">9.999999974752427E-7</data>
  <data key="slice">11</data>
  <data key="year">2005</data>
</edge>
</graph>
</graphml>
