# Supplementary material for: Evolution of Research on Persistent Postural-Perceptual Dizziness: A Bibliometric and Visualization Analysis from 1994 to 2025
Source: Audiol Res. 2026 Apr 1;16(2):52. doi: 10.3390/audiolres16020052 (PMC13113745; doi:10.3390/audiolres16020052)
Supplement: Supplementary file 1 [file audiolres-16-00052-s001.zip › results/project/CitationBurst.in]

# 1994 1 0
# 1995 1 1
# 1996 1 2
# 1997 1 3
# 1998 1 4
# 1999 1 5
# 2000 2 6
# 2001 7 7
# 2002 1 8
# 2003 5 9
# 2004 2 10
# 2005 18 11
# 2006 14 12
# 2007 5 13
# 2008 7 14
# 2009 10 15
# 2010 12 16
# 2011 9 17
# 2012 11 18
# 2013 28 19
# 2014 12 20
# 2015 20 21
# 2016 12 22
# 2017 27 23
# 2018 34 24
# 2019 36 25
# 2020 50 26
# 2021 61 27
# 2022 47 28
# 2023 82 29
# 2024 53 30
# 2025 58 31
26 0 1
28 1 1
11 2 1
21 3 2
23 3 1
24 3 1
29 4 2
27 5 3
28 5 2
29 5 3
29 6 2
29 7 2
27 8 1
22 9 1
26 10 1
27 10 2
28 10 1
29 10 1
19 11 1
24 12 1
26 12 1
27 13 3
28 13 2
29 13 3
21 14 1
24 14 1
28 15 1
31 16 2
26 17 1
27 17 1
28 18 1
15 19 1
16 20 1
16 21 1
19 21 1
30 22 1
10 23 1
11 23 1
29 24 1
29 25 2
26 26 2
3 27 1
5 27 1
6 27 1
8 27 1
11 27 2
12 27 1
14 27 1
15 27 1
16 27 2
17 27 4
19 27 3
20 27 1
21 27 4
22 27 1
23 27 4
24 27 5
25 27 2
26 27 6
29 27 2
31 27 4
30 28 1
18 29 1
29 30 1
25 31 1
18 32 1
19 32 1
18 33 1
31 34 1
24 35 1
31 35 1
15 36 2
31 36 2
25 37 1
24 38 1
26 39 1
28 39 1
25 40 1
28 41 1
28 42 1
31 42 1
11 43 1
19 44 1
23 45 1
11 46 1
18 46 1
19 46 1
27 46 1
27 47 2
28 47 2
29 47 1
24 48 1
10 49 1
11 49 1
12 49 1
19 49 1
23 50 1
27 50 3
30 50 2
31 50 2
26 51 1
30 52 2
21 53 1
22 53 1
23 53 1
24 53 1
25 53 2
17 54 1
21 54 2
24 54 1
25 54 1
25 55 1
29 55 1
27 56 2
31 56 2
31 57 2
16 58 1
19 58 1
28 59 1
29 59 1
31 59 2
30 60 1
28 61 1
25 62 1
29 63 1
16 64 1
26 65 1
27 66 1
30 67 2
31 67 2
30 68 1
7 69 1
25 70 1
29 71 1
14 72 1
31 73 1
26 74 1
28 74 1
17 75 1
20 76 1
24 77 1
30 77 2
18 78 1
29 79 2
29 80 1
29 81 2
31 82 1
30 83 1
11 84 1
11 85 1
18 85 1
19 85 1
19 86 1
24 86 1
26 86 2
29 86 2
30 87 1
12 88 1
29 88 2
20 89 1
21 89 1
22 89 1
23 89 1
27 89 1
23 90 1
24 90 1
31 90 2
30 91 1
12 92 1
30 93 2
18 94 1
19 94 1
12 95 1
26 95 1
29 95 2
27 96 1
29 96 2
26 97 1
18 98 1
19 98 1
22 99 1
30 100 1
21 101 1
28 102 3
22 103 1
31 104 1
12 105 1
29 105 2
19 106 1
16 107 1
17 107 2
18 107 1
19 107 2
20 107 5
21 107 2
22 107 1
23 107 3
24 107 2
25 107 2
26 107 2
27 107 4
28 107 2
29 107 3
31 107 2
19 108 1
23 109 1
24 110 1
26 110 2
26 111 1
30 112 1
22 113 1
19 114 1
23 114 1
17 115 1
27 116 1
19 117 1
31 117 1
30 118 1
27 119 1
27 120 1
25 121 1
11 122 1
16 122 1
21 122 1
22 122 1
28 123 2
25 124 1
27 125 1
31 126 1
18 127 1
27 128 3
28 128 2
29 128 3
24 129 1
30 129 1
27 130 2
30 131 1
25 132 1
29 132 1
31 133 1
28 134 1
29 135 1
31 136 1
19 137 1
24 137 1
21 138 1
22 138 1
23 138 1
24 138 1
25 138 2
27 138 1
28 139 1
28 140 1
11 141 1
30 141 1
30 142 1
29 143 1
12 144 1
26 144 2
27 144 2
28 144 2
29 144 6
30 144 3
31 144 3
29 145 2
24 146 1
30 146 1
19 147 1
20 147 1
26 148 1
21 149 1
25 149 1
9 150 1
26 151 1
28 151 1
27 152 1
27 153 1
23 154 1
28 155 1
22 156 1
25 157 1
12 158 1
19 158 1
20 158 1
23 158 1
25 158 1
28 158 1
30 158 2
31 158 1
25 159 1
21 160 1
26 161 1
27 162 1
11 163 1
30 163 1
20 164 1
21 164 1
23 164 1
24 164 1
25 164 2
27 164 2
31 164 2
31 165 1
24 166 1
25 166 1
16 167 1
26 168 1
26 169 1
25 170 1
30 171 1
6 172 1
11 172 2
12 172 1
13 172 1
15 172 1
31 173 1
27 174 1
14 175 1
23 175 1
29 176 1
31 177 1
26 178 1
24 179 1
28 180 2
7 181 1
7 182 1
27 183 1
29 184 1
23 185 1
11 186 1
27 187 1
25 188 1
27 188 1
28 188 1
30 188 1
29 189 2
25 190 1
31 191 1
7 192 1
29 193 1
25 194 1
30 194 3
30 195 2
14 196 1
9 197 1
16 197 1
24 197 1
12 198 1
27 198 2
28 198 2
29 198 5
30 198 3
31 198 2
25 199 1
7 200 1
26 200 1
24 201 1
26 201 3
30 201 2
31 202 2
18 203 1
31 204 2
13 205 1
7 206 1
19 206 1
23 206 1
26 207 1
19 208 1
24 208 1
29 209 2
24 210 1
31 210 1
29 211 1
9 212 1
11 212 2
12 212 1
13 212 1
15 212 2
22 212 1
24 212 1
26 212 2
26 213 2
28 213 1
29 213 1
29 214 2
24 215 1
27 216 1
27 217 2
26 218 1
27 218 2
9 219 1
16 219 1
24 219 1
27 219 2
30 220 2
31 221 1
26 222 1
28 222 2
13 223 1
26 223 1
28 223 1
14 224 1
12 225 1
27 226 1
12 227 1
26 227 1
27 227 2
29 227 1
23 228 1
25 228 1
9 229 1
11 229 1
12 229 1
13 229 1
15 229 2
26 230 1
28 231 2
28 232 1
27 233 1
28 233 1
30 233 1
31 233 1
29 234 1
25 235 1
29 235 2
31 235 1
31 236 2
25 237 1
30 237 2
26 238 2
27 239 1
14 240 1
23 240 1
31 240 1
30 241 1
20 242 1
21 242 1
23 242 1
25 242 2
31 242 2
29 243 2
30 244 1
19 245 1
23 245 1
26 246 1
30 247 2
15 248 1
27 249 1
30 249 1
28 250 1
19 251 1
31 251 1
7 252 1
19 252 1
23 252 1
25 252 1
24 253 1
16 254 1
29 255 2
29 256 2
14 257 1
