# Supplementary material for: Evolution of Research on Persistent Postural-Perceptual Dizziness: A Bibliometric and Visualization Analysis from 1994 to 2025
Source: Audiol Res. 2026 Apr 1;16(2):52. doi: 10.3390/audiolres16020052 (PMC13113745; doi:10.3390/audiolres16020052)
Supplement: Supplementary file 1 [file audiolres-16-00052-s001.zip › results/project/CitationBurst.out]

^ 107 : 8 5.0757 9.25 5.0757 (2010 - 2017)
^ 172 : 10 3.5298 52.416666666666664 3.5298 (2000 - 2009)
^ 212 : 7 3.8822 28.59090909090909 3.8822 (2003 - 2009)
^ 229 : 7 3.6266 52.416666666666664 3.6266 (2003 - 2009)
^ 27 : 22 5.5279 6.691489361702128 5.5279 (1997 - 2018)
