# Supplementary material for: Evolution of Research on Persistent Postural-Perceptual Dizziness: A Bibliometric and Visualization Analysis from 1994 to 2025
Source: Audiol Res. 2026 Apr 1;16(2):52. doi: 10.3390/audiolres16020052 (PMC13113745; doi:10.3390/audiolres16020052)
Supplement: Supplementary file 1 [file audiolres-16-00052-s001.zip › results/project/CitationBurstHistory.tsv]

keyword	TC	Centrality	Burst	PY	BurstBegin	BurstEnd	Span	HalfLife2	Status	WaitingTime
Mayo Clinic	34.0	0.2231374807394896	5.0757	2010	2010	2017	8	7.5	1	0
University of Pennsylvania	6.0	0.0	3.5298	2000	2000	2009	10	5.5	1	0
Lund University	11.0	0.017459784036480498	3.8822	2003	2003	2009	7	5.5	1	0
Skane University Hospital	6.0	0.0	3.6266	2003	2003	2009	7	3.5	1	0
University of Munich	47.0	0.11876840257459113	5.5279	1997	1997	2018	22	18.5	1	0
