# Supplementary material for: Evolution of Research on Persistent Postural-Perceptual Dizziness: A Bibliometric and Visualization Analysis from 1994 to 2025
Source: Audiol Res. 2026 Apr 1;16(2):52. doi: 10.3390/audiolres16020052 (PMC13113745; doi:10.3390/audiolres16020052)
Supplement: Supplementary file 1 [file audiolres-16-00052-s001.zip › results/project/citespace.parameters]

Date	December 21, 2025 at 9:15:38 PM CST
Project Home	D:\bibliomatric\PPPD\project
Data Home	D:\bibliomatric\PPPD\output
Data Source	WoS
Language	English
From	2015-JAN
To	2025-DEC
Slice Length	1
Title	true
Abstract	true
Descriptor	true
Identifier	true
Prune with PF	false
Prune with MST	false
Prune Slices	false
Prune Merged	false
Threshold Group 0	2, 2, 20
Threshold Group 1	4, 3, 20
Threshold Group 2	4, 3, 20
