# Supplementary material for: Evolution of Research on Persistent Postural-Perceptual Dizziness: A Bibliometric and Visualization Analysis from 1994 to 2025
Source: Audiol Res. 2026 Apr 1;16(2):52. doi: 10.3390/audiolres16020052 (PMC13113745; doi:10.3390/audiolres16020052)
Supplement: Supplementary file 1 [file audiolres-16-00052-s001.zip › results/project/pajek/1999.net]

*Vertices      8
     1 "activation"
     2 "antagonist_muscles"
     3 "body_sway"
     4 "malingerers"
     5 "phobic_postural_vertigo"
     6 "posturography"
     7 "power_spectrum"
     8 "psychogenic_vertigo"
*Arcs
      1    2    1.0
      1    3    1.0
      1    4    1.0
      1    5    1.0
      1    6    1.0
      1    7    1.0
      1    8    1.0
      2    3    1.0
      2    4    1.0
      2    5    1.0
      2    6    1.0
      2    7    1.0
      2    8    1.0
      3    4    1.0
      3    5    1.0
      3    6    1.0
      3    7    1.0
      3    8    1.0
      4    5    1.0
      4    6    1.0
      4    7    1.0
      4    8    1.0
      5    6    1.0
      5    7    1.0
