# Supplementary material for: Evolution of Research on Persistent Postural-Perceptual Dizziness: A Bibliometric and Visualization Analysis from 1994 to 2025
Source: Audiol Res. 2026 Apr 1;16(2):52. doi: 10.3390/audiolres16020052 (PMC13113745; doi:10.3390/audiolres16020052)
Supplement: Supplementary file 1 [file audiolres-16-00052-s001.zip › results/project/pajek/2000.net]

*Vertices      12
     1 "phobic_postural_vertigo"
     2 "abnormality"
     3 "activation"
     4 "antagonist_muscles"
     5 "anxiety_disorder"
     6 "body_sway"
     7 "depression"
     8 "non-organic_dizziness"
     9 "panic_disorder"
     10 "serotonin"
     11 "tandem_stance"
     12 "therapy"
*Arcs
      1    2    0.7071067690849304
      1    3    0.7071067690849304
      1    4    0.7071067690849304
      1    5    0.7071067690849304
      1    6    0.7071067690849304
      1    7    0.7071067690849304
      1    8    0.7071067690849304
      1    9    0.7071067690849304
      1    10    0.7071067690849304
      1    11    0.7071067690849304
      1    12    0.7071067690849304
      2    5    1.0
      2    7    1.0
      2    9    1.0
      2    10    1.0
      2    12    1.0
      3    4    1.0
      3    6    1.0
      3    8    1.0
      3    11    1.0
      4    6    1.0
      4    8    1.0
      4    11    1.0
      5    7    1.0
      5    9    1.0
      5    10    1.0
      5    12    1.0
      6    8    1.0
      6    11    1.0
      7    9    1.0
      7    10    1.0
      7    12    1.0
      8    11    1.0
      9    10    1.0
      9    12    1.0
      10    12    1.0
