# Supplementary material for: Evolution of Research on Persistent Postural-Perceptual Dizziness: A Bibliometric and Visualization Analysis from 1994 to 2025
Source: Audiol Res. 2026 Apr 1;16(2):52. doi: 10.3390/audiolres16020052 (PMC13113745; doi:10.3390/audiolres16020052)
Supplement: Supplementary file 1 [file audiolres-16-00052-s001.zip › results/project/pajek/2001.net]

*Vertices      17
     1 "dizziness"
     2 "phobic_postural_vertigo"
     3 "agoraphobia"
     4 "anxiety"
     5 "attacks"
     6 "balance_system"
     7 "brain_stem"
     8 "challenge"
     9 "disease"
     10 "hypothesis"
     11 "panic_disorder"
     12 "panic_provocation"
     13 "pd_respiration"
     14 "reflexes"
     15 "scale"
     16 "sway"
     17 "symptoms"
*Arcs
      1    2    1.0
      3    5    1.0
      3    6    1.0
      3    7    1.0
      3    8    1.0
      3    10    1.0
      3    12    1.0
      3    13    1.0
      3    14    1.0
      3    15    1.0
      3    16    1.0
      4    9    1.0
      4    11    1.0
      4    17    1.0
      5    6    1.0
      5    7    1.0
      5    8    1.0
      5    10    1.0
      5    12    1.0
      5    13    1.0
      5    14    1.0
      5    15    1.0
      5    16    1.0
      6    7    1.0
      6    8    1.0
      6    10    1.0
      6    12    1.0
      6    13    1.0
      6    14    1.0
      6    15    1.0
      6    16    1.0
      7    8    1.0
      7    10    1.0
      7    12    1.0
      7    13    1.0
      7    14    1.0
      7    15    1.0
      7    16    1.0
      8    10    1.0
      8    12    1.0
      8    13    1.0
      8    14    1.0
      8    15    1.0
      8    16    1.0
      9    11    1.0
      9    17    1.0
      10    12    1.0
      10    13    1.0
      10    14    1.0
      10    15    1.0
      10    16    1.0
