# Supplementary material for: Evolution of Research on Persistent Postural-Perceptual Dizziness: A Bibliometric and Visualization Analysis from 1994 to 2025
Source: Audiol Res. 2026 Apr 1;16(2):52. doi: 10.3390/audiolres16020052 (PMC13113745; doi:10.3390/audiolres16020052)
Supplement: Supplementary file 1 [file audiolres-16-00052-s001.zip › results/project/pajek/2003.net]

*Vertices      15
     1 "dizziness"
     2 "age"
     3 "body_perturbations"
     4 "body_sway"
     5 "cat"
     6 "debarquement"
     7 "increases"
     8 "muscle"
     9 "neck"
     10 "panic_disorder"
     11 "performance"
     12 "psychological_mechanism"
     13 "reflex"
     14 "sensitivity"
     15 "stretch"
*Arcs
      2    5    1.0
      2    7    1.0
      2    8    1.0
      2    9    1.0
      2    11    1.0
      2    13    1.0
      2    14    1.0
      2    15    1.0
      3    4    1.0
      3    6    1.0
      3    10    1.0
      3    12    1.0
      4    6    1.0
      4    10    1.0
      4    12    1.0
      5    7    1.0
      5    8    1.0
      5    9    1.0
      5    11    1.0
      5    13    1.0
      5    14    1.0
      5    15    1.0
      6    10    1.0
      6    12    1.0
      7    8    1.0
      7    9    1.0
      7    11    1.0
      7    13    1.0
      7    14    1.0
      7    15    1.0
      8    9    1.0
      8    11    1.0
      8    13    1.0
      8    14    1.0
      8    15    1.0
      9    11    1.0
      9    13    1.0
      9    14    1.0
      9    15    1.0
      10    12    1.0
      11    13    1.0
      11    14    1.0
      11    15    1.0
      13    14    1.0
      13    15    1.0
