# Supplementary material for: Evolution of Research on Persistent Postural-Perceptual Dizziness: A Bibliometric and Visualization Analysis from 1994 to 2025
Source: Audiol Res. 2026 Apr 1;16(2):52. doi: 10.3390/audiolres16020052 (PMC13113745; doi:10.3390/audiolres16020052)
Supplement: Supplementary file 1 [file audiolres-16-00052-s001.zip › results/project/pajek/2004.net]

*Vertices      16
     1 "phobic_postural_vertigo"
     2 "beliefs"
     3 "chronic_vertigo"
     4 "comorbidity"
     5 "dizziness"
     6 "dysfunction"
     7 "handicap"
     8 "migraine"
     9 "neuropathia_vestibularis"
     10 "paroxysmal_positional_vertigo"
     11 "personality_disorders"
     12 "psychogenic_vertigo"
     13 "risk_factors"
     14 "symptoms"
     15 "vestibular_system"
     16 "vestibulo-ocular_reflex"
*Arcs
      2    3    1.0
      2    4    1.0
      2    5    1.0
      2    6    1.0
      2    7    1.0
      2    9    1.0
      2    11    1.0
      2    12    1.0
      2    13    1.0
      2    14    1.0
      3    4    1.0
      3    5    1.0
      3    6    1.0
      3    7    1.0
      3    9    1.0
      3    11    1.0
      3    12    1.0
      3    13    1.0
      3    14    1.0
      4    5    1.0
      4    6    1.0
      4    7    1.0
      4    9    1.0
      4    11    1.0
      4    12    1.0
      4    13    1.0
      4    14    1.0
      5    6    1.0
      5    7    1.0
      5    9    1.0
      5    11    1.0
      5    12    1.0
      5    13    1.0
      5    14    1.0
      6    7    1.0
      6    9    1.0
      6    11    1.0
      6    12    1.0
      6    13    1.0
      6    14    1.0
      7    9    1.0
      7    11    1.0
      7    12    1.0
      7    13    1.0
      7    14    1.0
      8    10    1.0
      8    15    1.0
      8    16    1.0
