# Supplementary material for: Evolution of Research on Persistent Postural-Perceptual Dizziness: A Bibliometric and Visualization Analysis from 1994 to 2025
Source: Audiol Res. 2026 Apr 1;16(2):52. doi: 10.3390/audiolres16020052 (PMC13113745; doi:10.3390/audiolres16020052)
Supplement: Supplementary file 1 [file audiolres-16-00052-s001.zip › results/project/pajek/2005.net]

*Vertices      39
     1 "phobic_postural_vertigo"
     2 "community_sample"
     3 "disorders"
     4 "dizziness"
     5 "panic_disorder"
     6 "attacks"
     7 "de_debarquement_syndrome"
     8 "menieres_disease"
     9 "paroxysmal_positional_vertigo"
     10 "psychogenic_dizziness"
     11 "symptoms"
     12 "vestibular_disorders"
     13 "vestibular_function"
     14 "vestibular_rehabilitation"
     15 "agoraphobia"
     16 "anxiety"
     17 "anxiety_disorder"
     18 "anxiety_disorders"
     19 "balance"
     20 "body_sway"
     21 "brain_stem"
     22 "cerebellar_infarction"
     23 "chronic_subjective_vertigo"
     24 "clinical_features"
     25 "diagnosis"
     26 "disturbance"
     27 "dysfunction"
     28 "elderly_adults"
     29 "endolymphatic_hydrops"
     30 "evoked_myogenic_potentials"
     31 "eye_movement_analysis"
     32 "follow_up"
     33 "general_practice"
     34 "growth_hormone"
     35 "manifestation"
     36 "migraine"
     37 "nervous_system"
     38 "neuro-ophthalmological_examination"
     39 "neuro-otological_examination"
*Arcs
      1    2    0.6546536684036255
      1    5    0.6546536684036255
      1    6    0.5345224738121033
      1    7    0.5345224738121033
      1    8    0.5345224738121033
      1    12    0.5345224738121033
      1    13    0.5345224738121033
      2    7    0.40824830532073975
      2    8    0.40824830532073975
      2    16    0.5773502588272095
      2    18    0.5773502588272095
      2    27    0.5773502588272095
      2    29    0.5773502588272095
      2    34    0.5773502588272095
      2    37    0.5773502588272095
      3    11    0.8164966106414795
      3    16    0.5773502588272095
      3    23    0.5773502588272095
      3    25    0.5773502588272095
      3    26    0.5773502588272095
      3    27    0.5773502588272095
      4    17    0.5773502588272095
      4    19    0.5773502588272095
      4    20    0.5773502588272095
      4    23    0.5773502588272095
      4    26    0.5773502588272095
      4    28    0.5773502588272095
      4    33    0.5773502588272095
      5    6    0.8164966106414795
      5    7    0.8164966106414795
      5    15    0.5773502588272095
      5    17    0.5773502588272095
      5    18    0.5773502588272095
      5    19    0.5773502588272095
      5    20    0.5773502588272095
      5    32    0.5773502588272095
      6    7    0.5
      6    15    0.7071067690849304
      6    17    0.7071067690849304
      6    19    0.7071067690849304
      6    20    0.7071067690849304
      6    32    0.7071067690849304
      7    8    0.5
      7    10    0.5
      7    12    0.5
      7    17    0.7071067690849304
      7    18    0.7071067690849304
      7    19    0.7071067690849304
      7    20    0.7071067690849304
      8    9    0.5
      8    10    0.5
      8    12    0.5
      8    13    0.5
      8    18    0.7071067690849304
      8    22    0.7071067690849304
      8    24    0.7071067690849304
      8    35    0.7071067690849304
      8    36    0.7071067690849304
      9    13    0.5
      9    22    0.7071067690849304
      9    24    0.7071067690849304
      9    35    0.7071067690849304
      9    36    0.7071067690849304
      10    11    0.5
      10    12    0.5
      10    18    0.7071067690849304
      10    25    0.7071067690849304
      11    14    0.5
      11    16    0.7071067690849304
      11    25    0.7071067690849304
      11    27    0.7071067690849304
      12    13    0.5
      12    18    0.7071067690849304
      12    21    0.7071067690849304
      12    30    0.7071067690849304
      12    31    0.7071067690849304
      12    38    0.7071067690849304
      12    39    0.7071067690849304
      13    21    0.7071067690849304
      13    22    0.7071067690849304
      13    24    0.7071067690849304
      13    30    0.7071067690849304
      13    31    0.7071067690849304
      13    35    0.7071067690849304
      13    36    0.7071067690849304
      13    38    0.7071067690849304
      13    39    0.7071067690849304
      14    16    0.7071067690849304
      14    27    0.7071067690849304
      14    28    0.7071067690849304
      14    33    0.7071067690849304
      15    32    1.0
      16    27    1.0
      17    19    1.0
      17    20    1.0
      19    20    1.0
      21    30    1.0
      21    31    1.0
      21    38    1.0
      21    39    1.0
      22    24    1.0
      22    35    1.0
      22    36    1.0
      23    26    1.0
      24    35    1.0
      24    36    1.0
      28    33    1.0
      29    34    1.0
      29    37    1.0
      30    31    1.0
      30    38    1.0
      30    39    1.0
      31    38    1.0
      31    39    1.0
      34    37    1.0
      35    36    1.0
      38    39    1.0
