# Supplementary material for: Evolution of Research on Persistent Postural-Perceptual Dizziness: A Bibliometric and Visualization Analysis from 1994 to 2025
Source: Audiol Res. 2026 Apr 1;16(2):52. doi: 10.3390/audiolres16020052 (PMC13113745; doi:10.3390/audiolres16020052)
Supplement: Supplementary file 1 [file audiolres-16-00052-s001.zip › results/project/pajek/2006.net]

*Vertices      33
     1 "anxiety"
     2 "body_sway"
     3 "phobic_postural_vertigo"
     4 "symptoms"
     5 "agoraphobia"
     6 "panic_disorder"
     7 "rehabilitation"
     8 "vestibular_rehabilitation"
     9 "anxiety_disorders"
     10 "artificial_neural_network"
     11 "association"
     12 "attacks"
     13 "balance_control"
     14 "behavioral_inhibition"
     15 "chronic_dizziness"
     16 "depression_scale"
     17 "disorder"
     18 "dizziness"
     19 "dizziness_handicap_inventory"
     20 "field_dependence"
     21 "genetic_variation"
     22 "hospital_anxiety"
     23 "information"
     24 "migraine"
     25 "model"
     26 "neurological_diseases"
     27 "neurotology"
     28 "normals"
     29 "ocular_torsion"
     30 "performance"
     31 "polymorphism"
     32 "posturography"
     33 "quantification"
*Arcs
      1    7    0.8164966106414795
      2    5    0.8164966106414795
      2    6    0.8164966106414795
      4    5    0.8164966106414795
      4    6    0.8164966106414795
      5    6    1.0
      5    9    0.7071067690849304
      5    12    0.7071067690849304
      5    16    0.7071067690849304
      5    18    0.7071067690849304
      5    19    0.7071067690849304
      5    22    0.7071067690849304
      5    29    0.7071067690849304
      5    30    0.7071067690849304
      6    9    0.7071067690849304
      6    12    0.7071067690849304
      6    16    0.7071067690849304
      6    18    0.7071067690849304
      6    19    0.7071067690849304
      6    22    0.7071067690849304
      6    29    0.7071067690849304
      6    30    0.7071067690849304
      7    11    0.7071067690849304
      7    13    0.7071067690849304
      7    14    0.7071067690849304
      7    15    0.7071067690849304
      7    17    0.7071067690849304
      7    20    0.7071067690849304
      7    21    0.7071067690849304
      7    23    0.7071067690849304
      7    24    0.7071067690849304
      7    27    0.7071067690849304
      7    31    0.7071067690849304
      7    32    0.7071067690849304
      8    9    0.7071067690849304
      8    12    0.7071067690849304
      8    13    0.7071067690849304
      8    16    0.7071067690849304
      8    17    0.7071067690849304
      8    19    0.7071067690849304
      8    20    0.7071067690849304
      8    22    0.7071067690849304
      8    23    0.7071067690849304
      9    12    1.0
      9    16    1.0
      9    19    1.0
      9    22    1.0
      9    30    1.0
      10    25    1.0
      10    26    1.0
      10    28    1.0
      10    33    1.0
      11    14    1.0
      11    15    1.0
      11    21    1.0
      11    24    1.0
      11    31    1.0
      12    16    1.0
      12    19    1.0
      12    22    1.0
      12    30    1.0
      13    17    1.0
      13    20    1.0
      13    23    1.0
      13    27    1.0
      13    32    1.0
      14    15    1.0
      14    21    1.0
      14    24    1.0
      14    31    1.0
      15    21    1.0
      15    24    1.0
      15    31    1.0
      16    19    1.0
      16    22    1.0
      16    30    1.0
      17    20    1.0
      17    23    1.0
      17    27    1.0
      17    32    1.0
      18    29    1.0
      19    22    1.0
      19    30    1.0
      20    23    1.0
      20    27    1.0
      20    32    1.0
      21    24    1.0
      21    31    1.0
      22    30    1.0
      23    27    1.0
      23    32    1.0
      24    31    1.0
      25    26    1.0
      25    28    1.0
      25    33    1.0
      26    28    1.0
      26    33    1.0
      27    32    1.0
      28    33    1.0
