# Supplementary material for: Evolution of Research on Persistent Postural-Perceptual Dizziness: A Bibliometric and Visualization Analysis from 1994 to 2025
Source: Audiol Res. 2026 Apr 1;16(2):52. doi: 10.3390/audiolres16020052 (PMC13113745; doi:10.3390/audiolres16020052)
Supplement: Supplementary file 1 [file audiolres-16-00052-s001.zip › results/project/pajek/2007.net]

*Vertices      25
     1 "anxiety"
     2 "1st"
     3 "agoraphobia"
     4 "body_sway"
     5 "botulinum_toxin"
     6 "cervicogenic_headache"
     7 "controlled_clinical_trial"
     8 "disorders"
     9 "dizziness"
     10 "dizzy_patients"
     11 "handicap"
     12 "manual_medicine"
     13 "migraine"
     14 "myofascial_trigger_points"
     15 "neck_tongue_syndrome"
     16 "panic_disorder"
     17 "phobic_postural_vertigo"
     18 "posture_vestibular_disorder"
     19 "randomized_controlled_trial"
     20 "scale"
     21 "spinal_manipulation"
     22 "tender_points"
     23 "tension_type_headache"
     24 "toxin_type_a"
     25 "trigger_points"
*Arcs
      2    8    1.0
      2    13    1.0
      3    4    1.0
      3    9    1.0
      3    10    1.0
      3    11    1.0
      3    16    1.0
      3    18    1.0
      3    20    1.0
      4    9    1.0
      4    10    1.0
      4    11    1.0
      4    16    1.0
      4    18    1.0
      4    20    1.0
      5    6    1.0
      5    7    1.0
      5    12    1.0
      5    14    1.0
      5    15    1.0
      5    17    1.0
      5    19    1.0
      5    21    1.0
      5    22    1.0
      5    23    1.0
      5    24    1.0
      5    25    1.0
      6    7    1.0
      6    12    1.0
      6    14    1.0
      6    15    1.0
      6    17    1.0
      6    19    1.0
      6    21    1.0
      6    22    1.0
      6    23    1.0
      6    24    1.0
      6    25    1.0
      7    12    1.0
      7    14    1.0
      7    15    1.0
      7    17    1.0
      7    19    1.0
      7    21    1.0
      7    22    1.0
      7    23    1.0
      7    24    1.0
      7    25    1.0
      8    13    1.0
      9    10    1.0
      9    11    1.0
      9    16    1.0
      9    18    1.0
      9    20    1.0
      10    11    1.0
      10    16    1.0
      10    18    1.0
      10    20    1.0
      11    16    1.0
      11    18    1.0
      11    20    1.0
      12    14    1.0
      12    15    1.0
      12    17    1.0
      12    19    1.0
      12    21    1.0
      12    22    1.0
      12    23    1.0
      12    24    1.0
      12    25    1.0
      14    15    1.0
      14    17    1.0
      14    19    1.0
      14    21    1.0
      14    22    1.0
