# Supplementary material for: Evolution of Research on Persistent Postural-Perceptual Dizziness: A Bibliometric and Visualization Analysis from 1994 to 2025
Source: Audiol Res. 2026 Apr 1;16(2):52. doi: 10.3390/audiolres16020052 (PMC13113745; doi:10.3390/audiolres16020052)
Supplement: Supplementary file 1 [file audiolres-16-00052-s001.zip › results/project/pajek/2008.net]

*Vertices      26
     1 "phobic_postural_vertigo"
     2 "3"
     3 "4_aminopyridine"
     4 "animal_(experimental)_models"
     5 "animal_models"
     6 "anxiety"
     7 "anxiety_spectrum_disorders"
     8 "ataxia"
     9 "balance"
     10 "balance_control"
     11 "behavioral_phenotyping"
     12 "central_causes"
     13 "central_vertigo"
     14 "differential_diagnosis"
     15 "disorders"
     16 "downbeat_nystagmus"
     17 "episodic_vertigo"
     18 "genetic_and_pharmacological_models"
     19 "inner_ear"
     20 "interface"
     21 "management"
     22 "menieres_disease"
     23 "migraine"
     24 "migraine_related_vertigo"
     25 "mouse_models"
     26 "nystagmus"
*Arcs
      1    2    0.5773502588272095
      2    3    1.0
      2    16    1.0
      2    22    1.0
      2    23    1.0
      3    16    1.0
      3    22    1.0
      3    23    1.0
      4    5    1.0
      4    7    1.0
      4    10    1.0
      4    11    1.0
      4    18    1.0
      4    19    1.0
      4    25    1.0
      5    7    1.0
      5    10    1.0
      5    11    1.0
      5    18    1.0
      5    19    1.0
      5    25    1.0
      6    9    1.0
      6    20    1.0
      7    10    1.0
      7    11    1.0
      7    18    1.0
      7    19    1.0
      7    25    1.0
      8    12    1.0
      8    13    1.0
      8    14    1.0
      8    15    1.0
      8    17    1.0
      8    21    1.0
      8    24    1.0
      8    26    1.0
      9    20    1.0
      10    11    1.0
      10    18    1.0
      10    19    1.0
      10    25    1.0
      11    18    1.0
      11    19    1.0
      11    25    1.0
      12    13    1.0
      12    14    1.0
      12    15    1.0
      12    17    1.0
      12    21    1.0
      12    24    1.0
      12    26    1.0
      13    14    1.0
      13    15    1.0
      13    17    1.0
      13    21    1.0
      13    24    1.0
      13    26    1.0
      14    15    1.0
      14    17    1.0
      14    21    1.0
      14    24    1.0
      14    26    1.0
      15    17    1.0
      15    21    1.0
      15    24    1.0
      15    26    1.0
      16    22    1.0
      16    23    1.0
      17    21    1.0
      17    24    1.0
      17    26    1.0
      18    19    1.0
      18    25    1.0
      19    25    1.0
      21    24    1.0
      21    26    1.0
      22    23    1.0
      24    26    1.0
