# Supplementary material for: Evolution of Research on Persistent Postural-Perceptual Dizziness: A Bibliometric and Visualization Analysis from 1994 to 2025
Source: Audiol Res. 2026 Apr 1;16(2):52. doi: 10.3390/audiolres16020052 (PMC13113745; doi:10.3390/audiolres16020052)
Supplement: Supplementary file 1 [file audiolres-16-00052-s001.zip › results/project/pajek/2009.net]

*Vertices      24
     1 "anxiety"
     2 "phobic_postural_vertigo"
     3 "balance"
     4 "body_sway"
     5 "dizziness"
     6 "adaptation"
     7 "bechterews_phenomenon"
     8 "bells_palsy"
     9 "cerebellar_infarctions"
     10 "disorders"
     11 "follow_up"
     12 "ganglia"
     13 "herpes_simplex_virus"
     14 "myogenic_potentials"
     15 "nerve"
     16 "non-organic_dizziness"
     17 "ocular_tilt_reaction"
     18 "peripheral_vestibular_vertigo"
     19 "skew_deviation"
     20 "task"
     21 "therapy"
     22 "vertigo"
     23 "vestibular_rehabilitation"
     24 "vibratory_proprioceptive_stimulation"
*Arcs
      1    5    0.7071067690849304
      3    4    1.0
      3    6    0.7071067690849304
      3    10    0.7071067690849304
      3    11    0.7071067690849304
      3    16    0.7071067690849304
      3    20    0.7071067690849304
      3    24    0.7071067690849304
      4    6    0.7071067690849304
      4    10    0.7071067690849304
      4    11    0.7071067690849304
      6    20    1.0
      6    24    1.0
      7    8    1.0
      7    9    1.0
      7    12    1.0
      7    13    1.0
      7    14    1.0
      7    15    1.0
      7    17    1.0
      7    18    1.0
      7    19    1.0
      7    23    1.0
      8    9    1.0
      8    12    1.0
      8    13    1.0
      8    14    1.0
      8    15    1.0
      8    17    1.0
      8    18    1.0
      8    19    1.0
      8    23    1.0
      9    12    1.0
      9    13    1.0
      9    14    1.0
      9    15    1.0
      9    17    1.0
      9    18    1.0
      9    19    1.0
      9    23    1.0
      10    11    1.0
      10    16    1.0
      11    16    1.0
      12    13    1.0
      12    14    1.0
      12    15    1.0
      12    17    1.0
      12    18    1.0
      12    19    1.0
      12    23    1.0
      13    14    1.0
      13    15    1.0
      13    17    1.0
      13    18    1.0
      13    19    1.0
      13    23    1.0
      14    15    1.0
      14    17    1.0
      14    18    1.0
      14    19    1.0
      14    23    1.0
      15    17    1.0
      15    18    1.0
      15    19    1.0
      15    23    1.0
      17    18    1.0
      17    19    1.0
      17    23    1.0
      18    19    1.0
      18    23    1.0
      19    23    1.0
      20    24    1.0
