# Supplementary material for: Evolution of Research on Persistent Postural-Perceptual Dizziness: A Bibliometric and Visualization Analysis from 1994 to 2025
Source: Audiol Res. 2026 Apr 1;16(2):52. doi: 10.3390/audiolres16020052 (PMC13113745; doi:10.3390/audiolres16020052)
Supplement: Supplementary file 1 [file audiolres-16-00052-s001.zip › results/project/pajek/2010.net]

*Vertices      30
     1 "anxiety"
     2 "phobic_postural_vertigo"
     3 "chronic_subjective_dizziness"
     4 "cognitive_behavioral_therapy"
     5 "follow_up"
     6 "anxiety_disorder"
     7 "balance_control"
     8 "balance-anxiety_comorbidity"
     9 "behavior"
     10 "benign_paroxysmal_positioning_vertigo"
     11 "bilateral_vestibulopathy"
     12 "body_sway"
     13 "chronic_dizziness"
     14 "community_sample"
     15 "contralateral_ear"
     16 "conversion_disorder"
     17 "disorders"
     18 "double_blind"
     19 "dysfunction"
     20 "elevated_plus-maze"
     21 "experience"
     22 "interface"
     23 "involvement"
     24 "long-term_follow-up"
     25 "menieres_disease"
     26 "mental_disorders"
     27 "mice"
     28 "migraine"
     29 "mood_disorder"
     30 "open_field"
*Arcs
      1    3    0.8164966106414795
      2    5    0.8164966106414795
      3    13    0.7071067690849304
      3    14    0.7071067690849304
      3    16    0.7071067690849304
      3    22    0.7071067690849304
      4    10    0.7071067690849304
      4    11    0.7071067690849304
      4    12    0.7071067690849304
      4    13    0.7071067690849304
      4    14    0.7071067690849304
      4    15    0.7071067690849304
      4    16    0.7071067690849304
      4    18    0.7071067690849304
      4    22    0.7071067690849304
      4    24    0.7071067690849304
      4    25    0.7071067690849304
      5    6    0.7071067690849304
      5    10    0.7071067690849304
      5    11    0.7071067690849304
      5    12    0.7071067690849304
      5    15    0.7071067690849304
      5    18    0.7071067690849304
      5    19    0.7071067690849304
      5    21    0.7071067690849304
      6    19    1.0
      6    21    1.0
      6    26    1.0
      6    29    1.0
      7    8    1.0
      7    9    1.0
      7    17    1.0
      7    20    1.0
      7    23    1.0
      7    27    1.0
      7    30    1.0
      8    9    1.0
      8    17    1.0
      8    20    1.0
      8    23    1.0
      8    27    1.0
      8    30    1.0
      9    17    1.0
      9    20    1.0
      9    23    1.0
      9    27    1.0
      9    30    1.0
      10    11    1.0
      10    12    1.0
      10    15    1.0
      10    18    1.0
      10    24    1.0
      10    25    1.0
      11    12    1.0
      11    15    1.0
      11    18    1.0
      11    24    1.0
      11    25    1.0
      12    15    1.0
      12    18    1.0
      12    24    1.0
      12    25    1.0
      13    14    1.0
      13    16    1.0
      13    22    1.0
      14    16    1.0
      14    22    1.0
      15    18    1.0
      15    24    1.0
      15    25    1.0
      16    22    1.0
      17    20    1.0
      17    23    1.0
      17    27    1.0
      17    30    1.0
      18    24    1.0
      18    25    1.0
      19    21    1.0
      19    26    1.0
      19    29    1.0
      20    23    1.0
      20    27    1.0
      20    30    1.0
      21    26    1.0
      21    29    1.0
      23    27    1.0
      23    30    1.0
      24    25    1.0
      26    29    1.0
      27    30    1.0
