# Supplementary material for: Evolution of Research on Persistent Postural-Perceptual Dizziness: A Bibliometric and Visualization Analysis from 1994 to 2025
Source: Audiol Res. 2026 Apr 1;16(2):52. doi: 10.3390/audiolres16020052 (PMC13113745; doi:10.3390/audiolres16020052)
Supplement: Supplementary file 1 [file audiolres-16-00052-s001.zip › results/project/pajek/2011.net]

*Vertices      38
     1 "phobic_postural_vertigo"
     2 "vestibular_neuritis"
     3 "dizziness"
     4 "term_follow_up"
     5 "vestibular_migraine"
     6 "episodic_ataxia_type_2"
     7 "handicap"
     8 "menieres_disease"
     9 "migraine"
     10 "randomized_controlled_trial"
     11 "therapy"
     12 "vestibular_rehabilitation"
     13 "acoustic_neuroma"
     14 "antimotion_sickness_drugs"
     15 "anxiety"
     16 "balance_confidence"
     17 "balance_control"
     18 "balance_disorders"
     19 "balance_rehabilitation"
     20 "benign_paroxysmal_vertigo"
     21 "cerebellar_diseases"
     22 "childhood"
     23 "children"
     24 "chronic_dizziness"
     25 "chronic_subjective_dizziness"
     26 "classification"
     27 "cognitive_behavioral_therapy"
     28 "cognitive_behavioral_treatment"
     29 "compression"
     30 "congenital_nystagmus"
     31 "controlled_trial"
     32 "dehiscence"
     33 "differential_diagnosis"
     34 "disease"
     35 "disorders"
     36 "dizziness_handicap"
     37 "downbeat_nystagmus"
     38 "dysfunction"
*Arcs
      1    2    0.6123724579811096
      1    4    0.7071067690849304
      1    6    0.5773502588272095
      1    7    0.5773502588272095
      1    9    0.5773502588272095
      1    10    0.5773502588272095
      1    11    0.5773502588272095
      1    12    0.5773502588272095
      2    4    0.8660253882408142
      2    5    0.5773502588272095
      2    6    0.7071067690849304
      2    9    0.7071067690849304
      3    5    0.6666666865348816
      3    15    0.5773502588272095
      3    17    0.5773502588272095
      3    18    0.5773502588272095
      3    22    0.5773502588272095
      3    25    0.5773502588272095
      3    26    0.5773502588272095
      3    28    0.5773502588272095
      3    31    0.5773502588272095
      3    33    0.5773502588272095
      4    5    0.6666666865348816
      4    6    0.8164966106414795
      4    9    0.8164966106414795
      4    14    0.5773502588272095
      4    17    0.5773502588272095
      4    20    0.5773502588272095
      4    22    0.5773502588272095
      4    23    0.5773502588272095
      4    30    0.5773502588272095
      5    8    0.8164966106414795
      6    14    0.7071067690849304
      6    20    0.7071067690849304
      6    23    0.7071067690849304
      6    30    0.7071067690849304
      6    37    0.7071067690849304
      7    12    1.0
      7    15    0.7071067690849304
      7    18    0.7071067690849304
      7    27    0.7071067690849304
      7    28    0.7071067690849304
      7    31    0.7071067690849304
      8    14    0.7071067690849304
      8    25    0.7071067690849304
      8    26    0.7071067690849304
      8    30    0.7071067690849304
      8    33    0.7071067690849304
      8    37    0.7071067690849304
      9    17    0.7071067690849304
      9    20    0.7071067690849304
      9    22    0.7071067690849304
      9    23    0.7071067690849304
      10    16    0.7071067690849304
      10    19    0.7071067690849304
      10    24    0.7071067690849304
      10    27    0.7071067690849304
      10    35    0.7071067690849304
      10    36    0.7071067690849304
      10    38    0.7071067690849304
      11    15    0.7071067690849304
      11    16    0.7071067690849304
      11    18    0.7071067690849304
      11    19    0.7071067690849304
      11    24    0.7071067690849304
      11    28    0.7071067690849304
      11    31    0.7071067690849304
      11    35    0.7071067690849304
      11    36    0.7071067690849304
      11    38    0.7071067690849304
      12    15    0.7071067690849304
      12    18    0.7071067690849304
      12    27    0.7071067690849304
      12    28    0.7071067690849304
      12    31    0.7071067690849304
      13    21    1.0
      13    29    1.0
      13    32    1.0
      13    34    1.0
      14    30    1.0
      14    37    1.0
      15    18    1.0
      15    28    1.0
      15    31    1.0
      16    19    1.0
      16    24    1.0
      16    35    1.0
      16    36    1.0
      16    38    1.0
      17    22    1.0
      18    28    1.0
      18    31    1.0
      19    24    1.0
      19    35    1.0
      19    36    1.0
      19    38    1.0
      20    23    1.0
      21    29    1.0
      21    32    1.0
      21    34    1.0
      24    35    1.0
      24    36    1.0
      24    38    1.0
      25    26    1.0
      25    33    1.0
      26    33    1.0
      28    31    1.0
      29    32    1.0
      29    34    1.0
      30    37    1.0
      32    34    1.0
      35    36    1.0
      35    38    1.0
      36    38    1.0
