# Supplementary material for: Evolution of Research on Persistent Postural-Perceptual Dizziness: A Bibliometric and Visualization Analysis from 1994 to 2025
Source: Audiol Res. 2026 Apr 1;16(2):52. doi: 10.3390/audiolres16020052 (PMC13113745; doi:10.3390/audiolres16020052)
Supplement: Supplementary file 1 [file audiolres-16-00052-s001.zip › results/project/pajek/2012.net]

*Vertices      25
     1 "phobic_postural_vertigo"
     2 "anxiety"
     3 "anxiety_stress_scales"
     4 "behavioral_therapy"
     5 "benign_recurrent_vertigo"
     6 "chronic_subjective_dizziness"
     7 "cognitive_therapy"
     8 "community_sample"
     9 "conversion_disorder"
     10 "depression_anxiety"
     11 "diagnosis"
     12 "dysfunction"
     13 "epidemiology"
     14 "functional_symptoms"
     15 "headache"
     16 "menieres_disease"
     17 "movement_disorders"
     18 "nonepileptic_seizures"
     19 "prevalence"
     20 "prognosis"
     21 "pseudoseizures"
     22 "psychometric_property"
     23 "quality_of_life"
     24 "sensorineural_hearing_loss"
     25 "serum_prolactin"
*Arcs
      2    5    1.0
      2    6    1.0
      2    12    1.0
      2    13    1.0
      2    15    1.0
      2    16    1.0
      2    19    1.0
      2    24    1.0
      3    8    1.0
      3    10    1.0
      3    22    1.0
      4    7    1.0
      4    9    1.0
      4    11    1.0
      4    14    1.0
      4    17    1.0
      4    18    1.0
      4    20    1.0
      4    21    1.0
      4    23    1.0
      4    25    1.0
      5    6    1.0
      5    12    1.0
      5    13    1.0
      5    15    1.0
      5    16    1.0
      5    19    1.0
      5    24    1.0
      6    12    1.0
      6    13    1.0
      6    15    1.0
      6    16    1.0
      6    19    1.0
      6    24    1.0
      7    9    1.0
      7    11    1.0
      7    14    1.0
      7    17    1.0
      7    18    1.0
      7    20    1.0
      7    21    1.0
      7    23    1.0
      7    25    1.0
      8    10    1.0
      8    22    1.0
      9    11    1.0
      9    14    1.0
      9    17    1.0
      9    18    1.0
      9    20    1.0
      9    21    1.0
      9    23    1.0
      9    25    1.0
      10    22    1.0
      11    14    1.0
      11    17    1.0
      11    18    1.0
      11    20    1.0
      11    21    1.0
      11    23    1.0
      11    25    1.0
      12    13    1.0
      12    15    1.0
      12    16    1.0
      12    19    1.0
      12    24    1.0
      13    15    1.0
      13    16    1.0
      13    19    1.0
      13    24    1.0
      14    17    1.0
      14    18    1.0
      14    20    1.0
      14    21    1.0
      14    23    1.0
