# Supplementary material for: Evolution of Research on Persistent Postural-Perceptual Dizziness: A Bibliometric and Visualization Analysis from 1994 to 2025
Source: Audiol Res. 2026 Apr 1;16(2):52. doi: 10.3390/audiolres16020052 (PMC13113745; doi:10.3390/audiolres16020052)
Supplement: Supplementary file 1 [file audiolres-16-00052-s001.zip › results/project/pajek/2013.net]

*Vertices      39
     1 "phobic_postural_vertigo"
     2 "chronic_subjective_dizziness"
     3 "prevalence"
     4 "somatoform"
     5 "anxiety_disorders"
     6 "balance"
     7 "balance_control"
     8 "cognitive_behavioral_therapy"
     9 "controlled_trial"
     10 "disorders"
     11 "german_version"
     12 "of_pressure_trajectory"
     13 "panic_disorder"
     14 "spatial_orientation"
     15 "therapy"
     16 "validation"
     17 "vestibular_rehabilitation"
     18 "activation"
     19 "age"
     20 "agoraphobia"
     21 "antagonist_muscles"
     22 "anxiety"
     23 "attention"
     24 "body_sway"
     25 "chronic_idiopathic_dizziness"
     26 "clinical_assessment"
     27 "clinical_features"
     28 "coactivation"
     29 "community"
     30 "complexity"
     31 "contractions"
     32 "control_mechanisms"
     33 "criteria"
     34 "debarquement"
     35 "depression_anxiety"
     36 "discomfort"
     37 "dizziness"
     38 "dorsal_raphe_nucleus"
     39 "dwelling_older_adults"
*Arcs
      1    9    0.7071067690849304
      1    11    0.7071067690849304
      1    16    0.7071067690849304
      1    17    0.7071067690849304
      2    3    0.6666666865348816
      2    15    0.8164966106414795
      2    19    0.5773502588272095
      2    26    0.5773502588272095
      2    27    0.5773502588272095
      2    34    0.5773502588272095
      2    38    0.5773502588272095
      2    39    0.5773502588272095
      3    15    0.8164966106414795
      3    19    0.5773502588272095
      3    26    0.5773502588272095
      3    27    0.5773502588272095
      3    29    0.5773502588272095
      3    34    0.5773502588272095
      4    6    0.8164966106414795
      4    12    0.8164966106414795
      4    18    0.5773502588272095
      4    21    0.5773502588272095
      4    22    0.5773502588272095
      4    23    0.5773502588272095
      4    24    0.5773502588272095
      4    25    0.5773502588272095
      4    28    0.5773502588272095
      4    30    0.5773502588272095
      4    31    0.5773502588272095
      4    32    0.5773502588272095
      5    8    1.0
      5    29    0.7071067690849304
      5    38    0.7071067690849304
      5    39    0.7071067690849304
      6    12    1.0
      6    18    0.7071067690849304
      6    21    0.7071067690849304
      6    23    0.7071067690849304
      6    24    0.7071067690849304
      6    28    0.7071067690849304
      6    30    0.7071067690849304
      6    31    0.7071067690849304
      6    32    0.7071067690849304
      6    37    0.7071067690849304
      7    22    0.7071067690849304
      7    25    0.7071067690849304
      7    36    0.7071067690849304
      7    38    0.7071067690849304
      7    39    0.7071067690849304
      8    29    0.7071067690849304
      8    38    0.7071067690849304
      8    39    0.7071067690849304
      9    17    1.0
      9    20    0.7071067690849304
      9    29    0.7071067690849304
      9    35    0.7071067690849304
      10    23    0.7071067690849304
      10    26    0.7071067690849304
      10    28    0.7071067690849304
      10    30    0.7071067690849304
      11    16    1.0
      11    22    0.7071067690849304
      11    25    0.7071067690849304
      11    29    0.7071067690849304
      11    36    0.7071067690849304
      12    18    0.7071067690849304
      12    21    0.7071067690849304
      12    23    0.7071067690849304
      12    24    0.7071067690849304
      12    28    0.7071067690849304
      12    30    0.7071067690849304
      12    31    0.7071067690849304
      12    32    0.7071067690849304
      12    37    0.7071067690849304
      13    20    0.7071067690849304
      13    35    0.7071067690849304
      13    38    0.7071067690849304
      13    39    0.7071067690849304
      14    38    0.7071067690849304
      14    39    0.7071067690849304
      15    19    0.7071067690849304
      15    26    0.7071067690849304
      15    27    0.7071067690849304
      15    34    0.7071067690849304
      16    22    0.7071067690849304
      16    25    0.7071067690849304
      16    29    0.7071067690849304
      16    36    0.7071067690849304
      17    20    0.7071067690849304
      17    29    0.7071067690849304
      17    35    0.7071067690849304
      18    21    1.0
      18    24    1.0
      18    31    1.0
      18    32    1.0
      18    37    1.0
      19    27    1.0
      19    34    1.0
      20    35    1.0
      21    24    1.0
      21    31    1.0
      21    32    1.0
      21    37    1.0
      22    25    1.0
      22    36    1.0
      23    28    1.0
      23    30    1.0
      24    31    1.0
      24    32    1.0
      24    37    1.0
      25    36    1.0
      27    34    1.0
      28    30    1.0
      31    32    1.0
      31    37    1.0
      32    37    1.0
      38    39    1.0
