# Supplementary material for: Evolution of Research on Persistent Postural-Perceptual Dizziness: A Bibliometric and Visualization Analysis from 1994 to 2025
Source: Audiol Res. 2026 Apr 1;16(2):52. doi: 10.3390/audiolres16020052 (PMC13113745; doi:10.3390/audiolres16020052)
Supplement: Supplementary file 1 [file audiolres-16-00052-s001.zip › results/project/pajek/2014.net]

*Vertices      32
     1 "anxiety"
     2 "disorders"
     3 "chronic_dizziness"
     4 "chronic_subjective_dizziness"
     5 "dizziness"
     6 "menieres_disease"
     7 "phobic_postural_vertigo"
     8 "symptoms"
     9 "5_httlpr"
     10 "activation"
     11 "attention"
     12 "avoidance"
     13 "balance"
     14 "balance_control"
     15 "behavior"
     16 "benign_paroxysmal_vertigo"
     17 "body_sway"
     18 "cautious_gait"
     19 "compensation"
     20 "connectivity"
     21 "cortex"
     22 "depression"
     23 "diagnostic_criteria"
     24 "dorsal_raphe_nucleus"
     25 "endolymphatic_sac"
     26 "episodic_vertigo"
     27 "extraversion"
     28 "facial_signals"
     29 "fear"
     30 "fear_of_falling"
     31 "gaze_bias"
     32 "genotype"
*Arcs
      1    2    0.6666666865348816
      1    16    0.5773502588272095
      1    19    0.5773502588272095
      1    23    0.5773502588272095
      1    26    0.5773502588272095
      3    14    0.7071067690849304
      3    20    0.7071067690849304
      3    21    0.7071067690849304
      3    24    0.7071067690849304
      3    27    0.7071067690849304
      3    28    0.7071067690849304
      3    29    0.7071067690849304
      4    14    0.7071067690849304
      4    19    0.7071067690849304
      4    20    0.7071067690849304
      4    21    0.7071067690849304
      4    24    0.7071067690849304
      4    28    0.7071067690849304
      4    29    0.7071067690849304
      5    6    1.0
      5    16    0.7071067690849304
      5    23    0.7071067690849304
      5    25    0.7071067690849304
      5    26    0.7071067690849304
      6    16    0.7071067690849304
      6    23    0.7071067690849304
      6    25    0.7071067690849304
      6    26    0.7071067690849304
      7    10    0.7071067690849304
      7    13    0.7071067690849304
      7    17    0.7071067690849304
      7    18    0.7071067690849304
      7    19    0.7071067690849304
      8    9    0.7071067690849304
      8    11    0.7071067690849304
      8    12    0.7071067690849304
      8    15    0.7071067690849304
      8    16    0.7071067690849304
      8    22    0.7071067690849304
      8    23    0.7071067690849304
      8    26    0.7071067690849304
      8    30    0.7071067690849304
      8    31    0.7071067690849304
      8    32    0.7071067690849304
      9    11    1.0
      9    12    1.0
      9    15    1.0
      9    22    1.0
      9    30    1.0
      9    31    1.0
      9    32    1.0
      10    13    1.0
      10    17    1.0
      10    18    1.0
      11    12    1.0
      11    15    1.0
      11    22    1.0
      11    30    1.0
      11    31    1.0
      11    32    1.0
      12    15    1.0
      12    22    1.0
      12    30    1.0
      12    31    1.0
      12    32    1.0
      13    17    1.0
      13    18    1.0
      14    20    1.0
      14    21    1.0
      14    24    1.0
      14    28    1.0
      14    29    1.0
      15    22    1.0
      15    30    1.0
      15    31    1.0
      15    32    1.0
      16    23    1.0
      16    26    1.0
      17    18    1.0
      20    21    1.0
      20    24    1.0
      20    28    1.0
      20    29    1.0
      21    24    1.0
      21    28    1.0
      21    29    1.0
      22    30    1.0
      22    31    1.0
      22    32    1.0
      23    26    1.0
      24    28    1.0
      24    29    1.0
      28    29    1.0
      30    31    1.0
      30    32    1.0
      31    32    1.0
