# Supplementary material for: Evolution of Research on Persistent Postural-Perceptual Dizziness: A Bibliometric and Visualization Analysis from 1994 to 2025
Source: Audiol Res. 2026 Apr 1;16(2):52. doi: 10.3390/audiolres16020052 (PMC13113745; doi:10.3390/audiolres16020052)
Supplement: Supplementary file 1 [file audiolres-16-00052-s001.zip › results/project/pajek/2015.net]

*Vertices      37
     1 "chronic_subjective_dizziness"
     2 "phobic_postural_vertigo"
     3 "symptoms"
     4 "anxiety"
     5 "cognitive_behavior_therapy"
     6 "disorders"
     7 "headache"
     8 "prevalence"
     9 "therapy"
     10 "validation"
     11 "vestibular_rehabilitation"
     12 "anxiety_disorder"
     13 "artificial_neural_network"
     14 "artificial_neural_networks_(ann)"
     15 "ataxia"
     16 "bilateral_vestibulopathy"
     17 "body_sway"
     18 "childhood_trauma_questionnaire"
     19 "community"
     20 "controlled_trial"
     21 "cortex"
     22 "depression"
     23 "diagnosis"
     24 "dizziness"
     25 "downbeat_nystagmus"
     26 "epidemiology"
     27 "epley"
     28 "facial_signals"
     29 "falls"
     30 "functional_connectivity"
     31 "fuzzy"
     32 "german_version"
     33 "habituation"
     34 "handicap"
     35 "hippocampal"
     36 "human_brain"
     37 "k-nearest_neighbor_(knn)"
*Arcs
      1    2    0.6123724579811096
      1    5    0.5773502588272095
      1    11    0.5773502588272095
      1    12    0.40824830532073975
      1    16    0.40824830532073975
      1    18    0.40824830532073975
      1    20    0.40824830532073975
      1    21    0.40824830532073975
      1    25    0.40824830532073975
      1    28    0.40824830532073975
      1    30    0.40824830532073975
      1    32    0.40824830532073975
      1    34    0.40824830532073975
      1    35    0.40824830532073975
      1    36    0.40824830532073975
      2    3    0.5773502588272095
      2    10    0.7071067690849304
      2    16    0.5
      2    22    0.5
      2    24    0.5
      2    25    0.5
      2    34    0.5
      3    6    0.40824830532073975
      3    7    0.40824830532073975
      3    9    0.8164966106414795
      3    10    0.8164966106414795
      3    19    0.5773502588272095
      3    22    0.5773502588272095
      3    24    0.5773502588272095
      3    26    0.5773502588272095
      3    27    0.5773502588272095
      3    34    0.5773502588272095
      4    6    0.5
      4    7    0.5
      4    17    0.7071067690849304
      4    23    0.7071067690849304
      4    33    0.7071067690849304
      5    11    0.5
      5    18    0.7071067690849304
      5    20    0.7071067690849304
      5    32    0.7071067690849304
      6    7    0.5
      6    10    0.5
      6    17    0.7071067690849304
      6    33    0.7071067690849304
      6    34    0.7071067690849304
      7    8    0.5
      7    9    0.5
      7    17    0.7071067690849304
      7    19    0.7071067690849304
      7    26    0.7071067690849304
      7    27    0.7071067690849304
      7    33    0.7071067690849304
      8    9    0.5
      8    13    0.7071067690849304
      8    14    0.7071067690849304
      8    15    0.7071067690849304
      8    19    0.7071067690849304
      8    26    0.7071067690849304
      8    27    0.7071067690849304
      8    29    0.7071067690849304
      8    31    0.7071067690849304
      8    37    0.7071067690849304
      9    10    0.5
      9    19    0.7071067690849304
      9    22    0.7071067690849304
      9    24    0.7071067690849304
      9    26    0.7071067690849304
      9    27    0.7071067690849304
      10    22    0.7071067690849304
      10    24    0.7071067690849304
      10    34    0.7071067690849304
      12    21    1.0
      12    28    1.0
      12    30    1.0
      12    35    1.0
      12    36    1.0
      13    14    1.0
      13    15    1.0
      13    29    1.0
      13    31    1.0
      13    37    1.0
      14    15    1.0
      14    29    1.0
      14    31    1.0
      14    37    1.0
      15    29    1.0
      15    31    1.0
      15    37    1.0
      16    25    1.0
      17    33    1.0
      18    20    1.0
      18    32    1.0
      19    26    1.0
      19    27    1.0
      20    32    1.0
      21    28    1.0
      21    30    1.0
      21    35    1.0
      21    36    1.0
      22    24    1.0
      26    27    1.0
      28    30    1.0
      28    35    1.0
      28    36    1.0
      29    31    1.0
      29    37    1.0
      30    35    1.0
      30    36    1.0
      31    37    1.0
      35    36    1.0
