# Supplementary material for: Evolution of Research on Persistent Postural-Perceptual Dizziness: A Bibliometric and Visualization Analysis from 1994 to 2025
Source: Audiol Res. 2026 Apr 1;16(2):52. doi: 10.3390/audiolres16020052 (PMC13113745; doi:10.3390/audiolres16020052)
Supplement: Supplementary file 1 [file audiolres-16-00052-s001.zip › results/project/pajek/2016.net]

*Vertices      27
     1 "anxiety"
     2 "balance"
     3 "phobic_postural_vertigo"
     4 "acrophobia"
     5 "adaptation"
     6 "agoraphobia"
     7 "brain_plasticity"
     8 "chronic_dizziness"
     9 "compensation"
     10 "dizziness"
     11 "environment"
     12 "fear"
     13 "follow_up"
     14 "handicap_inventory"
     15 "head_impulse_test"
     16 "intellectual_disability"
     17 "lesions"
     18 "metaanalysis"
     19 "nystagmus"
     20 "persistent_postural-perceptual_dizziness"
     21 "personality_traits"
     22 "potentials"
     23 "quality"
     24 "rehabilitation"
     25 "sensory_organization_test"
     26 "sensory_reweighting"
     27 "stimulation"
*Arcs
      1    8    0.7071067690849304
      1    14    0.7071067690849304
      1    17    0.7071067690849304
      1    19    0.7071067690849304
      1    20    0.7071067690849304
      1    21    0.7071067690849304
      1    22    0.7071067690849304
      1    24    0.7071067690849304
      1    25    0.7071067690849304
      2    3    1.0
      2    4    0.7071067690849304
      2    5    0.7071067690849304
      2    6    0.7071067690849304
      2    7    0.7071067690849304
      2    9    0.7071067690849304
      2    10    0.7071067690849304
      4    6    1.0
      4    11    1.0
      4    12    1.0
      4    16    1.0
      4    18    1.0
      4    23    1.0
      5    7    1.0
      5    9    1.0
      5    10    1.0
      5    13    1.0
      5    15    1.0
      5    26    1.0
      5    27    1.0
      6    11    1.0
      6    12    1.0
      6    16    1.0
      6    18    1.0
      6    23    1.0
      7    9    1.0
      7    10    1.0
      7    13    1.0
      7    15    1.0
      7    26    1.0
      7    27    1.0
      8    14    1.0
      8    17    1.0
      8    19    1.0
      8    22    1.0
      9    10    1.0
      9    13    1.0
      9    15    1.0
      9    26    1.0
      9    27    1.0
      10    13    1.0
      10    15    1.0
      10    26    1.0
      10    27    1.0
      11    12    1.0
      11    16    1.0
      11    18    1.0
      11    23    1.0
      12    16    1.0
      12    18    1.0
      12    23    1.0
      13    15    1.0
      13    26    1.0
      13    27    1.0
      14    17    1.0
      14    19    1.0
      14    22    1.0
      15    26    1.0
      15    27    1.0
      16    18    1.0
      16    23    1.0
      17    19    1.0
      17    22    1.0
      18    23    1.0
      19    22    1.0
      20    21    1.0
      20    24    1.0
      20    25    1.0
      21    24    1.0
      21    25    1.0
      24    25    1.0
      26    27    1.0
