# Supplementary material for: Evolution of Research on Persistent Postural-Perceptual Dizziness: A Bibliometric and Visualization Analysis from 1994 to 2025
Source: Audiol Res. 2026 Apr 1;16(2):52. doi: 10.3390/audiolres16020052 (PMC13113745; doi:10.3390/audiolres16020052)
Supplement: Supplementary file 1 [file audiolres-16-00052-s001.zip › results/project/pajek/2017.net]

*Vertices      41
     1 "chronic_subjective_dizziness"
     2 "phobic_postural_vertigo"
     3 "cognitive_behavior_therapy"
     4 "follow_up"
     5 "persistent_postural-perceptual_dizziness"
     6 "vertigo"
     7 "anxiety"
     8 "brain"
     9 "disorders"
     10 "downbeat_nystagmus"
     11 "international_classification"
     12 "personality_traits"
     13 "vestibular_neuritis"
     14 "vestibular_rehabilitation"
     15 "acoustic_trauma"
     16 "anxiety_disorders"
     17 "attention"
     18 "balance"
     19 "barany_society"
     20 "behavior_therapy"
     21 "bilateral_vestibulopathy"
     22 "brain_stem"
     23 "caloric_stimulation"
     24 "canal_conversion"
     25 "central_auditory_system"
     26 "cis_diamminedichloroplatinum_nsc_119875"
     27 "clinical_characteristics"
     28 "cognitive_behavioral_therapy"
     29 "comorbidity"
     30 "compensation"
     31 "connectivity"
     32 "cortex"
     33 "discomfort"
     34 "disorder"
     35 "dix_hallpike"
     36 "dorsal_cochlear_nucleus"
     37 "double_blind"
     38 "drug-induced_deafness"
     39 "dysfunction"
     40 "eighth_cranial_nerve"
     41 "episodic_ataxia_type_2"
*Arcs
      1    2    0.771516740322113
      1    3    0.6546536684036255
      1    4    0.6546536684036255
      1    5    0.6546536684036255
      1    6    0.6546536684036255
      1    7    0.5345224738121033
      1    8    0.5345224738121033
      2    4    0.7071067690849304
      2    7    0.5773502588272095
      2    9    0.5773502588272095
      2    11    0.5773502588272095
      2    14    0.5773502588272095
      3    4    0.6666666865348816
      3    5    0.6666666865348816
      3    7    0.8164966106414795
      3    11    0.8164966106414795
      3    12    0.8164966106414795
      3    18    0.5773502588272095
      3    19    0.5773502588272095
      3    21    0.5773502588272095
      3    27    0.5773502588272095
      3    29    0.5773502588272095
      4    7    0.8164966106414795
      4    11    0.8164966106414795
      4    18    0.5773502588272095
      4    19    0.5773502588272095
      4    21    0.5773502588272095
      4    28    0.5773502588272095
      4    29    0.5773502588272095
      5    12    0.8164966106414795
      5    17    0.5773502588272095
      5    18    0.5773502588272095
      5    27    0.5773502588272095
      5    29    0.5773502588272095
      5    31    0.5773502588272095
      5    34    0.5773502588272095
      6    23    0.5773502588272095
      6    27    0.5773502588272095
      6    28    0.5773502588272095
      6    30    0.5773502588272095
      6    32    0.5773502588272095
      7    11    1.0
      7    18    0.7071067690849304
      7    19    0.7071067690849304
      7    21    0.7071067690849304
      7    29    0.7071067690849304
      8    13    1.0
      8    17    0.7071067690849304
      8    23    0.7071067690849304
      8    30    0.7071067690849304
      8    31    0.7071067690849304
      8    32    0.7071067690849304
      8    34    0.7071067690849304
      9    18    0.7071067690849304
      9    23    0.7071067690849304
      9    29    0.7071067690849304
      9    30    0.7071067690849304
      9    32    0.7071067690849304
      10    19    0.7071067690849304
      10    21    0.7071067690849304
      10    24    0.7071067690849304
      10    35    0.7071067690849304
      10    37    0.7071067690849304
      10    41    0.7071067690849304
      11    18    0.7071067690849304
      11    19    0.7071067690849304
      11    21    0.7071067690849304
      11    29    0.7071067690849304
      12    18    0.7071067690849304
      12    27    0.7071067690849304
      12    29    0.7071067690849304
      13    17    0.7071067690849304
      13    23    0.7071067690849304
      13    30    0.7071067690849304
      13    31    0.7071067690849304
      13    32    0.7071067690849304
      13    34    0.7071067690849304
      14    16    0.7071067690849304
      14    20    0.7071067690849304
      14    28    0.7071067690849304
      14    33    0.7071067690849304
      14    39    0.7071067690849304
      15    22    1.0
      15    25    1.0
      15    26    1.0
      15    36    1.0
      15    38    1.0
      15    40    1.0
      16    20    1.0
      16    33    1.0
      16    39    1.0
      17    31    1.0
      17    34    1.0
      18    29    1.0
      19    21    1.0
      20    33    1.0
      20    39    1.0
      22    25    1.0
      22    26    1.0
      22    36    1.0
      22    38    1.0
      22    40    1.0
      23    30    1.0
      23    32    1.0
      24    35    1.0
      24    37    1.0
      24    41    1.0
      25    26    1.0
      25    36    1.0
      25    38    1.0
      25    40    1.0
      26    36    1.0
      26    38    1.0
      26    40    1.0
      30    32    1.0
      31    34    1.0
      33    39    1.0
      35    37    1.0
      35    41    1.0
      36    38    1.0
      36    40    1.0
      37    41    1.0
      38    40    1.0
