# Supplementary material for: Evolution of Research on Persistent Postural-Perceptual Dizziness: A Bibliometric and Visualization Analysis from 1994 to 2025
Source: Audiol Res. 2026 Apr 1;16(2):52. doi: 10.3390/audiolres16020052 (PMC13113745; doi:10.3390/audiolres16020052)
Supplement: Supplementary file 1 [file audiolres-16-00052-s001.zip › results/project/pajek/2018.net]

*Vertices      46
     1 "chronic_subjective_dizziness"
     2 "anxiety"
     3 "disorders"
     4 "follow_up"
     5 "phobic_postural_vertigo"
     6 "vertigo"
     7 "persistent_postural-perceptual_dizziness"
     8 "vestibular_rehabilitation"
     9 "classification"
     10 "cognitive_behavioral_therapy"
     11 "disorder"
     12 "handicaps"
     13 "migraine"
     14 "motion"
     15 "perceptual_dizziness"
     16 "persistent_postural_perceptual_dizziness"
     17 "personality_traits"
     18 "randomized_controlled_trial"
     19 "symptoms"
     20 "vestibular_disorders"
     21 "accidents"
     22 "acrophobia"
     23 "activation"
     24 "american_academy"
     25 "apnea"
     26 "association"
     27 "balance"
     28 "balance_deficits"
     29 "balance_disorders"
     30 "benign_paroxysmal_positional_vertigo"
     31 "bilateral_vestibulopathy"
     32 "body_sway"
     33 "brief_symptom_inventory"
     34 "cast"
     35 "cerebellar_ataxia"
     36 "chronic_dizziness"
     37 "chronic_kidney_disease"
     38 "chronic_migraine"
     39 "clinical_spectrum"
     40 "cluster_headache_findings"
     41 "cognitive_behavior_therapy"
     42 "cognitive_control"
     43 "cognitive-behavioral_therapy"
     44 "committee"
     45 "comorbidity"
     46 "connectivity"
*Arcs
      1    2    0.7216878533363342
      1    4    0.5303300619125366
      1    5    0.5303300619125366
      1    6    0.5303300619125366
      1    7    0.6123724579811096
      1    8    0.6123724579811096
      1    10    0.5
      1    12    0.5
      1    15    0.5
      1    18    0.5
      1    19    0.5
      1    20    0.5
      2    4    0.6123724579811096
      2    10    0.5773502588272095
      2    12    0.5773502588272095
      2    14    0.5773502588272095
      2    17    0.5773502588272095
      2    19    0.5773502588272095
      3    23    0.5
      3    27    0.5
      3    32    0.5
      3    35    0.5
      3    36    0.5
      3    38    0.5
      3    40    0.5
      3    41    0.5
      3    42    0.5
      3    45    0.5
      4    5    0.5
      4    7    0.5773502588272095
      4    10    0.7071067690849304
      4    12    0.7071067690849304
      4    38    0.5
      4    40    0.5
      4    43    0.5
      5    8    0.5773502588272095
      5    9    0.7071067690849304
      5    15    0.7071067690849304
      5    18    0.7071067690849304
      5    22    0.5
      5    28    0.5
      5    30    0.5
      5    31    0.5
      5    33    0.5
      5    43    0.5
      5    44    0.5
      6    7    0.5773502588272095
      6    11    0.7071067690849304
      6    16    0.7071067690849304
      6    24    0.5
      6    39    0.5
      6    43    0.5
      6    46    0.5
      7    10    0.8164966106414795
      7    12    0.8164966106414795
      7    43    0.5773502588272095
      8    18    0.8164966106414795
      8    28    0.5773502588272095
      8    33    0.5773502588272095
      8    41    0.5773502588272095
      8    43    0.5773502588272095
      8    45    0.5773502588272095
      9    15    0.5
      9    20    0.5
      9    22    0.7071067690849304
      9    30    0.7071067690849304
      9    31    0.7071067690849304
      9    44    0.7071067690849304
      10    12    1.0
      10    13    0.5
      10    18    0.5
      10    19    0.5
      10    43    0.7071067690849304
      11    14    0.5
      11    16    1.0
      11    17    0.5
      11    24    0.7071067690849304
      11    39    0.7071067690849304
      11    46    0.7071067690849304
      12    13    0.5
      12    18    0.5
      12    19    0.5
      12    43    0.7071067690849304
      13    25    0.7071067690849304
      13    26    0.7071067690849304
      14    16    0.5
      14    17    1.0
      14    23    0.7071067690849304
      14    27    0.7071067690849304
      14    32    0.7071067690849304
      14    36    0.7071067690849304
      14    42    0.7071067690849304
      15    18    0.5
      15    20    0.5
      15    28    0.7071067690849304
      15    33    0.7071067690849304
      16    17    0.5
      16    24    0.7071067690849304
      16    39    0.7071067690849304
      16    46    0.7071067690849304
      17    23    0.7071067690849304
      17    27    0.7071067690849304
      17    32    0.7071067690849304
      17    36    0.7071067690849304
      17    42    0.7071067690849304
      18    28    0.7071067690849304
      18    33    0.7071067690849304
      18    43    0.7071067690849304
      19    34    0.7071067690849304
      19    37    0.7071067690849304
      19    43    0.7071067690849304
      20    41    0.7071067690849304
      20    45    0.7071067690849304
      21    29    1.0
      22    30    1.0
      22    31    1.0
      22    44    1.0
      23    27    1.0
      23    32    1.0
      23    36    1.0
      23    42    1.0
      24    39    1.0
      24    46    1.0
      25    26    1.0
      27    32    1.0
      27    36    1.0
      27    42    1.0
      28    33    1.0
      30    31    1.0
      30    44    1.0
      31    44    1.0
      32    36    1.0
      32    42    1.0
      34    37    1.0
      36    42    1.0
      38    40    1.0
      39    46    1.0
      41    45    1.0
