# Supplementary material for: Evolution of Research on Persistent Postural-Perceptual Dizziness: A Bibliometric and Visualization Analysis from 1994 to 2025
Source: Audiol Res. 2026 Apr 1;16(2):52. doi: 10.3390/audiolres16020052 (PMC13113745; doi:10.3390/audiolres16020052)
Supplement: Supplementary file 1 [file audiolres-16-00052-s001.zip › results/project/pajek/2019.net]

*Vertices      52
     1 "vertigo"
     2 "dizziness"
     3 "follow_up"
     4 "persistent_postural-perceptual_dizziness"
     5 "phobic_postural_vertigo"
     6 "anxiety"
     7 "balance"
     8 "chronic_subjective_dizziness"
     9 "classification"
     10 "diagnostic_criteria"
     11 "migraine"
     12 "paroxysmal_positional_vertigo"
     13 "body_sway"
     14 "chronic_dizziness"
     15 "cognitive_behavioral_therapy"
     16 "connectivity"
     17 "cortex"
     18 "depression"
     19 "diagnosis"
     20 "disorders"
     21 "dizziness_handicap_inventory"
     22 "dizzy_patient"
     23 "epidemiology"
     24 "handicap"
     25 "involvement"
     26 "management"
     27 "menieres_disease"
     28 "motion"
     29 "nystagmus"
     30 "persistent_postural_perceptual_dizziness"
     31 "personality_traits"
     32 "self_motion"
     33 "symptoms"
     34 "vestibular_disorders"
     35 "vestibular_neuritis"
     36 "vestibular_rehabilitation"
     37 "visual_vertigo"
     38 "acute_dizziness"
     39 "acute_vestibular_syndrome"
     40 "anterior_semicircular_canal"
     41 "balance_control"
     42 "benign_paroxysmal_positional_vertigo"
     43 "bilateral_vestibulopathy"
     44 "brain_perfusion"
     45 "burden"
     46 "canalolithiasis"
     47 "care"
     48 "cerebellum"
     49 "cervical_vertigo"
     50 "cervicogenic_dizziness"
     51 "chronic_fatigue_syndrome"
     52 "chronic_vertigo"
*Arcs
      1    3    0.5669466853141785
      1    4    0.5669466853141785
      1    20    0.5345224738121033
      1    21    0.5345224738121033
      1    33    0.5345224738121033
      2    5    0.75
      2    39    0.5
      2    41    0.5
      2    46    0.5
      3    8    0.5773502588272095
      3    21    0.7071067690849304
      3    40    0.5
      3    45    0.5
      3    47    0.5
      3    51    0.5
      4    44    0.5
      4    48    0.5
      4    52    0.5
      5    12    0.5773502588272095
      5    25    0.7071067690849304
      5    39    0.5
      5    40    0.5
      5    41    0.5
      6    18    0.8164966106414795
      6    30    0.8164966106414795
      6    31    0.8164966106414795
      6    32    0.8164966106414795
      6    38    0.5773502588272095
      6    41    0.5773502588272095
      7    36    0.8164966106414795
      8    15    0.8164966106414795
      8    45    0.5773502588272095
      8    47    0.5773502588272095
      8    51    0.5773502588272095
      9    40    0.5773502588272095
      9    52    0.5773502588272095
      10    11    1.0
      10    28    0.8164966106414795
      10    42    0.5773502588272095
      10    43    0.5773502588272095
      10    49    0.5773502588272095
      10    50    0.5773502588272095
      10    52    0.5773502588272095
      11    28    0.8164966106414795
      11    42    0.5773502588272095
      11    43    0.5773502588272095
      11    49    0.5773502588272095
      11    50    0.5773502588272095
      11    52    0.5773502588272095
      12    27    0.8164966106414795
      12    40    0.5773502588272095
      12    42    0.5773502588272095
      12    43    0.5773502588272095
      13    34    0.5
      14    16    0.5
      14    18    0.5
      14    20    0.5
      14    22    0.5
      14    25    0.5
      14    35    0.5
      14    37    0.5
      14    38    0.7071067690849304
      14    39    0.7071067690849304
      15    17    0.5
      15    30    0.5
      15    31    0.5
      15    32    0.5
      15    37    0.5
      15    45    0.7071067690849304
      15    47    0.7071067690849304
      15    51    0.7071067690849304
      16    17    0.5
      16    19    0.5
      16    25    0.5
      16    35    1.0
      16    37    0.5
      16    39    0.7071067690849304
      16    44    0.7071067690849304
      16    48    0.7071067690849304
      17    19    0.5
      17    30    0.5
      17    31    0.5
      17    32    0.5
      17    35    0.5
      17    37    0.5
      17    44    0.7071067690849304
      17    48    0.7071067690849304
      18    20    0.5
      18    22    0.5
      18    30    0.5
      18    31    0.5
      18    32    0.5
      18    38    0.7071067690849304
      18    41    0.7071067690849304
      19    23    0.5
      19    26    0.5
      19    29    0.5
      19    35    0.5
      19    44    0.7071067690849304
      19    46    0.7071067690849304
      19    48    0.7071067690849304
      20    22    0.5
      20    28    0.5
      20    33    0.5
      20    38    0.7071067690849304
      20    52    0.7071067690849304
      21    24    0.5
      21    33    0.5
      21    36    0.5
      22    23    0.5
      22    27    0.5
      22    34    0.5
      22    38    0.7071067690849304
      22    42    0.7071067690849304
      22    43    0.7071067690849304
      23    26    0.5
      23    27    0.5
      23    29    0.5
      23    34    0.5
      23    42    0.7071067690849304
      23    43    0.7071067690849304
      23    46    0.7071067690849304
      24    28    0.5
      24    49    0.7071067690849304
      24    50    0.7071067690849304
      25    39    0.7071067690849304
      25    40    0.7071067690849304
      26    40    0.7071067690849304
      26    46    0.7071067690849304
      27    42    0.7071067690849304
      27    43    0.7071067690849304
      28    49    0.7071067690849304
      28    50    0.7071067690849304
      28    52    0.7071067690849304
      29    46    0.7071067690849304
      29    49    0.7071067690849304
      29    50    0.7071067690849304
      30    31    1.0
      30    32    1.0
      30    41    0.7071067690849304
      31    32    1.0
      31    41    0.7071067690849304
      32    41    0.7071067690849304
      33    52    0.7071067690849304
      34    42    0.7071067690849304
      34    43    0.7071067690849304
      35    39    0.7071067690849304
      35    44    0.7071067690849304
      35    48    0.7071067690849304
      37    39    0.7071067690849304
      42    43    1.0
      44    48    1.0
      45    47    1.0
      45    51    1.0
      47    51    1.0
      49    50    1.0
