# Supplementary material for: Evolution of Research on Persistent Postural-Perceptual Dizziness: A Bibliometric and Visualization Analysis from 1994 to 2025
Source: Audiol Res. 2026 Apr 1;16(2):52. doi: 10.3390/audiolres16020052 (PMC13113745; doi:10.3390/audiolres16020052)
Supplement: Supplementary file 1 [file audiolres-16-00052-s001.zip › results/project/pajek/2020.net]

*Vertices      61
     1 "anxiety"
     2 "vertigo"
     3 "phobic_postural_vertigo"
     4 "chronic_subjective_dizziness"
     5 "disorders"
     6 "international_classification"
     7 "persistent_postural-perceptual_dizziness"
     8 "diagnostic_criteria"
     9 "dizziness"
     10 "functional_dizziness"
     11 "symptoms"
     12 "attention"
     13 "balance"
     14 "chronic_dizziness"
     15 "classification"
     16 "cognitive_behavioral_therapy"
     17 "evoked_myogenic_potentials"
     18 "follow_up"
     19 "gait"
     20 "prevalence"
     21 "vestibular_rehabilitation"
     22 "visual_vertigo"
     23 "anatomy"
     24 "cognitive_behavior_therapy"
     25 "connectivity"
     26 "consensus_document"
     27 "depression"
     28 "discomfort"
     29 "epidemiology"
     30 "hospital_anxiety"
     31 "neuritis"
     32 "questionnaire"
     33 "recovery"
     34 "space"
     35 "spatial_memory"
     36 "task"
     37 "validation"
     38 "vestibular_dysfunction"
     39 "4_aminopyridine"
     40 "[18f]fdg_pet"
     41 "acceptance_and_commitment_therapy"
     42 "angular_vestibuloocular_reflex"
     43 "architecture"
     44 "attention_focus"
     45 "attentional_focus"
     46 "audiovisual_integration"
     47 "autism"
     48 "avoidance"
     49 "balance_control"
     50 "balance_deficits"
     51 "balance_disorder"
     52 "base_line"
     53 "body_sway"
     54 "brief_symptom_inventory"
     55 "children"
     56 "chronic_vertigo"
     57 "clinical_features"
     58 "cognition"
     59 "cognitive_dysfunction"
     60 "cognitive_failure_questionnaire"
     61 "cognitive-behavioral_therapy"
*Arcs
      1    2    0.6324555277824402
      1    4    0.5163977742195129
      1    5    0.5163977742195129
      1    6    0.4242640733718872
      1    10    0.47434166073799133
      1    11    0.47434166073799133
      1    18    0.547722578048706
      1    22    0.547722578048706
      1    28    0.4472135901451111
      1    32    0.4472135901451111
      1    34    0.4472135901451111
      1    37    0.4472135901451111
      2    4    0.40824830532073975
      2    6    0.4472135901451111
      2    11    0.5
      2    27    0.4714045226573944
      2    37    0.4714045226573944
      2    38    0.4714045226573944
      3    12    0.4364357888698578
      4    6    0.547722578048706
      4    10    0.40824830532073975
      4    11    0.6123724579811096
      4    16    0.4714045226573944
      4    18    0.4714045226573944
      4    21    0.4714045226573944
      4    33    0.5773502588272095
      4    50    0.40824830532073975
      4    54    0.40824830532073975
      4    61    0.40824830532073975
      5    10    0.6123724579811096
      5    11    0.40824830532073975
      5    12    0.4714045226573944
      5    19    0.4714045226573944
      5    22    0.4714045226573944
      5    47    0.40824830532073975
      5    48    0.40824830532073975
      5    49    0.40824830532073975
      5    55    0.40824830532073975
      5    61    0.40824830532073975
      6    33    0.6324555277824402
      6    50    0.4472135901451111
      6    52    0.4472135901451111
      6    54    0.4472135901451111
      6    58    0.4472135901451111
      7    16    0.5163977742195129
      7    21    0.5163977742195129
      7    41    0.4472135901451111
      7    43    0.4472135901451111
      7    46    0.4472135901451111
      7    61    0.4472135901451111
      8    9    0.5
      8    15    0.5773502588272095
      8    20    0.5773502588272095
      8    26    0.7071067690849304
      8    39    0.5
      8    58    0.5
      8    59    0.5
      8    60    0.5
      9    15    0.5773502588272095
      9    39    0.5
      9    59    0.5
      9    60    0.5
      10    11    0.5
      10    48    0.5
      10    58    0.5
      10    61    0.5
      11    61    0.5
      12    19    0.6666666865348816
      12    25    0.40824830532073975
      12    35    0.40824830532073975
      12    36    0.40824830532073975
      12    40    0.5773502588272095
      12    42    0.5773502588272095
      12    48    0.5773502588272095
      12    57    0.5773502588272095
      13    19    0.6666666865348816
      13    35    0.40824830532073975
      13    48    0.5773502588272095
      14    24    0.40824830532073975
      14    30    0.40824830532073975
      14    38    0.40824830532073975
      14    41    0.5773502588272095
      14    56    0.5773502588272095
      15    20    0.6666666865348816
      15    25    0.40824830532073975
      15    26    0.40824830532073975
      15    27    0.40824830532073975
      15    29    0.40824830532073975
      15    35    0.40824830532073975
      15    36    0.40824830532073975
      15    38    0.40824830532073975
      15    59    0.5773502588272095
      15    60    0.5773502588272095
      16    18    0.6666666865348816
      16    27    0.40824830532073975
      16    38    0.40824830532073975
      16    61    0.5773502588272095
      17    26    0.40824830532073975
      17    29    0.40824830532073975
      17    30    0.40824830532073975
      18    27    0.40824830532073975
      18    38    0.40824830532073975
      18    51    0.5773502588272095
      18    61    0.5773502588272095
      19    25    0.40824830532073975
      19    35    0.40824830532073975
      19    36    0.40824830532073975
      19    48    0.5773502588272095
      20    26    0.40824830532073975
      20    27    0.40824830532073975
      20    29    0.8164966106414795
      20    35    0.40824830532073975
      20    38    0.40824830532073975
      20    59    0.5773502588272095
      20    60    0.5773502588272095
      21    24    0.8164966106414795
      21    41    0.5773502588272095
      21    50    0.5773502588272095
      21    54    0.5773502588272095
      21    61    0.5773502588272095
      22    28    0.8164966106414795
      22    32    0.8164966106414795
      22    34    0.8164966106414795
      22    47    0.5773502588272095
      22    49    0.5773502588272095
      22    55    0.5773502588272095
      23    25    0.5
      23    31    0.5
      23    43    0.7071067690849304
      23    46    0.7071067690849304
      23    52    0.7071067690849304
      24    30    0.5
      24    33    0.5
      24    41    0.7071067690849304
      24    50    0.7071067690849304
      24    54    0.7071067690849304
      25    31    0.5
      25    36    0.5
      25    52    0.7071067690849304
      26    29    0.5
      26    39    0.7071067690849304
      27    35    0.5
      27    38    0.5
      27    59    0.7071067690849304
      27    60    0.7071067690849304
      27    61    0.7071067690849304
      28    31    0.5
      28    32    1.0
      28    34    0.5
      28    37    0.5
      28    47    0.7071067690849304
      28    55    0.7071067690849304
      30    41    0.7071067690849304
      31    32    0.5
      31    34    0.5
      31    52    0.7071067690849304
      32    34    0.5
      32    37    0.5
      32    47    0.7071067690849304
      32    55    0.7071067690849304
      33    37    0.5
      33    50    0.7071067690849304
      33    54    0.7071067690849304
      34    49    0.7071067690849304
      35    38    0.5
      35    48    0.7071067690849304
      35    59    0.7071067690849304
      35    60    0.7071067690849304
      36    58    0.7071067690849304
      37    47    0.7071067690849304
      37    55    0.7071067690849304
      38    59    0.7071067690849304
      38    60    0.7071067690849304
      40    42    1.0
      40    57    1.0
      42    57    1.0
      43    46    1.0
      44    45    1.0
      44    53    1.0
      45    53    1.0
      47    55    1.0
      50    54    1.0
      59    60    1.0
