# Supplementary material for: Evolution of Research on Persistent Postural-Perceptual Dizziness: A Bibliometric and Visualization Analysis from 1994 to 2025
Source: Audiol Res. 2026 Apr 1;16(2):52. doi: 10.3390/audiolres16020052 (PMC13113745; doi:10.3390/audiolres16020052)
Supplement: Supplementary file 1 [file audiolres-16-00052-s001.zip › results/project/pajek/2021.net]

*Vertices      65
     1 "persistent_postural-perceptual_dizziness"
     2 "chronic_subjective_dizziness"
     3 "vertigo"
     4 "anxiety"
     5 "disorders"
     6 "cognitive_behavior_therapy"
     7 "attention"
     8 "chronic_dizziness"
     9 "classification"
     10 "phobic_postural_vertigo"
     11 "vestibular_rehabilitation"
     12 "visual_vertigo"
     13 "committee"
     14 "consensus_document"
     15 "migraine"
     16 "paroxysmal_positional_vertigo"
     17 "prevalence"
     18 "scale"
     19 "validity"
     20 "vestibular_disorders"
     21 "balance"
     22 "cortex"
     23 "diagnosis"
     24 "diagnostic_criteria"
     25 "epidemiology"
     26 "follow_up"
     27 "functional_dizziness"
     28 "hypofunction"
     29 "motion"
     30 "neuritis"
     31 "perceptual_dizziness"
     32 "persistent_postural_perceptual_dizziness"
     33 "personality_traits"
     34 "physical_therapy"
     35 "postural_perceptual_dizziness"
     36 "predictors"
     37 "quality_of_life"
     38 "recovery"
     39 "rehabilitation"
     40 "vestibular_migraine"
     41 "virtual_reality"
     42 "activation"
     43 "adolescents"
     44 "angular_gyrus"
     45 "anterior_cingulate_cortex"
     46 "antidepressants"
     47 "anxiety_depression"
     48 "anxiety_disorders"
     49 "avoidance_behavior"
     50 "balance_disorders"
     51 "bases"
     52 "biofeedback"
     53 "body_vigilance"
     54 "brain_activity"
     55 "burden"
     56 "caloric_testing"
     57 "canal_occlusion"
     58 "children"
     59 "chronic_vestibular_syndromes"
     60 "clinical_characteristics"
     61 "clinical_judgment"
     62 "cluster_analysis"
     63 "cognitive_behavioral_model"
     64 "cognitive_behavioral_therapy"
     65 "cognitive_behavioral_therapy_(cbt)"
*Arcs
      1    3    0.43519413471221924
      1    27    0.40824830532073975
      2    3    0.3636363744735718
      2    6    0.7385489344596863
      2    10    0.45226702094078064
      2    11    0.45226702094078064
      2    22    0.42640143632888794
      2    26    0.42640143632888794
      2    33    0.42640143632888794
      2    36    0.42640143632888794
      2    38    0.42640143632888794
      3    5    0.42640143632888794
      3    7    0.45226702094078064
      3    22    0.42640143632888794
      3    27    0.42640143632888794
      3    33    0.42640143632888794
      4    5    0.375
      4    7    0.3535533845424652
      4    8    0.5303300619125366
      4    12    0.3535533845424652
      4    15    0.40824830532073975
      4    18    0.40824830532073975
      4    22    0.5
      4    32    0.5
      4    33    0.5
      4    34    0.5
      4    42    0.3535533845424652
      4    44    0.3535533845424652
      4    45    0.3535533845424652
      4    46    0.3535533845424652
      4    47    0.3535533845424652
      4    51    0.3535533845424652
      4    62    0.3535533845424652
      5    8    0.3535533845424652
      5    15    0.40824830532073975
      5    18    0.40824830532073975
      5    23    0.5
      5    44    0.3535533845424652
      5    45    0.3535533845424652
      5    46    0.3535533845424652
      5    47    0.3535533845424652
      5    51    0.3535533845424652
      5    52    0.3535533845424652
      5    64    0.3535533845424652
      6    11    0.6123724579811096
      6    19    0.4714045226573944
      6    36    0.5773502588272095
      6    38    0.5773502588272095
      6    49    0.40824830532073975
      6    57    0.40824830532073975
      7    10    0.5
      7    21    0.3535533845424652
      7    22    0.3535533845424652
      7    26    0.3535533845424652
      7    27    0.3535533845424652
      7    29    0.3535533845424652
      7    31    0.3535533845424652
      7    33    0.3535533845424652
      7    36    0.3535533845424652
      7    41    0.3535533845424652
      7    51    0.5
      8    22    0.3535533845424652
      8    23    0.3535533845424652
      8    29    0.3535533845424652
      8    32    0.3535533845424652
      8    33    0.3535533845424652
      8    44    0.5
      8    45    0.5
      8    62    0.5
      9    13    0.8660253882408142
      9    14    0.8660253882408142
      9    24    0.7071067690849304
      9    48    0.5
      9    59    0.5
      9    63    0.5
      9    65    0.5
      10    26    0.7071067690849304
      10    52    0.5
      10    64    0.5
      11    42    0.5
      11    49    0.5
      11    57    0.5
      12    18    0.5773502588272095
      12    42    0.5
      13    14    1.0
      13    24    0.8164966106414795
      13    59    0.5773502588272095
      13    65    0.5773502588272095
      14    24    0.8164966106414795
      14    59    0.5773502588272095
      14    65    0.5773502588272095
      15    31    0.40824830532073975
      15    40    0.40824830532073975
      15    43    0.5773502588272095
      15    46    0.5773502588272095
      15    47    0.5773502588272095
      15    50    0.5773502588272095
      15    51    0.5773502588272095
      15    58    0.5773502588272095
      15    60    0.5773502588272095
      16    20    0.6666666865348816
      16    21    0.40824830532073975
      16    24    0.40824830532073975
      16    28    0.40824830532073975
      16    35    0.40824830532073975
      16    40    0.40824830532073975
      16    43    0.5773502588272095
      16    50    0.5773502588272095
      16    57    0.5773502588272095
      16    58    0.5773502588272095
      16    60    0.5773502588272095
      17    54    0.5773502588272095
      17    61    0.5773502588272095
      18    28    0.40824830532073975
      18    30    0.40824830532073975
      18    36    0.40824830532073975
      18    38    0.40824830532073975
      18    39    0.40824830532073975
      18    51    0.5773502588272095
      19    30    0.40824830532073975
      19    36    0.40824830532073975
      19    38    0.8164966106414795
      19    39    0.40824830532073975
      19    49    0.5773502588272095
      20    24    0.40824830532073975
      20    40    0.8164966106414795
      20    43    0.5773502588272095
      20    50    0.5773502588272095
      20    58    0.5773502588272095
      20    60    0.5773502588272095
      21    28    0.5
      21    29    0.5
      21    35    0.5
      21    41    0.5
      21    57    0.7071067690849304
      22    23    0.5
      22    27    0.5
      22    32    0.5
      22    33    1.0
      22    44    0.7071067690849304
      22    45    0.7071067690849304
      23    25    0.5
      23    32    0.5
      23    33    0.5
      23    44    0.7071067690849304
      23    45    0.7071067690849304
      24    65    0.7071067690849304
      26    31    0.5
      26    36    0.5
      26    52    0.7071067690849304
      26    64    0.7071067690849304
      27    30    0.5
      27    33    0.5
      28    35    0.5
      28    39    0.5
      28    57    0.7071067690849304
      29    41    0.5
      29    62    0.7071067690849304
      30    36    0.5
      30    38    0.5
      31    36    0.5
      31    46    0.7071067690849304
      31    47    0.7071067690849304
      32    33    0.5
      32    34    0.5
      32    41    0.5
      32    42    0.7071067690849304
      32    44    0.7071067690849304
      32    45    0.7071067690849304
      33    44    0.7071067690849304
      33    45    0.7071067690849304
      34    35    0.5
      34    41    0.5
      34    42    0.7071067690849304
      35    57    0.7071067690849304
      36    38    0.5
      37    55    0.7071067690849304
      38    39    0.5
      38    49    0.7071067690849304
      39    49    0.7071067690849304
      40    43    0.7071067690849304
      40    50    0.7071067690849304
      40    58    0.7071067690849304
      40    60    0.7071067690849304
      41    42    0.7071067690849304
      43    50    1.0
      43    58    1.0
      43    60    1.0
      44    45    1.0
      46    47    1.0
      48    63    1.0
      50    58    1.0
      50    60    1.0
      52    64    1.0
      58    60    1.0
