# Supplementary material for: Evolution of Research on Persistent Postural-Perceptual Dizziness: A Bibliometric and Visualization Analysis from 1994 to 2025
Source: Audiol Res. 2026 Apr 1;16(2):52. doi: 10.3390/audiolres16020052 (PMC13113745; doi:10.3390/audiolres16020052)
Supplement: Supplementary file 1 [file audiolres-16-00052-s001.zip › results/project/pajek/2022.net]

*Vertices      72
     1 "persistent_postural-perceptual_dizziness"
     2 "vertigo"
     3 "anxiety"
     4 "classification"
     5 "chronic_subjective_dizziness"
     6 "diagnostic_criteria"
     7 "depression"
     8 "disorders"
     9 "epidemiology"
     10 "migraine"
     11 "paroxysmal_positional_vertigo"
     12 "vestibular_migraine"
     13 "vestibular_rehabilitation"
     14 "persistent_postural_perceptual_dizziness"
     15 "visual_vertigo"
     16 "chronic_dizziness"
     17 "diagnosis"
     18 "evoked_myogenic_potentials"
     19 "postural_perceptual_dizziness"
     20 "prevalence"
     21 "quality_of_life"
     22 "sleep_quality_index"
     23 "symptoms"
     24 "therapy"
     25 "adaptation"
     26 "balance"
     27 "benign_paroxysmal_positional_vertigo"
     28 "brain"
     29 "cognitive_behavioral_therapy"
     30 "committee"
     31 "connectivity"
     32 "consensus_document"
     33 "cortex"
     34 "dizziness"
     35 "dizziness_handicap"
     36 "dizziness_handicap_inventory"
     37 "double_blind"
     38 "dysfunction"
     39 "follow_up"
     40 "functional_disorder"
     41 "handicap_inventory"
     42 "menieres_disease"
     43 "pain"
     44 "perceptual_dizziness"
     45 "physical_therapy"
     46 "psychosomatic_disorder"
     47 "questionnaire"
     48 "rehabilitation"
     49 "stroke"
     50 "version"
     51 "vestibular_diseases"
     52 "vestibular_disorders"
     53 "virtual_reality"
     54 "accumulated_source_imaging"
     55 "activation"
     56 "acupuncture"
     57 "adolescents"
     58 "adolescents_clinical_features"
     59 "age-specific_characteristics"
     60 "alzheimer_disease"
     61 "amyloid-beta_positron_emission_tomography"
     62 "artificial_intelligence"
     63 "atrophy"
     64 "attention"
     65 "beck_depression_inventory"
     66 "binary_logistic_regression_analysis"
     67 "black_tea"
     68 "blood_pressure"
     69 "brain_activity"
     70 "brain_function"
     71 "case-control_study"
     72 "central_sensitization"
*Arcs
      1    2    0.46770718693733215
      1    3    0.4166666567325592
      1    4    0.4419417381286621
      1    6    0.47245559096336365
      1    16    0.4330126941204071
      1    30    0.3535533845424652
      1    32    0.3535533845424652
      1    45    0.3535533845424652
      1    50    0.3535533845424652
      1    53    0.3535533845424652
      2    3    0.35634833574295044
      2    6    0.5050762891769409
      2    24    0.4629100561141968
      2    28    0.37796446681022644
      2    30    0.37796446681022644
      2    31    0.37796446681022644
      2    32    0.37796446681022644
      2    44    0.37796446681022644
      2    50    0.37796446681022644
      3    8    0.596284806728363
      3    22    0.38490018248558044
      3    24    0.5773502588272095
      3    44    0.4714045226573944
      3    50    0.4714045226573944
      4    5    0.40089187026023865
      4    18    0.40824830532073975
      4    25    0.5
      4    26    0.5
      4    30    0.5
      4    32    0.5
      4    43    0.5
      4    46    0.5
      4    72    0.3535533845424652
      5    12    0.5070925354957581
      5    13    0.5070925354957581
      5    15    0.37796446681022644
      5    26    0.5345224738121033
      5    45    0.5345224738121033
      5    60    0.37796446681022644
      5    61    0.37796446681022644
      6    18    0.4364357888698578
      6    22    0.4364357888698578
      6    24    0.4364357888698578
      6    30    0.5345224738121033
      6    32    0.5345224738121033
      6    50    0.5345224738121033
      7    21    0.5163977742195129
      7    22    0.5163977742195129
      7    41    0.6324555277824402
      7    43    0.6324555277824402
      7    72    0.4472135901451111
      8    44    0.6324555277824402
      8    59    0.4472135901451111
      9    11    0.6000000238418579
      9    20    0.5163977742195129
      9    27    0.6324555277824402
      9    57    0.4472135901451111
      9    59    0.4472135901451111
      9    62    0.4472135901451111
      10    11    0.4000000059604645
      10    14    0.4472135901451111
      10    47    0.6324555277824402
      10    57    0.4472135901451111
      11    19    0.5163977742195129
      11    20    0.5163977742195129
      11    57    0.4472135901451111
      11    58    0.4472135901451111
      11    59    0.4472135901451111
      12    13    0.4000000059604645
      12    19    0.5163977742195129
      12    37    0.6324555277824402
      12    58    0.4472135901451111
      13    29    0.6324555277824402
      13    39    0.6324555277824402
      13    45    0.6324555277824402
      13    64    0.4472135901451111
      14    15    0.5
      14    27    0.3535533845424652
      14    41    0.3535533845424652
      14    47    0.3535533845424652
      14    48    0.3535533845424652
      14    52    0.3535533845424652
      14    55    0.5
      14    57    0.5
      15    26    0.3535533845424652
      15    29    0.3535533845424652
      15    55    0.5
      16    40    0.40824830532073975
      16    51    0.40824830532073975
      17    43    0.40824830532073975
      17    46    0.40824830532073975
      17    51    0.40824830532073975
      17    55    0.5773502588272095
      17    72    0.5773502588272095
      18    26    0.40824830532073975
      18    30    0.40824830532073975
      18    32    0.40824830532073975
      18    44    0.40824830532073975
      19    27    0.40824830532073975
      19    37    0.40824830532073975
      19    42    0.40824830532073975
      19    45    0.40824830532073975
      19    48    0.40824830532073975
      19    52    0.40824830532073975
      19    57    0.5773502588272095
      19    58    0.5773502588272095
      20    41    0.40824830532073975
      20    47    0.40824830532073975
      20    59    0.5773502588272095
      21    25    0.40824830532073975
      21    34    0.40824830532073975
      21    35    0.8164966106414795
      21    36    0.8164966106414795
      21    41    0.40824830532073975
      21    42    0.40824830532073975
      21    43    0.40824830532073975
      21    65    0.5773502588272095
      22    24    0.6666666865348816
      22    43    0.40824830532073975
      22    46    0.40824830532073975
      22    48    0.40824830532073975
      22    49    0.40824830532073975
      22    50    0.8164966106414795
      22    53    0.40824830532073975
      22    72    0.5773502588272095
      23    35    0.40824830532073975
      23    36    0.40824830532073975
      23    42    0.40824830532073975
      23    55    0.5773502588272095
      23    65    0.5773502588272095
      24    26    0.40824830532073975
      24    44    0.40824830532073975
      24    48    0.40824830532073975
      24    49    0.40824830532073975
      24    50    0.8164966106414795
      24    53    0.40824830532073975
      25    34    0.5
      25    36    0.5
      25    41    0.5
      25    43    0.5
      26    29    0.5
      26    39    0.5
      26    44    0.5
      26    45    0.5
      26    53    0.5
      27    37    0.5
      27    48    0.5
      27    52    0.5
      27    57    0.7071067690849304
      28    31    0.5
      28    44    0.5
      28    52    0.5
      29    39    1.0
      29    45    0.5
      29    53    0.5
      29    64    0.7071067690849304
      30    32    1.0
      31    33    0.5
      31    44    0.5
      31    54    0.7071067690849304
      31    69    0.7071067690849304
      33    40    0.5
      33    54    0.7071067690849304
      33    69    0.7071067690849304
      34    36    0.5
      34    41    0.5
      34    43    0.5
      34    51    0.5
      34    67    0.7071067690849304
      35    36    0.5
      35    42    0.5
      35    65    0.7071067690849304
      36    41    0.5
      36    42    0.5
      36    43    0.5
      36    65    0.7071067690849304
      37    42    0.5
      37    58    0.7071067690849304
      38    49    0.5
      38    63    0.7071067690849304
      38    66    0.7071067690849304
      38    68    0.7071067690849304
      38    70    0.7071067690849304
      39    45    0.5
      39    53    0.5
      39    64    0.7071067690849304
      41    43    0.5
      41    47    0.5
      42    58    0.7071067690849304
      42    65    0.7071067690849304
      43    46    0.5
      43    72    0.7071067690849304
      45    53    0.5
      46    72    0.7071067690849304
      48    49    0.5
      48    50    0.5
      48    52    0.5
      48    53    0.5
      48    57    0.7071067690849304
      49    50    0.5
      49    53    0.5
      49    63    0.7071067690849304
      49    66    0.7071067690849304
      49    68    0.7071067690849304
      49    70    0.7071067690849304
      50    53    0.5
      51    67    0.7071067690849304
      52    57    0.7071067690849304
      54    69    1.0
      60    61    1.0
      63    66    1.0
      63    68    1.0
      63    70    1.0
      66    68    1.0
      66    70    1.0
      68    70    1.0
