# Supplementary material for: Evolution of Research on Persistent Postural-Perceptual Dizziness: A Bibliometric and Visualization Analysis from 1994 to 2025
Source: Audiol Res. 2026 Apr 1;16(2):52. doi: 10.3390/audiolres16020052 (PMC13113745; doi:10.3390/audiolres16020052)
Supplement: Supplementary file 1 [file audiolres-16-00052-s001.zip › results/project/pajek/2023.net]

*Vertices      71
     1 "persistent_postural-perceptual_dizziness"
     2 "vertigo"
     3 "chronic_subjective_dizziness"
     4 "diagnostic_criteria"
     5 "anxiety"
     6 "classification"
     7 "symptoms"
     8 "committee"
     9 "dizziness"
     10 "visual_vertigo"
     11 "balance"
     12 "cognitive_behavior_therapy"
     13 "consensus_document"
     14 "epidemiology"
     15 "postural_control"
     16 "vestibular_disorders"
     17 "vestibular_rehabilitation"
     18 "attention"
     19 "disorders"
     20 "follow_up"
     21 "functional_neurological_disorder"
     22 "impact"
     23 "menieres_disease"
     24 "persistent_postural_perceptual_dizziness"
     25 "postural_perceptual_dizziness"
     26 "quality_of_life"
     27 "vestibular_migraine"
     28 "chronic_dizziness"
     29 "clinical_characteristics"
     30 "criteria_consensus_document"
     31 "diagnosis"
     32 "dizziness_handicap_inventory"
     33 "evoked_myogenic_potentials"
     34 "functional_cognitive_disorder"
     35 "functional_connectivity"
     36 "functional_dizziness"
     37 "functional_movement_disorder"
     38 "functional_seizures"
     39 "handicap_inventory"
     40 "handicaps"
     41 "lifestyle_modifications"
     42 "neuritis"
     43 "orientation"
     44 "phobic_postural_vertigo"
     45 "predictors"
     46 "prophylaxis"
     47 "recovery"
     48 "rehabilitation"
     49 "residual_dizziness"
     50 "sensorineural_hearing_loss"
     51 "short_form"
     52 "stroke"
     53 "vestibular_evoked_myogenic_potentials"
     54 "virtual_reality"
     55 "1st"
     56 "acceleration_threshold"
     57 "adolescents_clinical_features"
     58 "alexithymia"
     59 "analog_scale"
     60 "anxiety_disorder"
     61 "assessment_tool"
     62 "associations"
     63 "aural_fullness"
     64 "balance_control"
     65 "balance_deficit"
     66 "benign_paroxysmal_positional_vertigo"
     67 "bilateral_vestibulopathy"
     68 "blast-related_tbi"
     69 "body_sway"
     70 "bone_conducted_stimuli"
     71 "bone_conducted_vibration"
*Arcs
      1    2    0.4803844690322876
      1    4    0.3698001205921173
      1    8    0.3721041977405548
      1    26    0.4803844690322876
      1    32    0.3922322690486908
      1    35    0.3922322690486908
      1    53    0.3922322690486908
      1    54    0.3922322690486908
      2    3    0.48112523555755615
      2    5    0.4364357888698578
      2    15    0.5773502588272095
      2    18    0.5
      2    33    0.40824830532073975
      2    35    0.40824830532073975
      2    42    0.40824830532073975
      2    53    0.40824830532073975
      3    5    0.37796446681022644
      3    12    0.6666666865348816
      3    15    0.5
      3    17    0.5
      3    20    0.5773502588272095
      3    40    0.4714045226573944
      3    45    0.4714045226573944
      4    6    0.6804138422012329
      4    8    0.7453559637069702
      4    9    0.4472135901451111
      4    13    0.6666666865348816
      4    23    0.38490018248558044
      4    27    0.5773502588272095
      4    30    0.4714045226573944
      4    41    0.4714045226573944
      4    46    0.4714045226573944
      4    50    0.4714045226573944
      5    7    0.6172134280204773
      5    12    0.37796446681022644
      5    18    0.4364357888698578
      5    19    0.4364357888698578
      5    20    0.4364357888698578
      5    42    0.5345224738121033
      5    47    0.5345224738121033
      5    55    0.37796446681022644
      5    64    0.37796446681022644
      6    8    0.9128709435462952
      6    13    0.8164966106414795
      6    56    0.40824830532073975
      6    65    0.40824830532073975
      6    66    0.40824830532073975
      6    67    0.40824830532073975
      7    10    0.3651483654975891
      7    17    0.40824830532073975
      7    19    0.4714045226573944
      7    40    0.5773502588272095
      7    45    0.5773502588272095
      7    47    0.5773502588272095
      7    55    0.40824830532073975
      8    13    0.8944271802902222
      8    56    0.4472135901451111
      8    66    0.4472135901451111
      8    67    0.4472135901451111
      9    10    0.4000000059604645
      9    23    0.5163977742195129
      9    27    0.5163977742195129
      9    41    0.6324555277824402
      9    46    0.6324555277824402
      9    50    0.6324555277824402
      9    57    0.4472135901451111
      9    63    0.4472135901451111
      10    11    0.4472135901451111
      10    59    0.4472135901451111
      11    22    0.5773502588272095
      11    28    0.3535533845424652
      11    43    0.3535533845424652
      11    52    0.3535533845424652
      12    20    0.5773502588272095
      12    29    0.3535533845424652
      12    40    0.3535533845424652
      12    44    0.3535533845424652
      12    45    0.3535533845424652
      12    48    0.3535533845424652
      12    62    0.5
      12    64    0.5
      12    68    0.5
      13    36    0.3535533845424652
      13    44    0.3535533845424652
      13    49    0.3535533845424652
      13    54    0.3535533845424652
      13    66    0.5
      13    67    0.5
      14    16    0.5
      14    57    0.5
      14    64    0.5
      14    66    0.5
      15    18    0.5773502588272095
      15    65    0.5
      16    56    0.5
      16    57    0.5
      16    61    0.5
      17    40    0.7071067690849304
      17    45    0.7071067690849304
      17    65    0.5
      18    28    0.40824830532073975
      18    31    0.40824830532073975
      18    35    0.40824830532073975
      18    36    0.40824830532073975
      18    42    0.40824830532073975
      19    32    0.40824830532073975
      19    33    0.40824830532073975
      19    40    0.40824830532073975
      19    43    0.40824830532073975
      19    45    0.40824830532073975
      19    53    0.40824830532073975
      19    70    0.5773502588272095
      20    29    0.40824830532073975
      20    31    0.40824830532073975
      20    36    0.40824830532073975
      20    40    0.40824830532073975
      20    42    0.40824830532073975
      20    45    0.40824830532073975
      21    24    0.6666666865348816
      21    31    0.8164966106414795
      21    34    0.8164966106414795
      21    36    0.40824830532073975
      21    37    0.8164966106414795
      21    38    0.8164966106414795
      21    42    0.40824830532073975
      21    48    0.40824830532073975
      22    28    0.40824830532073975
      22    43    0.40824830532073975
      22    49    0.40824830532073975
      22    66    0.5773502588272095
      23    27    0.6666666865348816
      23    28    0.40824830532073975
      23    29    0.40824830532073975
      23    41    0.8164966106414795
      23    46    0.8164966106414795
      23    50    0.8164966106414795
      23    63    0.5773502588272095
      24    31    0.40824830532073975
      24    34    0.8164966106414795
      24    37    0.8164966106414795
      24    38    0.8164966106414795
      24    48    0.40824830532073975
      25    29    0.40824830532073975
      25    54    0.40824830532073975
      25    59    0.5773502588272095
      26    32    0.40824830532073975
      26    49    0.40824830532073975
      26    66    0.5773502588272095
      27    29    0.40824830532073975
      27    41    0.8164966106414795
      27    46    0.8164966106414795
      27    49    0.40824830532073975
      27    50    0.8164966106414795
      27    63    0.5773502588272095
      27    66    0.5773502588272095
      28    35    0.5
      29    41    0.5
      29    46    0.5
      29    50    0.5
      30    43    0.5
      30    56    0.7071067690849304
      31    34    0.5
      31    36    0.5
      31    37    0.5
      31    38    0.5
      31    42    0.5
      31    48    0.5
      32    33    0.5
      32    53    0.5
      32    70    0.7071067690849304
      33    42    0.5
      33    47    0.5
      33    49    0.5
      33    53    0.5
      33    55    0.7071067690849304
      33    70    0.7071067690849304
      34    37    1.0
      34    38    1.0
      34    48    0.5
      35    58    0.7071067690849304
      35    60    0.7071067690849304
      36    42    0.5
      36    44    0.5
      36    67    0.7071067690849304
      37    38    1.0
      37    48    0.5
      38    48    0.5
      39    51    1.0
      40    45    1.0
      41    46    1.0
      41    50    1.0
      41    63    0.7071067690849304
      42    47    0.5
      42    49    0.5
      42    55    0.7071067690849304
      43    56    0.7071067690849304
      44    64    0.7071067690849304
      44    67    0.7071067690849304
      46    50    1.0
      46    63    0.7071067690849304
      47    49    0.5
      47    55    0.7071067690849304
      48    62    0.7071067690849304
      48    68    0.7071067690849304
      49    55    0.7071067690849304
      49    66    0.7071067690849304
      50    63    0.7071067690849304
      53    69    0.7071067690849304
      53    70    0.7071067690849304
      53    71    0.7071067690849304
      58    60    1.0
      62    68    1.0
      69    71    1.0
