# Supplementary material for: Evolution of Research on Persistent Postural-Perceptual Dizziness: A Bibliometric and Visualization Analysis from 1994 to 2025
Source: Audiol Res. 2026 Apr 1;16(2):52. doi: 10.3390/audiolres16020052 (PMC13113745; doi:10.3390/audiolres16020052)
Supplement: Supplementary file 1 [file audiolres-16-00052-s001.zip › results/project/pajek/2024.net]

*Vertices      81
     1 "vertigo"
     2 "persistent_postural-perceptual_dizziness"
     3 "classification"
     4 "diagnostic_criteria"
     5 "vestibular_migraine"
     6 "committee"
     7 "consensus_document"
     8 "disorders"
     9 "chronic_subjective_dizziness"
     10 "anxiety"
     11 "postural_perceptual_dizziness"
     12 "symptoms"
     13 "hospital_anxiety"
     14 "vestibular_disorders"
     15 "epidemiology"
     16 "population"
     17 "vestibular_rehabilitation"
     18 "chronic_dizziness"
     19 "criteria"
     20 "depression"
     21 "depression_scale"
     22 "dizziness"
     23 "dizziness_handicap_inventory"
     24 "evoked_myogenic_potentials"
     25 "functional_dizziness"
     26 "menieres_disease"
     27 "motion_sickness"
     28 "persistent_postural_perceptual_dizziness"
     29 "prevalence"
     30 "quality_of_life"
     31 "visual_vertigo"
     32 "balance"
     33 "children"
     34 "clinical_characteristics"
     35 "cognitive_behavior_therapy"
     36 "criteria_consensus_document"
     37 "follow_up"
     38 "functional_connectivity"
     39 "functional_disorder"
     40 "international_classification"
     41 "mechanisms"
     42 "migraine"
     43 "neuritis"
     44 "niigata_pppd_questionnaire_(npq)"
     45 "normative_values"
     46 "pain"
     47 "paroxysmal_positional_vertigo"
     48 "persistent_postural-perceptual_dizziness_(pppd)"
     49 "postural_control"
     50 "questionnaire"
     51 "sensitivity"
     52 "spatial_anxiety"
     53 "therapy"
     54 "thresholds"
     55 "tilt"
     56 "validation"
     57 "version"
     58 "acupuncture_treatment"
     59 "adolescents_clinical_features"
     60 "alff"
     61 "attention"
     62 "attitudes"
     63 "barany_society"
     64 "behavior"
     65 "benign_paroxysmal_positional_vertigo"
     66 "bilateral_disease"
     67 "biobehavioral_health"
     68 "blast_exposure"
     69 "body"
     70 "body_orientation"
     71 "body_sway"
     72 "brain_ct_scan"
     73 "brain_networks"
     74 "caloric_test"
     75 "cancer"
     76 "central_disorders"
     77 "cervical_dizziness"
     78 "cervical_rotation"
     79 "chronic_knee_pain"
     80 "chronic_neck_pain_syndrome"
     81 "chronic_vertigo"
*Arcs
      1    2    0.4665694832801819
      1    3    0.44095855951309204
      1    4    0.44095855951309204
      1    5    0.34503278136253357
      1    6    0.4364357888698578
      1    7    0.36369648575782776
      1    8    0.4364357888698578
      1    10    0.41239306330680847
      1    15    0.4364357888698578
      1    16    0.4364357888698578
      1    18    0.37796446681022644
      1    20    0.37796446681022644
      1    25    0.37796446681022644
      2    13    0.35856857895851135
      2    33    0.37796446681022644
      2    39    0.37796446681022644
      2    41    0.37796446681022644
      2    45    0.37796446681022644
      2    54    0.37796446681022644
      2    55    0.37796446681022644
      2    57    0.37796446681022644
      3    4    0.5833333134651184
      3    6    0.5773502588272095
      3    7    0.7698003649711609
      3    11    0.3535533845424652
      3    12    0.4714045226573944
      3    21    0.3333333432674408
      3    25    0.3333333432674408
      3    26    0.3333333432674408
      3    29    0.3333333432674408
      3    30    0.3333333432674408
      3    37    0.40824830532073975
      3    39    0.40824830532073975
      3    41    0.40824830532073975
      3    45    0.40824830532073975
      3    47    0.40824830532073975
      3    54    0.40824830532073975
      4    5    0.3651483654975891
      4    6    0.8660253882408142
      4    7    0.6735753417015076
      4    21    0.3333333432674408
      4    25    0.3333333432674408
      4    26    0.3333333432674408
      4    27    0.3333333432674408
      4    28    0.3333333432674408
      4    29    0.3333333432674408
      4    36    0.40824830532073975
      4    39    0.40824830532073975
      4    40    0.40824830532073975
      4    41    0.40824830532073975
      4    45    0.40824830532073975
      5    12    0.5163977742195129
      5    16    0.47434166073799133
      5    20    0.3651483654975891
      5    27    0.3651483654975891
      5    29    0.3651483654975891
      6    7    0.6666666865348816
      6    9    0.3535533845424652
      6    25    0.38490018248558044
      6    27    0.38490018248558044
      6    29    0.38490018248558044
      6    36    0.4714045226573944
      6    40    0.4714045226573944
      7    11    0.40824830532073975
      7    21    0.38490018248558044
      7    25    0.38490018248558044
      7    30    0.38490018248558044
      7    37    0.4714045226573944
      7    39    0.4714045226573944
      7    41    0.4714045226573944
      7    45    0.4714045226573944
      7    47    0.4714045226573944
      8    23    0.38490018248558044
      8    32    0.4714045226573944
      8    49    0.4714045226573944
      9    29    0.40824830532073975
      9    30    0.40824830532073975
      9    35    0.5
      9    66    0.3535533845424652
      9    67    0.3535533845424652
      9    72    0.3535533845424652
      10    17    0.37796446681022644
      10    43    0.5345224738121033
      10    50    0.5345224738121033
      10    64    0.37796446681022644
      10    76    0.37796446681022644
      11    12    0.5
      11    19    0.4714045226573944
      11    47    0.5773502588272095
      11    59    0.40824830532073975
      11    69    0.40824830532073975
      11    74    0.40824830532073975
      11    81    0.40824830532073975
      12    16    0.40824830532073975
      12    29    0.4714045226573944
      12    59    0.40824830532073975
      12    69    0.40824830532073975
      13    19    0.5163977742195129
      13    21    0.7745966911315918
      13    39    0.6324555277824402
      13    41    0.6324555277824402
      13    45    0.6324555277824402
      13    69    0.4472135901451111
      13    71    0.4472135901451111
      14    59    0.4472135901451111
      14    62    0.4472135901451111
      14    75    0.4472135901451111
      14    76    0.4472135901451111
      15    16    0.5
      15    32    0.3535533845424652
      15    42    0.3535533845424652
      15    43    0.3535533845424652
      15    63    0.5
      15    65    0.5
      16    32    0.3535533845424652
      16    38    0.3535533845424652
      16    42    0.3535533845424652
      16    61    0.5
      16    65    0.5
      16    73    0.5
      17    50    0.3535533845424652
      17    57    0.3535533845424652
      18    57    0.40824830532073975
      18    81    0.5773502588272095
      19    46    0.40824830532073975
      19    47    0.40824830532073975
      19    48    0.40824830532073975
      19    51    0.40824830532073975
      19    69    0.5773502588272095
      19    74    0.5773502588272095
      20    38    0.40824830532073975
      20    61    0.5773502588272095
      20    62    0.5773502588272095
      20    73    0.5773502588272095
      20    75    0.5773502588272095
      21    39    0.8164966106414795
      21    41    0.8164966106414795
      21    45    0.8164966106414795
      21    48    0.40824830532073975
      21    54    0.40824830532073975
      21    71    0.5773502588272095
      22    43    0.40824830532073975
      22    50    0.40824830532073975
      22    52    0.40824830532073975
      22    56    0.40824830532073975
      22    68    0.5773502588272095
      22    76    0.5773502588272095
      23    32    0.40824830532073975
      23    46    0.40824830532073975
      23    49    0.40824830532073975
      23    57    0.40824830532073975
      24    33    0.40824830532073975
      24    43    0.40824830532073975
      24    59    0.5773502588272095
      25    81    0.5773502588272095
      26    44    0.40824830532073975
      26    47    0.40824830532073975
      26    74    0.5773502588272095
      27    36    0.8164966106414795
      27    40    0.8164966106414795
      27    50    0.40824830532073975
      28    44    0.40824830532073975
      28    81    0.5773502588272095
      29    33    0.40824830532073975
      29    35    0.40824830532073975
      29    37    0.40824830532073975
      29    59    0.5773502588272095
      29    66    0.5773502588272095
      30    35    0.40824830532073975
      30    37    0.40824830532073975
      30    47    0.40824830532073975
      30    66    0.5773502588272095
      30    67    0.5773502588272095
      30    74    0.5773502588272095
      31    50    0.40824830532073975
      32    46    0.5
      32    49    0.5
      33    59    0.7071067690849304
      34    70    0.7071067690849304
      34    77    0.7071067690849304
      34    78    0.7071067690849304
      34    80    0.7071067690849304
      35    37    0.5
      35    66    0.7071067690849304
      35    72    0.7071067690849304
      36    40    1.0
      37    47    0.5
      37    66    0.7071067690849304
      38    60    0.7071067690849304
      38    61    0.7071067690849304
      38    73    0.7071067690849304
      39    41    1.0
      39    45    1.0
      39    54    0.5
      39    71    0.7071067690849304
      41    45    1.0
      41    54    0.5
      41    71    0.7071067690849304
      42    51    0.5
      42    54    0.5
      42    55    0.5
      42    65    0.7071067690849304
      43    50    0.5
      43    52    0.5
      43    56    0.5
      43    76    0.7071067690849304
      45    54    0.5
      45    71    0.7071067690849304
      46    49    0.5
      46    51    0.5
      46    69    0.7071067690849304
      47    74    0.7071067690849304
      48    53    0.5
      48    56    0.5
      48    58    0.7071067690849304
      48    79    0.7071067690849304
      49    52    0.5
      49    55    0.5
      50    52    0.5
      50    56    0.5
      50    76    0.7071067690849304
      51    54    0.5
      51    55    0.5
      51    69    0.7071067690849304
      52    55    0.5
      52    56    0.5
      52    76    0.7071067690849304
      53    56    0.5
      53    58    0.7071067690849304
      53    79    0.7071067690849304
      54    55    0.5
      56    58    0.7071067690849304
      56    76    0.7071067690849304
      56    79    0.7071067690849304
      58    79    1.0
      61    73    1.0
      62    75    1.0
      70    77    1.0
      70    78    1.0
      70    80    1.0
      77    78    1.0
      77    80    1.0
      78    80    1.0
