# Supplementary material for: Evolution of Research on Persistent Postural-Perceptual Dizziness: A Bibliometric and Visualization Analysis from 1994 to 2025
Source: Audiol Res. 2026 Apr 1;16(2):52. doi: 10.3390/audiolres16020052 (PMC13113745; doi:10.3390/audiolres16020052)
Supplement: Supplementary file 1 [file audiolres-16-00052-s001.zip › results/project/pajek/2025.net]

*Vertices      70
     1 "persistent_postural-perceptual_dizziness"
     2 "vertigo"
     3 "classification"
     4 "chronic_subjective_dizziness"
     5 "committee"
     6 "vestibular_rehabilitation"
     7 "anxiety"
     8 "consensus_document"
     9 "persistent_postural-perceptual_dizziness_(pppd)"
     10 "balance"
     11 "criteria"
     12 "diagnostic_criteria"
     13 "functional_dizziness"
     14 "prevalence"
     15 "quality_of_life"
     16 "symptoms"
     17 "vestibular_migraine"
     18 "visual_vertigo"
     19 "chronic_dizziness"
     20 "cognitive_behavioral_therapy"
     21 "disorders"
     22 "paroxysmal_positional_vertigo"
     23 "persistent_postural_perceptual_dizziness"
     24 "vestibular_disorders"
     25 "benign_paroxysmal_positional_vertigo"
     26 "bilateral_vestibulopathy"
     27 "connectivity"
     28 "criteria_consensus_document"
     29 "depression_scale"
     30 "dizziness_handicap_inventory"
     31 "functional_connectivity"
     32 "functional_neurological_disorder"
     33 "galvanic_vestibular_stimulation"
     34 "handicap"
     35 "hospital_anxiety"
     36 "irritable_bowel_syndrome"
     37 "menieres_disease"
     38 "motion_sickness"
     39 "neuritis"
     40 "personality_traits"
     41 "phobic_postural_vertigo"
     42 "postural_perceptual_dizziness"
     43 "recovery"
     44 "refractory_dizziness"
     45 "sample"
     46 "validation"
     47 "vestibular_dysfunction"
     48 "vestibular_rehabilitation_therapy"
     49 "vestibular_rehabilitation_therapy_(vrt)"
     50 "video_head_impulse_test"
     51 "3d_spatial_pointing_task"
     52 "activations"
     53 "adaptation"
     54 "afternystagmus"
     55 "anxiety_and_depressive_disorders"
     56 "anxiety_disorder"
     57 "anxiety_sensitivity"
     58 "anxiety_sensitivity_reduction"
     59 "apnea_syndrome"
     60 "attention"
     61 "augmented_and_virtual_reality"
     62 "autonomic_dysfunction"
     63 "balance_control"
     64 "balance_disorders"
     65 "barquement_syndrome"
     66 "behavior_therapy"
     67 "blood_flow"
     68 "body_awareness"
     69 "body_sway"
     70 "caloric_stimulation"
*Arcs
      1    3    0.3535533845424652
      1    8    0.40824830532073975
      1    11    0.375
      1    13    0.375
      1    21    0.4330126941204071
      1    25    0.3535533845424652
      1    26    0.3535533845424652
      1    27    0.3535533845424652
      1    29    0.3535533845424652
      1    31    0.3535533845424652
      1    35    0.3535533845424652
      1    40    0.3535533845424652
      2    5    0.35856857895851135
      2    6    0.35856857895851135
      2    14    0.47434166073799133
      2    17    0.47434166073799133
      2    19    0.3651483654975891
      2    23    0.3651483654975891
      2    43    0.4472135901451111
      2    45    0.4472135901451111
      3    5    0.8017837405204773
      3    8    0.7216878533363342
      3    12    0.7071067690849304
      3    13    0.3535533845424652
      3    24    0.40824830532073975
      3    51    0.3535533845424652
      3    52    0.3535533845424652
      3    69    0.3535533845424652
      3    70    0.3535533845424652
      4    14    0.37796446681022644
      4    20    0.6546536684036255
      4    56    0.37796446681022644
      4    57    0.37796446681022644
      4    58    0.37796446681022644
      4    62    0.37796446681022644
      4    63    0.37796446681022644
      4    66    0.37796446681022644
      4    68    0.37796446681022644
      5    8    0.771516740322113
      5    12    0.7559289336204529
      5    13    0.37796446681022644
      5    24    0.4364357888698578
      5    28    0.5345224738121033
      5    51    0.37796446681022644
      5    52    0.37796446681022644
      5    54    0.37796446681022644
      5    69    0.37796446681022644
      5    70    0.37796446681022644
      6    7    0.4629100561141968
      6    59    0.37796446681022644
      6    68    0.37796446681022644
      7    17    0.40824830532073975
      7    39    0.5773502588272095
      7    43    0.5773502588272095
      7    59    0.40824830532073975
      7    68    0.40824830532073975
      8    11    0.40824830532073975
      8    12    0.8164966106414795
      8    13    0.40824830532073975
      8    26    0.5773502588272095
      8    51    0.40824830532073975
      8    52    0.40824830532073975
      8    62    0.40824830532073975
      8    69    0.40824830532073975
      8    70    0.40824830532073975
      9    44    0.5773502588272095
      9    49    0.5773502588272095
      9    55    0.40824830532073975
      9    64    0.40824830532073975
      10    33    0.7071067690849304
      10    34    0.3535533845424652
      10    61    0.5
      11    22    0.5773502588272095
      11    26    0.3535533845424652
      11    29    0.3535533845424652
      11    35    0.3535533845424652
      11    41    0.3535533845424652
      11    46    0.3535533845424652
      11    60    0.5
      11    62    0.5
      11    70    0.5
      12    13    0.5
      12    26    0.3535533845424652
      12    27    0.3535533845424652
      12    29    0.3535533845424652
      12    32    0.3535533845424652
      12    51    0.5
      12    52    0.5
      12    69    0.5
      13    21    0.5773502588272095
      13    51    0.5
      13    56    0.5
      13    60    0.5
      13    63    0.5
      13    69    0.5
      14    17    0.5
      14    24    0.5773502588272095
      14    45    0.7071067690849304
      15    53    0.5
      16    17    0.5
      16    65    0.5
      16    67    0.5
      17    65    0.5
      17    67    0.5
      18    51    0.5
      18    53    0.5
      18    69    0.5
      19    32    0.40824830532073975
      19    42    0.40824830532073975
      19    55    0.5773502588272095
      19    64    0.5773502588272095
      20    31    0.40824830532073975
      20    36    0.40824830532073975
      20    39    0.40824830532073975
      20    40    0.40824830532073975
      20    41    0.40824830532073975
      20    43    0.40824830532073975
      20    56    0.5773502588272095
      20    57    0.5773502588272095
      20    58    0.5773502588272095
      20    63    0.5773502588272095
      20    68    0.5773502588272095
      21    26    0.40824830532073975
      21    29    0.40824830532073975
      21    30    0.40824830532073975
      21    35    0.40824830532073975
      21    41    0.40824830532073975
      21    46    0.40824830532073975
      21    51    0.5773502588272095
      21    60    0.5773502588272095
      21    69    0.5773502588272095
      22    26    0.40824830532073975
      22    37    0.40824830532073975
      22    47    0.40824830532073975
      22    59    0.5773502588272095
      22    62    0.5773502588272095
      23    32    0.40824830532073975
      23    34    0.40824830532073975
      23    42    0.40824830532073975
      23    43    0.40824830532073975
      23    45    0.40824830532073975
      23    61    0.5773502588272095
      24    28    0.40824830532073975
      24    45    0.40824830532073975
      24    47    0.40824830532073975
      24    70    0.5773502588272095
      25    27    0.5
      25    37    0.5
      25    38    0.5
      25    65    0.7071067690849304
      25    67    0.7071067690849304
      26    51    0.7071067690849304
      26    62    0.7071067690849304
      26    69    0.7071067690849304
      27    29    0.5
      27    35    0.5
      27    52    0.7071067690849304
      28    38    0.5
      28    45    0.5
      28    54    0.7071067690849304
      29    35    1.0
      29    41    0.5
      29    46    0.5
      29    52    0.7071067690849304
      29    60    0.7071067690849304
      30    48    0.5
      30    66    0.7071067690849304
      31    39    0.5
      31    40    1.0
      31    56    0.7071067690849304
      31    63    0.7071067690849304
      32    36    0.5
      32    42    0.5
      33    34    0.5
      34    43    0.5
      34    45    0.5
      35    41    0.5
      35    46    0.5
      35    52    0.7071067690849304
      35    60    0.7071067690849304
      36    41    0.5
      36    57    0.7071067690849304
      36    58    0.7071067690849304
      37    38    0.5
      37    47    0.5
      37    59    0.7071067690849304
      37    65    0.7071067690849304
      37    67    0.7071067690849304
      38    54    0.7071067690849304
      38    65    0.7071067690849304
      38    67    0.7071067690849304
      39    40    0.5
      39    43    0.5
      39    68    0.7071067690849304
      40    56    0.7071067690849304
      40    63    0.7071067690849304
      41    46    0.5
      41    57    0.7071067690849304
      41    58    0.7071067690849304
      41    60    0.7071067690849304
      43    45    0.5
      43    68    0.7071067690849304
      46    60    0.7071067690849304
      47    59    0.7071067690849304
      48    66    0.7071067690849304
      51    69    1.0
      55    64    1.0
      56    63    1.0
      57    58    1.0
      65    67    1.0
